# Supplementary material for: Bibliometric analysis of global research trends on post-stroke pneumonia: Current development status and research Frontiers
Source: Front Public Health. 2022 Aug 2;10:950859. doi: 10.3389/fpubh.2022.950859 (PMC9379091; doi:10.3389/fpubh.2022.950859)
Supplement: Supplementary file 1 [file Data_Sheet_1.ZIP]

Archive with 15 entries (12 files):
- data/
- data/data (plain text files)/
- data/data (plain text files)/download_1333_1456.txt
- data/data (plain text files)/download_1458_1549.txt
- data/data (plain text files)/download_1_289.txt
- data/data (plain text files)/download_291_790.txt
- data/data (plain text files)/download_791_831.txt
- data/data (plain text files)/download_833_1332.txt
- data/data (tab delimited files)/
- data/data (tab delimited files)/download_1333_1456.txt
- data/data (tab delimited files)/download_1458_1549.txt
- data/data (tab delimited files)/download_1_289.txt
- data/data (tab delimited files)/download_291_790.txt
- data/data (tab delimited files)/download_791_831.txt
- data/data (tab delimited files)/download_833_1332.txt
