# Supplementary material for: Bibliometric analysis of global research trends on post-stroke pneumonia: Current development status and research Frontiers
Source: Front Public Health. 2022 Aug 2;10:950859. doi: 10.3389/fpubh.2022.950859 (PMC9379091; doi:10.3389/fpubh.2022.950859)
Supplement: Supplementary file 1 [file Data_Sheet_1.ZIP › data/data (plain text files)/download_1333_1456.txt]

FN Clarivate Analytics Web of Science
VR 1.0
PT J
AU Darbari, DS
   Kple-Faget, P
   Kwagyan, J
   Rana, S
   Gordeuk, VR
   Castro, S
AF Darbari, Deepika S.
   Kple-Faget, Paul
   Kwagyan, John
   Rana, Sohail
   Gordeuk, Victor R.
   Castro, Swaldo
TI Circumstances of death in adult sickle cell disease patients
SO AMERICAN JOURNAL OF HEMATOLOGY
LA English
DT Article
DE sickle cell; death; pulmonary hypertension; renal disease; cirrhosis;
   iron overload
ID PULMONARY-HYPERTENSION; RISK-FACTORS; ANEMIA; LIVER; MORTALITY;
   HEPATITIS; CHILDREN; STROKE
AB The purpose of the study was to analyze clinical and/or autopsy findings at the time of death among adults with sickle cell disease (SCD) at Howard University in Washington, DC over a 25-year period. A single physician recorded circumstances of death among 141 adult SCD patients he treated and knew well from 1976 to 2001. These findings were determined by autopsy report and/or clinical assessment. In a subset of 31 patients, autopsy records were reviewed for reports of iron deposition in liver and heart and of organ pathology. One hundred and fourteen (80.9%) of the patients had SS phenotype and 66 (46.8%) were female. The mean SD age at death was 36 +/- 11 years. Leading circumstances of death included pulmonary hypertension (PHT) (26.2%), sudden death (23.4%), renal failure (22.6%), infection (18.4%), thromboembolism (14.9%), cardiac diagnoses (12.0%), cirrhosis (11.3%), pneumonia or acute chest syndrome (9.9%), bleeding (7.8%), and iron overload (7.0%). When circumstances of deaths that occurred after 1991 (n = 69) were compared to those that occurred in 1991 or earlier (n = 72), PHT (36.2% vs. 16.6%; P < 0.01) was significantly more common in 1992 or later. Significant associations were found between PHT and thromboembolism and between cirrhosis and iron overload. In this proportional mortality study of adults with SCD, PHT was the leading finding at the time of death. Thromboembolism was associated with PHT, and iron overload was associated with cirrhosis.
C1 Howard Univ, Ctr Sickle Cell Dis, Washington, DC 20059 USA.
   Howard Univ, Dept Pediat, Washington, DC 20059 USA.
   Univ Bouake, Dept Med, Bouake, Cote Ivoire.
   Howard Univ, Gen Clin Res Ctr, Washington, DC 20059 USA.
RP Darbari, DS (通讯作者)，Childrens Natl Med Ctr, Ctr Canc & Blood Disorders, 111 Michigan Ave NW, Washington, DC 20010 USA.
EM ddarbari@cnmc.org
RI Gordeuk, Victor/AAG-6577-2019
FU NCRR NIH HHS [K12RR017613, M01-RR10284] Funding Source: Medline; NHLBI
   NIH HHS [UH1-HL03679-05] Funding Source: Medline; NATIONAL CENTER FOR
   RESEARCH RESOURCES [M01RR010284, K12RR017613] Funding Source: NIH
   RePORTER; NATIONAL HEART, LUNG, AND BLOOD INSTITUTE [UH1HL003679]
   Funding Source: NIH RePORTER
CR Adams RJ, 1998, NEW ENGL J MED, V339, P5, DOI 10.1056/NEJM199807023390102
   BARRETTCONNOR E, 1968, ANN INTERN MED, V69, P517, DOI 10.7326/0003-4819-69-3-517
   BAUER TW, 1980, AM J MED, V69, P833, DOI 10.1016/S0002-9343(80)80008-8
   Bonds DR, 2005, BLOOD REV, V19, P99, DOI 10.1016/j.blre.2004.04.002
   Castro O, 1996, HEMATOL ONCOL CLIN N, V10, P1289, DOI 10.1016/S0889-8588(05)70401-9
   Castro O, 2003, BLOOD, V101, P1257, DOI 10.1182/blood-2002-03-0948
   COMER GM, 1991, AM J GASTROENTEROL, V86, P1232
   Gladwin MT, 2004, NEW ENGL J MED, V350, P886, DOI 10.1056/NEJMoa035477
   GRAY A, 1991, J CLIN PATHOL, V44, P459, DOI 10.1136/jcp.44.6.459
   Hasan MF, 1996, AM J GASTROENTEROL, V91, P1204
   HATTON CSR, 1985, BRIT MED J, V290, P744, DOI 10.1136/bmj.290.6470.744
   JAMES TN, 1994, J LAB CLIN MED, V124, P507
   Manci EA, 2003, BRIT J HAEMATOL, V123, P359, DOI 10.1046/j.1365-2141.2003.04594.x
   Minter KR, 2001, AM J RESP CRIT CARE, V164, P2016, DOI 10.1164/ajrccm.164.11.2104101
   National Heart Lung and Blood Institute, 2002, NIH PUBL
   OHENEFREMPONG K, 1991, SEMIN HEMATOL, V28, P213
   OMATA M, 1986, DIGEST DIS SCI, V31, P247, DOI 10.1007/BF01318115
   Perronne Veronique, 2002, Hematol J, V3, P56, DOI 10.1038/sj.thj.6200147
   PLATT OS, 1994, NEW ENGL J MED, V330, P1639, DOI 10.1056/NEJM199406093302303
   POWARS DR, 1991, ANN INTERN MED, V115, P614, DOI 10.7326/0003-4819-115-8-614
   Romero PA, 1997, GLYCOBIOLOGY, V7, P121
   SONG YS, 1957, AM J PATHOL, V33, P331
   STEINBERG MH, 2001, DISORDERS HEMOGLOBIN, P489
   Teixeira AL, 2002, J PEDIAT HEMATOL ONC, V24, P125, DOI 10.1097/00043426-200202000-00013
   THOMAS AN, 1982, BRIT MED J, V285, P633, DOI 10.1136/bmj.285.6342.633
   Vichinsky EP, 1997, BLOOD, V89, P1787, DOI 10.1182/blood.V89.5.1787.1787_1787_1792
NR 26
TC 173
Z9 174
U1 1
U2 2
PU WILEY-LISS
PI HOBOKEN
PA DIV JOHN WILEY & SONS INC, 111 RIVER ST, HOBOKEN, NJ 07030 USA
SN 0361-8609
J9 AM J HEMATOL
JI Am. J. Hematol.
PD NOV
PY 2006
VL 81
IS 11
BP 858
EP 863
DI 10.1002/ajh.20685
PG 6
WC Hematology
WE Science Citation Index Expanded (SCI-EXPANDED)
SC Hematology
GA 103SJ
UT WOS:000241906700008
PM 16924640
OA Bronze
DA 2022-06-17
ER

PT J
AU Lin, JW
   Chang, CH
   Caffrey, JL
AF Lin, J. W.
   Chang, C. H.
   Caffrey, J. L.
TI Examining the association between oral health status and dementia: A
   nationwide nested case-controlled study
SO EXPERIMENTAL BIOLOGY AND MEDICINE
LA English
DT Article
DE Oral health; Alzheimer's disease; cardiovascular disease
ID ALZHEIMERS-DISEASE; DIABETES-MELLITUS; DENTAL AMALGAM; RISK-FACTOR;
   INFLAMMATION; HYPERTENSION; INFECTION; PATHOGENS; FILLINGS; TAIWAN
AB Alzheimer's disease as a consequence of chronic brain inflammation mediated by infectious microbes including the oral microbiome continues to attract support. Taiwan's National Insurance database was used to evaluate associations between dental health and Alzheimer's disease; 209,112 new cases of Alzheimer's disease were matched 1:4 with 836,448 dementia-free controls to test the hypothesis that better dental health would be associated with less occurrence of dementia. Ten year dental records and conditional logistic regression models were used to estimate the odds ratios associated with Alzheimer's disease. Subgroup analyses compared vascular Alzheimer's disease and sporadic Alzheimer's disease. As the population aged, Alzheimer's disease diagnoses were more frequent with a 10 fold upward inflection after 60. Nearly 56% of sporadic Alzheimer's disease patients were women but less than 50% had vascular Alzheimer's disease. Comorbidities were 10-20% higher in the Alzheimer's disease patients than in controls, but stroke, chronic infection, and pneumonia were 40-45% more common in the vascular Alzheimer's disease patients. Heart disease, hypertension, diabetes, stroke, peripheral artery disease, pneumonia, and herpetic disease (HSV) were all associated with higher odds of Alzheimer's disease. HSV was not a factor in the vascular Alzheimer's disease. Routine dental procedures tended to lower odds ratios. Root canals and extractions that restore oral homeostasis were associated with lower odds of dementia. However, when extractions exceeded four, the odds of Alzheimer's disease rose. The fact that Alzheimer's disease was not associated with periodontal procedures per se but with more frequent periodontal emergencies suggested again a chronic issue. Dental health costs suggest that good dental care was associated with lower odds of Alzheimer's disease except for radiographic costs which were consistently associated with higher odds, independent of oral health. Common comorbid conditions were associated with higher odds of Alzheimer's disease and oral health care was associated with lower odds, providing support for the hypothesis that the oral microbiome is a factor in the development of Alzheimer's disease.
   Impact statement
   This study clearly demonstrates the power and value of a nationally applied digital medical record. Longitudinal studies of gradually developing pathologies like dementia have often been limited by sample size and narrow and incomplete medical histories. The Taiwan National Insurance database provides an unparalleled opportunity for detailed analyses of associations between current medical conditions and a spectrum of prior medical and dental events. The temporal impact of the database will only become more important as the past historical record progressively expands going forward. The inclusion of dental records in assessing the relationship with subsequent dementia is very important because this information is often unavailable or dependent on subject recall. This study clearly establishes associations between a variety of suspected cardiovascular and metabolic factors and the odds of dementia. A critical outcome should include the design of targeted interventions and the subsequent assessment of their efficacy.
C1 [Lin, J. W.] Natl Taiwan Univ Hosp, Yunlin Branch, Cardiovasc Ctr, Touliu 64051, Yunlin, Taiwan.
   [Chang, C. H.] Natl Taiwan Univ Hosp, Dept Internal Med, Taipei 10617, Taiwan.
   [Caffrey, J. L.] Univ North Texas, Physiol & Cardiovasc Res Inst, Hlth Sci Ctr, Ft Worth, TX 76107 USA.
RP Caffrey, JL (通讯作者)，Univ North Texas, Physiol & Cardiovasc Res Inst, Hlth Sci Ctr, Ft Worth, TX 76107 USA.
EM acmuscle@att.net
FU Ministry of Science and Technology, Taiwan [107-2221-E-002-151-];
   National Taiwan University Hospital Yunlin Branch, Taiwan
   [NTUHYL104.A001, NTUHYL106.A001]
FX The study was supported by grants from Ministry of Science and
   Technology, Taiwan (107-2221-E-002-151-), and National Taiwan University
   Hospital Yunlin Branch, Taiwan (NTUHYL104.A001, NTUHYL106.A001).
CR Alzheimers Assoc, 2015, ALZHEIMERS DEMENT, V11, P332, DOI 10.1016/j.jalz.2015.02.003
   Bates MN, 2006, INT J HYG ENVIR HEAL, V209, P309, DOI 10.1016/j.ijheh.2005.11.006
   Baumgart Matthew, 2015, Alzheimers Dement, V11, P718, DOI 10.1016/j.jalz.2015.05.016
   Chen CK, 2017, ALZHEIMERS RES THER, V9, DOI 10.1186/s13195-017-0282-6
   Chen TB, 2017, PLOS ONE, V12, DOI 10.1371/journal.pone.0175475
   Dinh QN, 2014, BIOMED RES INT, V2014, DOI 10.1155/2014/406960
   Feres M, 2016, PERIODONTOL 2000, V72, P30, DOI 10.1111/prd.12136
   Fisher DW, 2018, NEUROBIOL AGING, V70, P308, DOI 10.1016/j.neurobiolaging.2018.04.004
   Fratiglioni L, 1997, NEUROLOGY, V48, P132, DOI 10.1212/WNL.48.1.132
   Fuh Jong-Ling, 2008, Acta Neurol Taiwan, V17, P153
   Gao S, 1998, ARCH GEN PSYCHIAT, V55, P809, DOI 10.1001/archpsyc.55.9.809
   Harding A, 2017, J ALZHEIMERS DIS, V58, P337, DOI 10.3233/JAD-170046
   Harris SA, 2015, J ALZHEIMERS DIS, V48, P319, DOI 10.3233/JAD-142853
   Itzhaki RF, 2014, FRONT AGING NEUROSCI, V6, DOI 10.3389/fnagi.2014.00202
   Kamer AR, 2008, ALZHEIMERS DEMENT, V4, P242, DOI 10.1016/j.jalz.2007.08.004
   Kikutani T, 2010, GERIATR GERONTOL INT, V10, P327, DOI 10.1111/j.1447-0594.2010.00637.x
   Lim SL, 2015, MICROBES INFECT, V17, P549, DOI 10.1016/j.micinf.2015.04.004
   Liu CK, 1998, NEUROLOGY, V50, P1572, DOI 10.1212/WNL.50.6.1572
   Lontchi-Yimagou E, 2013, CURR DIABETES REP, V13, P435, DOI 10.1007/s11892-013-0375-y
   Miklossy J, 2016, AGING-US, V8, P575, DOI 10.18632/aging.100921
   Nelson L, 2014, J ALZHEIMERS DIS, V41, P331, DOI 10.3233/JAD-140024
   Noble JM, 2014, PLOS ONE, V9, DOI 10.1371/journal.pone.0114959
   Olsen I, 2016, J ALZHEIMERS DIS, V54, P45, DOI 10.3233/JAD-160197
   Pietri P, 2015, CURR MED CHEM, V22, P2754, DOI 10.2174/0929867322666150420104727
   Poole S, 2013, J ALZHEIMERS DIS, V36, P665, DOI 10.3233/JAD-121918
   Pritchard AB, 2017, FRONT AGING NEUROSCI, V9, DOI 10.3389/fnagi.2017.00336
   Ranjan R, 2018, NEUROL INDIA, V66, P344, DOI 10.4103/0028-3886.227315
   Ruitenberg A, 2001, NEUROBIOL AGING, V22, P575, DOI 10.1016/S0197-4580(01)00231-7
   Saxe SR, 1999, J AM DENT ASSOC, V130, P191, DOI 10.14219/jada.archive.1999.0168
   Shen JH, 2015, PLOS ONE, V10, DOI 10.1371/journal.pone.0134178
   Sochocka M, 2017, CURR NEUROPHARMACOL, V15, P996, DOI 10.2174/1570159X15666170313122937
   Stanko P, 2014, BIOMED PAP, V158, P35, DOI 10.5507/bp.2014.005
   Stein PS, 2012, ALZHEIMERS DEMENT, V8, P196, DOI 10.1016/j.jalz.2011.04.006
   Sun YH, 2015, ALZHEIMERS RES THER, V7, DOI 10.1186/s13195-015-0150-1
   Sun Y, 2014, PLOS ONE, V9, DOI 10.1371/journal.pone.0100303
   Tsai PH, 2007, J GERIATR PSYCH NEUR, V20, P172, DOI 10.1177/0891988707301864
   Watts Amber, 2008, Neuropsychiatr Dis Treat, V4, P865
   Yang TT, 2007, J DENT SCI, V2, P59
   Yeh JJ, 2019, EUR J INTERN MED, V59, P39, DOI 10.1016/j.ejim.2018.08.003
NR 39
TC 7
Z9 7
U1 4
U2 19
PU SAGE PUBLICATIONS LTD
PI LONDON
PA 1 OLIVERS YARD, 55 CITY ROAD, LONDON EC1Y 1SP, ENGLAND
SN 1535-3702
EI 1535-3699
J9 EXP BIOL MED
JI Exp. Biol. Med.
PD FEB
PY 2020
VL 245
IS 3
BP 231
EP 244
AR 1535370220904924
DI 10.1177/1535370220904924
EA FEB 2020
PG 14
WC Medicine, Research & Experimental
WE Science Citation Index Expanded (SCI-EXPANDED)
SC Research & Experimental Medicine
GA KP0OY
UT WOS:000512624300001
PM 32039633
OA Green Published
DA 2022-06-17
ER

PT J
AU Le Manach, Y
   Esteves, CI
   Bertrand, M
   Goarin, JP
   Fleron, MH
   Coriat, P
   Koskas, F
   Riou, B
   Landais, P
AF Le Manach, Yannick
   Esteves, Cristina Ibanez
   Bertrand, Michelle
   Goarin, Jean Pierre
   Fleron, Marie-Helene
   Coriat, Pierre
   Koskas, Fabien
   Riou, Bruno
   Landais, Paul
TI Impact of Preoperative Statin Therapy on Adverse Postoperative Outcomes
   in Patients Undergoing Vascular Surgery
SO ANESTHESIOLOGY
LA English
DT Article
ID PERIOPERATIVE CARDIOVASCULAR EVALUATION; MAJOR NONCARDIAC SURGERY;
   MYOCARDIAL-INFARCTION; RANDOMIZED-TRIAL; EVENTS; MORTALITY; RISK;
   COMPLICATIONS; ATORVASTATIN; ASSOCIATION
AB Background: Chronic statin therapy is associated with reduced postoperative mortality. Renal and cardiovascular benefits have been described, but the effect of chronic statin therapy on postoperative adverse events has not yet been explored.
   Methods: In this observational study involving 1,674 patients undergoing aortic reconstruction, we prospectively assessed chronic statin therapy compared with no statin therapy, with regard to serious outcomes, by propensity score and multivariable methods.
   Results: In propensity-adjusted multivariable logistic regression (c-index: 0.83), statins were associated with an almost threefold reduction in the risk of death in patients undergoing major vascular surgery (odds ratio: 0.40; 95% CI: 0.28-0.59) and an almost twofold reduction in the risk of postoperative myocardial infarction (odds ratio: 0.52; 95% CI: 0.38-0.71). Likewise, the use of chronic statin therapy was associated with a reduced risk of postoperative stroke and renal failure. Statins did not significantly reduce the risk of pneumonia, multiple organ dysfunction syndrome, and surgical complications; however, in the case of postoperative multiple organ dysfunction syndrome (odds ratio: 0.34; 95% CI: 0.12-0.94) and surgical complications (odds ratio: 0.39; 95% CI: 0.17-0.86), reduced mortality was observed.
   Conclusions: Chronic statin therapy was associated with a reduction in all cardiac and vascular outcomes after major vascular surgery. Furthermore, in major adverse events, such as multiple organ dysfunction syndrome and surgical complications, statins were also associated with decreased mortality.
C1 Univ Paris 06, UMRS INSERM 956, Dept Anesthesiol & Crit Care, Dept Vasc Surg, F-75252 Paris 05, France.
   CHU Pitie Salpetriere, Dept Emergency Med & Surg, APHP, F-75651 Paris 13, France.
   Univ Paris 05, EA 4472, Dept Biost & Med Informat, Necker Enfants Malades Hosp, F-75270 Paris 06, France.
RP Le Manach, Y (通讯作者)，CHU Pitie Salpetriere, Dept Anesthesie Reanimat, 47 Blvd Hop, F-75651 Paris 13, France.
EM yannick.le-manach@psl.ap-hop-paris.fr
RI Le Manach, Yannick/AAE-5700-2019
OI Le Manach, Yannick/0000-0003-0474-8545; Ibanez-Esteve,
   Cristina/0000-0002-9774-4836
CR Almog Y, 2004, CIRCULATION, V110, P880, DOI 10.1161/01.CIR.0000138932.17956.F1
   Amour J, 2008, CRIT CARE MED, V36, P1147, DOI 10.1097/CCM.0b013e3181692966
   Apple FS, 2005, CLIN CHEM, V51, pA28
   Chalmers JD, 2008, AM J MED, V121, pE23, DOI 10.1016/j.amjmed.2008.03.036
   Collins R, 2002, LANCET, V360, P7, DOI 10.1016/S0140-6736(02)09327-3
   Durazzo AES, 2004, J VASC SURG, V39, P967, DOI 10.1016/j.jvs.2004.01.004
   Eagle KA, 2002, CIRCULATION, V105, P1257, DOI 10.1161/hc1002.104956
   Ferrer R, 2002, CRIT CARE, V6, P45, DOI 10.1186/cc1452
   Fleisher LA, 2007, CIRCULATION, V116, P1971, DOI 10.1161/CIRCULATIONAHA.107.185700
   Godet G, 2005, ANESTHESIOLOGY, V102, P739, DOI 10.1097/00000542-200504000-00008
   Hindler K, 2006, ANESTHESIOLOGY, V105, P1260, DOI 10.1097/00000542-200612000-00027
   Hughes MD, 2002, CONTROL CLIN TRIALS, V23, P703, DOI 10.1016/S0197-2456(02)00264-7
   Kheterpal S, 2009, ANESTHESIOLOGY, V110, P58, DOI 10.1097/ALN.0b013e318190b6dc
   Kor DJ, 2008, J CARDIOTHOR VASC AN, V22, P210, DOI 10.1053/j.jvca.2007.12.019
   Laufs U, 2001, AM J CARDIOL, V88, P1306, DOI 10.1016/S0002-9149(01)02095-1
   Le Manach Y, 2005, ANESTHESIOLOGY, V102, P885, DOI 10.1097/00000542-200505000-00004
   Le Manach Y, 2007, ANESTH ANALG, V104, P1326, DOI 10.1213/01.ane.0000263029.72643.10
   Lee TH, 1999, CIRCULATION, V100, P1043, DOI 10.1161/01.CIR.100.10.1043
   Lindenauer PK, 2004, JAMA-J AM MED ASSOC, V291, P2092, DOI 10.1001/jama.291.17.2092
   Mahajan R, 2008, ANESTH ANALG, V106, P352, DOI 10.1213/01.ane.0000297278.32236.9d
   Molinaro AM, 2005, BIOINFORMATICS, V21, P3301, DOI 10.1093/bioinformatics/bti499
   O'Neil-Callahan K, 2005, J AM COLL CARDIOL, V45, P336, DOI 10.1016/j.jacc.2004.10.048
   PEDERSEN TR, 1994, LANCET, V344, P1383
   Poldermans D, 2003, CIRCULATION, V107, P1848, DOI 10.1161/01.CIR.0000066286.15621.98
   Ridker PM, 2008, NEW ENGL J MED, V359, P2195, DOI 10.1056/NEJMoa0807646
   ROUBY JJ, 1992, AM REV RESPIR DIS, V146, P1059, DOI 10.1164/ajrccm/146.4.1059
   Schmidt H, 2006, INTENS CARE MED, V32, P1248, DOI 10.1007/s00134-006-0246-y
   Schouten O, 2006, AM J CARDIOL, V97, P1383, DOI 10.1016/j.amjcard.2005.11.063
   Schouten O, 2009, NEW ENGL J MED, V361, P980, DOI 10.1056/NEJMoa0808207
   Sing T, 2005, BIOINFORMATICS, V21, P3940, DOI 10.1093/bioinformatics/bti623
   Thomsen RW, 2008, ARCH INTERN MED, V168, P2081, DOI 10.1001/archinte.168.19.2081
   Thygesen K, 2007, EUR HEART J, V28, P2525
   Warner DO, 2000, ANESTHESIOLOGY, V92, P1467, DOI 10.1097/00000542-200005000-00037
NR 33
TC 48
Z9 49
U1 0
U2 2
PU LIPPINCOTT WILLIAMS & WILKINS
PI PHILADELPHIA
PA TWO COMMERCE SQ, 2001 MARKET ST, PHILADELPHIA, PA 19103 USA
SN 0003-3022
EI 1528-1175
J9 ANESTHESIOLOGY
JI Anesthesiology
PD JAN
PY 2011
VL 114
IS 1
BP 98
EP 104
DI 10.1097/ALN.0b013e31820254a6
PG 7
WC Anesthesiology
WE Science Citation Index Expanded (SCI-EXPANDED)
SC Anesthesiology
GA 697UB
UT WOS:000285542700019
PM 21178671
OA Bronze
DA 2022-06-17
ER

PT J
AU Zagidullin, NS
   Motloch, LJ
   Musin, TI
   Bagmanova, ZA
   Lakman, IA
   Tyurin, AV
   Gumerov, RM
   Enikeev, D
   Cai, BZ
   Gareeva, DF
   Davtyan, PA
   Gareev, DA
   Talipova, HM
   Badykov, MR
   Jirak, P
   Kopp, K
   Hoppe, UC
   Pistulli, R
   Pavlov, VN
AF Zagidullin, Naufal Shamilevich
   Motloch, Lukas J.
   Musin, Timur Ilgamovich
   Bagmanova, Zilya Adibovna
   Lakman, Irina Alexandrovna
   Tyurin, Anton Viktorovich
   Gumerov, Ruslan Mansurovich
   Enikeev, Dinar
   Cai, Benzhi
   Gareeva, Diana Firdavisovna
   Davtyan, Paruir Artakovich
   Gareev, Damir Aidarovich
   Talipova, Halima Malikovna
   Badykov, Marat Rifkatovich
   Jirak, Peter
   Kopp, Kristen
   Hoppe, Uta C.
   Pistulli, Rudin
   Pavlov, Valentin Nikolaevich
TI J-waves in acute COVID-19: A novel disease characteristic and predictor
   of mortality?
SO PLOS ONE
LA English
DT Article
ID ELECTROCARDIOGRAPHIC J WAVES; EARLY REPOLARIZATION; CELLULAR BASIS;
   HYPOTHERMIA; ELEVATION
AB Background J-waves represent a common finding in routine ECGs (5-6%) and are closely linked to ventricular tachycardias. While arrhythmias and non-specific ECG alterations are a frequent finding in COVID-19, an analysis of J-wave incidence in acute COVID-19 is lacking. Methods A total of 386 patients consecutively, hospitalized due to acute COVID-19 pneumonia were included in this retrospective analysis. Admission ECGs were analyzed, screened for J-waves and correlated to clinical characteristics and 28-day mortality. Results J-waves were present in 12.2% of patients. Factors associated with the presence of J-waves were old age, female sex, a history of stroke and/or heart failure, high CRP levels as well as a high BMI. Mortality rates were significantly higher in patients with J-waves in the admission ECG compared to the non-J-wave cohort (J-wave: 14.9% vs. non-J-wave 3.8%, p = 0.001). After adjusting for confounders using a multivariable cox regression model, the incidence of J-waves was an independent predictor of mortality at 28-days (OR 2.76 95% CI: 1.15-6.63; p = 0.023). J-waves disappeared or declined in 36.4% of COVID-19 survivors with available ECGs for 6-8 months follow-up. Conclusion J-waves are frequently and often transiently found in the admission ECG of patients hospitalized with acute COVID-19. Furthermore, they seem to be an independent predictor of 28-day mortality.
C1 [Zagidullin, Naufal Shamilevich; Musin, Timur Ilgamovich; Bagmanova, Zilya Adibovna; Gumerov, Ruslan Mansurovich; Gareeva, Diana Firdavisovna; Davtyan, Paruir Artakovich; Gareev, Damir Aidarovich; Talipova, Halima Malikovna] Bashkir State Med Univ, Dept Internal Med 1, Ufa, Russia.
   [Zagidullin, Naufal Shamilevich; Lakman, Irina Alexandrovna; Enikeev, Dinar] Ufa State Aviat Tech Univ, Dept Biomed Engn, Ufa, Russia.
   [Motloch, Lukas J.; Jirak, Peter; Kopp, Kristen; Hoppe, Uta C.] Paracelsus Med Univ, Univ Hosp Salzburg, Clin Internal Med 2, Salzburg, Austria.
   [Lakman, Irina Alexandrovna] Bashkir State Univ, Dept Econ Finance & Business, Ufa, Russia.
   [Tyurin, Anton Viktorovich] Bashkir State Med Univ, Dept Internal Dis 2, Ufa, Russia.
   [Cai, Benzhi] Harbin Med Univ, Affiliated Hosp 2, Dept Pharm, Harbin, Peoples R China.
   [Cai, Benzhi] Harbin Med Univ, Dept Pharmacol, Key Lab Cardiovasc Med Res, Minist Educ,Coll Pharm, Harbin, Peoples R China.
   [Badykov, Marat Rifkatovich] Bashkir State Med Univ, Dept Surg, Ufa, Russia.
   [Pistulli, Rudin] Univ Hosp Munster, Heart Failure, Coronary & Peripheral Vasc Dis, Dept Cardiol 1, Munster, Germany.
   [Pavlov, Valentin Nikolaevich] Bashkir State Med Univ, Dept Urol, Ufa, Russia.
RP Zagidullin, NS (通讯作者)，Bashkir State Med Univ, Dept Internal Med 1, Ufa, Russia.; Zagidullin, NS (通讯作者)，Ufa State Aviat Tech Univ, Dept Biomed Engn, Ufa, Russia.
EM znaufal@mail.ru
RI Zagidullin, Naufal/O-8304-2016; Lakman, Irina/K-6878-2017; Gareeva,
   Diana/G-3941-2016
OI Lakman, Irina/0000-0001-9876-9202; Gareeva, Diana/0000-0002-1874-8661;
   Musin, Timur/0000-0002-9927-6626
CR Albini A, 2020, INTERN EMERG MED, V15, P759, DOI 10.1007/s11739-020-02364-6
   Antzelevitch C, 2017, EUROPACE, V19, P665, DOI 10.1093/europace/euw235
   Berge E, 2021, EUR STROKE J, V6, pI, DOI 10.1177/2396987321989865
   Bertini M, 2020, EUROPACE, V22, P1848, DOI 10.1093/europace/euaa258
   Di Diego JM, 2003, J ELECTROCARDIOL, V36, P1, DOI 10.1016/j.jelectrocard.2003.09.001
   Figliozzi S, 2020, EUR J CLIN INVEST, V50, DOI 10.1111/eci.13362
   Guo T, 2020, JAMA CARDIOL, V5, P811, DOI 10.1001/jamacardio.2020.1017
   Haissaguerre M, 2008, NEW ENGL J MED, V358, P2016, DOI 10.1056/NEJMoa071968
   Hasegawa K, 2014, INTERNAL MED, V53, P1523, DOI 10.2169/internalmedicine.53.1829
   Hindricks G, 2021, EUR HEART J, V42, P373, DOI [10.1093/eurheartj/ehaa612, 10.15829/1560-4071-2021-4701, 10.1093/eurheartj/ehab648]
   Ibanez B, 2018, KARDIOL POL, V76, P229, DOI 10.5603/KP.2018.0041
   Ishmetov V.S., 2020, ARTERIALNAYA GIPERTE, V26, P240, DOI [10.18705/1607-419X-2020-26-3-240-247, DOI 10.18705/1607-419X-2020-26-3-240-247]
   Jirak P, 2021, ESC HEART FAIL, V8, P37, DOI 10.1002/ehf2.13136
   Kang Y, 2020, HEART, V106, P1132, DOI 10.1136/heartjnl-2020-317056
   Karadeniz H, 2020, CARDIOVASC DRUG THER, V34, P883, DOI 10.1007/s10557-020-07044-3
   Kataoka H, 2016, HEART VESSELS, V31, P996, DOI 10.1007/s00380-015-0646-4
   Macfarlane PW, 2015, J AM COLL CARDIOL, V66, P470, DOI 10.1016/j.jacc.2015.05.033
   Metkus TS, 2021, CIRCULATION, V143, P553, DOI 10.1161/CIRCULATIONAHA.120.050543
   [Мусин Т.И. Musin T.I.], 2021, [Российский кардиологический журнал, Russian Journal of Cardiology, Rossiiskii kardiologicheskii zhurnal], V26, P68, DOI 10.15829/1560-4071-2021-4254
   National Guideline Centre (UK), 2019, STROK TRANS ISCH ATT
   Ni WT, 2020, CRIT CARE, V24, DOI 10.1186/s13054-020-03120-0
   Ozdemir MA, 2021, BMC MED INFORM DECIS, V21, DOI 10.1186/s12911-021-01521-x
   PATEL A, 1994, CLIN CARDIOL, V17, P273, DOI 10.1002/clc.4960170511
   Puntmann VO, 2020, JAMA CARDIOL, V5, P1265, DOI 10.1001/jamacardio.2020.3557
   Richardson S, 2020, JAMA-J AM MED ASSOC, V323, P2052, DOI [10.1001/jama.2020.7681, DOI 10.1001/JAMA.2020.6775]
   Rosenbaum L, 2020, NEW ENGL J MED, V382, P2368, DOI 10.1056/NEJMms2009984
   Sacher F, 2014, J ELECTROCARDIOL, V47, P223, DOI 10.1016/j.jelectrocard.2013.10.008
   Sethi Kamal K, 2014, J Atr Fibrillation, V7, P1173, DOI 10.4022/jafib.1173
   Shaghee F, 2021, J ARRYTHM, V37, P426, DOI 10.1002/joa3.12506
   Shi SB, 2020, JAMA CARDIOL, V5, P802, DOI 10.1001/jamacardio.2020.0950
   Soreca, 2020, ITAL J GENDER SPECIF, V6, P126, DOI [10.1723/3432.34217, DOI 10.1723/3432.34217]
   Takaishi K, 2014, ANAESTHESIA, V69, P170, DOI 10.1111/anae.12448
   Tang ZX, 2019, BMC BIOINFORMATICS, V20, DOI 10.1186/s12859-019-2656-1
   Tavazzi G, 2020, EUR J HEART FAIL, V22, P911, DOI 10.1002/ejhf.1828
   Tikkanen JT, 2009, NEW ENGL J MED, V361, P2529, DOI 10.1056/NEJMoa0907589
   Xu Z, 2020, LANCET RESP MED, V8, P420, DOI 10.1016/S2213-2600(20)30076-X
   Yan GX, 1996, CIRCULATION, V93, P372, DOI 10.1161/01.CIR.93.2.372
   Zaim S, 2020, CURR PROB CARDIOLOGY, V45, DOI 10.1016/j.cpcardiol.2020.100618
   Zorzi A, 2012, J ELECTROCARDIOL, V45, P353, DOI 10.1016/j.jelectrocard.2012.04.004
NR 39
TC 1
Z9 1
U1 5
U2 5
PU PUBLIC LIBRARY SCIENCE
PI SAN FRANCISCO
PA 1160 BATTERY STREET, STE 100, SAN FRANCISCO, CA 94111 USA
SN 1932-6203
J9 PLOS ONE
JI PLoS One
PY 2021
VL 16
IS 10
AR e0257982
DI 10.1371/journal.pone.0257982
PG 15
WC Multidisciplinary Sciences
WE Science Citation Index Expanded (SCI-EXPANDED)
SC Science & Technology - Other Topics
GA XM9YI
UT WOS:000729172300077
PM 34648510
OA gold, Green Published
DA 2022-06-17
ER

PT J
AU Quero-Valenzuela, F
   Piedra-Fernandez, I
   Martinez-Ceres, M
   Romero-Palacios, PJ
   Sanchez-Palencia, A
   De Guevara, ACL
   Torne-Poyatos, P
AF Quero-Valenzuela, Florencio
   Piedra-Fernandez, Inmaculada
   Martinez-Ceres, Maria
   Romero-Palacios, Pedro J.
   Sanchez-Palencia, Abel
   Cueto-Ladron De Guevara, Antonio
   Torne-Poyatos, Pablo
TI Predictors for 30-day readmission after pulmonary resection for lung
   cancer
SO JOURNAL OF SURGICAL ONCOLOGY
LA English
DT Article
DE lung cancer; mortality at 90 days; predictors; pulmonary resection;
   readmission
ID LENGTH-OF-STAY; HOSPITAL READMISSION; SURGICAL-READMISSION; SURGERY;
   LOBECTOMY; ASSOCIATION; PREVALENCE; MANAGEMENT; MORTALITY; STRATEGY
AB Background: The purpose of this study was to assess the rate, cause, and factors associated with readmissions following pulmonary resection for lung cancer and their relationship with 90-day mortality. Methods: A prospective cohort study was conducted of 379 patients who underwent surgery for lung cancer at the university hospitals Granada, Spain between 2012 and 2016. Results: The rate of readmissions within 30 postoperative days was 6.2%. The most common reason for readmission was subcutaneous emphysema (21.7%), pneumonia (13%), and pleural empyema (8.5%). A higher probability of requiring urgent readmission was associated with a higher Charlson index (OR 2.0,95% confidence interval 1.50-2.67, P=0.001); peripheral arterial vasculopathy (OR 4.8, 95%CI 1.27-18.85, P=0.021); a history of stroke (OR 8.2, 95%CI 1.08-62.37, P=0.04); postoperative atelectasis (OR 4.7, 95%CI 1.21-18.64, P=0.026); and air leaks (OR 12.6, 95%CI 4.10-38.91, P=0.001).The prediction multivariable model for readmission represents an area under the curve (ROC) of 0.90. Mortality at 90 postoperative days in the group of readmitted patients was 13% versus 1.5 for the group of patients who did not require readmission (P<0.001). Conclusions: The factors predictive for readmission can help design individualized outpatient follow-up plans and programs for the reduction of readmissions.
C1 [Quero-Valenzuela, Florencio; Piedra-Fernandez, Inmaculada; Sanchez-Palencia, Abel; Torne-Poyatos, Pablo] Hosp Univ Virgen Nieves Granada, Sect Thorac Surg, Avda Armadas S-N, Granada 18001, Spain.
   [Martinez-Ceres, Maria] Hosp Univ La Inmaculdada, Resp Serv, C Alejandro Otero 8, Granada, Spain.
   [Romero-Palacios, Pedro J.] Unversidad Granada, Hosp Univ La Inmaculdada, Resp Serv, Fac Med, C Alejandro Otero 8, Granada, Spain.
   [Torne-Poyatos, Pablo] Unversidad Granada, Hosp Univ Clin, Fac Med, Campus Salud, Granada, Spain.
RP Quero-Valenzuela, F (通讯作者)，Hosp Univ Virgen Nieves Granada, Sect Thorac Surg, Avda Armadas S-N, Granada 18001, Spain.
EM florencioquero@msn.com
RI PIEDRA-FERNÁNDEZ, INMACULADA/AAB-1175-2019; QUERO-VALENZUELA,
   FLORENCIO/AAB-1160-2019; Palacios, Pedro José Romero/X-8546-2018
OI QUERO-VALENZUELA, FLORENCIO/0000-0001-5264-5271; Palacios, Pedro José
   Romero/0000-0002-6972-4432; PIEDRA-FERNANDEZ,
   INMACULADA/0000-0003-4946-4853
CR Assi R, 2015, ANN THORAC SURG, V99, P393, DOI 10.1016/j.athoracsur.2014.10.014
   Birim O, 2005, EUR J CARDIO-THORAC, V28, P759, DOI 10.1016/j.ejcts.2005.06.046
   Cerfolio RJ, 2008, ANN THORAC SURG, V85, P1759, DOI 10.1016/j.athoracsur.2007.12.079
   Dickinson KJ, 2017, ANN THORAC SURG, V103, P1084, DOI 10.1016/j.athoracsur.2016.09.065
   Freeman RK, 2013, ANN THORAC SURG, V96, P1740, DOI 10.1016/j.athoracsur.2013.06.053
   Gilart JF, 2016, ARCH BRONCONEUMOL, V52, P204, DOI 10.1016/j.arbres.2015.09.014
   Freixinet JL, 2011, EUR J CARDIO-THORAC, V40, P124, DOI 10.1016/j.ejcts.2010.10.010
   Gonzalez AA, 2015, ANN SURG, V262, P53, DOI 10.1097/SLA.0000000000000912
   Handy JR, 2001, ANN THORAC SURG, V72, P1855, DOI 10.1016/S0003-4975(01)03247-7
   Hu YN, 2014, J THORAC CARDIOV SUR, V148, P2261, DOI 10.1016/j.jtcvs.2014.04.026
   Hu YN, 2014, ANN THORAC SURG, V97, P973, DOI 10.1016/j.athoracsur.2013.12.016
   Lawson EH, 2013, ANN SURG, V258, P10, DOI 10.1097/SLA.0b013e31828e3ac3
   McDevitt J, 2013, EUR J CARDIO-THORAC, V44, pE253, DOI 10.1093/ejcts/ezt389
   Medbery RL, 2016, ANN THORAC SURG, V102, P1660, DOI 10.1016/j.athoracsur.2016.05.060
   Merkow RP, 2015, JAMA-J AM MED ASSOC, V313, P483, DOI 10.1001/jama.2014.18614
   Price JD, 2013, J AM COLL SURGEONS, V216, P412, DOI 10.1016/j.jamcollsurg.2012.11.009
   Puri V, 2015, J THORAC CARDIOVASC, V150, P1496
   Puri V, 2015, J THORAC CARDIOVASC, V150, P1504
   Rajaram R, 2015, J THORAC CARDIOV SUR, V150, P1508, DOI 10.1016/j.jtcvs.2015.05.047
   Rosen JE, 2017, ANN SURG, V266, P383, DOI 10.1097/SLA.0000000000001971
   Stiles BM, 2016, ANN THORAC SURG, V101, P434, DOI 10.1016/j.athoracsur.2015.10.001
   Tsai TC, 2013, NEW ENGL J MED, V369, P1134, DOI 10.1056/NEJMsa1303118
   Varela G, 2004, EUR J CARDIO-THORAC, V26, P494, DOI 10.1016/j.ejcts.2004.05.035
   Wahl TS, 2017, JAMA SURG, V152, P749, DOI 10.1001/jamasurg.2017.1025
   Wennberg DE, 2010, NEW ENGL J MED, V363, P1245, DOI 10.1056/NEJMsa0902321
NR 25
TC 11
Z9 11
U1 0
U2 6
PU WILEY
PI HOBOKEN
PA 111 RIVER ST, HOBOKEN 07030-5774, NJ USA
SN 0022-4790
EI 1096-9098
J9 J SURG ONCOL
JI J. Surg. Oncol.
PD MAY 1
PY 2018
VL 117
IS 6
BP 1239
EP 1245
DI 10.1002/jso.24973
PG 7
WC Oncology; Surgery
WE Science Citation Index Expanded (SCI-EXPANDED)
SC Oncology; Surgery
GA GO2NJ
UT WOS:000439810400018
PM 29355966
DA 2022-06-17
ER

PT J
AU Teng, YTA
   Nguyen, H
   Gao, XJ
   Kong, YY
   Gorczynski, RM
   Singh, B
   Ellen, RP
   Penninger, JM
AF Teng, YTA
   Nguyen, H
   Gao, XJ
   Kong, YY
   Gorczynski, RM
   Singh, B
   Ellen, RP
   Penninger, JM
TI Functional human T-cell immunity and osteoprotegerin ligand control
   alveolar bone destruction in periodontal infection
SO JOURNAL OF CLINICAL INVESTIGATION
LA English
DT Article
ID REGULATES OSTEOCLAST DIFFERENTIATION; LOCALIZED JUVENILE PERIODONTITIS;
   CORONARY HEART-DISEASE; ACTINOBACILLUS-ACTINOMYCETEMCOMITANS;
   PORPHYROMONAS-GINGIVALIS; ADOPTIVE TRANSFER; DENTAL DISEASE; HELPER
   CELLS; MICE; EXPRESSION
AB Periodontitis, a prime cause of tooth loss in humans, is implicated in the increased risk of systemic diseases such as heart failure, stroke, and bacterial pneumonia. The mechanisms by which periodontitis and antibacterial immunity lead to alveolar bone and tooth loss are poorly understood. To study the human immune response to specific periodontal infections, rye transplanted human peripheral blood lymphocytes (HuPBLs) from periodontitis patients into NOD/SCID mice. Oral challenge of HuPBL-NOD/SCID mice with Actinobacillus actinomycetemcomitans, a well-known Gram-negative anaerobic microorganism that causes human periodontitis, activates human CD4(+) T cells in the periodontium and triggers local alveolar bone destruction. Human CD4(+) T cells, but not CD8(+) T cells or B cells, are identified as essential mediators of alveolar bone destruction. Stimulation of CD4(+) T cells by A. actinomycetemcomitans induces production of osteoprotegerin ligand (OPG-L), a key modulator of osteoclastogenesis and osteoclast activation. In vivo inhibition of OPG-L function with the decoy receptor OPG diminishes alveolar bone destruction and reduces the number of peridontal osteoclasts after microbial challenge. These data imply that the molecular explanation for alveolar bone destruction observed in perio dental infections is mediated by microorganism-triggered induction of OPG-L expression on CD4(+) T cells and the consequent activation of osteoclasts. Inhibition of OPG-L may thus have therapeutic value to prevent alveolar bone and/or tooth loss in human periodontitis.
C1 Univ Western Ontario, Fac Med Dent, Div Periodont, London, ON N6A 5C1, Canada.
   Univ Western Ontario, Fac Med Dent, Div Oral Biol, London, ON N6A 5C1, Canada.
   Univ Western Ontario, Fac Med Dent, Dept Microbiol & Immunol, London, ON N6A 5C1, Canada.
   Toronto Gen Hosp, Dept Surg, Toronto, ON, Canada.
   Toronto Gen Hosp, Dept Transplantat Immunol, Toronto, ON, Canada.
   Ontario Canc Inst, Amgen Inst, Toronto, ON M4X 1K9, Canada.
   Univ Toronto, Dept Med Biophys, Toronto, ON, Canada.
   Univ Toronto, Dept Immunol, Toronto, ON, Canada.
   Univ Toronto, Fac Dent, Toronto, ON, Canada.
RP Teng, YTA (通讯作者)，Univ Western Ontario, Fac Med Dent, Div Periodont, London, ON N6A 5C1, Canada.
EM yateng@julian.uwo.ca
RI Singh, Bhagirath/C-4010-2013; Penninger, Josef M/I-6860-2013;
   Gorczynski, Reginald/AAA-1435-2019
OI Singh, Bhagirath/0000-0002-9792-8694; Penninger, Josef
   M/0000-0002-8194-3777; 
FU NATIONAL INSTITUTE OF DENTAL &CRANIOFACIAL RESEARCH [R03DE012969]
   Funding Source: NIH RePORTER; NIDCR NIH HHS [DE12969-01A2] Funding
   Source: Medline
CR Anderson DM, 1997, NATURE, V390, P175, DOI 10.1038/36593
   ASOTRA S, 1994, J BONE MINER RES, V9, P1115
   Baker PJ, 1999, INFECT IMMUN, V67, P2804, DOI 10.1128/IAI.67.6.2804-2809.1999
   BAKER PJ, 1994, ARCH ORAL BIOL, V39, P1035, DOI 10.1016/0003-9969(94)90055-8
   Beck J, 1996, J PERIODONTOL, V67, P1123, DOI 10.1902/jop.1996.67.10s.1123
   BROWN LJ, 1990, J AM DENT ASSOC, V121, P226, DOI 10.14219/jada.archive.1990.0252
   Clark W B, 1993, Periodontol 2000, V2, P72, DOI 10.1111/j.1600-0757.1993.tb00221.x
   Danesh J, 1999, AM HEART J, V138, pS434, DOI 10.1016/S0002-8703(99)70270-X
   DESTEFANO F, 1993, BRIT MED J, V306, P688, DOI 10.1136/bmj.306.6879.688
   EASTCOTT JW, 1994, ORAL MICROBIOL IMMUN, V9, P284, DOI 10.1111/j.1399-302X.1994.tb00072.x
   Ebersole J L, 1994, Periodontol 2000, V5, P112, DOI 10.1111/j.1600-0757.1994.tb00021.x
   EKLUND SA, 1994, J PUBLIC HEALTH DENT, V54, P5, DOI 10.1111/j.1752-7325.1994.tb01173.x
   EVANS RT, 1992, ARCH ORAL BIOL, V37, P813, DOI 10.1016/0003-9969(92)90115-O
   FivesTaylor P, 1996, J PERIODONTOL, V67, P291, DOI 10.1902/jop.1996.67.3s.291
   Gainet J, 1999, J IMMUNOL, V163, P5013
   GENCO R, 1997, SCIENCE, V276, P203
   GORONZY JJ, 1999, INT REV IMMUNOL, V17, P339
   Hofbauer LC, 2000, J BONE MINER RES, V15, P2, DOI 10.1359/jbmr.2000.15.1.2
   Hofbauer LC, 1999, BONE, V25, P255, DOI 10.1016/S8756-3282(99)00162-3
   Honore P, 2000, NAT MED, V6, P521, DOI 10.1038/74999
   HOZUMI N, 1994, RES IMMUNOL, V145, P370, DOI 10.1016/S0923-2494(94)80202-5
   Hsu HL, 1999, P NATL ACAD SCI USA, V96, P3540, DOI 10.1073/pnas.96.7.3540
   Kawashima N, 1999, ARCH ORAL BIOL, V44, P55, DOI 10.1016/S0003-9969(98)00094-6
   Kobayashi K, 2000, J EXP MED, V191, P275, DOI 10.1084/jem.191.2.275
   Kong YY, 1999, NATURE, V402, P304, DOI 10.1038/35005552
   Kong YY, 1999, NATURE, V397, P315, DOI 10.1038/16852
   Lacey DL, 1998, CELL, V93, P165, DOI 10.1016/S0092-8674(00)81569-X
   Lally ET, 1996, J PERIODONTOL, V67, P298, DOI 10.1902/jop.1996.67.3s.298
   LOE H, 1991, J PERIODONTOL, V62, P608, DOI 10.1902/jop.1991.62.10.608
   Lubberts E, 2000, J CLIN INVEST, V105, P1697, DOI 10.1172/JCI7739
   MATTILA KJ, 1993, ATHEROSCLEROSIS, V103, P205, DOI 10.1016/0021-9150(93)90263-T
   MCARTHUR WP, 1993, J PERIODONTOL, V64, P807, DOI 10.1902/jop.1993.64.8s.807
   MEYER DH, 1994, INFECT IMMUN, V62, P928, DOI 10.1128/IAI.62.3.928-935.1994
   PAGE RC, 1982, PERIODONTITIS MAN OT, P60
   Rani C. S. Sheela, 2000, Molecular Cell Biology Research Communications, V3, P145, DOI 10.1006/mcbr.2000.0205
   SANDHU J, 1994, J IMMUNOL, V152, P3806
   Scannapieco FA, 1996, J PERIODONTOL, V67, P1114, DOI 10.1902/jop.1996.67.10s.1114
   Simonet WS, 1997, CELL, V89, P309, DOI 10.1016/S0092-8674(00)80209-3
   STOUFI ED, 1987, J CLIN IMMUNOL, V7, P235, DOI 10.1007/BF00915729
   SUZUKI JB, 1984, J PERIODONTOL, V55, P453, DOI 10.1902/jop.1984.55.8.453
   Takahashi N, 1999, BIOCHEM BIOPH RES CO, V256, P449, DOI 10.1006/bbrc.1999.0252
   Teng YT, 1996, CELL IMMUNOL, V173, P183, DOI 10.1006/cimm.1996.0266
   Teng YTA, 1999, J PERIODONTAL RES, V34, P54, DOI 10.1111/j.1600-0765.1999.tb02222.x
   Wagner UG, 1998, P NATL ACAD SCI USA, V95, P14447, DOI 10.1073/pnas.95.24.14447
   YAMASHITA K, 1991, INFECT IMMUN, V59, P1529, DOI 10.1128/IAI.59.4.1529-1534.1991
   Zambon J J, 1996, Ann Periodontol, V1, P879, DOI 10.1902/annals.1996.1.1.879
   Zambon J J, 1988, Adv Dent Res, V2, P269
   Zambon JJ, 1996, J PERIODONTOL, V67, P282, DOI 10.1902/jop.1996.67.3s.282
   ZAMBON JJ, 1985, J CLIN PERIODONTOL, V12, P1, DOI 10.1111/j.1600-051X.1985.tb01348.x
NR 49
TC 371
Z9 379
U1 3
U2 18
PU AMER SOC CLINICAL INVESTIGATION INC
PI ANN ARBOR
PA 2015 MANCHESTER RD, ANN ARBOR, MI 48104 USA
SN 0021-9738
EI 1558-8238
J9 J CLIN INVEST
JI J. Clin. Invest.
PD SEP
PY 2000
VL 106
IS 6
BP R59
EP R67
DI 10.1172/JCI10763
PG 9
WC Medicine, Research & Experimental
WE Science Citation Index Expanded (SCI-EXPANDED)
SC Research & Experimental Medicine
GA 355MW
UT WOS:000089390300015
PM 10995794
OA Green Submitted, Green Published, Bronze
DA 2022-06-17
ER

PT J
AU Daigle, CR
   Brethauer, SA
   Tu, C
   Petrick, AT
   Morton, JM
   Schauer, PR
   Aminian, A
AF Daigle, Christopher R.
   Brethauer, Stacy A.
   Tu, Chao
   Petrick, Anthony T.
   Morton, John M.
   Schauer, Philip R.
   Aminian, Ali
TI Which postoperative complications matter most after bariatric surgery?
   Prioritizing quality improvement efforts to improve national outcomes
SO SURGERY FOR OBESITY AND RELATED DISEASES
LA English
DT Article; Proceedings Paper
CT 34th Annual Meeting of the
   American-Society-for-Metabolic-and-Bariatric-Surgery (ASMBS) at Obesity
   Week
CY OCT 29-NOV 02, 2017
CL Washington, DC
SP Amer Soc Metab & Bariatr Surg
DE Bariatric surgery; Quality; Complications; Accreditation;
   Thromboembolism; VTE; Leak; Bleeding; Morbidity; Mortality
ID SLEEVE GASTRECTOMY; RISK CALCULATOR; SAFETY
AB Background: National quality programs have been implemented to decrease the burden of adverse events on key outcomes in bariatric surgery. However, it is not well understood which complications have the most impact on patient health.
   Objective: To quantify the impact of specific bariatric surgery complications on key clinical outcomes.
   Setting: The Metabolic and Bariatric Surgery Accreditation and Quality Improvement Program (MBSAQIP) database.
   Methods: Data from patients who underwent primary bariatric procedures were retrieved from the MBSAQIP 2015 participant use file. The impact of 8 specific complications (bleeding, venous thromboembolism [VTE], leak, wound infection, pneumonia, urinary tract infection, myocardial infarction, and stroke) on 5 main 30-day outcomes (end-organ dysfunction, reoperation, intensive care unit admission, readmission, and mortality) was estimated using risk-adjusted population attributable fractions. The population attributable fraction is a calculated measure taking into account the prevalence and severity of each complication. The population attributable fractions represents the percentage reduction in a given outcome that would occur if that complication were eliminated.
   Results: In total, 135,413 patients undergoing sleeve gastrectomy (67%), Roux-en-Y gastric bypass (29%), adjustable gastric banding (3%), and duodenal switch (1%) were included. The most common complications were bleeding (.7%), wound infection (.5%), urinary tract infection (.3%), VTE (.3%), and leak (.2%). Bleeding and leak were the largest contributors to 3 of 5 examined outcomes. VTE had the greatest effect on readmission and mortality.
   Conclusion: This study quantifies the impact of specific complications on key surgical outcomes after bariatric surgery. Bleeding and leak were the complications with the largest overall effect on end-organ dysfunction, reoperation, and intensive care unit admission after bariatric surgery. Furthermore, our findings suggest that an initiative targeting reduction of post bariatric surgery VTE has the greatest potential to reduce mortality and readmission rates. (Surg Obes Relat Dis 2018;14:652-657.) (C) 2018 American Society for Metabolic and Bariatric Surgery. All rights reserved.
C1 [Daigle, Christopher R.; Brethauer, Stacy A.; Schauer, Philip R.; Aminian, Ali] Cleveland Clin, Dept Gen Surg, Bariatr & Metab Inst, Cleveland, OH 44195 USA.
   [Daigle, Christopher R.] Cleveland Clin Akron Gen, Dept Gen Surg, Bariatr Ctr, Akron, OH USA.
   [Tu, Chao] Cleveland Clin, Lerner Res Inst, Dept Quantitat Hlth Sci, Cleveland, OH 44106 USA.
   [Petrick, Anthony T.] Geisinger Hlth Syst, Dept Surg, Danville, PA USA.
   [Morton, John M.] Stanford Univ, Dept Surg, Stanford, CA 94305 USA.
RP Aminian, A (通讯作者)，Cleveland Clin, Bariatr & Metab Inst, Desk M61,9500 Euclid Ave, Cleveland, OH 44195 USA.
EM aminiaa@ccf.org
OI Tu, Chao/0000-0002-8775-4651; Schauer, Philip/0000-0002-4029-7537
CR Aminian A, 2015, DIABETES OBES METAB, V17, P198, DOI 10.1111/dom.12405
   Aminian A, 2017, ANN SURG, V265, P143, DOI 10.1097/SLA.0000000000001686
   Aminian A, 2016, SURG OBES RELAT DIS, V12, P1163, DOI 10.1016/j.soard.2016.05.007
   Aminian A, 2015, SURG OBES RELAT DIS, V11, P758, DOI 10.1016/j.soard.2014.12.012
   Aminian A, 2015, SURG OBES RELAT DIS, V11, P386, DOI 10.1016/j.soard.2014.08.018
   [Anonymous], 2017, US GUID 2015 PART US
   Balla A, LANGENBECKS ARCH SUR
   Berger ER, 2018, ANN SURG, V267, P122, DOI 10.1097/SLA.0000000000002079
   Berger ER, 2016, ANN SURG, V264, P464, DOI 10.1097/SLA.0000000000001851
   Haskins IN, 2017, SURG OBES RELAT DIS, V13, P1130, DOI 10.1016/j.soard.2017.02.028
   Khorgami Z, 2017, SURG OBES RELAT DIS, V13, P774, DOI 10.1016/j.soard.2017.01.031
   Khorgami Z, 2016, SURG ENDOSC, V30, P2342, DOI 10.1007/s00464-015-4477-2
   Morton J, 2014, SURG OBES RELAT DIS, V10, P377, DOI 10.1016/j.soard.2014.02.036
   NORTHRIDGE ME, 1995, AM J PUBLIC HEALTH, V85, P1202, DOI 10.2105/AJPH.85.9.1202
   Poole C, 2015, ANN EPIDEMIOL, V25, P147, DOI 10.1016/j.annepidem.2014.11.015
   Ramanan B, 2012, J AM COLL SURGEONS, V214, P892, DOI 10.1016/j.jamcollsurg.2012.02.011
   Rockhill B, 1998, AM J PUBLIC HEALTH, V88, P15, DOI 10.2105/AJPH.88.1.15
   Scarborough JE, 2017, JAMA SURG, V152, DOI 10.1001/jamasurg.2016.4681
   Scarborough JE, 2016, J AM COLL SURGEONS, V222, P515, DOI 10.1016/j.jamcollsurg.2015.12.038
   Sharma G, SURG OBES RELAT DIS
   Steinberg SM, 2008, SURGERY, V144, P662, DOI 10.1016/j.surg.2008.06.010
NR 21
TC 44
Z9 44
U1 0
U2 1
PU ELSEVIER SCIENCE INC
PI NEW YORK
PA 360 PARK AVE SOUTH, NEW YORK, NY 10010-1710 USA
SN 1550-7289
EI 1878-7533
J9 SURG OBES RELAT DIS
JI Surg. Obes. Relat. Dis.
PD MAY
PY 2018
VL 14
IS 5
BP 652
EP 657
DI 10.1016/j.soard.2018.01.008
PG 6
WC Surgery
WE Science Citation Index Expanded (SCI-EXPANDED); Social Science Citation Index (SSCI); Conference Proceedings Citation Index - Science (CPCI-S)
SC Surgery
GA GH7PP
UT WOS:000433646200018
PM 29503096
DA 2022-06-17
ER

PT J
AU Fuijkschot, WW
   Morrison, MC
   Zethof, IPA
   Krijnen, PAJ
   Kleemann, R
   Niessen, HWM
   Smulders, YM
AF Fuijkschot, Wessel W.
   Morrison, Martine C.
   Zethof, Ilse P. A.
   Krijnen, Paul A. J.
   Kleemann, Robert
   Niessen, Hans W. M.
   Smulders, Yvo M.
TI LPS-INDUCED SYSTEMIC INFLAMMATION DOES NOT ALTER ATHEROSCLEROTIC PLAQUE
   AREA OR INFLAMMATION IN APOE3*LEIDEN MICE IN THE EARLY PHASE UP TO 15
   DAYS
SO SHOCK
LA English
DT Article
DE Animal models of human disease; atherosclerosis; inflammation;
   myocardial infarction; sepsis
ID MYOCARDIAL-INFARCTION; TRANSGENIC MICE; ACUTE INFECTION; ANIMAL-MODELS;
   LESIONS; SEPSIS; STROKE; RISK
AB Background and Aims: Observational studies show a peak incidence in cardiovascular events during and early after clinical conditions associated with substantial systemic inflammation, such as pneumonia. The acuteness of this increased risk suggests rapid plaque destabilization and associated intraplaque inflammation. We evaluated whether lipopolysaccharides (LPS)-evoked acute systemic inflammation would induce such detrimental vascular changes in murine aortas with manifest atherosclerotic lesions. Methods and Results: ApoE3* Leiden mice were fed a high cholesterol diet for 20 weeks to establish atherosclerosis. Thereafter, mice received a single intraperitoneal injection with LPS to induce systemic inflammation, or saline for control. Mice were sacrificed 2 or 15 days post-LPS injection (n =17) or post-saline injection (n =13). Serum amyloid A, a sensitive marker of systemic inflammation, increased 250-fold in LPS-treated mice. Aortic root plaques were assessed for total plaque area, plaque severity, and inflammatory cell content. No significant differences in total surface area of atherosclerotic plaque were found between control and LPS groups sacrificed after 2 days (resp. 0.409 +/- 0.228 +/- 10 5 mu m(2) vs. 0.285 +/- 0.169 +/- 10 5 mu m(2)) (P = 0.31), and 15 days (resp. 0.950 +/- 0.938 +/- 10(5) mu m(2) vs. 0.612 +/- 0.413 +/- 10 5 mu m(2)) (P = 0.80). Furthermore, plaque type and number of lesions were unaltered and intraplaque density of macrophages and lymphocytes were comparable in both the groups. Conclusions: Intraperitoneal LPS injection in ApoE3* Leiden mice triggers a profound systemic inflammatory response, but does not increase atherosclerotic plaque area or inflammatory cell density. This model of LPS-induced inflammation in atherosclerosis-prone mice argues against intraplaque alterations as an explanation for acute inflammation-induced cardiovascular event risk.
C1 [Fuijkschot, Wessel W.; Zethof, Ilse P. A.; Krijnen, Paul A. J.; Niessen, Hans W. M.] Vrije Univ Amsterdam Med Ctr, Dept Pathol, Amsterdam, Netherlands.
   [Fuijkschot, Wessel W.; Krijnen, Paul A. J.; Niessen, Hans W. M.; Smulders, Yvo M.] Vrije Univ Amsterdam Med Ctr, Inst Cardiovasc Res ICaR VU, Amsterdam, Netherlands.
   [Fuijkschot, Wessel W.; Smulders, Yvo M.] Vrije Univ Amsterdam Med Ctr, Dept Internal Med, Amsterdam, Netherlands.
   [Morrison, Martine C.; Kleemann, Robert] Netherlands Org Appl Sci Res TNO, Dept Metab Hlth Res, Leiden, Netherlands.
   [Niessen, Hans W. M.] Vrije Univ Amsterdam Med Ctr, Dept Cardiac Surg, Amsterdam, Netherlands.
RP Fuijkschot, WW (通讯作者)，Vrije Univ Amsterdam Med Ctr, Dept Internal Med & Pathol, De Boelelaan 1117,Room ZH 0E46, NL-1081 HV Amsterdam, Netherlands.
EM w.fuijkschot@vumc.nl
RI Smulders, YM/AAG-7506-2021
OI Krijnen, Paul/0000-0002-5399-5617; Niessen, Hans/0000-0001-9404-9822
FU Institute for Cardiovascular Research (ICaR-VU) [ICaR-VU-ID414-2012]
FX This study was financed by the Institute for Cardiovascular Research
   (ICaR-VU; Grant No. ICaR-VU-ID414-2012).
CR Burkholder Tanya, 2012, Curr Protoc Mouse Biol, V2, P145
   Chen YC, 2013, CIRC RES, V113, P252, DOI 10.1161/CIRCRESAHA.113.301562
   Cohen MC, 1999, CARDIOVASC PATHOL, V8, P133, DOI 10.1016/S1054-8807(98)00032-5
   Corrales-Medina VF, 2010, LANCET INFECT DIS, V10, P83, DOI 10.1016/S1473-3099(09)70331-7
   Dejager L, 2011, TRENDS MICROBIOL, V19, P198, DOI 10.1016/j.tim.2011.01.001
   Dyson A, 2009, CRIT CARE MED, V37, pS30, DOI 10.1097/CCM.0b013e3181922bd3
   Elkind MSV, 2011, STROKE, V42, P1851, DOI 10.1161/STROKEAHA.110.608588
   Fuijkschot WW, 2016, ATHEROSCLEROSIS, V255, P164, DOI 10.1016/j.atherosclerosis.2016.07.909
   Gijbels MJJ, 1999, ATHEROSCLEROSIS, V143, P15, DOI 10.1016/S0021-9150(98)00263-9
   Kattan OM, 2008, J IMMUNOL, V181, P1399, DOI 10.4049/jimmunol.181.2.1399
   Kaynar AM, 2014, CRIT CARE, V18, DOI 10.1186/s13054-014-0469-1
   King VL, 2011, CURR OPIN LIPIDOL, V22, P302, DOI 10.1097/MOL.0b013e3283488c39
   Kleemann R, 2008, CARDIOVASC RES, V79, P360, DOI 10.1093/cvr/cvn120
   Lalmohamed A, 2012, ARCH INTERN MED, V172, P1229, DOI 10.1001/archinternmed.2012.2713
   Laskowitz DT, 2000, J LIPID RES, V41, P613
   Libby P, 2002, NATURE, V420, P868, DOI 10.1161/ATVBAHA.108.179705
   Madenspacher JH, 2012, J BIOL CHEM, V287, P43730, DOI 10.1074/jbc.M112.377192
   Madjid M, 2007, TEX HEART I J, V34, P11
   Maier S, 2004, SHOCK, V21, P505, DOI 10.1097/01.shk.0000126906.52367.dd
   Meier CR, 1998, LANCET, V351, P1467, DOI 10.1016/S0140-6736(97)11084-4
   Morrison M, 2014, ATHEROSCLEROSIS, V233, P149, DOI 10.1016/j.atherosclerosis.2013.12.027
   Naghavi M, 2003, CIRCULATION, V107, P762, DOI 10.1161/01.CIR.0000048190.68071.2B
   Remick DG, 2000, SHOCK, V13, P110, DOI 10.1097/00024382-200013020-00004
   Rensen PCN, 1997, J CLIN INVEST, V99, P2438, DOI 10.1172/JCI119427
   Santos-Gallego CG, 2014, CURR ATHEROSCLER REP, V16, DOI 10.1007/s11883-014-0401-9
   Smeeth L, 2004, NEW ENGL J MED, V351, P2611, DOI 10.1056/NEJMoa041747
   STARY HC, 1995, ARTERIOSCL THROM VAS, V15, P1512, DOI 10.1161/01.ATV.15.9.1512
   Tabas I, 2010, NAT REV IMMUNOL, V10, P36, DOI 10.1038/nri2675
   Thompson JC, 2015, J LIPID RES, V56, P286, DOI 10.1194/jlr.M054015
   Van der Donckt C, 2015, EUR HEART J, V36, P1049, DOI 10.1093/eurheartj/ehu041
   Virmani R, 2006, J AM COLL CARDIOL, V47, pC13, DOI 10.1016/j.jacc.2005.10.065
   Virmani Renu, 2002, J Interv Cardiol, V15, P439, DOI 10.1111/j.1540-8183.2002.tb01087.x
   WICHTERMAN KA, 1980, J SURG RES, V29, P189, DOI 10.1016/0022-4804(80)90037-2
   Zadelaar S, 2007, ARTERIOSCL THROM VAS, V27, P1706, DOI 10.1161/ATVBAHA.107.142570
   Zhang N, 2005, J IMMUNOL, V174, P8125, DOI 10.4049/jimmunol.174.12.8125
NR 35
TC 7
Z9 7
U1 0
U2 5
PU LIPPINCOTT WILLIAMS & WILKINS
PI PHILADELPHIA
PA TWO COMMERCE SQ, 2001 MARKET ST, PHILADELPHIA, PA 19103 USA
SN 1073-2322
EI 1540-0514
J9 SHOCK
JI Shock
PD SEP
PY 2018
VL 50
IS 3
BP 360
EP 365
DI 10.1097/SHK.0000000000001026
PG 6
WC Critical Care Medicine; Hematology; Surgery; Peripheral Vascular Disease
WE Science Citation Index Expanded (SCI-EXPANDED)
SC General & Internal Medicine; Hematology; Surgery; Cardiovascular System
   & Cardiology
GA HF2AB
UT WOS:000454035600016
PM 29023363
OA Bronze
DA 2022-06-17
ER

PT J
AU Baser, O
   Liu, XC
   Phatak, H
   Wang, L
   Mardekian, J
   Kawabata, H
   Petersel, D
   Hamilton, M
   Ramacciotti, E
AF Baser, Onur
   Liu, Xianchen
   Phatak, Hemant
   Wang, Li
   Mardekian, Jack
   Kawabata, Hugh
   Petersel, Danielle
   Hamilton, Melissa
   Ramacciotti, Eduardo
TI Venous Thromboembolism Prophylaxis and Clinical Consequences in
   Medically Ill Patients
SO AMERICAN JOURNAL OF THERAPEUTICS
LA English
DT Article
DE venous thromboembolism; anticoagulant use; medically ill
ID DEEP-VEIN THROMBOSIS; PULMONARY-EMBOLISM; RISK; PREVENTION; REGISTRY;
   TOO; ADO
AB The objective of this study was to examine venous thromboembolism (VTE) prophylaxis use, risk reduction, and readmission in medically ill patients during hospitalization and after discharge. This 5-year retrospective study linked outpatient files from MarketScan Commercial and Medicare Supplemental databases. Patients were categorized into prophylaxis and non-prophylaxis groups based on guideline-recommended anticoagulant use from the index date to 180 days posthospital discharge and before the first VTE event date. Outcome variables were VTE events and rehospitalization. Risk adjustment was conducted within the prophylaxis group and between the prophylaxis and non-prophylaxis groups using propensity score matching. Among 4467 patients, 28.99% of the patients (n = 1295) were admitted with cancer, 18.03% (n = 805) with pneumonia, 14.06% (n = 628) with heart failure, 11.06% (n = 494) with stroke, 11.11% (n = 496) with sepsis, 8.08% (n = 361) with infectious diseases, 5.6% (n = 250) with severe respiratory disorders, 1.81% (n = 81) with inflammatory bowel disease, 1.05% (n = 47) with obesity, 0.20% (n = 9) with neurologic disorders, and 0.02% (n = 1) with acute rheumatic fever. Among those with 180-day continuous enrollment after the index date (n 5 3511), 51.81% (n = 1819) received anticoagulant therapy only, 2.48% (n = 87) received mechanical compression treatment only (stocking or pneumatic compression), and 4.41% (n = 155) received both during hospitalization. Anticoagulant therapy rates ranged from 88.64% (obesity) to 32.39% (inflammatory bowel disease). Among anticoagulant therapy patients, 740 patients (40.68%) received low-molecular weight heparin only and 806 patients (44.31%) received unfractionated heparin. After risk adjustment, compared with patients without VTE prophylaxis, anticoagulant prophylaxis patients had lower VTE (3.62% vs. 4.27%, P < 0.04) and readmission rates (24.22% vs. 27.95%, P < 0.02) during the 6 months post-index hospital admission. In conclusion anticoagulant prophylaxis is underutilized and is associated with reduced VTE risk and a decrease in rehospitalizations for medically ill patients.
C1 [Baser, Onur; Wang, Li] Univ Michigan, Ann Arbor, MI 48104 USA.
   [Baser, Onur] STATinMED Res, Ann Arbor, MI USA.
   [Liu, Xianchen] Pfizer Primary Care Business Unit, Global Hlth Econ & Outcomes Res, New York, NY USA.
   [Liu, Xianchen] Indiana Univ Sch Med, Indianapolis, IN USA.
   [Phatak, Hemant; Hamilton, Melissa; Ramacciotti, Eduardo] Bristol Myers Squibb Co, Global Hlth Econ & Outcomes Res, Princeton, NJ USA.
   [Mardekian, Jack] Pfizer Inc, New York, NY USA.
   [Kawabata, Hugh] Bristol Myers Squibb Co, Princeton, NJ USA.
   [Petersel, Danielle] Pfizer Primary Care Business Unit, New York, NY USA.
RP Baser, O (通讯作者)，Univ Michigan, 211 N 4th Ave,Suite 2B, Ann Arbor, MI 48104 USA.
EM obaser@statinmed.com
OI Ramacciotti, Eduardo/0000-0002-5735-1333
FU Bristol-Myers Squibb; Pfizer, Inc.
FX This study was sponsored by Bristol-Myers Squibb and Pfizer, Inc. O.
   Baser and L. Wang are employees of STATinMED Research, which received
   financial support from Bristol-Myers Squibb and Pfizer, Inc, in
   connection with conducting this study and the development of this
   manuscript.
CR Agency for Healthcare Quality and Research, NAT QUAL MEAS CLEAR
   Agency for Healthcare Research and Quality, PREV HOSP ACQ VEN TH
   American Heart Association, 2004, VEN THROMB STAT STAT
   Amin AN, 2009, THROMB HAEMOSTASIS, V102, P321, DOI 10.1160/TH09-03-0147
   ANDERSON FA, 1992, ARCH INTERN MED, V152, P1660, DOI 10.1001/archinte.152.8.1660
   ANDERSON FA, 1991, ARCH INTERN MED, V151, P933, DOI 10.1001/archinte.151.5.933
   Baser O, 2007, P AM STAT ASS, V1, P4334
   BASER O, 2007, J MED ECON, V10, P379, DOI DOI 10.3111/13696990701646577
   Baser O, 2007, EC B, V9, P1
   Baser O, 2008, VALUE HEALTH, V11, P946, DOI 10.1111/j.1524-4733.2008.00343.x
   Baser O, 2006, VALUE HEALTH, V9, P377, DOI 10.1111/j.1524-4733.2006.00130.x
   Baser O, 2006, CURR MED RES OPIN, V22, P799, DOI 10.1185/030079906X100230
   Baser O, 2011, FORMULARY, V46, P486
   Baser O, 2009, VALUE HEALTH, V12, P1201, DOI 10.1111/j.1524-4733.2009.00567.x
   CHARLSON M, 1994, J CLIN EPIDEMIOL, V47, P1245, DOI 10.1016/0895-4356(94)90129-5
   Cohen AT, 2008, LANCET, V371, P387, DOI 10.1016/S0140-6736(08)60202-0
   COON WW, 1973, CIRCULATION, V48, P839, DOI 10.1161/01.CIR.48.4.839
   DHoore W, 1996, J CLIN EPIDEMIOL, V49, P1429, DOI 10.1016/S0895-4356(96)00271-5
   Elixhauser A, 1998, MED CARE, V36, P8, DOI 10.1097/00005650-199801000-00004
   Geerts WH, 2004, CHEST, V126, p338S, DOI 10.1378/chest.126.3_suppl.338S
   Geerts WH, 2001, CHEST, V119, p132S, DOI 10.1378/chest.119.1_suppl.132S
   Geerts WH, 2008, CHEST, V133, p381S, DOI 10.1378/chest.08-0656
   Goldhaber SZ, 2004, AM J CARDIOL, V93, P259, DOI 10.1016/j.amjcard.2003.09.057
   Heit JA, 2001, THROMB HAEMOSTASIS, V86, P452, DOI 10.1161/ATVBAHA.108.162545
   Heit JA, 2008, ARTERIOSCL THROM VAS, V28, P370, DOI 10.1161/ATVBAHA.108.162545
   Horlander KR, 2003, ARCH INTERN MED, V163, P1711, DOI 10.1001/archinte.163.14.1711
   KIERKEGAARD A, 1980, ACTA CHIR SCAND, V146, P267
   KOSTER T, 1993, LANCET, V342, P1503, DOI 10.1016/S0140-6736(05)80081-9
   Lobo BL, 2009, J HOSP MED, V4, P417, DOI 10.1002/jhm.442
   MORRELL MT, 1963, BRIT MED J, P830, DOI 10.1136/bmj.2.5361.830
   Ollendorf DA, 2002, AM J HEALTH-SYST PH, V59, P1750, DOI 10.1093/ajhp/59.18.1750
   Pandey A, 2009, VASC HEALTH RISK MAN, V5, P643
   Pengo V, 2004, NEW ENGL J MED, V350, P2257, DOI 10.1056/NEJMoa032274
   Silverstein MD, 1998, ARCH INTERN MED, V158, P585, DOI 10.1001/archinte.158.6.585
   Southern DA, 2004, MED CARE, V42, P355, DOI 10.1097/01.mlr.0000118861.56848.ee
   Tapson VF, 2008, NEW ENGL J MED, V358, P1037, DOI 10.1056/NEJMra072753
   Tapson VF, 2007, CHEST, V132, P936, DOI 10.1378/chest.06-2993
   *US BUR CENS, NAT POP REACH 300 MI
   US Department of Health and Human Services, SURG GEN CALL ACT PR
NR 39
TC 13
Z9 13
U1 0
U2 8
PU LIPPINCOTT WILLIAMS & WILKINS
PI PHILADELPHIA
PA TWO COMMERCE SQ, 2001 MARKET ST, PHILADELPHIA, PA 19103 USA
SN 1075-2765
EI 1536-3686
J9 AM J THER
JI Am. J. Ther.
PD MAR-APR
PY 2013
VL 20
IS 2
BP 132
EP 142
DI 10.1097/MJT.0b013e31826910dd
PG 11
WC Pharmacology & Pharmacy
WE Science Citation Index Expanded (SCI-EXPANDED)
SC Pharmacology & Pharmacy
GA 103XK
UT WOS:000315952600003
PM 23466619
DA 2022-06-17
ER

PT J
AU Shimada, K
   Morinaga, H
   Kiyanagi, T
   Miyazaki, T
   Nishitani-Yokoyama, M
   Okai, I
   Tamura, H
   Konishi, H
   Kurata, T
   Miyauchi, K
   Daida, H
AF Shimada, Kazunori
   Morinaga, Hiroaki
   Kiyanagi, Takashi
   Miyazaki, Tetsuro
   Nishitani-Yokoyama, Miho
   Okai, Iwao
   Tamura, Hiroshi
   Konishi, Hakuoh
   Kurata, Takeshi
   Miyauchi, Katsumi
   Daida, Hiroyuki
TI Safety and Efficacy of Simultaneous Inoculations of Pneumococcal and
   Influenza Vaccines in Patients with Coronary Artery Disease
SO JOURNAL OF ATHEROSCLEROSIS AND THROMBOSIS
LA English
DT Article
DE 23-valent pneumococcal polysaccharide vaccine; Influenza vaccine;
   Inflammation; Oxidized low-density lipoprotein; Coronary artery disease
ID ACUTE MYOCARDIAL-INFARCTION; CARDIOVASCULAR OUTCOMES; ELDERLY PERSONS;
   ACUTE INFECTION; VACCINATION; RISK; ASSOCIATION; PNEUMONIA; ANTIBODIES;
   STROKE
AB Aim: Pneumococcal and influenza infections can cause serious morbidity and mortality in patients with cardiovascular diseases. The purpose of this study was to investigate the safety and efficacy of simultaneous inoculations of 23-valent pneumococcal polysaccharide vaccine (PPSV23) and trivalent influenza vaccine (TIV) in patients with coronary artery disease (CAD).
   Methods: This was a prospective, randomized, single-blind, placebo-controlled study. A total of 40 patients with CAD were randomly assigned to the TIV+PPSV23 (simultaneous inoculations of TIV and PPSV23) and TIV+Placebo (inoculations of TIV and placebo) groups. Primary outcomes were the safety of simultaneous vaccinations and the changing of circulating cardiovascular biomarkers before, at 4-, and at 12-weeks after vaccinations.
   Results: The baseline characteristics between the two groups were identical. The prevalence of injection-site pain, swelling, and reddening were 47%, 37%, and 37% in the TIV+PPSV23 group, and 10%, 5%, and 0% in the TIV+Placebo group, respectively. All reactions were self-limited. Body temperature >37.0 degrees C or serious injection-related reaction was not observed. The levels of white blood cells, high-sensitivity C-reactive protein, N-terminal pro-B-type natriuretic peptide, pentraxin-3, and malondialdehide-modified low-density lipoprotein (LDL), were not significantly different between the two groups before and after vaccinations. The levels of anti-oxidized LDL were significantly and step-wisely decreased from baseline, to 4-, and 12-weeks vaccinations in the both groups. No significant changes of other markers were observed in both groups at each time point.
   Conclusion: Simultaneous inoculations of TIV and PPSV23 were safety in patients with CAD, suggesting that dual vaccinations can be considered even in patients with CAD.
C1 [Shimada, Kazunori; Miyazaki, Tetsuro; Nishitani-Yokoyama, Miho; Okai, Iwao; Tamura, Hiroshi; Konishi, Hakuoh; Kurata, Takeshi; Miyauchi, Katsumi; Daida, Hiroyuki] Juntendo Univ, Dept Cardiovasc Med, Grad Sch Med, Tokyo, Japan.
   [Shimada, Kazunori; Daida, Hiroyuki] Juntendo Univ, Sportol Ctr, Grad Sch Med, Tokyo, Japan.
   [Morinaga, Hiroaki] Tokyo Metropolitan Tama Med Ctr, Div Cardiovasc Med, Tokyo, Japan.
   [Kiyanagi, Takashi] Obihiro Daiichi Hosp, Div Gen Med, Obihiro, Hokkaido, Japan.
   [Daida, Hiroyuki] Juntendo Univ, Fac Hlth Sci, Tokyo, Japan.
RP Shimada, K (通讯作者)，Juntendo Univ, Dept Cardiovasc Med, Grad Sch Med, Tokyo, Japan.
EM shimakaz@juntendo.ac.jp
FU MSD K.K.
FX This work was supported by a research grant from MSD K.K., a subsidiary
   of Merck Sharp & Dohme Corp., in accordance with the Investigator
   Initiated Studies Program of Merck Sharp & Dohme Corp. The opinions
   expressed in this paper are those of the authors and do not necessarily
   represent those of MSD K.K. nor Merck Sharp & Dohme Corp. The authors
   wish to thank each of the participants for their data collection.
CR Binder CJ, 2003, NAT MED, V9, P736, DOI 10.1038/nm876
   Corrales-Medina VF, 2011, PLOS MED, V8, DOI 10.1371/journal.pmed.1001048
   Corrales-Medina VF, 2010, LANCET INFECT DIS, V10, P83, DOI 10.1016/S1473-3099(09)70331-7
   Damoiseaux J, 2007, ATHEROSCLEROSIS, V190, P10, DOI 10.1016/j.atherosclerosis.2006.05.010
   Eurich DT, 2012, HEART, V98, P1072, DOI 10.1136/heartjnl-2012-301743
   Furumoto A, 2008, VACCINE, V26, P4284, DOI 10.1016/j.vaccine.2008.05.037
   Hung IFN, 2010, CLIN INFECT DIS, V51, P1007, DOI 10.1086/656587
   Johnstone J, 2012, CIRCULATION, V126, P278, DOI 10.1161/CIRCULATIONAHA.111.071100
   Kawakami K, 2010, VACCINE, V28, P7063, DOI 10.1016/j.vaccine.2010.08.010
   Kitagawa K, 2019, J ATHEROSCLER THROMB, V26, P432, DOI 10.5551/jat.45989
   Lamontagne F, 2008, CAN MED ASSOC J, V179, P773, DOI 10.1503/cmaj.070221
   Liuba P, 2007, ANN MED, V39, P392, DOI 10.1080/07853890701390111
   Moohebati M, 2014, INT J VASC MED, V2014, DOI 10.1155/2014/845960
   Musher DM, 2007, CLIN INFECT DIS, V45, P158, DOI 10.1086/518849
   Naghavi M, 2003, CIRCULATION, V107, P762, DOI 10.1161/01.CIR.0000048190.68071.2B
   Naito T, 2014, J INFECT CHEMOTHER, V20, P450, DOI 10.1016/j.jiac.2014.03.004
   Shimada K, 2009, CIRC J, V73, P994, DOI 10.1253/circj.CJ-09-0277
   Smeeth L, 2004, NEW ENGL J MED, V351, P2611, DOI 10.1056/NEJMoa041747
   Socan M, 2004, VACCINE, V22, P3087, DOI 10.1016/j.vaccine.2004.02.003
   SPODICK DH, 1984, AM J CARDIOL, V53, P481, DOI 10.1016/0002-9149(84)90016-X
   Suthers B, 2012, VACCINE, V30, P3983, DOI 10.1016/j.vaccine.2012.03.084
   Udell JA, 2013, JAMA-J AM MED ASSOC, V310, P1711, DOI 10.1001/jama.2013.279206
   Vlachopoulos CV, 2015, EUR J PREV CARDIOL, V22, P1185, DOI 10.1177/2047487314549512
   Yagita Y, 2019, J ATHEROSCLER THROMB, V26, P406, DOI 10.5551/jat.ED107
NR 24
TC 1
Z9 2
U1 1
U2 1
PU JAPAN ATHEROSCLEROSIS SOC
PI TOKYO
PA NICHINAI-KAIKAN B1, 3-28-8 HONGO BUNKYO-KU, TOKYO, 113-0033, JAPAN
SN 1340-3478
EI 1880-3873
J9 J ATHEROSCLER THROMB
JI J. Atheroscler. Thromb.
PY 2021
VL 28
IS 8
BP 826
EP 834
DI 10.5551/jat.58297
PG 9
WC Peripheral Vascular Disease
WE Science Citation Index Expanded (SCI-EXPANDED)
SC Cardiovascular System & Cardiology
GA TU1KO
UT WOS:000680798800006
PM 33055462
OA gold, Green Published
DA 2022-06-17
ER

PT J
AU Elsayed, AAA
   Abdelaal, KM
   Abdelghaffar, AM
   Mohamed, EEH
   Mahran, TMA
   Ahmed, MSM
   Ibrahim, AM
   Mansour, AA
AF Elsayed, Abdelrahman Adel Abdelaziz
   Abdelaal, Khaled Mohamed
   Abdelghaffar, Ayman Mohammad
   Mohamed, Essam Elbadry Hashim
   Mahran, Tarek Mohamed Afifi
   Ahmed, Mohsen Saber Mohammed
   Ibrahim, Alaa Mahmoud
   Mansour, Albaraa Ali
TI Poor Outcome of Surgical Management of Acute Malfunctioning Mechanical
   Mitral Valve During Pregnancy. Should Centers with Limited Resources
   Find Different Options?
SO HEART SURGERY FORUM
LA English
DT Article
ID CARDIAC-SURGERY; THROMBOSIS; DISEASE; WOMEN
AB Background: Rheumatic heart disease (RHD) is the most common cardiac disease in pregnancy in developing countries with the mitral valve being the most affected. In this study, the results of surgical intervention in pregnant women presented with acute malfunctioning mechanical mitral valve were discussed.
   Methods: All patients underwent emergency redo mitral valve replacement due to acute malfunctioning mechanical mitral valve during pregnancy in a single center between January 2005 and December 2017. These patients were retrospectively analyzed. Additionally, anticoagulation strategy before the event and outcomes for the mother and the fetus were outlined.
   Results: Between 2005 and 2017, 16 pregnant women arrived in a single tertiary center with acute malfunctioning mechanical mitral valves. The mean gestational age at the time of presentation was 13.19 +/- 2.6 weeks. Fifteen out of the 16 patients changed their anticoagulation regimen either with or without medical advice. After replacing the valve, cardiopulmonary bypass successfully was weaned in 12 patients, who were transferred to the ICU sedated and ventilated with variable doses of chemical Inotropes. The remaining 4 patients died on the table after failure of weaning from bypass. In one case, the patient developed immediate postoperative stroke with the Glasgow Coma Scale (GCS) of 7, CT brain revealed massive infarction, her fetus was not viable, she remained sedated and ventilated, and she passed away on post-operative Day 12, due to pneumonia and sepsis. Another patient, with a viable fetus, passed away on post-operative Day 1, due to low cardiac output.
   Conclusion: Acute malfunctioning MHV during pregnancy represents a real dilemma to patients and caregivers. It carries high fetal and maternal morbidity and mortality, especially in centers with limited resources. We believe that an alternative plane must be formulated for such patients to avoid devastating complications, including maternal and fetal deaths.
C1 [Elsayed, Abdelrahman Adel Abdelaziz; Abdelaal, Khaled Mohamed; Abdelghaffar, Ayman Mohammad; Mohamed, Essam Elbadry Hashim; Mahran, Tarek Mohamed Afifi; Ahmed, Mohsen Saber Mohammed; Ibrahim, Alaa Mahmoud] Sohag Univ Hosp, Sohag Governorate, Egypt.
   [Elsayed, Abdelrahman Adel Abdelaziz; Abdelaal, Khaled Mohamed; Abdelghaffar, Ayman Mohammad; Mohamed, Essam Elbadry Hashim; Mahran, Tarek Mohamed Afifi; Ahmed, Mohsen Saber Mohammed; Ibrahim, Alaa Mahmoud] Fac Med, Sohag Governorate, Egypt.
   [Mansour, Albaraa Ali] Natl Heart Inst, Cairo, Egypt.
RP Elsayed, AAA (通讯作者)，Sohag Univ, Sohag Univ Hosp, Dept Cardiothorac Surg, Cardiothorac Surg, Sohag, Egypt.
EM abdelrahmanadel@med.sohag.edu.eg
RI Mohamed, Essam/AAH-6009-2020
OI Mohamed, Essam/0000-0001-6466-0364
CR Abdel-Moula A M, 1998, J Egypt Public Health Assoc, V73, P233
   Arnoni RT, 2003, ANN THORAC SURG, V76, P1605, DOI 10.1016/S0003-4975(03)01188-3
   Baumgartner H, 2017, EUR HEART J, V38, P2739, DOI 10.1093/eurheartj/ehx391
   BECKER RM, 1983, ANN THORAC SURG, V36, P453, DOI 10.1016/S0003-4975(10)60486-9
   Bhatla N, 2003, INT J GYNECOL OBSTET, V82, P153, DOI 10.1016/S0020-7292(03)00159-0
   Chan WS, 2000, ARCH INTERN MED, V160, P191, DOI 10.1001/archinte.160.2.191
   Davies GAL, 2007, J OBSTET GYNAECOL CA, V29, P409, DOI 10.1016/S1701-2163(16)35492-5
   Elamrousy DM, 2014, J PEDIAT SCI, V6
   Elassy SMR, 2014, ANN THORAC SURG, V97, P1624, DOI 10.1016/j.athoracsur.2013.10.067
   Elkayam U., 1996, J AM COLL CARDIOLOGY
   Endorsed by the European Society of Gynecology, 2011, ESC GUID MAN CARD DI, V32, P3147
   Gomes MS, 2019, J MATERN-FETAL NEO M, V32, P2418, DOI 10.1080/14767058.2018.1434141
   Keogh B., 1999, NATL ADULT CARDIAC S
   Korkmaz AA, 2008, J CARDIAC SURG, V23, P790, DOI 10.1111/j.1540-8191.2008.00669.x
   Lengyel M, 2001, J HEART VALVE DIS, V10, P636
   Nishimura RA, 2017, CIRCULATION, V135, pE1159, DOI 10.1161/CIR.0000000000000503
   Oles D, 2001, PERFUSION-UK, V16, P159, DOI 10.1177/026765910101600211
   Ozkan M, 2013, CIRCULATION, V128, P532, DOI 10.1161/CIRCULATIONAHA.113.001145
   Parry AJ, 1996, ANN THORAC SURG, V61, P1865, DOI 10.1016/0003-4975(96)00150-6
   Regitz-Zagrosek V, 2011, EUR HEART J, V32, P3147, DOI 10.1093/eurheartj/ehr218
   Vahanian A, 2012, EUR HEART J, V33, P2451, DOI 10.1093/eurheartj/ehs109
   van Hagen I.M., 2015, CIRCULATION
   Vause S, 2017, BJOG-INT J OBSTET GY, V124, P1411, DOI 10.1111/1471-0528.14478
   Vitale N, 1999, J AM COLL CARDIOL, V33, P1637, DOI 10.1016/S0735-1097(99)00044-3
   Weiss BM, 1998, AM J OBSTET GYNECOL, V179, P1643, DOI 10.1016/S0002-9378(98)70039-0
   Xu Z, 2016, CAN J CARDIOL, V32, DOI 10.1016/j.cjca.2015.11.005
NR 26
TC 4
Z9 5
U1 0
U2 0
PU FORUM MULTIMEDIA PUBLISHING, LLC
PI CHARLOTTESVILLE
PA 375 GREENBRIER DR, CHARLOTTESVILLE, VA 22901 USA
SN 1098-3511
EI 1522-6662
J9 HEART SURG FORUM
JI Heart Surg. Forum
PY 2019
VL 22
IS 5
BP E405
EP E410
DI 10.1532/hsf.2497
PG 6
WC Cardiac & Cardiovascular Systems; Surgery
WE Science Citation Index Expanded (SCI-EXPANDED)
SC Cardiovascular System & Cardiology; Surgery
GA JC4UY
UT WOS:000489274600007
PM 31596721
OA gold
DA 2022-06-17
ER

PT J
AU Li, JJ
   Agarwal, SK
   Alonso, A
   Blecker, S
   Chamberlain, AM
   London, SJ
   Loehr, LR
   McNeill, AM
   Poole, C
   Soliman, EZ
   Heiss, G
AF Li, Jingjing
   Agarwal, Sunil K.
   Alonso, Alvaro
   Blecker, Saul
   Chamberlain, Alanna M.
   London, Stephanie J.
   Loehr, Laura R.
   McNeill, Ann Marie
   Poole, Charles
   Soliman, Elsayed Z.
   Heiss, Gerardo
TI Airflow Obstruction, Lung Function, and Incidence of Atrial Fibrillation
   The Atherosclerosis Risk in Communities (ARIC) Study
SO CIRCULATION
LA English
DT Article
DE atrial fibrillation; forced expiratory volume; pulmonary disease;
   chronic obstructive; respiratory physiological phenomena; risk factors;
   vital capacity
ID ACQUIRED PNEUMONIA; ISCHEMIC-STROKE; HEART-DISEASE; INFLAMMATION; COPD;
   EPIDEMIOLOGY; HYPERTENSION; PREVALENCE; PREDICTORS; INITIATION
AB Background Reduced low forced expiratory volume in 1 second (FEV1) is reportedly associated with an increased risk of atrial fibrillation (AF). Extant reports do not provide separate estimates for never smokers or for blacks, who incongruously have lower AF incidence than whites.
   Methods and Results We examined 15 004 middle-aged blacks and whites enrolled in the Atherosclerosis Risk in Communities (ARIC) cohort study. Standardized spirometry data were collected at the baseline examination. Incident AF was identified from the first among the following: International Classification of Diseases codes for AF on hospital discharge records or death certificates or 12-lead ECGs performed during 3 triennial follow-up visits. Over an average follow-up of 17.5 years, a total of 1691 participants (11%) developed new-onset AF. The rate of incident AF was inversely associated with FEV1 in each of the 4 race and sex groups. After multivariable adjustment for traditional cardiovascular disease risk factors and height, hazard ratios of AF comparing the lowest with the highest quartile of FEV1 were 1.37 (95% confidence interval, 1.02-1.83) for white women, 1.49 (95% confidence interval, 1.16-1.91) for white men, 1.63 (95% confidence interval, 1.00-2.66) for black women, and 2.36 (95% confidence interval, 1.30-4.29) for black men. The above associations were observed across all smoking status categories. Moderate/severe airflow obstruction (FEV1/forced vital capacity <0.70 and FEV1 < 80% of predicted value) was also associated with higher AF incidence.
   Conclusions In this large population-based study with a long-term follow-up, reduced FEV1 and obstructive respiratory disease were associated with a higher AF incidence after adjustment for measured confounders.
C1 [Li, Jingjing; Loehr, Laura R.; McNeill, Ann Marie; Poole, Charles; Heiss, Gerardo] Univ N Carolina, Chapel Hill, NC USA.
   [Agarwal, Sunil K.] Johns Hopkins Univ, Baltimore, MD 21287 USA.
   [Alonso, Alvaro] Univ Minnesota, Minneapolis, MN USA.
   [Blecker, Saul] NYU, Med Ctr, New York, NY 10016 USA.
   [Chamberlain, Alanna M.] Mayo Clin, Rochester, MN USA.
   [London, Stephanie J.] NIEHS, NIH, Dept Hlth & Human Serv, Res Triangle Pk, NC 27709 USA.
   [Soliman, Elsayed Z.] Wake Forest Univ, Winston Salem, NC 27109 USA.
RP Agarwal, SK (通讯作者)，Johns Hopkins Univ, 2020 E Monument St,Room B-321, Baltimore, MD 21287 USA.
EM sunilagarwal@jhu.edu
RI London, Stephanie/C-3734-2019; Soliman, Elsayed/AAD-7135-2020; Alonso,
   Alvaro/A-4917-2010
OI London, Stephanie/0000-0003-4911-5290; Soliman,
   Elsayed/0000-0001-5632-8150; Alonso, Alvaro/0000-0002-2225-8323; Loehr,
   Laura/0000-0002-9054-1825; Chamberlain, Alanna/0000-0003-1888-9584
FU National Heart, Lung, and Blood Institute (NHLBI) [N01-HC-55015,
   N01-HC-55016, N01-HC-55018, N01-HC-55019, N01-HC-55020, N01-HC-55021,
   N01-HC-55022]; NHLBI [T32-HL-007779, IRC1HL099452-01]; American Heart
   Association [09SDG2280087]; National Institutes of Health/NHLBI
   [T32HL007024]; AGENCY FOR HEALTHCARE RESEARCH AND QUALITY [K08HS023683]
   Funding Source: NIH RePORTER; DIVISION OF EPIDEMIOLOGY AND CLINICAL
   APPLICATIONS [N01HC055016, N01HC055021, N01HC055020, N01HC055015,
   N01HC055022, N01HC055018, N01HC055019] Funding Source: NIH RePORTER;
   NATIONAL HEART, LUNG, AND BLOOD INSTITUTE [R01HL116900, U01HL096902,
   RC1HL099452, R42HL055018, T32HL007024, T32HL007779, R41HL055018,
   R21HL109611] Funding Source: NIH RePORTER; NATIONAL INSTITUTE OF
   ENVIRONMENTAL HEALTH SCIENCES [ZIAES043012] Funding Source: NIH
   RePORTER; WOMEN&apos;S HEALTH INITIATIVE - OFFICE OF THE DIRECTOR NIH
   [N01WH042117] Funding Source: NIH RePORTER
FX This research was sponsored by National Heart, Lung, and Blood Institute
   (NHLBI) contracts N01-HC-55015, -55016, -55018, -55019, -55020, -55021,
   and -55022. Dr Chamberlain was supported by NHLBI grant T32-HL-007779.
   Additional funding for this study was provided by grants 09SDG2280087
   from the American Heart Association and IRC1HL099452-01 from the NHLBI.
   Dr Agarwal is supported by a National Institutes of Health/NHLBI
   T32HL007024 Cardiovascular Epidemiology Training Grant.
CR Agarwal SK, 2012, EUR J HEART FAIL, V14, P414, DOI 10.1093/eurjhf/hfs016
   Alonso A, 2012, INT J CARDIOL, V155, P217, DOI 10.1016/j.ijcard.2010.09.051
   Alonso A, 2011, CIRCULATION, V123, P2946, DOI 10.1161/CIRCULATIONAHA.111.020982
   Alonso A, 2009, AM HEART J, V158, P111, DOI 10.1016/j.ahj.2009.05.010
   [Anonymous], 1979, AM REV RESPIR DIS, V119, P831
   [Anonymous], 1987, ATHER RISK COMM STUD
   Aviles RJ, 2003, CIRCULATION, V108, P3006, DOI 10.1161/01.CIR.0000103131.70301.4F
   Barbu C, 2011, ROM J MORPHOL EMBRYO, V52, P21
   Barr RG, 2010, NEW ENGL J MED, V362, P217, DOI 10.1056/NEJMoa0808836
   Benjamin EJ, 1998, CIRCULATION, V98, P946, DOI 10.1161/01.CIR.98.10.946
   BENJAMIN EJ, 1994, JAMA-J AM MED ASSOC, V271, P840, DOI 10.1001/jama.271.11.840
   Benjamin EJ, 2009, NAT GENET, V41, P879, DOI 10.1038/ng.416
   Benjamin EJ, 2009, CIRCULATION, V119, P606, DOI 10.1161/CIRCULATIONAHA.108.825380
   Boucher KM, 1998, J CLIN EPIDEMIOL, V51, P1223, DOI 10.1016/S0895-4356(98)00129-2
   Buch P, 2003, EUR RESPIR J, V21, P1012, DOI 10.1183/09031936.03.00051502
   Corrales-Medina VF, 2012, CIRCULATION, V125, P773, DOI 10.1161/CIRCULATIONAHA.111.040766
   ERIKSSON H, 1987, EUR HEART J, V8, P1007, DOI 10.1093/oxfordjournals.eurheartj.a062365
   Everett TH, 2007, HEART RHYTHM, V4, pS24, DOI 10.1016/j.hrthm.2006.12.040
   FERRIS BG, 1978, AM REV RESPIR DIS, V118, P1
   Govindarajulu US, 2007, STAT MED, V26, P3735, DOI 10.1002/sim.2848
   Gronroos NN, 2012, PLOS ONE, V7, DOI 10.1371/journal.pone.0036686
   Haissaguerre M, 1998, NEW ENGL J MED, V339, P659, DOI 10.1056/NEJM199809033391003
   Hozawa A, 2006, CHEST, V130, P1642, DOI 10.1378/chest.130.6.1642
   Huxley RR, 2011, CIRCULATION, V123, P1501, DOI [10.1161/CIRCULATIONAHA.110.009035, 10.1161/circulationaha.110.009035]
   Issac TT, 2007, J AM COLL CARDIOL, V50, P2021, DOI 10.1016/j.jacc.2007.06.054
   Kalifa J, 2003, CIRCULATION, V108, P668, DOI 10.1161/01.CIR.0000086979.39843.7B
   Lloyd-Jones D, 2010, CIRCULATION, V121, pE46, DOI 10.1161/CIRCULATIONAHA.109.192667
   Mannino DM, 2008, EUR RESPIR J, V32, P962, DOI 10.1183/09031936.00012408
   Mullerova H, 2012, RESP MED, V106, P1124, DOI 10.1016/j.rmed.2012.04.008
   Ozaydin M, 2010, WORLD J CARDIOL, V2, P243, DOI 10.4330/wjc.v2.i8.243
   Pauwels R A, 2001, Respir Care, V46, P798
   Psaty BM, 1997, CIRCULATION, V96, P2455
   Rienstra M, 2012, AM J CARDIOL, V109, P533, DOI 10.1016/j.amjcard.2011.09.049
   Ryu JH, 2007, MAYO CLIN PROC, V82, P342
   Sata N, 2004, JPN HEART J, V45, P441, DOI 10.1536/jhj.45.441
   Shibata Y, 2011, INT J MED SCI, V8, P514, DOI 10.7150/ijms.8.514
   Sin DD, 2005, CHEST, V127, P1952, DOI 10.1378/chest.127.6.1952
   Smith BM, 2013, CHEST, V144, P1143, DOI 10.1378/chest.13-0183
   Smith BM, 2013, CIRCULATION, V127, P1503, DOI 10.1161/CIRCULATIONAHA.113.001653
   Soliman EZ, 2009, STROKE, V40, P1204, DOI 10.1161/STROKEAHA.108.534735
   Stewart S, 2001, HEART, V86, P516, DOI 10.1136/heart.86.5.516
   Truelsen T, 2001, INT J EPIDEMIOL, V30, P145, DOI 10.1093/ije/30.1.145
   VOLLMER WM, 1987, J CHRON DIS, V40, P1013, DOI 10.1016/0021-9681(87)90115-9
   White AD, 1996, J CLIN EPIDEMIOL, V49, P223, DOI 10.1016/0895-4356(95)00041-0
   WILLIAMS OD, 1989, AM J EPIDEMIOL, V129, P687, DOI 10.1093/oxfordjournals.aje.a115184
NR 45
TC 77
Z9 80
U1 0
U2 1
PU LIPPINCOTT WILLIAMS & WILKINS
PI PHILADELPHIA
PA TWO COMMERCE SQ, 2001 MARKET ST, PHILADELPHIA, PA 19103 USA
SN 0009-7322
EI 1524-4539
J9 CIRCULATION
JI Circulation
PD MAR 4
PY 2014
VL 129
IS 9
BP 971
EP 980
DI 10.1161/CIRCULATIONAHA.113.004050
PG 10
WC Cardiac & Cardiovascular Systems; Peripheral Vascular Disease
WE Science Citation Index Expanded (SCI-EXPANDED)
SC Cardiovascular System & Cardiology
GA AB9UF
UT WOS:000332140500009
PM 24344084
OA Bronze, Green Accepted
DA 2022-06-17
ER

PT J
AU Greenwald, BD
   Cifu, DX
   Marwitz, JH
   Enders, LJ
   Brown, AW
   Englander, JS
   Zafonte, RD
AF Greenwald, BD
   Cifu, DX
   Marwitz, JH
   Enders, LJ
   Brown, AW
   Englander, JS
   Zafonte, RD
TI Factors associated with balance deficits on admission to rehabilitation
   after traumatic brain injury: A multicenter analysis
SO JOURNAL OF HEAD TRAUMA REHABILITATION
LA English
DT Article
DE activities of daily living; adult; ambulation; balance; brain injuries;
   equilibrium; Glasgow Coma Score; human; medical complication;
   rehabilitation
ID ACUTE STROKE; HEAD-INJURY; INPATIENT REHABILITATION; BODY SWAY; LENGTH;
   STAY; OUTCOMES; PERFORMANCE; PREDICTORS; DISABILITY
AB Objective: To evaluate how demographics, measures of injury severity, and acute care complications relate to sitting and standing balance in patients with traumatic brain injury (TBI). Design: Multicenter analysis of consecutive admissions to designated TBI Model Systems of Care (TBIMS). Setting: Ten National Institute for Disability and Rehabilitation Research TBI Model System centers for coordinated acute and rehabilitation care. Participants: 908 adults with TBI were included in the study. Main Outcome Measures: Sitting and standing balance were assessed within 72 hours of admission to inpatient rehabilitation. Results: Age less than 50 years had a significant association with normal sitting and standing balance (P = .001 and .05, respectively). Measures of severity of traumatic brain injury, including admission Glasgow Coma Score, length of posttraumatic amnesia ( PTA), Length of coma, and acute care length of stay were each significantly related to impaired sitting and standing balance ratings (P < .01). Initial abnormalities in pupillary response had a significant relationship with impairment of sitting (P = .009) but not standing balance. Incidence of respiratory failure, pneumonia, soft tissue infections, and urinary tract infections were all related to impaired sitting balance (P < .01). Presence of intracranial hemorrhages did not have a significant relationship with either sitting or standing balance. Intracranial compression had a significant relationship with standing (P = .05) but not sitting balance. A discriminant function analysis, which included neuroradiological findings, injury severity, and medical complications, could not accurately predict impaired balance ratings. Conclusions: This study demonstrated that rehabilitation admission balance ratings have a significant relationship with age, multiple measures of severity, and acute care medical complications after TBI. Prospective studies are indicated to evaluate the role balance at rehabilitation admission plays in the functional prognosis of patients with TBI.
C1 Univ Med & Dent New Jersey, New Jersey Med Sch, Dept Phys Med & Rehabil, Newark, NJ 07103 USA.
   Virginia Commonwealth Univ, Dept Phys Med & Rehabil, Richmond, VA USA.
   Mayo Clin, Dept Phys Med & Rehabil, Rochester, MN USA.
   Santa Clara Valley Med Ctr, Dept Phys Med & Rehabil, San Jose, CA 95128 USA.
   Univ Pittsburgh, Dept Phys Med & Rehabil, Pittsburgh, PA USA.
RP Greenwald, BD (通讯作者)，Univ Med & Dent New Jersey, New Jersey Med Sch, Dept Phys Med & Rehabil, 150 Bergen St,UH B261, Newark, NJ 07103 USA.
OI Cifu, David/0000-0003-1600-9387; Brown, Allen W./0000-0001-7228-3351
CR ALEXANDRE A, 1983, J NEUROSURG, V59, P751, DOI 10.3171/jns.1983.59.5.0751
   BERG K, 1995, SCAND J REHABIL MED, V27, P27
   BERG K, 1989, Physiotherapy Canada, V41, P304
   BERG KO, 1992, ARCH PHYS MED REHAB, V73, P1073
   Bohannon RW, 1997, INT J REHABIL RES, V20, P107, DOI 10.1097/00004356-199703000-00011
   BOHANNON RW, 1995, ARCH PHYS MED REHAB, V76, P994, DOI 10.1016/S0003-9993(95)81035-8
   Brosseau L, 1996, AM J PHYS MED REHAB, V75, P422, DOI 10.1097/00002060-199611000-00005
   CHOI SC, 1983, J NEUROSURG, V59, P294, DOI 10.3171/jns.1983.59.2.0294
   Cifu DX, 1996, ARCH PHYS MED REHAB, V77, P883, DOI 10.1016/S0003-9993(96)90274-9
   Cifu DX, 1997, ARCH PHYS MED REHAB, V78, P125, DOI 10.1016/S0003-9993(97)90252-5
   Dahmer ER., 1993, J HEAD TRAUMA REHAB, V8, P12, DOI [10.1097/00001199-199308020-00004, DOI 10.1097/00001199-199308020-00004]
   Englander JS, 1996, J HEAD TRAUMA REHAB, V11, P15, DOI 10.1097/00001199-199610000-00003
   Feigin L, 1996, GERONTOLOGY, V42, P348, DOI 10.1159/000213814
   Franchignoni FP, 1997, STROKE, V28, P1382, DOI 10.1161/01.STR.28.7.1382
   Geurts ACH, 1999, ARCH PHYS MED REHAB, V80, P144, DOI 10.1016/S0003-9993(99)90111-9
   Geurts ACH, 1996, ARCH PHYS MED REHAB, V77, P639, DOI 10.1016/S0003-9993(96)90001-5
   HAMRIN E, 1982, UPSALA J MED SCI, V87, P11, DOI 10.3109/03009738209178405
   HarrisonFelix C, 1996, J HEAD TRAUMA REHAB, V11, P1, DOI 10.1097/00001199-199610000-00002
   High WM, 1996, J HEAD TRAUMA REHAB, V11, P85, DOI 10.1097/00001199-199610000-00008
   Hillier SL, 1997, BRAIN INJURY, V11, P661
   Juneja G, 1998, AM J PHYS MED REHAB, V77, P388, DOI 10.1097/00002060-199809000-00005
   KEENAN MA, 1984, CLIN ORTHOP RELAT R, P165
   KOLLEGGER H, 1992, EUR NEUROL, V32, P253, DOI 10.1159/000116836
   Kwakkel G, 1996, AGE AGEING, V25, P479, DOI 10.1093/ageing/25.6.479
   Lee MY, 1997, AM J PHYS MED REHAB, V76, P401, DOI 10.1097/00002060-199709000-00011
   LEHMANN JF, 1990, ARCH PHYS MED REHAB, V71, P955
   Levin H.S., 1982, NEUROBEHAVIORAL CONS
   LOEWEN SC, 1990, STROKE, V21, P78, DOI 10.1161/01.STR.21.1.78
   MAYO NE, 1991, AM J PHYS MED REHAB, V70, P118, DOI 10.1097/00002060-199106000-00002
   Miyai I, 1997, NEUROLOGY, V48, P95, DOI 10.1212/WNL.48.1.95
   Nichols DS, 1996, ARCH PHYS MED REHAB, V77, P865, DOI 10.1016/S0003-9993(96)90271-3
   PRESCOTT RJ, 1982, STROKE, V13, P641, DOI 10.1161/01.STR.13.5.641
   SANDIN KJ, 1990, STROKE, V21, P82, DOI 10.1161/01.STR.21.1.82
   Shumway-Cook A, 1990, J HEAD TRAUMA REHAB, V5, P51, DOI DOI 10.1097/00001199-199012000-00007
   SINCLAIR A J, 1990, Comprehensive Therapy, V16, P44
   Smith MT, 1999, ARCH PHYS MED REHAB, V80, P442, DOI 10.1016/S0003-9993(99)90283-6
   Tabachnik B.G., 1989, USING MULTIVARIATE S
   Wade LD, 1997, ARCH PHYS MED REHAB, V78, P1107, DOI 10.1016/S0003-9993(97)90136-2
   Wee JYM, 1999, ARCH PHYS MED REHAB, V80, P448, DOI 10.1016/S0003-9993(99)90284-8
   WOBER C, 1993, ARCH PHYS MED REHAB, V74, P1151
   Zafonte RD, 1997, ARCH PHYS MED REHAB, V78, P1103, DOI 10.1016/S0003-9993(97)90135-0
NR 41
TC 41
Z9 42
U1 1
U2 4
PU ASPEN PUBL INC
PI GAITHERSBURG
PA 200 ORCHARD RIDGE DR, STE 200, GAITHERSBURG, MD 20878 USA
SN 0885-9701
J9 J HEAD TRAUMA REHAB
JI J. Head Trauma Rehabil.
PD JUN
PY 2001
VL 16
IS 3
BP 238
EP 252
DI 10.1097/00001199-200106000-00003
PG 15
WC Clinical Neurology; Rehabilitation
WE Social Science Citation Index (SSCI)
SC Neurosciences & Neurology; Rehabilitation
GA 442YY
UT WOS:000169313600003
PM 11346446
DA 2022-06-17
ER

PT J
AU Yende, S
   Linde-Zwirble, W
   Mayr, F
   Weissfeld, LA
   Reis, S
   Angus, DC
AF Yende, Sachin
   Linde-Zwirble, Walter
   Mayr, Florian
   Weissfeld, Lisa A.
   Reis, Steven
   Angus, Derek C.
TI Risk of Cardiovascular Events in Survivors of Severe Sepsis
SO AMERICAN JOURNAL OF RESPIRATORY AND CRITICAL CARE MEDICINE
LA English
DT Article
DE sepsis; severe sepsis; cardiovascular disease; mortality
ID INFLAMMATORY MARKERS; MYOCARDIAL-INFARCTION; ACUTE INFECTION;
   UNITED-STATES; PNEUMONIA; MORTALITY; EPIDEMIOLOGY; POPULATION; STROKE;
   HEALTH
AB Rationale: The risk of cardiovascular events after severe sepsis is not known, and these events may explain increased long-term mortality in survivors of severe sepsis.
   Objectives: To determine whether survivors of severe sepsis hospitalization have high long-term risk of cardiovascular events. We examined whether higher risk is due to severe sepsis hospitalization or poor prehospitalization health status, and if the higher risk is also observed in patients hospitalized for infectious and noninfectious reasons, and in other critically ill patients.
   Methods: Unmatched and matched-cohort analyses of Medicare beneficiaries. For unmatched analysis, we compared patients with severe sepsis admitted to the intensive care unit (ICU) and survived hospitalization (n = 4,179) to unmatched population control subjects (n = 819,283). For matched analysis, we propensity-score-matched each patient with severe sepsis to four control subjects (population, hospitalized, non severe sepsis ICU control subjects, and infection hospitalization). Primary outcome was 1-year incidence rate of hospitalization for cardiovascular events.
   Measurements and Main Results: Cardiovascular events were common among patients discharged alive after severe sepsis hospitalization (29.5%; 498.2 events/1,000 person-years). Survivors of severe sepsis had a 13-fold higher risk of cardiovascular events compared with unmatched control subjects (498.2 vs. 36 events/1,000 person-years; P < 0.0001), and a 1.9-fold higher risk compared with matched-population control subjects (P < 0.0001). survivors of severe sepsis had 1.1-fold higher risk compared with matched hospitalized patients and infection hospitalizations (P = 0.002 and 0.001) and similar risk compared with matched-ICU control subjects.
   Conclusions: Survivors of severe sepsis have high risk of cardiovascular events. The higher risk is mainly due to poor prehospitalization health status, and is also seen in a broader population of acutely ill patients.
C1 [Yende, Sachin; Angus, Derek C.] Univ Pittsburgh, Clin Res Invest & Syst Modeling Acute Illness Lab, Pittsburgh, PA 15261 USA.
   [Yende, Sachin; Angus, Derek C.] Univ Pittsburgh, Dept Crit Care Med, Pittsburgh, PA 15261 USA.
   [Linde-Zwirble, Walter] ZD Associates, Perkasie, PA USA.
   [Mayr, Florian] Univ Pittsburgh, Dept Gen Internal Med, Pittsburgh, PA 15261 USA.
   [Weissfeld, Lisa A.] Univ Pittsburgh, Dept Biostat, Pittsburgh, PA 15261 USA.
   [Reis, Steven] Univ Pittsburgh, Dept Med, Pittsburgh, PA 15261 USA.
   [Reis, Steven] Univ Pittsburgh, Div Cardiol, Pittsburgh, PA 15261 USA.
RP Yende, S (通讯作者)，Univ Pittsburgh, 606D Scaife Hall,3550 Terrace St, Pittsburgh, PA 15261 USA.
EM yendes@upmc.edu
RI Reis, Steven E/J-3957-2014; Angus, Derek C/E-9671-2012
OI Reis, Steven/0000-0001-8023-0102
FU National Institutes of Health [K23GM083215, R01GM097471]; NATIONAL
   CENTER FOR ADVANCING TRANSLATIONAL SCIENCES [UL1TR000005] Funding
   Source: NIH RePORTER; NATIONAL HEART, LUNG, AND BLOOD INSTITUTE
   [T32HL007820] Funding Source: NIH RePORTER; NATIONAL INSTITUTE OF
   GENERAL MEDICAL SCIENCES [R01GM097471, K23GM083215] Funding Source: NIH
   RePORTER
FX Supported in part by National Institutes of Health grants K23GM083215
   and R01GM097471.
CR Adhikari NKJ, 2010, LANCET, V376, P1339, DOI 10.1016/S0140-6736(10)60446-1
   Alberti C, 2002, INTENS CARE MED, V28, P108, DOI 10.1007/s00134-001-1143-z
   Ali T, 2007, J AM SOC NEPHROL, V18, P1292, DOI 10.1681/ASN.2006070756
   Allison PD, 2002, SOCIOL METHODOL, V32, P247, DOI 10.1111/1467-9531.00117
   Angus D C, 2001, Crit Care Med, V29, P1303, DOI 10.1097/00003246-200107000-00002
   Birman-Deych E, 2005, MED CARE, V43, P480, DOI 10.1097/01.mlr.0000160417.39497.a9
   Cesari M, 2003, CIRCULATION, V108, P2317, DOI 10.1161/01.CIR.0000097109.90783.FC
   Chen J, 2010, CIRCULATION, V121, P1322, DOI 10.1161/CIRCULATIONAHA.109.862094
   Clayton TC, 2005, HEART, V91, P1601, DOI 10.1136/hrt.2004.046920
   Corrales-Medina VF, 2011, PLOS MED, V8, DOI 10.1371/journal.pmed.1001048
   Epstein SE, 2009, CIRCULATION, V119, P3133, DOI 10.1161/CIRCULATIONAHA.109.849455
   Iwashyna TJ, 2012, J AM GERIATR SOC, V60, P1070, DOI 10.1111/j.1532-5415.2012.03989.x
   Iwashyna TJ, 2010, JAMA-J AM MED ASSOC, V304, P1787, DOI 10.1001/jama.2010.1553
   JOKINEN C, 1993, AM J EPIDEMIOL, V137, P977, DOI 10.1093/oxfordjournals.aje.a116770
   Kellum JA, 2007, ARCH INTERN MED, V167, P1655, DOI 10.1001/archinte.167.15.1655
   KOIVULA I, 1994, AM J MED, V96, P313, DOI 10.1016/0002-9343(94)90060-4
   Kruger PS, 2011, AM J RESP CRIT CARE, V183, P774, DOI 10.1164/rccm.201006-0955OC
   LACROIX AZ, 1989, PUBLIC HEALTH REP, V104, P350
   MAY DS, 1994, STROKE, V25, P2343, DOI 10.1161/01.STR.25.12.2343
   Merx MW, 2007, CIRCULATION, V116, P793, DOI 10.1161/CIRCULATIONAHA.106.678359
   Naghavi M, 2003, CIRCULATION, V107, P762, DOI 10.1161/01.CIR.0000048190.68071.2B
   O'Meara ES, 2005, J AM GERIATR SOC, V53, P1108, DOI 10.1111/j.1532-5415.2005.53352.x
   Serhan CN, 2008, NAT REV IMMUNOL, V8, P349, DOI 10.1038/nri2294
   Smeeth L, 2004, NEW ENGL J MED, V351, P2611, DOI 10.1056/NEJMoa041747
   Smeeth L, 2006, LANCET, V367, P1075, DOI 10.1016/S0140-6736(06)68474-2
   Tleyjeh IM, 2009, ARCH INTERN MED, V169, P1658, DOI 10.1001/archinternmed.2009.286
   Vira T, 2006, QUAL SAF HEALTH CARE, V15, P122, DOI 10.1136/qshc.2005.015347
   Wang MH, 2009, CANCER EPIDEM BIOMAR, V18, P706, DOI 10.1158/1055-9965.EPI-08-0839
   Wilson PWF, 1998, CIRCULATION, V97, P1837, DOI 10.1161/01.CIR.97.18.1837
   Winters BD, 2010, CRIT CARE MED, V38, P1276, DOI 10.1097/CCM.0b013e3181d8cc1d
   Wunsch H, 2010, JAMA-J AM MED ASSOC, V303, P849, DOI 10.1001/jama.2010.216
   Yang YX, 2006, JAMA-J AM MED ASSOC, V296, P2947, DOI 10.1001/jama.296.24.2947
   Yende S, 2008, AM J RESP CRIT CARE, V177, P1242, DOI 10.1164/rccm.200712-1777OC
   Yende S, 2007, J AM GERIATR SOC, V55, P518, DOI 10.1111/j.1532-5415.2007.01100.x
   Yende S, 2013, CHEST, V144, P1008, DOI 10.1378/chest.12-2818
   Yende S, 2011, PLOS ONE, V6, DOI 10.1371/journal.pone.0022847
   Zhang JX, 1999, MED CARE, V37, P1128, DOI 10.1097/00005650-199911000-00005
NR 37
TC 94
Z9 97
U1 0
U2 14
PU AMER THORACIC SOC
PI NEW YORK
PA 25 BROADWAY, 18 FL, NEW YORK, NY 10004 USA
SN 1073-449X
EI 1535-4970
J9 AM J RESP CRIT CARE
JI Am. J. Respir. Crit. Care Med.
PD MAY 1
PY 2014
VL 189
IS 9
BP 1065
EP 1074
DI 10.1164/rccm.201307-1321OC
PG 10
WC Critical Care Medicine; Respiratory System
WE Science Citation Index Expanded (SCI-EXPANDED)
SC General & Internal Medicine; Respiratory System
GA AG4CJ
UT WOS:000335366500011
PM 24456535
OA Green Published
DA 2022-06-17
ER

PT J
AU Merkow, RP
   Bilimoria, KY
   McCarter, MD
   Bentrem, DJ
AF Merkow, Ryan P.
   Bilimoria, Karl Y.
   McCarter, Martin D.
   Bentrem, David J.
TI Effect of Body Mass Index on Short-Term Outcomes after Colectomy for
   Cancer
SO JOURNAL OF THE AMERICAN COLLEGE OF SURGEONS
LA English
DT Article
ID RISK-FACTORS; COLORECTAL SURGERY; OBESITY; MORTALITY; MORBIDITY;
   QUALITY; OVERWEIGHT; IMPACT; NSQIP
AB BACKGROUND: Obesity is associated with an increased risk of postoperative complications after colectomy for cancer, but it is unclear which specific complications occur more frequently in obese patients. Our objective was to assess the association of body mass index (BMI) on short-term outcomes after colectomy For cancer.
   STUDY DESIGN: Using the American College of Surgeons National Surgical Quality Improvement Project (ACS NSQIP) dataset, we identified patients who underwent colectomy for malignancy at 121 hospitals. Logistic regression models were developed to assess risk-adjusted 30-day Outcomes by BMI while adjusting for preoperative risk factors.
   RESULTS: There were 3,202 patients identified: 33.4% normal weight (BMI 18.5 to 24 kg/m(2)), 35.1% overweight (BMI 25 to 29 kg/m(2)), 19.0% obese (BMI 130 to 34 kg/m(2)), and 12.4% morbidly obese (BMI >= 35 kg/m(2)). Compared with normal weight patients, complications Occurred more frequently in the morbidly obese (31.8% versus 20.5%, odds ratio [OR] 1.75, 95% CI 1.33 to 2.31). Specifically, the morbidly obese had a higher risk of Surgical site infection (20.7% versus 9.0%; OR 2.66, 95% CI 1.91 to 3.73), dehiscence (3.3% versus 1.1%; OR 3.51, 95% CI 1.55 to 7.95), pulmonary embolism (1.3% versus 0.3%; OR 6.98, 95% CI 1.62 to 30.06), and renal failure (3.0% versus 1.5%; OR 2.75, 95% CI 1.21 to 6.26). Pneumonia, urinary tract infection, stroke, cardiac arrest, myocardial infarction, deep venous thrombosis, length of stay, sepsis, and 30-day mortality did not differ significantly by BMI.
   CONCLUSIONS: Compared with normal weight patients, morbidly obese patients had a higher risk of surgical site infection, dehiscence, pulmonary embolism, and renal failure, but not other complications or mortality. Quality initiatives Should include these specific complications. (J Am Coll Surg 2009;208:53-61. (C) 2008 by the American College Of Surgeons)
C1 [Bilimoria, Karl Y.] Northwestern Univ, Dept Surg, Feinberg Sch Med, Chicago, IL 60611 USA.
   [Merkow, Ryan P.; McCarter, Martin D.] Univ Colorado, Dept Surg, Denver Sch Med, Aurora, CO USA.
RP Bilimoria, KY (通讯作者)，Northwestern Univ, Dept Surg, Feinberg Sch Med, 251 E Huron St,Galter 3-150, Chicago, IL 60611 USA.
FU American Cancer Society; Illinois Division, Inc
FX Supported in part by a grant from the American Cancer Society, Illinois
   Division, Inc, to Dr Bentrem.
CR Alves A, 2005, ARCH SURG-CHICAGO, V140, P278, DOI 10.1001/archsurg.140.3.278
   [Anonymous], ACS NSQIP PARTICIPAN
   Benoist S, 2000, AM J SURG, V179, P275, DOI 10.1016/S0002-9610(00)00337-8
   BILIMORIA KY, 2008, J GASTROINTEST  0124
   Braga M, 2005, ANN SURG, V242, P890, DOI 10.1097/01.sla.0000189573.23744.59
   Calle EE, 2003, NEW ENGL J MED, V348, P1625, DOI 10.1056/NEJMoa021423
   *CPT 2006, 2005, CURR PROC TERM
   *DEP HLTH HUM SERV, CTR DIR TRENDS 1985
   *DEP HLTH HUM SERV, 1998, INT CLASS DIS
   Dindo D, 2003, LANCET, V361, P2032, DOI 10.1016/S0140-6736(03)13640-9
   Efron JE, 2001, OBES SURG, V11, P246, DOI 10.1381/096089201321336520
   Flum D, 2006, AM SURGEON, V72, P1133
   Geerts WH, 2008, CHEST, V133, p381S, DOI 10.1378/chest.08-0656
   Gendall KA, 2007, DIS COLON RECTUM, V50, P2223, DOI 10.1007/s10350-007-9051-0
   Hedley AA, 2004, JAMA-J AM MED ASSOC, V291, P2847, DOI 10.1001/jama.291.23.2847
   Khuri SF, 2005, SURGERY, V138, P837, DOI 10.1016/j.surg.2005.08.016
   Khuri SF, 1998, ANN SURG, V228, P491, DOI 10.1097/00000658-199810000-00006
   KHURI SF, 1995, J AM COLL SURGEONS, V180, P519
   Khuri SF, 2006, AM SURGEON, V72, P994
   Longo WE, 2000, DIS COLON RECTUM, V43, P83, DOI 10.1007/BF02237249
   Maggard MA, 2006, SURG OBES RELAT DIS, V2, P429
   Maggard Melinda A, 2006, Surg Obes Relat Dis, V2, P423, DOI 10.1016/j.soard.2006.05.005
   ONDRULA DP, 1992, DIS COLON RECTUM, V35, P117, DOI 10.1007/BF02050665
   Pavlidis TE, 2001, EUR J SURG, V167, P351
   Pessaux P, 2004, WORLD J SURG, V28, P92, DOI 10.1007/s00268-003-7146-x
   Polk HC, 2006, AM SURGEON, V72, P1021
   RIOU JPA, 1992, AM J SURG, V163, P324, DOI 10.1016/0002-9610(92)90014-I
   Smith RL, 2004, ANN SURG, V239, P599, DOI 10.1097/01.sla.0000124292.21605.99
   *WHO, MED CTR OV OB BMI CL
   ACS NSQIP PARTICIPAT
   ACS NSQIP PROGRAM SP
NR 31
TC 154
Z9 162
U1 0
U2 4
PU ELSEVIER SCIENCE INC
PI NEW YORK
PA STE 800, 230 PARK AVE, NEW YORK, NY 10169 USA
SN 1072-7515
EI 1879-1190
J9 J AM COLL SURGEONS
JI J. Am. Coll. Surg.
PD JAN
PY 2009
VL 208
IS 1
BP 53
EP 61
DI 10.1016/j.jamcollsurg.2008.08.032
PG 9
WC Surgery
WE Science Citation Index Expanded (SCI-EXPANDED)
SC Surgery
GA 392VO
UT WOS:000262330500008
PM 19228503
DA 2022-06-17
ER

PT J
AU Mulvey, CL
   Brant, JA
   Bur, AM
   Chen, JB
   Fischer, JP
   Cannady, SB
   Newman, JG
AF Mulvey, Carolyn L.
   Brant, Jason A.
   Bur, Andres M.
   Chen, Jinbo
   Fischer, John P.
   Cannady, Steven B.
   Newman, Jason G.
TI Complications Associated with Mortality after Head and Neck Surgery: An
   Analysis of the NSQIP Database
SO OTOLARYNGOLOGY-HEAD AND NECK SURGERY
LA English
DT Article
DE complications; head and neck; mortality; National Surgical Quality
   Improvement Program
ID QUALITY IMPROVEMENT PROGRAM; SHORT-TERM OUTCOMES; ORAL-CAVITY CANCER;
   POSTOPERATIVE COMPLICATIONS; VENOUS THROMBOEMBOLISM; PULMONARY-EMBOLISM;
   RISK-FACTORS; OTOLARYNGOLOGY-HEAD; CARE; READMISSION
AB Objective. To determine which complications, as defined by the American College of Surgeons National Surgical Quality Improvement Program (NSQIP) database, correlate with 30day mortality in surgery for malignancies of the head and neck.
   Study Design. Retrospective review of prospectively collected national database.
   Setting. NSQIP.
   Subjects and Methods. NSQIP data from 2005 to 2014 were queried for ICD-9 codes head and neck malignancies. Multivariate logistic regression was used to examine the correlation of individual complications with 30-day mortality.
   Results. In total, 15,410 cases met criteria with 3499 complications in 2235 cases. After controlling for patient and surgical variables, postoperative pneumonia (P =.02; odds ratio [OR], 2.39; 95% confidence interval [CI], 1.15-4.72), progressive renal insufficiency (P < .001; OR, 21.28; 95% CI, 4.2287.94), bleeding requiring transfusion (P =.02; OR, 2.10; 95% CI, 1.12-3.84), sepsis (P =.02; OR, 2.86; 95% CI, 1.15-6.46), septic shock (P =.045; OR, 2.87; 95% CI, 0.98-7.81), stroke (P < .001; OR, 19.81; 95% CI, 6.23-56.03), and cardiac arrest (P < .001; OR, 135.59; 95% CI, 65.00-286.48) were independently associated with increased odds of 30-day mortality.
   Conclusion. The NSQIP database has been extensively validated and used to examine surgical complications, yet there is little analysis on which complications are associated with death. This study identified complications associated with increased risk of 30-day mortality following head and neck cancer surgery. These associations may be used as a measure of complication severity and should be considered when using the NSQIP database to evaluate outcomes in head and neck surgery.
C1 [Mulvey, Carolyn L.; Brant, Jason A.; Bur, Andres M.; Cannady, Steven B.; Newman, Jason G.] Univ Penn, Dept Otorhinolaryngol Head & Neck Surg, 3400 Spruce St,5 Silverstein Pavil, Philadelphia, PA 19104 USA.
   [Chen, Jinbo] Univ Penn, Sch Med, Dept Biostat & Epidemiol, 3400 Spruce St,5 Silverstein Pavil, Philadelphia, PA 19104 USA.
   [Fischer, John P.] Univ Penn, Div Plast & Reconstruct Surg, 3400 Spruce St,5 Silverstein Pavil, Philadelphia, PA 19104 USA.
RP Mulvey, CL (通讯作者)，Univ Penn, Dept Otorhinolaryngol Head & Neck Surg, 3400 Spruce St,5 Silverstein Pavil, Philadelphia, PA 19104 USA.
EM Carolyn.mulvey@uphs.upenn.edu
RI Bur, Andres Martin/S-9202-2019; Newman, Jason G/ABE-9183-2021
OI Newman, Jason G/0000-0002-4700-360X; Brant, Jason/0000-0002-3492-0679;
   Bur, Andres/0000-0001-6879-6453; Jenks, Carolyn/0000-0001-7166-2966
CR Awad MI, 2015, JAMA OTOLARYNGOL, V141, P960, DOI 10.1001/jamaoto.2015.2200
   Awad MI, 2015, HEAD NECK-J SCI SPEC, V37, P851, DOI 10.1002/hed.23682
   Bhattacharyya N, 2001, ARCH OTOLARYNGOL, V127, P127, DOI 10.1001/archotol.127.2.127
   Bilimoria KY, 2013, J AM COLL SURGEONS, V217
   Birkmeyer JD, 2004, J AM COLL SURGEONS, V198, P626, DOI 10.1016/j.jamcollsurg.2003.11.017
   Bur AM, 2016, JAMA OTOLARYNGOL, V142, P1184, DOI 10.1001/jamaoto.2016.2807
   Bur AM, 2016, OTOLARYNG HEAD NECK, V155, P688, DOI 10.1177/0194599816652379
   Carniol ET, LARYNGOSCOPE
   CARSON JL, 1992, NEW ENGL J MED, V326, P1240, DOI 10.1056/NEJM199205073261902
   Clayburgh D, 2013, JAMA OTOLARYNGOL, V139, P161, DOI 10.1001/jamaoto.2013.1372
   Damian D, 2016, J CLIN ANESTH, V28, P12, DOI 10.1016/j.jclinane.2015.08.007
   Dindo D, 2004, ANN SURG, V240, P205, DOI 10.1097/01.sla.0000133083.54934.ae
   Galvin R, 2002, NEW ENGL J MED, V347, P939, DOI 10.1056/NEJMsb012850
   Garritano FG, 2013, JAMA OTOLARYNGOL, V139, P21, DOI 10.1001/jamaoto.2013.1049
   Genther DJ, 2015, HEAD NECK-J SCI SPEC, V37, P685, DOI 10.1002/hed.23651
   Hamilton BH, 2010, J AM COLL SURGEONS, V210, P125, DOI 10.1016/j.jamcollsurg.2009.10.021
   Henderson WG, 2009, AM J SURG, V198, pS19, DOI 10.1016/j.amjsurg.2009.07.025
   Innis WP, 2009, AM J OTOLARYNG, V30, P230, DOI 10.1016/j.amjoto.2008.06.004
   Itani KMF, 2009, AM J SURG, V198, pS9, DOI 10.1016/j.amjsurg.2009.08.003
   Jimenez D, 2016, J AM COLL CARDIOL, V67, P162, DOI 10.1016/j.jacc.2015.10.060
   Lin HW, 2012, OTOLARYNG HEAD NECK, V146, P385, DOI 10.1177/0194599811428557
   Luryi AL, 2016, HEAD NECK-J SCI SPEC, V38, pE221, DOI 10.1002/hed.23973
   Moore Laura J, 2009, Am J Surg, V198, P868, DOI 10.1016/j.amjsurg.2009.05.025
   Moreano EH, 1998, OTOLARYNG HEAD NECK, V118, P777, DOI 10.1016/S0194-5998(98)70268-2
   Santoro L, 2015, HEAD NECK-J SCI SPEC, V37, P548, DOI 10.1002/hed.23637
   Schwam ZG, 2015, LARYNGOSCOPE, V125, P1869, DOI 10.1002/lary.25328
   Semenov YR, 2012, LARYNGOSCOPE, V122, P1994, DOI 10.1002/lary.23446
   Shuman AG, 2012, OTOLARYNG HEAD NECK, V146, P719, DOI 10.1177/0194599811434383
   Weiss A, 2015, JAMA SURG, V150, P815, DOI 10.1001/jamasurg.2015.0962
NR 29
TC 9
Z9 9
U1 0
U2 3
PU SAGE PUBLICATIONS LTD
PI LONDON
PA 1 OLIVERS YARD, 55 CITY ROAD, LONDON EC1Y 1SP, ENGLAND
SN 0194-5998
EI 1097-6817
J9 OTOLARYNG HEAD NECK
JI Otolaryngol. Head Neck Surg.
PD MAR
PY 2017
VL 156
IS 3
BP 504
EP 510
DI 10.1177/0194599816686958
PG 7
WC Otorhinolaryngology; Surgery
WE Science Citation Index Expanded (SCI-EXPANDED)
SC Otorhinolaryngology; Surgery
GA EL9SU
UT WOS:000394961200016
PM 28116983
DA 2022-06-17
ER

PT J
AU Mamic, P
   Heidenreich, PA
   Hedlin, H
   Tennakoon, L
   Staudenmayer, KL
AF Mamic, Petra
   Heidenreich, Paul A.
   Hedlin, Haley
   Tennakoon, Lakshika
   Staudenmayer, Kristan L.
TI Hospitalized Patients with Heart Failure and Common Bacterial
   Infections: A Nationwide Analysis of Concomitant Clostridium Difficile
   Infection Rates and In-Hospital Mortality
SO JOURNAL OF CARDIAC FAILURE
LA English
DT Article
DE Heart failure; Clostridium difficile; hospitalization; outcomes
ID LENGTH-OF-STAY; UNITED-STATES; PERFORMANCE-MEASURES; ADMINISTRATIVE
   DATA; PROSPECTIVE COHORT; DISEASE; DIARRHEA; ENDOTOXIN; OUTCOMES; STROKE
AB Background: Patients with heart failure (HF) are frequently hospitalized with common bacterial infections. It is unknown whether they experience concomitant Clostridium difficile infection (CDI) more frequently than patients without HF, and whether CDI affects their mortality.
   Methods: We used 2012 National Inpatient Sample data to determine the rate of CDI and associated in hospital mortality for hospitalized patients with comorbid HF and urinary tract infection (UTI), pneumonia (PNA), or sepsis. Univariate and multivariate analyses were performed. Weighted data are presented.
   Results: There were an estimated 5,851,582 patient hospitalizations with discharge diagnosis of UTI, PNA, or sepsis in 2012 in the United States. Of these, 23.4% had discharge diagnosis of HF. Patients with HF were on average older and had more comorbidities. CDI rates were higher in hospitalizations with discharge diagnosis of HF compared with those without HF (odds ratio 1.13, 95% confidence interval 1.10-1.16) after controlling for patient demographics and comorbidities and hospital characteristics. Among HF hospitalizations with UTI, PNA, or sepsis, those with concomitant CDI had a higher in-hospital mortality than those without concomitant CDI (odds ratio 1.81, 95% confidence interval 1.71-1.92) after controlling for the covariates outlined previously.
   Conclusions: HF is associated with higher CDI rates among hospitalized patients with other common bacterial infections, even when adjusting for other known risk factors for CDI. Among these patients with comorbid HF, CDI is associated with markedly higher in-hospital mortality. These findings may suggest an opportunity to improve outcomes for hospitalized patients with HF and common bacterial infections, possibly through improved Clostridium difficile screening and prophylaxis protocols.
C1 [Mamic, Petra; Heidenreich, Paul A.; Hedlin, Haley; Tennakoon, Lakshika; Staudenmayer, Kristan L.] Stanford Univ, Dept Med, Sch Med, Stanford, CA 94305 USA.
   [Heidenreich, Paul A.] VA Palo Alto Hlth Care Syst, Palo Alto, CA USA.
   [Heidenreich, Paul A.] Stanford Cardiovasc Inst, Stanford, CA USA.
RP Mamic, P (通讯作者)，Stanford Univ, Sch Med, Med Residency Program, 300 Pasteur Dr,L154, Stanford, CA 94305 USA.
EM pmamic1@gmail.com
RI Heidenreich, Paul/AAU-6864-2021
OI Heidenreich, Paul/0000-0001-7730-8490; Hedlin, Haley/0000-0002-0757-7959
FU Spectrum, Clinical and Translational Science Award (CTSA) program -
   National Center for Advancing Translational Sciences at the National
   Institutes of Health (NIH) [UL1 TR001085]; NIH/NIA [1K08AG04442801A1]
FX Haley Hedlin is supported by Spectrum, which is part of the Clinical and
   Translational Science Award (CTSA) program, funded by the National
   Center for Advancing Translational Sciences (Grant: UL1 TR001085) at the
   National Institutes of Health (NIH). Kristan L. Staudenmayer is
   supported by NIH/NIA 1K08AG04442801A1. Contents are solely the
   responsibility of the authors and do not represent the official views of
   any of the funding agencies.
CR Anker SD, 1997, AM J CARDIOL, V79, P1426, DOI 10.1016/S0002-9149(97)00159-8
   Arutyunov GP, 2008, INT J CARDIOL, V125, P240, DOI 10.1016/j.ijcard.2007.11.103
   Bartsch SM, 2012, EUR J CLIN MICROBIOL, V31, P3163, DOI 10.1007/s10096-012-1681-z
   Birman-Deych E, 2005, MED CARE, V43, P480, DOI 10.1097/01.mlr.0000160417.39497.a9
   Blecker S, 2013, J AM COLL CARDIOL, V61, P1259, DOI 10.1016/j.jacc.2012.12.038
   Bonow RO, 2005, CIRCULATION, V112, P1853, DOI 10.1161/CIRCULATIONAHA.105.170072
   Bonow RO, 2012, CIRCULATION, V125, P2382, DOI 10.1161/CIR.0b013e3182507bec
   Bylova NA, 2011, CLOSTRIDIUM DIFFICIL
   Cohen SH, 2010, INFECT CONT HOSP EP, V31, P431, DOI 10.1086/651706
   Curtis LH, 2008, ARCH INTERN MED, V168, P2481, DOI 10.1001/archinte.168.22.2481
   Dallal RM, 2002, ANN SURG, V235, P363, DOI 10.1097/00000658-200203000-00008
   Dubberke ER, 2008, EMERG INFECT DIS, V14, P1031, DOI 10.3201/eid1407.070867
   Dubberke ER, 2006, EMERG INFECT DIS, V12, P1576, DOI 10.3201/eid1210.060016
   Dunlay SM, 2009, J AM COLL CARDIOL, V54, P1695, DOI 10.1016/j.jacc.2009.08.019
   Eckmann C, 2013, EUR J HEALTH ECON, V14, P835, DOI 10.1007/s10198-013-0498-8
   Flierl MA, 2007, NATURE, V449, P721, DOI 10.1038/nature06185
   Genth-Zotz S, 2002, AM J CARDIOL, V90, P1226, DOI 10.1016/S0002-9149(02)02839-4
   Goff DC, 2000, ARCH INTERN MED, V160, P197, DOI 10.1001/archinte.160.2.197
   Gupta M, 2012, CLOSTRIDIUM DIFFICIL
   Krumholz HM, 2014, CIRCULATION, V130, P966, DOI 10.1161/CIRCULATIONAHA.113.007787
   Kutty PK, 2010, EMERG INFECT DIS, V16, P197, DOI 10.3201/eid1602.090953
   Kyne L, 2002, INFECT CONT HOSP EP, V23, P653, DOI 10.1086/501989
   Kyne L, 2002, CLIN INFECT DIS, V34, P346, DOI 10.1086/338260
   Lessa FC, 2015, NEW ENGL J MED, V372, P825, DOI [10.1056/NEJMoa1408913, 10.1056/NEJMc1505190]
   Lloyd-Jones D, 2010, CIRCULATION, V121, pE46, DOI 10.1161/CIRCULATIONAHA.109.192667
   Loo VG, 2005, NEW ENGL J MED, V353, P2442, DOI 10.1056/NEJMoa051639
   Magee G, 2015, AM J INFECT CONTROL, V43, P1148, DOI 10.1016/j.ajic.2015.06.004
   Niebauer J, 1999, LANCET, V353, P1838, DOI 10.1016/S0140-6736(98)09286-1
   Pasini E, 2016, JACC-HEART FAIL, V4, P220, DOI 10.1016/j.jchf.2015.10.009
   Pepin J, 2005, CAN MED ASSOC J, V173, P1037, DOI 10.1503/cmaj.050978
   Peschel T, 2003, EUR J HEART FAIL, V5, P609, DOI 10.1016/S1388-9842(03)00104-1
   Quan H, 2008, HEALTH SERV RES, V43, P1424, DOI 10.1111/j.1475-6773.2007.00822.x
   Ricciardi R, 2007, ARCH SURG-CHICAGO, V142, P624, DOI 10.1001/archsurg.142.7.624
   Rodrigues MA, 2010, INT J SURG, V8, P368, DOI 10.1016/j.ijsu.2010.05.004
   Rosamond WD, 2012, CIRC-HEART FAIL, V5, P152, DOI 10.1161/CIRCHEARTFAILURE.111.963199
   Saczynski JS, 2012, PHARMACOEPIDEM DR S, V21, P129, DOI 10.1002/pds.2313
   Sandek A, 2007, J AM COLL CARDIOL, V50, P1561, DOI 10.1016/j.jacc.2007.07.016
   Sandek A, 2014, J AM COLL CARDIOL, V64, P1092, DOI 10.1016/j.jacc.2014.06.1179
   Sandek A, 2009, CURR DRUG METAB, V10, P22, DOI 10.2174/138920009787048374
   Wenisch JM, 2012, INFECTION, V40, P479, DOI 10.1007/s15010-012-0258-1
   Yndestad A, 2006, HEART FAIL REV, V11, P83, DOI 10.1007/s10741-006-9196-2
NR 41
TC 20
Z9 22
U1 0
U2 1
PU CHURCHILL LIVINGSTONE INC MEDICAL PUBLISHERS
PI PHILADELPHIA
PA CURTIS CENTER, INDEPENDENCE SQUARE WEST, PHILADELPHIA, PA 19106-3399 USA
SN 1071-9164
EI 1532-8414
J9 J CARD FAIL
JI J. Card. Fail.
PD NOV
PY 2016
VL 22
IS 11
BP 891
EP 900
DI 10.1016/j.cardfail.2016.06.005
PG 10
WC Cardiac & Cardiovascular Systems
WE Science Citation Index Expanded (SCI-EXPANDED)
SC Cardiovascular System & Cardiology
GA EC3XA
UT WOS:000388059200008
PM 27317844
DA 2022-06-17
ER

PT J
AU Petoumenos, K
   Worm, S
   Reiss, P
   de Wit, S
   Monforte, AD
   Sabin, C
   Friis-Moller, N
   Weber, R
   Mercie, P
   Pradier, C
   El-Sadr, W
   Kirk, O
   Lundgren, J
   Law, MG
AF Petoumenos, K.
   Worm, S.
   Reiss, P.
   de Wit, S.
   Monforte, A. d'Arminio
   Sabin, C.
   Friis-Moller, N.
   Weber, R.
   Mercie, P.
   Pradier, C.
   El-Sadr, W.
   Kirk, O.
   Lundgren, J.
   Law, M. G.
CA D A D Study Grp
TI Rates of cardiovascular disease following smoking cessation in patients
   with HIV infection: results from the D:A:D study
SO HIV MEDICINE
LA English
DT Article
DE cardiovascular disease; cohort study; HIV infection; myocardial
   infarction; smoking cessation
ID ACTIVE ANTIRETROVIRAL THERAPY; CO3 AQUITAINE COHORT; CIGARETTE-SMOKING;
   MYOCARDIAL-INFARCTION; BACTERIAL PNEUMONIA; NEGATIVE VETERANS; TOBACCO
   SMOKING; DATA-COLLECTION; RISK-FACTORS; MORTALITY
AB Objectives
   The aim of the study was to estimate the rates of cardiovascular disease (CVD) events after stopping smoking in patients with HIV infection.
   Methods
   Patients who reported smoking status and no previous CVD prior to enrolment in the Data Collection on Adverse Events of Anti-HIV Drugs (D: A: D) study were included in this study. Smoking status is collected at each visit as current smoker (yes/no) and ever smoker (yes/no). Time since stopping smoking was calculated for persons who had reported current smoking during follow-up and no current smoking subsequently. Endpoints were: myocardial infarction (MI); coronary heart disease (CHD: MI plus invasive coronary artery procedure or death from other CHD); CVD (CHD plus carotid artery endarterectomy or stroke); and all-cause mortality. Event rates were calculated for never, previous and current smokers, and smokers who stopped during follow-up. Incidence rate ratios (IRRs) were determined using Poisson regression adjusted for age, sex, cohort, calendar year, family history of CVD, diabetes, lipids, blood pressure and antiretroviral treatment.
   Results
   A total of 27136 patients had smoking status reported, with totals of 432, 600, 746 and 1902 MI, CHD, CVD and mortality events, respectively. The adjusted IRR of CVD in patients who stopped smoking during follow-up decreased from 2.32 within the first year of stopping to 1.49 after >3 years compared with those who never smoked. Similar trends were observed for the MI and CHD endpoints. Reductions in risk were less pronounced for all-cause mortality.
   Conclusion
   The risk of CVD events in HIV-positive patients decreased with increasing time since stopping smoking. Smoking cessation efforts should be a priority in the management of HIV-positive patients.
C1 [Petoumenos, K.; Law, M. G.] Univ New S Wales, Natl Ctr HIV Epidemiol & Clin Res, AHOD, Sydney, NSW 2034, Australia.
   [Worm, S.; Friis-Moller, N.; Kirk, O.; Lundgren, J.] Univ Copenhagen, Copenhagen HIV Programme CHIP, Copenhagen, Denmark.
   [Reiss, P.] Univ Amsterdam, Acad Med Ctr, ATHENA, HIV Monitoring Fdn, NL-1105 AZ Amsterdam, Netherlands.
   [de Wit, S.] CHU St Pierre Hosp, Brussels, Belgium.
   [Monforte, A. d'Arminio] Univ Milan, Hosp San Paolo, Milan, Italy.
   [Sabin, C.] UCL Med Sch, London, England.
   [Weber, R.] Univ Zurich Hosp, Div Infect Dis, CH-8091 Zurich, Switzerland.
   [Mercie, P.] Univ Victor Segalen Bordeaux 2, ISPED, INSERM, E0338, Bordeaux, France.
   [Mercie, P.] Univ Victor Segalen Bordeaux 2, ISPED, U593, Bordeaux, France.
   [Pradier, C.] CHU Nice Hop Archet, Nice, France.
   [El-Sadr, W.] Harlem Hosp Med Ctr, New York, NY USA.
   [El-Sadr, W.] Columbia Univ, New York, NY USA.
RP Petoumenos, K (通讯作者)，Univ New S Wales, Natl Ctr HIV Epidemiol & Clin Res, AHOD, 45 Beach St, Sydney, NSW 2034, Australia.
EM kpetoumenos@nchecr.unsw.edu.au
RI Worm, Steven D/I-3575-2012; Sabin, Caroline/C-2464-2008; VALLET,
   Yannick/F-9979-2011; Pradier, Christian/AAE-9669-2022; Weber,
   Rainer/D-5175-2012; kirk, ole/ABB-4746-2021; Torres, Ferran/D-1296-2011;
   Lundgren, Jens/AAE-6876-2019
OI Worm, Steven D/0000-0002-3865-4996; Sabin, Caroline/0000-0001-5173-2760;
   Torres, Ferran/0000-0002-7355-7913; Lundgren, Jens/0000-0001-8901-7850;
   Law, Matthew/0000-0002-3540-8837; Friis-Moller, Nina/0000-0002-7449-7393
FU Oversight Committee; European Agency; Food and Drug Administration;
   Bristol-Myers Squibb; Gilead Sciences; GlaxoSmithKline; Merck; Pfizer;
   Hoffman-LaRoche; Health Insurance Fund Council, Amstelveen, the
   Netherlands [CURE/97-46486]; Agence Nationale de Recherches sur le SIDA
   (Action Coordonnee Cohortes) [7]; Foundation for AIDS Research (amfAR);
   US National Institutes of Health's National Institute of Allergy and
   Infectious Diseases (NIAID) [U01-AI069907]; Merck Sharp Dohme; Gilead;
   Boehringer Ingelheim; Roche; Janssen-Cilag; Australian Government
   Department of Health and Ageing; University of New South Wales; Fondo de
   Investigacion Sanitaria (FIS) [99/0887]; Fundacion para la Investigacion
   y la Prevencion del SIDA en Espana (FIPSE) [3171/00]; National Institute
   of Allergy and Infectious Diseases; National Institutes of Health
   [5U01AI042170-10, 5U01AI046362-03]; BIOMED 1 [CT94-1637]; BIOMED 2
   [CT97-2713]; European Commission [QLK2-2000-00773]; Boehringer Ingelheim
   and Roche; Abbott; GSK; Swiss National Science Foundation; NATIONAL
   INSTITUTE OF ALLERGY AND INFECTIOUS DISEASES [U01AI042170, U01AI069907,
   U01AI046362] Funding Source: NIH RePORTER
FX The work was supported by the Oversight Committee for The Evaluation of
   Metabolic Complications of HAART, a collaborative committee with
   representation from academic institutions, the European Agency for the
   valuation of Medicinal Products, the Food and Drug Administration, the
   patient community, and all pharmaceutical companies with licensed
   anti-HIV drugs in the US market: Abbott, Boehringer Ingelheim,
   Bristol-Myers Squibb, Gilead Sciences, GlaxoSmithKline, Merck, Pfizer,
   and Hoffman-LaRoche. It was also supported by a grant (CURE/97-46486)
   from the Health Insurance Fund Council, Amstelveen, the Netherlands, to
   the AIDS Therapy Evaluation Project Netherlands (ATHENA); by a grant
   from the Agence Nationale de Recherches sur le SIDA (Action Coordonnee
   no. 7, Cohortes) to the Aquitaine Cohort. The Australian HIV
   Observational Database is funded as part of the Asia Pacific HIV
   Observational Database, a programme of The Foundation for AIDS Research
   (amfAR). The work was also supported in part by a grant from the US
   National Institutes of Health's National Institute of Allergy and
   Infectious Diseases (NIAID) (Grant No. U01-AI069907) and by
   unconditional grants from Merck Sharp & Dohme, Gilead, Bristol-Myers
   Squibb, Boehringer Ingelheim, Roche, Pfizer, GlaxoSmithKline and
   Janssen-Cilag. The National Centre in HIV Epidemiology and Clinical
   Research is funded by The Australian Government Department of Health and
   Ageing, and is affiliated with the Faculty of Medicine, The University
   of New South Wales. In addition, the Barcelona Antiretroviral
   Surveillance Study (BASS) received grants from the Fondo de
   Investigacion Sanitaria (FIS 99/0887) and Fundacion para la
   Investigacion y la Prevencion del SIDA en Espana (FIPSE 3171/00); the
   Terry Beirn Community Programs for Clinical Research on AIDS (CPCRA)
   received grants from the National Institute of Allergy and Infectious
   Diseases, National Institutes of Health (grants 5U01AI042170-10 and
   5U01AI046362-03); the EuroSIDA study received grants from the BIOMED 1
   (CT94-1637) and BIOMED 2 (CT97-2713) programmes and the fifth framework
   programme (QLK2-2000-00773) of the European Commission and grants from
   Bristol-Myers Squibb, GlaxoSmithKline, Boehringer Ingelheim and Roche;
   the Italian Cohort Naive to Antiretrovirals (ICONA) Foundation received
   unrestricted educational grants from Abbott, Boehringer Ingelheim,
   Bristol-Myers Squibb, Gilead, GSK, Pfizer and Janssen-Cilag; and the
   Swiss HIV Cohort Study (SHCS) received a grant from the Swiss National
   Science Foundation.
CR Benard A, 2007, AIDS PATIENT CARE ST, V21, P458, DOI 10.1089/apc.2006.0142
   Benard A, 2010, PLOS ONE, V5, DOI 10.1371/journal.pone.0008896
   Bonnet F, 2004, CANCER-AM CANCER SOC, V101, P317, DOI 10.1002/cncr.20354
   Burns DN, 1996, J ACQ IMMUN DEF SYND, V13, P374, DOI 10.1097/00042560-199612010-00012
   CAIAFFA WT, 1994, AM J RESP CRIT CARE, V150, P1493, DOI 10.1164/ajrccm.150.6.7952605
   Clifford GM, 2005, JNCI-J NATL CANCER I, V97, P425, DOI 10.1093/jnci/dji072
   Conley LJ, 1996, AIDS, V10, P1121, DOI 10.1097/00002030-199609000-00010
   Crothers K, 2005, J GEN INTERN MED, V20, P1142, DOI 10.1111/j.1525-1497.2005.0255.x
   Crothers K, 2007, J GEN INTERN MED, V22, P749, DOI 10.1007/s11606-007-0158-8
   Crothers K, 2006, CHEST, V130, P1326, DOI 10.1378/chest.130.5.1326
   Doll R, 2004, BMJ-BRIT MED J, V328, P1519, DOI 10.1136/bmj.38142.554479.AE
   Duval X, 2008, ANTIVIR THER, V13, P389
   Friis-Moller N, 2003, NEW ENGL J MED, V349, P1993, DOI 10.1056/NEJMoa030218
   Friis-Moller N, 2003, AIDS, V17, P1179, DOI 10.1097/00002030-200305230-00010
   Friis-Moller N, 2010, EUR J CARDIOV PREV R, V17, P491, DOI 10.1097/HJR.0b013e328336a150
   Godtfredsen NS, 2002, AM J EPIDEMIOL, V156, P994, DOI 10.1093/aje/kwf150
   GRIERSON J, 2004, MONOGRAPH SERIES U M, V48
   Kirk GD, 2007, CLIN INFECT DIS, V45, P103, DOI 10.1086/518606
   Lewden C, 2005, INT J EPIDEMIOL, V34, P121, DOI 10.1093/ije/dyh307
   Lloyd-Richardson EE, 2009, ADDICTION, V104, P1891, DOI 10.1111/j.1360-0443.2009.02623.x
   Mamary EM, 2002, AIDS PATIENT CARE ST, V16, P39, DOI 10.1089/108729102753429389
   Mercie P, 2002, ANN MED, V34, P55, DOI 10.1080/078538902317338652
   Monforte AD, 2008, AIDS, V22, P2143, DOI 10.1097/QAD.0b013e3283112b77
   Palella FJ, 2006, JAIDS-J ACQ IMM DEF, V43, P27, DOI 10.1097/01.qai.0000233310.90484.16
   ROSENBERG L, 1985, NEW ENGL J MED, V313, P1511, DOI 10.1056/NEJM198512123132404
   Sabin CA, 2008, LANCET, V371, P1417, DOI 10.1016/S0140-6736(08)60423-7
   Tesoriero JM, 2010, AIDS BEHAV, V14, P824, DOI 10.1007/s10461-008-9449-2
   TVERDAL A, 1993, J CLIN EPIDEMIOL, V46, P475, DOI 10.1016/0895-4356(93)90025-V
   Wannamethee S. Goya, 1995, JAMA (Journal of the American Medical Association), V274, P155, DOI 10.1001/jama.274.2.155
   WOLF PA, 1988, JAMA-J AM MED ASSOC, V259, P1025, DOI 10.1001/jama.259.7.1025
   Worm SW, 2010, J INFECT DIS, V201, P318, DOI 10.1086/649897
NR 31
TC 128
Z9 130
U1 0
U2 10
PU WILEY-BLACKWELL
PI HOBOKEN
PA 111 RIVER ST, HOBOKEN 07030-5774, NJ USA
SN 1464-2662
EI 1468-1293
J9 HIV MED
JI HIV Med.
PD AUG
PY 2011
VL 12
IS 7
BP 412
EP 421
DI 10.1111/j.1468-1293.2010.00901.x
PG 10
WC Infectious Diseases
WE Science Citation Index Expanded (SCI-EXPANDED); Social Science Citation Index (SSCI)
SC Infectious Diseases
GA 788LX
UT WOS:000292447500005
PM 21251183
OA Green Accepted, Bronze
DA 2022-06-17
ER

PT J
AU Kim, HJ
   Zuckerman, SL
   Cerpa, M
   Yeom, JS
   Lehman, RA
   Lenke, LG
AF Kim, Ho-Joong
   Zuckerman, Scott L.
   Cerpa, Meghan
   Yeom, Jin S.
   Lehman, Ronald A., Jr.
   Lenke, Lawrence G.
TI Incidence and Risk Factors for Complications and Mortality After
   Vertebroplasty or Kyphoplasty in the Osteoporotic Vertebral Compression
   Fracture-Analysis of 1,932 Cases From the American College of Surgeons
   National Surgical Quality Improvement
SO GLOBAL SPINE JOURNAL
LA English
DT Article; Early Access
DE vertebroplasty; kyphoplasty; American College of Surgeons National
   Surgical Quality Improvement Program (ACS-NSQIP); short-term
   complication; mortality
ID BALLOON KYPHOPLASTY; RANDOMIZED-TRIAL; PROGRAM; EPIDEMIOLOGY;
   METAANALYSIS; MANAGEMENT; MORBIDITY; OUTCOMES; TRENDS; NSQIP
AB Study Design: Retrospective cohort.
   Objective: The purpose was to investigate the incidence of and risk factors for complications associated with vertebroplasty (VP) or kyphoplasty (KP) for osteoporotic vertebral compression fracture (OVCF) using the American College of Surgeons National Surgical Quality Improvement Program (ACS-NSQIP) database.
   Methods: A cohort of patients undergoing VP/KP was constructed from the 2011-2013 ACS-NSQIP dataset using Current Procedural Terminology (CPT) codes. The incidences of minor complications (i.e. urinary tract infection, pneumonia, renal insufficiency, superficial infection, wound dehiscence), major complications (i.e. reoperation, deep vein thrombosis, pulmonary embolism, sepsis, dialysis, cardiac arrest, deep infection, stroke), and mortality within 30 days post-surgery were investigated, and their risk factors were assessed using logistic regression modeling.
   Results: Of 1932 patients undergoing VP/KP, 166 (8.6%) experienced a complication, including minor complications in 53 (2.7%), major complications in 95 (4.9%), and death in 40 (2.1%). Multivariate logistic regression analysis indicated that the adjusted odds ratios (95% confidence interval [CI]) of mortality was significantly associated with ASA 4: 16.604 (1.956-140.959) and increased creatinine (>= 1.3 mg/dL): 3.494 (1.128-10.823). History of chronic obstructive pulmonary disease was associated with minor complications. Increased WBC count and hypoalbuminemia (<3.0 g/dL) were also associated with major complications.
   Conclusions: The major complication and mortality rates associated with VP/KP were 4.9% and 2.1% respectively, higher than previous reports. Increased creatinine and ASA 4 were independently associated with mortality after VP/KP. Therefore, cautious monitoring and counseling is needed for elderly, patients with preexisting kidney disease or ASA 4 undergoing VP/KP.
C1 [Kim, Ho-Joong; Yeom, Jin S.] Seoul Natl Univ, Coll Med, Dept Orthoped Surg, Seongnam, South Korea.
   [Kim, Ho-Joong; Yeom, Jin S.] Seoul Natl Univ, Bundang Hosp, Seongnam, South Korea.
   [Kim, Ho-Joong; Yeom, Jin S.] Spine Ctr, Seongnam, South Korea.
   [Kim, Ho-Joong; Zuckerman, Scott L.; Cerpa, Meghan; Lehman, Ronald A., Jr.; Lenke, Lawrence G.] Columbia Univ, Spine Hosp, New York Presbyterian Allen Hosp, Div Spinal Surg,Dept Orthoped Surg, 5141 Broadway,3 Field West, New York, NY 10032 USA.
RP Lenke, LG (通讯作者)，Columbia Univ, Spine Hosp, New York Presbyterian Allen Hosp, Div Spinal Surg,Dept Orthoped Surg, 5141 Broadway,3 Field West, New York, NY 10032 USA.
EM ll2989@cumc.columbia.edu
OI Zuckerman, Scott/0000-0003-2951-2942
CR Basques BA, 2014, SPINE, V39, P497, DOI 10.1097/BRS.0000000000000184
   Buchbinder R, 2009, NEW ENGL J MED, V361, P557, DOI 10.1056/NEJMoa0900429
   Choi SH, 2020, ASIAN SPINE J, V14, P220, DOI [10.31616/asj.2019.0051, 10.31616/a42019.0051]
   Davenport DL, 2009, AM J MED QUAL, V24, P395, DOI 10.1177/1062860609339936
   Eck JC, 2008, SPINE J, V8, P488, DOI 10.1016/j.spinee.2007.04.004
   Goz V, 2011, SPINE J, V11, P737, DOI 10.1016/j.spinee.2011.07.002
   Hackett NJ, 2015, INT J SURG, V18, P184, DOI 10.1016/j.ijsu.2015.04.079
   Hegazy R, 2019, ASIAN SPINE J, V13, P459, DOI 10.31616/asj.2018.0124
   Hochmuth K, 2006, EUR RADIOL, V16, P998, DOI 10.1007/s00330-005-0067-3
   Hulme PA, 2006, SPINE, V31, P1983, DOI 10.1097/01.brs.0000229254.89952.6b
   Ingraham Angela M, 2010, Adv Surg, V44, P251
   Kalanithi PS, 2009, SPINE, V34, P1963, DOI 10.1097/BRS.0b013e3181ae2243
   Kallmes DF, 2009, NEW ENGL J MED, V361, P569, DOI 10.1056/NEJMoa0900563
   Khuri SF, 1998, ANN SURG, V228, P491, DOI 10.1097/00000658-199810000-00006
   Kim David H, 2006, Spine J, V6, P479, DOI 10.1016/j.spinee.2006.04.013
   Kim HJ, 2014, J BONE JOINT SURG AM, V96A, P1959, DOI 10.2106/JBJS.N.00187
   Klazen CAH, 2010, LANCET, V376, P1085, DOI 10.1016/S0140-6736(10)60954-3
   Krishnakumar R, 2015, SPINE, V40, pE1035, DOI 10.1097/BRS.0000000000001004
   Lips P, 2005, OSTEOPOROSIS INT, V16, P447, DOI 10.1007/s00198-004-1762-7
   Longo UG, 2012, BRIT MED BULL, V102, P171, DOI 10.1093/bmb/ldr048
   Lorence Daniel P, 2003, J Health Care Finance, V29, P29
   McGirt MJ, 2009, SPINE J, V9, P501, DOI 10.1016/j.spinee.2009.01.003
   Melton LJ, 1997, SPINE, V22, p2S, DOI 10.1097/00007632-199712151-00002
   MELTON LJ, 1989, AM J EPIDEMIOL, V129, P1000, DOI 10.1093/oxfordjournals.aje.a115204
   Mull HJ, 2014, AM J SURG, V207, P584, DOI 10.1016/j.amjsurg.2013.08.031
   Pateder DB, 2008, SPINE, V33, P1224, DOI 10.1097/BRS.0b013e3181714a66
   Pugely AJ, 2014, J ORTHOP TRAUMA, V28, P63, DOI 10.1097/BOT.0b013e3182a22744
   Schoenfeld AJ, 2011, J BONE JOINT SURG AM, V93A, P1577, DOI 10.2106/JBJS.J.01048
   Silva AMG, 2015, ASIAN SPINE J, V9, P629, DOI 10.4184/asj.2015.9.4.629
   Taylor RS, 2007, EUR SPINE J, V16, P1085, DOI 10.1007/s00586-007-0308-z
   Toy JO, 2014, SPINE, V39, P1943, DOI 10.1097/BRS.0000000000000563
   Walker E, 2008, CLEV CLIN J MED, V75, P431, DOI 10.3949/ccjm.75.6.431
   Wardlaw D, 2010, LANCET, V376, P1031, DOI 10.1016/S0140-6736(10)61162-2
   Winkelmann M, 2018, ASIAN SPINE J, V12, P862, DOI 10.31616/asj.2018.12.5.862
   Wise ES, 2016, ANN VASC SURG, V31, P124, DOI 10.1016/j.avsg.2015.08.017
   Zhang Ji-dong, 2011, Orthop Surg, V3, P158, DOI 10.1111/j.1757-7861.2011.00141.x
NR 36
TC 1
Z9 2
U1 1
U2 2
PU SAGE PUBLICATIONS LTD
PI LONDON
PA 1 OLIVERS YARD, 55 CITY ROAD, LONDON EC1Y 1SP, ENGLAND
SN 2192-5682
EI 2192-5690
J9 GLOB SPINE J
JI Glob. Spine J.
AR 2192568220976355
DI 10.1177/2192568220976355
EA DEC 2020
PG 10
WC Clinical Neurology; Orthopedics
WE Science Citation Index Expanded (SCI-EXPANDED)
SC Neurosciences & Neurology; Orthopedics
GA TT6CS
UT WOS:000680435300001
PM 33380221
OA gold
DA 2022-06-17
ER

PT J
AU Young-Xu, YN
   Smith, J
   Mahmud, SM
   Van Aalst, R
   Thommes, EW
   Neupane, N
   Lee, JKH
   Chit, A
AF Young-Xu, Yinong
   Smith, Jeremy
   Mahmud, Salaheddin M.
   Van Aalst, Robertus
   Thommes, Edward W.
   Neupane, Nabin
   Lee, Jason K. H.
   Chit, Ayman
TI Laboratory-confirmed influenza infection and acute myocardial infarction
   among United States senior Veterans
SO PLOS ONE
LA English
DT Article
ID MORTALITY BENEFITS; ELDERLY-PEOPLE; VACCINATION; RISK; PNEUMONIA;
   DISEASE; STROKE
AB Background
   Previous studies established an association between laboratory-confirmed influenza infection (LCI) and hospitalization for acute myocardial infarction (AMI) but not causality. We aimed to explore the underlying mechanisms by adding biological mediators to an established study design used by earlier studies.
   Methods
   With data on biomarkers, we used a self-controlled case-series design to evaluate the effect of LCI on hospitalization for AMI among Veterans Health Administration (VHA) patients. We included senior Veterans (age 65 years and older) with LCI between 2010 through 2015. Patient-level data from VHA electronic medical records were used to capture laboratory results, hospitalizations, and baseline patient characteristics. We defined the "risk interval" as the first 7 days after specimen collection and the "control interval" as 1 year before and 1 year after the risk interval. More importantly, using mediation analysis, we examined the role of abnormal white blood cell (WBC) and platelet count in the relationship between LCI and AMI to explore the thrombogenic nature of this association, thus potential causality.
   Results
   We identified 391 hospitalizations for AMI that occurred within +/-1 year of a positive influenza test, of which 31 (31.1 admissions/week) occurred during the risk interval and 360 (3.5/per week) during the control interval, resulting in an incidence ratio (IR) for AMI admission of 8.89 (95% confidence interval [CI]: 6.16-12.84). In stratified analyses, AMI risk was significantly elevated among patients with high WBC count (IR, 12.43; 95% CI: 6.99-22.10) and high platelet count (IR, 15.89; 95% CI: 3.59-70.41).
   Conclusion
   We confirmed a significant association between LCI and AMI. The risk was elevated among those with high WBC or platelet count, suggesting a potential role for inflammation and platelet activation in the underlying mechanism.
C1 [Young-Xu, Yinong; Smith, Jeremy; Neupane, Nabin] Vet Affairs Med Ctr, Clin Epidemiol Program, White River Jct, VT 05009 USA.
   [Mahmud, Salaheddin M.] Univ Manitoba, Coll Med, Dept Community Hlth Sci, Winnipeg, MB, Canada.
   [Van Aalst, Robertus] Univ Groningen, Fac Med Sci, Groningen, Netherlands.
   [Van Aalst, Robertus; Thommes, Edward W.; Chit, Ayman] Sanofi Pasteur, Swiftwater, PA USA.
   [Thommes, Edward W.] Univ Guelph, Dept Math & Stat, Guelph, ON, Canada.
   [Lee, Jason K. H.; Chit, Ayman] Univ Toronto, Leslie Dan Sch Pharm, Toronto, ON, Canada.
   [Lee, Jason K. H.] Sanofi Pasteur, Toronto, ON, Canada.
RP Young-Xu, YN (通讯作者)，Vet Affairs Med Ctr, Clin Epidemiol Program, White River Jct, VT 05009 USA.
EM Yinong.Young-Xu@va.gov
OI van Aalst, Robertus/0000-0003-3025-7811
FU Sanofi Pasteur [1037291-7]
FX This work was supported by an unrestricted research grant
   (CRADA#1037291-7) from Sanofi Pasteur. The funder provided support in
   the form of salaries for authors RVA, EWT, JKL, and AC, but did not have
   any additional role in the study design, data collection and analysis,
   decision to publish, or preparation of the manuscript. The specific
   roles of these authors are articulated in the `author contributions'
   section.
CR BARON RM, 1986, J PERS SOC PSYCHOL, V51, P1173, DOI 10.1037/0022-3514.51.6.1173
   Centers for Disease Control and Prevention (CDC), 2003, MMWR Morb Mortal Wkly Rep, V52, P837
   Corrales-Medina VF, 2009, MEDICINE, V88, P154, DOI 10.1097/MD.0b013e3181a692f0
   D'Agostino RB, 2008, CIRCULATION, V117, P743, DOI 10.1161/CIRCULATIONAHA.107.699579
   Eurosurveillance Editorial Team, 2020, EUROSURVEILLANCE, V25
   Jackson LA, 2006, INT J EPIDEMIOL, V35, P337, DOI 10.1093/ije/dyi274
   Jackson ML, 2008, LANCET, V372, P398, DOI 10.1016/S0140-6736(08)61160-5
   Jansen AJG, 2020, BLOOD ADV, V4, P2967, DOI 10.1182/bloodadvances.2020001640
   Koupenova M, 2019, NAT COMMUN, V10, DOI 10.1038/s41467-019-09607-x
   Koupenova M, 2018, CIRC RES, V122, P337, DOI 10.1161/CIRCRESAHA.117.310795
   Kreutz RP, 2005, J THROMB HAEMOST, V3, P2108, DOI 10.1111/j.1538-7836.2005.01474.x
   Kwong JC, 2018, NEW ENGL J MED, V378, P345, DOI 10.1056/NEJMoa1702090
   Lucero-Obusan C, 2018, INFLUENZA OTHER RESP, V12, P293, DOI 10.1111/irv.12512
   MacIntyre CR, 2013, HEART, V99, P1843, DOI 10.1136/heartjnl-2013-304320
   Merekoulias G, 2010, PLOS CURR, V2RRN1154, DOI [10.1371/currents.rrn1154, DOI 10.1371/CURRENTS.RRN1154]
   Musher DM, 2019, NEW ENGL J MED, V380, P171, DOI 10.1056/NEJMra1808137
   O TM, 2018, OTOLARYNGOL CLIN N A, V51, pxvii
   Rose Stacey R, 2012, J Clin Med Res, V4, P415, DOI 10.4021/jocmr1125w
   Shen HH, 2013, CLIN LAB, V59, P337, DOI 10.7754/Clin.Lab.2012.120417
   Simonsen L, 2007, LANCET INFECT DIS, V7, P658, DOI 10.1016/S1473-3099(07)70236-0
   Simonsen L, 2009, VACCINE, V27, P6300, DOI 10.1016/j.vaccine.2009.07.008
   Smeeth L, 2004, NEW ENGL J MED, V351, P2611, DOI 10.1056/NEJMoa041747
   Warren-Gash C, 2013, BMJ OPEN, V3, DOI 10.1136/bmjopen-2013-002604
   Warren-Gash C, 2012, J INFECT DIS, V206, P1652, DOI 10.1093/infdis/jis597
   Whitaker HJ, 2006, STAT MED, V25, P1768, DOI 10.1002/sim.2302
   Young-Xu Y, 2017, PLOS ONE, V12, DOI 10.1371/journal.pone.0169344
NR 26
TC 1
Z9 1
U1 0
U2 0
PU PUBLIC LIBRARY SCIENCE
PI SAN FRANCISCO
PA 1160 BATTERY STREET, STE 100, SAN FRANCISCO, CA 94111 USA
SN 1932-6203
J9 PLOS ONE
JI PLoS One
PD DEC 11
PY 2020
VL 15
IS 12
AR e0243248
DI 10.1371/journal.pone.0243248
PG 15
WC Multidisciplinary Sciences
WE Science Citation Index Expanded (SCI-EXPANDED)
SC Science & Technology - Other Topics
GA PH0WM
UT WOS:000600144200041
PM 33306675
OA Green Published, gold
DA 2022-06-17
ER

PT J
AU Tolppanen, AM
   Taipale, H
   Koponen, M
   Lavikainen, P
   Tanskanen, A
   Tiihonen, J
   Hartikainen, S
AF Tolppanen, Anna-Maija
   Taipale, Heidi
   Koponen, Marjaana
   Lavikainen, Piia
   Tanskanen, Antti
   Tiihonen, Jari
   Hartikainen, Sirpa
TI Cohort profile: the Finnish Medication and Alzheimer's disease (MEDALZ)
   study
SO BMJ OPEN
LA English
DT Article
ID HOSPITAL DISCHARGE REGISTER; HEALTH-CARE COSTS; DRUG-USE; HIP FRACTURE;
   VALIDITY; DIAGNOSES; MORTALITY; COUNTRIES; FINLAND; QUALITY
AB Purpose: The aim of the Medicine use and Alzheimer's disease (MEDALZ) study is to investigate the changes in medication and healthcare service use among persons with Alzheimer's disease (AD) and to evaluate the safety and effectiveness of medications in this group. This is important, because the number of persons with AD is rapidly growing and even though they are a particularly vulnerable patient group, the number of representative, large-scale studies with adequate follow-up time is limited.
   Participants: MEDALZ contains all residents of Finland who received a clinically verified diagnosis of AD between 2005 and 2011 and were community-dwelling at the time of diagnosis (N=70 719). The diagnosis is based on the National Institute of Neurological and Communicative Disorders and Stroke and the Alzheimer's Disease and Related Disorders Association (NINCS-ADRDA) and Diagnostic and Statistical Manual Fourth Edition (DSM-IV) criteria for Alzheimer's disease. The cohort contains socioeconomic data (education, occupational status and taxable income, 1972-2012) and causes of death (2005-2012), data from the prescription register (1995-2012), the special reimbursement register (1972-2012) and the hospital discharge register (1972-2012). Future updates are planned. The average age was 80.1 years (range 34.5-104.6 years). The majority of cohort (65.2%) was women. Currently, the average length of follow-up after AD diagnosis is 3.1 years and altogether 26 045 (36.8%) persons have died during the follow-up.
   Findings: Altogether 53% of the cohort had used psychotropic drugs within 1 year after AD diagnoses. The initiation rate of for example, benzodiazepines and related drugs and antidepressants began to increase already before AD diagnosis.
   Future plans: We are currently assessing if these, and other commonly used medications are related to adverse events such as death, hip fractures, head injuries and pneumonia.
C1 [Tolppanen, Anna-Maija; Taipale, Heidi; Koponen, Marjaana; Lavikainen, Piia; Hartikainen, Sirpa] Univ Eastern Finland, Sch Pharm, Kuopio, Finland.
   [Tolppanen, Anna-Maija] Univ Eastern Finland, Res Ctr Comparat Effectiveness & Patient Safety, Kuopio, Finland.
   [Taipale, Heidi; Koponen, Marjaana; Lavikainen, Piia; Hartikainen, Sirpa] Univ Eastern Finland, Sch Pharm, Kuopio Res Ctr Geriatr Care, Kuopio, Finland.
   [Tanskanen, Antti; Tiihonen, Jari] Univ Eastern Finland, Niuvanniemi Hosp, Dept Forens Psychiat, Kuopio, Finland.
   [Tanskanen, Antti] Natl Inst Hlth & Welf, Helsinki, Finland.
   [Taipale, Heidi; Tanskanen, Antti; Tiihonen, Jari] Karolinska Inst, Dept Clin Neurosci, Stockholm, Sweden.
   [Hartikainen, Sirpa] Kuopio Univ Hosp, Dept Psychiat, Kuopio, Finland.
RP Tolppanen, AM (通讯作者)，Univ Eastern Finland, Sch Pharm, Kuopio, Finland.; Tolppanen, AM (通讯作者)，Univ Eastern Finland, Res Ctr Comparat Effectiveness & Patient Safety, Kuopio, Finland.
EM anna-maija.tolppanen@uef.fi
RI Tiihonen, Jari/G-3078-2012
OI Tiihonen, Jari/0000-0002-0400-6798; Taipale, Heidi/0000-0002-3281-934X;
   Lavikainen, Piia/0000-0003-3560-8860
CR Alzheimer's Association, 2016, Alzheimers Dement, V12, P459
   American Psychiatric Association, 1980, DIAGN STAT MAN MENT
   [Anonymous], 2012, GUIDELINES ATC CLASS
   [Anonymous], 2010, FINN CURR CAR REC ME
   Baker NL, 2011, AGE AGEING, V40, P49, DOI 10.1093/ageing/afq146
   Cusack Barry J, 2004, Am J Geriatr Pharmacother, V2, P274, DOI 10.1016/j.amjopharm.2004.12.005
   Furu K, 2010, BASIC CLIN PHARMACOL, V106, P86, DOI 10.1111/j.1742-7843.2009.00494.x
   Gissler M, 2002, MED INFORM INTERNET, V27, P33, DOI 10.1080/14639230110119234
   Isohanni M, 1997, SOC PSYCH PSYCH EPID, V32, P303, DOI 10.1007/BF00789044
   Koponen M, 2015, EUR NEUROPSYCHOPHARM, V25, P1706, DOI 10.1016/j.euroneuro.2015.07.008
   Leinonen A, 2015, PLOS ONE, V10, DOI 10.1371/journal.pone.0124500
   Mahonen M, 1999, J CLIN EPIDEMIOL, V52, P157, DOI 10.1016/S0895-4356(98)00145-0
   Mangoni AA, 2004, BRIT J CLIN PHARMACO, V57, P6, DOI 10.1046/j.1365-2125.2003.02007.x
   MCKHANN G, 1984, NEUROLOGY, V34, P939, DOI 10.1212/WNL.34.7.939
   Meretoja A, 2011, ANN MED, V43, pS22, DOI 10.3109/07853890.2011.586361
   Murray CJL, 2015, LANCET, V386, P2145, DOI 10.1016/S0140-6736(15)61340-X
   Pajunen P, 2005, EUR J CARDIOV PREV R, V12, P132, DOI 10.1097/00149831-200504000-00007
   Profenno LA, 2010, BIOL PSYCHIAT, V67, P505, DOI 10.1016/j.biopsych.2009.02.013
   Puranen A, 2016, INT J GERIATR PSYCHI
   Rapola JM, 1997, EUR J EPIDEMIOL, V13, P133, DOI 10.1023/A:1007380408729
   Saarelainen L, 2016, J ALZHEIMERS DIS, V49, P809, DOI 10.3233/JAD-150630
   Solomon A, 2014, ALZHEIMERS DEMENT, V10, P303, DOI 10.1016/j.jalz.2013.03.004
   Sund R, 2007, METHOD INFORM MED, V46, P558, DOI 10.1160/ME0382
   Taipale H, 2016, SCAND J PUBLIC HEALT, V44, P150, DOI 10.1177/1403494815614705
   Taipale H, 2014, EUR NEUROPSYCHOPHARM, V24, P1729, DOI 10.1016/j.euroneuro.2014.10.004
   Taipale H, 2014, INT CLIN PSYCHOPHARM, V29, P216, DOI 10.1097/YIC.0000000000000032
   Tanskanen A, 2015, BMC MED INFORM DECIS, V15, DOI 10.1186/s12911-015-0140-z
   TEPPO L, 1994, ACTA ONCOL, V33, P365, DOI 10.3109/02841869409098430
   Tolonen H, 2007, EUR J CARDIOV PREV R, V14, P380, DOI 10.1097/01.hjr.0000239466.26132.f2
   Tolppanen AM, 2013, CLIN EPIDEMIOL, V5, P277
   Tolppanen AM, 2015, ALZHEIMERS DEMENT, V11, P955, DOI 10.1016/j.jalz.2014.10.005
   Tolppanen AM, 2013, DIABETES CARE, V36, P2015, DOI 10.2337/dc12-1287
   Tolppanen AM, 2013, PLOS ONE, V8, DOI 10.1371/journal.pone.0059124
   Trimpou P, 2010, OSTEOPOROSIS INT, V21, P409, DOI 10.1007/s00198-009-0961-7
   Weller I, 2004, ANN EPIDEMIOL, V14, P319, DOI 10.1016/j.annepidem.2003.08.005
   World Health Organisation, 2015, DEM PUBL HLTH PRIOR
   Zhao Y, 2008, BMC HEALTH SERV RES, V8, DOI 10.1186/1472-6963-8-108
NR 37
TC 60
Z9 60
U1 0
U2 7
PU BMJ PUBLISHING GROUP
PI LONDON
PA BRITISH MED ASSOC HOUSE, TAVISTOCK SQUARE, LONDON WC1H 9JR, ENGLAND
SN 2044-6055
J9 BMJ OPEN
JI BMJ Open
PY 2016
VL 6
IS 7
AR e012100
DI 10.1136/bmjopen-2016-012100
PG 6
WC Medicine, General & Internal
WE Science Citation Index Expanded (SCI-EXPANDED)
SC General & Internal Medicine
GA DU5LB
UT WOS:000382252100126
PM 27412109
OA Green Published, gold
DA 2022-06-17
ER

PT J
AU Gamble, JHP
   Herring, N
   Ginks, MR
   Rajappan, K
   Bashir, Y
   Betts, TR
AF Gamble, James H. P.
   Herring, Neil
   Ginks, Matthew R.
   Rajappan, Kim
   Bashir, Yaver
   Betts, Tim R.
TI Endocardial left ventricular pacing across the interventricular septum
   for cardiac resynchronization therapy: Clinical results of a pilot study
SO HEART RHYTHM
LA English
DT Article
DE Cardiac resynchronization therapy; Heart failure; Left ventricular
   endocardial pacing; Left ventricular pacing site; Pacing lead
ID HEART-FAILURE; LEADS; CRT; STIMULATION; ASSOCIATION
AB BACKGROUND Cardiac resynchronization therapy (CRT) is an effective treatment for selected patients with heart failure, but it can be limited by the inability to place the left ventricular (LV) lead via the coronary sinus.
   OBJECTIVE The purpose of this study was to develop an alternative approach, placing the LV lead endocardially via an interventricular septal puncture, and to assess the feasibility and safety of this technique.
   METHODS All patients were anticoagulated with warfarin (international normalized ratio 2.5-3.5). A superior approach ventricular transseptal puncture using radiofrequency energy was performed. An active fixation pacing lead was delivered to the mapped site of latest electrical activation on the endocardial LV.
   RESULTS Twenty patients were recruited, 15 with failed transvenous LV lead placement and 5 nonresponders to CRT. Mean (+/- SD) age was 67 +/- 12, with 80% male, QRS duration 157 +/- 14 ms, ischemic etiology 45%, New York Heart Association functional class 2.9 +/- 0.4, and LV ejection fraction 28% +/- 7%. The procedure was successful in all, with no serious complications. Clinical composite score improved at 6 months in 65% and worsened in 35%. LV ejection fraction improved >5% in 88%, from 28% +/- 7% to 41% +/- 9%. Six-minute walking distance improved >10% in 64%, from 248 +/- 125 m to 316 +/- 109 m. One patient suffered a lacunar ischemic stroke after 5 months with partial neurological recovery, associated with labile international normalized ratios. After 2.0 +/- 1.0 years of follow-up, 3 patients died (2 pneumonia, 1 heart failure), and 2 patients suffered transient ischemic attacks.
   CONCLUSION LV endocardial pacing via interventricular septal puncture in patients for whom standard CRT is not possible is similarly effective and durable, with significant but potentially acceptable risks.
C1 [Gamble, James H. P.; Herring, Neil; Ginks, Matthew R.; Rajappan, Kim; Bashir, Yaver; Betts, Tim R.] Oxford Univ Hosp NHS Fdn Trust, John Radcliffe Hosp, Oxford Heart Ctr, Oxford OX3 9DU, England.
RP Gamble, JHP (通讯作者)，Oxford Univ Hosp NHS Fdn Trust, John Radcliffe Hosp, Oxford Heart Ctr, Oxford OX3 9DU, England.
EM drjgamble1@jhpg.net
OI Betts, Timothy/0000-0001-9063-9905; Herring, Neil/0000-0001-8453-6133
FU Charity Heart Research UK; UK National Institute of Health Research,
   Oxford Biomedical Research Centre; British Heart Foundation Centre of
   Research Excellence Oxford; St. Jude Medical Ltd.; St. Jude Medical Ltd;
   Boston Scientific Ltd; Medtronic Ltd; Oxford Biomedical Research Centre;
   British Heart Foundation [FS/15/8/31155] Funding Source: researchfish
FX The Charity Heart Research UK supported this study with a research
   grant. The study was additionally supported by the UK National Institute
   of Health Research, Oxford Biomedical Research Centre. Dr. Herring is a
   BHF Intermediate Fellow and acknowledges support from the British Heart
   Foundation Centre of Research Excellence Oxford. Dr. Gamble has received
   research fellowship funding from St. Jude Medical Ltd. Dr. Betts has
   received research funding from St. Jude Medical Ltd; has received
   honoraria for product development and speaker fees from Boston
   Scientific Ltd and Medtronic Ltd; and is supported by the Oxford
   Biomedical Research Centre. All authors have received educational
   support from St. Jude Medical Ltd, Medtronic Ltd, and Boston Scientific
   Ltd. St. Jude Medical Ltd kindly donated consumables for the study but
   had no other involvement in the study design, undertaking, or analysis.
CR Ailawadi G, 2010, HEART RHYTHM, V7, P619, DOI 10.1016/j.hrthm.2010.01.014
   Auricchio A, 2014, EUROPACE, V16, P681, DOI 10.1093/europace/eut435
   Betts TR, 2014, CIRC-ARRHYTHMIA ELEC, V7, P17, DOI 10.1161/CIRCEP.113.001110
   Birnie DH, 2013, NEW ENGL J MED, V368, P2084, DOI 10.1056/NEJMoa1302946
   Bordachar P, 2012, AM J PHYSIOL-HEART C, V303, pH207, DOI 10.1152/ajpheart.01117.2011
   Bordachar P, 2010, J AM COLL CARDIOL, V56, P747, DOI 10.1016/j.jacc.2010.04.038
   Brignole M, 2013, EUR HEART J, V34, P2281, DOI 10.1093/eurheartj/eht150
   Chung ES, 2008, CIRCULATION, V117, P2608, DOI 10.1161/CIRCULATIONAHA.107.743120
   Cousin V, 2015, EUROPACE S3, V17, P194
   Elencwajg B, 2012, HEART RHYTHM, V9, P1798, DOI 10.1016/j.hrthm.2012.07.010
   Gamble James H P, 2016, JACC Clin Electrophysiol, V2, P69, DOI 10.1016/j.jacep.2015.08.009
   Gamble JHP, 2013, HEART RHYTHM, V10, P1812, DOI 10.1016/j.hrthm.2013.07.033
   Gamble JHP, 2018, EUROPACE, V20, P73, DOI 10.1093/europace/euw381
   Khan FZ, 2009, EUROPACE, V11, P1491, DOI 10.1093/europace/eup292
   McAlister FA, 2007, JAMA-J AM MED ASSOC, V297, P2502, DOI 10.1001/jama.297.22.2502
   Melgaard L, 2015, JAMA-J AM MED ASSOC, V314, P1030, DOI 10.1001/jama.2015.10725
   Miller AL, 2011, PACE, V34, P490, DOI 10.1111/j.1540-8159.2010.03014.x
   Morgan JM, 2015, EUROPACE, V17
   Morgan JM, 2016, EUR HEART J, V37, P2118, DOI 10.1093/eurheartj/ehv723
   Olesen JB, 2011, BMJ-BRIT MED J, V342, DOI 10.1136/bmj.d124
   Packer M, 2001, J CARD FAIL, V7, P176, DOI 10.1054/jcaf.2001.25652
   Polasek R, 2015, HEART RHYTHM, V12, pS222
   Rickard J, 2012, J CARDIOVASC ELECTR, V23, P1213, DOI 10.1111/j.1540-8167.2012.02392.x
   Sawhney V, 2017, EUROPACE, V19, piii26
   Scott PA, 2011, PACE, V34, P1258, DOI 10.1111/j.1540-8159.2011.03138.x
   Shetty AK, 2014, EUROPACE, V16, P873, DOI 10.1093/europace/eut420
   Supple GE, 2011, CIRCULATION, V124, P772, DOI 10.1161/CIRCULATIONAHA.111.028647
NR 27
TC 8
Z9 9
U1 0
U2 2
PU ELSEVIER SCIENCE INC
PI NEW YORK
PA STE 800, 230 PARK AVE, NEW YORK, NY 10169 USA
SN 1547-5271
EI 1556-3871
J9 HEART RHYTHM
JI Heart Rhythm
PD JUL
PY 2018
VL 15
IS 7
BP 1017
EP 1022
DI 10.1016/j.hrthm.2018.02.032
PG 6
WC Cardiac & Cardiovascular Systems
WE Science Citation Index Expanded (SCI-EXPANDED)
SC Cardiovascular System & Cardiology
GA GK8MP
UT WOS:000436479200013
PM 29501668
OA Green Submitted
DA 2022-06-17
ER

PT J
AU Al-Ebrahim, F
   Khan, KJ
   Alhazzani, W
   Alnemer, A
   Alzahrani, A
   Marshall, J
   Armstrong, D
AF Al-Ebrahim, Fahad
   Khan, Khurram J.
   Alhazzani, Waleed
   Alnemer, Ahmed
   Alzahrani, Abdullah
   Marshall, John
   Armstrong, David
TI Safety of esophagogastroduodenoscopy within 30 days of myocardial
   infarction: A retrospective cohort study from a Canadian tertiary centre
SO CANADIAN JOURNAL OF GASTROENTEROLOGY
LA English
DT Article
DE Acute myocardial infarction; Complication; Gastrointestinal endoscopy;
   Safety
ID UNIVERSITY TEACHING HOSPITALS; ACUTE CORONARY SYNDROMES;
   UPPER-GASTROINTESTINAL HEMORRHAGE; ENDOSCOPY; EFFICACY; PREDICTORS;
   REFLEXES; 6-YEAR; ARTERY; TRIAL
AB BACKGROUND: Patients who experience myocardial infarction (MI) are at risk of gastrointestinal (GI) bleeding complications. Endoscopic evaluation may lead to cardiopulmonary complications. Guidelines and studies regarding the safety of endoscopy in this population are limited.
   OBJECTIVE: To evaluate the safety of endoscopy in a retrospective cohort of post-MI patients at a Canadian tertiary centre.
   METHODS: Using hospital diagnostic/procedure codes, the charts of patients meeting the inclusion criteria of having ST elevation MI or non-ST elevation MI, and GI bleeding detected at endoscopy were reviewed. The information retrieved included demographics, medical history, medications, endoscopy details and cardiopulmonary/GI events.
   RESULTS: A total of 121 patients experienced an MI and underwent endoscopy within 30 days. However, only 44 met the inclusion criteria and were reviewed. The mean age of the patients was 75 years, and 55% were female. The mean hemoglobin level was 86 g/L, and 38 of 44 patients required a transfusion. Comorbidities included hypertension (82%), diabetes (46%), heart failure (55%), stroke (21%), lung disease (27%), previous MI (46%), cardiac bypass surgery (30%), history of GI bleed (25%), history of ulcer (18%) and ejection fraction <50% (48%). The median number of days to endoscopy after MI was three. Complications included seven patients with acute coronary syndrome, one with arrhythmia, one with respiratory failure, one with aspiration pneumonia and two with perforation. Age, hemoglobin level or timing of endoscopy did not significantly predict a complication.
   CONCLUSIONS: Patients with GI bleeding after MI often have comorbidities and are on antiplatelet agents. Endoscopy is a valuable tool in the diagnosis and management of bleeding complications, but must be weighed against the potential risk of other complications, which in the present study occurred in more than 25% of procedures.
C1 [Al-Ebrahim, Fahad; Khan, Khurram J.; Alhazzani, Waleed; Alnemer, Ahmed; Alzahrani, Abdullah; Marshall, John; Armstrong, David] McMaster Univ, St Josephs Healthcare, Hamilton, ON L8N 4A6, Canada.
RP Khan, KJ (通讯作者)，McMaster Univ, St Josephs Healthcare, Room H424,50 Charlton Ave E, Hamilton, ON L8N 4A6, Canada.
EM khankj@mcmaster.ca
OI Marshall, John/0000-0002-0523-9032; Armstrong, David/0000-0003-2487-1479
CR Al-Mallah M, 2007, J THROMB THROMBOLYS, V23, P51, DOI 10.1007/s11239-006-9005-8
   Barkun AN, 2010, ANN INTERN MED, V152, P101, DOI 10.7326/0003-4819-152-2-201001190-00009
   Blatchford O, 2000, LANCET, V356, P1318, DOI 10.1016/S0140-6736(00)02816-6
   CAPPELL MS, 1993, AM J GASTROENTEROL, V88, P344
   Cappell MS, 1996, AM J GASTROENTEROL, V91, P1599
   CAPPELL MS, 1994, DIGEST DIS SCI, V39, P473, DOI 10.1007/BF02088330
   Cappell MS, 2000, GASTROENTEROL CLIN N, V29, P423, DOI 10.1016/S0889-8553(05)70121-7
   Cappell MS, 1999, AM J MED, V106, P29, DOI 10.1016/S0002-9343(98)00363-5
   Cappell MS, 1996, AM J GASTROENTEROL, V91, P1827
   CHOUDARI CP, 1994, GUT, V35, P464, DOI 10.1136/gut.35.4.464
   CUNNINGHAM ET, 1992, ANN INTERN MED, V116, P575, DOI 10.7326/0003-4819-116-7-575
   Gilbert NC, 1940, AM HEART J, V20, P519, DOI 10.1016/S0002-8703(40)90930-9
   LEE JG, 1995, AM J MED, V99, P270, DOI 10.1016/S0002-9343(99)80159-4
   Lin HJ, 1996, J CLIN GASTROENTEROL, V22, P267, DOI 10.1097/00004836-199606000-00005
   Nikolsky E, 2009, J AM COLL CARDIOL, V54, P1293, DOI 10.1016/j.jacc.2009.07.019
   PALMER ED, 1976, AM J GASTROENTEROL, V66, P513
   Rockall TA, 1996, GUT, V38, P316, DOI 10.1136/gut.38.3.316
   Saurin JC, 2003, ENDOSCOPY, V35, P576
   Schomig A, 2000, NEW ENGL J MED, V343, P385, DOI 10.1056/NEJM200008103430602
   Spier BJ, 2007, J CLIN GASTROENTEROL, V41, P462, DOI 10.1097/01.mcg.0000225624.91791.fa
   van Es RF, 2002, LANCET, V360, P109, DOI 10.1016/S0140-6736(02)09409-6
   Yachimski P, 2009, DIGEST DIS SCI, V54, P701, DOI 10.1007/s10620-008-0403-y
NR 22
TC 8
Z9 9
U1 0
U2 4
PU PULSUS GROUP INC
PI OAKVILLE
PA 2902 S SHERIDAN WAY, OAKVILLE, ONTARIO L6J 7L6, CANADA
SN 0835-7900
J9 CAN J GASTROENTEROL
JI Can. J. Gastroenterol.
PD MAR
PY 2012
VL 26
IS 3
BP 151
EP 154
DI 10.1155/2012/841792
PG 4
WC Gastroenterology & Hepatology
WE Science Citation Index Expanded (SCI-EXPANDED)
SC Gastroenterology & Hepatology
GA 905RI
UT WOS:000301289900006
PM 22408766
OA Green Published, Green Submitted, gold
DA 2022-06-17
ER

PT J
AU Rangasamy, V
   Xu, XL
   Susheela, AT
   Subramaniam, B
AF Rangasamy, Valluvan
   Xu, Xinling
   Susheela, Ammu Thampi
   Subramaniam, Balachundhar
TI Comparison of Glycemic Variability Indices: Blood Glucose, Risk Index,
   and Coefficient of Variation in Predicting Adverse Outcomes for Patients
   Undergoing Cardiac Surgery
SO JOURNAL OF CARDIOTHORACIC AND VASCULAR ANESTHESIA
LA English
DT Article
DE glycemic variability; cardiac surgeries; adverse outcomes; coefficient
   of variation; Blood Glucose Risk Index
ID CORONARY-ARTERY-BYPASS; MORTALITY; HYPERGLYCEMIA; MANAGEMENT
AB Objectives: Fluctuations in blood glucose (glycemic variability) increase the risk of adverse outcomes. No universally accepted tool for glycemic variability exists during the perioperative period. The authors compared 2 measures of glycemic variability-(1) coefficient of variation (CV) and (2) the Blood Glucose Risk Index (BGRI)-in predicting adverse outcomes after cardiac surgery.
   Design: Prospective, observational study.
   Setting: Single-center, teaching hospital.
   Participants: A total of 1,963 adult patients undergoing cardiac surgery.
   Interventions: None.
   Measurements and Main Results: Postoperative blood glucose levels were measured hourly for the first 24 hours and averaged every 4 hours (4, 8, 12, 16, 20, and 24 hours). Glycemic variability was measured by CV and the BGRI. The primary outcome, major adverse events (MAEs), was a predefined composite of postoperative complications (death, reoperation, deep sternal infection, stroke, pneumonia, renal failure, tamponade, and myocardial infarction). Logistic regression models were constructed to evaluate the association. Predictive ability was measured using C-statistics. Major adverse events were seen in 170 (8.7%) patients. Only the fourth quartile of CV showed association (odds ratio [OR] 1.91; 95% confidence interval [CI] [1.19-3.14]; p = 0.01), whereas BGRI was related significantly to MAE (OR 1.20; 95% CI [1.10-1.32]; p < 0.0001). The predictive ability of CV and BGRI increased on adding the standard Society of Thoracic Surgeons (STS) risk index. The C-statistic for STS was 0.68, whereas STS + CV was 0.70 (p = 0.012) and STS + BGRI was 0.70 (p = 0.012).
   Conclusion: Both CV and the BGRI had good predictive ability. The BGRI being a continuous variable could be a preferred measure of glycemic variability in predicting adverse outcomes (cutoff value 2.24) after cardiac surgery. (C) 2020 Published by Elsevier Inc.
C1 [Rangasamy, Valluvan; Xu, Xinling; Susheela, Ammu Thampi; Subramaniam, Balachundhar] Harvard Med Sch, Ctr Anesthesia Res Excellence, Beth Israel Deaconess Med Ctr, Dept Anesthesia Crit Care & Pain Med, Boston, MA 02115 USA.
RP Subramaniam, B (通讯作者)，Beth Israel Deaconess Med Ctr, One Deaconess Rd,CC 650, Boston, MA 02215 USA.
EM bsubrama@bidmc.harvard.edu
RI Rangasamy, Valluvan/O-2028-2018
OI Rangasamy, Valluvan/0000-0001-7705-5796
CR [Anonymous], 1997, DIABETES, V46, P271, DOI 10.2337/diab.46.2.271
   Bardia A, 2017, ANESTH ANALG, V124, P16, DOI 10.1213/ANE.0000000000001715
   Bergenstal Richard M, 2013, J Diabetes Sci Technol, V7, P562
   Ceriello A, 2008, DIABETES, V57, P1349, DOI 10.2337/db08-0063
   Chuah LL, 2013, NUTR HOSP, V28, P47, DOI 10.3305/nh.2013.28.sup2.6713
   Doenst T, 2005, J THORAC CARDIOV SUR, V130, P1144, DOI 10.1016/j.jtcvs.2005.05.049
   Egi M, 2006, ANESTHESIOLOGY, V105, P244, DOI 10.1097/00000542-200608000-00006
   Finfer S, 2009, NEW ENGL J MED, V360, P1283, DOI 10.1056/NEJMoa0810625
   Frontoni S, 2013, DIABETES RES CLIN PR, V102, P86, DOI 10.1016/j.diabres.2013.09.007
   Gandhi GY, 2007, ANN INTERN MED, V146, P233, DOI 10.7326/0003-4819-146-4-200702200-00002
   Gomez Ana M, 2018, J Diabetes Sci Technol, V12, P1007, DOI 10.1177/1932296818758105
   HSIEH FY, 1989, STAT MED, V8, P795, DOI 10.1002/sim.4780080704
   Kovatchev Boris P, 2005, Diabetes Technol Ther, V7, P849, DOI 10.1089/dia.2005.7.849
   Kovatchev Boris P, 2003, Diabetes Technol Ther, V5, P817, DOI 10.1089/152091503322527021
   Kovatchev BP, 2017, NAT REV ENDOCRINOL, V13, P425, DOI 10.1038/nrendo.2017.3
   Kovatchev Boris P, 2002, Diabetes Technol Ther, V4, P295, DOI 10.1089/152091502760098438
   Kovatchev BP, 1997, DIABETES CARE, V20, P1655, DOI 10.2337/diacare.20.11.1655
   Lamarche Y, 2017, J THORAC CARDIOV SUR, V153, P1118, DOI 10.1016/j.jtcvs.2016.11.039
   Le Floch Jean-Pierre, 2016, J Diabetes Sci Technol, V10, P885, DOI 10.1177/1932296816632003
   McCall AL, 2006, DIABETES TECHNOL THE, V8, P644, DOI 10.1089/dia.2006.8.644
   McCall Anthony L, 2009, J Diabetes Sci Technol, V3, P3
   Mendez CE, 2013, DIABETES CARE, V36, P4091, DOI 10.2337/dc12-2430
   Peyser TA, 2018, DIABETES TECHNOL THE, V20, P6, DOI 10.1089/dia.2017.0187
   Pinna-Pintor P, 2002, EUR J CARDIO-THORAC, V21, P199, DOI 10.1016/S1010-7940(01)01117-4
   Rodbard D, 2012, DIABETES TECHNOL THE, V14, P868, DOI 10.1089/dia.2012.0062
   Rodbard David, 2012, J Diabetes Sci Technol, V6, P712
   Rodbard D, 2009, DIABETES TECHNOL THE, V11, P551, DOI 10.1089/dia.2009.0015
   Rubin DB, 1987, MULTIPLE IMPUTATION, pi, DOI [DOI 10.1002/9780470316696, 10.1002/9780470316696. fmatter.]
   Saisho Y, 2015, PRIM CARE DIABETES, V9, P290, DOI 10.1016/j.pcd.2014.10.001
   SALOMON NW, 1983, J THORAC CARDIOV SUR, V85, P264
   Shohat N, 2018, BONE JOINT J, V100B, P1125, DOI 10.1302/0301-620X.100B8.BJJ-2017-1283.R1
   Stoica SC, 2002, EUR J CARDIO-THORAC, V21, P41, DOI 10.1016/S1010-7940(01)01077-6
   Subramaniam B, 2014, ANESTH ANALG, V118, P277, DOI 10.1213/ANE.0000000000000100
   Suh S, 2015, DIABETES METAB J, V39, P273, DOI 10.4093/dmj.2015.39.4.273
   Tay J, 2015, ANNU REV NUTR, V35, P389, DOI 10.1146/annurev-nutr-121214-104422
   von Elm E, 2007, PREV MED, V45, P247, DOI [10.1016/j.ypmed.2007.08.012, 10.1016/j.jclinepi.2007.11.008, 10.1371/journal.pmed.0040297, 10.1016/S0140-6736(07)61602-X, 10.1371/journal.pmed.0040296, 10.2471/BLT.07.045120]
NR 36
TC 3
Z9 4
U1 2
U2 3
PU W B SAUNDERS CO-ELSEVIER INC
PI PHILADELPHIA
PA 1600 JOHN F KENNEDY BOULEVARD, STE 1800, PHILADELPHIA, PA 19103-2899 USA
SN 1053-0770
EI 1532-8422
J9 J CARDIOTHOR VASC AN
JI J. Cardiothorac. Vasc. Anesth.
PD JUL
PY 2020
VL 34
IS 7
BP 1794
EP 1802
DI 10.1053/j.jvca.2019.12.032
PG 9
WC Anesthesiology; Cardiac & Cardiovascular Systems; Respiratory System;
   Peripheral Vascular Disease
WE Science Citation Index Expanded (SCI-EXPANDED)
SC Anesthesiology; Cardiovascular System & Cardiology; Respiratory System
GA LV0DX
UT WOS:000538116100016
PM 32033891
DA 2022-06-17
ER

PT J
AU Hata, M
   Hata, H
   Sezai, A
   Yoshitake, I
   Wakui, S
   Shiono, M
AF Hata, Mitsumasa
   Hata, Hiroaki
   Sezai, Akira
   Yoshitake, Isamu
   Wakui, Shinji
   Shiono, Motomi
TI Optimal treatment strategy for type A acute aortic dissection with
   intramural hematoma
SO JOURNAL OF THORACIC AND CARDIOVASCULAR SURGERY
LA English
DT Article
ID THERAPEUTIC IMPLICATIONS; CLINICAL-FEATURES; ASCENDING AORTA; OUTCOMES;
   OCTOGENARIANS; MANAGEMENT
AB Objective: The management strategy for type A acute aortic dissection (AAD) with intramural hematoma (IMH) remains controversial. The aim of this study was to compare the outcomes of emergency surgery and medical treatment for patients with acute type A IMH.
   Methods: One hundred seventy-one patients with acute type A IMH, whose average age was 69.4 years (range, 39-90 years) were divided into 3 groups: groups I and II consisted of 74 and 33 patients undergoing emergency surgery for complicated and uncomplicated type A IMH, respectively, and group III comprised 66 patients who were treated conservatively. We compared the 3 groups in terms of mortality and morbidity.
   Results: In group I, postoperative hospital mortality was 5.4% (4 patients). In group II, all patients survived without any complications after surgery. On the other hand, in group III, 5 patients underwent emergency surgery within 7 days after onset owing to newly developed cardiac tamponade and 17 (25.8%) patients died in the hospital, which was a significantly higher rate than those in groups I and II. Furthermore, although the group III patients survived, 5 patients required mechanical ventilation owing to heart failure or pneumonia, and 4 patients had a stroke during the hospital stay. There was no difference in actuarial survivals at 10 years, which were 64.2% in group I, 64.9% in group II, and 68.7% in group III.
   Conclusions: Emergency surgery for patients with type A IMH showed favorable mortality rates because most of the patients were in hemodynamically stable condition preoperatively. On the other hand, several patients died suddenly during medical care. Emergency surgical treatment may provide a better outcome than medical treatment at the time of onset, even for patients with type A IMH.
C1 [Hata, Mitsumasa; Hata, Hiroaki; Sezai, Akira; Yoshitake, Isamu; Wakui, Shinji; Shiono, Motomi] Nihon Univ, Dept Cardiovasc Surg, Sch Med, Tokyo 1738610, Japan.
RP Hata, M (通讯作者)，Nihon Univ, Dept Cardiovasc Surg, Sch Med, Itabashi Ku, 30-1 Ooyaguchi Kamimachi, Tokyo 1738610, Japan.
EM hata.mitsumasa@nihon-u.ac.jp
CR Coady Michael A., 1999, Cardiology Clinics, V17, P637, DOI 10.1016/S0733-8651(05)70106-5
   Evangelista A, 2004, EUR HEART J, V25, P81, DOI 10.1016/j.ehj.2003.10.011
   Harris KM, 1997, J THORAC CARDIOV SUR, V114, P619, DOI 10.1016/S0022-5223(97)70052-7
   Hata M, 2010, ANN THORAC SURG, V89, P1860, DOI 10.1016/j.athoracsur.2010.01.050
   Hata Mitsumasa, 2004, Ann Thorac Cardiovasc Surg, V10, P101
   Kaji S, 2002, CIRCULATION, V106, pI248, DOI 10.1161/01.cir.0000032897.55215.e9
   Makino Y, 2012, JPN J VASC SURG, V21, P11
   Mehta RH, 2002, J AM COLL CARDIOL, V40, P685, DOI 10.1016/S0735-1097(02)02005-3
   Mehta RH, 2002, CIRCULATION, V105, P200, DOI 10.1161/hc0202.102246
   Moizumi Y, 2002, J THORAC CARDIOV SUR, V124, P918, DOI 10.1067/mtc.2002.125637
   NIENABER CA, 1995, CIRCULATION, V92, P1465, DOI 10.1161/01.CIR.92.6.1465
   Niino T, 2009, CIRC J, V73, P264, DOI 10.1253/circj.CJ-08-0319
   Pelzel JM, 2007, J AM SOC ECHOCARDIOG, V20, P1260, DOI 10.1016/j.echo.2007.03.018
   Shiono M, 2006, ANN THORAC SURG, V82, P554, DOI 10.1016/j.athoracsur.2005.12.048
   Song JK, 2009, CIRCULATION, V120, P2046, DOI 10.1161/CIRCULATIONAHA.109.879783
   Song JK, 2001, J AM COLL CARDIOL, V37, P1604, DOI 10.1016/S0735-1097(01)01184-6
NR 16
TC 32
Z9 33
U1 0
U2 2
PU MOSBY-ELSEVIER
PI NEW YORK
PA 360 PARK AVENUE SOUTH, NEW YORK, NY 10010-1710 USA
SN 0022-5223
EI 1097-685X
J9 J THORAC CARDIOV SUR
JI J. Thorac. Cardiovasc. Surg.
PD JAN
PY 2014
VL 147
IS 1
BP 307
EP 311
DI 10.1016/j.jtcvs.2012.11.015
PG 5
WC Cardiac & Cardiovascular Systems; Respiratory System; Surgery
WE Science Citation Index Expanded (SCI-EXPANDED)
SC Cardiovascular System & Cardiology; Respiratory System; Surgery
GA 289ZY
UT WOS:000329722600050
PM 23219494
OA Bronze
DA 2022-06-17
ER

PT J
AU He, XW
   Liu, WJ
   Li, ZX
   Liu, XT
   Wang, T
   Ding, C
   Zeng, HS
AF He, Xingwei
   Liu, Wanjun
   Li, Zhuxi
   Liu, Xintian
   Wang, Tao
   Ding, Cheng
   Zeng, Hesong
TI Hybrid Approach to Management of Complex Aortic Arch Pathologies: A
   Single-Center Experience in China
SO ANNALS OF VASCULAR SURGERY
LA English
DT Article
ID REPAIR; DISSECTION; OUTCOMES
AB Background: The purpose of this study is to summarize a single-center experience and midterm outcomes of a combined supra-aortic debranching and thoracic endovascular aortic repair (TEVAR) for hybrid operation on patients with complex aortic arch disease.
   Methods: From 2012 to 2015, 43 consecutive patients (37 male and 6 females) who underwent a hybrid operation for complex aortic arch disease were retrospectively analyzed. Of the 43 patients, 12 were diagnosed with type A aortic dissection (AD), 27 with complicated type B AD involving the aortic arch, 2 with aortic arch aneurysm, and 2 with type A penetrating atherosclerosis ulcer.
   Results: The patients' mean age was 52.3 +/- 11.3 years. Hybrid operation was technically successful in all patients. The overall 30-day mortality and in-hospital mortality rates were 2.3% (1 of 43), with 1 patient dying at days 18 of severe aspiration pneumonia after procedure. Thirty-day paraplegia and stroke were 0%. Complication included 1 newly onset renal insufficiency and type II endoleak. After a median follow-up of 15 months (range, 6-26 months), the overall mortality was 7.1% (3 of 42), with Kaplan Meier survival estimate of 91% at 1 year. Only one late death was considered aorta-related. computed tomography (CT) scanning was performed at 6 months and annually thereafter, and 2 patients were observed with type lb endoleak and type II endoleak, respectively. For the patient with type lb endoleak, distal extension was performed successfully. No late extra-anatomic bypass occlusion and stent-graft migration were found on CT scans or ultrasound.
   Conclusions: These initial results suggest that hybrid operation with supra-aortic debranching, and TEVAR is an acceptable treatment option for patients with complex aortic arch disease. Short-term and midterm outcomes are acceptable. Further research with large sample size and long-term follow-up is needed.
C1 [He, Xingwei; Liu, Wanjun; Li, Zhuxi; Liu, Xintian; Wang, Tao; Ding, Cheng; Zeng, Hesong] Huazhong Univ Sci & Technol, Dept Cardiol, Tongji Hosp, Tongji Med Coll, Wuhan 430030, Peoples R China.
RP Zeng, HS (通讯作者)，Huazhong Univ Sci & Technol, Dept Cardiol, Tongji Hosp, Tongji Med Coll, Wuhan 430030, Peoples R China.
EM zenghesong@163.com
CR Antoniou GA, 2010, EUR J VASC ENDOVASC, V39, P683, DOI 10.1016/j.ejvs.2010.02.002
   Bunger CM, 2013, J VASC SURG, V58, P1490, DOI 10.1016/j.jvs.2013.05.091
   Cao P, 2012, J THORAC CARDIOV SUR, V144, P1286, DOI 10.1016/j.jtcvs.2012.06.013
   Chikwe J, 2013, ANN THORAC SURG, V95, P1563, DOI 10.1016/j.athoracsur.2013.02.039
   Cochennec F, 2013, J VASC SURG, V57, P1560, DOI 10.1016/j.jvs.2012.11.081
   Czerny M, 2012, ANN THORAC SURG, V94, P84, DOI 10.1016/j.athoracsur.2012.03.024
   Erbel R, 2014, EUR HEART J, V35, P2873, DOI 10.1093/eurheartj/ehu281
   Esposito G, 2014, ANN CARDIOTHORAC SUR, V3, P431, DOI 10.3978/j.issn.2225-319X.2014.07.02
   Fillinger MF, 2010, J VASC SURG, V52, P1022, DOI 10.1016/j.jvs.2010.07.008
   Geisbusch P, 2011, J VASC SURG, V53, P935, DOI 10.1016/j.jvs.2010.10.053
   Gkremoutis A, 2014, EUR J VASC ENDOVASC, V48, P407, DOI 10.1016/j.ejvs.2014.07.010
   Hughes GC, 2014, ANN THORAC SURG, V98, P2092, DOI 10.1016/j.athoracsur.2014.06.066
   Jim J, 2011, ANN VASC SURG, V25, P598, DOI 10.1016/j.avsg.2010.10.003
   Li Y, 2012, AM J CARDIOL, V110, P1056, DOI 10.1016/j.amjcard.2012.05.044
   Metzger PB, 2014, REV BRAS CIR CARDIOV, V29, P527, DOI 10.5935/1678-9741.20140056
   Mitchell RS, 2002, J ENDOVASC THER, V9, P98
   Nienaber CA, 2015, LANCET, V385, P800, DOI 10.1016/S0140-6736(14)61005-9
   Sachs T, 2010, J VASC SURG, V52, P860, DOI 10.1016/j.jvs.2010.05.008
   Shu C, 2011, EUR J VASC ENDOVASC, V42, P448, DOI 10.1016/j.ejvs.2011.05.013
   Tokuda Y, 2016, EUR J CARDIO-THORAC, V49, P149, DOI 10.1093/ejcts/ezv063
NR 20
TC 11
Z9 12
U1 0
U2 5
PU ELSEVIER SCIENCE INC
PI NEW YORK
PA STE 800, 230 PARK AVE, NEW YORK, NY 10169 USA
SN 0890-5096
EI 1615-5947
J9 ANN VASC SURG
JI Ann. Vasc. Surg.
PD FEB
PY 2016
VL 31
BP 23
EP 29
DI 10.1016/j.avsg.2015.09.019
PG 7
WC Surgery; Peripheral Vascular Disease
WE Science Citation Index Expanded (SCI-EXPANDED)
SC Surgery; Cardiovascular System & Cardiology
GA DD8XX
UT WOS:000370211300004
PM 26675146
DA 2022-06-17
ER

PT J
AU Kaiser, HA
   Ben Abdallah, A
   Lin, N
   Tellor, BR
   Helwani, M
   Smith, JR
   Moon, MR
   Avidan, MS
AF Kaiser, Heiko A.
   Ben Abdallah, Arbi
   Lin, Nan
   Tellor, Bethany R.
   Helwani, Mohammad
   Smith, Jennifer R.
   Moon, Marc R.
   Avidan, Michael S.
TI Contaminated Heparin and Outcomes after Cardiac Surgery: A Retrospective
   Propensity-Matched Cohort Study
SO PLOS ONE
LA English
DT Article
ID ANGIOTENSIN; EVENTS
AB Background: During 2007 and 2008 it is likely that millions of patients in the US received heparin contaminated (CH) with oversulfated chondroitin sulfate, which was associated with anaphylactoid reactions. We tested the hypothesis that CH was associated with serious morbidity, mortality, intensive care unit (ICU) stay and heparin-induced thrombocytopenia following adult cardiac surgery.
   Methods and Findings: We conducted a single center, retrospective, propensity-matched cohort study during the period of CH and the equivalent time frame in the three preceding or the two following years. Perioperative data were obtained from the institutional record of the Society of Thoracic Surgeons National Database, for which the data collection is prospective, standardized and performed by independent investigators. After matching, logistic regression was performed to evaluate the independent effect of CH on the composite adverse outcome (myocardial infarction, stroke, pneumonia, dialysis, cardiac arrest) and on mortality. Cox regression was used to determine the association between CH and ICU length of stay. The 1: 5 matched groups included 220 patients potentially exposed to CH and 918 controls. There were more adverse outcomes in the exposed cohort (20.9% versus 12.0%; difference = 8.9%; 95% CI 3.6% to 15.1%, P<0.001) with an odds ratio for CH of 2.0 (95% CI, 1.4 to 3.0, P<0.001). In the exposed group there was a non-significant increase in mortality (5.9% versus 3.5%, difference = 2.4%; 95% CI, -0.4 to 3.5%, P = 0.1), the median ICU stay was longer by 14.1 hours (interquartile range -26.6 to 79.8, S = 3299, P = 0.0004) with an estimated hazard ratio for CH of 1.2 (95% CI, 1.0 to 1.4, P = 0.04). There was no difference in nadir platelet counts between cohorts.
   Conclusions: The results from this single center study suggest the possibility that contaminated heparin might have contributed to serious morbidity following cardiac surgery.
C1 [Kaiser, Heiko A.; Ben Abdallah, Arbi; Helwani, Mohammad; Avidan, Michael S.] Washington Univ, St Louis Sch Med, Dept Anesthesiol, St Louis, MO 63130 USA.
   [Lin, Nan] Washington Univ, St Louis Sch Med, Dept Math, St Louis, MO USA.
   [Tellor, Bethany R.; Smith, Jennifer R.] Barnes Jewish Hosp, Dept Pharm, St Louis, MO 63110 USA.
   [Moon, Marc R.] Washington Univ, St Louis Sch Med, Dept Cardiothorac Surg, St Louis, MO USA.
RP Kaiser, HA (通讯作者)，Washington Univ, St Louis Sch Med, Dept Anesthesiol, St Louis, MO 63130 USA.
EM heikokaiser@me.com
RI Kaiser, Heiko/AAB-1198-2021
OI Kaiser, Heiko/0000-0002-6082-9510; Pennington,
   Bethany/0000-0003-1571-6434; Avidan, Michael/0000-0001-6248-044X
CR Adiguzel C, 2009, CLIN APPL THROMB-HEM, V15, P145, DOI 10.1177/1076029609332802
   Arepally GM, 2006, NEW ENGL J MED, V355, P809, DOI 10.1056/NEJMcp052967
   Austin PC, 2008, STAT MED, V27, P2037, DOI 10.1002/sim.3150
   Austin PC, 2011, PHARM STAT, V10, P150, DOI 10.1002/pst.433
   Bas M, 2007, ALLERGY, V62, P842, DOI 10.1111/j.1398-9995.2007.01427.x
   Blossom DB, 2008, NEW ENGL J MED, V359, P2674, DOI 10.1056/NEJMoa0806450
   Brown NJ, 1998, CIRCULATION, V97, P1411, DOI 10.1161/01.CIR.97.14.1411
   DE Ho, 2009, J STAT SOFTWARE
   GRIENDLING KK, 1994, CIRC RES, V74, P1141, DOI 10.1161/01.RES.74.6.1141
   Haller G, 2009, BMJ-BRIT MED J, V339, DOI 10.1136/bmj.b3974
   Ho DE, 2007, POLIT ANAL, V15, P199, DOI 10.1093/pan/mpl013
   Jepsen P, 2004, HEART, V90, P956, DOI 10.1136/hrt.2003.017269
   Kishimoto TK, 2008, NEW ENGL J MED, V358, P2457, DOI 10.1056/NEJMoa0803200
   Lumley T., 2004, J STAT SOFTWARE, V9, P1, DOI [10.18637/jss.v009.i08, DOI 10.18637/JSS.V009.I08]
   Nashef SAM, 2012, EUR J CARDIO-THORAC, V41, P734, DOI 10.1093/ejcts/ezs043
   Ruiz-Ortega M, 2002, KIDNEY INT, V62, pS12, DOI 10.1046/j.1523-1755.62.s82.4.x
   Schwartz LB, 2008, NEW ENGL J MED, V358, P2505, DOI 10.1056/NEJMe0803599
   Shahian DM, 2013, HEART, V99, P1494, DOI 10.1136/heartjnl-2012-303456
   Shi PC, 2013, J CARDIOTHOR VASC AN, V27, P703, DOI 10.1053/j.jvca.2013.01.012
   Spiess Bruce D, 2004, Semin Cardiothorac Vasc Anesth, V8, P267, DOI 10.1177/108925320400800402
   Stuart EA, 2010, STAT SCI, V25, P1, DOI 10.1214/09-STS313
   Vandenbroucke JP, 2007, EPIDEMIOLOGY, V18, P805, DOI [10.1097/EDE.0b013e3181577511, 10.1371/journal.pmed.0040297]
   Wang X, 2009, SCAND CARDIOVASC J, V43, P72, DOI 10.1080/14017430802180449
   Warkentin TE, 2009, EXPERT OPIN DRUG SAF, V8, P129, DOI [10.1517/14740330902778180 , 10.1517/14740330902778180]
NR 24
TC 0
Z9 0
U1 0
U2 3
PU PUBLIC LIBRARY SCIENCE
PI SAN FRANCISCO
PA 1160 BATTERY STREET, STE 100, SAN FRANCISCO, CA 94111 USA
SN 1932-6203
J9 PLOS ONE
JI PLoS One
PD AUG 27
PY 2014
VL 9
IS 8
AR e106096
DI 10.1371/journal.pone.0106096
PG 6
WC Multidisciplinary Sciences
WE Science Citation Index Expanded (SCI-EXPANDED)
SC Science & Technology - Other Topics
GA AN8UR
UT WOS:000340880900089
PM 25162640
OA Green Submitted, Green Published, gold
DA 2022-06-17
ER

PT J
AU Liu, XP
   Chen, FY
   Chu, JM
   Bao, YH
AF Liu Xiaoping
   Chen Feiyu
   Chu Jiamei
   Bao Yehua
TI Effects of nape acupuncture combined with swallowing rehabilitation on
   dysphagia in pseudobulbar palsy
SO JOURNAL OF TRADITIONAL CHINESE MEDICINE
LA English
DT Article
DE Deglutition disorders; Pseudobulbar palsy; Quality of life; Age of
   onset; Nape acupuncture; Rehabilitative swallowing training
ID PNEUMONIA; DIAGNOSIS; STROKE
AB OBJECTIVE: To evaluate the therapeutic effects of nape acupuncture combined with rehabilitative swallowing training for dysphagia caused by pseudobulbar palsy, and to compare it with rehabilitative swallowing training alone, and to observe the improvement in quality of life after the therapy.
   METHODS: One hundred patients were randomly divided into two groups: the rehabilitative swallowing training group (control group, n = 50) and the nape acupuncture combined with rehabilitative swallowing training group (experimental group, n = 50). Each group had 8 weeks' therapy, 5 times a week. Patients in the control group received rehabilitative swallowing training, while those in the experimental group received nape acupuncture therapy based on swallowing rehabilitation. The outcomes were assessed by the repetitive saliva-swallowing test (RSST), water swallow test (WST), standardized swallowing assessment (SSA), and a swallow quality-of-life questionnaire (SWAL-QOL). Correlations of onset age, onset frequency and lesion location with the efficacy of the acupuncture treatment were also observed.
   RESULTS: The scores for RSST, WST, and SSA in both groups were lower than before the therapy (P < 0.001), although the changes were more marked in the experimental group than in the control group (RSST and WST, P < 0.005; SSA, P < 0.001). Both groups recorded changes in SWAL-QOL index after the therapy (P < 0.001); and the experimental group scored higher than the control group (P < 0.001). The efficacy of acupuncture was not correlated with location (P > 0.05), but was related to onset age (P < 0.05) and onset frequency (P < 0.01).
   CONCLUSION: Nape acupuncture combined with rehabilitative swallowing training has an effect on dysphagia caused by pseudobulbar palsy and improves quality of life. (C) 2018 JTCM. All rights reserved.
C1 [Liu Xiaoping; Chen Feiyu; Chu Jiamei; Bao Yehua] Hangzhou Hosp Tradit Chinese Med, Dept Acupuncture Moxibust & Rehabil, Hangzhou 310007, Zhejiang, Peoples R China.
RP Chu, JM; Bao, YH (通讯作者)，Hangzhou Hosp Tradit Chinese Med, Dept Acupuncture Moxibust & Rehabil, Hangzhou 310007, Zhejiang, Peoples R China.
EM chujiamei73@163.com; 13336101400@163.com
FU Zhejiang province administration of Traditional Chinese Medicine
   [2014ZA094]
FX Supported by Zhejiang province administration of Traditional Chinese
   Medicine funded Project: Effects of nape acupuncture on dysphagia in
   pseudobulbar palsy in different stages (Project No: 2014ZA094)
CR Chen W, 2006, QIQIHAER YI XUE YUAN, V27, P467
   Cheng JC, 2015, CLIN STUDY ANTERIOR
   Doggett DL, 2001, DYSPHAGIA, V16, P279, DOI 10.1007/s00455-001-0087-3
   Du J, 2006, INTEGRATED CHINESE W
   Ellul J., 1996, CEREBROVASC DIS, V6, P152
   Gao WB, 2009, SHANGHAI ZHENJIU ZAZ, V28, P18
   Hoffmann S, 2012, STROKE, V43, P2617, DOI 10.1161/STROKEAHA.112.653055
   Jiao SS, 1979, SYMPTOMATOLOGY DIS N, P240
   Jin HP, 2012, ZHEN JIU LIN CHUANG, V28, P67
   Lam PM, 2011, DYSPHAGIA, V26, P117, DOI 10.1007/s00455-010-9272-6
   Liu KJ, 2004, ZHONG XI YI JIE HE X, V2, P659
   Liu SL, 2016, SHANG HAI ZHEN JIU Z, V35, P906
   Martino R, 2005, STROKE, V36, P2756, DOI 10.1161/01.STR.0000190056.76543.eb
   Ni YY, 2000, ZHEN CI YAN JIU, V25, P121
   Nowicki NC, 2003, MED ACUPUNCTURE, V14, P17
   Onishi Sachiko, 2000, FEEDING SWALLOWING D, P49
   Saconato M, 2016, INT ARCH OTORHINOLAR, V20, P13, DOI 10.1055/s-0035-1564721
   Suntrup S, 2012, J NEUROL, V259, P93, DOI 10.1007/s00415-011-6129-3
   Wang J, 1996, ZHONG GUO KANG FU YI, V11, P38
   Xie Y, 2008, COCHRANE DB SYST REV, DOI 10.1002/14651858.CD006076.pub2
NR 20
TC 2
Z9 3
U1 0
U2 14
PU JOURNAL TRADITIONAL CHINESE MED
PI BEIJING
PA 16 NANXIAOJIE, DONGZHIMEN NEI, BEIJING, 100700, PEOPLES R CHINA
SN 0255-2922
EI 1577-7014
J9 J TRADIT CHIN MED
JI J. Tradit. Chin. Med.
PD FEB
PY 2018
VL 38
IS 1
BP 117
EP 124
PG 8
WC Integrative & Complementary Medicine
WE Science Citation Index Expanded (SCI-EXPANDED)
SC Integrative & Complementary Medicine
GA FW7EA
UT WOS:000425480900015
PM 32185960
DA 2022-06-17
ER

PT J
AU Grandhi, R
   Newman, WC
   Zhang, XR
   Harrison, G
   Moran, C
   Okonkwo, DO
   Ducruet, AF
AF Grandhi, Ramesh
   Newman, W. Christopher
   Zhang, Xiaoran
   Harrison, Gillian
   Moran, Colleen
   Okonkwo, David O.
   Ducruet, Andrew F.
TI Administration of 4-Factor Prothrombin Complex Concentrate as an
   Antidote for Intracranial Bleeding in Patients Taking Direct Factor Xa
   Inhibitors
SO WORLD NEUROSURGERY
LA English
DT Article
DE Anticoagulation reversal; Intracranial hemorrhage; Prothrombin complex
   concentrates; Trauma
ID ORAL ANTICOAGULANTS; DOUBLE-BLIND; APIXABAN; RIVAROXABAN; ENOXAPARIN;
   THROMBOPROPHYLAXIS; MANAGEMENT; REVERSAL; DABIGATRAN; PLASMA
AB OBJECTIVE: Direct factor Xa inhibitors rivaroxaban and apixaban are efficacious alternatives to warfarin and confer a lower risk of spontaneous intracranial hemorrhage (ICH); however, they lack a validated reversal strategy. We evaluated the efficacy and safety of 4-factor prothrombin complex concentrate (PCC) administration on rivaroxaban- and apixaban-mediated coagulopathy in patients with traumatic and spontaneous ICH.
   METHODS: Retrospective review of patients presenting with traumatic and spontaneous ICH and concurrent use of rivaroxaban or apixaban. Demographic factors, reason for anticoagulation, hemorrhage type and location, Glasgow coma scale score, and when appropriate, ICH score, were included. Patient charts were reviewed for in-hospital mortality, thromboembolic events, pulmonary complications, worsening of hemorrhage, hemorrhagic complications after neurosurgical intervention, and 90-day modified Rankin scale score.
   RESULTS: Eighteen patientsmet inclusion criteria; 16 used rivaroxaban and 2 used apixaban. Eight patients presented with traumatic ICH, 8 with hemorrhagic stroke, 1 with subarachnoid hemorrhage, and 1 patient with tumoral hemorrhage. Mean Glasgow coma scale score was 12.6 (range, 6-15) and mean ICH score was 2.3 (range, 0-4). After reversal with PCC, 1 patient (5.6%) demonstrated worsening of ICH on follow-up head computed tomography. PCCs were administered before emergent placement of an external ventricular drain in 1 individual, with no hemorrhagic complications. Six patients (33.3%) experienced in-hospital mortality: family withdrew care in 4 and 2 died due to pneumonia. There was 1 (5.6%) thromboembolic complication. Favorable outcomes at 90 days were seen in 6 patients (33.3%).
   CONCLUSIONS: Despite no studies demonstrating the efficacy of 4-factor PCC administration for reversal of coagulopathy in patients on direct factor Xa inhibitors, our early experience demonstrates it to be safe, yet potentially reducing hemorrhagic complications and hematoma expansion in this critically ill population.
C1 [Grandhi, Ramesh] Univ Texas Hlth Sci Ctr San Antonio, Dept Neurosurg, San Antonio, TX 78229 USA.
   [Newman, W. Christopher; Okonkwo, David O.; Ducruet, Andrew F.] Univ Pittsburgh, Dept Neurol Surg, Med Ctr, Pittsburgh, PA 15260 USA.
   [Moran, Colleen] Univ Pittsburgh, Dept Anesthesiol, Med Ctr, Pittsburgh, PA USA.
   [Moran, Colleen] Univ Pittsburgh, Dept Crit Care Med, Med Ctr, Pittsburgh, PA USA.
   [Zhang, Xiaoran] Univ Pittsburgh, Sch Med, Pittsburgh, PA USA.
   [Harrison, Gillian] NYU Langone Med Ctr, Dept Neurosurg, New York, NY USA.
RP Grandhi, R (通讯作者)，Univ Texas Hlth Sci Ctr San Antonio, Dept Neurosurg, San Antonio, TX 78229 USA.
EM grandhi@uthscsa.edu
CR Agnelli G, 2013, NEW ENGL J MED, V369, P799, DOI 10.1056/NEJMoa1302507
   Agnelli G, 2013, NEW ENGL J MED, V368, P699, DOI 10.1056/NEJMoa1207541
   Bauersachs R, 2010, NEW ENGL J MED, V363, P2499, DOI 10.1056/NEJMoa1007903
   Buller HR, 2012, NEW ENGL J MED, V366, P1287, DOI 10.1056/NEJMoa1113572
   Eerenberg ES, 2011, CIRCULATION, V124, P1573, DOI 10.1161/CIRCULATIONAHA.111.029017
   Eriksson BI, 2008, NEW ENGL J MED, V358, P2765, DOI 10.1056/NEJMoa0800374
   Escolar G, 2013, PLOS ONE, V8, DOI 10.1371/journal.pone.0078696
   Fawole A, 2013, CLEV CLIN J MED, V80, P443, DOI 10.3949/ccjm.80a.13025
   Goldstein JN, 2015, LANCET, V385, P2077, DOI 10.1016/S0140-6736(14)61685-8
   Granger CB, 2011, NEW ENGL J MED, V365, P981, DOI 10.1056/NEJMoa1107039
   Kaatz S, 2012, AM J HEMATOL, V87, pS141, DOI 10.1002/ajh.23202
   Kakkar AK, 2008, LANCET, V372, P31, DOI 10.1016/S0140-6736(08)60880-6
   Kalina U, 2008, INT J CLIN PRACT, V62, P1614, DOI 10.1111/j.1742-1241.2008.01859.x
   Kitchens CS, 2007, CONSULTATIVE HEMOSTA
   Kreuziger LMB, 2014, BIOMED RES INT, V2014, DOI 10.1155/2014/583794
   Lassen MR, 2008, NEW ENGL J MED, V358, P2776, DOI 10.1056/NEJMoa076016
   Lassen MR, 2010, NEW ENGL J MED, V363, P2487, DOI 10.1056/NEJMoa1006885
   Lassen MR, 2010, LANCET, V375, P807, DOI 10.1016/S0140-6736(09)62125-5
   Lassen MR, 2009, NEW ENGL J MED, V361, P594, DOI 10.1056/NEJMoa0810773
   Lazo-Langner A, 2013, CRIT CARE, V17, DOI 10.1186/cc12592
   Le Roux P, 2014, J NEUROSURG, V121, P1, DOI 10.3171/2014.8.paradigm
   Martin AC, 2013, INT J CARDIOL, V168, P4228, DOI 10.1016/j.ijcard.2013.07.152
   MS Health, 2014, NAT SAL PERSP NAT PR
   Patel MR, 2011, NEW ENGL J MED, V365, P883, DOI 10.1056/NEJMoa1009638
   Pezborn E, 2010, PATHOPHYSIOL HAEMO T, V37, pA10
   Sarode R, 2013, CIRCULATION, V128, P1234, DOI 10.1161/CIRCULATIONAHA.113.002283
   Scott E, 2009, TRANSFUSION, V49, P1584, DOI 10.1111/j.1537-2995.2009.02198.x
   Steiner T, 2013, CLIN RES CARDIOL, V102, P399, DOI 10.1007/s00392-013-0560-7
NR 28
TC 66
Z9 66
U1 0
U2 6
PU ELSEVIER SCIENCE INC
PI NEW YORK
PA STE 800, 230 PARK AVE, NEW YORK, NY 10169 USA
SN 1878-8750
EI 1878-8769
J9 WORLD NEUROSURG
JI World Neurosurg.
PD DEC
PY 2015
VL 84
IS 6
BP 1956
EP 1961
DI 10.1016/j.wneu.2015.08.042
PG 6
WC Clinical Neurology; Surgery
WE Science Citation Index Expanded (SCI-EXPANDED)
SC Neurosciences & Neurology; Surgery
GA CY3CQ
UT WOS:000366286300078
PM 26341438
DA 2022-06-17
ER

PT J
AU Brunner-La Rocca, RH
   Peden, CJ
   Soong, J
   Holman, PA
   Bogdanovskaya, M
   Barclay, L
AF Brunner-La Rocca, Hans-Peter
   Peden, Carol J.
   Soong, John
   Holman, Per Arne
   Bogdanovskaya, Maria
   Barclay, Lorna
TI Reasons for readmission after hospital discharge in patients with
   chronic diseases-Information from an international dataset
SO PLOS ONE
LA English
DT Article
ID 30-DAY READMISSION; HEART-FAILURE; RISK; PREDICTORS; REHOSPITALIZATION;
   PREVENTABILITY; SURGERY; ASTHMA; TRENDS
AB Background Chronic diseases are increasingly prevalent in Western countries. Once hospitalised, the chance for another hospitalisation increases sharply with large impact on well-being of patients and costs. The pattern of readmissions is very complex, but poorly understood for multiple chronic diseases. Methods This cohort study of administrative discharge data between 2009-2014 from 21 tertiary hospitals (eight USA, five UK, four Australia, four continental Europe) investigated rates and reasons of readmissions to the same hospital within 30 days after unplanned admission with one of the following chronic conditions; heart failure; atrial fibrillation; myocardial infarction; hypertension; stroke; chronic obstructive pulmonary disease (COPD); bacterial pneumonia; diabetes mellitus; chronic renal disease; anaemia; arthritis and other cardiovascular disease. Proportions of readmissions with similar versus different diseases were analysed. Results Of 4,901,584 admissions, 866,502 (17.7%) were due to the 12 chronic conditions. In-hospital, 43,573 (5.0%) patients died, leaving 822,929 for readmission analysis. Of those, 87,452 (10.6%) had an emergency 30-day readmission, rates ranged from 2.8% for arthritis to 18.4% for COPD. One third were readmitted with the same condition, ranging from 53% for anaemia to 11% for arthritis. Reasons for readmission were due to another chronic condition in 10% to 35% of the cases, leaving 30% to 70% due to reasons other than the original 12 conditions (most commonly, treatment related complications and infections). The chance of being readmitted with the same cause was lower in the USA, for female patients, with increasing age, more co-morbidities, during study period and with longer initial length of stay. Conclusion Readmission in chronic conditions is very common and often caused by diseases other than the index hospitalisation. Interventions to reduce readmissions should therefore focus not only on the primary condition but on a holistic consideration of all the patient's comorbidities.
C1 [Brunner-La Rocca, Hans-Peter] Maastricht Univ, Med Ctr, Dept Cardiol, Maastricht, Netherlands.
   [Peden, Carol J.] Keck Med USC, Ctr Hlth Syst Innovat, Los Angeles, CA USA.
   [Soong, John] Imperial Coll London, Chelsea & Westminster Hosp NHS Fdn Trust, NIHR CLAHRC Northwest London Team, London, England.
   [Holman, Per Arne] Lovisenberg Diaconal Hosp, Dept Patients Safety & Res, Oslo, Norway.
   [Bogdanovskaya, Maria; Barclay, Lorna] Dr Foster Telstra Hlth, London, England.
RP Brunner-La Rocca, RH (通讯作者)，Maastricht Univ, Med Ctr, Dept Cardiol, Maastricht, Netherlands.
EM hp.brunnerlarocca@mumc.nl
RI Soong, John Tshon Yit/I-2008-2018
OI Soong, John Tshon Yit/0000-0003-4235-8505; Brunner-La Rocca,
   Hans-Peter/0000-0002-4356-8566
CR Ali AM, 2017, JAMA SURG, V152, DOI 10.1001/jamasurg.2017.3949
   [Anonymous], 2011, CMAJ, V183, pE509
   Arora S, 2017, AM J CARDIOL, V119, P760, DOI 10.1016/j.amjcard.2016.11.022
   Auerbach AD, 2016, JAMA INTERN MED, V176, P484, DOI 10.1001/jamainternmed.2015.7863
   Axon RN, 2016, POPUL HEALTH MANAG, V19, P4, DOI 10.1089/pop.2014.0182
   Bottle A, 2013, HEALTH SERV RES, V48, P2081, DOI 10.1111/1475-6773.12074
   Bottle A, 2011, J CLIN EPIDEMIOL, V64, P1426, DOI 10.1016/j.jclinepi.2011.04.004
   Busse R., 2010, TACKLING CHRONIC DIS
   Byrne MM, 2006, MED CARE, V44, P768, DOI 10.1097/01.mlr.0000218786.44722.14
   Centers for Medicare & Medicaid Services, 2018, READM RED PROGR HRRP
   Dharmarajan K, 2013, BMJ-BRIT MED J, V347, DOI 10.1136/bmj.f6571
   Duffy S, 2015, CHRON OBSTR PULM DIS, V2, P17, DOI 10.15326/jcopdf.2.1.2014.0129
   Elixhauser A, 1998, MED CARE, V36, P8, DOI 10.1097/00005650-199801000-00004
   French DD, 2008, J AM GERIATR SOC, V56, P705, DOI 10.1111/j.1532-5415.2007.01479.x
   Fudim M, 2018, EUR J HEART FAIL, V20, P304, DOI 10.1002/ejhf.1020
   Garcia-Olmos L, 2012, PLOS ONE, V7, DOI 10.1371/journal.pone.0032141
   Gemmill M., 2008, RES NOTE CHRONIC DIS
   Graboyes EM, 2017, LARYNGOSCOPE, V127, P337, DOI 10.1002/lary.25997
   Hasegawa K, 2016, CHEST, V149, P1021, DOI 10.1016/j.chest.2015.12.039
   Hernandez AF, 2010, JAMA-J AM MED ASSOC, V303, P1716, DOI 10.1001/jama.2010.533
   Hisashige Akinori, 2012, Glob J Health Sci, V5, P27, DOI 10.5539/gjhs.v5n2p27
   Jencks SF, 2009, NEW ENGL J MED, V360, P1418, DOI 10.1056/NEJMsa0803563
   Kansagara D, 2011, JAMA-J AM MED ASSOC, V306, P1688, DOI 10.1001/jama.2011.1515
   Krause David S, 2005, Dis Manag, V8, P114, DOI 10.1089/dis.2005.8.114
   Kripalani S, 2014, ANNU REV MED, V65, P471, DOI 10.1146/annurev-med-022613-090415
   Krumholz HM, 2017, NEW ENGL J MED, V377, P1055, DOI 10.1056/NEJMsa1702321
   Laborde-Casterot H, 2016, MEDICINE, V95, DOI 10.1097/MD.0000000000004399
   Lemmens KMM, 2009, RESP MED, V103, P670, DOI 10.1016/j.rmed.2008.11.017
   Li ZM, 2012, CIRC-CARDIOVASC QUAL, V5, P729, DOI 10.1161/CIRCOUTCOMES.112.966945
   McIntyre LK, 2016, JAMA SURG, V151, P855, DOI 10.1001/jamasurg.2016.1258
   McManus David D, 2012, Clin Epidemiol, V4, P115, DOI 10.2147/CLEP.S30883
   Nimptsch U, 2016, HEALTH SERV RES, V51, P981, DOI 10.1111/1475-6773.12398
   Oddone EZ, 1996, J GEN INTERN MED, V11, P597, DOI 10.1007/BF02599027
   R Core Team, 2017, R: A Language and Environment for Statistical Computing
   Rao C. R., 1995, QESTII, V19, P23
   Ruiz M, 2015, BMJ QUAL SAF, V24, P492, DOI 10.1136/bmjqs-2014-003467
   Shams I, 2015, HEALTH CARE MANAG SC, V18, P19, DOI 10.1007/s10729-014-9278-y
   (SOReg) Sosr, 2016, ARSR SOREG 2015 2, V7, P2
   The Commonwealth Fund, 2016, INT HLTH CAR SYST PR
   Tung YC, 2017, PLOS ONE, V12, DOI 10.1371/journal.pone.0170061
   Tuso Philip, 2014, Perm J, V18, P38, DOI 10.7812/TPP/13-062
   Vaidyanathan R., 2013, RCHARTS INTERACTIVE
   van Galen LS, 2017, BMJ QUAL SAF, V26, P958, DOI 10.1136/bmjqs-2017-006645
NR 43
TC 15
Z9 15
U1 0
U2 2
PU PUBLIC LIBRARY SCIENCE
PI SAN FRANCISCO
PA 1160 BATTERY STREET, STE 100, SAN FRANCISCO, CA 94111 USA
SN 1932-6203
J9 PLOS ONE
JI PLoS One
PD JUN 30
PY 2020
VL 15
IS 6
AR e0233457
DI 10.1371/journal.pone.0233457
PG 19
WC Multidisciplinary Sciences
WE Science Citation Index Expanded (SCI-EXPANDED); Social Science Citation Index (SSCI)
SC Science & Technology - Other Topics
GA MH8EZ
UT WOS:000546956600038
PM 32603361
OA gold, Green Published
DA 2022-06-17
ER

PT J
AU Estabrooks, CA
   Midodzi, WK
   Cummings, GG
   Ricker, KL
   Giovannetti, P
AF Estabrooks, CA
   Midodzi, WK
   Cummings, GG
   Ricker, KL
   Giovannetti, P
TI The impact of hospital nursing characteristics on 30-day mortality
SO NURSING RESEARCH
LA English
DT Article
DE nurse staffing; hierarchical models; patient outcomes
ID INTENSIVE-CARE; NURSES; OUTCOMES; QUALITY; RELIABILITY; MORBIDITY;
   SURGERY; FAILURE; WORK
AB Background: Evidence indicates that hospital nursing characteristics such as staffing contribute to patient outcomes. Less attention has been given to other hospital nursing characteristics central to optimal professional practice, namely nurse education and skill mix, continuity of care, and quality of the work environment.
   Objective: To assess the relative effects and importance of nurse education and skill mix, continuity of care, and quality of work environment in predicting 30-day mortality after adjusting for i institutional factors and individual patients characteristics.
   Method: A cross-sectional analysis of outcome data for 18,142 patients discharged from 49 acute care hospitals in Alberta, Canada, for diagnoses of acute myocardial infarction, congestive heart failure, chronic obstructive pulmonary disease, pneumonia, or stroke between April 1, 1998, and March 31, 1999, was done. Mortality data were linked to patient demographic and comorbidity factors, institutional characteristics, and hospital nursing characteristics derived from a survey of all registered nurses working in acute care hospitals.
   Results: Using multilevel analysis, it was determined that the log-odds for 30-day mortality varied significantly across hospitals (variance =.044, p <.001). Patient comorbidities and age explained 44.2% of the variance in 30-day mortality. After adjustment for patient comorbidities and demographic factors, and the size, teaching, and urban status of the study hospitals in a fixed-effects model, the odds ratios (95% confidence interval) of the significant hospital nursing characteristics that predict 30-day mortality were as follows: 0.81 (0.68-0.96) for higher nurse education level, 0.83 (0.73-0.96) for richer nurse skill mix, 1.26 (1.09-1.47) for higher proportion of casual or temporary positions, and 0.74 (0.60-0.91) for greater nurse-physician relationships. The institutional and hospital nursing characteristics explained an additional 36.9%.
   Discussion: Hospital nursing characteristics are an important consideration in efforts to reduce the risk of 30-day mortality of patients.
C1 Univ Alberta, Fac Nursing, Knowledge Utilizat Studies Program, Edmonton, AB T6G 2G3, Canada.
   Univ Alberta, Ctr Knowledge Transfer, Edmonton, AB T6G 2G3, Canada.
   Univ Alberta, Dept Publ Hlth Sci, Edmonton, AB T6G 2G3, Canada.
   Univ Alberta, Ctr Res Appl Measurement & Evaluat, Dept Educ Psychol, Edmonton, AB T6G 2G3, Canada.
RP Estabrooks, CA (通讯作者)，Univ Alberta, Fac Nursing, Knowledge Utilizat Studies Program, 3rd Floor Clin Sci Bldg, Edmonton, AB T6G 2G3, Canada.
EM carole.estabrooks@ualberta.ca
RI Cummings, Greta G/B-4121-2009; Estabrooks, Carole A/A-3423-2009
OI Cummings, Greta G/0000-0002-0668-6176; Estabrooks, Carole
   A/0000-0002-4753-6510
FU NATIONAL INSTITUTE OF NURSING RESEARCH [R01NR004513] Funding Source: NIH
   RePORTER; NINR NIH HHS [R01 NRO4513] Funding Source: Medline
CR Aiken LH, 2003, JAMA-J AM MED ASSOC, V290, P1617, DOI 10.1001/jama.290.12.1617
   Aiken LH, 2002, JAMA-J AM MED ASSOC, V288, P1987, DOI 10.1001/jama.288.16.1987
   Aiken LH, 2000, NURS RES, V49, P146, DOI 10.1097/00006199-200005000-00006
   Blegen MA, 2001, J NURS ADMIN, V31, P33, DOI 10.1097/00005110-200101000-00007
   Bliese P.D., 2000, MULTILEVEL THEORY RE, P349
   Blythe J, 2001, J NURS SCHOLARSHIP, V33, P61, DOI 10.1111/j.1547-5069.2001.00061.x
   CHARLSON ME, 1987, J CHRON DIS, V40, P373, DOI 10.1016/0021-9681(87)90171-8
   Cho SH, 2003, NURS RES, V52, P71, DOI 10.1097/00006199-200303000-00003
   Cummings GG, 2003, INT J SOCIOL SOC POL, V8, P8
   DEYO RA, 1992, J CLIN EPIDEMIOL, V45, P613, DOI 10.1016/0895-4356(92)90133-8
   Duncan S M, 2001, Can J Nurs Res, V32, P57
   Elixhauser A, 2003, HEALTH AFFAIR, V22, P167, DOI 10.1377/hlthaff.22.2.167
   Estabrooks CA, 2002, RES NURS HEALTH, V25, P256, DOI 10.1002/nur.10043
   FERKETICH SL, 1992, NIH PUBLICATION, P174
   GLICK WH, 1985, ACAD MANAGE REV, V10, P601, DOI 10.2307/258140
   HAYS WL, 1988, STATISTICS, P85101
   JOHNSON JH, 1988, RES NURS HEALTH, V11, P183, DOI 10.1002/nur.4770110307
   Keppel G., 1991, DESIGN ANAL RES HDB
   KNAUS WA, 1986, ANN INTERN MED, V104, P410, DOI 10.7326/0003-4819-104-3-410
   Langford IH, 1998, STAT MED, V17, P41, DOI 10.1002/(SICI)1097-0258(19980115)17:1<41::AID-SIM712>3.0.CO;2-0
   Maslach C, 2000, MASLACH BURNOUT INVE, V3rd
   Maurier WL, 2000, WESTERN J NURS RES, V22, P623, DOI 10.1177/01939450022044638
   Merlo J, 2001, J EPIDEMIOL COMMUN H, V55, P323, DOI 10.1136/jech.55.5.323
   Needleman J, 2003, INT J QUAL HEALTH C, V15, P275, DOI 10.1093/intqhc/mzg051
   Needleman J, 2002, NEW ENGL J MED, V346, P1715, DOI 10.1056/NEJMsa012247
   Norrish BR, 2001, MILBANK Q, V79, P55, DOI 10.1111/1468-0009.00196
   O'Brien-Pallas L., 2000, NURS INQ, V7, P248, DOI DOI 10.1046/J.1440-1800.2000.00072.X
   O'Brien-Pallas LL, 2002, NURS ECON, V20, P13
   OBRIENPALLAS LL, 2002, NURSING EC, V20, P36
   Raudenbush S. W, 2002, HIERARCHICAL LINEAR, V2nd, DOI 10.2466/pms.2002.94.2.671
   Rosenthal R., 1991, ESSENTIAL BEHAV RES
   SELLIN N, 1990, INT J EDUC RES, V14, P257
   SHORTELL SM, 1991, MED CARE, V29, P709, DOI 10.1097/00005650-199108000-00004
   Shortell SM, 2000, MED CARE, V38, P207, DOI 10.1097/00005650-200002000-00010
   SILBER JH, 1992, MED CARE, V30, P615, DOI 10.1097/00005650-199207000-00004
   SILBER JH, 1995, J AM STAT ASSOC, V90, P7, DOI 10.2307/2291124
   Snijders T. A. B., 2012, MULTILEVEL ANAL INTR, V2nd
   Sochalski J, 2002, HEALTH AFFAIR, V21, P157, DOI 10.1377/hlthaff.21.5.157
   Sochalski J, 1999, Can J Nurs Res, V31, P69
   Sochalski J., 2001, POLICY POLITICS NURS, V2, P9, DOI [10.1177/152715440100200103, DOI 10.1177/152715440100200103]
   TINSLEY HEA, 1975, J COUNS PSYCHOL, V22, P358, DOI 10.1037/h0076640
   Tourangeau A E, 2002, Can J Nurs Res, V33, P71
   Witte JS, 1997, GENET EPIDEMIOL, V14, P1137, DOI 10.1002/(SICI)1098-2272(1997)14:6<1137::AID-GEPI96>3.0.CO;2-H
   Young W B, 1991, Image J Nurs Sch, V23, P105
NR 44
TC 302
Z9 307
U1 0
U2 33
PU LIPPINCOTT WILLIAMS & WILKINS
PI PHILADELPHIA
PA TWO COMMERCE SQ, 2001 MARKET ST, PHILADELPHIA, PA 19103 USA
SN 0029-6562
EI 1538-9847
J9 NURS RES
JI Nurs. Res.
PD MAR-APR
PY 2005
VL 54
IS 2
BP 74
EP 84
PG 11
WC Nursing
WE Science Citation Index Expanded (SCI-EXPANDED); Social Science Citation Index (SSCI)
SC Nursing
GA 911UR
UT WOS:000228031700002
PM 15778649
DA 2022-06-17
ER

PT J
AU Sirikarn, P
   Pattanittum, P
   Tiamkao, S
AF Sirikarn, Prapassara
   Pattanittum, Porjai
   Tiamkao, Somsak
TI One- to 10-year Status Epilepticus Mortality (SEM) score after 30 days
   of hospital discharge: development and validation using competing risks
   analysis
SO BMC NEUROLOGY
LA English
DT Article
DE Status epilepticus; Score; Predictive model; Long-term; Mortality
ID CLINICAL SCORE; PROGNOSIS; STESS; MODEL
AB Background Status epilepticus (SE) is an emergency neurological disorder that affects quality of life and is associated with high mortality risk. Three scores have been developed to predict the risk of in-hospital death, but these scores are poor discrimination of mortality after discharge. This study aimed to develop and validate a simple risk score for long-term mortality in SE patients. Methods This retrospective cohort study was conducted using SE patient data collected from Thailand's Universal Coverage Scheme database between the fiscal years of 2005 and 2015 and followed-up to 2016. Patients who died in hospital or within 30 days after discharge were excluded. Data were divided at random into either a derivation or validation set. A proportional hazards model for the sub-distribution of competing risks was fitted with backward stepwise method. The coefficients from the model were used to develop a point-based scoring system. The discrimination ability of the model was evaluated using a time-dependent receiver operating characteristic (ROC) curve. Results A total of 20,792 SE patients (with ages ranging from the first day of life to 99 years at first admission) were randomly separated into two groups: 13,910 in the development group and 6882 in the validation group. A sub-distribution hazard model was used to determine nine predictors to be included in the final model, which was, in turn, used to develop the scoring system: age (0-19 points), male (two points), brain tumor (12 points), stroke (three points), cancer (11 points), diabetes (three points), chronic kidney disease (five points), pneumonia (five points), and urinary tract infection (four points). The possible total score ranged from zero to 64 and the cumulative incidence function was used to determine the probability of mortality associated with each total score within the first 10 years after the first admission. The area under the ROC curve (AUC) of the first to last time point ranged from 0.760 to 0.738. Conclusion A nine-factor risk score for predicting 10-year mortality in SE patients was developed. Further studies should focus on external validity and including a range seizure types and duration of seizure as the predictors.
C1 [Sirikarn, Prapassara; Pattanittum, Porjai] Khon Kaen Univ, Fac Publ Hlth, Dept Epidemiol & Biostat, Khon Kaen, Thailand.
   [Sirikarn, Prapassara; Tiamkao, Somsak] Khon Kaen Univ, Integrated Epilepsy Res Grp, Khon Kaen, Thailand.
   [Tiamkao, Somsak] Khon Kaen Univ, Fac Med, Dept Med, Div Neurol, Khon Kaen, Thailand.
RP Tiamkao, S (通讯作者)，Khon Kaen Univ, Integrated Epilepsy Res Grp, Khon Kaen, Thailand.
EM somtia@kku.ac.th
RI Pattanittum, Porjai/N-1480-2016; Sirikarn, Prapassara/ABC-9280-2021
FU Integrated Epilepsy Research Group, Khon Kaen University, Khon Kaen,
   Thailand
FX This study was financially supported by the Integrated Epilepsy Research
   Group, Khon Kaen University, Khon Kaen, Thailand.
CR Aukland P, 2016, BMC NEUROL, V16, DOI 10.1186/s12883-016-0730-0
   Austin PC, 2016, STAT MED, V35, P4056, DOI 10.1002/sim.6994
   Austin PC, 2016, CIRCULATION, V133, P601, DOI 10.1161/CIRCULATIONAHA.115.017719
   Blanche P, 2019, BIOSTATISTICS, V20, P347, DOI 10.1093/biostatistics/kxy006
   Blanche P, 2013, STAT MED, V32, P5381, DOI 10.1002/sim.5958
   Fine JP, 1999, J AM STAT ASSOC, V94, P496, DOI 10.2307/2670170
   Gerds TA, 2018, RISK REGRESSION MODE
   Giovannini G, 2017, SEIZURE-EUR J EPILEP, V46, P31, DOI 10.1016/j.seizure.2017.01.004
   Gonzalez-Cuevas M, 2016, EUR J NEUROL, V23, P1534, DOI 10.1111/ene.13073
   Gray B., 2014, CMPRSK SUBDISTRIBUTI
   Kang M, 2015, UROLOGY, V85, DOI 10.1016/j.urology.2014.09.018
   Kuk D, 2013, STAT MED, V32, P3077, DOI 10.1002/sim.5762
   Leitinger M, 2015, NEUROCRIT CARE, V22, P273, DOI 10.1007/s12028-014-0080-y
   Lv RJ, 2017, EPILEPSY RES, V136, P12, DOI 10.1016/j.eplepsyres.2017.07.006
   Malek AM, 2016, SEIZURE-EUR J EPILEP, V42, P7, DOI 10.1016/j.seizure.2016.08.009
   Ong CT, 2015, PLOS ONE, V10, DOI 10.1371/journal.pone.0122350
   R Core Team, 2017, R: A Language and Environment for Statistical Computing
   Rossetti AO, 2006, NEUROLOGY, V66, P1736, DOI 10.1212/01.wnl.0000223352.71621.97
   Schunemann HJ, 2011, COCHRANE HDB SYSTEMA
   Shorvon SD, 2011, CAUSES EPILEPSY COMM
   Sutter R, 2013, EPILEPSIA, V54, P502, DOI 10.1111/epi.12064
   Tiamkao S, 2018, EPILEPSY BEHAV, V84, P114, DOI 10.1016/j.yebeh.2018.04.027
   Tiamkao S, 2014, INT J NEUROSCI, V124, P416, DOI 10.3109/00207454.2013.850084
   Trinka E, 2012, EPILEPSIA, V53, P127, DOI 10.1111/j.1528-1167.2012.03622.x
   Varadhan R., 2015, CRRSTEP STEPWISE COV
   Wolbers M, 2009, EPIDEMIOLOGY, V20, P555, DOI 10.1097/EDE.0b013e3181a39056
NR 26
TC 1
Z9 1
U1 0
U2 4
PU BMC
PI LONDON
PA CAMPUS, 4 CRINAN ST, LONDON N1 9XW, ENGLAND
EI 1471-2377
J9 BMC NEUROL
JI BMC Neurol.
PD DEC 1
PY 2019
VL 19
IS 1
AR 307
DI 10.1186/s12883-019-1540-y
PG 9
WC Clinical Neurology
WE Science Citation Index Expanded (SCI-EXPANDED)
SC Neurosciences & Neurology
GA JR9WA
UT WOS:000499965300001
PM 31787084
OA Green Published, gold
DA 2022-06-17
ER

PT J
AU van der Boon, RMA
   Nuis, RJ
   Benitez, LM
   Van Mieghem, NM
   Perez, S
   Cruz, L
   van Geuns, RJ
   Serruys, PW
   van Domburg, RT
   Dager, AE
   de Jaegere, PPT
AF van der Boon, Robert M. A.
   Nuis, Rutger-Jan
   Benitez, Luis M.
   Van Mieghem, Nicolas M.
   Perez, Sergio
   Cruz, Lidsa
   van Geuns, Robert-Jan
   Serruys, Patrick W.
   van Domburg, Ron T.
   Dager, Antonio E.
   de Jaegere, Peter P. T.
TI Frequency, Determinants and Prognostic Implications of Infectious
   Complications After Transcatheter Aortic Valve Implantation
SO AMERICAN JOURNAL OF CARDIOLOGY
LA English
DT Article
ID ACADEMIC RESEARCH CONSORTIUM; CORE VALVE; REPLACEMENT; STENOSIS;
   OUTCOMES; COLONIZATION; ENDOCARDITIS; METAANALYSIS; DEFINITIONS;
   PREDICTORS
AB In-hospital infection (IHI) after transcatheter aortic valve implantation (TAVI) has received little attention, although it may have a significant effect on outcomes and costs because of prolonged hospital stay. Therefore, the aim of this study was to determine the incidence, type, predictors, and prognostic effects of 1111 after TAVI. This study included 298 consecutive patients from 2 centers who underwent TAVI from November 2005 to November 2011. IHI during the hospital stay was defined on the basis of symptoms and signs assessed by the attending physician in the cardiac care unit or medium care unit in combination with all technical examinations performed to confirm infection. IHI after TAVI was observed in 58 patients (19.5%): urinary tract infections in 25 patients (43.1%), pneumonia in 12 patients (20.7%), and access-site infections in 7 patients (12.1%). In 12 patients (20.7%), the site of infection could not be determined, and 2 patients (3.4%) had multiple infection sites. Multivariate analysis revealed that surgical access through the femoral artery was the most important determinant of infection (odds ratio [OR] 4.18, 95% confidence interval [CI] 1.02 to 17.19), followed by perioperative major stroke (OR 3.21, 95% CI 1.01 to 9.52) and overweight (body mass index >= 25 kg/m(2); OR.2.27, 95% CI 1.12 to 4.59). The length of hospital stay in patients with IHIs was 15.0 days (interquartile range 8.0 to 22.0) compared with 7.0 days (interquartile range 4.0 to 10.0) in patients without infections (p <0.0001). Kaplan-Meier estimates of survival at 1 year were 76.6% and 74.4% (log-rank, p = 0.61), respectively. Unadjusted and adjusted OR analysis revealed that IHI did not predict mortality at 30 days (OR 1.27, 95% CI 0.49 to 3.30) or at 1 year (hazard ratio 1.24, 95% CI 0.68 to 2.25). In conclusion, 1111 occurred in 19.5% of the patients. Patient-related and, more important, procedure-related variables play a role in the occurrence of infection, indicating that improvements in the execution of TAVI may lead to a reduction of this complication. (C) 2013 Elsevier Inc. All rights reserved.
C1 [van der Boon, Robert M. A.; Nuis, Rutger-Jan; Van Mieghem, Nicolas M.; van Geuns, Robert-Jan; Serruys, Patrick W.; van Domburg, Ron T.; de Jaegere, Peter P. T.] Erasmus MC, Thoraxctr, Dept Cardiol, Rotterdam, Netherlands.
   [van Domburg, Ron T.] Erasmus MC, Thoraxctr, Dept Clin Epidemiol & Biostat, Rotterdam, Netherlands.
   [Benitez, Luis M.; Perez, Sergio; Cruz, Lidsa; Dager, Antonio E.] Angiografia de Occidente, Dept Cardiol, Cali, Colombia.
RP de Jaegere, PPT (通讯作者)，Erasmus MC, Thoraxctr, Dept Cardiol, Rotterdam, Netherlands.
EM p.dejaegere@erasmusmc.nl
RI van der Boon, Robert/AAT-8359-2021; van Geuns, Robert/AAR-6386-2021; van
   Geuns, Robert-Jan M/N-7976-2017
OI van Geuns, Robert-Jan M/0000-0003-2943-5932
CR Aitkenhead AR, 2005, BRIT J ANAESTH, V95, P95, DOI 10.1093/bja/aei132
   Buehlmann M, 2010, INFECT CONT HOSP EP, V31, P427, DOI 10.1086/651309
   Castiglioni A, 2012, INTERACT CARDIOV TH, V15, P553, DOI 10.1093/icvts/ivs230
   Comoglio C, 2009, J THORAC CARDIOV SUR, V138, P1025, DOI 10.1016/j.jtcvs.2008.11.005
   Cribier A, 2002, CIRCULATION, V106, P3006, DOI 10.1161/01.CIR.0000047200.36165.B8
   Dager AE, 2012, TEX HEART I J, V39, P351
   Dehedin B, 2011, J CARDIOTHOR VASC AN, V25, P1036, DOI 10.1053/j.jvca.2011.05.008
   Dimick JB, 2004, J AM COLL SURGEONS, V199, P531, DOI 10.1016/j.jamcollsurg.2004.05.276
   Genereux P, 2012, J AM COLL CARDIOL, V60, P1043, DOI 10.1016/j.jacc.2012.07.003
   Genereux P, 2012, J AM COLL CARDIOL, V59, P2317, DOI 10.1016/j.jacc.2012.02.022
   Godino C, 2010, JACC-CARDIOVASC INTE, V3, P1110, DOI 10.1016/j.jcin.2010.09.012
   Head SJ, 2011, CATHETER CARDIO INTE, V78, P1017, DOI 10.1002/ccd.23038
   Holmes DR, 2012, J THORAC CARDIOV SUR, V144, pE29, DOI 10.1016/j.jtcvs.2012.03.001
   LANDEFELD CS, 1987, AM J MED, V82, P703, DOI 10.1016/0002-9343(87)90004-0
   Leon MB, 2011, EUR HEART J, V32, P205, DOI 10.1093/eurheartj/ehq406
   Leon MB, 2010, NEW ENGL J MED, V363, P1597, DOI 10.1056/NEJMoa1008232
   Nuis RJ, 2012, NETH HEART J, V20, P16, DOI 10.1007/s12471-011-0224-z
   Nutritional Anaemias, 1968, WHO TECH REP SER, V405, P5
   Olofsson M, 2012, SCAND J INFECT DIS, V44, P3, DOI 10.3109/00365548.2011.598875
   Onsea K, 2012, NETH HEART J, V20, P360, DOI 10.1007/s12471-012-0303-9
   Piazza N, 2010, J THORAC CARDIOV SUR, V140, pE36, DOI 10.1016/j.jtcvs.2009.11.012
   Rodes-Cabau J, 2010, J AM COLL CARDIOL, V55, P1080, DOI 10.1016/j.jacc.2009.12.014
   Schoevaerdts D, 2012, J INFECTION, V65, P109, DOI 10.1016/j.jinf.2012.02.004
   Sinning JM, 2012, AM HEART J, V164, P102, DOI 10.1016/j.ahj.2012.04.016
   Smith CR, 2011, NEW ENGL J MED, V364, P2187, DOI 10.1056/NEJMoa1103510
   Stortecky S, 2012, JACC-CARDIOVASC INTE, V5, P489, DOI 10.1016/j.jcin.2012.02.012
   Vahanian A, 2008, EUR HEART J, V29, P1463, DOI 10.1093/eurheartj/ehn183
   van der Boon RMA, 2013, AM J CARDIOL, V111, P231, DOI 10.1016/j.amjcard.2012.09.022
   Van Mieghem NM, 2012, AM J CARDIOL, V110, P1361, DOI 10.1016/j.amjcard.2012.06.042
   Westendorp WF, 2011, BMC NEUROL, V11, DOI 10.1186/1471-2377-11-110
NR 30
TC 22
Z9 22
U1 0
U2 11
PU EXCERPTA MEDICA INC-ELSEVIER SCIENCE INC
PI BRIDGEWATER
PA 685 ROUTE 202-206 STE 3, BRIDGEWATER, NJ 08807 USA
SN 0002-9149
EI 1879-1913
J9 AM J CARDIOL
JI Am. J. Cardiol.
PD JUL 1
PY 2013
VL 112
IS 1
BP 104
EP 110
DI 10.1016/j.amjcard.2013.02.061
PG 7
WC Cardiac & Cardiovascular Systems
WE Science Citation Index Expanded (SCI-EXPANDED)
SC Cardiovascular System & Cardiology
GA 181OA
UT WOS:000321677200019
PM 23566540
DA 2022-06-17
ER

PT J
AU Mongardon, N
   Perbet, S
   Lemiale, V
   Dumas, F
   Poupet, H
   Charpentier, J
   Pene, F
   Chiche, JD
   Mira, JP
   Cariou, A
AF Mongardon, Nicolas
   Perbet, Sebastien
   Lemiale, Virginie
   Dumas, Florence
   Poupet, Helene
   Charpentier, Julien
   Pene, Frederic
   Chiche, Jean-Daniel
   Mira, Jean-Paul
   Cariou, Alain
TI Infectious complications in out-of-hospital cardiac arrest patients in
   the therapeutic hypothermia era
SO CRITICAL CARE MEDICINE
LA English
DT Article
DE out-of-hospital cardiac arrest; therapeutic hypothermia; infection;
   epidemiology; outcome
ID INTERNATIONAL LIAISON COMMITTEE; EUROPEAN-RESUSCITATION-COUNCIL;
   PROMISING TREATMENT MODALITY; AMERICAN-HEART-ASSOCIATION;
   INTENSIVE-CARE-UNIT; CARDIOPULMONARY-RESUSCITATION; MODERATE
   HYPOTHERMIA; STROKE FOUNDATION; TASK-FORCE; SURVIVORS
AB Objectives: Infectious complications are frequently reported in critically ill patients, especially after cardiac arrest. Recent and widespread use of therapeutic hypothermia has raised concerns about increased septic complications, but no specific reappraisal has been performed. We investigated the infectious complications in cardiac arrest survivors and assessed their impact on morbidity and long-term outcome.
   Design: Retrospective review of a prospectively acquired intensive care unit database.
   Setting: A 24-bed medical intensive care unit in a French university hospital.
   Patients: Between March 2004 and March 2008, consecutive patients admitted for management of resuscitated out-of-hospital cardiac arrest were considered. Patients dying within 24 hrs were excluded. All patients' files were reviewed to assess the development of infection.
   Interventions: None.
   Measurements and Main Results: Of the 537 patients admitted after cardiac arrest, 421 were included and 281 patients (67%) presented 373 infectious complications. Pneumonia was the most frequent (318 episodes), followed by bloodstream infections (35 episodes) and catheter-related infections (11 episodes). When grouped together, Gram-negative bacteria were the most frequently isolated infectious germs (64%), but the main pathogen detected was Staphylococcus aureus (57 occurrences). Both application itself (83 vs. 73%; p = .02) and duration (1244 vs. 1176 mins; p = .05) of therapeutic hypothermia were significantly more frequent in infected patients. Infection was associated with increased mechanical ventilation duration (6 [2-9] vs. 3 [2-5.5] days; p < .001) and intensive care unit length of stay (7 [4-10] vs. 3 [2-7] days; p < .001). Nonetheless, there was no impact on intensive care unit mortality (174 [62%] vs. 92 [66%] patients; p = .45) or on favorable neurologic outcome (cerebral performance category 1-2, 102 [36%] vs. 47 [34%] patients; p = .58).
   Conclusions: Infectious complications are frequent after cardiac arrest and may be even more frequent after therapeutic hypothermia. Despite increase in care costs, long-term and clinically relevant outcomes do not seem to be impaired. This should not discourage the use of therapeutic hypothermia in cardiac arrest survivors. (Crit Care Med 2011; 39:1359-1364)
C1 [Mongardon, Nicolas; Perbet, Sebastien; Lemiale, Virginie; Charpentier, Julien; Pene, Frederic; Chiche, Jean-Daniel; Mira, Jean-Paul; Cariou, Alain] Cochin Hosp, AP HP, Med Intens Care Unit, Paris, France.
   [Poupet, Helene] Cochin Hosp, AP HP, Dept Bacteriol, Paris, France.
   [Dumas, Florence] Hop Hotel Dieu, AP HP, Emergency Dept, Paris, France.
   [Mongardon, Nicolas; Perbet, Sebastien; Lemiale, Virginie; Dumas, Florence; Chiche, Jean-Daniel; Mira, Jean-Paul; Cariou, Alain] Paris Descartes Univ, Sch Med, Paris, France.
   [Pene, Frederic; Chiche, Jean-Daniel; Mira, Jean-Paul] Univ Paris 05, Inst Cochin, INSERM, CNRS,UMR8104,U1016, Paris, France.
   [Dumas, Florence; Cariou, Alain] Hop Europeen Georges Pompidou, Cardiovasc Res Ctr, INSERM, U970, Paris, France.
RP Mongardon, N (通讯作者)，Cochin Hosp, AP HP, Med Intens Care Unit, Paris, France.
EM alain.cariou@cch.aphp.fr
RI poupet, helene/P-4360-2017; Chiche, Jean-Daniel/P-5220-2017
OI Chiche, Jean-Daniel/0000-0002-6433-6254; Pene,
   Frederic/0000-0003-3639-3849; Mongardon, Nicolas/0000-0003-2756-4052
CR Adrie C, 2002, CIRCULATION, V106, P562, DOI 10.1161/01.CIR.0000023891.80661.AD
   Arrich J, 2007, CRIT CARE MED, V35, P1041, DOI 10.1097/01.CCM.0000259383.48324.35
   Bernard SA, 2002, NEW ENGL J MED, V346, P557, DOI 10.1056/NEJMoa003289
   BJORK RJ, 1982, ARCH INTERN MED, V142, P500, DOI 10.1001/archinte.142.3.500
   Bronchard G, 2004, ANESTHESIOLOGY, V100, P234, DOI 10.1097/00000542-200402000-00009
   Calandra T, 2005, CRIT CARE MED, V33, P1538, DOI 10.1097/01.CCM.0000168253.91200.83
   Christ A, 2006, INTENS CARE MED, V32, P1423, DOI 10.1007/s00134-006-0277-4
   Dumas F, 2010, CIRC-CARDIOVASC INTE, V3, P200, DOI 10.1161/CIRCINTERVENTIONS.109.913665
   Fries M, 2009, J CRIT CARE, V24, P453, DOI 10.1016/j.jcrc.2008.10.012
   Gajic O, 2004, RESUSCITATION, V60, P65, DOI 10.1016/j.resuscitation.2003.08.005
   GAUSSORGUES P, 1988, INTENS CARE MED, V14, P575, DOI 10.1007/BF00263532
   Hejblum G, 2009, LANCET, V374, P1687, DOI 10.1016/S0140-6736(09)61459-8
   Holzer M, 2002, NEW ENGL J MED, V346, P549
   Jacobs I, 2004, RESUSCITATION, V63, P233, DOI 10.1016/j.resuscitation.2004.09.008
   Kimura A, 2002, CRIT CARE MED, V30, P1499, DOI 10.1097/00003246-200207000-00017
   Kurz A, 1996, NEW ENGL J MED, V334, P1209, DOI 10.1056/NEJM199605093341901
   Marion DW, 1997, NEW ENGL J MED, V336, P540, DOI 10.1056/NEJM199702203360803
   Mongardon N, 2010, INTENS CARE MED, V36, P92, DOI 10.1007/s00134-009-1681-3
   Neumar RW, 2008, CIRCULATION, V118, P2452, DOI 10.1161/CIRCULATIONAHA.108.190652
   Nolan JP, 2007, ANAESTHESIA, V62, P1207, DOI 10.1111/j.1365-2044.2007.05232.x
   Nolan JP, 2003, CIRCULATION, V108, P118, DOI 10.1161/01.CIR.0000079019.02601.90
   Nolan JP, 2005, RESUSCITATION, V67, pS39, DOI 10.1016/j.resuscitation.2005.10.009
   Oddo M, 2006, CRIT CARE MED, V34, P1865, DOI 10.1097/01.CCM.0000221922.08878.49
   Pichon N, 2007, CRIT CARE, V11, DOI 10.1186/cc5956
   Piton G, 2010, INTENS CARE MED, V36, P702, DOI 10.1007/s00134-010-1751-6
   Polderman KH, 2009, CRIT CARE MED, V37, pS186, DOI 10.1097/CCM.0b013e3181aa5241
   Polderman KH, 2009, CRIT CARE MED, V37, P1101, DOI 10.1097/CCM.0b013e3181962ad5
   Polderman KH, 2004, INTENS CARE MED, V30, P556, DOI 10.1007/s00134-003-2152-x
   Polderman KH, 2004, INTENS CARE MED, V30, P757, DOI 10.1007/s00134-003-2151-y
   RELLO J, 1995, CLIN INFECT DIS, V21, P310, DOI 10.1093/clinids/21.2.310
   Schwab S, 2001, STROKE, V32, P2033, DOI 10.1161/hs0901.095394
   Shiozaki T, 2001, J NEUROSURG, V94, P50, DOI 10.3171/jns.2001.94.1.0050
   Spaulding CM, 1997, NEW ENGL J MED, V336, P1629, DOI 10.1056/NEJM199706053362302
   Torossian A, 2004, CRIT CARE MED, V32, P1899, DOI 10.1097/01.CCM.0000139608.34486.FD
   Tsai MS, 2005, INTENS CARE MED, V31, P621, DOI 10.1007/s00134-005-2612-6
   Vincent JL, 2009, JAMA-J AM MED ASSOC, V302, P2323, DOI 10.1001/jama.2009.1754
   Wolfrum S, 2007, RESUSCITATION, V72, P207, DOI 10.1016/j.resuscitation.2006.06.033
   Yanagawa Y, 1998, RESUSCITATION, V39, P61, DOI 10.1016/S0300-9572(98)00118-X
NR 38
TC 129
Z9 132
U1 1
U2 13
PU LIPPINCOTT WILLIAMS & WILKINS
PI PHILADELPHIA
PA TWO COMMERCE SQ, 2001 MARKET ST, PHILADELPHIA, PA 19103 USA
SN 0090-3493
EI 1530-0293
J9 CRIT CARE MED
JI Crit. Care Med.
PD JUN
PY 2011
VL 39
IS 6
BP 1359
EP 1364
DI 10.1097/CCM.0b013e3182120b56
PG 6
WC Critical Care Medicine
WE Science Citation Index Expanded (SCI-EXPANDED)
SC General & Internal Medicine
GA 765NM
UT WOS:000290715000018
PM 21336107
DA 2022-06-17
ER

PT J
AU Blumentals, WA
   Arreglado, A
   Napalkov, P
   Toovey, S
AF Blumentals, William A.
   Arreglado, Anna
   Napalkov, Pavel
   Toovey, Stephen
TI Rheumatoid arthritis and the incidence of influenza and
   influenza-related complications: a retrospective cohort study
SO BMC MUSCULOSKELETAL DISORDERS
LA English
DT Article
ID SEPTIC ARTHRITIS; INFECTIONS; ETANERCEPT; INFLIXIMAB; MORTALITY;
   DISEASES; RISK
AB Background: Patients with rheumatoid arthritis (RA) are known to be at increased risk of infection, particularly if they are taking drugs with immunomodulatory effects. There is a need for more information on the risk of influenza in patients with RA.
   Methods: A retrospective cohort study was carried out using data gathered from a large US commercial health insurance database (Thomson Reuters Medstat MarketScan) from 1 January 2000 to 31 December 2007. Patients were >= 18 years of age, with at least two RA claims diagnoses. The database was scanned for incidence of seasonal influenza and its complications on or up to 30 days after an influenza diagnosis in RA patients and matched controls. Other factors accounted for included medical conditions, use of disease-modifying anti-rheumatic drugs (DMARDs), use of biological agents, influenza vaccination and high-or low-dose corticosteroids. Incidence rate ratios (IRRs) were calculated for influenza and its complications in patients with RA.
   Results: 46,030 patients with RA and a matching number of controls had a median age of 57 years. The incidence of influenza was higher in RA patients than in controls (409.33 vs 306.12 cases per 100,000 patient-years), and there was a 2.75-fold increase in incidence of complications in RA. Presence or absence of DMARDs or biologics had no significant effect. The adjusted IRR of influenza was statistically significant in patients aged 60-69 years, and especially among men. A significantly increased rate of influenza complications was observed in women and in both genders combined (but not in men only) when all age groups were combined. In general, the risk of influenza complications was similar in RA patients not receiving DMARDs or biologics to that in all RA patients. Pneumonia rates were significantly higher in women with RA. Rates of stroke/myocardial infarction (MI) were higher in men, although statistical significance was borderline.
   Conclusions: RA is associated with increased incidence of seasonal influenza and its complications. Gender- and age-specific subgroup data indicate that women generally have a greater rate of complications than men, but that men primarily have an increased rate of stroke and MI complications. Concomitant DMARD or biological use appears not to significantly affect the rate of influenza or its complications.
C1 [Toovey, Stephen] Royal Free & Univ Coll Med Sch, London WC1E 6BT, England.
   [Blumentals, William A.; Arreglado, Anna] Hoffmann La Roche Inc, Nutley, NJ 07110 USA.
   [Napalkov, Pavel] Genentech Inc, San Francisco, CA 94080 USA.
RP Toovey, S (通讯作者)，Royal Free & Univ Coll Med Sch, London WC1E 6BT, England.
EM malaria@sunrise.ch
RI Toovey, Stephen/AAG-3253-2020
CR Atzeni F, 2008, CLIN EXP RHEUMATOL, V26, pS67
   Baghai M, 2001, MAYO CLIN PROC, V76, P653
   BAUM J, 1971, ARTHRITIS RHEUM, V14, P135, DOI 10.1002/art.1780140119
   Centers for Disease Control and Prevention, 2010, ARTHR INFL UPD 2010
   Centers for Disease Control and Prevention (CDC), 2009, CLASS DIS FUNCT DIS
   Cutolo M, 2008, AUTOIMMUN REV, V8, P153, DOI 10.1016/j.autrev.2008.07.010
   *DEP HLTH, 2009, PL CMO 2005 1 PNEUM
   Doran MF, 2002, ARTHRITIS RHEUM, V46, P2287, DOI 10.1002/art.10524
   FDA, 2011, US FOOD DRUG ADM TUM
   Furst DE, 2010, SEMIN ARTHRITIS RHEU, V39, P327, DOI 10.1016/j.semarthrit.2008.10.002
   Gershon S, 2000, ARTHRITIS RHEUM, V43, P2857
   Gluck T, 2008, CLIN INFECT DIS, V46, P1459, DOI 10.1086/587063
   GOLDENBERG DL, 1989, ARTHRITIS RHEUM, V32, P496, DOI 10.1002/anr.1780320422
   Housden MM, 2010, CLIN MED, V10, P326, DOI 10.7861/clinmedicine.10-4-326
   Kang I, 2003, CURR OPIN RHEUMATOL, V15, P528, DOI 10.1097/00002281-200309000-00002
   Koetz K, 2000, P NATL ACAD SCI USA, V97, P9203, DOI 10.1073/pnas.97.16.9203
   Lee JH, 2002, ARTHRITIS RHEUM-US, V46, P2565, DOI 10.1002/art.10583
   Mayo Clinic, 2010, INFL FLU RISK FACT
   MITCHELL WS, 1976, J RHEUMATOL, V3, P124
   Fiore Anthony E., 2010, Morbidity and Mortality Weekly Report, V59, P1
   Ribeiro A, 2011, ANN RHEUM DIS     S3
   RIMOIN DL, 1966, J AMER MED ASSOC, V196, P617, DOI 10.1001/jama.196.7.617
   Ruyssen-Witrand A, 2010, JOINT BONE SPINE, V77, P246, DOI 10.1016/j.jbspin.2010.02.009
   [Thomson Reuters New York NY USA], 2011, PHARM DAT DAT ONL TO
   Vinogradova Y, 2009, BRIT J GEN PRACT, V59, P742, DOI 10.3399/bjgp09X472629
   Xi XM, 2010, BMC INFECT DIS, V10, DOI 10.1186/1471-2334-10-256
NR 26
TC 96
Z9 101
U1 1
U2 2
PU BIOMED CENTRAL LTD
PI LONDON
PA 236 GRAYS INN RD, FLOOR 6, LONDON WC1X 8HL, ENGLAND
SN 1471-2474
J9 BMC MUSCULOSKEL DIS
JI BMC Musculoskelet. Disord.
PD AUG 27
PY 2012
VL 13
AR 158
DI 10.1186/1471-2474-13-158
PG 10
WC Orthopedics; Rheumatology
WE Science Citation Index Expanded (SCI-EXPANDED)
SC Orthopedics; Rheumatology
GA 034TG
UT WOS:000310895200002
PM 22925480
OA gold, Green Published
DA 2022-06-17
ER

PT J
AU Iannuzzi, M
   De Sio, A
   De Robertis, E
   Piazza, O
   Servillo, G
   Tufano, R
AF Iannuzzi, M.
   De Sio, A.
   De Robertis, E.
   Piazza, O.
   Servillo, G.
   Tufano, R.
TI Different patterns of lung recruitment maneuvers in primary acute
   respiratory distress syndrome: effects on oxygenation and central
   hemodynamics
SO MINERVA ANESTESIOLOGICA
LA English
DT Article
DE Respiratory distress syndrome, adult; Pneumonia; Respiration, artificial
ID END-EXPIRATORY PRESSURE; 3 EXPERIMENTAL-MODELS; ALVEOLAR RECRUITMENT;
   MECHANICAL VENTILATION; CARDIOPULMONARY BYPASS; CARDIAC-SURGERY;
   GAS-EXCHANGE; INJURY; PULMONARY; VOLUME
AB Background. The aim of this study was to test if different recruitment maneuver (RM) patterns, that achieve the same maximum pressure for the same length of time in humans, have a similar efficacy on alveolar recruitment, intrathoracic vascular pressures and flows, and on cardiac function and ventricular filling.
   Methods. Forty patients were randomly allocated to undergo different RM patterns: sustained inflation (SI) or pressure controlled ventilation (PCV). The RM methods tested are as follows: SI was achieved by raising peak inspiratory pressure to 45 crnH(2)O and sustaining it for 40 seconds. The PCV was set to obtain a 45 cmH(2)O peak inspiratory pressure for 2 minutes, 1:E 1:2, PEEP 16 RR 8/min. During the study period, patients were mechanically ventilated to obtain a volume of 6 mL/kg, FiO(2) 0.7, PEEP 14, RR 14, Pplateau <= 30 cmH(2)O according to the ARDSnet trial. All patients were sedated and paralyzed during the study period. All patients were given i.v. norepinephrine. Heart rate, pulse oxymetry, blood pressure, pulmonary artery catheter data (CI., PVRI, MPAP, PAOP, SvO(2), CVP), and arterial and right heart side venous blood gas analysis data (ph, PaO(2), PaCO(2), SatO(2), HCO(3)(-), SvO(2)) were recorded before and immediately after the lung recruitment maneuver. The static compliance of the respiratory system (CRS) was recorded. Echocardiographic spot evaluations before and after RM were obtained in all cases.
   Results. Central venous pressure increased during RM. Mean pulmonary artery pressure, pulmonary capillary wedge pressure and pulmonary vascular resistance index were reduced during PCV RM compared to SI RM (P<0.05). The right ventricle stroke work index decreased to a major extent during PCV RM (P<0.05). The P/F ratio was significantly increased after PCV RM compared to SI RM (P<0.05). PaCO(2) levels were similar in the rwo groups. Compared to baseline, the Qs/Qt decreased significantly after the PCV recruitment maneuver. Ventricular end-diastolic and endsystolic areas decreased during both RM protocols, but they were decreased to a greater extent after SI RM than after PCV RM (P<0.05). The eccentricity index increased from baseline after the SI RM (P<0.05).
   Conclusion. Given its comparable, or even superior, performance over the SI RM, we favor the PCV technique over the time-honored SI maneuver. (Minerva Anestesiol 2010;76:692-8)
C1 [Iannuzzi, M.; De Robertis, E.; Piazza, O.; Servillo, G.; Tufano, R.] Federico II Univ Hosp, Intens Care Unit, Dept Anesthesia & Resuscitat, I-80131 Naples, Italy.
   [De Sio, A.] Santa Maria delle Grazie Hosp, Dept Anesthesia & Resuscitat, Pozzuoli Local Hlth Unit NA2, Naples, Italy.
RP Iannuzzi, M (通讯作者)，Federico II Univ Hosp, Intens Care Unit, Dept Anesthesia & Resuscitat, Via Sergio Pansini 5,Bldg 8, I-80131 Naples, Italy.
EM micheleiannuzzi@libero.it
RI Piazza, Ornella/G-5339-2012; Piazza, Ornella/Q-2716-2019; Servillo,
   Giuseppe/M-9132-2016
OI Piazza, Ornella/0000-0002-0316-5930; Piazza,
   Ornella/0000-0002-0316-5930; Servillo, Giuseppe/0000-0002-4618-3434
CR [Anonymous], 2000, N ENGL J MED, V342, P1301
   Bein T, 2002, INTENS CARE MED, V28, P554, DOI 10.1007/s00134-002-1273-y
   Brimioulle S, 2002, CRIT CARE MED, V30, P874, DOI 10.1097/00003246-200204000-00027
   BRINKER JA, 1980, CIRCULATION, V61, P626, DOI 10.1161/01.CIR.61.3.626
   Celebi S, 2007, ANESTH ANALG, V104, P384, DOI 10.1213/01.ane.0000252967.33414.44
   Claesson J, 2003, INTENS CARE MED, V29, P1314, DOI 10.1007/s00134-003-1830-z
   Claxton BA, 2003, ANAESTHESIA, V58, P111, DOI 10.1046/j.1365-2044.2003.02892.x
   Dyhr T, 2002, ACTA ANAESTH SCAND, V46, P717, DOI 10.1034/j.1399-6576.2002.460615.x
   Eisner MD, 2002, AM J RESP CRIT CARE, V165, P978, DOI 10.1164/ajrccm.165.7.2109059
   Fujino Y, 2001, CRIT CARE MED, V29, P1579, DOI 10.1097/00003246-200108000-00014
   Gattinoni L, 2010, CURR OPIN CRIT CARE, V16, P39, DOI 10.1097/MCC.0b013e3283354723
   Grasso S, 2002, ANESTHESIOLOGY, V96, P795, DOI 10.1097/00000542-200204000-00005
   JARDIN F, 1990, ANESTHESIOLOGY, V72, P966, DOI 10.1097/00000542-199006000-00003
   JARDIN F, 1981, NEW ENGL J MED, V304, P387, DOI 10.1056/NEJM198102123040703
   Jardin F, 2003, INTENS CARE MED, V29, P1426, DOI 10.1007/s00134-003-1873-1
   Kacmarek RM, 2007, RESP CARE, V52, P622
   Lim SC, 2004, CRIT CARE MED, V32, P2378, DOI 10.1097/01.CCM.0000147444.58070.72
   Lim SC, 2004, CRIT CARE MED, V32, P2371, DOI 10.1097/01.CCM.0000147445.73344.3A
   Magnusson L, 1998, BRIT J ANAESTH, V80, P682, DOI 10.1093/bja/80.5.682
   Marini J J, 2003, Minerva Anestesiol, V69, P193
   Marini JJ, 2008, CRIT CARE, V12, DOI 10.1186/cc6910
   Meade MO, 2008, RESP CARE, V53, P1441
   NELSON LD, 1982, CRIT CARE MED, V10, P857, DOI 10.1097/00003246-198212000-00010
   Nielsen J, 2006, INTENS CARE MED, V32, P585, DOI 10.1007/s00134-006-0082-0
   Nunes S, 2004, ANESTH ANALG, V98, P1432, DOI 10.1213/01.ANE.0000108967.39080.90
   Odenstedt H, 2005, INTENS CARE MED, V31, P1706, DOI 10.1007/s00134-005-2799-6
   PEPE PE, 1984, NEW ENGL J MED, V311, P281, DOI 10.1056/NEJM198408023110502
   PERMUTT S., 1962, MED THORACALIS, V19, P239
   Pinsky MR, 1997, INTENS CARE MED, V23, P493, DOI 10.1007/s001340050364
   RANIERI VM, 1991, AM REV RESPIR DIS, V144, P544, DOI 10.1164/ajrccm/144.3_Pt_1.544
   Richard JC, 2001, AM J RESP CRIT CARE, V163, P1609, DOI 10.1164/ajrccm.163.7.2004215
   Riva DR, 2008, CRIT CARE MED, V36, P1900, DOI 10.1097/CCM.0b013e3181760e5d
   ROSSAINT R, 1995, J APPL PHYSIOL, V78, P1531, DOI 10.1152/jappl.1995.78.4.1531
   ROSSI A, 1985, AM REV RESPIR DIS, V131, P672
   ROTHEN HU, 1993, BRIT J ANAESTH, V71, P788, DOI 10.1093/bja/71.6.788
   RYAN T, 1985, J AM COLL CARDIOL, V5, P918, DOI 10.1016/S0735-1097(85)80433-2
   SACHDEVA SP, 1974, ACTA ANAESTH SCAND, V18, P65, DOI 10.1111/j.1399-6576.1974.tb00844.x
   Sarge T, 2009, MINERVA ANESTESIOL, V75, P293
   SMITH TC, 1988, J APPL PHYSIOL, V65, P1488, DOI 10.1152/jappl.1988.65.4.1488
   Stapleton RD, 2008, RESP CARE, V53, P1429
   SUTER PM, 1975, NEW ENGL J MED, V292, P284, DOI 10.1056/NEJM197502062920604
   Toth I, 2007, CRIT CARE MED, V35, P787, DOI 10.1097/01.CCM.0000257330.54882.BE
   Van der Kloot TE, 2000, AM J RESP CRIT CARE, V161, P1485, DOI 10.1164/ajrccm.161.5.9809014
   Vieillard-Baron A, 1999, J APPL PHYSIOL, V87, P1644, DOI 10.1152/jappl.1999.87.5.1644
   Vieillard-Baron Antoine, 2003, Curr Opin Crit Care, V9, P15, DOI 10.1097/00075198-200302000-00004
   Villar J, 2005, Minerva Anestesiol, V71, P265
NR 46
TC 27
Z9 28
U1 1
U2 5
PU EDIZIONI MINERVA MEDICA
PI TURIN
PA CORSO BRAMANTE 83-85 INT JOURNALS DEPT., 10126 TURIN, ITALY
SN 0375-9393
J9 MINERVA ANESTESIOL
JI Minerva Anestesiol.
PD SEP
PY 2010
VL 76
IS 9
BP 692
EP 698
PG 7
WC Anesthesiology; Critical Care Medicine
WE Science Citation Index Expanded (SCI-EXPANDED)
SC Anesthesiology; General & Internal Medicine
GA 658BW
UT WOS:000282464900006
PM 20820146
DA 2022-06-17
ER

PT J
AU Kondoh, H
   Satoh, H
   Daimon, T
   Tauchi, Y
   Yamamoto, J
   Abe, K
   Matsuda, H
AF Kondoh, Haruhiko
   Satoh, Hisashi
   Daimon, Takashi
   Tauchi, Yuuya
   Yamamoto, Jumpei
   Abe, Kazuo
   Matsuda, Hikaru
TI Outcomes of limited proximal aortic replacement for type A aortic
   dissection in octogenarians
SO JOURNAL OF THORACIC AND CARDIOVASCULAR SURGERY
LA English
DT Article
DE aortic dissection; octogenarian; proximal aortic replacement
ID TOTAL ARCH REPLACEMENT; SURGICAL-TREATMENT; EXPERIENCE; REPAIR; DEATH
AB Objective: The number of older patients with acute aortic dissection type A (AAD [A]) is increasing as the population ages. We evaluated clinical outcomes for octogenarians with AAD (A) treated surgically at our hospital. Whenever possible, we limited the replacement site of the ascending aorta to the supracoronary and hemiarch.
   Methods: Of 436 patients with AAD (A) seen in our hospital emergency room between April 2001 and August 2015, 90 were octogenarians. Surgery was performed using a simple cardiopulmonary bypass established through the right femoral artery and venous cannulation, and distal anastomosis was performed under deep hypothermic circulatory arrest at 20 degrees C.
   Results: Of the 90 octogenarians with AAD (A), 11 required cardiopulmonary resuscitation, 9 of whom died. Four patients with stable hemodynamics refused surgery. Thus, 77 were treated surgically. Of these 77 patients, isolated replacement of the ascending aorta or hemiarch was performed in 73 (94.8%), and total arch replacement in 4 (5.2%). Five patients (6.5%) died within 30 days, and 5 (6.5%) died in the hospital more than 30 days after surgery. Seven (9.1%) had a new stroke, 5 (6.5%) had pneumonia, and 4 (5.2%) had mediastinitis. Forty-four (57.1%) patients were discharged to their homes and 23 (30%) to rehabilitation hospitals. Three patients later required endovascular stent graft repair, which was successful in each case. The overall postoperative survival was 82%, 70%, and 62% at 1, 3, and 5 years, respectively.
   Conclusions: Our results suggest that our limited replacement protocol for emergency AAD (A) surgery has early and midterm survival benefits for octogenarians.
C1 [Kondoh, Haruhiko; Satoh, Hisashi; Tauchi, Yuuya; Yamamoto, Jumpei; Matsuda, Hikaru] Higashi Takarazuka Satoh Hosp, Dept Cardiovasc Surg, 2-1 Nagao Cho, Takarazuka, Hyogo 6650873, Japan.
   [Abe, Kazuo] Higashi Takarazuka Satoh Hosp, Dept Anesthesiol, Nagao Cho, Takarazuka, Hyogo, Japan.
   [Daimon, Takashi] Hyogo Coll Med, Dept Biostat, Mukogawa Cho, Nishinomiya, Hyogo, Japan.
RP Kondoh, H (通讯作者)，Higashi Takarazuka Satoh Hosp, Dept Cardiovasc Surg, 2-1 Nagao Cho, Takarazuka, Hyogo 6650873, Japan.
EM haruhk@wa3.so-net.ne.jp
OI Kondoh, Haruhiko/0000-0003-2855-2950
CR Ahmad AE, 2015, ANN THORAC SURG, V99, P547, DOI 10.1016/j.athoracsur.2014.08.020
   ANDO M, 1994, ANN THORAC SURG, V57, P669, DOI 10.1016/0003-4975(94)90565-7
   [Anonymous], 2013, WORLD POP AG 2013
   Caus T, 2002, EUR J CARDIO-THORAC, V22, P211, DOI 10.1016/S1010-7940(02)00275-0
   Chavanon Olivier, 2007, Interact Cardiovasc Thorac Surg, V6, P43
   Erbel R, 2014, EUR HEART J, V35, P2873, DOI 10.1093/eurheartj/ehu281
   Garcia-Rinaldi R, 1998, ANN THORAC SURG, V65, P1255, DOI 10.1016/S0003-4975(98)00139-8
   Geirsson A, 2007, EUR J CARDIO-THORAC, V32, P255, DOI 10.1016/j.ejcts.2007.04.012
   Hata M, 2010, ANN THORAC SURG, V89, P1860, DOI 10.1016/j.athoracsur.2010.01.050
   Iwasaki H, 2011, J CARDIOTHORAC SURG, V6, DOI 10.1186/1749-8090-6-114
   Kirklin J W, 1993, Semin Thorac Cardiovasc Surg, V5, P27
   Kondoh H, 2012, EUR J CARDIO-THORAC, V42, P840, DOI 10.1093/ejcts/ezs117
   Mehta RH, 2002, CIRCULATION, V105, P200, DOI 10.1161/hc0202.102246
   Neri E, 2001, J THORAC CARDIOV SUR, V121, P259, DOI 10.1067/mtc.2001.112205
   Ochiai Y, 2005, ANN THORAC SURG, V80, P1297, DOI 10.1016/j.athoracsur.2005.04.004
   Piccardo A, 2009, ANN THORAC SURG, V88, P491, DOI 10.1016/j.athoracsur.2009.04.096
   Roselli EE, 2013, ANN CARDIOTHORAC SUR, V2, P216, DOI 10.3978/j.issn.2225-319X.2013.03.06
   Rylski B, 2011, EUR J CARDIO-THORAC, V40, P435, DOI 10.1016/j.ejcts.2010.11.073
   Santini F, 2007, INT J CARDIOL, V115, P305, DOI 10.1016/j.ijcard.2006.03.013
   Tang GHL, 2013, J THORAC CARDIOV SUR, V145, pS186, DOI 10.1016/j.jtcvs.2012.11.060
   Trimarchi S, 2010, J THORAC CARDIOV SUR, V140, P784, DOI 10.1016/j.jtcvs.2009.11.014
NR 21
TC 15
Z9 19
U1 0
U2 2
PU MOSBY-ELSEVIER
PI NEW YORK
PA 360 PARK AVENUE SOUTH, NEW YORK, NY 10010-1710 USA
SN 0022-5223
EI 1097-685X
J9 J THORAC CARDIOV SUR
JI J. Thorac. Cardiovasc. Surg.
PD AUG
PY 2016
VL 152
IS 2
BP 439
EP 446
DI 10.1016/j.jtcvs.2016.03.093
PG 8
WC Cardiac & Cardiovascular Systems; Respiratory System; Surgery
WE Science Citation Index Expanded (SCI-EXPANDED)
SC Cardiovascular System & Cardiology; Respiratory System; Surgery
GA DS2FC
UT WOS:000380575500037
PM 27167019
OA Bronze
DA 2022-06-17
ER

PT J
AU Wang, L
   Baser, O
   Wells, P
   Peacock, WF
   Coleman, CI
   Fermann, GJ
   Schein, J
   Crivera, C
AF Wang, Li
   Baser, Onur
   Wells, Phil
   Peacock, W. Frank
   Coleman, Craig I.
   Fermann, Gregory J.
   Schein, Jeff
   Crivera, Concetta
TI Benefit of early discharge among patients with low-risk pulmonary
   embolism
SO PLOS ONE
LA English
DT Article
ID HOSPITAL STAY; OUTPATIENT TREATMENT; SEVERITY INDEX; STRATIFICATION;
   METAANALYSIS; LENGTH; MORTALITY; COMPLICATIONS; THROMBOSIS; STROKE
AB Clinical guidelines recommend early discharge of patients with low-risk pulmonary embolism (LRPE). This study measured the overall impact of early discharge of LRPE patients on clinical outcomes and costs in the Veterans Health Administration population. Adult patients with >= 1 inpatient diagnosis for pulmonary embolism (PE) (index date) between 10/2011-06/2015, continuous enrollment for >= 12 months pre-and 3 months post-index date were included. PE risk stratification was performed using the simplified Pulmonary Embolism Stratification Index. Propensity score matching (PSM) was used to compare 90-day adverse PE events (APEs) [recurrent venous thromboembolism, major bleed and death], hospital-acquired complications (HACs), healthcare utilization, and costs among short (<= 2 days) versus long length of stay (LOS). Net clinical benefit was defined as 1 minus the combined rate of APE and HAC. Among 6,746 PE patients, 95.4% were men, 22.0% were African American, and 1,918 had LRPE. Among LRPE patients, only 688 had a short LOS. After 1:1 PSM, there were no differences in APE, but short LOS had fewer HAC (1.5% vs 13.3%, 95% CI: 3.77-19.94) and bacterial pneumonias (5.9% vs 11.7%, 95% CI: 1.24-3.23), resulting in better net clinical benefit (86.9% vs 78.3%, 95% CI: 0.84-0.96). Among long LOS patients, HACs (52) exceeded APEs (14 recurrent DVT, 5 bleeds). Short LOS incurred lower inpatient ($2,164 vs $5,100, 95% CI: $646.8-$5225.0) and total costs ($9,056 vs $12,544, 95% CI: $636.6-$6337.7). LRPE patients with short LOS had better net clinical outcomes at lower costs than matched LRPE patients with long LOS.
C1 [Wang, Li; Baser, Onur] STATinMED Res, Plano, TX 75093 USA.
   [Baser, Onur] Columbia Univ, Ctr Innovat & Outcomes Res, Dept Surg, New York, NY USA.
   [Baser, Onur] STATinMED Res, New York, NY USA.
   [Baser, Onur] MEF Univ, Dept Econ, Istanbul, Turkey.
   [Wells, Phil] Univ Ottawa, Dept Med, Ottawa, ON, Canada.
   [Wells, Phil] Ottawa Hosp, Res Inst, Ottawa, ON, Canada.
   [Peacock, W. Frank] Baylor Coll Med, Emergency Med, Houston, TX 77030 USA.
   [Coleman, Craig I.] Univ Connecticut, Sch Pharm, Hartford, CT 06112 USA.
   [Fermann, Gregory J.; Schein, Jeff] Univ Cincinnati, Dept Emergency Med, Cincinnati, OH USA.
   [Crivera, Concetta] LLC, Janssen Sci Affairs, Titusville, NJ USA.
RP Wang, L (通讯作者)，STATinMED Res, Plano, TX 75093 USA.
EM lwang@statinmed.com
RI Library, MEF/O-1457-2019
OI Coleman, Craig/0000-0003-4868-7158
FU Janssen Scientific Affairs, LLC
FX This study was funded by Janssen Scientific Affairs, LLC.
CR Aujesky D, 2008, ARCH INTERN MED, V168, P706, DOI 10.1001/archinte.168.7.706
   Aujesky D, 2009, SWISS MED WKLY, V139, P685, DOI smw-12661
   Becattini C, 2007, CIRCULATION, V116, P427, DOI 10.1161/CIRCULATIONAHA.106.680421
   BefElohlavekJ Dytrych V, 2013, EXP CLIN CARDIOL, V18, P129
   Berghaus TM, 2010, ADV THER, V27, P648, DOI 10.1007/s12325-010-0058-x
   Coleman CI, 2015, BMJ OPEN, V5, DOI 10.1136/bmjopen-2015-009251
   Cunningham A, 2011, PHARMACOEPIDEM DR S, V20, P560, DOI 10.1002/pds.2109
   Dentali F, 2013, J THROMB HAEMOST, V11, P2103, DOI 10.1111/jth.12420
   Donadini MP, 2017, THROMB RES, V156, P155, DOI 10.1016/j.thromres.2017.06.009
   Grupa Robocza Europejskiego Towarzystwa Kardiologicznego (ESC) do spraw rozpoznawania i postepowania w ostrej zatorowosci plucnej, 2014, Kardiol Pol, V72, P997, DOI 10.5603/KP.2014.0211
   Hellenkamp K, 2015, INT J CARDIOL, V197, P162, DOI 10.1016/j.ijcard.2015.06.065
   Ingeman A, 2011, STROKE, V42, P3214, DOI 10.1161/STROKEAHA.110.610881
   Jimenez D, 2016, INTERN EMERG MED, V11, P11, DOI 10.1007/s11739-015-1388-0
   Jimenez D, 2010, ARCH INTERN MED, V170, P1383, DOI 10.1001/archinternmed.2010.199
   Kang DK, 2011, AM J CARDIOL, V108, P133, DOI 10.1016/j.amjcard.2011.03.009
   Kearon C, 2003, CAN MED ASSOC J, V168, P183
   Kearon C, 2012, CHEST, V141, pE419S, DOI 10.1378/chest.11-2301
   LaMori JC, 2015, CLIN THER, V37, P62, DOI 10.1016/j.clinthera.2014.10.024
   Masotti L, 2009, VASC HEALTH RISK MAN, V5, P567
   Maynard C, 2004, DIABETES CARE, V27, pB22, DOI 10.2337/diacare.27.suppl_2.B22
   Miniati M, 2012, PLOS ONE, V7, DOI 10.1371/journal.pone.0030891
   Ozsu S, 2014, THROMB RES, V133, P1006, DOI 10.1016/j.thromres.2014.02.032
   Piran S, 2013, THROMB RES, V132, P515, DOI 10.1016/j.thromres.2013.08.012
   Rali P, 2016, CRIT CARE NURS Q, V39, P131, DOI 10.1097/CNQ.0000000000000106
   Research user Guide: Fiscal Year, 2009, VHA MED SAS INPATIEN
   Sorbello D, 2009, CEREBROVASC DIS, V28, P378, DOI 10.1159/000230712
   Squizzato A, 2012, J THROMB HAEMOST, V10, P1276, DOI 10.1111/j.1538-7836.2012.04739.x
   Stamm JA, 2014, SOUTH MED J, V107, P72, DOI 10.1097/SMJ.0000000000000053
   Tarbox Abigail K, 2013, Int J Crit Illn Inj Sci, V3, P69, DOI 10.4103/2229-5151.109427
   Tirschwell D L, 1999, J Stroke Cerebrovasc Dis, V8, P336, DOI 10.1016/S1052-3057(99)80008-1
   VA Information Resource Center, 2009, VIREC RES US GUID VH
   VA Information Resource Center, VIREC RES GUID VA DA
   Veterans Health Administration, VET HLTH ADM
   Zondag W, 2013, EUR RESPIR J, V42, P134, DOI 10.1183/09031936.00093712
NR 34
TC 12
Z9 13
U1 0
U2 2
PU PUBLIC LIBRARY SCIENCE
PI SAN FRANCISCO
PA 1160 BATTERY STREET, STE 100, SAN FRANCISCO, CA 94111 USA
SN 1932-6203
J9 PLOS ONE
JI PLoS One
PD OCT 10
PY 2017
VL 12
IS 10
AR e0185022
DI 10.1371/journal.pone.0185022
PG 12
WC Multidisciplinary Sciences
WE Science Citation Index Expanded (SCI-EXPANDED)
SC Science & Technology - Other Topics
GA FJ3JE
UT WOS:000412627400012
PM 29016692
OA gold, Green Published, Green Submitted
DA 2022-06-17
ER

PT J
AU Beyrer, J
   Manjelievskaia, J
   Bonafede, M
   Lenhart, G
   Nolot, S
   Haldane, D
   Johnston, J
AF Beyrer, Julie
   Manjelievskaia, Janna
   Bonafede, Machaon
   Lenhart, Gregory
   Nolot, Sandra
   Haldane, Diane
   Johnston, Joseph
TI Validation of an International Classification of Disease, 10th revision
   coding adaptation for the Charlson Comorbidity Index in United States
   healthcare claims data
SO PHARMACOEPIDEMIOLOGY AND DRUG SAFETY
LA English
DT Article
DE administrative claims; Charlson Comorbidity Index; comorbidity; ICD-10;
   United States; validation
AB Purpose An International Classification of Disease (ICD-10) Charlson Comorbidity Index (CCI) adaptation had not been previously developed and validated for United States (US) healthcare claims data. Many researchers use the Canadian adaption by Quan et al (2005), not validated in US data. We sought to evaluate the predictive validity of a US ICD-10 CCI adaptation in US claims and compare it with the Canadian standard.
   Methods Diverse patient cohorts (rheumatoid arthritis, hip/knee replacement, lumbar spine surgery, acute myocardial infarction [AMI], stroke, pneumonia) in the IBM (R) MarketScan (R) Research Databases were linked with the IBM MarketScan Mortality file. Predictive performance was measured using c-statistics for binary outcomes (1-year and postoperative mortality, in-hospital complications) and root mean square prediction error (RMSE) for continuous outcomes (1-year all-cause medical costs, index hospitalization costs, length of stay [LOS]), after adjusting for age and sex. C-statistics were compared by the method of DeLong and colleagues (1988); RMSEs, by resampling.
   Results C-statistics were generally high (>= similar to 0.8) for mortality but lower for in-hospital complications (similar to 0.6-0.7). RMSEs for costs and hospitalization LOS were relatively large and comparable to standard deviations. Results were similar overall between the US and Canadian adaptations, with relative differences typically <1%.
   Conclusions This US-based coding adaptation and a previously published Canadian adaptation resulted in similar predictive ability for all outcomes evaluated but may have different construct validity (not evaluated in our study). We recommend using adaptations specific to the country of data origin based on good research practice.
C1 [Beyrer, Julie; Nolot, Sandra; Haldane, Diane; Johnston, Joseph] Eli Lilly & Co, Global Patient Outcomes & Real World Evidence, Indianapolis, IN 46285 USA.
   [Manjelievskaia, Janna; Bonafede, Machaon; Lenhart, Gregory] IBM Watson Hlth, IBMs Life Sci, Cambridge, MA USA.
RP Beyrer, J (通讯作者)，Lilly Corp Ctr, Indianapolis, IN 46285 USA.
EM beyrerj@lilly.com
OI Beyrer, Julie/0000-0002-7331-2625
FU Eli Lilly and Company
FX Eli Lilly and Company
CR Aronsky D, 2005, AM J MED QUAL, V20, P319, DOI 10.1177/1062860605280358
   As-Sanie S, 2020, J MED ECON, V23, P371, DOI 10.1080/13696998.2019.1707212
   Beyrer J, 2017, VALUE HEALTH, V20, pA315
   Beyrer J, 2021, PHARMACOEPIDEM DR S, V30, P582, DOI 10.1002/pds.5204
   CHARLSON ME, 1987, J CHRON DIS, V40, P373, DOI 10.1016/0021-9681(87)90171-8
   Chung CP, 2013, VACCINE, V31, pK41, DOI 10.1016/j.vaccine.2013.03.075
   DELONG ER, 1988, BIOMETRICS, V44, P837, DOI 10.2307/2531595
   DEYO RA, 1992, J CLIN EPIDEMIOL, V45, P613, DOI 10.1016/0895-4356(92)90133-8
   DHoore W, 1996, J CLIN EPIDEMIOL, V49, P1429, DOI 10.1016/S0895-4356(96)00271-5
   DHOORE W, 1993, METHOD INFORM MED, V32, P382
   Glance LG, 2006, HEALTH SERV RES, V41, P231, DOI 10.1111/j.1475-6773.2005.00419.x
   Glasheen WP, 2019, AM HEALTH DRUG BENEF, V12, P188
   Halfon P, 2002, J CLIN EPIDEMIOL, V55, P573, DOI 10.1016/S0895-4356(01)00521-2
   Hosmer, 2000, APPL LOGISTIC REGRES, P160, DOI [10.1002/0471722146, DOI 10.1002/0471722146.CH5]
   Kazberouk A, 2015, SPINE, V40, P114, DOI 10.1097/BRS.0000000000000682
   Klabunde CN, 2007, ANN EPIDEMIOL, V17, P584, DOI 10.1016/j.annepidem.2007.03.011
   Klabunde CN, 2000, J CLIN EPIDEMIOL, V53, P1258, DOI 10.1016/S0895-4356(00)00256-0
   Luthi JC, 2007, INT J QUAL HEALTH C, V19, P225, DOI 10.1093/intqhc/mzm017
   McCormick N, 2015, PLOS ONE, V10, DOI 10.1371/journal.pone.0135834
   Metcalfe A, 2013, HEALTH SERV RES, V48, P290, DOI 10.1111/j.1475-6773.2012.01440.x
   Mnatzaganian G, 2012, J CLIN EPIDEMIOL, V65, P107, DOI 10.1016/j.jclinepi.2011.03.014
   Newschaffer CJ, 1997, J CLIN EPIDEMIOL, V50, P725, DOI 10.1016/S0895-4356(97)00050-4
   Quan HD, 2005, MED CARE, V43, P1130, DOI 10.1097/01.mlr.0000182534.19832.83
   Quan HD, 2011, AM J EPIDEMIOL, V173, P676, DOI 10.1093/aje/kwq433
   ROMANO PS, 1993, J CLIN EPIDEMIOL, V46, P1085, DOI 10.1016/0895-4356(93)90106-B
   Roos LL, 1997, HEALTH SERV RES, V32, P229
   Schulman KL, 2013, VALUE HEALTH, V16, P655, DOI 10.1016/j.jval.2013.02.006
   Singh JA, 2010, OSTEOARTHR CARTILAGE, V18, P1639, DOI 10.1016/j.joca.2010.10.003
   Sun JW, 2017, MED CARE, V55, P1046, DOI 10.1097/MLR.0000000000000824
   Sundararajan V, 2004, J CLIN EPIDEMIOL, V57, P1288, DOI 10.1016/j.jclinepi.2004.03.012
   Sundararajan V, 2007, MED CARE, V45, P1210, DOI 10.1097/MLR.0b013e3181484347
   Vieira MC, 2020, CURR MED RES OPIN, V36, P261, DOI 10.1080/03007995.2019.1690440
   World Health Organization, 2008, INT STAT CLASS DIS R
   Youn B, 2020, CANCER-AM CANCER SOC, V126, P978, DOI 10.1002/cncr.32624
NR 34
TC 2
Z9 2
U1 0
U2 4
PU WILEY
PI HOBOKEN
PA 111 RIVER ST, HOBOKEN 07030-5774, NJ USA
SN 1053-8569
EI 1099-1557
J9 PHARMACOEPIDEM DR S
JI Pharmacoepidemiol. Drug Saf.
PD MAY
PY 2021
VL 30
IS 5
BP 582
EP 593
DI 10.1002/pds.5204
EA MAR 2021
PG 12
WC Public, Environmental & Occupational Health; Pharmacology & Pharmacy
WE Science Citation Index Expanded (SCI-EXPANDED); Social Science Citation Index (SSCI)
SC Public, Environmental & Occupational Health; Pharmacology & Pharmacy
GA RG8GE
UT WOS:000625153900001
PM 33580525
OA Green Published, hybrid
DA 2022-06-17
ER

PT J
AU Volpp, KGM
   Epstein, AJ
   Williams, SV
AF Volpp, Kevin G. M.
   Epstein, Andrew J.
   Williams, Sankey V.
TI The effect of market reform on racial differences in hospital mortality
SO JOURNAL OF GENERAL INTERNAL MEDICINE
LA English
DT Article; Proceedings Paper
CT 26th Annual Meeting of the Society-of-General-Internal-Medicine
CY APR 30-MAY 03, 2003
CL VANCOUVER, CANADA
SP Soc Gen Internal Med
DE quality of health care; economics; medical; financing; organized
ID PRICE-COMPETITION; NEW-JERSEY; CARE
AB OBJECTIVE: To determine whether racial differences in hospital mortality worsened after implementation of a New Jersey law in 1993 that reduced subsidies for uninsured hospital care and changed hospital payment from rate regulation to price competition.
   DATA SOURCES/STUDY SETTING: State discharge data for New Jersey and New York from 1990 to 1996.
   STUDY DESIGN: We used an interrupted time series design to compare risk-adjusted in-hospital mortality rates between states over time. Adjusting for patient characteristics, baseline interstate differences, and common intertemporal trends, we compared the effect sizes for whites and blacks in the following 4 groups: overall, uninsured, insured under age 65, and Medicare patients.
   DATA COLLECTION/EXTRACTION METHODS: The study sample included 1,357,394 patients admitted to New Jersey or New York hospitals between 1990 to 1996 with stroke, hip fracture, pneumonia, pulmonary embolism, congestive heart failure, or acute myocardial infarction (AMI).
   PRINCIPAL FINDINGS: The increase in mortality in New Jersey versus New York was significantly larger among blacks than among whites for AMI (2.4% points vs 0.1% points, P-value for difference .026) but not for the other 6 conditions. In groupings of conditions for which hospital admission is non-discretionary and conditions in which admission is discretionary, we found qualitatively larger increases in mortality for blacks but no statistically significant racial differences among patients overall, uninsured patients, insured patients under age 65, or Medicare patients.
   CONCLUSIONS: Market-based reform and reductions in subsidies for hospital care for the uninsured in New Jersey were associated with worsening racial disparities in in-hospital mortality for AMI but not for 6 other common conditions.
C1 Philadelphia Vet Affairs Med Ctr, Ctr Hlth Equity Res & Promot, Philadelphia, PA 19104 USA.
   Univ Penn, Sch Med, Philadelphia, PA 19104 USA.
   Univ Penn, Wharton Sch, Philadelphia, PA 19104 USA.
   Yale Univ, Sch Publ Hlth, New Haven, CT USA.
RP Volpp, KGM (通讯作者)，Philadelphia Vet Affairs Med Ctr, Ctr Hlth Equity Res & Promot, 9th Floor,Univ & Woodland Ave, Philadelphia, PA 19104 USA.
EM volpp70@mail.med.upenn.edu
OI Volpp, Kevin/0000-0003-1423-4599; Epstein, Andrew/0000-0001-5078-6564
CR *AG HEALTHC RES QU, 2003, INP QUAL IND VERS 2
   Balsa AI, 2001, J HEALTH ECON, V20, P881, DOI 10.1016/S0167-6296(01)00101-1
   Bamezai A, 1999, HEALTH ECON, V8, P233, DOI 10.1002/(SICI)1099-1050(199905)8:3<233::AID-HEC406>3.3.CO;2-O
   Bloche M G, 2001, Yale J Health Policy Law Ethics, V1, P95
   Boehmer U, 2002, AM J PUBLIC HEALTH, V92, P1471, DOI 10.2105/AJPH.92.9.1471
   BOVBJERG RR, 2000, MARKET COMPETITION U
   Campbell D. T., 1963, EXPT QUASIEXPERIMENT
   CANTOR JC, 1993, JAMA-J AM MED ASSOC, V270, P2968, DOI 10.1001/jama.270.24.2968
   DAVIES SM, 2001, AHRQ PUBLICATION
   Gaynor M, 1999, J ECON PERSPECT, V13, P141, DOI 10.1257/jep.13.1.141
   GRUBER J, 1994, J HEALTH ECON, V13, P183, DOI 10.1016/0167-6296(94)90023-X
   IEZZONI LI, 1992, 06512 HS BETH ISR HO
   Institute of Medicine (US) Committee on Understanding and Eliminating Racial and Ethnic Disparities in Health Care, 2003, UNEQUAL TREATMENT CO, DOI DOI 10.17226/12875
   Kessler DP, 2000, Q J ECON, V115, P577, DOI 10.1162/003355300554863
   Lauderdale DS, 1996, AM J PUBLIC HEALTH, V86, P712, DOI 10.2105/AJPH.86.5.712
   LEVY H, 2004, HLTH POLICY UNINSURE, pCH4
   McDonough E, 1997, HEALTH AFFAIR, V16, P142, DOI 10.1377/hlthaff.16.1.142
   *NAT CTR HLTH STAT, 2004, HLTH US
   Needleman J, 2002, NEW ENGL J MED, V346, P1715, DOI 10.1056/NEJMsa012247
   Rice Thomas, 2003, UNEQUAL TREATMENT CO
   VOLPP KG, 1993, HEALTH AFFAIR, V12, P58
   Volpp KGM, 2005, HEALTH SERV RES, V40, P1056, DOI 10.1111/j.1475-6773.2005.00396.x
   Volpp KGM, 2003, HEALTH SERV RES, V38, P515, DOI 10.1111/1475-6773.00131
   WHITE H, 1980, ECONOMETRICA, V48, P817, DOI 10.2307/1912934
   Zwanziger J, 2000, HEALTH SERV RES, V35, P849
   ZWANZIGER J, 1988, J HEALTH ECON, V7, P301, DOI 10.1016/0167-6296(88)90018-5
NR 26
TC 3
Z9 3
U1 0
U2 2
PU SPRINGER
PI NEW YORK
PA 233 SPRING ST, NEW YORK, NY 10013 USA
SN 0884-8734
EI 1525-1497
J9 J GEN INTERN MED
JI J. Gen. Intern. Med.
PD NOV
PY 2006
VL 21
IS 11
BP 1198
EP 1202
DI 10.1111/j.1525-1497.2006.00484.x
PG 5
WC Health Care Sciences & Services; Medicine, General & Internal
WE Science Citation Index Expanded (SCI-EXPANDED); Social Science Citation Index (SSCI); Conference Proceedings Citation Index - Science (CPCI-S)
SC Health Care Sciences & Services; General & Internal Medicine
GA 089ZQ
UT WOS:000240920800018
PM 17026731
OA Green Published
DA 2022-06-17
ER

PT J
AU Qureshi, AI
   Baskett, WI
   Huang, W
   Shyu, D
   Myers, D
   Lobanova, I
   Ishfaq, MF
   Naqvi, SH
   French, BR
   Siddiq, F
   Gomez, CR
   Shyu, CR
AF Qureshi, Adnan I.
   Baskett, William I.
   Huang, Wei
   Shyu, Daniel
   Myers, Danny
   Lobanova, Iryna
   Ishfaq, Muhammad F.
   Naqvi, S. Hasan
   French, Brandi R.
   Siddiq, Farhan
   Gomez, Camilo R.
   Shyu, Chi-Ren
TI Subarachnoid Hemorrhage and COVID-19: An Analysis of 282,718 Patients
SO WORLD NEUROSURGERY
LA English
DT Article
DE Death; Disability; SARS-CoV-2; Subarachnoid hemorrhage; COVID-19;
   Electronic medical records
ID ACUTE ISCHEMIC-STROKE; VASCULITIS; OUTCOMES; IMPACT
AB BACKGROUND: Intracranial hemorrhage (including subarachnoid hemorrhage [SAH]) has been reported in 0.3%-1.2% of patients with coronavirus disease 2019 (COVID-19). However, no study has evaluated the risk of SAH in patients with COVID-19. METHODS: We analyzed data from 62 health care facilities using the Cerner de-identified COVID-19 dataset. RESULTS: There were 86 (0.1%) and 376 (0.2%) patients with SAH among 85,645 patients with COVID-19 and 197,073 patients without COVID-19, respectively. In the multivariate model, there was a lower risk of SAH in patients with COVID-19 (odds ratio 0.5, 95% confidence interval 0.4-0.7, P < 0.0001) after adjusting for sex, age strata, race/ethnicity, hypertension, and nicotine dependence/tobacco use. The proportions of patients who developed pneumonia (58.1% vs. 21.3%, P < 0.0001), acute kidney injury (43% vs. 27.7%, P [ 0.0005), septic shock (44.2% vs. 20.7%, P < 0.0001), and respiratory failure (64.0% vs. 39.1%, P < 0.0001) were significantly higher among patients with SAH and COVID-19 compared with patients without COVID-19. The in-hospital mortality among patients with SAH and COVID-19 was significantly higher compared with patients without COVID-19 (31.4% vs. 12.2%, P < 0.0001). -CONCLUSIONS: The risk of SAH was not increased in patients with COVID-19. The higher mortality in patients with SAH and COVID-19 compared with patients without & nbsp;COVID-19 is likely mediated by higher frequency of systemic comorbidities.
C1 [Qureshi, Adnan I.; Huang, Wei; Lobanova, Iryna; Ishfaq, Muhammad F.; French, Brandi R.; Gomez, Camilo R.] Univ Missouri, Zeenat Qureshi Stroke Inst, Columbia, MO 65211 USA.
   [Qureshi, Adnan I.; Huang, Wei; Lobanova, Iryna; Ishfaq, Muhammad F.; French, Brandi R.; Gomez, Camilo R.] Univ Missouri, Dept Neurol, Columbia, MO 65211 USA.
   [Baskett, William I.; Shyu, Chi-Ren] Univ Missouri, Inst Data Sci & Informat, Columbia, MO 65211 USA.
   [Shyu, Daniel; Naqvi, S. Hasan; Shyu, Chi-Ren] Univ Missouri, Dept Med, Columbia, MO 65211 USA.
   [Siddiq, Farhan] Univ Missouri, Div Neurosurg, Columbia, MO 65211 USA.
   [Myers, Danny] Cerner Corp, Tiger Inst Hlth Innovat, North Kansas City, MO USA.
   [Shyu, Chi-Ren] Univ Missouri, Dept Elect Engn & Comp Sci, Columbia, MO USA.
RP Lobanova, I (通讯作者)，Univ Missouri, Zeenat Qureshi Stroke Inst, Columbia, MO 65211 USA.; Lobanova, I (通讯作者)，Univ Missouri, Dept Neurol, Columbia, MO 65211 USA.
EM lobanovanmu@gmail.com
OI FRENCH, BRANDI/0000-0002-3165-8038; Lobanova, Iryna/0000-0001-5500-6555
FU National Institutes of Health [5T32LM012410]
FX W. I. Baskett is supported by the National Institutes of Health (grant
   5T32LM012410) . The content is solely the responsibility of the authors
   and does not necessarily represent the official views of the National
   Institutes of Health.
CR Abou-Ismail MY, 2020, THROMB RES, V194, P101, DOI 10.1016/j.thromres.2020.06.029
   Abulhasan YB, 2018, WORLD NEUROSURG, V115, pE393, DOI 10.1016/j.wneu.2018.04.061
   Bendi VS., 2020, J VASC INTERV NEUROL, V11, P128
   Bernat AL, 2020, J NEUROSURG SCI, V64, P409, DOI 10.23736/S0390-5616.20.04963-2
   Castillo-Torres SA, 2020, J VASC INTERV NEUROL, V11, P58
   Cerner Corporation, CERN PROV ACC DEID P
   Chan JFW, 2020, J CLIN MICROBIOL, V58, DOI [10.1128/JCM.00310-20, 10.1128/JCM.00310-20.]
   Chaudhry SR, 2017, INT J MOL SCI, V18, DOI 10.3390/ijms18122580
   Chen S, 2014, BIOMED RES INT, V2014, DOI 10.1155/2014/858496
   Cheruiyot I, 2021, NEUROL SCI, V42, P25, DOI 10.1007/s10072-020-04870-z
   Dhar R, 2008, NEUROCRIT CARE, V8, P404, DOI 10.1007/s12028-008-9054-2
   Frontera JA, 2008, NEUROSURGERY, V62, P80, DOI 10.1227/01.NEU.0000311064.18368.EA
   Garg R, 2017, CURR NEUROL NEUROSCI, V17, DOI 10.1007/s11910-017-0716-3
   Goncalves B, 2019, ANN INTENSIVE CARE, V9, DOI 10.1186/s13613-019-0562-3
   Hanafi R, 2020, AM J NEURORADIOL, V41, P1384, DOI 10.3174/ajnr.A6651
   Harrogate S, 2021, NEURORADIOLOGY, V63, P149, DOI 10.1007/s00234-020-02535-4
   Hassan AE, 2012, STROKE, V43, P3012, DOI 10.1161/STROKEAHA.112.658781
   Keller E, 2020, STROKE, V51, P3719, DOI 10.1161/STROKEAHA.120.031224
   Kirkman MA, 2009, ACTA NEUROL BELG, V109, P114
   Konrad R, 2020, EUROSURVEILLANCE, V25, P13, DOI 10.2807/1560-7917.ES.2020.25.9.2000173
   Laird-Maddox M., 2014, PERSPECT HLTH INF MA, V11, P1
   Malas MB, 2020, ECLINICALMEDICINE, V29-30, DOI 10.1016/j.eclinm.2020.100639
   Merkler AE, 2020, JAMA NEUROL, V77, P1366, DOI 10.1001/jamaneurol.2020.2730
   Modin D, 2020, CIRCULATION, V142, P2080, DOI 10.1161/CIRCULATIONAHA.120.050809
   Muhammad S., ANEURYSMAL SUBARACHN
   Qureshi AI, 2021, STROKE, V52, P905, DOI 10.1161/STROKEAHA.120.031786
   Qureshi AI, 2021, J NEUROIMAGING, V31, P171, DOI 10.1111/jon.12803
   Qureshi AI, 2020, INT J STROKE, V15, P540, DOI 10.1177/1747493020923234
   Qureshi AI, 2015, NEUROCRIT CARE, V22, P409, DOI 10.1007/s12028-014-0084-7
   Qureshi AI, 2012, ARCH PHYS MED REHAB, V93, P1408, DOI 10.1016/j.apmr.2012.02.032
   Qureshi AI, 2011, ARCH NEUROL-CHICAGO, V68, P1536, DOI 10.1001/archneurol.2011.213
   Qureshi AI, 2011, J NEUROSURG, V114, P834, DOI 10.3171/2010.6.JNS091486
   Qureshi AI, 2020, HEALTHCARE RES J, V1, P17
   Ruan QR, 2020, INTENS CARE MED, V46, P846, DOI 10.1007/s00134-020-05991-x
   Sakr Y, 2020, ANN INTENSIVE CARE, V10, DOI 10.1186/s13613-020-00741-0
   Sarrafzadeh A, 2010, NEUROCRIT CARE, V13, P339, DOI 10.1007/s12028-010-9432-4
   Shi SB, 2020, JAMA CARDIOL, V5, P802, DOI 10.1001/jamacardio.2020.0950
   Singhania N, 2020, AM J CARDIOVASC DRUG, V20, P393, DOI 10.1007/s40256-020-00431-z
   Tan M, 2020, IMMUNOLOGY, P261, DOI DOI 10.1111/imm.13223
   Tang YJ, 2020, FRONT IMMUNOL, V11, DOI 10.3389/fimmu.2020.01708
   Varga Z, 2020, LANCET, V395, P1417, DOI 10.1016/S0140-6736(20)30937-5
   Vaschetto R, 2020, J CLIN NEUROSCI, V79, P71, DOI 10.1016/j.jocn.2020.07.032
   Wang WL, 2020, JAMA-J AM MED ASSOC, V323, P1843, DOI 10.1001/jama.2020.3786
   Weiss P, 2020, LANCET, V395, P1014, DOI 10.1016/S0140-6736(20)30633-4
   Wu CM, 2020, JAMA INTERN MED, V180, P934, DOI 10.1001/jamainternmed.2020.0994
   Zaim S, 2020, CURR PROB CARDIOLOGY, V45, DOI 10.1016/j.cpcardiol.2020.100618
   Zhou F, 2020, LANCET, V395, P1054, DOI 10.1016/S0140-6736(20)30566-3
NR 47
TC 5
Z9 5
U1 1
U2 1
PU ELSEVIER SCIENCE INC
PI NEW YORK
PA STE 800, 230 PARK AVE, NEW YORK, NY 10169 USA
SN 1878-8750
EI 1878-8769
J9 WORLD NEUROSURG
JI World Neurosurg.
PD JUL
PY 2021
VL 151
BP E615
EP E620
DI 10.1016/j.wneu.2021.04.089
EA JUL 2021
PG 6
WC Clinical Neurology; Surgery
WE Science Citation Index Expanded (SCI-EXPANDED)
SC Neurosciences & Neurology; Surgery
GA TE3HU
UT WOS:000669905700030
PM 33940263
OA Green Published, Bronze
DA 2022-06-17
ER

PT J
AU Salimi, S
   Hamlyn, JM
AF Salimi, Shabnam
   Hamlyn, John M.
TI COVID-19 and Crosstalk With the Hallmarks of Aging
SO JOURNALS OF GERONTOLOGY SERIES A-BIOLOGICAL SCIENCES AND MEDICAL
   SCIENCES
LA English
DT Review
DE COVID-19; Pandemic; Comorbidity; Aging; Hallmarks of aging; Antiaging
ID RESPIRATORY SYNDROME CORONAVIRUS; ANTIBODY-RESPONSE; INFLUENZA-VIRUS;
   SARS-COV; IMMUNITY; PROTEIN; CELLS; MITOCHONDRIA; INFLAMMATION;
   RECOGNITION
AB Within the past several decades, the emergence of new viral diseases with severe health complications and mortality is evidence of an age-dependent, compromised bodily response to abrupt stress with concomitantly reduced immunity. The new severe acute respiratory syndrome coronavirus 2, SARS-CoV-2, causes coronavirus disease 2019 (COVID-19). It has increased morbidity and mortality in persons with underlying chronic diseases and those with a compromised immune system regardless of age and in older adults who are more likely to have these conditions. While SARS-CoV-2 is highly virulent, there is variability in the severity of the disease and its complications in humans. Severe pneumonia, acute respiratory distress syndrome, lung fibrosis, cardiovascular events, acute kidney injury, stroke, hospitalization, and mortality have been reported that result from pathogen-host interactions. Hallmarks of aging, interacting with one another, have been proposed to influence health span in older adults, possibly via mechanisms regulating the immune system. Here, we review the potential roles of the hallmarks of aging, coupled with host-coronavirus interactions. Of these hallmarks, we focused on those that directly or indirectly interact with viral infections, including immunosenescence, inflammation and inflammasomes, adaptive immunosenescence, genomic instability, mitochondrial dysfunction, epigenetic alterations, telomere attrition, and impaired autophagy. These hallmarks likely contribute to the increased pathophysiological responses to SARS-CoV-2 among older adults and may play roles as an additive risk of accelerated biological aging even after recovery. We also briefly discuss the role of antiaging drug candidates that require paramount attention in COVID-19 research.
C1 [Salimi, Shabnam] Univ Maryland, Dept Epidemiol & Publ Hlth, Div Gerontol, Sch Med, Baltimore, MD 21201 USA.
   [Hamlyn, John M.] Univ Maryland, Sch Med, Dept Physiol, Baltimore, MD 21201 USA.
RP Salimi, S (通讯作者)，Univ Maryland, Dept Epidemiol & Publ Hlth, Div Gerontol, Sch Med, Baltimore, MD 21201 USA.
EM ssalimi@som.umaryland.edu
RI Salimi, Shabnam/ABD-9552-2020
OI Salimi, Shabnam/0000-0002-5522-0305
FU National Institute on Aging-Biology [K01AG059898]
FX National Institute on Aging-Biology (grant/award number: K01AG059898).
CR Akira S, 2006, CELL, V124, P783, DOI 10.1016/j.cell.2006.02.015
   Alghamdi IG, 2014, INT J GEN MED, V7, P417, DOI 10.2147/IJGM.S67061
   Bai Y, 2020, JAMA-J AM MED ASSOC, V323, P1406, DOI 10.1001/jama.2020.2565
   Barzilai N, 2016, CELL METAB, V23, P1060, DOI 10.1016/j.cmet.2016.05.011
   Bektas A, 2017, J LEUKOCYTE BIOL, V102, P977, DOI 10.1189/jlb.3RI0716-335R
   Bellon M, 2017, VIRUSES-BASEL, V9, DOI 10.3390/v9100289
   BHOPAL R, 2020, BMJ-BRIT MED J, V369, DOI DOI 10.1136/BMJ.M1366
   Birkenkamp KU, 2003, J IMMUNOL, V171, P1623, DOI 10.4049/jimmunol.171.4.1623
   Boehm U, 1997, ANNU REV IMMUNOL, V15, P749, DOI 10.1146/annurev.immunol.15.1.749
   Boulias K, 2016, MOL CELL, V62, P153, DOI 10.1016/j.molcel.2016.04.008
   Britanova OV, 2014, J IMMUNOL, V192, P2689, DOI 10.4049/jimmunol.1302064
   Chase M, 2019, INFLUENZA OTHER RESP, V13, P64, DOI 10.1111/irv.12608
   Clark BJ, 2013, CRIT CARE, V17, DOI 10.1186/cc12737
   Coutard B, 2020, ANTIVIR RES, V176, DOI 10.1016/j.antiviral.2020.104742
   Cuervo AM, 2014, CURR OPIN IMMUNOL, V29, P97, DOI 10.1016/j.coi.2014.05.006
   de Barcelos IP, 2019, BIOLOGY-BASEL, V8, DOI 10.3390/biology8020028
   Breda CND, 2019, REDOX BIOL, V26, DOI 10.1016/j.redox.2019.101255
   Dittmann M, 2015, CELL, V160, P631, DOI 10.1016/j.cell.2015.01.040
   Dong XN, 2013, J INNATE IMMUN, V5, P480, DOI 10.1159/000346388
   Dubois CM, 2001, AM J PATHOL, V158, P305, DOI 10.1016/S0002-9440(10)63970-3
   Espinoza SE, 2008, J GERONTOL A-BIOL, V63, P505, DOI 10.1093/gerona/63.5.505
   Ferrucci L, 2020, AGING CELL, V19, DOI 10.1111/acel.13080
   Ferrucci L, 2018, NAT REV CARDIOL, V15, P505, DOI 10.1038/s41569-018-0064-2
   Feser J, 2011, FEBS LETT, V585, P2041, DOI 10.1016/j.febslet.2010.11.016
   Franceschi C, 2000, ANN NY ACAD SCI, V908, P244
   Frasca D, 2016, VACCINE, V34, P2834, DOI 10.1016/j.vaccine.2016.04.023
   Fung TS, 2019, ANNU REV MICROBIOL, V73, P529, DOI 10.1146/annurev-micro-020518-115759
   Gassen NC, 2019, NAT COMMUN, V10, DOI 10.1038/s41467-019-13659-4
   Grasselli G, 2020, JAMA-J AM MED ASSOC, V323, P1545, DOI 10.1001/jama.2020.4031
   Guan WJ, 2020, EUR RESPIR J, V55, DOI 10.1183/13993003.00597-2020
   Harman D, 2003, ANTIOXID REDOX SIGN, V5, P557, DOI 10.1089/152308603770310202
   Heidinger BJ, 2012, P NATL ACAD SCI USA, V109, P1743, DOI 10.1073/pnas.1113306109
   Hoffmann M, 2020, CELL, V181, P271, DOI 10.1016/j.cell.2020.02.052
   Iwata-Yoshikawa N, 2019, J VIROL, V93, DOI 10.1128/JVI.01815-18
   Kadel S, 2018, FRONT IMMUNOL, V9, DOI 10.3389/fimmu.2018.01653
   Karlberg J, 2004, AM J EPIDEMIOL, V159, P229, DOI 10.1093/aje/kwh056
   Kawai T, 2010, NAT IMMUNOL, V11, P373, DOI 10.1038/ni.1863
   Keating R, 2013, NAT IMMUNOL, V14, P1266, DOI 10.1038/ni.2741
   Kennedy BK, 2014, CELL, V159, P708, DOI 10.1016/j.cell.2014.10.039
   Koff WC, 2020, NEW ENGL J MED, V383, P804, DOI 10.1056/NEJMp2006761
   Kraig E, 2018, EXP GERONTOL, V105, P53, DOI 10.1016/j.exger.2017.12.026
   Le Couteur DG, 2020, J GERONTOL A-BIOL, V75, pE119, DOI 10.1093/gerona/glaa077
   Letko M, 2020, NAT MICROBIOL, V5, P562, DOI [10.1101/2020.01.22.915660, 10.1038/s41564-020-0688-y]
   Li B, 2020, CLIN RES CARDIOL, V109, P531, DOI 10.1007/s00392-020-01626-9
   Li C, 2020, INFECT GENET EVOL, V82, DOI 10.1016/j.meegid.2020.104285
   Li G, 2020, J MED VIROL, V92, P424, DOI 10.1002/jmv.25685
   Li MMH, 2016, CELL HOST MICROBE, V20, P123, DOI 10.1016/j.chom.2016.07.012
   Li PC, 2018, FRONT CELL INFECT MI, V8, DOI 10.3389/fcimb.2018.00113
   Liu DX, 2014, ANTIVIR RES, V109, P97, DOI 10.1016/j.antiviral.2014.06.013
   Lopez-Otin C, 2013, CELL, V153, P1194, DOI 10.1016/j.cell.2013.05.039
   Lu AT, 2019, AGING-US, V11, P303, DOI 10.18632/aging.101684
   Luk HKH, 2019, INFECT GENET EVOL, V71, P21, DOI 10.1016/j.meegid.2019.03.001
   Ma-Lauer Y, 2016, P NATL ACAD SCI USA, V113, pE5192, DOI 10.1073/pnas.1603435113
   Mahbub Shegufta, 2011, Current Immunology Reviews, V7, P104, DOI 10.2174/157339511794474181
   Mannick JB, 2018, SCI TRANSL MED, V10, DOI 10.1126/scitranslmed.aaq1564
   Mannick JB, 2014, SCI TRANSL MED, V6, DOI 10.1126/scitranslmed.3009892
   Marquez EJ, 2020, NAT COMMUN, V11, DOI 10.1038/s41467-020-14396-9
   Matsuyama S, 2010, J VIROL, V84, P12658, DOI 10.1128/JVI.01542-10
   Mills EL, 2017, NAT IMMUNOL, V18, P488, DOI 10.1038/ni.3704
   Molony RD, 2018, EXP GERONTOL, V107, P130, DOI 10.1016/j.exger.2017.08.019
   Moser TS, 2012, PLOS PATHOG, V8, DOI 10.1371/journal.ppat.1002661
   Moskowitz DM, 2017, SCI IMMUNOL, V2, DOI 10.1126/sciimmunol.aag0192
   Munster VJ, 2020, NEW ENGL J MED, V382, P692, DOI 10.1056/NEJMp2000929
   Nelemans T, 2019, VIRUSES-BASEL, V11, DOI 10.3390/v11100961
   Nikolich-Zugich J, 2020, GEROSCIENCE, V42, P505, DOI 10.1007/s11357-020-00186-0
   Nikolich-Zugich J, 2018, NAT IMMUNOL, V19, P10, DOI 10.1038/s41590-017-0006-x
   Pawelec G, 2012, IMMUN AGEING, V9, DOI 10.1186/1742-4933-9-15
   Pillai PS, 2016, SCIENCE, V352, P463, DOI 10.1126/science.aaf3926
   Promislow DEL, 2020, J GERONTOL A-BIOL, V75, pE30, DOI 10.1093/gerona/glaa094
   Ruiz-Ortega M, 2001, CURR OPIN NEPHROL HY, V10, P321, DOI 10.1097/00041552-200105000-00005
   Ryan EL, 2016, BIOMOLECULES, V6, DOI 10.3390/biom6010002
   Salimi S, 2018, J AM GERIATR SOC, V66, P804, DOI 10.1111/jgs.15268
   Sargiacomo C, 2020, AGING-US, V12, P6511, DOI 10.18632/aging.103001
   Schoeman D, 2019, VIROL J, V16, DOI 10.1186/s12985-019-1182-0
   Schumacker PT, 2014, AM J PHYSIOL-LUNG C, V306, pL962, DOI 10.1152/ajplung.00073.2014
   Shibue T, 2006, EMBO J, V25, P4952, DOI 10.1038/sj.emboj.7601359
   Sprent J, 2011, NAT IMMUNOL, V12, P478, DOI 10.1038/ni.2018
   Stallone G, 2019, INT J MOL SCI, V20, DOI 10.3390/ijms20112774
   Sullivan JA, 2012, PLOS PATHOG, V8, DOI 10.1371/journal.ppat.1002533
   Swanson KV, 2019, NAT REV IMMUNOL, V19, P477, DOI 10.1038/s41577-019-0165-0
   Tan YX, 2007, J VIROL, V81, P6346, DOI 10.1128/JVI.00090-07
   Tanaka T, 2018, AGING CELL, V17, DOI 10.1111/acel.12799
   Tang SW, 2012, J BIOMED SCI, V19, DOI 10.1186/1423-0127-19-92
   Traish A, 2018, J CLIN MED, V7, DOI 10.3390/jcm7120549
   Ucar D, 2017, J EXP MED, V214, P3123, DOI 10.1084/jem.20170416
   van de Sandt CE, 2017, AM J RESP CELL MOL, V57, P536, DOI 10.1165/rcmb.2016-0377OC
   van Doremalen N, 2020, NEW ENGL J MED, V382, P1564, DOI [10.1101/2020.03.09.20033217, 10.1056/NEJMc2004973]
   Vaughan DE, 2017, ARTERIOSCL THROM VAS, V37, P1446, DOI 10.1161/ATVBAHA.117.309451
   Vijg J, 2017, ESSAYS BIOCHEM, V61, P305, DOI 10.1042/EBC20160082
   Wang Z, 2017, VIRUSES-BASEL, V9, DOI 10.3390/v9080218
   Wu ZY, 2020, JAMA-J AM MED ASSOC, V323, P1239, DOI 10.1001/jama.2020.2648
   Yan RH, 2020, SCIENCE, V367, P1444, DOI 10.1126/science.abb2762
   Yang Y, 2013, PROTEIN CELL, V4, P951, DOI 10.1007/s13238-013-3096-8
   Yao ZX, 2020, AGING-US, V12, P7639, DOI 10.18632/aging.103101
   Yuan L, 2015, J BIOL CHEM, V290, P3172, DOI 10.1074/jbc.M114.619890
   Yuan XL, 2007, AM J RESP CELL MOL, V37, P9, DOI 10.1165/rcmb.2005-0345RC
   Zhang JJ, 2020, ALLERGY, V75, P1730, DOI 10.1111/all.14238
   Zhang L, 2019, P NATL ACAD SCI USA, V116, P9014, DOI 10.1073/pnas.1902510116
   Zhao CY, 2020, FRONT IMMUNOL, V11, DOI 10.3389/fimmu.2020.00211
   Zhou YD, 2020, CELL DISCOV, V6, DOI 10.1038/s41421-020-0153-3
NR 100
TC 42
Z9 42
U1 5
U2 10
PU OXFORD UNIV PRESS INC
PI CARY
PA JOURNALS DEPT, 2001 EVANS RD, CARY, NC 27513 USA
SN 1079-5006
EI 1758-535X
J9 J GERONTOL A-BIOL
JI J. Gerontol. Ser. A-Biol. Sci. Med. Sci.
PD SEP 1
PY 2020
VL 75
IS 9
BP E34
EP E41
DI 10.1093/gerona/glaa149
PG 8
WC Geriatrics & Gerontology; Gerontology
WE Science Citation Index Expanded (SCI-EXPANDED); Social Science Citation Index (SSCI)
SC Geriatrics & Gerontology
GA OD5AN
UT WOS:000579864100002
PM 32544216
OA Green Published, Green Submitted, Bronze
DA 2022-06-17
ER

PT J
AU Borges, FK
   Bhandari, M
   Patel, A
   Avram, V
   Guerra-Farfan, E
   Sigamani, A
   Umer, M
   Tiboni, M
   Adili, A
   Neary, J
   Tandon, V
   Sancheti, PK
   Lawendy, A
   Jenkinson, R
   Ramokgopa, M
   Biccard, BM
   Szczeklik, W
   Wang, CY
   Landoni, G
   Forget, P
   Popova, E
   Wood, G
   Nur, AN
   John, B
   Sleczka, P
   Feibel, RJ
   Balaguer-Castro, M
   Deheshi, B
   Winemaker, M
   de Beer, J
   Kolesar, R
   Teixidor-Serra, J
   Tomas-Hernandez, J
   McGillion, M
   Shanthanna, H
   Moppett, I
   Vincent, J
   Pettit, S
   Harvey, V
   Gauthier, L
   Alvarado, K
   Devereaux, PJ
AF Borges, Flavia K.
   Bhandari, Mohit
   Patel, Ameen
   Avram, Victoria
   Guerra-Farfan, Ernesto
   Sigamani, Alben
   Umer, Masood
   Tiboni, Maria
   Adili, Anthony
   Neary, John
   Tandon, Vikas
   Sancheti, Parag K.
   Lawendy, AbdelRahman
   Jenkinson, Richard
   Ramokgopa, Mmampapatla
   Biccard, Bruce M.
   Szczeklik, Wojciech
   Wang, Chew Yin
   Landoni, Giovanni
   Forget, Patrice
   Popova, Ekaterine
   Wood, Gavin
   Nur, Aamer Nabi
   John, Bobby
   Sleczka, Pawel
   Feibel, Robert J.
   Balaguer-Castro, Mariano
   Deheshi, Benjamin
   Winemaker, Mitchell
   de Beer, Justin
   Kolesar, Richard
   Teixidor-Serra, Jordi
   Tomas-Hernandez, Jordi
   McGillion, Michael
   Shanthanna, Harsha
   Moppett, Iain
   Vincent, Jessica
   Pettit, Shirley
   Harvey, Valerie
   Gauthier, Leslie
   Alvarado, Kim
   Devereaux, P. J.
TI Rationale and design of the HIP fracture Accelerated surgical TreaTment
   And Care tracK (HIP ATTACK) Trial: a protocol for an international
   randomised controlled trial evaluating early surgery for hip fracture
   patients
SO BMJ OPEN
LA English
DT Article
ID CONFUSION ASSESSMENT METHOD; MYOCARDIAL INJURY; SHORT-TERM; MORTALITY;
   HEMIARTHROPLASTY; ARTHROPLASTY; ASSOCIATION; OUTCOMES; TIME
AB Introduction Annually, millions of adults suffer hip fractures. The mortality rate post a hip fracture is 7%-10% at 30 days and 10%-20% at 90 days. Observational data suggest that early surgery can improve these outcomes in hip fracture patients. We designed a clinical trial-HIP fracture Accelerated surgical TreaTment And Care tracK (HIP ATTACK) to determine the effect of accelerated surgery compared with standard care on the 90-day risk of all-cause mortality and major perioperative complications.
   Methods and analysis HIP ATTACK is a multicentre, international, parallel group randomised controlled trial (RCT) that will include patients >= 45 years of age and diagnosed with a hip fracture from a low-energy mechanism requiring surgery. Patients are randomised to accelerated medical assessment and surgical repair (goal within 6 h) or standard care. The co-primary outcomes are (1) all-cause mortality and (2) a composite of major perioperative complications (ie, mortality and non-fatal myocardial infarction, pulmonary embolism, pneumonia, sepsis, stroke, and life-threatening and major bleeding) at 90 days after randomisation. All patients will be followed up for a period of 1 year. We will enrol 3000 patients.
   Ethics and dissemination All centres had ethics approval before randomising patients. Written informed consent is required for all patients before randomisation. HIP ATTACK is the first large international trial designed to examine whether accelerated surgery can improve outcomes in patients with a hip fracture. The dissemination plan includes publishing the results in a policy-influencing journal, conference presentations, engagement of influential medical organisations, and providing public awareness through multimedia resources.
C1 [Borges, Flavia K.; Vincent, Jessica; Pettit, Shirley; Harvey, Valerie; Devereaux, P. J.] Populat Hlth Res Inst, Dept Perioperat Med, Hamilton, ON, Canada.
   [Bhandari, Mohit; Avram, Victoria; Adili, Anthony; Winemaker, Mitchell; de Beer, Justin] McMaster Univ, Dept Surg, Hamilton, ON, Canada.
   [Patel, Ameen; Tiboni, Maria; Neary, John; Tandon, Vikas] McMaster Univ, Dept Med, Hamilton, ON, Canada.
   [Guerra-Farfan, Ernesto; Teixidor-Serra, Jordi; Tomas-Hernandez, Jordi] Vall dHebron Univ Hosp, Dept Orthopaed Surg & Traumatol, Barcelona, Spain.
   [Sigamani, Alben] Narayana Hlth, Dept Clin Res, Bangalore, Karnataka, India.
   [Umer, Masood] Aga Khan Univ, Dept Orthopaed Surg, Karachi, Pakistan.
   [Sancheti, Parag K.] Sancheti Inst Orthopaed & Rehabil, Dept Orthopaed Surg, Pune, Maharashtra, India.
   [Lawendy, AbdelRahman] London Hlth Sci Ctr, Dept Surg, London, England.
   [Jenkinson, Richard] Sunnybrook Hlth Sci Ctr, Toronto, ON, Canada.
   [Jenkinson, Richard] Univ Toronto, Dept Surg, Toronto, ON, Canada.
   [Jenkinson, Richard] Univ Toronto, Inst Hlth Policy Management & Evaluat, Toronto, ON, Canada.
   [Ramokgopa, Mmampapatla] Chris Hani Baragwanath Acad Hosp, Dept Orthopaed Surg, Johannesburg, South Africa.
   [Ramokgopa, Mmampapatla] Univ Witwatersrand, Johannesburg, South Africa.
   [Biccard, Bruce M.] Univ Cape Town, Dept Anaesthesia & Perioperat Med, Cape Town, South Africa.
   [Szczeklik, Wojciech] Jagiellonian Univ, Dept Intens Care & Perioperat Med, Med Coll, Krakow, Poland.
   [Wang, Chew Yin] Univ Malaya, Dept Anaesthesiol, Kuala Lumpur, Malaysia.
   [Landoni, Giovanni] Univ Vita Salute San Raffaele, Milan, Italy.
   [Landoni, Giovanni] IRCCS San Raffaele Sci Inst, Dept Anaesthesia & Intens Care, Milan, Italy.
   [Forget, Patrice] Univ Ziekenhuis Brussel, Dept Anesthesiol & Perioperat Med, Brussels, Belgium.
   [Popova, Ekaterine] Biomed Res Inst IIB St Pau, Barcelona, Spain.
   [Wood, Gavin] Queens Univ, Dept Surg, Kingston, ON, Canada.
   [Nur, Aamer Nabi] Shifa Int Hosp, Islamabad, Pakistan.
   [John, Bobby] Christian Med Coll & Hosp, Dept Orthopaed Surg, Ludhiana, Punjab, India.
   [Sleczka, Pawel] SPZOZ, Orthopaed, Myslenice, Poland.
   [Feibel, Robert J.] Univ Ottawa, Dept Surg, Ottawa, ON, Canada.
   [Balaguer-Castro, Mariano] Parc Tauli Hosp Univ, Dept Orthopaed Surg & Traumatol, Barcelona, Spain.
   [Deheshi, Benjamin] Sharif Surg Oncol, Dept Orthopaed, Ft Worth, TX USA.
   [Kolesar, Richard; Shanthanna, Harsha] McMaster Univ, Dept Anaesthesia, Hamilton, ON, Canada.
   [McGillion, Michael] McMaster Univ, Sch Nursing, Hamilton, ON, Canada.
   [Moppett, Iain] Univ Nottingham, Dept Anaesthesia & Crit Care, Nottingham, England.
   [Gauthier, Leslie] Hamilton Hlth Sci, Hamilton, ON, Canada.
   [Devereaux, P. J.] McMaster Univ, Dept Hlth Res Methods, Hamilton, ON, Canada.
   [Devereaux, P. J.] McMaster Univ, Dept Evidence, Hamilton, ON, Canada.
   [Devereaux, P. J.] McMaster Univ, Dept Impact HEI, Hamilton, ON, Canada.
RP Devereaux, PJ (通讯作者)，Populat Hlth Res Inst, Dept Perioperat Med, Hamilton, ON, Canada.; Devereaux, PJ (通讯作者)，McMaster Univ, Dept Hlth Res Methods, Hamilton, ON, Canada.; Devereaux, PJ (通讯作者)，McMaster Univ, Dept Evidence, Hamilton, ON, Canada.; Devereaux, PJ (通讯作者)，McMaster Univ, Dept Impact HEI, Hamilton, ON, Canada.
EM philipj@mcmaster.ca
RI Winemaker, Mitchell/AAQ-5131-2021; Adili, Anthony/AAR-7196-2021;
   Devereaux, PJ/AAF-2862-2019; Balaguer-Castro, Mariano/Y-3415-2018;
   Giovanni, Landoni/AAH-1881-2019; Wang, Chew Yin/F-7573-2010; Bhandari,
   Mohit/AAQ-1675-2021; Moppett, Iain Keith/B-1756-2008; Borges, Flavia
   Kessler/V-7681-2019; Szczeklik, Wojciech/N-8096-2014; Devereaux,
   PJ/AAY-1757-2021; Forget, Patrice/AAO-6918-2020; /AAS-6500-2021
OI Balaguer-Castro, Mariano/0000-0003-3625-6887; Giovanni,
   Landoni/0000-0002-8594-5980; Moppett, Iain Keith/0000-0003-3750-6067;
   Borges, Flavia Kessler/0000-0001-5377-7612; Szczeklik,
   Wojciech/0000-0002-1349-1123; Forget, Patrice/0000-0001-5772-8439;
   Teixidor Serra, Jordi/0000-0003-1280-9088; /0000-0002-3819-1602;
   SIGAMANI, ALBEN/0000-0002-6927-1947; Sleczka, Pawel/0000-0002-0440-688X
FU Canadian Institute of Health and Research (CIHR) Foundation Award;
   CIHR's Strategy for Patient Oriented Research (SPOR), through the
   Ontario SPOR Support Unit (OSSU); Ontario Ministry of Health and
   Long-Term Care; Smith Nephew
FX This work was supported by the following grants: Canadian Institute of
   Health and Research (CIHR) Foundation Award, CIHR's Strategy for Patient
   Oriented Research (SPOR), through the Ontario SPOR Support Unit (OSSU)
   as well as the Ontario Ministry of Health and Long-Term Care, and a
   grant from Smith & Nephew to recruit 300 patients in Spain.
CR [Anonymous], 2012, CANADA HLTH ACT ANN
   Beloosesky Y, 2007, J GERONTOL A-BIOL, V62, P420, DOI 10.1093/gerona/62.4.420
   Bessissow A, 2014, J COMP EFFECT RES, V3, P115, DOI 10.2217/cer.14.5
   Bohm E, 2015, CAN J SURG, V58, P257, DOI 10.1503/cjs.017714
   Botto F, 2014, ANESTHESIOLOGY, V120, P564, DOI 10.1097/ALN.0000000000000113
   Brauer Carmen A, 2009, JAMA, V302, P1573, DOI 10.1001/jama.2009.1462
   Buse GL, 2014, CAN MED ASSOC J, V186, pE52, DOI 10.1503/cmaj.130901
   Devereaux PJ, 2017, JAMA-J AM MED ASSOC, V317, P1642, DOI 10.1001/jama.2017.4360
   Heddle NM, 2016, NEW ENGL J MED, V375, P1937, DOI 10.1056/NEJMoa1609014
   INOUYE SK, 1990, ANN INTERN MED, V113, P941, DOI 10.7326/0003-4819-113-12-941
   Latham NK, 2008, ARCH PHYS MED REHAB, V89, P2146, DOI 10.1016/j.apmr.2008.04.016
   Le Manach Y, 2015, JAMA-J AM MED ASSOC, V314, P1159, DOI 10.1001/jama.2015.10842
   LeBlanc ES, 2011, ARCH INTERN MED, V171, P1831, DOI 10.1001/archinternmed.2011.447
   Maheshwari K, 2018, J ORTHOP TRAUMA, V32, P105, DOI 10.1097/BOT.0000000000001043
   Mangione KK, 2010, J AM GERIATR SOC, V58, P1911, DOI 10.1111/j.1532-5415.2010.03076.x
   Maxwell MJ, 2008, BRIT J ANAESTH, V101, P511, DOI 10.1093/bja/aen236
   MCGILLION MH, 2018, CMAJ S, V190, pS3, DOI DOI 10.1503/CMAJ.180447
   McGrory BJ, 1997, J ARTHROPLASTY, V12, P340, DOI 10.1016/S0883-5403(97)90033-4
   Miller RR, 2008, J AM GERIATR SOC, V56, P1050, DOI 10.1111/j.1532-5415.2008.01708.x
   Moja L, 2012, PLOS ONE, V7, DOI 10.1371/journal.pone.0046175
   Nichols CI, 2017, J ARTHROPLASTY, V32, pS128, DOI 10.1016/j.arth.2017.01.023
   O'Brien J, 2000, LANCET, V355, P1295
   Petrella RJ, 2002, AM J PHYS MED REHAB, V81, P639, DOI 10.1097/00002060-200209000-00001
   Roberts SE, 2003, BRIT MED J, V327, P771, DOI 10.1136/bmj.327.7418.771
   Shiga T, 2008, CAN J ANAESTH, V55, P146, DOI 10.1007/BF03016088
   Simunovic N, 2010, CAN MED ASSOC J, V182, P1609, DOI 10.1503/cmaj.092220
   Smith T, 2014, AGE AGEING, V43, P464, DOI 10.1093/ageing/afu065
   SooHoo NF, 2013, ORTHOPEDICS, V36, pE384, DOI 10.3928/01477447-20130327-09
   Stineman MG, 1996, ARCH PHYS MED REHAB, V77, P1101, DOI 10.1016/S0003-9993(96)90130-6
   Svensen CH, 2004, J CLIN ANESTH, V16, P435, DOI 10.1016/j.jclinane.2003.12.008
   Thygesen K, 2012, J AM COLL CARDIOL, V60, P1581, DOI [10.1016/j.jacc.2012.08.001, 10.1038/nrcardio.2012.122]
   Uzoigwe CE, 2013, INJURY, V44, P726, DOI 10.1016/j.injury.2012.08.025
   Wei LA, 2008, J AM GERIATR SOC, V56, P823, DOI 10.1111/j.1532-5415.2008.01674.x
   White SM, 2010, ANAESTHESIA, V65, P243, DOI 10.1111/j.1365-2044.2009.06208.x
   Woolf AD, 2003, B WORLD HEALTH ORGAN, V81, P646
NR 35
TC 13
Z9 13
U1 0
U2 3
PU BMJ PUBLISHING GROUP
PI LONDON
PA BRITISH MED ASSOC HOUSE, TAVISTOCK SQUARE, LONDON WC1H 9JR, ENGLAND
SN 2044-6055
J9 BMJ OPEN
JI BMJ Open
PD JUN
PY 2019
VL 9
IS 4
AR e028537
DI 10.1136/bmjopen-2018-028537
PG 8
WC Medicine, General & Internal
WE Science Citation Index Expanded (SCI-EXPANDED); Social Science Citation Index (SSCI)
SC General & Internal Medicine
GA IC7MA
UT WOS:000471157200278
PM 31048449
OA gold, Green Published
DA 2022-06-17
ER

PT J
AU Yuri, T
   Kondo, Y
   Kohno, K
   Lei, YC
   Kanematsu, S
   Kuwata, M
   Iwasaka, T
   Tsubura, A
AF Yuri, Takashi
   Kondo, Yaeko
   Kohno, Keiko
   Lei, Yen-Chang
   Kanematsu, Seika
   Kuwata, Maki
   Iwasaka, Toshiji
   Tsubura, Airo
TI An autopsy case of chronic progressive external ophthalmoplegia with
   renal insufficiency
SO MEDICAL MOLECULAR MORPHOLOGY
LA English
DT Article
DE Antimitochondrial antibody; Chronic progressive external ophthalmoplegia
   (CPEO); Immunohistochemistry; Mitochondria; Mitochondrial diseases;
   Renal insufficiency; Ultrastructure
ID KEARNS-SAYRE-SYNDROME; FOCAL SEGMENTAL GLOMERULOSCLEROSIS; STROKE-LIKE
   EPISODES; LACTIC-ACIDOSIS; MITOCHONDRIAL CYTOPATHY; PATIENT;
   INVOLVEMENT; MYOPATHIES; ENCEPHALOMYOPATHIES; ENCEPHALOPATHY
AB An autopsy of a 44-year-old Japanese woman with mitochondrial cytopathy confirmed the presence of chronic progressive external ophthalmoplegia (CPEO). Immunohistochemistry using antimitochondrial antibody was performed to observe the ultrastructure of the skeletal muscle and renal tissues. The patient was born of consanguineous parents, developed normally, and was of average intelligence. At 22 years of age, the patient noticed hearing loss, and subsequently, over time, developed a progressive generalized muscle weakness, which included limitation of eye movement and ptosis. At age 41, a muscle biopsy was performed using the modified Gomori trichrome method and demonstrated the presence of ragged red fibers. After the evaluation of her results in conjunction with her clinical course, she was diagnosed with CPEO. Renal insufficiency was discovered at age 30, and the patient died at the age of 44 of respiratory failure caused by respiratory muscle weakness and pneumonia. The autopsy revealed fiber size variation within the skeletal muscle, and an antimitochondrial antibody analysis demonstrated the accumulation of mitochondria between the bundles of myofibrils, as well as in subsarcolemmal locations. Ultrastructurally, abnormal mitochondria with disoriented cristae and paracrystalline inclusions were seen. Although no remarkable histological changes were noted in the kidneys, tubular epithelial cells exhibited accumulated abnormal mitochondria, similar to those seen in the skeletal muscle. Because mitochondrial diseases can affect other energy-dependent organs in addition to the skeletal muscle, immunohistochemical examina-tions employing an antimitochondrial antibody are useful for obtaining further ultrastructural observations that can assist in making a distinct diagnosis of this systemic disorder.
C1 [Yuri, Takashi; Lei, Yen-Chang; Kanematsu, Seika; Kuwata, Maki; Tsubura, Airo] Kansai Med Univ, Dept Pathol 2, Osaka 5708506, Japan.
   [Yuri, Takashi; Lei, Yen-Chang; Kanematsu, Seika; Kuwata, Maki; Tsubura, Airo] Kansai Med Univ, Dept Cardiol Endocrinol & Metab, Osaka 5708506, Japan.
   [Kondo, Yaeko; Iwasaka, Toshiji] Hirakata Hosp, Osaka, Japan.
   [Kohno, Keiko] Takii Hosp, Osaka, Japan.
RP Yuri, T (通讯作者)，Kansai Med Univ, Dept Pathol 2, Osaka 5708506, Japan.
EM yurit@takii.kmu.ac.jp
CR BAN S, 1992, ACTA PATHOL JAPON, V42, P818
   Buemi M, 1997, NEPHRON, V76, P249, DOI 10.1159/000190188
   DIMAURO S, 1985, ANN NEUROL, V17, P521, DOI 10.1002/ana.410170602
   Doleris LM, 2000, KIDNEY INT, V58, P1851, DOI 10.1111/j.1523-1755.2000.00356.x
   Emma F, 2006, PEDIATR NEPHROL, V21, P355, DOI 10.1007/s00467-005-2092-5
   GOTO Y, 1990, J PEDIATR-US, V116, P904, DOI 10.1016/S0022-3476(05)80648-1
   Gucer S, 2005, PEDIATR DEVEL PATHOL, V8, P710, DOI 10.1007/s10024-005-0058-z
   Hall AM, 2008, QJM-INT J MED, V101, P755, DOI 10.1093/qjmed/hcn060
   HAMAZAKI S, 1989, ACTA PATHOL JAPON, V39, P599
   ISHIKAWA Y, 1995, PATHOL RES PRACT, V191, P64, DOI 10.1016/S0344-0338(11)80927-1
   Jansen JJ, 1997, J AM SOC NEPHROL, V8, P1118
   Caballero PEJ, 2007, NEUROLOGIST, V13, P33, DOI 10.1097/01.nrl.0000252953.49721.f5
   Klopstock T, 1999, NEUROLOGY, V53, P855, DOI 10.1212/WNL.53.4.855
   KOBAYASHI Y, 1982, EUR J PEDIATR, V139, P25, DOI 10.1007/BF00442074
   Kornblum C, 2005, J NEUROL, V252, P1101, DOI 10.1007/s00415-005-0827-7
   Lau KK, 2007, INT UROL NEPHROL, V39, P941, DOI 10.1007/s11255-006-9172-8
   LINDAL S, 1992, ULTRASTRUCT PATHOL, V16, P263, DOI 10.3109/01913129209061355
   MORI K, 1991, AM J MED GENET, V38, P583, DOI 10.1002/ajmg.1320380417
   Niaudet P, 1996, PEDIATR NEPHROL, V10, P368
   ROTIG A, 1995, J PEDIATR-US, V126, P597, DOI 10.1016/S0022-3476(95)70359-4
   Sarnat HB, 2005, CAN J NEUROL SCI, V32, P152, DOI 10.1017/S0317167100003929
   Schapira AHV, 1999, EUR J CLIN INVEST, V29, P886
   Sciacco M, 2001, J NEUROL, V248, P778, DOI 10.1007/s004150170094
   Shoffner JM, 2000, NEUROL CLIN, V18, P105, DOI 10.1016/S0733-8619(05)70180-8
   Simon DK, 1999, ANNU REV MED, V50, P111
   Steiner I, 2002, Cesk Patol, V38, P41
   SZABOLCS MJ, 1994, KIDNEY INT, V45, P1388, DOI 10.1038/ki.1994.181
   Wabbels B, 2007, GRAEF ARCH CLIN EXP, V245, P1533, DOI 10.1007/s00417-007-0603-8
   WEISS LM, 1991, MODERN PATHOL, V4, P596
NR 29
TC 2
Z9 2
U1 0
U2 0
PU SPRINGER TOKYO
PI TOKYO
PA 1-11-11 KUDAN-KITA, CHIYODA-KU, TOKYO, 102-0073, JAPAN
SN 1860-1480
J9 MED MOL MORPHOL
JI Med. Mol. Morphol.
PD DEC
PY 2008
VL 41
IS 4
BP 233
EP 237
DI 10.1007/s00795-008-0420-0
PG 5
WC Biology; Microscopy; Pathology
WE Science Citation Index Expanded (SCI-EXPANDED)
SC Life Sciences & Biomedicine - Other Topics; Microscopy; Pathology
GA 387SL
UT WOS:000261971800008
PM 19107614
DA 2022-06-17
ER

PT J
AU Wilkinson, JM
   Codipilly, DC
   Wilfahrt, RP
AF Wilkinson, John M.
   Codipilly, Don Chamil
   Wilfahrt, Robert P.
TI Dysphagia: Evaluation and Collaborative Management
SO AMERICAN FAMILY PHYSICIAN
LA English
DT Article
ID OROPHARYNGEAL DYSPHAGIA; CLINICAL-FEATURES; PREVALENCE; DIAGNOSIS;
   SWALLOW; DISORDERS; SOCIETY; RISK; ESOPHAGITIS; RELIABILITY
AB Dysphagia is common but may be underreported. Specific symptoms, rather than their perceived location, should guide the initial evaluation and imaging. Obstructive symptoms that seem to originate in the throat or neck may actually be caused by distal esophageal lesions. Oropharyngeal dysphagia manifests as difficulty initiating swallowing, coughing, choking, or aspiration, and it is most commonly caused by chronic neurologic conditions such as stroke, Parkinson disease, or dementia. Symptoms should be thoroughly evaluated because of the risk of aspiration. Patients with esophageal dysphagia may report a sensation of food getting stuck after swallowing. This condition is most commonly caused by gastroesophageal reflux disease and functional esophageal disorders. Eosinophilic esophagitis is triggered by food allergens and is increasingly prevalent; esophageal biopsies should be performed to make the diagnosis. Esophageal motility disorders such as achalasia are relatively rare and may be overdiagnosed. Opioid-induced esophageal dysfunction is becoming more common. Esophagogastroduodenoscopy is recommended for the initial evaluation of esophageal dysphagia, with barium esophagography as an adjunct. Esophageal cancer and other serious conditions have a low prevalence, and testing in low-risk patients may be deferred while a four-week trial of acid-suppressing therapy is undertaken. Many frail older adults with progressive neurologic disease have significant but unrecognized dysphagia, which significantly increases their risk of aspiration pneumonia and malnourishment. In these patients, the diagnosis of dysphagia should prompt a discussion about goals of care before potentially harmful interventions are considered. Speech-language pathologists and other specialists, in collaboration with family physicians, can provide structured assessments and make appropriate recommendations for safe swallowing, palliative care, or rehabilitation. Copyright (C) 2021 American Academy of Family Physicians.
C1 [Wilkinson, John M.; Wilfahrt, Robert P.] Mayo Clin, Coll Med & Sci, Dept Family Med, Rochester, MN USA.
   [Wilkinson, John M.; Wilfahrt, Robert P.] Mayo Clin, Coll Med & Sci, Alix Sch Med, 200 1st St SW, Rochester, MN 55905 USA.
   [Codipilly, Don Chamil] Mayo Clin, Coll Med & Sci, Div Gastroenterol & Hepatol, Rochester, MN USA.
RP Wilkinson, JM (通讯作者)，Mayo Clin, Coll Med & Sci, Alix Sch Med, 200 1st St SW, Rochester, MN 55905 USA.
EM wilkinson.john@mayo.edu
CR Acosta RD, 2016, GASTROINTEST ENDOSC, V83, P3, DOI 10.1016/j.gie.2015.09.035
   Alagiakrishnan K, 2013, ARCH GERONTOL GERIAT, V56, P1, DOI 10.1016/j.archger.2012.04.011
   Almansa C, 2012, DIS ESOPHAGUS, V25, P214, DOI 10.1111/j.1442-2050.2011.01258.x
   Ashraf HH, 2017, WORLD J GASTROENTERO, V23, P1038, DOI 10.3748/wjg.v23.i6.1038
   Aziz Q, 2016, GASTROENTEROLOGY, V150, P1368, DOI 10.1053/j.gastro.2016.02.012
   Baijens LWJ, 2016, CLIN INTERV AGING, V11, P1403, DOI 10.2147/CIA.S107750
   Belafsky PC, 2008, ANN OTO RHINOL LARYN, V117, P919, DOI 10.1177/000348940811701210
   Brady S, 2013, OTOLARYNG CLIN N AM, V46, P1009, DOI 10.1016/j.otc.2013.08.001
   Braun T, 2018, BMJ OPEN, V8, DOI 10.1136/bmjopen-2017-019016
   Bredenoord AJ, 2019, NEUROGASTROENT MOTIL, V31, DOI 10.1111/nmo.13594
   Cegelka A, 2014, J AM GERIATR SOC, V62, P1590, DOI 10.1111/jgs.12924
   Cho SY, 2015, NEUROGASTROENT MOTIL, V27, P212, DOI 10.1111/nmo.12467
   Dellon ES, 2017, GASTROENTEROLOGY, V152, P776, DOI 10.1053/j.gastro.2016.11.021
   Drossman DA, 2016, GASTROENTEROLOGY, V150, P1262, DOI 10.1053/j.gastro.2016.02.032
   Ford AC, 2017, GUT, V66, P411, DOI 10.1136/gutjnl-2015-310721
   Givens JL, 2012, J AM GERIATR SOC, V60, P905, DOI 10.1111/j.1532-5415.2012.03919.x
   Heijnen BJ, 2016, DYSPHAGIA, V31, P214, DOI 10.1007/s00455-015-9680-8
   Jansson-Knodell CL, 2017, MAYO CLIN PROC, V92, P965, DOI 10.1016/j.mayocp.2017.03.021
   Kahrilas PJ, 2015, NEUROGASTROENT MOTIL, V27, P160, DOI 10.1111/nmo.12477
   Katz PO, 2013, AM J GASTROENTEROL, V108, P308, DOI 10.1038/ajg.2012.444
   Khalaf M, 2018, AM J MED, V131, P1034, DOI 10.1016/j.amjmed.2018.02.031
   Kidambi T, 2012, WORLD J GASTROENTERO, V18, P4335, DOI 10.3748/wjg.v18.i32.4335
   Kraichely RE, 2010, ALIMENT PHARM THER, V31, P601, DOI 10.1111/j.1365-2036.2009.04212.x
   L'lnstitut de Tourisme et d'Hotellerie du Quebec; Palliative Care McGill Department of Family Medicine McGill University, 2019, INT C PALL CAR EAT W
   Lee BE, 2012, WORLD J GASTROENTERO, V18, P2462, DOI 10.3748/wjg.v18.i20.2462
   Lin LC, 2002, J AM GERIATR SOC, V50, P1118, DOI 10.1046/j.1532-5415.2002.50270.x
   Liu Louis W C, 2018, J Can Assoc Gastroenterol, V1, P5, DOI 10.1093/jcag/gwx008
   Lubart E, 2009, GERONTOLOGY, V55, P393, DOI 10.1159/000218162
   Lucendo AJ, 2013, J ALLERGY CLIN IMMUN, V131, P797, DOI 10.1016/j.jaci.2012.12.664
   Malagelada J, WORLD GASTROENTEROLO
   McCormick SE, 2006, GI MOTILITY ONLINE
   McHorney CA, 2002, DYSPHAGIA, V17, P97, DOI 10.1007/s00455-001-0109-1
   Font MM, 2017, EUR J GASTROEN HEPAT, V29, P1332, DOI 10.1097/MEG.0000000000000983
   Mion F, 2019, NEUROGASTROENT MOTIL, V31, DOI 10.1111/nmo.13587
   Moayyedi PM, 2017, AM J GASTROENTEROL, V112, P988, DOI 10.1038/ajg.2017.154
   Palmer JB, 2000, AM FAM PHYSICIAN, V61, P2453
   Ratuapli SK, 2015, AM J GASTROENTEROL, V110, P979, DOI 10.1038/ajg.2015.154
   Rhatigan E, 2010, BRIT J SURG, V97, P1831, DOI 10.1002/bjs.7225
   Richter JE, 2018, GASTROENTEROLOGY, V154, P267, DOI 10.1053/j.gastro.2017.07.045
   Roden DF, 2013, OTOLARYNG CLIN N AM, V46, P965, DOI 10.1016/j.otc.2013.08.008
   Saconato M, 2016, INT ARCH OTORHINOLAR, V20, P13, DOI 10.1055/s-0035-1564721
   Sampson EL, 2009, COCHRANE DB SYST REV, DOI 10.1002/14651858.CD007209.pub2
   Sasegbon A, 2017, NEUROGASTROENT MOTIL, V29, DOI 10.1111/nmo.13100
   Scherer K, 2005, JAMA-J AM MED ASSOC, V293, P1906, DOI 10.1001/jama.293.15.1906
   Serra-Prat M, 2011, J AM GERIATR SOC, V59, P186, DOI 10.1111/j.1532-5415.2010.03227.x
   Shaw SM, 2013, OTOLARYNG CLIN N AM, V46, P937, DOI 10.1016/j.otc.2013.09.006
   Spieker MR, 2000, AM FAM PHYSICIAN, V61, P3639
   Straumann A, 2018, GASTROENTEROLOGY, V154, P346, DOI 10.1053/j.gastro.2017.05.066
   Teno JM, 2012, J AM GERIATR SOC, V60, P1918, DOI 10.1111/j.1532-5415.2012.04148.x
   Traynor BJ, 2000, ARCH NEUROL-CHICAGO, V57, P1171, DOI 10.1001/archneur.57.8.1171
   Vakil N, 2006, GASTROENTEROLOGY, V131, P390, DOI 10.1053/j.gastro.2006.04.029
   Varghese TK, 2013, ANN THORAC SURG, V96, P346, DOI 10.1016/j.athoracsur.2013.02.069
   Vose Alicia, 2014, Curr Phys Med Rehabil Rep, V2, P197
   Wallace AL, 2000, GASTROENTEROLOGY, V118, P678, DOI 10.1016/S0016-5085(00)70137-5
   Weijenborg PW, 2012, NEUROGASTROENT MOTIL, V24, P747, DOI 10.1111/j.1365-2982.2012.01888.x
   Wilkins T, 2007, J AM BOARD FAM MED, V20, P144, DOI 10.3122/jabfm.2007.02.060045
   Zendehdel K, 2011, AM J GASTROENTEROL, V106, P57, DOI 10.1038/ajg.2010.449
NR 57
TC 5
Z9 5
U1 4
U2 15
PU AMER ACAD FAMILY PHYSICIANS
PI KANSAS CITY
PA 8880 WARD PARKWAY, KANSAS CITY, MO 64114-2797 USA
SN 0002-838X
EI 1532-0650
J9 AM FAM PHYSICIAN
JI Am. Fam. Physician
PD JAN 15
PY 2021
VL 103
IS 2
BP 97
EP 106
PG 10
WC Primary Health Care; Medicine, General & Internal
WE Science Citation Index Expanded (SCI-EXPANDED); Social Science Citation Index (SSCI)
SC General & Internal Medicine
GA PU3SA
UT WOS:000609223900014
PM 33448766
DA 2022-06-17
ER

PT J
AU Yan, D
   Shi, HH
   Qin, JB
   Zhao, Z
   Yin, MY
   Liu, XB
   Ye, KC
   Liu, G
   Li, WM
   Lu, XW
AF Yan, Dong
   Shi, Huihua
   Qin, Jinbao
   Zhao, Zhen
   Yin, Minyi
   Liu, Xiaobing
   Ye, Kaichuang
   Liu, Guang
   Li, Weimin
   Lu, Xinwu
TI Outcomes of emergency in situ laser fenestration-assisted thoracic
   endovascular aortic repair in patients with acute Stanford type A aortic
   dissection unfit for open surgery
SO JOURNAL OF VASCULAR SURGERY
LA English
DT Article
DE Aortic dissection; Laser; In situ fenestration; TEVAR
ID STENT-GRAFT; INTERNATIONAL-REGISTRY
AB Objective: This study investigated the outcomes of emergency in situ laser fenestration (ISLF)-assisted thoracic endovascular aortic repair (TEVAR) for patients with acute Stanford type A aortic dissection unfit for open surgery.
   Methods: Twenty patients with acute Stanford type A aortic dissection who were found to be unfit for open surgery, underwent emergency ISLF-assisted TEVAR in our center between March 2016 and December 2018. Anatomic criteria for endovascular repair: coronary artery and aortic valve was not involved, proximal landing zone diameter of 45 mm or less, and proximal landing zone length of 20 mm or greater. Their clinical outcomes were reviewed retrospectively.
   Results: Twenty patients achieved a procedural success of 100.0%. The 30-day mortality was 10%; two patients died, one of severe pneumonia and the other from cerebral hemorrhage after the operation. Rate of stroke at 30 days was 5%. The average follow-up time was 16 months (range, 3-26 months). One death owing to heart failure occurred at 23 months postoperatively. Kaplan-Meier curve analysis revealed that the 24-month survival rate was 77.1%. Two patients had type Ia endoleaks and one had a type II endoleak. There was no stent graft migration or fenestration-related endoleak and all patients had a thrombosed false lumen in the covered section of the stent grafts. No reintervention, myocardial infarction, transient ischemic attacks, cerebral infarction, or other complications occurred during the follow-up period.
   Conclusions: Emergency ISLF-assisted TEVAR is a safe and effective alternative method for treating acute Stanford type A aortic dissection unfit for open surgery.
C1 [Yan, Dong; Shi, Huihua; Qin, Jinbao; Zhao, Zhen; Yin, Minyi; Liu, Xiaobing; Ye, Kaichuang; Liu, Guang; Li, Weimin; Lu, Xinwu] Shanghai Jiao Tong Univ, Shanghai Peoples Hosp 9, Sch Med, Dept Vasc Surg, Shanghai 200011, Peoples R China.
   [Yan, Dong; Shi, Huihua; Qin, Jinbao; Zhao, Zhen; Yin, Minyi; Liu, Xiaobing; Ye, Kaichuang; Liu, Guang; Li, Weimin; Lu, Xinwu] Shanghai Jiao Tong Univ, Vasc Ctr, Shanghai, Peoples R China.
RP Lu, XW (通讯作者)，Shanghai Jiao Tong Univ, Shanghai Peoples Hosp 9, Sch Med, Dept Vasc Surg, Shanghai 200011, Peoples R China.
EM luxinwu@shsmu.edu.cn
FU National Natural Science Foundation of China [51890892, 81870346,
   81601621, 81600205]
FX Supported by the National Natural Science Foundation of China (51890892,
   81870346, 81601621, 81600205).
CR Bonser RS, 2011, J AM COLL CARDIOL, V58, P2455, DOI 10.1016/j.jacc.2011.06.067
   Canaud L, 2014, ANN SURG, V260, P389, DOI 10.1097/SLA.0000000000000585
   Centofanti P, 2006, ANN THORAC SURG, V82, P1658, DOI 10.1016/j.athoracsur.2006.05.065
   Crawford SA, 2016, J VASC SURG, V64, P244, DOI 10.1016/j.jvs.2016.03.445
   Dong ZH, 2009, CIRCULATION, V119, P735, DOI 10.1161/CIRCULATIONAHA.107.759076
   Pontes JCDV, 2013, REV BRAS CIR CARDIOV, V28, P145, DOI 10.5935/1678-9741.20130018
   Hagan PG, 2000, JAMA-J AM MED ASSOC, V283, P897, DOI 10.1001/jama.283.7.897
   Jayet J, 2018, EUR J VASC ENDOVASC, V56, P68, DOI 10.1016/j.ejvs.2018.03.016
   Jordan WD, 2015, J VASC SURG, V61, P589, DOI 10.1016/j.jvs.2014.09.033
   Li ZJ, 2016, J AM COLL CARDIOL, V68, P1944, DOI 10.1016/j.jacc.2016.08.031
   Liu G, 2018, LASER SURG MED, V50, P837, DOI 10.1002/lsm.22937
   Lu QS, 2018, INT J CARDIOL, V265, P218, DOI 10.1016/j.ijcard.2018.04.095
   Lu SY, 2016, J CARDIOTHORAC SURG, V11, DOI 10.1186/s13019-016-0500-5
   Murphy EH, 2009, J ENDOVASC THER, V16, P457, DOI 10.1583/09-2746.1
   Nienaber CA, 2017, J THORAC CARDIOV SUR, V153, pS3, DOI 10.1016/j.jtcvs.2016.07.078
   Nordon IM, 2012, EUR J VASC ENDOVASC, V44, P406, DOI 10.1016/j.ejvs.2012.07.018
   Qin JB, 2017, J AM HEART ASSOC, V6, DOI 10.1161/JAHA.116.004542
   Rampoldi V, 2007, ANN THORAC SURG, V83, P55, DOI 10.1016/j.athoracsur.2006.08.007
   Redlinger RE, 2012, J VASC SURG, V56, P1828, DOI 10.1016/j.jvs.2012.10.051
   Roselli EE, 2015, J THORAC CARDIOV SUR, V149, P144, DOI 10.1016/j.jtcvs.2014.07.109
   Sakalihasan N, 2020, EUR HEART J, V41, P896, DOI 10.1093/eurheartj/ehy890
   Shang T, 2018, EUR J VASC ENDOVASC, V55, P369, DOI 10.1016/j.ejvs.2017.11.022
   Sonesson B, 2019, J VASC SURG, V69, P1664, DOI 10.1016/j.jvs.2018.09.052
   Spear R, 2017, J ENDOVASC THER, V24, P534, DOI 10.1177/1526602817714569
   Tazaki J, 2017, J VASC SURG, V66, P1340, DOI 10.1016/j.jvs.2017.03.432
   Trimarchi S, 2010, J THORAC CARDIOV SUR, V140, P784, DOI 10.1016/j.jtcvs.2009.11.014
   Tsai TT, 2006, CIRCULATION, V114, pI350, DOI 10.1161/CIRCULATIONAHA.105.000497
   Zhu T, 2017, J VASC SURG, V66, P1644, DOI 10.1016/j.jvs.2017.04.050
   Zou JJ, 2016, CARDIOVASC INTER RAD, V39, P1550, DOI 10.1007/s00270-016-1439-6
NR 29
TC 12
Z9 14
U1 1
U2 7
PU MOSBY-ELSEVIER
PI NEW YORK
PA 360 PARK AVENUE SOUTH, NEW YORK, NY 10010-1710 USA
SN 0741-5214
J9 J VASC SURG
JI J. Vasc. Surg.
PD MAY
PY 2020
VL 71
IS 5
BP 1472
EP +
DI 10.1016/j.jvs.2019.08.233
PG 9
WC Surgery; Peripheral Vascular Disease
WE Science Citation Index Expanded (SCI-EXPANDED)
SC Surgery; Cardiovascular System & Cardiology
GA LH0QY
UT WOS:000528496800005
PM 31676177
DA 2022-06-17
ER

PT J
AU Shen, YF
   Cheng, XP
   Ying, MZ
   Zhang, WM
   Jiang, XD
   Du, KL
AF Shen, Yanfei
   Cheng, Xuping
   Ying, Manzhen
   Zhang, Weimin
   Jiang, Xuandong
   Du, Kailei
TI Early low-energy versus high-energy enteral nutrition support in
   patients with traumatic intracerebral haemorrhage: protocol for a
   randomised controlled trial
SO BMJ OPEN
LA English
DT Article
ID THERAPY
AB Background Early enteral nutrition (EN) is associated with shorter hospital stay and lower infection and mortality rates in patients with intracerebral haemorrhage. However, high-energy support always causes clinical complications, such as diarrhoea and aspiration pneumonia, and the true benefit of high-energy support in these patients has not been investigated. The appropriate amount of energy support still needs further investigation. Therefore, we are performing a randomised controlled trial to investigate whether early low-energy EN can decrease mortality and feeding-related complications and improve neurological outcomes as compared with high-energy EN in traumatic intracerebral haemorrhage (TICH) patients.
   Methods/analysis This is a randomised, single-blind clinical trial performed in one teaching hospital. 220 TICH patients will be randomly allocated to one of two groups in a 1: 1 ratio: an intervention group, and a control group. The intervention group will receive early low-energy EN (10 kcal/kg/day) and the control group will receive high-energy EN (25 kcal/kg/day) for 7 days. All these patients will be followed up for 90 days. The primary outcome is all-cause 90-day mortality. Secondary outcomes include the modified Rankin score, Glasgow Outcome Scale (GOS) and the National Institutes of Health Stroke Scale (NIHSS). Outcomes will be assessed at admission, 7, 30 and 90 days after onset of this trial. The safety of EN strategies will be assessed every day during hospitalisation.
   Ethics and dissemination The trial will be conducted in accordance with the Declaration of Helsinki and has been approved by the ethics committee of Dongyang People's Hospital. The findings will be published in peer-reviewed medical journals.
C1 [Shen, Yanfei; Cheng, Xuping; Ying, Manzhen; Zhang, Weimin; Jiang, Xuandong; Du, Kailei] Dongyang Peoples Hosp, Dept Intens Care Unit, Jinhua, Zhejiang, Peoples R China.
RP Du, KL (通讯作者)，Dongyang Peoples Hosp, Dept Intens Care Unit, Jinhua, Zhejiang, Peoples R China.
EM dukailei1223@126.com
RI Shen, Yanfei/S-6525-2016
OI Shen, Yanfei/0000-0002-6752-2829
CR Arabi YM, 2011, AM J CLIN NUTR, V93, P569, DOI 10.3945/ajcn.110.005074
   Arabi YM, 2010, JPEN-PARENTER ENTER, V34, P280, DOI 10.1177/0148607109353439
   Barlow KM, 2013, HAND CLINIC, V112, P891, DOI 10.1016/B978-0-444-52910-7.00011-8
   Campbell BCV, 2015, NEW ENGL J MED, V372, P1009, DOI 10.1056/NEJMoa1414792
   Casaer MP, 2013, AM J RESP CRIT CARE, V187, P247, DOI 10.1164/rccm.201206-0999OC
   Goyal M, 2015, NEW ENGL J MED, V372, P1019, DOI 10.1056/NEJMoa1414905
   GRAHM TW, 1989, NEUROSURGERY, V25, P729, DOI 10.1227/00006123-198911000-00007
   Jolliet P, 1999, CLIN NUTR, V18, P47, DOI 10.1016/S0261-5614(99)80049-1
   McClave SA, 2016, JPEN-PARENTER ENTER, V40, P159, DOI [10.1177/0148607115621863, 10.1097/CCM.0000000000001525]
   McClave SA, 2009, JPEN-PARENTER ENTER, V33, P277, DOI 10.1177/0148607109335234
   OTT L, 1991, J NEUROSURG, V74, P738, DOI 10.3171/jns.1991.74.5.0738
   Peeters W, 2015, ACTA NEUROCHIR, V157, P1683, DOI 10.1007/s00701-015-2512-7
   Petros S, 2016, JPEN-PARENTER ENTER, V40, P242, DOI 10.1177/0148607114528980
   Rice TW, 2011, CRIT CARE MED, V39, P967, DOI 10.1097/CCM.0b013e31820a905a
   SAXE JM, 1994, J TRAUMA, V37, P581, DOI 10.1097/00005373-199410000-00010
   Seule M, 2015, FACIAL PLAST SURG, V31, P325, DOI 10.1055/s-0035-1562884
   Taylor SJ, 1999, CRIT CARE MED, V27, P2525, DOI 10.1097/00003246-199911000-00033
   YOUNG B, 1992, J NEUROTRAUM, V9, pS375
NR 18
TC 2
Z9 3
U1 0
U2 2
PU BMJ PUBLISHING GROUP
PI LONDON
PA BRITISH MED ASSOC HOUSE, TAVISTOCK SQUARE, LONDON WC1H 9JR, ENGLAND
SN 2044-6055
J9 BMJ OPEN
JI BMJ Open
PD NOV
PY 2017
VL 7
IS 11
AR e019199
DI 10.1136/bmjopen-2017-019199
PG 5
WC Medicine, General & Internal
WE Science Citation Index Expanded (SCI-EXPANDED)
SC General & Internal Medicine
GA FT1MA
UT WOS:000422898800256
PM 29183931
OA gold, Green Published
DA 2022-06-17
ER

PT J
AU Baker, DW
   Einstadter, D
   Husak, SS
   Cebul, RD
AF Baker, DW
   Einstadter, D
   Husak, SS
   Cebul, RD
TI Trends in postdischarge mortality and readmissions - Has length of stay
   declined too far?
SO ARCHIVES OF INTERNAL MEDICINE
LA English
DT Article
ID PROSPECTIVE PAYMENT SYSTEM; OUTCOMES; CARE; QUALITY; HOSPITALS;
   DISCHARGE; RATES
AB Background: Length of hospital stay continues to decline, but the effect on postdischarge outcomes is unclear.
   Methods: We determined trends in risk-adjusted mortality rates and readmission rates for 83 445 Medicare patients discharged alive after hospitalization for myocardial infarction, heart failure, gastrointestinal hemorrhage, chronic obstructive pulmonary disease, pneumonia, or stroke. Patients were stratified into deciles of observed/ expected length of stay to determine whether patients whose length of stay was much shorter than expected had higher risk-adjusted mortality and readmission rates. Analyses were stratified by whether a do-not-resuscitate (DNR) order was written within 2 days of admission (early) or later.
   Results: From 1991 through 1997, risk-adjusted postdischarge mortality generally remained stable for patients without a DNR order. Postdischarge mortality increased by 21% to 72% for patients with early DNR orders and increased for 2 of 6 diagnoses for patients with late DNR orders. Markedly shorter than expected length of stay was associated with higher than expected risk-adjusted mortality for patients with early DNR orders but not for others (no DNR and late DNR). Risk-adjusted readmission rates remained stable from 1991 through 1997, except for a 15% (95% confidence interval, 3%-30%) increase for patients with congestive heart failure. Short observed/expected length of stay was not associated with higher readmission rates.
   Conclusions: The dramatic decline in length of stay from 1991 through 1997 was not associated with worse postdischarge outcomes for patients without DNR orders. However, postdischarge mortality increased among patients with early DNR orders, and some of this trend may be due to patients being discharged more rapidly than previously.
C1 Case Western Reserve Univ, Metrohlth Med Ctr, Ctr Hlth Care Res & Policy, Cleveland, OH 44106 USA.
   Case Western Reserve Univ, Metrohlth Med Ctr, Dept Med, Cleveland, OH 44106 USA.
   Case Western Reserve Univ, Dept Epidemiol & Biostat, Cleveland, OH 44106 USA.
RP Baker, DW (通讯作者)，Northwestern Univ, Feinberg Sch Med, Div Gen Internal Med, Dept Med, 676 N St Clair St,Suite 200, Chicago, IL 60611 USA.
EM dwbaker@northwestern.edu
FU AGENCY FOR HEALTHCARE RESEARCH AND QUALITY [R01HS009969] Funding Source:
   NIH RePORTER; AHRQ HHS [R01 HS09969] Funding Source: Medline
CR APPLEBY L, 1993, AM J PSYCHIAT, V150, P72
   ASH AS, 1997, RISK ADJUSTMENT MEAS, P444
   Baker DW, 2002, MED CARE, V40, P879, DOI 10.1097/00005650-200210000-00006
   Clarke A, 2001, EUR J PUBLIC HEALTH, V11, P166, DOI 10.1093/eurpub/11.2.166
   EPSTEIN AM, 1991, INQUIRY-J HEALTH CAR, V28, P19
   FITZGERALD JF, 1988, NEW ENGL J MED, V319, P1392, DOI 10.1056/NEJM198811243192106
   Halm EA, 2002, ARCH INTERN MED, V162, P1278, DOI 10.1001/archinte.162.11.1278
   HARRISON ML, 1995, CAN MED ASSOC J, V153, P745
   Kominski G F, 1993, Health Care Financ Rev, V15, P121
   KOSECOFF J, 1990, JAMA-J AM MED ASSOC, V264, P1980, DOI 10.1001/jama.264.15.1980
   Leyland AH, 1995, IMA J MATH APPL MED, V12, P175
   Lieberman PB, 1998, AM J PSYCHIAT, V155, P905, DOI 10.1176/ajp.155.7.905
   Philbin EF, 1997, AM J MANAG C, V3, P1285
   ROSENTHAL GE, 1994, JOINT COMM J QUAL IM, V20, P425, DOI 10.1016/S1070-3241(16)30088-8
   Sgura F A, 2001, Cost Qual, P12
   SGURA FA, 2001, COST QUAL        JUN, P25
   WENGER NS, 1995, ARCH INTERN MED, V155, P2063, DOI 10.1001/archinte.155.19.2063
   1998, HEALTHC FINANC MANAG, V52, P20
NR 18
TC 98
Z9 100
U1 0
U2 8
PU AMER MEDICAL ASSOC
PI CHICAGO
PA 330 N WABASH AVE, STE 39300, CHICAGO, IL 60611-5885 USA
SN 0003-9926
EI 1538-3679
J9 ARCH INTERN MED
JI Arch. Intern. Med.
PD MAR 8
PY 2004
VL 164
IS 5
BP 538
EP 544
DI 10.1001/archinte.164.5.538
PG 7
WC Medicine, General & Internal
WE Science Citation Index Expanded (SCI-EXPANDED); Social Science Citation Index (SSCI)
SC General & Internal Medicine
GA 801CN
UT WOS:000220074100010
PM 15006831
OA Bronze
DA 2022-06-17
ER

PT J
AU Popescu, I
   Heslin, KC
   Coffey, RM
   Washington, RE
   Barrett, ML
   Karnell, LH
   Escarce, JJ
AF Popescu, Ioana
   Heslin, Kevin C.
   Coffey, Rosanna M.
   Washington, Raynard E.
   Barrett, Marguerite L.
   Karnell, Lucy H.
   Escarce, Jose J.
TI Differences in Use of High-quality and Low-quality Hospitals Among
   Working-age Individuals by Insurance Type
SO MEDICAL CARE
LA English
DT Article
DE health insurance; Medicaid; uninsured; hospital quality
ID ACUTE MYOCARDIAL-INFARCTION; RACIAL DISPARITIES; OF-CARE; MORTALITY;
   MEDICAID; OUTCOMES; BLACK; SURGERY; RISK; ASSESSMENTS
AB Background: Research suggests that individuals with Medicaid or no insurance receive fewer evidence-based treatments and have worse outcomes than those with private insurance for a broad range of conditions. These differences may be due to patients' receiving care in hospitals of different quality.
   Research Design: We used the Healthcare Cost and Utilization Project State Inpatient Databases 2009-2010 data to identify patients aged 18-64 years with private insurance, Medicaid, or no insurance who were hospitalized with acute myocardial infarction, heart failure, pneumonia, stroke, or gastrointestinal hemorrhage. Multinomial logit regressions estimated the probability of admissions to hospitals classified as high, medium, or low quality on the basis of risk-adjusted, in-hospital mortality.
   Results: Compared with patients who have private insurance, those with Medicaid or no insurance were more likely to be minorities and to reside in areas with low-socioeconomic status. The probability of admission to high-quality hospitals was similar for patients with Medicaid (23.3%) and private insurance (23.0%) but was significantly lower for patients without insurance (19.8%, P < 0.01) compared with the other 2 insurance groups. Accounting for demographic, socioeconomic, and clinical characteristics did not influence the results.
   Conclusions: Previously noted disparities in hospital quality of care for Medicaid recipients are not explained by differences in the quality of hospitals they use. Patients without insurance have lower use of high-quality hospitals, a finding that needs exploration with data after 2013 in light of the Affordable Care Act, which is designed to improve access to medical care for patients without insurance.
C1 [Popescu, Ioana; Escarce, Jose J.] David Geffen Sch Med, Div Gen Internal Med & Hlth Serv Res, Los Angeles, CA USA.
   [Popescu, Ioana] RAND Corp, Santa Monica, CA USA.
   [Heslin, Kevin C.; Washington, Raynard E.] Agcy Healthcare Qual & Res, Rockville, MD USA.
   [Coffey, Rosanna M.; Karnell, Lucy H.] Truven Hlth Analyt, Bethesda, MD USA.
   [Barrett, Marguerite L.] ML Barrett Inc, Del Mar, CA USA.
RP Popescu, I (通讯作者)，Univ Calif Los Angeles, David Geffen Sch Med, Div Gen Internal Med & Hlth Serv Res, 911 Broxton Ave, Los Angeles, CA 90095 USA.
EM ipopescu@mednet.ucla.edu
FU Agency for Healthcare Research and Quality (AHRQ); Center for Delivery,
   Organization, and Markets; Healthcare Cost and Utilization Project
   (HCUP)
FX Supported by the Agency for Healthcare Research and Quality (AHRQ),
   Center for Delivery, Organization, and Markets, Healthcare Cost and
   Utilization Project (HCUP). The views expressed in this article are
   those of the authors and do not necessarily reflect those of AHRQ or the
   US Department of Health and Human Services.
CR Agency for Healthcare Research and Quality, NAT HEALTHC DISP REP
   Agency for Healthcare Research and Quality, 2010, QUAL IND EST RISK AD
   Agency for Healthcare Research and Quality, 2015, INP QUAL IND TECHN S
   ANDERSEN RM, 1995, J HEALTH SOC BEHAV, V36, P1, DOI 10.2307/2137284
   Barnato AE, 2005, MED CARE, V43, P308, DOI 10.1097/01.mlr.0000156848.62086.06
   Barton MK, 2015, CA-CANCER J CLIN, V65, P165, DOI 10.3322/caac.21270
   Bishop T., 1975, DISCRETE MULTIVARIAT
   Blesch G., 2008, MOD HEALTHCARE, V38, P11
   Blesch G., 2008, MOD HEALTHCARE, V38, P16
   Blesch Gregg, 2008, Mod Healthc, V38, P6
   Borzecki AM, 2010, MED CARE, V48, P1117, DOI 10.1097/MLR.0b013e3181ef9d53
   Coffey R, 2013, METHODS APPL AHRQ QU
   Cram P, 2009, J NATL MED ASSOC, V101, P1132, DOI 10.1016/S0027-9684(15)31109-3
   *CTR MED MED SERV, 2004, PREM HOSP QUAL INC D
   Dalton JE, 2013, ANESTHESIOLOGY, V118, P1298, DOI 10.1097/ALN.0b013e31828e12b3
   Dimick J, 2013, HEALTH AFFAIR, V32, P1046, DOI 10.1377/hlthaff.2011.1365
   Epstein AJ, 2012, MED CARE, V50, P1, DOI 10.1097/MLR.0b013e31822d5de9
   Fargen KM, 2015, J NEUROSURG, V122, P870, DOI 10.3171/2014.12.JNS14646
   Goldman LE, 2007, MED CARE, V45, P579, DOI 10.1097/MLR.0b013e318041f723
   Goldman LE, 2015, HEALTH SERV RES, V50, P922, DOI 10.1111/1475-6773.12239
   Halasyamani LK, 2007, J HOSP MED, V2, P128, DOI 10.1002/jhm.176
   Hasan O, 2010, J HOSP MED, V5, P452, DOI 10.1002/jhm.687
   Hays RD, 2013, SOC COMP PSYCH TOR C
   Jha AK, 2011, HEALTH AFFAIR, V30, P1904, DOI 10.1377/hlthaff.2011.0027
   KAHN KL, 1994, JAMA-J AM MED ASSOC, V271, P1169, DOI 10.1001/jama.271.15.1169
   Kahntroff Jeffrey, 2009, Virtual Mentor, V11, P49, DOI 10.1001/virtualmentor.2009.11.1.hlaw1-0901
   Kleinman LC, 2009, HEALTH SERV RES, V44, P288, DOI 10.1111/j.1475-6773.2008.00900.x
   Krivo LJ, 1996, SOC FORCES, V75, P619, DOI 10.2307/2580416
   Kumar G, 2014, CRIT CARE MED, V42, P583, DOI 10.1097/01.ccm.0000435667.15070.9c
   Li Z, 2010, SAS GLOBAL FORUM 201
   Lyon SM, 2011, AM J RESP CRIT CARE, V184, P809, DOI 10.1164/rccm.201101-0089OC
   Momin EN, 2012, ARCH SURG-CHICAGO, V147, P1017, DOI 10.1001/archsurg.2012.1459
   O'Brien SM, 2007, CIRCULATION, V116, P2969, DOI 10.1161/CIRCULATIONAHA.107.703553
   Popescu I, 2009, CIRC-CARDIOVASC QUAL, V2, P221, DOI 10.1161/CIRCOUTCOMES.108.813790
   Rangrass G, 2014, JAMA SURG, V149, P223, DOI 10.1001/jamasurg.2013.4041
   Rosenbaum S, 2012, HEALTH AFFAIR, V31, P1749, DOI 10.1377/hlthaff.2012.0517
   Skinner J, 2005, CIRCULATION, V112, P2634, DOI 10.1161/CIRCULATIONAHA.105.543231
   Spencer CS, 2013, HEALTH AFFAIR, V32, P1731, DOI 10.1377/hlthaff.2012.1400
   Thompson NR, 2015, MED CARE, V53, P374, DOI 10.1097/MLR.0000000000000326
   Weissman JS, 2013, MED CARE, V51, P389, DOI 10.1097/MLR.0b013e31827fef95
   Werner RM, 2008, JAMA-J AM MED ASSOC, V299, P2180, DOI 10.1001/jama.299.18.2180
NR 41
TC 4
Z9 4
U1 0
U2 11
PU LIPPINCOTT WILLIAMS & WILKINS
PI PHILADELPHIA
PA TWO COMMERCE SQ, 2001 MARKET ST, PHILADELPHIA, PA 19103 USA
SN 0025-7079
EI 1537-1948
J9 MED CARE
JI Med. Care
PD FEB
PY 2017
VL 55
IS 2
BP 148
EP 154
DI 10.1097/MLR.0000000000000633
PG 7
WC Health Care Sciences & Services; Health Policy & Services; Public,
   Environmental & Occupational Health
WE Science Citation Index Expanded (SCI-EXPANDED); Social Science Citation Index (SSCI)
SC Health Care Sciences & Services; Public, Environmental & Occupational
   Health
GA EJ0RY
UT WOS:000392919300013
PM 28079673
DA 2022-06-17
ER

PT J
AU Lin, CS
   Chen, CY
   Yeh, CC
   Chung, CL
   Chen, TL
   Liao, CC
AF Lin, Chao-Shun
   Chen, Chien-Yu
   Yeh, Chun-Chieh
   Chung, Chi-Li
   Chen, Ta-Liang
   Liao, Chien-Chang
TI Defining risk of general surgery in patients with chronic obstructive
   pulmonary diseases
SO QJM-AN INTERNATIONAL JOURNAL OF MEDICINE
LA English
DT Article
ID C-REACTIVE PROTEIN; ACUTE EXACERBATIONS; SURGICAL-PATIENTS; ADVERSE
   OUTCOMES; GLOBAL BURDEN; UNITED-STATES; COPD; STROKE; IMPACT;
   COMORBIDITIES
AB Background The relationship between chronic obstructive pulmonary disease (COPD) and perioperative outcomes remains incompletely understood. Our purpose is to evaluate the features of postoperative adverse outcomes for geriatric surgical patients with COPD receiving non-thoracic surgeries.
   Aim To evaluate the potential impact of COPD history on the outcome after general surgery.
   Design A retrospective cohort study with matching procedure by propensity score.
   Methods We conducted a nationwide study of 15 359 COPD patients aged 65 years and older who received major non-thoracic surgeries in 2008-2013 from the Taiwan National Health Insurance Research Database. Comprehensive matching procedure with propensity score were used to select 15 359 surgical patients without COPD for comparison. Major postoperative complications and 30-day in-hospital mortality were evaluated among patients with and without COPD by calculating adjusted odds ratios (ORs) and 95% CIs.
   Results Patients with COPD had significantly increased risk for postoperative complications, including pneumonia (OR = 90.3; 95% CI: 60.3-135), septicemia (OR = 3.11; 95% CI: 2.82-3.43), acute renal failure (OR = 2.53; 95% CI: 2.11-3.02), pulmonary embolism (OR = 2.74; 95% CI: 1.52-4.96), and 30-day postoperative mortality (adjusted OR = 2.09; 95% CI: 1.76-2.50), compared with surgical patients without COPD. Longer length of hospital stay and higher medical expenditures were also noted in COPD patients than those without COPD.
   Conclusions Geriatric patients with COPD showed significantly higher postoperative adverse outcome rates with risk of 30-day mortality nearly twofold when compared with patients without COPD. Our findings remind surgical care team pay more attention to this specific population.
C1 [Lin, Chao-Shun; Chen, Chien-Yu; Chen, Ta-Liang; Liao, Chien-Chang] Taipei Med Univ Hosp, Dept Anesthesiol, 252 Wuxing St, Taipei 11031, Taiwan.
   [Lin, Chao-Shun; Chen, Chien-Yu; Chen, Ta-Liang; Liao, Chien-Chang] Taipei Med Univ Hosp, Anesthesiol & Hlth Policy Res Ctr, Taipei, Taiwan.
   [Lin, Chao-Shun; Chen, Chien-Yu; Chen, Ta-Liang; Liao, Chien-Chang] Taipei Med Univ, Sch Med, Dept Anesthesiol, Coll Med, Taipei, Taiwan.
   [Yeh, Chun-Chieh] China Med Univ Hosp, Dept Surg, Taichung, Taiwan.
   [Yeh, Chun-Chieh] Univ Illinois, Dept Surg, Chicago, IL 60680 USA.
   [Chung, Chi-Li] Taipei Med Univ Hosp, Div Pulm Med, Dept Internal Med, Taipei, Taiwan.
   [Liao, Chien-Chang] China Med Univ, Sch Chinese Med, Coll Chinese Med, Taichung, Taiwan.
   [Liao, Chien-Chang] Taipei Med Univ, Shuan Ho Hosp, Dept Anesthesiol, New Taipei, Taiwan.
RP Liao, CC (通讯作者)，Taipei Med Univ Hosp, Dept Anesthesiol, 252 Wuxing St, Taipei 11031, Taiwan.
EM jacky48863027@yahoo.com.tw
RI Chen, Chien-Yu/AAR-8724-2021; Yeh, Chun Chieh/Y-3304-2019
OI Chen, Chien-Yu/0000-0001-5895-9941; 
FU Taiwan's Ministry of Science and Technology [MOST107-2221-E-038-009,
   MOST106-2314-B-038-036-MY3, MOST106-2221-E-038-003]
FX Taiwan's Ministry of Science and Technology (MOST107-2221-E-038-009;
   MOST106-2314-B-038-036-MY3; MOST106-2221-E-038-003).
CR Aleva FE, 2017, CHEST, V151, P544, DOI 10.1016/j.chest.2016.07.034
   Angouras DC, 2010, ANN THORAC SURG, V89, P1112, DOI 10.1016/j.athoracsur.2010.01.009
   Barnes PJ, 2009, EUR RESPIR J, V33, P1165, DOI 10.1183/09031936.00128008
   COHEN A, 1995, J THORAC CARDIOV SUR, V109, P574, DOI 10.1016/S0022-5223(95)70291-1
   Corsonello A, 2011, CURR OPIN PULM MED, V17, pS21, DOI 10.1097/01.mcp.0000410744.75216.d0
   Cosio MG, 2009, NEW ENGL J MED, V360, P2445, DOI 10.1056/NEJMra0804752
   Danesh J, 1998, JAMA-J AM MED ASSOC, V279, P1477, DOI 10.1001/jama.279.18.1477
   Decramer M, 2012, LANCET, V379, P1341, DOI 10.1016/S0140-6736(11)60968-9
   Donaldson GC, 2010, CHEST, V137, P1091, DOI 10.1378/chest.09-2029
   Ford ES, 2015, CHEST, V147, P31, DOI 10.1378/chest.14-0972
   Gershon A, 2013, JAMA INTERN MED, V173, P1175, DOI 10.1001/jamainternmed.2013.1016
   Gupta H, 2013, CHEST, V143, P1599, DOI 10.1378/chest.12-1499
   Hausman MS, 2015, ANESTH ANALG, V120, P1405, DOI 10.1213/ANE.0000000000000574
   Kalathil SG, 2014, AM J RESP CRIT CARE, V190, P40, DOI 10.1164/rccm.201312-2293OC
   Koenig W, 1997, CIRCULATION, V95, P335
   Kofoed SC, 2003, EUR HEART J, V24, P569, DOI 10.1016/S0195-668X(02)00467-0
   Liao CC, 2013, ANN SURG, V257, P433, DOI 10.1097/SLA.0b013e31827b9b25
   Liao K-M, 2016, MEDICINE, V95, pe4835
   Manganas H, 2007, CAN RESPIR J, V14, P19, DOI 10.1155/2007/378963
   Mannino DM, 2007, LANCET, V370, P765, DOI 10.1016/S0140-6736(07)61380-4
   Murray CJL, 1997, LANCET, V349, P1498, DOI 10.1016/S0140-6736(96)07492-2
   Perera PN, 2012, COPD, V9, P131, DOI 10.3109/15412555.2011.650239
   Pitta F, 2005, AM J RESP CRIT CARE, V171, P972, DOI 10.1164/rccm.200407-855OC
   Portegies MLP, 2016, AM J RESP CRIT CARE, V193, P251, DOI 10.1164/rccm.201505-0962OC
   RAURAMAA R, 1986, CIRCULATION, V74, P939, DOI 10.1161/01.CIR.74.5.939
   Rodrigues AJ, 2009, REV BRAS CIR CARDIOV, V24, P441, DOI 10.1590/S0102-76382009000500003
   Rost NS, 2001, STROKE, V32, P2575, DOI 10.1161/hs1101.098151
   Saleh HZ, 2012, EUR J CARDIO-THORAC, V42, P108, DOI 10.1093/ejcts/ezr271
   Seemungal T, 2001, AM J RESP CRIT CARE, V164, P1618, DOI 10.1164/ajrccm.164.9.2105011
   Sekine Y, 2002, LUNG CANCER-J IASLC, V37, P95, DOI 10.1016/S0169-5002(02)00014-4
   Singh S, 2013, THORAX, V68, P114, DOI 10.1136/thoraxjnl-2011-201275
   Smetana GW, 2006, ANN INTERN MED, V144, P581, DOI 10.7326/0003-4819-144-8-200604180-00009
   van Lier F, 2011, ANESTHESIOLOGY, V115, P315, DOI 10.1097/ALN.0b013e318224cc5c
   Vestbo J, 2013, AM J RESP CRIT CARE, V187, P347, DOI 10.1164/rccm.201204-0596PP
   Yeh CC, 2013, DIABETES CARE, V36, P3216, DOI 10.2337/dc13-0770
NR 35
TC 2
Z9 3
U1 0
U2 2
PU OXFORD UNIV PRESS
PI OXFORD
PA GREAT CLARENDON ST, OXFORD OX2 6DP, ENGLAND
SN 1460-2725
EI 1460-2393
J9 QJM-INT J MED
JI QJM-An Int. J. Med.
PD FEB
PY 2019
VL 112
IS 2
BP 107
EP 113
DI 10.1093/qjmed/hcy240
PG 7
WC Medicine, General & Internal
WE Science Citation Index Expanded (SCI-EXPANDED)
SC General & Internal Medicine
GA HR0QK
UT WOS:000462833300005
PM 30335177
OA Bronze
DA 2022-06-17
ER

PT J
AU Gutacker, N
   Bloor, K
   Bojke, C
   Walshe, K
AF Gutacker, Nils
   Bloor, Karen
   Bojke, Chris
   Walshe, Kieran
TI Should interventions to reduce variation in care quality target doctors
   or hospitals?
SO HEALTH POLICY
LA English
DT Article
DE Performance measurement; Hospital; Doctor; Reliability; Multilevel
   modelling
ID PATIENT-REPORTED OUTCOMES; PHYSICIAN REPORT CARDS; HEALTH-CARE; EFFECTS
   MODELS; RELIABILITY; MORTALITY; DELIVERY; HISTORY; SURGERY; ENGLAND
AB Interventions to reduce variation in care quality are increasingly targeted at both individual doctors and the organisations in which they work. Concerns remain about the scope and consequences for such performance management, the relative contribution of individuals and organisations to observed variation, and whether performance can be measured reliably.
   This study explores these issues in the context of the English National Health Service by analysing comprehensive administrative data for all patients treated for four clinical conditions (acute myocardial infarction, hip fracture, pneumonia, ischemic stroke) and two surgical procedures (coronary artery bypass, hip replacement) during April 2010-February 2013. Performance indicators are defined as 30-day mortality, 28-day emergency readmission and inpatient length of stay. Three-level hierarchical generalised linear mixed models are estimated to attribute variation in case-mix adjusted indicators to individual doctors and hospital organisations.
   Except for length of stay after hip replacement, no more than 11% of variation in case-mix adjusted performance indicators can be attributed to doctors and organisations with the rest reflecting random chance and unobserved patient factors. Doctor variation exceeds hospital variation by a factor of 1.2 or more. However, identifying poor performance amongst doctors is hampered by insufficient numbers of cases per doctor to reliably estimate their individual performances. Policy makers and regulators should therefore be cautious when targeting individual doctors in performance improvement initiatives. (C) 2018 The Authors. Published by Elsevier B.V. This is an open access article under the CC BY-NC-ND license (https://ifbic2b72e0689ad14138hkx0pnufbfxnx6bb5fiac.eds.tju.edu.cn/licenses/by-nc-nd/4.0/).
C1 [Gutacker, Nils] Univ York, Ctr Hlth Econ, York YO10 5DD, N Yorkshire, England.
   [Bloor, Karen] Univ York, Dept Hlth Sci, York, N Yorkshire, England.
   [Bojke, Chris] Univ York, Ctr Hlth Econ, York, N Yorkshire, England.
   [Walshe, Kieran] Univ Manchester, Alliance Manchester Business Sch, Manchester, Lancs, England.
   [Bojke, Chris] Univ Leeds, Leeds Inst Hlth Sci, Leeds, W Yorkshire, England.
RP Gutacker, N (通讯作者)，Univ York, Ctr Hlth Econ, York YO10 5DD, N Yorkshire, England.
EM nils.gutacker@york.ac.uk; karen.bloor@york.ac.uk; c.bojke@leeds.ac.uk;
   kieran.walshe@manchester.ac.uk
OI Gutacker, Nils/0000-0002-2833-0621; Walshe, Kieran/0000-0002-0696-480X;
   Bojke, Chris/0000-0003-2601-0314; Bloor, Karen/0000-0003-4852-9854
FU Department of Health Policy Research Programme [PR-R9-0114-11002]
FX This paper is an output from independent research commissioned and
   funded by the Department of Health Policy Research Programme
   (PR-R9-0114-11002 Evaluating the development of medical revalidation in
   England and its impact on organisational performance and medical
   practice). The views expressed in this publication are those of the
   author(s) and not necessarily those of the Department of Health. HES
   data are copyright (C) 2010-2012, re-used with the permission of NHS
   Digital. All rights reserved.
CR Adams JL, 2010, NEW ENGL J MED, V362, P1014, DOI 10.1056/NEJMsa0906323
   Agency for Healthcare Research and Quality, 2017, INP QUAL IND TECHN S
   Austin PC, 2003, MED DECIS MAKING, V23, P526, DOI 10.1177/0272989X03258443
   Bernal-Delgado E, 2015, EUR J PUBLIC HEALTH, V25, P3, DOI 10.1093/eurpub/cku219
   Billings J, 2012, BMJ OPEN, V2, DOI 10.1136/bmjopen-2012-001667
   Bridgewater B, 2007, HEART, V93, P744, DOI 10.1136/hrt.2006.106393
   Browne WJ, 2005, J ROY STAT SOC A STA, V168, P599, DOI 10.1111/j.1467-985X.2004.00365.x
   Corallo AN, 2014, HEALTH POLICY, V114, P5, DOI 10.1016/j.healthpol.2013.08.002
   Dimick JB, 2010, HEALTH SERV RES, V45, P1614, DOI 10.1111/j.1475-6773.2010.01158.x
   EFRON B, 1973, J AM STAT ASSOC, V68, P117, DOI 10.2307/2284155
   Eijkenaar F, 2013, MED CARE, V51, P731, DOI 10.1097/MLR.0b013e3182992bc1
   Fung V, 2010, MED CARE, V48, P140, DOI 10.1097/MLR.0b013e3181bd4dc3
   Goldstein H., 2002, Understanding Statistics, V1, P223, DOI 10.1207/S15328031US0104_02
   Gutacker N, 2013, MED DECIS MAKING, V33, P804, DOI 10.1177/0272989X13482523
   Hannan EL, 2012, J AM COLL CARDIOL, V59, P2309, DOI 10.1016/j.jacc.2011.12.051
   Hofer TP, 1999, JAMA-J AM MED ASSOC, V281, P2098, DOI 10.1001/jama.281.22.2098
   HQIP, CLIN OUTC PUBL
   McCulloch C.E., 2003, GEN LINEAR MIXED MOD
   MCKELVEY RD, 1975, J MATH SOCIOL, V4, P103, DOI 10.1080/0022250X.1975.9989847
   Mclennan D, 2011, ENGLISH INDICES DEPR
   Meacock R, 2014, HEALTH ECON, V23, P1, DOI 10.1002/hec.2978
   Nakagawa S, 2013, METHODS ECOL EVOL, V4, P133, DOI 10.1111/j.2041-210x.2012.00261.x
   NHS England, 2013, MAJ BREAKTHR NHS TRA
   Oliver A, 2015, HEALTH ECON POLICY L, V10, P327, DOI 10.1017/S1744133114000504
   RODRIGUEZ G, 2008, HDB MULTILEVEL ANAL
   Siciliani L, 2013, HEALTH ECON, V22, P234, DOI 10.1002/hec.1826
   Skrondal A, 2009, J R STAT SOC A STAT, V172, P659, DOI 10.1111/j.1467-985X.2009.00587.x
   Smith KA, 2013, MED CARE, V51, P266, DOI 10.1097/MLR.0b013e31827da99c
   Smith PC, 2005, PUBLIC MONEY MANAGE, V25, P213
   Snijders T. A. B., 2012, MULTILEVEL ANAL INTR
   Varagunam M, 2015, MED CARE, V53, P310, DOI 10.1097/MLR.0000000000000318
   Walker K, 2013, LANCET, V382, P1674, DOI 10.1016/S0140-6736(13)61491-9
   WENNBERG J, 1973, SCIENCE, V182, P1102, DOI 10.1126/science.182.4117.1102
NR 33
TC 6
Z9 6
U1 0
U2 4
PU ELSEVIER IRELAND LTD
PI CLARE
PA ELSEVIER HOUSE, BROOKVALE PLAZA, EAST PARK SHANNON, CO, CLARE, 00000,
   IRELAND
SN 0168-8510
EI 1872-6054
J9 HEALTH POLICY
JI Health Policy
PD JUN
PY 2018
VL 122
IS 6
BP 660
EP 666
DI 10.1016/j.healthpol.2018.04.004
PG 7
WC Health Care Sciences & Services; Health Policy & Services
WE Science Citation Index Expanded (SCI-EXPANDED); Social Science Citation Index (SSCI)
SC Health Care Sciences & Services
GA GM8LB
UT WOS:000438479000014
PM 29703654
OA Green Published, hybrid, Green Accepted
DA 2022-06-17
ER

PT J
AU Carey, TS
   Hanson, L
   Garrett, JM
   Lewis, C
   Phifer, N
   Cox, CE
   Jackman, A
AF Carey, Timothy S.
   Hanson, Laura
   Garrett, Joanne M.
   Lewis, Carmen
   Phifer, Nancy
   Cox, Christopher E.
   Jackman, Anne
TI Expectations and outcomes of gastric feeding tubes
SO AMERICAN JOURNAL OF MEDICINE
LA English
DT Article
DE gastric feeding tube; end-of-life care
ID PERCUTANEOUS ENDOSCOPIC GASTROSTOMY; TERM FOLLOW-UP; DEMENTIA;
   RESIDENTS; SURVIVAL; INDEX
AB PURPOSE: To compare expected outcomes with actual outcomes from tube feeding in adult patients.
   SUBJECTS AND METHODS: This prospective cohort study was conducted in two North Carolina hospitals. Surrogates were interviewed shortly after feeding tube insertion and at 3- and 6-month follow-up; chart abstraction and death certificate review also were carried out. Participants were surrogate decision-makers for consecutive adult patients who received new feeding tubes.
   RESULTS: There were 288 patients with surrogate decision-makers enrolled. Mean age was 65 years; 30% had a primary diagnosis of stroke, 16% neurodegenerative disorder, 20% head and neck cancer, and 30% other diagnoses. At 3 months, 21% of patients had died, and 6-month mortality was 30%. At 3 months, 38% of survivors were residing in a nursing home, and 27% had the feeding tube removed. Patients were impaired in most activities of daily living (ADLs) with little change over time. Medical complications were common: 25% of patients had decubitus ulcers at 3 months, and 24% had at least one episode of pneumonia. Perceived global quality of life was poor at 4.6 (on a 0-10 scale) at baseline, and surrogates anticipated this would improve to 8.0 with tube feeding. Family surrogates' expectations for improvement from the feeding tube were very high at baseline and remained so at 3 and 6 months.
   CONCLUSIONS: Families' high expectations of benefit from tube feeding are in contrast to clinical outcomes. Providers and families need better information about the outcomes of this common procedure. (c) 2006 Elsevier Inc. All rights reserved.
C1 Univ N Carolina, Cecil G Sheps Ctr Hlth Serv Res, Chapel Hill, NC 27599 USA.
   Univ N Carolina, Div Gen Internal Med & Clin Epidemiol, Chapel Hill, NC 27599 USA.
   Moses Cone Hosp, Greensboro, NC USA.
   Duke Univ, Med Ctr, Div Pulm & Crit Care Med, Durham, NC USA.
   Univ N Carolina, Div Geriatr, Chapel Hill, NC 27599 USA.
RP Carey, TS (通讯作者)，Univ N Carolina, Cecil G Sheps Ctr Hlth Serv Res, 725 Airport Rd,CB 7590, Chapel Hill, NC 27599 USA.
EM tim_carey@unc.edu
RI Cox, Christopher/ABH-7957-2020
OI Cox, Christopher/0000-0002-4486-0681; , Laura/0000-0003-3737-9926;
   Hanson, Laura/0000-0001-5120-6058
CR Angus F, 2003, AM J GASTROENTEROL, V98, P272, DOI 10.1016/S0002-9270(02)05935-X
   Braun UK, 2005, J AM GERIATR SOC, V53, P242, DOI 10.1111/j.1532-5415.2005.53109.x
   Callahan CM, 2000, J AM GERIATR SOC, V48, P1048, DOI 10.1111/j.1532-5415.2000.tb04779.x
   CLARKSTON WK, 1990, SOUTHERN MED J, V83, P1433, DOI 10.1097/00007611-199012000-00015
   DHoore W, 1996, J CLIN EPIDEMIOL, V49, P1429, DOI 10.1016/S0895-4356(96)00271-5
   Finocchiaro C, 1997, NUTRITION, V13, P520, DOI 10.1016/S0899-9007(97)00030-0
   Finucane TE, 1999, JAMA-J AM MED ASSOC, V282, P1365, DOI 10.1001/jama.282.14.1365
   Fisman DN, 1999, J AM GERIATR SOC, V47, P349, DOI 10.1111/j.1532-5415.1999.tb03000.x
   GAUDERER MWL, 1981, SURG GYNECOL OBSTET, V152, P83
   KATZ S, 1976, MED CARE, V14, P116, DOI 10.1097/00005650-197605001-00018
   KAW M, 1994, DIGEST DIS SCI, V39, P738, DOI 10.1007/BF02087416
   LEGORRETA AP, 1993, JAMA-J AM MED ASSOC, V270, P1429, DOI 10.1001/jama.270.12.1429
   Lewis CL, 2004, J GEN INTERN MED, V19, P1034, DOI 10.1111/j.1525-1497.2004.30071.x
   Mitchell SL, 2003, JAMA-J AM MED ASSOC, V290, P73, DOI 10.1001/jama.290.1.73
   Mitchell SL, 2000, J AM GERIATR SOC, V48, P391, DOI 10.1111/j.1532-5415.2000.tb04696.x
   Rabeneck L, 1996, J GEN INTERN MED, V11, P287, DOI 10.1007/BF02598270
   Sanders DS, 2000, AM J GASTROENTEROL, V95, P1472, DOI 10.1111/j.1572-0241.2000.02079.x
   Verrilli D, 1996, JAMA-J AM MED ASSOC, V275, P1189, DOI 10.1001/jama.275.15.1189
NR 18
TC 37
Z9 37
U1 0
U2 4
PU ELSEVIER SCIENCE INC
PI NEW YORK
PA 360 PARK AVE SOUTH, NEW YORK, NY 10010-1710 USA
SN 0002-9343
EI 1555-7162
J9 AM J MED
JI Am. J. Med.
PD JUN
PY 2006
VL 119
IS 6
DI 10.1016/j.amjmed.2005.11.021
PG 6
WC Medicine, General & Internal
WE Science Citation Index Expanded (SCI-EXPANDED)
SC General & Internal Medicine
GA 050TD
UT WOS:000238110500018
PM 16750971
DA 2022-06-17
ER

PT J
AU Shirazi, SS
   Birjandi, AH
   Moussavi, Z
AF Shirazi, Samaneh Sarraf
   Birjandi, Amir Hossein
   Moussavi, Zahra
TI Noninvasive and automatic diagnosis of patients at high risk of
   swallowing aspiration
SO MEDICAL & BIOLOGICAL ENGINEERING & COMPUTING
LA English
DT Article
DE coustical analysis; Breath sound analysis; Swallowing aspiration;
   Phase-space thresholding; Classification
ID ACUTE STROKE PATIENTS; SILENT ASPIRATION; DYSPHAGIA; FLOW; AIRWAY
AB Swallowing aspiration is known as the most clinically significant symptom of swallowing disorders (dysphagia). Noninvasive methods for detection of aspiration (the entry of food into airway due to dysphagia) are of great interest as they will lead to better management of dysphagia; thus, the risk of pneumonia, length of hospital stay and overall health care expenses can be reduced. The risk of aspiration is much higher in severely dysphagic patients. Normally, aspiration is detected by an imaging technique during swallowing, which is time consuming, costly and requires the patient's cooperation. In this study, we investigated the application of acoustical analysis of breathing and swallowing sounds for identifying patients at high risk of aspiration. We propose a novel method based on phase-space analysis of breathing sounds immediately after the swallow followed by support vector machine classification for use as a diagnostic aid for identifying patients with high risk of aspiration. We evaluated the method using breath and swallowing sounds recorded from 50 dysphagic individuals, 27 of which demonstrated silent aspiration (without cough or throat clearance) during either fiberoptic endoscopic evaluation of swallowing (FEES) or videofluoroscopic swallowing (VFS) assessment. The classification result of the proposed method was compared with those of the FEES/VFS assessment provided by speech-language pathologists; it showed 91 % sensitivity and 85 % specificity in detection of patients with severe aspiration (high risk dysphagia). The result is promising to suggest the proposed phase-space acoustical analysis method as a quick and noninvasive screening clinical tool to detect patients developing severe aspiration.
C1 [Shirazi, Samaneh Sarraf; Moussavi, Zahra] Univ Manitoba, Dept Elect & Comp Engn, Winnipeg, MB R3T 2N2, Canada.
   [Birjandi, Amir Hossein] Univ Manitoba, Dept Mech & Mfg Engn, Winnipeg, MB, Canada.
   [Moussavi, Zahra] Riverview Hlth Ctr, Winnipeg, MB, Canada.
RP Moussavi, Z (通讯作者)，Univ Manitoba, Dept Elect & Comp Engn, Winnipeg, MB R3T 2N2, Canada.
EM mousavi@ee.umanitoba.ca
CR Aboofazeli M, 2005, P IEEE ICASSP
   Aboofazeli M, 2009, CHAOS SOLITON FRACT, V39, P778, DOI 10.1016/j.chaos.2007.01.071
   Achem SR, 2005, J CLIN GASTROENTEROL, V39, P357, DOI 10.1097/01.mcg.0000159272.88974.54
   Ayappa I, 2003, SLEEP MED REV, V7, P9, DOI 10.1053/smrv.2002.0238
   Beck R, 2005, ANN BIOMED ENG, V33, P1344, DOI 10.1007/s10439-005-5564-7
   Bertram CD, 2008, RESP PHYSIOL NEUROBI, V163, P256, DOI 10.1016/j.resp.2008.04.011
   Cea L, 2007, EXP FLUIDS, V42, P333, DOI 10.1007/s00348-006-0237-3
   Dempsey JE, 1990, S DYSPB J HOPK HOSP
   Duda RO., 1973, PATTERN CLASSIFICATI
   Goring DG, 2002, J HYDRAUL ENG-ASCE, V128, P117, DOI 10.1061/(ASCE)0733-9429(2002)128:1(117)
   Jones B, 2002, NORMAL ABNORMAL SWAL
   Lazareck L., 2004, IEEE T BIOMED ENG, V51, P2013
   LAZARUS C, 1987, ARCH PHYS MED REHAB, V68, P79
   Lee J, 2011, ARTIF INTELL MED, V52, P17, DOI 10.1016/j.artmed.2011.03.002
   Lim SHB, 2001, DYSPHAGIA, V16, P1, DOI 10.1007/s004550000038
   Logeman J. A., 1998, EVALUATION TREATMENT
   Luo XY, 2004, MED ENG PHYS, V26, P403, DOI 10.1016/j.medengphy.2004.02.008
   Moussavi Z, 2005, 27 IEEE EMBS C P
   Panther C, 2005, DYSPHAGIA, V14, P4
   Ramsey D, 2005, DYSPHAGIA, V20, P218, DOI 10.1007/s00455-005-0018-9
   Ramsey DJC, 2006, STROKE, V37, P2984, DOI 10.1161/01.STR.0000248758.32627.3b
   Ramsey DJC, 2003, STROKE, V34, P1252, DOI 10.1161/01.STR.0000066309.06490.B8
   Shirazi SS, 2012, MED BIOL ENG COMPUT, V50, P1261, DOI 10.1007/s11517-012-0958-9
   Shirazi SS, 2011, IEEE T BIO-MED ENG, V58, P81, DOI 10.1109/TBME.2010.2080677
   Smithard DG, 1996, STROKE, V27, P1200, DOI 10.1161/01.STR.27.7.1200
   Suiter DM, 2008, DYSPHAGIA, V23, P244, DOI 10.1007/s00455-007-9127-y
   ZENNER PM, 1995, DYSPHAGIA, V10, P27, DOI 10.1007/BF00261276
NR 27
TC 5
Z9 5
U1 1
U2 17
PU SPRINGER HEIDELBERG
PI HEIDELBERG
PA TIERGARTENSTRASSE 17, D-69121 HEIDELBERG, GERMANY
SN 0140-0118
EI 1741-0444
J9 MED BIOL ENG COMPUT
JI Med. Biol. Eng. Comput.
PD MAY
PY 2014
VL 52
IS 5
BP 459
EP 465
DI 10.1007/s11517-014-1151-0
PG 7
WC Computer Science, Interdisciplinary Applications; Engineering,
   Biomedical; Mathematical & Computational Biology; Medical Informatics
WE Science Citation Index Expanded (SCI-EXPANDED)
SC Computer Science; Engineering; Mathematical & Computational Biology;
   Medical Informatics
GA AF4LP
UT WOS:000334684300005
PM 24664169
DA 2022-06-17
ER

PT J
AU Whitson, BA
   Huddleston, SJ
   Savik, K
   Shumway, SJ
AF Whitson, Bryan A.
   Huddleston, Stephen J.
   Savik, Kay
   Shumway, Sara J.
TI Bloodless cardiac surgery is associated with decreased morbidity and
   mortality
SO JOURNAL OF CARDIAC SURGERY
LA English
DT Article
ID ARTERY-BYPASS-SURGERY; TRANSFUSION PRACTICE; INFECTION; CONSERVATION;
   VARIABILITY
AB Background: Blood transfusion with cardiac surgery accounts for 20% of transfusions in the United States. The effect of perioperative transfusion on cardiac surgery outcomes is unknown. We hypothesized that cardiac surgery with perioperative blood transfusion was associated with worse outcomes.Methods: A prospectively maintained (Society of Thoracic Surgeons) institutional database was analyzed from 2000 to 2005. All patients undergoing coronary artery bypass and/or valve operations were evaluated for the association of preoperative and intraoperative risk factors with blood transfusion. The association of transfusion with postoperative complications and mortality was evaluated. Results: During the study period, 2691 patients met inclusion criteria. Sixty-four percent received transfusions. Preoperative risk factors associated with transfusion (p < 0.05) were lung disease, elevated creatinine, peripheral vascular disease, and previous cardiac interventions. Patients requiring transfusion were older (mean 65.2 vs. 61.2 years, p < 0.001). Transfusion was associated with longer cross-clamp (median 78 vs. 88 minutes, p < 0.001) and perfusion times (median 114 vs. 128 minutes, p < 0.001). Perioperative blood transfusion was associated with increased postoperative complications (53.5% vs. 30.5%, p < 0.001). Significant transfusion-associated complications were renal failure, prolonged ventilation time, pneumonia, cardiac arrest, gastrointestinal complications, atrial fibrillation, stroke, myocardial infarction, and bleeding requiring reoperation. Blood transfusion was associated with an increased operative mortality (3.4% vs. 1.7%, p = 0.005) and length of stay after surgery (median 6 vs. 5 days p < 0.001). Conclusion: Identification and management of risk factors associated with transfusion may reduce the transfusion requirement, minimize perioperative complications and improve outcomes. Bloodless cardiac surgery is associated with a decreased morbidity and mortality.
C1 Univ Minnesota, Div Cardiovasc & Thorac Surg, Dept Surg, Minneapolis, MN 55455 USA.
   Univ Minnesota, Sch Nursing, Minneapolis, MN 55455 USA.
RP Shumway, SJ (通讯作者)，Univ Minnesota, Div Cardiovasc & Thorac Surg, Dept Surg, 420 Delaware St SE,MMC 207, Minneapolis, MN 55455 USA.
EM shumw001@umn.edu
RI Whitson, Bryan/B-5725-2009
OI Huddleston, Stephen/0000-0002-9244-9854
CR BERNSTEIN MJ, 1988, JAMA-J AM MED ASSOC, V260, P2700
   Bjortuft O, 1996, RESP MED, V90, P553, DOI 10.1016/S0954-6111(96)90148-1
   Blumberg N, 1997, SEMIN HEMATOL, V34, P34
   COSGROVE DM, 1985, ANN THORAC SURG, V40, P380, DOI 10.1016/S0003-4975(10)60073-2
   Engoren MC, 2002, ANN THORAC SURG, V74, P1180, DOI 10.1016/S0003-4975(02)03766-9
   GOODNOUGH LT, 1991, JAMA-J AM MED ASSOC, V265, P86, DOI 10.1001/jama.265.1.86
   Helm RE, 1998, ANN THORAC SURG, V65, P125, DOI 10.1016/S0003-4975(97)01004-7
   Klein Harvey G., 1996, American Journal of Medicine, V101, p12S, DOI 10.1016/S0002-9343(96)00162-3
   Leal-Noval SM, 2001, CHEST, V119, P1461, DOI 10.1378/chest.119.5.1461
   Magovern JA, 1996, ANN THORAC SURG, V61, P27, DOI 10.1016/0003-4975(95)00808-X
   Michalopoulos A, 1998, EUR J SURG, V164, P217
   Moskowitz DM, 2004, ANN THORAC SURG, V77, P626, DOI 10.1016/S0003-4975(03)01345-6
   Shander A, 2005, SEMIN CARDIOTHORAC V, V9, P53, DOI 10.1177/108925320500900106
   Stover EP, 1998, ANESTHESIOLOGY, V88, P327, DOI 10.1097/00000542-199802000-00009
   Zacharias A, 1996, CHEST, V110, P1173, DOI 10.1378/chest.110.5.1173
NR 15
TC 38
Z9 42
U1 0
U2 2
PU BLACKWELL PUBLISHING
PI OXFORD
PA 9600 GARSINGTON RD, OXFORD OX4 2DQ, OXON, ENGLAND
SN 0886-0440
J9 J CARDIAC SURG
JI J. Card. Surg.
PD SEP-OCT
PY 2007
VL 22
IS 5
BP 373
EP 378
DI 10.1111/j.1540-8191.2007.00428.x
PG 6
WC Cardiac & Cardiovascular Systems; Surgery
WE Science Citation Index Expanded (SCI-EXPANDED)
SC Cardiovascular System & Cardiology; Surgery
GA 206DZ
UT WOS:000249165400001
PM 17803571
DA 2022-06-17
ER

PT J
AU Uginet, M
   Breville, G
   Assal, F
   Lovblad, KO
   Vargas, MI
   Pugin, JM
   Serratrice, J
   Herrmann, FR
   Lalive, PH
   Allali, G
AF Uginet, Marjolaine
   Breville, Gautier
   Assal, Frederic
   Lovblad, Karl-Olof
   Vargas, Maria Isabel
   Pugin, Jerome
   Serratrice, Jacques
   Herrmann, Francois R.
   Lalive, Patrice H.
   Allali, Gilles
TI COVID-19 encephalopathy: Clinical and neurobiological features
SO JOURNAL OF MEDICAL VIROLOGY
LA English
DT Article
DE COVID-19; encephalopathy; MRI; vasculitis
AB Severe acute respiratory coronavirus 2 (SARS-CoV-2) has been associated with neurological complications, including acute encephalopathy. To better understand the neuropathogenesis of this acute encephalopathy, we describe a series of patients with coronavirus disease 2019 (COVID-19) encephalopathy, highlighting its phenomenology and its neurobiological features. On May 10, 2020, 707 patients infected by SARS-CoV-2 were hospitalized at the Geneva University Hospitals; 31 (4.4%) consecutive patients with an acute encephalopathy (64.6 +/- 12.1 years; 6.5% female) were included in this series, after exclusion of comorbid neurological conditions, such as stroke or meningitis. The severity of the COVID-19 encephalopathy was divided into severe and mild based on the Richmond Agitation Sedation Scale (RASS): severe cases (n = 14, 45.2%) were defined on a RASS < -3 at worst presentation. The severe form of this so-called COVID-19 encephalopathy presented more often a headache. The severity of the pneumonia was not associated with the severity of the COVID-19 encephalopathy: 28 of 31 (90%) patients did develop an acute respiratory distress syndrome, without any difference between groups (p = .665). Magnetic resonance imaging abnormalities were found in 92.0% (23 of 25 patients) with an intracranial vessel gadolinium enhancement in 85.0% (17 of 20 patients), while an increased cerebrospinal fluid/serum quotient of albumin suggestive of blood-brain barrier disruption was reported in 85.7% (6 of 7 patients). Reverse transcription-polymerase chain reaction for SARS-CoV-2 was negative for all patients in the cerebrospinal fluid. Although different pathophysiological mechanisms may contribute to this acute encephalopathy, our findings suggest the hypothesis of disturbed brain homeostasis and vascular dysfunction consistent with a SARS-CoV-2-induced endotheliitis.
C1 [Uginet, Marjolaine; Breville, Gautier; Assal, Frederic] Geneva Univ Hosp, Dept Clin Neurosci, Div Neurol, Geneva, Switzerland.
   [Uginet, Marjolaine; Breville, Gautier; Assal, Frederic; Pugin, Jerome; Serratrice, Jacques; Lalive, Patrice H.; Allali, Gilles] Univ Geneva, Fac Med, Geneva, Switzerland.
   [Lovblad, Karl-Olof; Vargas, Maria Isabel] Geneva Univ Hosp, Div Neuroradiol, Geneva, Switzerland.
   [Lovblad, Karl-Olof; Vargas, Maria Isabel] Univ Geneva, Geneva, Switzerland.
   [Pugin, Jerome] Geneva Univ Hosp, Div Intens Care, Geneva, Switzerland.
   [Serratrice, Jacques] Geneva Univ Hosp, Div Gen Internal Med, Geneva, Switzerland.
   [Herrmann, Francois R.] Geneva Univ Hosp, Div Geriatr, Dept Rehabil & Geriatr, Geneva, Switzerland.
   [Herrmann, Francois R.] Fac Med, Geneva, Switzerland.
   [Lalive, Patrice H.] Geneva Univ Hosp, Div Lab Med, Diagnost Dept, Geneva, Switzerland.
   [Lalive, Patrice H.] Univ Geneva, Dept Pathol & Immunol, Fac Med, Geneva, Switzerland.
   [Allali, Gilles] Yeshiva Univ, Albert Einstein Coll Med, Dept Neurol, Div Cognit & Motor Aging, Bronx, NY USA.
RP Allali, G (通讯作者)，Geneva Univ Hosp, Dept Neurol, 4 Rue Gabrielle Perret Gentil, CH-1211 Geneva, Switzerland.
EM gilles.allali@hcuge.ch
RI Breville, Gautier/AAG-5878-2020; HERRMANN, Francois/M-7390-2019;
   HERRMANN, Francois R/B-6710-2011
OI Breville, Gautier/0000-0003-0890-1981; HERRMANN,
   Francois/0000-0003-1312-1517; HERRMANN, Francois R/0000-0003-1312-1517;
   Allali, Gilles/0000-0002-4455-6719; lovblad,
   karl-olof/0000-0003-2768-9779
FU Private Foundation of the Geneva University Hospitals
FX The Private Foundation of the Geneva University Hospitals, Grant/Award
   Number: N/A
CR Allali G, 2020, J MED VIROL, V92, P2272, DOI 10.1002/jmv.26172
   [Anonymous], 2020, J MED VIROL, DOI DOI 10.1002/jmv.25824
   Burki NK, 2010, CHEST, V138, P1196, DOI 10.1378/chest.10-0534
   Couzin-Frankel J, 2020, SCIENCE, V368, P455, DOI 10.1126/science.368.6490.455
   Ely EW, 2004, JAMA-J AM MED ASSOC, V291, P1753, DOI 10.1001/jama.291.14.1753
   Filosto M, 2021, J NEUROL NEUROSUR PS, V92, P751, DOI 10.1136/jnnp-2020-324837
   Hernandez-Fernandez F, 2020, BRAIN, V143, P3089, DOI 10.1093/brain/awaa239
   Koralnik IJ, 2020, ANN NEUROL, V88, P1, DOI 10.1002/ana.25807
   Kotfis K, 2020, CRIT CARE, V24, DOI 10.1186/s13054-020-02882-x
   Kremer S, 2020, NEUROLOGY, V95, pE1868, DOI 10.1212/WNL.0000000000010112
   Lindenholz A, 2018, RADIOLOGY, V286, P12, DOI 10.1148/radiol.2017162096
   Liotta EM, 2020, ANN CLIN TRANSL NEUR, V7, P2221, DOI 10.1002/acn3.51210
   Pilotto A, 2020, ANN NEUROL, V88, P423, DOI 10.1002/ana.25783
   Pugin D, 2020, NEUROLOGY, V95, P543, DOI 10.1212/WNL.0000000000010354
   Slooter AJC, 2020, INTENS CARE MED, V46, P1020, DOI 10.1007/s00134-019-05907-4
   Varga Z, 2020, LANCET, V395, P1417, DOI 10.1016/S0140-6736(20)30937-5
   Vespignani H, 2020, ANN NEUROL, V88, P626, DOI 10.1002/ana.25814
   Zambreanu L, 2020, J NEUROL NEUROSUR PS, V91, P1229, DOI 10.1136/jnnp-2020-323839
NR 18
TC 7
Z9 7
U1 2
U2 10
PU WILEY
PI HOBOKEN
PA 111 RIVER ST, HOBOKEN 07030-5774, NJ USA
SN 0146-6615
EI 1096-9071
J9 J MED VIROL
JI J. Med. Virol.
PD JUL
PY 2021
VL 93
IS 7
BP 4374
EP 4381
DI 10.1002/jmv.26973
EA APR 2021
PG 8
WC Virology
WE Science Citation Index Expanded (SCI-EXPANDED)
SC Virology
GA SH0OY
UT WOS:000642543500001
PM 33782993
OA Green Published, Bronze
DA 2022-06-17
ER

PT J
AU Cowan, LT
   Lutsey, PL
   Pankow, JS
   Cushman, M
   Folsom, AR
AF Cowan, Logan T.
   Lutsey, Pamela L.
   Pankow, James S.
   Cushman, Mary
   Folsom, Aaron R.
TI Hospitalization with infection and incident venous thromboembolism: The
   ARIC study
SO THROMBOSIS RESEARCH
LA English
DT Article
DE Infection; Pulmonary embolism; Risk factors; Venous thrombosis; Venous
   thromboembolism
ID DEEP-VEIN THROMBOSIS; ACUTE ISCHEMIC-STROKE; RISK-FACTORS;
   PULMONARY-EMBOLISM; MEDICAL PATIENTS; ASSOCIATION; PNEUMONIA; TRIGGERS
AB Background and objectives: Acute triggers for VTE, which may include infection, are understudied, as is the timing and duration of VTE risk after infection. We hypothesized that there is an association between hospitalization with infection and short-term VTE risk that exceeds the known association between hospitalization and VTE.
   Methods: VTE cases and infections were identified in the Atherosclerosis Risk in Communities (ARIC) cohort. A case-crossover design and conditional logistic regression were used to compare hospitalized infections among VTE cases (14, 30, 42, and 90 days before VTE) with corresponding control periods 1 year and 2 years prior. Since hospitalization is a known VTE trigger, study design and analytical techniques were used to isolate the impact of infection.
   Results: There were 845 adjudicated incident VTE cases. Hospitalization with infection was more common in all case periods compared to equivalent control periods: 14 day OR (95% CI) - 1.7 (0.5, 5.8), 30 day OR (95% CI) - 2.7 (1.1, 6.4), 42 day OR (95% CI) = 2.2 (1.1, 4.7), and 90 day OR (95% CI) = 1.2 (0.7, 2.0). The association was generally strongest in exposure periods closest to the VTE event and decreased as the time window before VTE increased.
   Conclusions: These results support the hypothesis that hospitalized infection is a trigger of VTE. VTE preventive measures may prevent VTE events if used in the peri-infection period but clinical trials are needed. (C) 2017 Elsevier Ltd. All rights reserved.
C1 [Cowan, Logan T.; Lutsey, Pamela L.; Pankow, James S.; Folsom, Aaron R.] Univ Minnesota, Div Epidemiol & Community Hlth, 1300 S 2nd St 300, Minneapolis, MN 55454 USA.
   [Cushman, Mary] Univ Vermont, Dept Med, Div Hematol Oncol, Larner Coll Med, Burlington, VT USA.
RP Cowan, LT (通讯作者)，Univ Minnesota, Div Epidemiol & Community Hlth, 1300 S 2nd St 300, Minneapolis, MN 55454 USA.
EM cowan046@umn.edu
RI Cushman, Mary/K-1157-2019
OI Cushman, Mary/0000-0002-7871-6143; Pankow, James/0000-0001-7076-483X
FU National Heart, Lung, and Blood Institute (NHLBI) [HHSN268201100005C,,
   HHSN268201100006C, HHSN268201100007C, HHSN268201100008C,
   HHSN268201100009C, HHSN268201100010C, HHSN268201100011C,
   HHSN268201100012C, R01 HL59367]; NHLBI training grant [T32 HL007779];
   NATIONAL HEART, LUNG, AND BLOOD INSTITUTE [R01HL059367, T32HL007779]
   Funding Source: NIH RePORTER
FX The ARIC Study was supported by National Heart, Lung, and Blood
   Institute (NHLBI) contracts HHSN268201100005C, HHSN268201100006C,
   HHSN268201100007C, HHSN268201100008C, HHSN268201100009C,
   HHSN268201100010C, HHSN268201100011C, and HHSN268201100012C. The LITE
   study was funded by National Heart, Lung, and Blood Institute (NHLBI)
   grant R01 HL59367. L.T.C. is supported by an NHLBI training grant T32
   HL007779.
CR Barbar S, 2010, J THROMB HAEMOST, V8, P2450, DOI 10.1111/j.1538-7836.2010.04044.x
   Chen YG, 2015, RESPIROLOGY, V20, P799, DOI 10.1111/resp.12501
   Cimminiello C, 2010, THROMB RES, V126, P367, DOI 10.1016/j.thromres.2010.07.005
   Clayton TC, 2011, INT J EPIDEMIOL, V40, P819, DOI 10.1093/ije/dyr012
   Cowan LT, 2016, STROKE, V47, P1612, DOI 10.1161/STROKEAHA.116.012890
   Cushman M, 2004, AM J MED, V117, P19, DOI 10.1016/j.amjmed.2004.01.018
   Dalager-Pedersen M, 2014, PLOS ONE, V9, DOI 10.1371/journal.pone.0086094
   Elkind MSV, 2011, STROKE, V42, P1851, DOI 10.1161/STROKEAHA.110.608588
   Epaulard O, 2015, SEMIN THROMB HEMOST, V41, P644, DOI 10.1055/s-0035-1556729
   Ferrara M, 2013, HEMATOLOGY, V18, P119, DOI 10.1179/1607845412Y.0000000055
   Gangireddy C, 2007, J VASC SURG, V45, P335, DOI 10.1016/j.jvs.2006.10.034
   Lippi G, 2009, SEMIN THROMB HEMOST, V35, P597, DOI 10.1055/s-0029-1242713
   Masrouha K.Z., 2016, WORLD J SURG
   Paran Y, 2013, ANN HEMATOL, V92, P969, DOI 10.1007/s00277-013-1715-3
   Rabah F, 2012, PEDIATR INFECT DIS J, V31, P985, DOI 10.1097/INF.0b013e31825c7993
   Ribeiro DD, 2012, J THROMB HAEMOST, V10, P1179, DOI 10.1111/j.1538-7836.2012.04732.x
   Rogers MAM, 2012, CIRCULATION, V125, P2092, DOI 10.1161/CIRCULATIONAHA.111.084467
   Schimanski S, 2012, ANN HEMATOL, V91, P597, DOI 10.1007/s00277-011-1334-9
   Schmidt M, 2012, J INTERN MED, V271, P608, DOI 10.1111/j.1365-2796.2011.02473.x
   Semeraro N, 2012, THROMB RES, V129, P290, DOI 10.1016/j.thromres.2011.10.013
   Smeeth L, 2006, LANCET, V367, P1075, DOI 10.1016/S0140-6736(06)68474-2
   Tichelaar YIGV, 2010, J THROMB HAEMOST, V8, P1874, DOI 10.1111/j.1538-7836.2010.03939.x
   Tichelaar YIGV, 2012, THROMB HAEMOSTASIS, V107, P827, DOI 10.1160/TH11-09-0611
   Tsai AW, 2002, ARCH INTERN MED, V162, P1182, DOI 10.1001/archinte.162.10.1182
   Violi F, 2014, J THROMB HAEMOST, V12, P1391, DOI 10.1111/jth.12646
   WILLIAMS OD, 1989, AM J EPIDEMIOL, V129, P687, DOI 10.1093/oxfordjournals.aje.a115184
   Yusuf Hussain R., 2012, Morbidity and Mortality Weekly Report, V61, P401
   Zhu TN, 2009, THROMB HAEMOSTASIS, V102, P1259, DOI 10.1160/TH09-04-0222
NR 28
TC 4
Z9 5
U1 0
U2 3
PU PERGAMON-ELSEVIER SCIENCE LTD
PI OXFORD
PA THE BOULEVARD, LANGFORD LANE, KIDLINGTON, OXFORD OX5 1GB, ENGLAND
SN 0049-3848
J9 THROMB RES
JI Thromb. Res.
PD MAR
PY 2017
VL 151
BP 74
EP 78
DI 10.1016/j.thromres.2017.01.008
PG 5
WC Hematology; Peripheral Vascular Disease
WE Science Citation Index Expanded (SCI-EXPANDED)
SC Hematology; Cardiovascular System & Cardiology
GA ES0VE
UT WOS:000399245200014
PM 28161616
OA Green Accepted
DA 2022-06-17
ER

PT J
AU Lieber, BA
   Han, J
   Appelboom, G
   Taylor, BES
   Han, B
   Agarwal, N
   Connolly, ES
AF Lieber, Bryan A.
   Han, James
   Appelboom, Geoffrey
   Taylor, Blake E. S.
   Han, ByoungJun
   Agarwal, Nitin
   Connolly, E. Sander, Jr.
TI Association of Steroid Use with Deep Venous Thrombosis and Pulmonary
   Embolism in Neurosurgical Patients: A National Database Analysis
SO WORLD NEUROSURGERY
LA English
DT Article
DE Corticosteroids; Deep vein thrombosis; National Surgical Quality
   Improvement Program; Pulmonary embolism
ID INFLAMMATORY-BOWEL-DISEASE; RISK-FACTORS; PLASMINOGEN-ACTIVATOR;
   CUSHINGS-SYNDROME; VEIN THROMBOSIS; UNITED-STATES; THROMBOEMBOLISM;
   GLUCOCORTICOIDS; MORTALITY; IMPACT
AB OBJECTIVE: Venous thromboembolism (VTE) is a major preventable cause of morbidity and mortality in hospitalized patients and is a widely accepted measure for quality of care. Prolonged corticosteroid therapy, which is common in neurosurgical patients, has been associated with VTE. Using a national database, we sought to determine whether corticosteroid use for >10 days was an independent risk factor for deep venous thrombosis (DVT) and pulmonary embolism (PE).
   METHODS: The well-validated American College of Surgeons National Surgical Quality Improvement Program database was queried to evaluate the rates of VTE during the period 2006-2013 in patients undergoing neurosurgical procedures. A multivariate regression model was constructed to assess the effect of prolonged corticosteroid use on the occurrence of PE and DVT by postoperative day 30.
   RESULTS: Of 94,620 patients identified, 565 (0.60%) developed PE and 1057 (1.12%) developed DVT within 30 days after surgery. In the multivariate model, patients receiving corticosteroids were significantly more likely to have PE (odds ratio = 1.47, 95% confidence interval = 1.13-1.90, P = 0.004) and DVT (odds ratio = 1.55, 95% confidence interval = 1.28-1.87, P < 0.001). Other factors independently associated with development of PE and DVT included the presence of malignancy, longer hospitalization, certain infections (including pneumonia and urinary tract infections), and stroke with a neurologic deficit.
   CONCLUSIONS: In the neurosurgical population, prolonged courses of corticosteroids are associated with an increased risk of developing postoperative DVT and PE, even when controlling for potential confounders.
C1 [Lieber, Bryan A.; Appelboom, Geoffrey; Taylor, Blake E. S.; Connolly, E. Sander, Jr.] Columbia Univ, Cerebrovasc Lab, New York, NY USA.
   [Taylor, Blake E. S.] Columbia Univ, Coll Phys & Surg, New York, NY USA.
   [Taylor, Blake E. S.; Connolly, E. Sander, Jr.] Columbia Univ, Dept Neurosurg, New York, NY USA.
   [Connolly, E. Sander, Jr.] Columbia Univ, Neurointens Care Unit, Med Ctr, New York, NY USA.
   [Lieber, Bryan A.] Univ Arkansas Med Sci, Dept Neurosurg, Little Rock, AR 72205 USA.
   [Han, James] Cornell Univ, Weill Cornell Med Coll, New York, NY 10021 USA.
   [Lieber, Bryan A.; Han, ByoungJun] NYU, Sch Med, New York, NY USA.
   [Agarwal, Nitin] Univ Pittsburgh, Dept Neurol Surg, Med Ctr, Pittsburgh, PA 15260 USA.
RP Lieber, BA (通讯作者)，Columbia Univ, Cerebrovasc Lab, New York, NY USA.; Lieber, BA (通讯作者)，Univ Arkansas Med Sci, Dept Neurosurg, Little Rock, AR 72205 USA.; Lieber, BA (通讯作者)，NYU, Sch Med, New York, NY USA.
EM Elisha.lieber@gmail.com
CR Agnelli G, 1998, NEW ENGL J MED, V339, P80, DOI 10.1056/NEJM199807093390204
   American College of Surgeon National Surgical Quality Improvement Program, 2013, ACS NSQIP US GUID 20
   Brotman DJ, 2006, THROMB RES, V118, P247, DOI 10.1016/j.thromres.2005.06.006
   Browd SR., 2004, NEUROSURG FOCUS, V17, pE1, DOI DOI 10.3171/F0C.2004.17.4.1
   Calvo-Alen J, 2005, ARTHRITIS RHEUM-US, V52, P2060, DOI 10.1002/art.21149
   Centers for Medicare and Medicaid Services (CMS) HHS, 2013, Fed Regist, V78, P50495
   Darze ES, 2005, CHEST, V128, P2576, DOI 10.1378/chest.128.4.2576
   Dobesh Paul P, 2009, Pharmacotherapy, V29, P1385, DOI 10.1592/phco.29.11.1385
   Gangireddy C, 2007, J VASC SURG, V45, P335, DOI 10.1016/j.jvs.2006.10.034
   Grainge MJ, 2010, LANCET, V375, P657, DOI 10.1016/S0140-6736(09)61963-2
   Hamilton MG, 2011, NEUROSURGERY, V68, P571, DOI 10.1227/NEU.0b013e3182093145
   HAMILTON MG, 1994, NEUROSURGERY, V34, P280, DOI 10.1227/00006123-199402000-00012
   HEATON JH, 1989, MOL ENDOCRINOL, V3, P185, DOI 10.1210/mend-3-1-185
   Heit JA, 2002, ARCH INTERN MED, V162, P1245, DOI 10.1001/archinte.162.11.1245
   Horlander KR, 2003, ARCH INTERN MED, V163, P1711, DOI 10.1001/archinte.163.14.1711
   Huerta C, 2007, ARCH INTERN MED, V167, P935, DOI 10.1001/archinte.167.9.935
   Johannesdottir SA, 2013, JAMA INTERN MED, V173, P743, DOI 10.1001/jamainternmed.2013.122
   Mahan CE, 2012, THROMB HAEMOSTASIS, V108, P291, DOI 10.1160/TH12-03-0162
   Merrill A, 2012, ARCH SURG-CHICAGO, V147, P120, DOI 10.1001/archsurg.2011.297
   Morange PE, 1999, DIABETES, V48, P890, DOI 10.2337/diabetes.48.4.890
   MUKHERJEE AP, 1970, BMJ-BRIT MED J, V4, P273, DOI 10.1136/bmj.4.5730.273
   Prandoni P, 1996, ANN INTERN MED, V125, P1, DOI 10.7326/0003-4819-125-1-199607010-00001
   Rolston JD, 2014, J NEUROSURG, V121, P908, DOI 10.3171/2014.6.JNS131419
   Shah MN, 2013, J NEUROSURG, V119, P1043, DOI 10.3171/2013.3.JNS121769
   Shiloach M, 2010, J AM COLL SURGEONS, V210, P6, DOI 10.1016/j.jamcollsurg.2009.09.031
   Souverein PC, 2004, HEART, V90, P859, DOI 10.1136/hrt.2003.020180
   Spencer FA, 2006, J GEN INTERN MED, V21, P722, DOI 10.1111/j.1525-1497.2006.00458.x
   Squizzato A, 2007, INTERN EMERG MED, V2, P76, DOI 10.1007/s11739-007-0026-x
   Stein PD, 2007, AM J MED, V120, P871, DOI 10.1016/j.amjmed.2007.03.024
   STEPHENS PH, 1995, BRIT J NEUROSURG, V9, P159
   Stuijver DJF, 2011, J CLIN ENDOCR METAB, V96, P3525, DOI 10.1210/jc.2011-1661
   van Staa TP, 2000, QJM-MON J ASSOC PHYS, V93, P105, DOI 10.1093/qjmed/93.2.105
   Van Zaane B, 2009, J CLIN ENDOCR METAB, V94, P2743, DOI 10.1210/jc.2009-0290
   Wallaert JB, 2012, DIS COLON RECTUM, V55, P1138, DOI 10.1097/DCR.0b013e3182698f60
   Wei L, 2004, ANN INTERN MED, V141, P764, DOI 10.7326/0003-4819-141-10-200411160-00007
   Yusuf Hussain R., 2012, Morbidity and Mortality Weekly Report, V61, P401
   Zamagni E, 2011, SEMIN THROMB HEMOST, V37, P209, DOI 10.1055/s-0031-1273085
NR 37
TC 23
Z9 24
U1 0
U2 6
PU ELSEVIER SCIENCE INC
PI NEW YORK
PA STE 800, 230 PARK AVE, NEW YORK, NY 10169 USA
SN 1878-8750
EI 1878-8769
J9 WORLD NEUROSURG
JI World Neurosurg.
PD MAY
PY 2016
VL 89
BP 126
EP 132
DI 10.1016/j.wneu.2016.01.033
PG 7
WC Clinical Neurology; Surgery
WE Science Citation Index Expanded (SCI-EXPANDED)
SC Neurosciences & Neurology; Surgery
GA DM6GM
UT WOS:000376448700020
PM 26805689
DA 2022-06-17
ER

PT J
AU Huang, YF
   Chou, YC
   Yeh, CC
   Hu, CJ
   Cherng, YG
   Chen, TL
   Liao, CC
AF Huang, Yu-Feng
   Chou, Yi-Chun
   Yeh, Chun-Chieh
   Hu, Chaur-Jong
   Cherng, Yih-Giun
   Chen, Ta-Liang
   Liao, Chien-Chang
TI Outcomes After Non-neurological Surgery in Patients With Parkinson's
   Disease A Nationwide Matched Cohort Study
SO MEDICINE
LA English
DT Article
ID POSTOPERATIVE ADVERSE OUTCOMES; RETROSPECTIVE COHORT; NONCARDIAC
   SURGERY; MORTALITY; RISK; CANCER; COMPLICATIONS; DATABASE; FAILURE;
   BURDEN
AB Patients with Parkinson disease (PD) were known to have increased risk of complications during hospitalization. The purpose of this study is to validate the global features of postoperative adverse outcomes for patients with PD.Using reimbursement claims from Taiwan's National Health Insurance Research Database, we conducted a nationwide retrospective cohort study of 6455 patients with preoperative PD receiving major surgery during 2008 to 2012. With a propensity score matching procedure, 12,910 surgical patients without PD were selected for comparison. The adjusted odds ratios (ORs) and 95% confidence intervals (CIs) for 9 major postoperative complications and 30-day postoperative mortality associated with preoperative PD were calculated in the multivariate logistic regressions.Patients with PD had increased risk of postoperative pulmonary embolism (OR 2.72, 95% CI 1.45-5.10), stroke (OR 1.77, 95% CI 1.53-2.05), pneumonia (OR 1.98, 95% CI 1.70-2.31), urinary tract infection (OR 1.52, 95% CI 1.35-1.70), septicemia (OR 1.54, 95% CI 1.37-1.73), acute renal failure (OR 1.36, 95% CI 1.07-1.73), and mortality (OR 1.45, 95% CI 1.06-1.98). The association between preoperative PD and postoperative adverse events was significant in both sexes and every age group. Low income, 65 years of age, surgery not in medical center, highest quartile of PD medication users, and more medical conditions worsen the risk of postoperative adverse events in patients with PD.This study showed increased postoperative complications and mortality in patients with PD. Our findings suggest that revision of postoperative care protocols for this population is urgently needed.
C1 [Huang, Yu-Feng; Cherng, Yih-Giun] Taipei Med Univ, Shuang Ho Hosp, Dept Anesthesiol, New Taipei, Taiwan.
   [Huang, Yu-Feng; Cherng, Yih-Giun; Chen, Ta-Liang; Liao, Chien-Chang] Taipei Med Univ, Coll Med, Sch Med, Dept Anesthesiol, Taipei, Taiwan.
   [Chou, Yi-Chun] China Med Univ, China Med Univ Hosp, Dept Phys Med & Rehabil, Taichung, Taiwan.
   [Yeh, Chun-Chieh] China Med Univ, China Med Univ Hosp, Dept Surg, Taichung, Taiwan.
   [Yeh, Chun-Chieh] Univ Illinois, Dept Surg, Chicago, IL 60680 USA.
   [Hu, Chaur-Jong] Taipei Med Univ, Shuang Ho Hosp, Dept Neurol, New Taipei, Taiwan.
   [Chen, Ta-Liang; Liao, Chien-Chang] Taipei Med Univ Hosp, Dept Anesthesiol, 252 Wuxing St, Taipei 110, Taiwan.
   [Chen, Ta-Liang; Liao, Chien-Chang] Taipei Med Univ Hosp, Ctr Hlth Policy Res, 252 Wuxing St, Taipei 110, Taiwan.
   [Liao, Chien-Chang] China Med Univ, Coll Chinese Med, Sch Chinese Med, Taichung, Taiwan.
RP Liao, CC (通讯作者)，Taipei Med Univ Hosp, Dept Anesthesiol, 252 Wuxing St, Taipei 110, Taiwan.
EM jacky48863027@yahoo.com.tw
RI Yeh, Chun Chieh/I-4893-2019
OI Yeh, Chun Chieh/0000-0001-6753-7564; Cherng,
   Yih-Giun/0000-0002-0201-4380
FU Shuang Ho Hospital, Taipei Medical University [104TMU-SHH-23]; Taiwan's
   Ministry of Health and Welfare Clinical Trial and Research Center of
   Excellence [MOHW105-TDU-B-212-133019]; Taiwan's Ministry of Science and
   Technology [MOST104-2314-B-038-027-MY2, NSC102-2314-B-038-021-MY3]
FX This research was supported in part by Shuang Ho Hospital, Taipei
   Medical University (104TMU-SHH-23), Taiwan's Ministry of Health and
   Welfare Clinical Trial and Research Center of Excellence
   (MOHW105-TDU-B-212-133019), and Taiwan's Ministry of Science and
   Technology (MOST104-2314-B-038-027-MY2; NSC102-2314-B-038-021-MY3).
CR Afshar AH, 2015, AM J SURG, V209, P274, DOI 10.1016/j.amjsurg.2014.07.005
   Attaran S, 2011, ANN THORAC SURG, V92, P1391, DOI 10.1016/j.athoracsur.2011.04.119
   Bhattacharjee S, 2013, PARKINSONISM RELAT D, V19, P746, DOI 10.1016/j.parkreldis.2013.02.019
   Burch D, 2005, LANCET, V365, P622
   Cheng CL, 2011, PHARMACOEPIDEM DR S, V20, P236, DOI 10.1002/pds.2087
   Chou CL, 2015, PLOS ONE, V10, DOI 10.1371/journal.pone.0127731
   de Lau LML, 2006, LANCET NEUROL, V5, P525, DOI 10.1016/S1474-4422(06)70471-9
   Dik VK, 2014, BRIT J SURG, V101, P1173, DOI 10.1002/bjs.9555
   EASDOWN LJ, 1995, CAN J ANAESTH, V42, P344, DOI 10.1007/BF03010713
   Gajdos C, 2013, JAMA SURG, V148, P137, DOI 10.1001/2013.jamasurg.347
   Gerlach OHH, 2012, BMC NEUROL, V12, DOI 10.1186/1471-2377-12-13
   Gupta H, 2013, CHEST, V143, P1599, DOI 10.1378/chest.12-1499
   Hsu YT, 2015, AM J GERIAT PSYCHIAT, V23, P934, DOI 10.1016/j.jagp.2014.10.011
   Hu CJ, 2012, WORLD J SURG, V36, P2051, DOI 10.1007/s00268-012-1609-x
   Huse DM, 2005, MOVEMENT DISORD, V20, P1449, DOI 10.1002/mds.20609
   Jamsen E, 2014, BONE JOINT J, V96B, P486, DOI 10.1302/0301-620X.96B4.33422
   Karadsheh MS, 2015, CLIN ORTHOP RELAT R, V473, P3272, DOI 10.1007/s11999-015-4262-5
   Katus L, 2014, AM J MED, V127, P275, DOI 10.1016/j.amjmed.2013.11.014
   Leibson CL, 2006, MOVEMENT DISORD, V21, P446, DOI 10.1002/mds.20685
   Leonard D, 2014, BRIT J SURG, V101, P1475, DOI 10.1002/bjs.9624
   Liao CC, 2014, BRIT J SURG, V101, P1616, DOI 10.1002/bjs.9639
   Liao CC, 2013, ANN SURG, V257, P433, DOI 10.1097/SLA.0b013e31827b9b25
   Lin CS, 2013, BRIT J SURG, V100, P1784, DOI 10.1002/bjs.9312
   Lyons Kelly E, 2011, Am J Manag Care, V17 Suppl 12, pS308
   Maile MD, 2014, ANESTH ANALG, V119, P522, DOI 10.1213/ANE.0000000000000116
   Mehta Samir, 2008, Am J Orthop (Belle Mead NJ), V37, P513
   Monteiro L, 2012, CLIN THER, V34, P1049, DOI 10.1016/j.clinthera.2012.03.001
   Mu LC, 2012, J NEUROPATH EXP NEUR, V71, P520, DOI 10.1097/NEN.0b013e318258381b
   Mueller MC, 2009, LANGENBECK ARCH SURG, V394, P511, DOI 10.1007/s00423-008-0404-5
   Nussbaum RL, 2003, NEW ENGL J MED, V348, P1356, DOI 10.1056/NEJM2003ra020003
   Okun MS, 2013, NEW ENGL J MED, V368, P483, DOI [10.1056/NEJMct1208070, 10.1056/NEJMc1214078]
   Pepper PV, 1999, J AM GERIATR SOC, V47, P967, DOI 10.1111/j.1532-5415.1999.tb01292.x
   Santiago JA, 2014, NEUROBIOL DIS, V72, P84, DOI 10.1016/j.nbd.2014.03.019
   Shill H, 1998, CLIN NEUROSCI, V5, P131
   Trujillo-Santos J, 2014, THROMB RES, V133, pS29, DOI 10.1016/S0049-3848(14)50005-9
   Weber M, 2002, INT ORTHOP, V26, P66, DOI 10.1007/s00264-001-0308-2
   Winter Y, 2010, EUR J NEUROL, V17, P1156, DOI 10.1111/j.1468-1331.2010.02984.x
   Yeh CC, 2013, DIABETES CARE, V36, P3216, DOI 10.2337/dc13-0770
   Yeo L, 2012, INT UROL NEPHROL, V44, P415, DOI 10.1007/s11255-011-9969-y
NR 39
TC 13
Z9 16
U1 0
U2 5
PU LIPPINCOTT WILLIAMS & WILKINS
PI PHILADELPHIA
PA TWO COMMERCE SQ, 2001 MARKET ST, PHILADELPHIA, PA 19103 USA
SN 0025-7974
EI 1536-5964
J9 MEDICINE
JI Medicine (Baltimore)
PD MAR
PY 2016
VL 95
IS 12
AR e3196
DI 10.1097/MD.0000000000003196
PG 7
WC Medicine, General & Internal
WE Science Citation Index Expanded (SCI-EXPANDED)
SC General & Internal Medicine
GA DK9ND
UT WOS:000375256400055
PM 27015218
OA Green Published, gold
DA 2022-06-17
ER

PT J
AU Wang, YX
AF Wang, Yuxia
TI Embedded IoT system and functional recovery of sports spinal cord injury
SO MICROPROCESSORS AND MICROSYSTEMS
LA English
DT Article
DE Spinal cord injury; Bone; Neurologic; Injury; Muscle strength; IoT
ID REHABILITATION
AB The ultimate goal of clinical review, including clinical reviews and Spinal Cord Injury (SCI), is to improve the general ability of people who live and continue to work for SCI. Neurological rehab does not usually turn into adequate rest. The main outcome assessments aimed at in these approaches are the actual scenarios to be developed concerning SCI. Technology: The global set of tasks currently enters the evaluation of SCI utility outcomes activities. Spinal Cord Injury (SCI) is an injury to the spinal cord from the superior to the caudal fossa. This is because of the stimulus, entry points or bruises. SCI car crashes on the planet, shooting injuries, injury knives, the most well-known causes of falls and sports trauma. If the injury is complete, there is a strong correlation between the effectiveness levels, such as the injury's size. SCI combines detrimental independence and real efficacy effects, but it also combines many difficulties with injuries. There are many nerve energy accelerators in the bladder and viscera, urinary tract infections, bedsores, sinusitis, rest, deep venous stroke, seizures, abnormal autonomic reflex, pneumonia and heart problems, and complications are not a recurring problem after spinal cord injury. It asks any job loss that brings vulnerable patients will bring up psychological and monetary issues. The treatment and recovery cycle is costly and lengthy, which also hurts the lifespan of SCI. Early recovery is essential to prevent joint wrinkles and loss of muscle mass, bone thickness protection, and ensure normal functioning of the trachea and abdomen related structure. With a multidisciplinary approach, there are different types of restructuring based on SCI restructuring.
C1 [Wang, Yuxia] A Ba Teachers Univ, Sch Phys Educ & Hlth, Wenchuan 623002, Sichuan, Peoples R China.
RP Wang, YX (通讯作者)，A Ba Teachers Univ, Sch Phys Educ & Hlth, Wenchuan 623002, Sichuan, Peoples R China.
EM wangyuxia884@163.com
CR Ahn MR, 2009, MOL NUTR FOOD RES, V53, P643, DOI 10.1002/mnfr.200800021
   Albert T, 2005, SPINAL CORD, V43, P357, DOI 10.1038/sj.sc.3101717
   Alvarez-Mejia L, 2015, J MATER SCI-MATER M, V26, DOI 10.1007/s10856-015-5541-0
   Cripps RA, 2011, SPINAL CORD, V49, P493, DOI 10.1038/sc.2010.146
   Cui XY, 2013, BIOSCI TRENDS, V7, P202, DOI 10.5582/bst.2013.v7.5.202
   Fan Wenhan, 2020, MICROPROCESSORS
   Kujumgiev A, 1999, J ETHNOPHARMACOL, V64, P235, DOI 10.1016/S0378-8741(98)00131-7
   McDonald JW, 2002, LANCET, V359, P417, DOI 10.1016/S0140-6736(02)07603-1
   New PW, 2002, ARCH PHYS MED REHAB, V83, P996, DOI 10.1053/apmr.2002.33100
   Parthasaradhy P, 2019, MICROPROCESS MICROSY, V71, DOI 10.1016/j.micpro.2019.102869
   Pickett W, 2003, J TRAUMA, V55, P1070, DOI 10.1097/01.TA.0000034228.18541.D1
   Sandrow-Feinberg HR, 2009, J NEUROTRAUM, V26, P721, DOI 10.1089/neu.2008.0750
   Sebastia-Alcacer V, 2014, SPINAL CORD, V52, P29, DOI 10.1038/sc.2013.128
   Thuret S, 2006, NAT REV NEUROSCI, V7, P628, DOI 10.1038/nrn1955
   Wang HX, 2015, EXP NEUROL, V271, P368, DOI 10.1016/j.expneurol.2015.07.004
   Wang Y., 1984, SHE OBTAINED MASTERS
   Warburton Darren E R, 2007, Top Spinal Cord Inj Rehabil, V13, P98, DOI 10.1310/sci1301-98
   Wyndaele M, 2006, SPINAL CORD, V44, P523, DOI 10.1038/sj.sc.3101893
   Yip PK, 2012, MOL NEURODEGENER, V7, DOI 10.1186/1750-1326-7-6
NR 19
TC 0
Z9 0
U1 1
U2 4
PU ELSEVIER
PI AMSTERDAM
PA RADARWEG 29, 1043 NX AMSTERDAM, NETHERLANDS
SN 0141-9331
EI 1872-9436
J9 MICROPROCESS MICROSY
JI Microprocess. Microsyst.
PD APR
PY 2021
VL 82
AR 103906
DI 10.1016/j.micpro.2021.103906
EA JAN 2021
PG 5
WC Computer Science, Hardware & Architecture; Computer Science, Theory &
   Methods; Engineering, Electrical & Electronic
WE Science Citation Index Expanded (SCI-EXPANDED)
SC Computer Science; Engineering
GA RY2RA
UT WOS:000647763400006
DA 2022-06-17
ER

PT J
AU Chinda, D
   Sasaki, Y
   Tatsuta, T
   Tsushima, K
   Wada, T
   Shimoyama, T
   Fukuda, S
AF Chinda, Daisuke
   Sasaki, Yoshio
   Tatsuta, Tetsuya
   Tsushima, Kiyoto
   Wada, Toyohito
   Shimoyama, Tadashi
   Fukuda, Shinsaku
TI Perioperative Complications of Endoscopic Submucosal Dissection for
   Early Gastric Cancer in Elderly Japanese Patients 75 Years of Age or
   Older
SO INTERNAL MEDICINE
LA English
DT Article
DE ESD procedure; elderly patients; perioperative complications; lesion
   characteristics; treatment outcomes
ID RISK-FACTORS; ANTICOAGULATED PATIENTS; ANTIPLATELET THERAPY;
   ISCHEMIC-STROKE; MANAGEMENT; FEASIBILITY; NEOPLASMS; COAGULATION;
   PERFORATION; TUMORS
AB Objective The number of endoscopic submucosal dissection (ESD) procedures for early gastric cancers among patients 75 years of age or older has been increasing. We herein examined both the outcomes and complications of ESD in elderly patients.
   Methods We investigated the effects of underlying diseases, lesion characteristics, treatment outcomes and complications during and in the postoperative periods of ESD among elderly patients 75 years of age or older versus non-elderly patients less than 75 years of age.
   Patients A total of 318 early gastric cancers in consecutive 307 patients, all of whom underwent ESD for gastric cancer, were included in this study.
   Results The number of patients with hypertension and ischemic heart disease was significantly higher in the elderly group than in the non-elderly group. The proportion of lesions with an absolute indication, extended indication or no indication was not significantly different between the groups. During the ESD procedure, the use of atropine sulfate for bradycardia was significantly more frequent in the elderly group. No significant differences were observed between the groups in terms of the treatment for hypertension, oxygen administration or incidence of perforation. In addition, there were no significant differences with respect to oxygen administration, postoperative bleeding or the occurrence of fever and/or pneumonia after the ESD procedure.
   Conclusion Although bradycardia was more frequently observed in the elderly patients during ESD in this study, ESD was performed safely and managed appropriately, with infrequent postoperative complications. ESD appears to be effective, even in elderly patients.
C1 [Chinda, Daisuke; Tatsuta, Tetsuya; Tsushima, Kiyoto; Shimoyama, Tadashi; Fukuda, Shinsaku] Hirosaki Univ, Grad Sch Med, Dept Gastroenterol & Hematol, Hirosaki, Aomori, Japan.
   [Sasaki, Yoshio; Wada, Toyohito] Aomori City Hosp, Dept Internal Med 3, Aomori, Japan.
RP Shimoyama, T (通讯作者)，Hirosaki Univ, Grad Sch Med, Dept Gastroenterol & Hematol, Hirosaki, Aomori, Japan.
EM tsimo-hki@umin.ac.jp
RI Chinda, Daisuke/K-1198-2015; Shimoyama, Tadashi/G-5519-2014; Chinda,
   Daisuke/X-1288-2019
OI Shimoyama, Tadashi/0000-0001-9615-0000; Chinda,
   Daisuke/0000-0003-1690-5923
CR Abe N, 2012, GASTRIC CANCER, V15, P70, DOI 10.1007/s10120-011-0067-8
   Becker RC, 2009, J AM COLL CARDIOL, V54, P2261, DOI 10.1016/j.jacc.2009.09.012
   Bhatt DL, 2008, CIRCULATION, V118, P1894, DOI 10.1161/CIRCULATIONAHA.108.191087
   Blacker DJ, 2003, NEUROLOGY, V61, P964, DOI 10.1212/01.WNL.0000086817.54076.EB
   Ebi M, 2014, EUR J GASTROEN HEPAT, V26, P504, DOI 10.1097/MEG.0000000000000072
   Eisen GM, 2002, GASTROINTEST ENDOSC, V55, P775, DOI 10.1016/S0016-5107(02)70402-1
   Endo H, 2010, NIHON RONEN IGAKUKAI, V47, P95
   Gotoda Takuji, 2000, Gastric Cancer, V3, P219, DOI 10.1007/PL00011720
   Goulding MR, 2003, JAMA-J AM MED ASSOC, V289, P1371
   Hirasaki S, 2005, INTERNAL MED, V44, P1033, DOI 10.2169/internalmedicine.44.1033
   Hirasawa T, 2009, GASTRIC CANCER, V12, P148, DOI 10.1007/s10120-009-0515-x
   Isomoto H, 2010, EUR J GASTROEN HEPAT, V22, P311, DOI 10.1097/MEG.0b013e32832c61d7
   Japan Gastroenterological Endoscopy Society, 2012, NIHON SHOKAKI NAISHI, V54, P2073
   Japanese Gastric Canc Assoc, 2011, GASTRIC CANCER, V14, P101, DOI 10.1007/s10120-011-0041-5
   Japanese Gastric Canc Assoc, 2011, GASTRIC CANCER, V14, P113, DOI 10.1007/s10120-011-0042-4
   Kakushima N, 2007, J GASTROEN HEPATOL, V22, P311, DOI 10.1111/j.1440-1746.2006.04563.x
   Man-i M, 2013, GASTRIC CANCER, V16, P56, DOI 10.1007/s10120-012-0145-6
   Maulaz AB, 2005, ARCH NEUROL-CHICAGO, V62, P1217, DOI 10.1001/archneur.62.8.1217
   Miyahara K, 2012, DIGESTION, V86, P273, DOI 10.1159/000341422
   Nakamura M, 2012, SCAND J GASTROENTERO, V47, P1108, DOI 10.3109/00365521.2012.699550
   Naruse M, 2007, DIGEST ENDOSC, V19, pS2, DOI 10.1111/j.1443-1661.2007.00718.x
   Nowak L, 2007, PACE, V30, P623, DOI 10.1111/j.1540-8159.2007.00723.x
   Oda I., 2005, DIGEST ENDOSC, V17, P54, DOI [DOI 10.1111/J.1443-1661.2005.00459.X], 10.1111/j.1443-1661.2005.00459.x, DOI 10.1111/J.1443-1661.2005.00459.X]
   Ohta T, 2012, GASTROINTEST ENDOSC, V75, P1159, DOI 10.1016/j.gie.2012.02.015
   Onozato Y, 2008, DIGEST ENDOSC, V20, P12, DOI 10.1111/j.1443-1661.2007.00763.x
   PALARETI G, 1994, THROMB HAEMOSTASIS, V72, P222
   Park CH, 2013, DIGEST DIS SCI, V58, P540, DOI 10.1007/s10620-012-2376-0
   Shimura T, 2007, ACTA GASTRO-ENT BELG, V70, P323
   Sibon I, 2004, NEUROLOGY, V62, P1187, DOI 10.1212/01.WNL.0000118288.04483.02
   Takizawa K, 2008, ENDOSCOPY, V40, P179, DOI 10.1055/s-2007-995530
   Tokioka S, 2012, J GASTROEN HEPATOL, V27, P63, DOI 10.1111/j.1440-1746.2012.07075.x
   Toyonaga T., 2010, DIGEST ENDOSC, V18, pS123, DOI [10.1111/j.1443-1661.2006.00645.x, DOI 10.1111/J.1443-1661.2006.00645.X]
   Toyonaga T, 2007, DIGEST ENDOSC, V19, pS14, DOI 10.1111/j.1443-1661.2007.00740.x
   Toyonaga T, 2013, SURG ENDOSC, V27, P1000, DOI 10.1007/s00464-012-2555-2
   Vaddadi G, 2010, INTERN MED J, V40, P554, DOI 10.1111/j.1445-5994.2010.02295.x
   Wahl MJ, 1998, ARCH INTERN MED, V158, P1610, DOI 10.1001/archinte.158.15.1610
NR 36
TC 21
Z9 23
U1 0
U2 4
PU JAPAN SOC INTERNAL MEDICINE
PI TOKYO
PA 34-3 3-CHOME HONGO BUNKYO-KU, TOKYO, 113, JAPAN
SN 0918-2918
EI 1349-7235
J9 INTERNAL MED
JI Intern. Med.
PY 2015
VL 54
IS 3
BP 267
EP 272
DI 10.2169/internalmedicine.54.3300
PG 6
WC Medicine, General & Internal
WE Science Citation Index Expanded (SCI-EXPANDED)
SC General & Internal Medicine
GA CA7KY
UT WOS:000349097400004
PM 25748734
OA gold
DA 2022-06-17
ER

PT J
AU Chung, CC
   Chiu, WT
   Huang, YH
   Chan, L
   Hong, CT
   Chiu, HW
AF Chung, Chen-Chih
   Chiu, Wei-Ting
   Huang, Yao-Hsien
   Chan, Lung
   Hong, Chien-Tai
   Chiu, Hung-Wen
TI Identifying prognostic factors and developing accurate outcome
   predictions for in-hospital cardiac arrest by using artificial neural
   networks
SO JOURNAL OF THE NEUROLOGICAL SCIENCES
LA English
DT Article
DE Artificial neural network; Cardiac arrest; Machine learning; Outcome;
   Resuscitation; Prediction
ID GO-FAR SCORE; RESUSCITATION; SURVIVAL; VALIDATION; STROKE
AB Background: Accurate estimation of neurological outcomes after in-hospital cardiac arrest (IHCA) provides crucial information for clinical management. This study used artificial neural networks (ANNs) to determine the prognostic factors and develop prediction models for IHCA based on immediate preresuscitation parameters.
   Methods: The derived cohort comprised 796 patients with IHCA between 2006 and 2014. We applied ANNs to develop prediction models and evaluated the significance of each parameter associated with favorable neurological outcomes. An independent dataset of 108 IHCA patients receiving targeted temperature management was used to validate the identified parameters. The generalizability of the models was assessed through fivefold crossvalidation. The performance of the models was assessed using the area under the curve (AUC).
   Results: ANN model 1, based on 19 baseline parameters, and model 2, based on 11 prearrest parameters, achieved validation AUCs of 0.978 and 0.947, respectively. ANN model 3 based on 30 baseline and prearrest parameters achieved an AUC of 0.997. The key factors associated with favorable outcomes were the duration of cardiopulmonary resuscitation; initial cardiac arrest rhythm; arrest location; and whether the patient had a malignant disease, pneumonia, and respiratory insufficiency. On the basis of these parameters, the validation performance of the ANN models achieved an AUC of 0.906 for IHCA patients who received targeted temperature management.
   Conclusion: The ANN models achieved highly accurate and reliable performance for predicting the neurological outcomes of successfully resuscitated patients with IHCA. These models can be of significant clinical value in assisting with decision-making, especially regarding optimal postresuscitation strategies.
C1 [Chung, Chen-Chih; Chiu, Wei-Ting; Huang, Yao-Hsien; Chan, Lung; Hong, Chien-Tai] Taipei Med Univ, Shuang Ho Hosp, Dept Neurol, 291 Zhongzheng Rd, New Taipei 235, Taiwan.
   [Chung, Chen-Chih; Chiu, Wei-Ting; Huang, Yao-Hsien; Chan, Lung; Hong, Chien-Tai] Taipei Med Univ, Coll Med, Sch Med, Dept Neurol, Taipei, Taiwan.
   [Chung, Chen-Chih; Chiu, Hung-Wen] Taipei Med Univ, Coll Med Sci & Technol, Grad Inst Biomed Informat, Taipei, Taiwan.
   [Chung, Chen-Chih; Chiu, Wei-Ting; Huang, Yao-Hsien; Chan, Lung; Hong, Chien-Tai] Taipei Med Univ, Taipei Neurosci Inst, Taipei, Taiwan.
   [Chiu, Wei-Ting] Taipei Med Univ, Shuang Ho Hosp, Dept Emergency & Crit Care Med, Div Crit Care Med, Taipei, Taiwan.
   [Huang, Yao-Hsien] Taipei Med Univ, Coll Publ Hlth, Taipei, Taiwan.
   [Chiu, Hung-Wen] Taipei Med Univ Hosp, Clin Big Data Res Ctr, Taipei, Taiwan.
RP Hong, CT (通讯作者)，Taipei Med Univ, Shuang Ho Hosp, Dept Neurol, 291 Zhongzheng Rd, New Taipei 235, Taiwan.; Chiu, HW (通讯作者)，Taipei Med Univ, Grad Inst Biomed Informat, 250 Wuxing St, Taipei 110, Taiwan.
EM chientaihong@gmail.com; hwchiu@tmu.edu.tw
FU Taipei Medical UniversityShuang Ho Hospital [109TMU-SHH-19]
FX The study was funded by a grant from the Taipei Medical UniversityShuang
   Ho Hospital (Grant No.: 109TMU-SHH-19) to CCC.
CR Agatonovic-Kustrin S, 2000, J PHARMACEUT BIOMED, V22, P717, DOI 10.1016/S0731-7085(99)00272-1
   Amato F, 2013, J APPL BIOMED, V11, P47, DOI 10.2478/v10136-012-0031-x
   Andersen LW, 2019, JAMA-J AM MED ASSOC, V321, P1200, DOI 10.1001/jama.2019.1696
   Becker LB, 2011, CIRCULATION, V124, P2158, DOI 10.1161/CIR.0b013e3182340239
   Benjamin EJ, 2019, CIRCULATION, V139, pE56, DOI 10.1161/CIR.0000000000000659
   Chan PS, 2012, ARCH INTERN MED, V172, P947, DOI 10.1001/archinternmed.2012.2050
   Chiu W.T., J FORMOSAN MED ASS, V120, P569
   Cho YJ, 2020, RESUSCITATION, V150, P36, DOI 10.1016/j.resuscitation.2020.02.035
   Chung CC, 2020, NEUROL ASIA, V25, P109
   Chung CC, 2020, J NEUROL SCI, V410, DOI 10.1016/j.jns.2020.116667
   D'Arrigo S, 2017, RESUSCITATION, V121, P62, DOI 10.1016/j.resuscitation.2017.10.005
   Ebell MH, 2013, JAMA INTERN MED, V173, P1872, DOI 10.1001/jamainternmed.2013.10037
   Girotra S, 2015, HEART, V101, P1943, DOI 10.1136/heartjnl-2015-307450
   Goldberger ZD, 2012, LANCET, V380, P1473, DOI 10.1016/S0140-6736(12)60862-9
   He HB, 2009, IEEE T KNOWL DATA EN, V21, P1263, DOI 10.1109/TKDE.2008.239
   Jiang F, 2017, STROKE VASC NEUROL, V2, P230, DOI 10.1136/svn-2017-000101
   Lyons PG, 2018, RESUSCITATION, V128, P191, DOI 10.1016/j.resuscitation.2018.05.013
   Nadkarni VM, 2006, JAMA-J AM MED ASSOC, V295, P50, DOI 10.1001/jama.295.1.50
   Razi RR, 2015, RESUSCITATION, V87, P69, DOI 10.1016/j.resuscitation.2014.11.026
   Ren FL, 2017, COMPUT MED IMAG GRAP, V55, P54, DOI 10.1016/j.compmedimag.2016.07.011
   Saltelli A, 2002, COMPUT PHYS COMMUN, V145, P280, DOI 10.1016/S0010-4655(02)00280-1
   Schluep M, 2018, RESUSCITATION, V132, P90, DOI 10.1016/j.resuscitation.2018.09.001
   Sobol IM, 2001, MATH COMPUT SIMULAT, V55, P271, DOI 10.1016/S0378-4754(00)00270-6
   Wang CH, 2018, PLOS ONE, V13, DOI 10.1371/journal.pone.0202938
   Wang JH, 2018, MEDICINE, V97, DOI 10.1097/MD.0000000000013257
NR 25
TC 4
Z9 4
U1 1
U2 3
PU ELSEVIER
PI AMSTERDAM
PA RADARWEG 29, 1043 NX AMSTERDAM, NETHERLANDS
SN 0022-510X
EI 1878-5883
J9 J NEUROL SCI
JI J. Neurol. Sci.
PD JUN 15
PY 2021
VL 425
AR 117445
DI 10.1016/j.jns.2021.117445
EA APR 2021
PG 9
WC Clinical Neurology; Neurosciences
WE Science Citation Index Expanded (SCI-EXPANDED)
SC Neurosciences & Neurology
GA SE4CC
UT WOS:000652019900017
PM 33878655
DA 2022-06-17
ER

PT J
AU Chan, MC
   Tseng, JS
   Hsu, KH
   Shih, SJ
   Yi, CY
   Wu, CL
   Kou, YR
AF Chan, Ming-Cheng
   Tseng, Jeng-Sen
   Hsu, Kuo-Hsuan
   Shih, Sou-Jen
   Yi, Chi-Yuan
   Wu, Chieh-Liang
   Kou, Yu Ru
TI A minimum blood glucose value less than or equal to 120 mg/dL under
   glycemic control is associated with increased 14-day mortality in
   nondiabetic intensive care unit patients with sepsis and stress
   hyperglycemia
SO JOURNAL OF CRITICAL CARE
LA English
DT Article
DE Sepsis; Glycemic control; Diabetes
ID CRITICALLY-ILL PATIENTS; INSULIN THERAPY; MYOCARDIAL-INFARCTION;
   HYPOGLYCEMIA; POPULATION; PNEUMONIA; SURVIVAL; OUTCOMES; STROKE; DEATH
AB Purpose: Hyperglycemia is common in critically ill patients, but results of previous trials on glycemic control have been controversial. This study aimed to investigate whether the minimum blood glucose value during the first 72 hours after admission (72-min-BGV) was associated with mortality in patients with severe sepsis.
   Materials and methods: This is a retrospective analysis of prospectively acquired clinical data from an intensive care unit of a tertiary referral hospital in central Taiwan. Patients were included if they were admitted due to severe sepsis from July 2010 to June 2011.
   Results: A total of 127 patients (100 males and 27 females) were included for analysis. A 72-min-BGV less than or equal to 120 mg/dL was associated with increased 14-day mortality. Further subgroup analysis revealed that this association existed only in the patients without diabetes. In multivariate logistic regression analysis, a 72-min-BGV less than or equal to 120 mg/dL was an independent risk factor for 14-day mortality (adjusted odds ratio, 5.09; 95% confidence interval, 1.26-23.33; P=.024) in the patients without diabetes.
   Conclusions: A 72-min-BGV less than or equal to 120 mg/dL was an independent risk factor for 14-daymortality in nondiabetic patients with hyperglycemia admitted to our intensive care unit due to severe sepsis, but not in diabetic patients under the same setting. (C) 2016 Elsevier Inc. All rights reserved.
C1 [Chan, Ming-Cheng; Kou, Yu Ru] Natl Yang Ming Univ, Inst Physiol, Taipei 112, Taiwan.
   [Chan, Ming-Cheng; Tseng, Jeng-Sen] Taichung Vet Gen Hosp, Dept Internal Med, Div Chest Med, Taichung, Taiwan.
   [Hsu, Kuo-Hsuan] Taichung Vet Gen Hosp, Dept Internal Med, Div Crit Care & Resp Therapy, Taichung, Taiwan.
   [Shih, Sou-Jen; Yi, Chi-Yuan] Taichung Vet Gen Hosp, Dept Nursing, Taichung, Taiwan.
   [Wu, Chieh-Liang] Taichung Vet Gen Hosp, Ctr Qual Management, Taichung, Taiwan.
   [Tseng, Jeng-Sen] Natl Yang Ming Univ, Sch Med, Fac Med, Taipei 112, Taiwan.
RP Kou, YR (通讯作者)，Natl Yang Ming Univ, Sch Med, Inst Physiol, 155,Sec 2,Linong St, Taipei 11221, Taiwan.
EM yrkou@ym.edu.tw
OI Kou, Yu Ru/0000-0002-4681-9009; Tseng, Jeng-Sen/0000-0003-2341-4495
FU Ministry of Science and Technology, Taiwan [MOST 104-2320-B-010-014-MY3]
FX This study was supported by a grant MOST 104-2320-B-010-014-MY3 from
   Ministry of Science and Technology, Taiwan. The authors are grateful to
   Dr Malcolm Higgins (Asia Training Solutions, Taiwan) for help with
   language editing.
CR Brunkhorst FM, 2008, NEW ENGL J MED, V358, P125, DOI 10.1056/NEJMoa070716
   Capes SE, 2000, LANCET, V355, P773, DOI 10.1016/S0140-6736(99)08415-9
   Chang CM, 2012, PLASMONICS, V7, P563, DOI [10.1007/s11468-012-9343-7, 10.1371/journal.pone.0050729]
   Christiansen C, 2004, INTENS CARE MED, V30, P1685, DOI 10.1007/s00134-004-2325-2
   Dellinger RP, 2008, INTENS CARE MED, V34, P783, DOI [10.1007/s00134-008-1040-9, 10.1007/s00134-007-0934-2]
   Dellinger RP, 2008, CRIT CARE MED, V36, P296, DOI 10.1097/01.CCM.0000298158.12101.41
   Dungan KM, 2009, LANCET, V373, P1798, DOI 10.1016/S0140-6736(09)60553-5
   Egi M, 2010, MAYO CLIN PROC, V85, P217, DOI 10.4065/mcp.2009.0394
   Falguera K, 2005, CHEST, V128, P3233, DOI 10.1378/chest.128.5.3233
   Fine MJ, 1996, JAMA-J AM MED ASSOC, V275, P134, DOI 10.1001/jama.275.2.134
   Finfer S, 2013, CRIT CARE, V17, DOI 10.1186/cc12591
   Finfer S, 2012, NEW ENGL J MED, V367, P1108, DOI 10.1056/NEJMoa1204942
   Frank JA, 2000, CRIT CARE MED, V28, P2645, DOI 10.1097/00003246-200007000-00079
   Jones KW, 2008, J DIABETES COMPLICAT, V22, P365, DOI 10.1016/j.jdiacomp.2007.05.006
   Kes VB, 2007, ANN SAUDI MED, V27, P352
   Kornum JB, 2007, DIABETES CARE, V30, P2251, DOI 10.2337/dc06-2417
   Krinsley JS, 2013, CRIT CARE, V17, DOI 10.1186/cc12547
   Krinsley James Stephen, 2009, J Diabetes Sci Technol, V3, P1292
   Krinsley JS, 2003, MAYO CLIN PROC, V78, P1471, DOI 10.4065/78.12.1471
   Laird AM, 2004, J TRAUMA, V56, P1058, DOI 10.1097/01.TA.0000123267.39011.9F
   LANG CH, 1991, ENDOCRINOLOGY, V128, P645, DOI 10.1210/endo-128-2-645
   Losser MR, 2010, CRIT CARE, V14, DOI 10.1186/cc9100
   Macrae D, 2014, NEW ENGL J MED, V370, P107, DOI 10.1056/NEJMoa1302564
   Malfitano C, 2010, EUR J HEART FAIL, V12, P659, DOI 10.1093/eurjhf/hfq053
   Marik PE, 2013, CRIT CARE, V17, DOI 10.1186/cc12514
   McCowen KC, 2001, CRIT CARE CLIN, V17, P107, DOI 10.1016/S0749-0704(05)70154-8
   MIZOCK BA, 1995, AM J MED, V98, P75, DOI 10.1016/S0002-9343(99)80083-7
   Moss M, 2000, CRIT CARE MED, V28, P2187, DOI 10.1097/00003246-200007000-00001
   Pasternak JJ, 2008, MAYO CLIN PROC, V83, P406, DOI 10.4065/83.4.406
   Robinson Lindsay E, 2004, AACN Clin Issues, V15, P45, DOI 10.1097/00044067-200401000-00004
   Stollberger C, 2005, ANN MED, V37, P357, DOI 10.1080/07853890510037356
   Tiruvoipati R, 2012, J CRIT CARE, V27, P153, DOI 10.1016/j.jcrc.2011.06.011
   Van den Berghe G, 2006, NEW ENGL J MED, V354, P449, DOI 10.1056/NEJMoa052521
   Van den Berghe G, 2001, NEW ENGL J MED, V345, P1359, DOI 10.1056/NEJMoa011300
   Van den Berghe G, 2006, DIABETES, V55, P3151, DOI 10.2337/db06-0855
NR 35
TC 12
Z9 13
U1 0
U2 10
PU W B SAUNDERS CO-ELSEVIER INC
PI PHILADELPHIA
PA 1600 JOHN F KENNEDY BOULEVARD, STE 1800, PHILADELPHIA, PA 19103-2899 USA
SN 0883-9441
EI 1557-8615
J9 J CRIT CARE
JI J. Crit. Care
PD AUG
PY 2016
VL 34
BP 69
EP 73
DI 10.1016/j.jcrc.2016.04.002
PG 5
WC Critical Care Medicine
WE Science Citation Index Expanded (SCI-EXPANDED)
SC General & Internal Medicine
GA DO3TK
UT WOS:000377704200015
PM 27288613
DA 2022-06-17
ER

PT J
AU Hazeldine, J
   Lord, JM
   Belli, A
AF Hazeldine, Jon
   Lord, Janet M.
   Belli, Antonio
TI Traumatic brain injury and peripheral immune suppression: primer and
   prospectus
SO FRONTIERS IN NEUROLOGY
LA English
DT Review
DE traumatic brain injury; immune system; immune suppression; infection
ID TUMOR-NECROSIS-FACTOR; SEVERE HEAD-INJURY; NATURAL-KILLER-CELLS;
   PREVENTIVE ANTIBACTERIAL THERAPY; VENTILATOR-ASSOCIATED PNEUMONIA;
   SYSTEMIC INFLAMMATORY RESPONSE; CRITICALLY-ILL PATIENTS; ACUTE
   ISCHEMIC-STROKE; MITOCHONDRIAL-DNA; NERVOUS-SYSTEM
AB Nosocomial infections are a common occurrence in patients following traumatic brain injury (TBI) and are associated with an increased risk of mortality, longer length of hospital stay, and poor neurological outcome. Systemic immune suppression arising as a direct result of injury to the central nervous system (CNS) is considered to be primarily responsible for this increased incidence of infection, a view strengthened by recent studies that have reported novel changes in the composition and function of the innate and adaptive arms of the immune system post-TBI. However, our knowledge of the mechanisms that underlie TBI-induced immune suppression is equivocal at best. Here, after summarizing our current understanding of the impact of TBI on peripheral immunity and discussing CNS-mediated regulation of immune function, we propose roles for a series of novel mechanisms in driving the immune suppression that is observed post-TBI. These mechanisms, which have never been considered before in the context of TBI-induced immune paresis, include the CNS-driven emergence into the circulation of myeloid-derived suppressor cells and suppressive neutrophil subsets, and the release from injured tissue of nuclear and mitochondria-derived damage associated molecular patterns. Moreover, in an effort to further our understanding of the mechanisms that underlie TBI-induced changes in immunity, we pose throughout the review a series of questions, which if answered would address a number of key issues, such as establishing whether manipulating peripheral immune function has potential as a future therapeutic strategy by which to treat and/or prevent infections in the hospitalized TBI patient.
C1 [Hazeldine, Jon; Lord, Janet M.; Belli, Antonio] Queen Elizabeth Hosp, NIHR Surg Reconstruct & Microbiol Res Ctr, Birmingham B15 2TH, W Midlands, England.
   [Hazeldine, Jon; Lord, Janet M.; Belli, Antonio] Univ Birmingham, Inst Inflammat & Ageing, Birmingham, W Midlands, England.
RP Hazeldine, J (通讯作者)，Queen Elizabeth Hosp, NIHR Surg Reconstruct & Microbiol Res Ctr, Birmingham B15 2TH, W Midlands, England.
EM j.hazeldine@bham.ac.uk
RI Belli, Antonio/I-3799-2015; Hazeldine, Jon/T-5725-2019
OI Belli, Antonio/0000-0002-3211-9933; Lord, Janet/0000-0003-1030-6786
FU National Institute for Health Research Surgical Reconstruction and
   Microbiology Research Centre; University Hospitals Birmingham NHS
   Foundation Trust; University of Birmingham; Royal Centre for Defence
   Medicine
FX JH is funded by the National Institute for Health Research Surgical
   Reconstruction and Microbiology Research Centre, a partnership between
   University Hospitals Birmingham NHS Foundation Trust, the University of
   Birmingham, and the Royal Centre for Defence Medicine. The views
   expressed are those of the author(s) and not necessarily those of the
   NHS, the NIHR, or the Department of Health.
CR Aloisi F, 2001, GLIA, V36, P165, DOI 10.1002/glia.1106
   Arbabi S, 2007, J TRAUMA, V62, P56, DOI 10.1097/TA.0b013e31802d972b
   ARMANT M, 1995, IMMUNOLOGY, V85, P331
   Arruvito L, 2008, J IMMUNOL, V180, P5746, DOI 10.4049/jimmunol.180.8.5746
   Aspelund A, 2015, J EXP MED, V212, P991, DOI 10.1084/jem.20142290
   Bellinger DL, 2014, AUTON NEUROSCI-BASIC, V182, P15, DOI 10.1016/j.autneu.2014.01.006
   Bernik TR, 2002, J VASC SURG, V36, P1231, DOI 10.1067/mva.2002.129643
   Borovikova LV, 2000, NATURE, V405, P458, DOI 10.1038/35013070
   Borovikova LV, 2000, AUTON NEUROSCI-BASIC, V85, P141, DOI 10.1016/S1566-0702(00)00233-2
   Ferreira LCB, 2014, BRAIN INJURY, V28, P1311, DOI 10.3109/02699052.2014.916818
   Bronchard G, 2004, ANESTHESIOLOGY, V100, P234, DOI 10.1097/00000542-200402000-00009
   Bryk JA, 2010, J TRAUMA, V68, P843, DOI 10.1097/TA.0b013e3181b026e4
   Cardozo Júnior Luis Carlos Maia, 2014, Rev. bras. ter. intensiva, V26, P148, DOI 10.5935/0103-507X.20140022
   Caron E, 1998, SCIENCE, V282, P1717, DOI 10.1126/science.282.5394.1717
   Cazzadori A, 1997, RESP MED, V91, P193, DOI 10.1016/S0954-6111(97)90038-X
   Center TBI, 2015, 10 FACTS TBI
   CLIFTON GL, 1981, NEUROSURGERY, V8, P10, DOI 10.1227/00006123-198101000-00003
   Corser-Jensen CE, 2014, EXP NEUROL, V256, P7, DOI 10.1016/j.expneurol.2014.03.008
   Cotton BA, 2007, J TRAUMA, V62, P26, DOI 10.1097/TA.0b013e31802d02d0
   CSERR HF, 1992, BRAIN PATHOL, V2, P269, DOI 10.1111/j.1750-3639.1992.tb00703.x
   Dantzer R, 2000, AUTON NEUROSCI-BASIC, V85, P60, DOI 10.1016/S1566-0702(00)00220-4
   Drifte G, 2013, CRIT CARE MED, V41, P820, DOI 10.1097/CCM.0b013e318274647d
   Du Q, 2012, J SURG RES, V173, P354, DOI 10.1016/j.jss.2010.10.016
   Duggal NA, 2015, AGE, V37, DOI 10.1007/s11357-015-9748-2
   Elenkov IJ, 1996, P ASSOC AM PHYSICIAN, V108, P374
[truncated: 411,810 more chars]
