# Supplementary material for: Bibliometric analysis of global research trends on post-stroke pneumonia: Current development status and research Frontiers
Source: Front Public Health. 2022 Aug 2;10:950859. doi: 10.3389/fpubh.2022.950859 (PMC9379091; doi:10.3389/fpubh.2022.950859)
Supplement: Supplementary file 1 [file Data_Sheet_1.ZIP › data/data (plain text files)/download_1458_1549.txt]

FN Clarivate Analytics Web of Science
VR 1.0
PT J
AU Volpp, KG
   Stone, R
   Lave, JR
   Jha, AK
   Pauly, M
   Klusaritz, H
   Chen, HY
   Cen, LY
   Brucker, N
   Polsky, D
AF Volpp, Kevin G.
   Stone, Roslyn
   Lave, Judith R.
   Jha, Ashish K.
   Pauly, Mark
   Klusaritz, Heather
   Chen, Huanyu
   Cen, Liyi
   Brucker, Nancy
   Polsky, Daniel
TI Is thirty-day hospital mortality really lower for black veterans
   compared with white veterans?
SO HEALTH SERVICES RESEARCH
LA English
DT Article
DE hospital mortality; racial disparities; hospitals; veterans
ID ACUTE MYOCARDIAL-INFARCTION; HEALTH-CARE-SYSTEM; QUALITY-OF-LIFE;
   RACIAL-DIFFERENCES; ADMINISTRATIVE DATA; MEDICARE BENEFICIARIES;
   HEART-FAILURE; OUTCOMES; DISPARITIES; AFFAIRS
AB Objective. To examine the source of observed lower risk-adjusted mortality for blacks than whites within the Veterans Affairs (VA) system by accounting for hospital site where treated, potential under-reporting of black deaths, discretion on hospital admission, quality improvement efforts, and interactions by age group.
   Data Sources. Data are from the VA Patient Treatment File on 406,550 hospitalizations of veterans admitted with a principal diagnosis of acute myocardial infarction, stroke, hip fracture, gastrointestinal bleeding, congestive heart failure, or pneumonia between 1996 and 2002. Information on deaths was obtained from the VA Beneficiary Identification Record Locator System and the National Death Index.
   Study Design. This was a retrospective observational study of hospitalizations throughout the VA system nationally. The primary outcome studied was all-location mortality within 30 days of hospital admission. The key study variable was whether a patient was black or white.
   Principal Findings. For each of the six study conditions, unadjusted 30-day mortality rates were significantly lower for blacks than for whites (p <.01). These results did not vary after adjusting for hospital site where treated, more complete ascertainment of deaths, and in comparing results for conditions for which hospital admission is discretionary versus nondiscretionary. There were also no significant changes in the degree of difference by race in mortality by race following quality improvement efforts within VA. Risk-adjusted mortality was consistently lower for blacks than for whites only within the population of veterans over age 65.
   Conclusions. Black veterans have significantly lower 30-day mortality than white veterans for six common, high severity conditions, but this is generally limited to veterans over age 65. This differential by age suggests that it is unlikely that lower 30-day mortality rates among blacks within VA are driven by treatment differences by race.
C1 Philadelphia Vet Affairs Med Ctr, CHERP, Philadelphia, PA 19104 USA.
   Univ Penn, Sch Med, Philadelphia, PA 19104 USA.
   Univ Penn, Wharton Sch, Hlth Care Syst Dept, Philadelphia, PA 19104 USA.
   Univ Pittsburgh, Dept Biostat, Pittsburgh, PA 15261 USA.
   Univ Pittsburgh, Grad Sch Publ Hlth, Dept Hlth Policy & Management, Pittsburgh, PA USA.
   Harvard Univ, Sch Publ Hlth, Boston, MA 02115 USA.
   Univ Penn, Sch Social Sci Policy & Practice, Philadelphia, PA 19104 USA.
   VA Pittsburgh Healthcare Syst, Ctr Hlth Equity Res & Promot, Pittsburgh, PA USA.
   Univ Penn, Div Gen Internal Med, Philadelphia, PA 19104 USA.
RP Volpp, KG (通讯作者)，Philadelphia Vet Affairs Med Ctr, CHERP, Univ & Woodland Ave, Philadelphia, PA 19104 USA.
OI Volpp, Kevin/0000-0003-1423-4599
CR Adler NE, 2002, HEALTH AFFAIR, V21, P60, DOI 10.1377/hlthaff.21.2.60
   *AG HEALTHC RES QU, 2002, AHRQ PUB
   Barnato AE, 2005, MED CARE, V43, P308, DOI 10.1097/01.mlr.0000156848.62086.06
   Basu J, 2001, Health Serv Res, V36, P64
   Carlisle DM, 1997, AM J PUBLIC HEALTH, V87, P263, DOI 10.2105/AJPH.87.2.263
   Cowper DC, 2002, ANN EPIDEMIOL, V12, P462, DOI 10.1016/S1047-2797(01)00285-X
   Deswal A, 2004, J AM COLL CARDIOL, V43, P778, DOI 10.1016/j.jacc.2003.10.033
   Dominitz JA, 1998, CANCER, V82, P2312, DOI 10.1002/(SICI)1097-0142(19980615)82:12<2312::AID-CNCR3>3.0.CO;2-U
   Elixhauser A, 1998, MED CARE, V36, P8, DOI 10.1097/00005650-199801000-00004
   Fang L, 2003, AM J MED, V115, P448, DOI 10.1016/S0002-9343(03)00446-7
   Fiscella K, 2001, MED CARE, V39, P8, DOI 10.1097/00005650-200101000-00003
   FISHER SG, 1995, AM J EPIDEMIOL, V141, P242, DOI 10.1093/oxfordjournals.aje.a117426
   Freeman VL, 2003, AM J PUBLIC HEALTH, V93, P1706, DOI 10.2105/AJPH.93.10.1706
   Geronimus AT, 1996, NEW ENGL J MED, V335, P1552, DOI 10.1056/NEJM199611213352102
   Geronimus AT, 1998, AM J EPIDEMIOL, V148, P475
   Geronimus AT, 1996, J AM STAT ASSOC, V91, P529, DOI 10.2307/2291645
   Goldman DP, 2002, P NATL ACAD SCI USA, V99, P10929, DOI 10.1073/pnas.162086599
   Goldstein H., 2003, MULTILEVEL STAT MODE, V3rd
   Goldstein LB, 2003, STROKE, V34, P999, DOI 10.1161/01.STR.0000063364.88309.27
   Gordon HS, 1996, JAMA-J AM MED ASSOC, V276, P1639, DOI 10.1001/jama.276.20.1639
   Hermos JA, 2001, JAMA-J AM MED ASSOC, V285, P1837, DOI 10.1001/jama.285.14.1837
   Horner RD, 2002, MED CARE, V40, P35
   Hulley SB., 2001, DESIGNING CLIN RES E
   Ibrahim SA, 2005, ARTHRITIS RHEUM-US, V52, P3143, DOI 10.1002/art.21304
   Jencks SF, 2000, JAMA-J AM MED ASSOC, V284, P1670, DOI 10.1001/jama.284.13.1670
   Jha AK, 2001, JAMA-J AM MED ASSOC, V285, P297, DOI 10.1001/jama.285.3.297
   Jha AK, 2003, NEW ENGL J MED, V348, P2218, DOI 10.1056/NEJMsa021899
   Kamalesh M, 2005, AM HEART J, V150, P912, DOI 10.1016/j.ahj.2005.02.042
   Kressin NR, 2003, AM J PUBLIC HEALTH, V93, P1734, DOI 10.2105/AJPH.93.10.1734
   Lynch JWKG, 2001, SOCIAL EPIDEMIOLOGY, P13
   Mark DH, 2001, JAMA-J AM MED ASSOC, V285, P337, DOI 10.1001/jama.285.3.337
   Marmot M, 2002, HEALTH AFFAIR, V21, P31, DOI 10.1377/hlthaff.21.2.31
   MEEHAN TP, 1995, ANN INTERN MED, V122, P928, DOI 10.7326/0003-4819-122-12-199506150-00007
   Mehta RH, 2006, AM J MED, V119, p70e1
   Mickelson JK, 1997, J AM COLL CARDIOL, V29, P915, DOI 10.1016/S0735-1097(97)00034-X
   MILLER MG, 1994, JAMA-J AM MED ASSOC, V271, P1493, DOI 10.1001/jama.271.19.1493
   Moskos C, 1997, ALL WE CAN BE BLACK
   O'Connor GT, 1999, JAMA-J AM MED ASSOC, V281, P627, DOI 10.1001/jama.281.7.627
   Pappas G, 1997, AM J PUBLIC HEALTH, V87, P811, DOI 10.2105/AJPH.87.5.811
   PEREZ JV, 1995, INJURY, V26, P237, DOI 10.1016/0020-1383(95)90008-L
   Peterson LR, 2002, J CLIN MICROBIOL, V40, P1, DOI 10.1128/JCM.40.1.1-4.2002
   Rathore SS, 2003, JAMA-J AM MED ASSOC, V289, P2517, DOI 10.1001/jama.289.19.2517
   ROCKALL TA, 1995, LANCET, V346, P346, DOI 10.1016/S0140-6736(95)92227-X
   ROMANO PS, 1996, 2 REPORT CALIFORNIA, V2
   Selim AJ, 2004, J CLIN EPIDEMIOL, V57, P539, DOI 10.1016/j.jclinepi.2003.11.004
   Sequist TD, 2006, ARCH INTERN MED, V166, P675, DOI 10.1001/archinte.166.6.675
   Shen JJ, 2001, HEALTH SERV RES, V36, P711
   Skinner J, 2003, NEW ENGL J MED, V349, P1350, DOI 10.1056/NEJMsa021569
   Smedley BD, 2002, UNEQUAL TREATMENT CO
   Southern DA, 2004, MED CARE, V42, P355, DOI 10.1097/01.mlr.0000118861.56848.ee
   Stukenborg GJ, 2001, MED CARE, V39, P727, DOI 10.1097/00005650-200107000-00009
   *US DEP HOUS URB D, 2003, FY 2003 HUD INC LIM
   Vaccarino V, 2005, NEW ENGL J MED, V353, P671, DOI 10.1056/NEJMsa032214
   *VET AFF INF RES C, 2003, VIREC RES US GUID FY
   Wallace AE, 2006, PSYCHIAT SERV, V57, P851, DOI 10.1176/appi.ps.57.6.851
   Weeks WB, 2004, AM J PUBLIC HEALTH, V94, P1762, DOI 10.2105/AJPH.94.10.1762
NR 56
TC 34
Z9 34
U1 0
U2 1
PU WILEY
PI HOBOKEN
PA 111 RIVER ST, HOBOKEN 07030-5774, NJ USA
SN 0017-9124
EI 1475-6773
J9 HEALTH SERV RES
JI Health Serv. Res.
PD AUG
PY 2007
VL 42
IS 4
BP 1613
EP 1631
DI 10.1111/j.1475-6773.2006.00688.x
PG 19
WC Health Care Sciences & Services; Health Policy & Services
WE Science Citation Index Expanded (SCI-EXPANDED); Social Science Citation Index (SSCI)
SC Health Care Sciences & Services
GA 184SM
UT WOS:000247662300010
PM 17610440
OA Green Published
DA 2022-06-17
ER

PT J
AU Nathan, AS
   Martinez, JR
   Giri, J
   Navathe, AS
AF Nathan, Ashwin S.
   Martinez, Joseph R.
   Giri, Jay
   Navathe, Amol S.
TI Observational study assessing changes in timing of readmissions around
   postdischarge day 30 associated with the introduction of the Hospital
   Readmissions Reduction Program
SO BMJ QUALITY & SAFETY
LA English
DT Article
DE health policy; health services research; quality improvement
ID HEART-FAILURE; MORTALITY; RATES; IMPLEMENTATION; CLASSIFICATION;
   REGRESSION
AB Background
   The Hospital Readmissions Reduction Program (HRRP) initially penalised hospitals for excess readmission within 30 days of discharge for acute myocardial infarction (AMI), congestive heart failure (CHF) or pneumonia (PNA) and was expanded in subsequent years to include readmissions for chronic obstructive pulmonary disease, elective total hip arthroplasty, total knee arthroplasty and coronary artery bypass graft surgery. We assessed whether HRRP was associated with delays in readmissions from immediately before the 30-day penalty threshold to just after it.
   Methods
   We included Medicare fee-for-service beneficiaries discharged between 1 January 2007 and 31 October 2015. Readmissions were assessed until December 31, 2015. The study period was divided into three phases: January 2007 to March 2009 (pre-HRRP), April 2009 to September 2012 (implementation) and October 2012 to December 2015 (penalty). We estimated additional readmissions between postdischarge days 31-35 compared with days 26-30 using a negative binomial difference-in-differences model, comparing target HRRP versus non-HRRP conditions at the same hospital in the same month in the pre-HRRP and penalty phases.
   Results
   HRRP was not associated with a significant difference in AMI readmissions between postdischarge days 31-35 versus postdischarge days 26-30 for each hospital in the penalty phase, as compared with non-HRRP conditions and the pre-HRRP phase (p=0.19). There were statistically significant increases in readmissions CHF (0.040%, 95% CI 0.024% to 0.056%, p<0.01), PNA (0.022%, 95% CI 0.002% to 0.042%, p=0.03) and stroke (0.035%, 95% CI 0.010% to 0.060%, p<0.01); however, these readmissions represent Conclusion
   We did not identify consistently significant associations between HRRP and delayed readmissions, and importantly, any findings suggesting delayed readmissions were extremely small and unlikely to be clinically relevant.
C1 [Nathan, Ashwin S.; Giri, Jay] Hosp Univ Penn, Div Cardiol, Philadelphia, PA 19104 USA.
   [Nathan, Ashwin S.; Giri, Jay] Univ Penn, Cardiovasc Qual Outcomes & Evaluat Res Ctr, Philadelphia, PA 19104 USA.
   [Martinez, Joseph R.] Univ Penn, Perelman Sch Med, Philadelphia, PA 19104 USA.
   [Giri, Jay; Navathe, Amol S.] Corporal Michael J Cresencz VA Med Ctr, Philadelphia, PA USA.
   [Navathe, Amol S.] Univ Penn, Dept Med Eth & Hlth Policy, Philadelphia, PA 19104 USA.
RP Nathan, AS (通讯作者)，Hosp Univ Penn, Philadelphia, PA 19104 USA.
EM ashwin.nathan@gmail.com
OI Navathe, Amol/0000-0001-7182-4988
FU NIA NIH HHS [T32 AG051090] Funding Source: Medline
CR Berenson RA, 2012, NEW ENGL J MED, V366, P1364, DOI 10.1056/NEJMp1201268
   Bernal JL, 2017, INT J EPIDEMIOL, V46, P348, DOI 10.1093/ije/dyw098
   Desai NR, 2016, JAMA-J AM MED ASSOC, V316, P2647, DOI 10.1001/jama.2016.18533
   Dimick JB, 2014, JAMA-J AM MED ASSOC, V312, P2401, DOI 10.1001/jama.2014.16153
   Elixhauser A, 1998, MED CARE, V36, P8, DOI 10.1097/00005650-199801000-00004
   Gupta A, 2018, EUR J HEART FAIL, V20, P1169, DOI 10.1002/ejhf.1212
   Gupta A, 2018, JAMA CARDIOL, V3, P44, DOI 10.1001/jamacardio.2017.4265
   HealthLeaders, 2019, MEDP EV EFF HOSP CAN
   Horwitz LI, 2014, ANN INTERN MED, V161, pS66, DOI 10.7326/M13-3000
   Khera R, 2019, J AM COLL CARDIOL, V74, P219, DOI 10.1016/j.jacc.2019.04.060
   Khera R, 2018, JAMA NETW OPEN, V1, DOI 10.1001/jamanetworkopen.2018.2777
   Kumar A, 2017, ARTHRIT CARE RES, V69, P1668, DOI 10.1002/acr.23195
   Maddox KEJ, 2017, J GEN INTERN MED, V32, P1249, DOI 10.1007/s11606-017-4125-8
   McCormick N, 2014, PLOS ONE, V9, DOI 10.1371/journal.pone.0092286
   Ody C, 2019, HEALTH AFFAIR, V38, P36, DOI 10.1377/hlthaff.2018.05178
   Purvis T, 2014, J MULTIDISCIP HEALTH, V7, P389, DOI 10.2147/JMDH.S67348
   Rosamond WD, 2012, CIRC-HEART FAIL, V5, P152, DOI 10.1161/CIRCHEARTFAILURE.111.963199
   Rournie CL, 2008, PHARMACOEPIDEM DR S, V17, P20, DOI 10.1002/pds.1518
   van De Garde EMW, 2007, J CLIN EPIDEMIOL, V60, P834, DOI 10.1016/j.jclinepi.2006.10.018
   Wadhera RK, 2019, BMJ-BRIT MED J, V366, DOI 10.1136/bmj.l4563
   Wadhera RK, 2018, JAMA-J AM MED ASSOC, V320, P2542, DOI 10.1001/jama.2018.19232
   Wasfy JH, 2017, ANN INTERN MED, V166, P324, DOI 10.7326/M16-0185
   Zuckerman RB, 2016, NEW ENGL J MED, V374, P1543, DOI 10.1056/NEJMsa1513024
NR 23
TC 0
Z9 0
U1 1
U2 5
PU BMJ PUBLISHING GROUP
PI LONDON
PA BRITISH MED ASSOC HOUSE, TAVISTOCK SQUARE, LONDON WC1H 9JR, ENGLAND
SN 2044-5415
EI 2044-5423
J9 BMJ QUAL SAF
JI BMJ Qual. Saf.
PD JUN
PY 2021
VL 30
IS 6
BP 493
EP 499
DI 10.1136/bmjqs-2019-010780
PG 7
WC Health Care Sciences & Services; Health Policy & Services
WE Science Citation Index Expanded (SCI-EXPANDED); Social Science Citation Index (SSCI)
SC Health Care Sciences & Services
GA SH6JG
UT WOS:000654240800008
PM 32694145
OA Green Accepted
DA 2022-06-17
ER

PT J
AU Aljerian, N
   Alhaidar, S
   Alothman, A
   AlJohi, W
   Albaqami, FA
   Alghnam, SA
AF Aljerian, Nawfal
   Alhaidar, Saleh
   Alothman, Ali
   AlJohi, Wijdan
   Albaqami, Faisal Abdullah
   Alghnam, Suliman Abdullah
TI Association between the mode of transport and in-hospital medical
   complications in trauma patients: findings from a level-I trauma center
   in Saudi Arabia
SO ANNALS OF SAUDI MEDICINE
LA English
DT Article
ID ROAD TRAFFIC INJURIES; RESPONSE-TIME; PRIVATE VEHICLE; EMS TRANSPORT;
   EMERGENCY; SERVICES; SYSTEM; MORTALITY; OUTCOMES; EPIDEMIOLOGY
AB BACKGROUND: In Saudi Arabia, injury is the leading cause of death. Even if nonfatal, the impact of injuries on population health is enormous, as thousands of young patients suffer permanent disabilities every year. Unlike in developed countries, private transportation (PT) is a common means to transport trauma patients. Outcome differences between patients transported via PT relative to emergency medical services (EMS) has not been previously explored.
   OBJECTIVES: To evaluate the association between transportation mode and in-hospital complications among trauma patients.
   DESIGN: Retrospective.
   SETTING: Tertiary care center.
   PATIENTS AND METHODS: The study included all patients (>= 16 years), who were admitted following trauma.
   MAIN OUTCOME MEASURES: The main outcome in the study was the occurrence of any medical complications including stroke, sepsis, myocardial infarction, pulmonary embolism, pneumonia, renal failure, acute respiratory distress syndrome, and cardiac arrest.
   RESULTS: The 493 patients were relatively young (over two-thirds of the sample were 45 years old or younger) and over half the population sustained injuries due traffic crashes. More than half (58%) of patients arrived via private transportation. Regression analyses revealed that in-hospital complications following injuries were significantly lower among those who arrived via PT. However, after incorporating propensity score matching, we found no difference in hospital complications (OR= 0.55, 95% CI 0.25-1.17).
   CONCLUSION: Multiple factors may influence this unexpected finding, such as distance to health care settings, the belief that PT is faster or lack of knowledge of the EMS contact number. Further efforts are needed to raise awareness of the importance of using EMS to transport trauma patients to hospitals. Prevention programs to reduce traffic crashes may facilitate reduction in traumatic injuries and associated complications.
   LIMITATIONS: Retrospective and conducted in one center only.
C1 [Aljerian, Nawfal] King Saud bin Abdulaziz Univ Hlth Sci, Emergency Med Serv, Riyadh, Saudi Arabia.
   [Alhaidar, Saleh] King Saud Univ, Coll Med, Riyadh, Saudi Arabia.
   [Alothman, Ali; AlJohi, Wijdan] King Saud bin Abdulaziz Univ Hlth Sci, Coll Med, Riyadh, Saudi Arabia.
   [Albaqami, Faisal Abdullah] Imam Mohammed Univ, Coll Med, Riyadh, Saudi Arabia.
   [Alghnam, Suliman Abdullah] King Abdullah Int Res Ctr, Populat Hlth, POB 22490, Riyadh 11426, Saudi Arabia.
RP Alghnam, SA (通讯作者)，King Abdullah Int Res Ctr, Populat Hlth, POB 22490, Riyadh 11426, Saudi Arabia.
EM ghnams@ngha.med.sa
RI Alothman, Ali/AAU-2110-2020
OI Alothman, Ali/0000-0003-2035-0756; Alghnam, Suliman/0000-0001-5817-0481
CR Al-Shaqsi S, 2014, EMERG MED J, V31, P754, DOI 10.1136/emermed-2013-202779
   Alanazi Abdullah Foraih, 2012, Int J Appl Basic Med Res, V2, P34, DOI 10.4103/2229-516X.96803
   Alghnam S, 2017, ANN SAUDI MED, V37, P1, DOI 10.5144/0256-4947.2017.1
   Alghnam Suliman, 2014, Inj Epidemiol, V1, P21
   Alghnam S, 2014, ANN SAUDI MED, V34, P291, DOI 10.5144/0256-4947.2014.291
   Alkhamis A, 2014, INT J HEALTH PLAN M, V29, pE64, DOI 10.1002/hpm.2213
   Alrazeeni DM, 2016, SAUDI MED J, V37, P575, DOI 10.15537/smj.2016.5.13872
   Alsolamy S, 2014, BMC MED INFORM DECIS, V14, DOI 10.1186/s12911-014-0105-7
   Austin PC, 2011, MULTIVAR BEHAV RES, V46, P119, DOI 10.1080/00273171.2011.540480
   Bahrami MA, 2011, IRAN RED CRESCENT ME, V13, P735
   BAKER SP, 1974, J TRAUMA, V14, P187, DOI 10.1097/00005373-197403000-00001
   Brill JC, 1981, ADV EMERG NURS J, V3, P33
   CHAMPION HR, 1989, J TRAUMA, V29, P623, DOI 10.1097/00005373-198905000-00017
   Cornwell EE, 2000, ARCH SURG-CHICAGO, V135, P315, DOI 10.1001/archsurg.135.3.315
   D'Agostino RB, 2007, CIRCULATION, V115, P2340, DOI 10.1161/CIRCULATIONAHA.105.594952
   Demetriades D, 1996, ARCH SURG-CHICAGO, V131, P133
   Galvagno SM, 2013, COCHRANE DB SYST REV, DOI 10.1002/14651858.CD009228.pub2
   Galvagno SM, 2012, JAMA-J AM MED ASSOC, V307, P1602, DOI 10.1001/jama.2012.467
   General Authority for Statistics, 2016, DEM RES B
   Gonzalez RP, 2009, J TRAUMA, V67, P899, DOI 10.1097/TA.0b013e3181bc781d
   Haider AH, 2014, J TRAUMA ACUTE CARE, V76, P1061, DOI 10.1097/TA.0000000000000182
   Hamam AF, 2015, INT J EMERG MED, V8, DOI 10.1186/s12245-015-0070-7
   Hipskind J.E., 2014, PREHOSPITAL DISASTER, V12, P45, DOI [10.1017/S1049023X00037808, DOI 10.1017/S1049023X00037808]
   HOLROYD B, 1988, ANN EMERG MED, V17, P957, DOI 10.1016/S0196-0644(88)80679-6
   Huber S, 2016, SCAND J TRAUMA RESUS, V24, DOI 10.1186/s13049-016-0252-1
   Ingraham AM, 2010, ANN SURG, V252, P358, DOI 10.1097/SLA.0b013e3181e623bf
   Johnson NJ, 2013, AM J EMERG MED, V31, P275, DOI 10.1016/j.ajem.2012.07.023
   Klugman J, 2011, HUMAN DEV RESPORT 20
   Lee B.B, 2014, SPINAL CORD, V52, P110
   Mowafi H, 2016, WORLD J SURG, V40, P2868, DOI 10.1007/s00268-016-3629-4
   Murray CJ, 2012, GLOBAL BURDEN DIS
   Nantulya VM, 2002, BRIT MED J, V324, P1139, DOI 10.1136/bmj.324.7346.1139
   Ota FS, 2001, AM J EMERG MED, V19, P204, DOI 10.1053/ajem.2001.22662
   Petri R W, 1995, Prehosp Disaster Med, V10, P24
   Prin M., 2016, INJ EPIDEMIOL, V3, P18, DOI [DOI 10.1186/S40621-016-0084-5, 10.1186/s40621-016-0084-5]
   Saudi Red Crescent Authority, 2016, EST SAUD RED CRESC A
   Schuurman N, 2008, CAN J SURG, V51, P389
   Sucov A, 1992, OUTCOME PATIENTS REF, V7, P365
   The Ministry of Health, 2012, HLTH STAT ANN BOOK
   Toien K, 2011, SCAND J TRAUMA RESUS, V19, DOI 10.1186/1757-7241-19-22
   TRUNKEY DD, 1983, SCI AM, V249, P28, DOI 10.1038/scientificamerican0883-28
   WHO, 2014, MED CTR TOP 10 CAUS
   World Health Organization, 2013, ROAD TRAFF DEATHS CO
   Zafar SN, 2014, INJURY, V45, P1320, DOI 10.1016/j.injury.2014.05.032
   Zhang JJ, 2010, EMERG MED J, V27, P784, DOI 10.1136/emj.2009.086561
NR 45
TC 6
Z9 6
U1 1
U2 3
PU K FAISAL SPEC HOSP RES CENTRE
PI RIYADH
PA PUBLICATIONS OFFICE PO BOX 3354, RIYADH 11211, SAUDI ARABIA
SN 0256-4947
EI 1319-9226
J9 ANN SAUDI MED
JI Ann. Saudi Med.
PD JAN-FEB
PY 2018
VL 38
IS 1
BP 488
EP 494
DI 10.5144/0256-4947.2018.488
PG 7
WC Medicine, General & Internal
WE Science Citation Index Expanded (SCI-EXPANDED)
SC General & Internal Medicine
GA FX2LX
UT WOS:000425892500002
OA Green Published, gold
DA 2022-06-17
ER

PT J
AU Kordowicz, A
   Ghosh, J
   Baguneid, M
AF Kordowicz, Andrew
   Ghosh, Jonathan
   Baguneid, Mohamed
TI A single centre experience of simultaneous open abdominal aortic
   aneurysm and cardiac surgery
SO INTERACTIVE CARDIOVASCULAR AND THORACIC SURGERY
LA English
DT Article
DE Cardiac; CABG; Aorta; Aneurysm; Combined
AB Objective: Controversy exists over the optimal management of patients with both symptomatic cardiac disease and significant abdominal aortic aneurysm (AAA), but who are unsuitable for endovascular treatment for either pathology. We present our single centre series of synchronous cardiac and aortic aneurysm surgery in patients anatomically unsuitable for endovascular AAA repair. Methods: All patients undergoing synchronous cardiac and open AAA surgery between June 2002 and December 2008 were analysed using a prospectively maintained database supplemented with case note review. Results: Thirteen patients with a median age of 78 years underwent combined surgery. Two AAA were juxtarenal and the remainder infrarenal with a median diameter of 7 cm (4.8-11), of which three were symptomatic. In all cases, endovascular repair was not possible due to either hostile iliac or neck anatomy. Eleven patients underwent coronary artery bypass grafting (CABG), one CABG plus aortic valve replacement and one patient aortic valve replacement only. All patients were operated on cardiopulmonary bypass (CPB) and received autologous cell salvaged blood. Median CPB and operative time was 182 (141-260) and 420 (360-490) min, respectively. There were two deaths: the first after 90 days from multi-organ failure and stroke, the second following three days from multi-organ failure. Complications comprised: four transient renal impairment; one transient jaundice; four pneumonia; one unstable sternum; and four arrhythmias with one patient requiring a permanent pacemaker. Two patients suffered transient diarrhoea but no other features of intestinal ischaemia. The remaining 11 patients are alive with a median New York Heart Association (NYHA) score improvement from III to II at six months. Conclusion: Simultaneous open repair of AAA and cardiac surgery is a feasible option for this high-risk and anatomically challenging patient group. This experience highlights the need for close cooperation between vascular and cardiac teams. (c) 2010 Published by European Association for Cardio-Thoracic Surgery. All rights reserved.
C1 [Kordowicz, Andrew; Ghosh, Jonathan; Baguneid, Mohamed] Univ Hosp S Manchester NHS Fdn Trust, Dept Vasc Surg, Manchester M23 9LT, Lancs, England.
RP Baguneid, M (通讯作者)，Univ Hosp S Manchester NHS Fdn Trust, Dept Vasc Surg, Southmoor Rd, Manchester M23 9LT, Lancs, England.
EM m.baguneid@uhsm.nhs.uk
OI Baguneid, Mohamed/0000-0002-3819-4993
CR ATTIA RR, 1976, CIRCULATION, V53, P961, DOI 10.1161/01.CIR.53.6.961
   Autschbach R, 1995, EUR J CARDIO-THORAC, V9, P678, DOI 10.1016/S1010-7940(05)80124-1
   BLACKBOURNE LH, 1994, ANN SURG, V219, P693, DOI 10.1097/00000658-199406000-00013
   Dobrin P B, 1994, Cardiovasc Surg, V2, P484
   DURHAM SJ, 1991, J VASC SURG, V13, P248, DOI 10.1016/0741-5214(91)90217-I
   El-Sabrout RA, 2002, ANN VASC SURG, V16, P321, DOI 10.1007/s10016-001-0046-3
   Friedman SG, 2003, ANN VASC SURG, V17, P162, DOI 10.1007/s10016-001-0306-2
   GOLDEN MA, 1990, ANN SURG, V212, P415, DOI 10.1097/00000658-199010000-00004
   GOODING JM, 1980, CRIT CARE MED, V8, P382, DOI 10.1097/00003246-198007000-00004
   King RC, 1998, ANN THORAC SURG, V66, P1273, DOI 10.1016/S0003-4975(98)00769-3
   MOHR FW, 1995, CIRCULATION, V91, P379, DOI 10.1161/01.CIR.91.2.379
   Morimoto Keisuke, 2004, Ann Thorac Cardiovasc Surg, V10, P29
   O'Connor M S, 1994, J Cardiothorac Vasc Anesth, V8, P519, DOI 10.1016/1053-0770(94)90163-5
   SWANSON RJ, 1980, ARCH SURG-CHICAGO, V115, P299
   Thompson RW, 1996, ANN NY ACAD SCI, V800, P157, DOI 10.1111/j.1749-6632.1996.tb33307.x
   WHITTEMORE AD, 1980, ANN SURG, V192, P414, DOI 10.1097/00000658-198009000-00017
   Wolff T, 2006, ANN VASC SURG, V20, P23, DOI 10.1007/s10016-005-9324-9
NR 17
TC 8
Z9 9
U1 0
U2 2
PU OXFORD UNIV PRESS
PI OXFORD
PA GREAT CLARENDON ST, OXFORD OX2 6DP, ENGLAND
SN 1569-9293
EI 1569-9285
J9 INTERACT CARDIOV TH
JI Interact Cardiovasc. Thorac. Surg.
PD JAN
PY 2010
VL 10
IS 1
BP 63
EP 66
DI 10.1510/icvts.2009.219105
PG 4
WC Cardiac & Cardiovascular Systems; Respiratory System; Surgery
WE Science Citation Index Expanded (SCI-EXPANDED)
SC Cardiovascular System & Cardiology; Respiratory System; Surgery
GA V25LW
UT WOS:000208480500024
PM 19854792
OA Bronze
DA 2022-06-17
ER

PT J
AU Rao, A
   Ranka, S
   Ayers, C
   Hendren, N
   Rosenblatt, A
   Alger, HM
   Rutan, C
   Omar, W
   Khera, R
   Gupta, K
   Mody, P
   DeFilippi, C
   Das, SR
   Hedayati, SS
   de Lemos, JA
AF Rao, Anjali
   Ranka, Sagar
   Ayers, Colby
   Hendren, Nicholas
   Rosenblatt, Anna
   Alger, Heather M.
   Rutan, Christine
   Omar, Wally
   Khera, Rohan
   Gupta, Kamal
   Mody, Purav
   DeFilippi, Christopher
   Das, Sandeep R.
   Hedayati, S. Susan
   de Lemos, James A.
TI Association of Kidney Disease With Outcomes in COVID-19: Results From
   the American Heart Association COVID-19 Cardiovascular Disease Registry
SO JOURNAL OF THE AMERICAN HEART ASSOCIATION
LA English
DT Article
DE acute kidney injury; chronic kidney disease; COVID-19; mortality
ID CLINICAL CHARACTERISTICS; ILL PATIENTS; INJURY; CORONAVIRUS; IMPACT;
   PNEUMONIA; RECEPTOR
AB Background
   Emerging evidence links acute kidney injury (AKI) in patients with COVID-19 with higher mortality and respiratory morbidity, but the relationship of AKI with cardiovascular disease outcomes has not been reported in this population. We sought to evaluate associations between chronic kidney disease (CKD), AKI, and mortality and cardiovascular outcomes in patients hospitalized with COVID-19.
   Methods and Results
   In a large multicenter registry including 8574 patients with COVID-19 from 88 US hospitals, data were collected on baseline characteristics and serial laboratory data during index hospitalization. Primary exposure variables were CKD (categorized as no CKD, CKD, and end-stage kidney disease) and AKI (classified into no AKI or stages 1, 2, or 3 using a modification of the Kidney Disease Improving Global Outcomes guideline definition). The primary outcome was all-cause mortality. The key secondary outcome was major adverse cardiac events, defined as cardiovascular death, nonfatal stroke, nonfatal myocardial infarction, new-onset nonfatal heart failure, and nonfatal cardiogenic shock. CKD and end-stage kidney disease were not associated with mortality or major adverse cardiac events after multivariate adjustment. In contrast, AKI was significantly associated with mortality (stage 1 hazard ratio [HR], 1.72 [95% CI, 1.46-2.03]; stage 2 HR, 1.83 [95% CI, 1.52-2.20]; stage 3 HR, 1.69 [95% CI, 1.44-1.98]; versus no AKI) and major adverse cardiac events (stage 1 HR, 2.17 [95% CI, 1.74-2.71]; stage 2 HR, 2.70 [95% CI, 2.07-3.51]; stage 3 HR, 3.06 [95% CI, 2.52-3.72]; versus no AKI).
   Conclusions
   This large study demonstrates a significant association between AKI and all-cause mortality and, for the first time, major adverse cardiovascular events in patients hospitalized with COVID-19.
C1 [Rao, Anjali; Ayers, Colby; Hendren, Nicholas; Rosenblatt, Anna; Mody, Purav; Das, Sandeep R.; Hedayati, S. Susan; de Lemos, James A.] Univ Texas Southwestern Med Ctr Dallas, Dept Internal Med, Dallas, TX 75390 USA.
   [Rao, Anjali; Hendren, Nicholas; Rosenblatt, Anna; Das, Sandeep R.; de Lemos, James A.] Parkland Hlth & Hosp Syst, Dallas, TX USA.
   [Ranka, Sagar; Gupta, Kamal] Univ Kansas, Dept Cardiovasc Med, Kansas City, KS USA.
   [Alger, Heather M.; Rutan, Christine] Amer Heart Assoc, Dallas, TX USA.
   [Omar, Wally] Beth Israel Deaconess Med Ctr, Dept Internal Med, Boston, MA 02215 USA.
   [Khera, Rohan] Yale Sch Med, Dept Internal Med, New Haven, CT USA.
   [DeFilippi, Christopher] Inova Heart & Vasc Inst, Fairfax, VA USA.
RP de Lemos, JA (通讯作者)，Univ Texas Southwestern Med Ctr Dallas, 5323 Harry Hines Blvd,Ste E5 7528, Dallas, TX 75390 USA.
EM james.delemos@utsouthwestern.edu
RI de Lemos, James/ABD-6669-2021; Ranka, Sagar/AGX-3416-2022
OI Rao, Anjali/0000-0002-3110-8431; Khera, Rohan/0000-0001-9467-6199;
   Rutan, Christine/0000-0002-5071-1607; Gupta, Kamal/0000-0002-2440-9033;
   Alger, Heather/0000-0003-1795-9675; Hedayati, S
   Susan/0000-0001-8850-4729
CR Alberici F, 2020, KIDNEY INT, V98, P20, DOI 10.1016/j.kint.2020.04.030
   Alger HM, 2020, CIRC-CARDIOVASC QUAL, V13, DOI 10.1161/CIRCOUTCOMES.120.006967
   [Anonymous], 2021, J AM HEART ASSOC, V10, DOI [10.1161/JAHA.121.020910, DOI 10.1161/JAHA.121.020910]
   Bagshaw SM, 2007, CLIN J AM SOC NEPHRO, V2, P431, DOI 10.2215/CJN.03681106
   Bagshaw SM, 2009, INTENS CARE MED, V35, P871, DOI 10.1007/s00134-008-1367-2
   Chan LL, 2021, J AM SOC NEPHROL, V32, P151, DOI [10.1681/ASN.2020050615, 10.33982/clr.2021.11.30.151]
   Chen N., 2020, Lancet, V395, P507, DOI [DOI 10.1128/jmbe.v22i1.2285, 10.1016/S0140-6736(20)30211-7]
   Cheng YC, 2020, KIDNEY INT, V97, P829, DOI 10.1016/j.kint.2020.03.005
   Diao B., 2020, HUMAN KIDNEY IS TARG, P2020, DOI [10.1101/2020.03.04.20031120, DOI 10.1101/2020.03.04.20031120]
   Durvasula R, 2020, AM J KIDNEY DIS, V76, P4, DOI 10.1053/j.ajkd.2020.04.001
   Eckardt KU, 2012, KIDNEY INT SUPPL, V2, P7, DOI 10.1038/kisup.2012.8
   Farkash EA, 2020, J AM SOC NEPHROL, V31, P1683, DOI 10.1681/ASN.2020040432
   Forman DE, 2004, J AM COLL CARDIOL, V43, P61, DOI 10.1016/j.jacc.2003.07.031
   Fosbol EL, 2020, JAMA-J AM MED ASSOC, V324, P168, DOI 10.1001/jama.2020.11301
   Gabarre P, 2020, INTENS CARE MED, V46, P1339, DOI 10.1007/s00134-020-06153-9
   Gupta S, 2021, J AM SOC NEPHROL, V32, P161, DOI 10.1681/ASN.2020060897
   Hamming I, 2004, J PATHOL, V203, P631, DOI 10.1002/path.1570
   Hanff TC, 2020, CLIN INFECT DIS, V71, P870, DOI 10.1093/cid/ciaa329
   Hendren NS, 2021, CIRCULATION, V143, P135, DOI 10.1161/CIRCULATIONAHA.120.051936
   Hendren NS, 2020, J CARD FAIL, V26, P466, DOI 10.1016/j.cardfail.2020.05.006
   Hendren NS, 2020, CIRCULATION, V141, P1903, DOI 10.1161/CIRCULATIONAHA.120.047349
   Henry BM, 2020, INT UROL NEPHROL, V52, P1193, DOI 10.1007/s11255-020-02451-9
   Hernandez-Vasquez Akram, 2020, J Prev Med Public Health, V53, P211, DOI 10.3961/jpmph.20.186
   Hirsch JS, 2020, KIDNEY INT, V98, P209, DOI 10.1016/j.kint.2020.05.006
   Huang CL, 2020, LANCET, V395, P497, DOI 10.1016/S0140-6736(20)30183-5
   Kissling S, 2020, KIDNEY INT, V98, P228, DOI 10.1016/j.kint.2020.04.006
   Lala A., 2020, J AM COLL CARDIOL, V76, P533, DOI DOI 10.1016/j.jacc.2020.06.007
   Larsen CP, 2020, KIDNEY INT REP, V5, P935, DOI 10.1016/j.ekir.2020.04.002
   Lopes RD, 2021, JAMA-J AM MED ASSOC, V325, P254, DOI 10.1001/jama.2020.25864
   Martin-Loeches I, 2011, CRIT CARE, V15, DOI [10.1186/cc9486, 10.1186/cc10046]
   Mody P, 2018, EUR HEART J-QUAL CAR, V4, P43, DOI 10.1093/ehjqcco/qcx020
   Murugan R, 2010, KIDNEY INT, V77, P527, DOI 10.1038/ki.2009.502
   Nadim MK, 2020, NAT REV NEPHROL, V16, P747, DOI 10.1038/s41581-020-00356-5
   Nasr SH, 2020, KIDNEY INT REP, V5, P759, DOI 10.1016/j.ekir.2020.04.030
   Neveu H, 1996, NEPHROL DIAL TRANSPL, V11, P293, DOI 10.1093/oxfordjournals.ndt.a027256
   Neyra JA, 2018, KIDNEY INT REP, V3, P1344, DOI 10.1016/j.ekir.2018.07.016
   Neyra JA, 2016, CRIT CARE MED, V44, P1891, DOI 10.1097/CCM.0000000000001835
   Ng JH, 2021, AM J KIDNEY DIS, V77, P204, DOI 10.1053/j.ajkd.2020.09.002
   Odutayo A, 2017, J AM SOC NEPHROL, V28, P377, DOI 10.1681/ASN.2016010105
   Peleg Y, 2020, KIDNEY INT REP, V5, P940, DOI 10.1016/j.ekir.2020.04.017
   Rodriguez F, 2021, CIRCULATION, V143, P2332, DOI 10.1161/CIRCULATIONAHA.120.052278
   Ronco C, 2020, NAT REV NEPHROL, V16, P308, DOI 10.1038/s41581-020-0284-7
   Shi SB, 2020, JAMA CARDIOL, V5, P802, DOI 10.1001/jamacardio.2020.0950
   Su H, 2020, KIDNEY INT, V98, P219, DOI 10.1016/j.kint.2020.04.003
   Wang DW, 2020, JAMA-J AM MED ASSOC, V323, P1061, DOI 10.1001/jama.2020.1585
   Zheng YY, 2020, NAT REV CARDIOL, V17, P259, DOI 10.1038/s41569-020-0360-5
   Zhou F, 2020, LANCET, V395, P1054, DOI 10.1016/S0140-6736(20)30566-3
   Zoccali C, 2017, NAT REV NEPHROL, V13, DOI 10.1038/nrneph.2017.52
NR 48
TC 5
Z9 5
U1 2
U2 2
PU WILEY
PI HOBOKEN
PA 111 RIVER ST, HOBOKEN 07030-5774, NJ USA
EI 2047-9980
J9 J AM HEART ASSOC
JI J. Am. Heart Assoc.
PD JUN 15
PY 2021
VL 10
IS 12
AR e020910
DI 10.1161/JAHA.121.020910
PG 14
WC Cardiac & Cardiovascular Systems
WE Science Citation Index Expanded (SCI-EXPANDED)
SC Cardiovascular System & Cardiology
GA SS1VK
UT WOS:000661529600020
PM 34107743
OA Green Published, gold
DA 2022-06-17
ER

PT J
AU Myles, PS
   Leslie, K
   Chan, MTV
   Forbes, A
   Paech, MJ
   Peyton, P
   Silbert, BS
   Pascoe, E
AF Myles, Paul S.
   Leslie, Kate
   Chan, Matthew T. V.
   Forbes, Andrew
   Paech, Michael J.
   Peyton, Philip
   Silbert, Brendan S.
   Pascoe, Elaine
CA EMIGMA Trial Grp
TI Avoidance of nitrous oxide for patients undergoing major surgery - A
   randomized controlled trial
SO ANESTHESIOLOGY
LA English
DT Article; Proceedings Paper
CT Annual Meeting of the American-Society-of-Anesthesiologists
CY OCT 22-26, 2005
CL Las Vegas, NV
SP Amer Soc Anesthesiologists
ID SURGICAL-WOUND INFECTION; SUPPLEMENTAL PERIOPERATIVE OXYGEN;
   POSTOPERATIVE NAUSEA; RECOVERY SCORE; ANESTHESIA; PROPOFOL; RISK;
   SEVOFLURANE; INCREASES; AWARENESS
AB Background: Nitrous oxide is widely used in anesthesia, often administered at an inspired concentration around 70%. Although nitrous oxide interferes with vitamin B, folate metabolism, and deoxyribonucleic acid synthesis and prevents the use of high inspired oxygen concentrations, the consequences of these effects are unclear.
   Methods: Patients having major surgery expected to last at least 2 h were randomly assigned to nitrous oxide-fi-ee (80% oxygen, 20% nitrogen) or nitrous oxide-based (70% N2O, 30% oxygen) anesthesia. Patients and observers were blind to group identity. The primary endpoint was duration of hospital stay. Secondary endpoints included duration of intensive care stay and postoperative complications; the latter included severe nausea and vomiting, and die following major complications: pneumonia, pneumothorax, pulmonary embolism, wound infection, myocardial infarction, venous thromboembolism, stroke, awareness, and death within 30 days of surgery.
   Results: Of 3,187 eligible patients, 2,050 consenting patients were recruited. Patients in the nitrous oxide-free group had significantly lower rates of major complications (odds ratio, 0.71; 95% confidence interval, 0.56-0.89; P = 0.003) and severe nausea and vomiting (odds ratio, 0.40; 95% confidence interval, 0.31-0-51; P < 0.001), but median duration of hospital stay did not differ substantially between groups (7.0 vs. 7.1 days; P = 0.06). Among patients admitted to the intensive care unit postoperatively, those in the nitrous oxide-free group were more likely to be discharged from the unit on any given day than those in the nitrous oxide group (hazard ratio, 1.35; 95% confidence interval, 1.05-1.73; P = 0.02).
   Conclusions; Avoidance of nitrous oxide and the concomitant increase in inspired oxygen concentration decreases the incidence of complications after major surgery, but does not significantly affect the duration of hospital stay. The routine use of nitrous oxide in patients undergoing major surgery should be questioned.
C1 Alfred Hosp, Dept Anesthesia & Perioperat Med, Melbourne, Vic 3004, Australia.
   Monash Univ, Acad Board Anesthesia & Perioperat Med, Natl Hlth & Med Res Council Practit, Melbourne, Vic 3004, Australia.
   Royal Melbourne Hosp, Dept Anesthesia & Pain Management, Melbourne, Vic, Australia.
   Univ Melbourne, Dept Pharmacol, Melbourne, Vic, Australia.
   Chinese Univ Hong Kong, Prince Wales Hosp, Hong Kong, Hong Kong, Peoples R China.
   Monash Univ, Biostat Unit, Dept Epidemiol & Prevent Med, Clayton, Vic 3168, Australia.
   Univ Western Australia, Sch Med & Pharmacol, Nedlands, WA 6009, Australia.
   Austin Hosp, Dept Anesthesia, Heidelberg, Vic 3084, Australia.
   St Vincents Hosp, Dept Anesthesia, Fitzroy, Vic 3065, Australia.
   Monash Univ, Dept Epidemiol & Prevent Med, Biostat Unit, Clayton, Vic 3168, Australia.
RP Myles, PS (通讯作者)，Alfred Hosp, Dept Anesthesia & Perioperat Med, Commercial Rd, Melbourne, Vic 3004, Australia.
EM p.myles@alfred.org.au
RI Myles, Paul/AAU-9524-2020; Chan, Matthew T. V./J-2884-2013
OI Myles, Paul/0000-0002-3324-5456; Chan, Matthew T.
   V./0000-0002-3574-7855; Hunt, Jennifer/0000-0002-3740-6851; Pascoe,
   Elaine/0000-0003-1653-5803; Leslie, Kate/0000-0001-8512-3517; PAECH,
   MICHAEL/0000-0001-9023-6575; Forbes, Andrew/0000-0003-4269-914X
CR Akca O, 2004, ACTA ANAESTH SCAND, V48, P894, DOI 10.1111/j.0001-5172.2004.00427.x
   Akca O, 2004, JAMA-J AM MED ASSOC, V291, P1956, DOI 10.1001/jama.291.16.1956-b
   Akca O, 1999, ANESTHESIOLOGY, V91, P991, DOI 10.1097/00000542-199910000-00019
   ALDRETE JA, 1995, J CLIN ANESTH, V7, P89, DOI 10.1016/0952-8180(94)00001-K
   Apfel CC, 1999, ANESTHESIOLOGY, V91, P693, DOI 10.1097/00000542-199909000-00022
   Apfel CC, 2004, NEW ENGL J MED, V350, P2441, DOI 10.1056/NEJMoa032196
   Badner NH, 1998, ANESTH ANALG, V87, P711, DOI 10.1097/00000539-199809000-00041
   Badner NH, 2000, ANESTH ANALG, V91, P1073, DOI 10.1097/00000539-200011000-00006
   Belda FJ, 2005, JAMA-J AM MED ASSOC, V294, P2035, DOI 10.1001/jama.294.16.2035
   BRICE DD, 1970, BRIT J ANAESTH, V42, P535, DOI 10.1093/bja/42.6.535
   CULVER DH, 1991, AM J MED, V91, pS152, DOI 10.1016/0002-9343(91)90361-Z
   Deleu D, 2000, J CLIN PHARM THER, V25, P271
   Fleischmann E, 2005, LANCET, V366, P1101, DOI 10.1016/S0140-6736(05)67422-3
   Greif R, 1999, ANESTHESIOLOGY, V91, P1246, DOI 10.1097/00000542-199911000-00014
   Greif R, 2000, NEW ENGL J MED, V342, P161, DOI 10.1056/NEJM200001203420303
   Henderson KA, 2002, ANAESTHESIA, V57, P1155, DOI 10.1046/j.1365-2044.2002.02790.x
   JOYCE CJ, 1993, J APPL PHYSIOL, V74, P1107, DOI 10.1152/jappl.1993.74.3.1107
   Kaisti KK, 2003, ANESTHESIOLOGY, V99, P603, DOI 10.1097/00000542-200309000-00015
   Kurz A, 1996, NEW ENGL J MED, V334, P1209, DOI 10.1056/NEJM199605093341901
   Macario A, 1999, ANESTH ANALG, V89, P652, DOI 10.1097/00000539-199909000-00022
   Mangram AJ, 1999, INFECT CONT HOSP EP, V20, P250, DOI 10.1086/501620
   Marie RM, 2000, ARCH NEUROL-CHICAGO, V57, P380, DOI 10.1001/archneur.57.3.380
   MAZZE RI, 1984, TERATOLOGY, V30, P259, DOI 10.1002/tera.1420300213
   Myles PS, 2000, ANESTH ANALG, V91, P1163, DOI 10.1097/00000539-200011000-00023
   Myles PS, 1999, ANESTH ANALG, V88, P83, DOI 10.1097/00000539-199901000-00016
   Myles PS, 2004, ANAESTH INTENS CARE, V32, P165, DOI 10.1177/0310057X0403200202
   Myles PS, 2004, LANCET, V363, P1757, DOI 10.1016/S0140-6736(04)16300-9
   Myles PS, 1999, BRIT J ANAESTH, V83, P833, DOI 10.1093/bja/83.6.833
   NUNN JF, 1987, BRIT J ANAESTH, V59, P3, DOI 10.1093/bja/59.1.3
   Ogundipe O, 1999, CLIN LAB HAEMATOL, V21, P409, DOI 10.1046/j.1365-2257.1999.00261.x
   ORGANSUNGUR M, 2005, ANESTHESIOLOGY
   PARBROOK GD, 1967, BRIT J ANAESTH, V39, P119, DOI 10.1093/bja/39.2.119
   Pryor KO, 2004, JAMA-J AM MED ASSOC, V291, P79, DOI 10.1001/jama.291.1.79
   Roland M, 1998, BRIT MED J, V316, P285, DOI 10.1136/bmj.316.7127.285
   SCHILLING RF, 1986, JAMA-J AM MED ASSOC, V255, P1605, DOI 10.1001/jama.255.12.1605
   Singer J. D., 2003, APPL LONGITUDINAL DA
   Tramer M, 1997, BRIT J ANAESTH, V78, P256, DOI 10.1093/bja/78.3.256
   Tunis SR, 2003, JAMA-J AM MED ASSOC, V290, P1624, DOI 10.1001/jama.290.12.1624
NR 38
TC 252
Z9 265
U1 0
U2 9
PU LIPPINCOTT WILLIAMS & WILKINS
PI PHILADELPHIA
PA TWO COMMERCE SQ, 2001 MARKET ST, PHILADELPHIA, PA 19103 USA
SN 0003-3022
EI 1528-1175
J9 ANESTHESIOLOGY
JI Anesthesiology
PD AUG
PY 2007
VL 107
IS 2
BP 221
EP 231
DI 10.1097/01.anes.0000270723.30772.da
PG 11
WC Anesthesiology
WE Science Citation Index Expanded (SCI-EXPANDED); Conference Proceedings Citation Index - Science (CPCI-S)
SC Anesthesiology
GA 196HD
UT WOS:000248471400007
PM 17667565
OA Bronze
DA 2022-06-17
ER

PT J
AU Lalmohamed, A
   Vestergaard, P
   de Boer, A
   Leufkens, HGM
   van Staa, TP
   de Vries, F
AF Lalmohamed, Arief
   Vestergaard, Peter
   de Boer, Anthonius
   Leufkens, Hubertus G. M.
   van Staa, Tjeerd P.
   de Vries, Frank
TI Changes in Mortality Patterns Following Total Hip or Knee Arthroplasty
   Over the Past Two Decades A Nationwide Cohort Study
SO ARTHRITIS & RHEUMATOLOGY
LA English
DT Article
ID STATES MEDICARE POPULATION; MOLECULAR-WEIGHT HEPARINS; VENOUS
   THROMBOEMBOLISM; POSTOPERATIVE MORTALITY; MYOCARDIAL-INFARCTION; 30-DAY
   MORTALITY; RISK-FACTORS; REPLACEMENT; METAANALYSIS; SURGERY
AB Objective. Total hip arthroplasty (THA) and total knee arthroplasty (TKA) are effective procedures for patients with moderate-to-severe osteoarthritis. Mortality rates after THA and TKA may have changed because of new surgical techniques, improvement of peri-and postoperative care, and performance of surgery in older patients having multiple comorbidities. However, data on secular mortality trends are scarce. We undertook this study to evaluate mortality patterns between 1989 and 2007 in patients undergoing elective THA and TKA.
   Methods. In a Danish retrospective nationwide cohort study, 71,812 patients who underwent THA and 40,642 patients who underwent TKA were identified between January 1989 and December 2007. All-cause and disease-specific mortality was assessed, stratified by calendar periods. Using Cox proportional hazards models, relative risks (RRs) of mortality were calculated between different calendar periods, adjusted for age, sex, and comorbid diseases.
   Results. Since the early 1990s, short-term survival following elective THA and TKA has greatly improved. Compared with the period between 1989 and 1991, 60-day mortality rates between 2004 and 2007 were substantially lower for patients undergoing THA (RR 0.40, 95% confidence interval [95% CI] 0.28-0.58) and for patients undergoing TKA (RR 0.37, 95% CI 0.210.67). This trend was far superior to what was seen in the general population. The decrease in mortality was greatest for deaths from myocardial infarction, venous thromboembolism, pneumonia, and stroke. Patients tended to have more presurgical comorbidity over time, and the duration of hospital stay was roughly halved.
   Conclusion. Mortality rates following elective THA and TKA have decreased substantially since the early 1990s, despite patients having more presurgical comorbidity. These findings are reassuring for patients undergoing elective THA or TKA.
C1 [Lalmohamed, Arief; de Boer, Anthonius; Leufkens, Hubertus G. M.; van Staa, Tjeerd P.; de Vries, Frank] Univ Utrecht, NL-3508 TB Utrecht, Netherlands.
   [Lalmohamed, Arief] Univ Med Ctr Utrecht, Utrecht, Netherlands.
   [Vestergaard, Peter] Aalborg Univ, Aalborg, Denmark.
   [van Staa, Tjeerd P.; de Vries, Frank] Southampton Gen Hosp, Southampton SO9 4XY, Hants, England.
   [de Vries, Frank] Maastricht Univ, Med Ctr, Maastricht, Netherlands.
RP de Vries, F (通讯作者)，Univ Utrecht, Utrecht Inst Pharmaceut Sci, Div Pharmacoepidemiol & Clin Pharmacol, POB 80 082, NL-3508 TB Utrecht, Netherlands.
EM f.devries@uu.nl
RI de Vries, Frank/E-4934-2011
OI de Vries, Frank/0000-0003-3837-8319; van Staa,
   Tjeerd/0000-0001-9363-742X
FU Netherlands Organization for Scientific Research [017.007.010]; MRC
   [MR/K006665/1] Funding Source: UKRI; Medical Research Council
   [MR/K006665/1, MC_PC_13042] Funding Source: researchfish
FX Supported by The Netherlands Organization for Scientific Research
   (Mosaic grant 017.007.010).
CR Andersen LJ, 2007, ACTA ORTHOP, V78, P187, DOI 10.1080/17453670710013663
   Andersen TF, 1999, DAN MED BULL, V46, P263
   Antman EM, 2006, NEW ENGL J MED, V354, P1477, DOI 10.1056/NEJMoa060898
   Aynardi M, 2009, CLIN ORTHOP RELAT R, V467, P213, DOI 10.1007/s11999-008-0528-5
   Barrett J, 2005, J BONE JOINT SURG AM, V87A, P1965, DOI 10.2106/JBJS.D.02440
   Bath PMW, 2000, STROKE, V31, P1770, DOI 10.1161/01.STR.31.7.1770
   Blom A, 2006, ACTA ORTHOP, V77, P347, DOI 10.1080/17453670610046244
   Bozic KJ, 2012, J BONE JOINT SURG AM, V94A, P794, DOI 10.2106/JBJS.K.00072
   Clayton RAE, 2009, KNEE, V16, P18, DOI 10.1016/j.knee.2008.09.007
   COVENTRY MB, 1974, J BONE JOINT SURG AM, VA 56, P273, DOI 10.2106/00004623-197456020-00005
   Cram P, 2011, JAMA-J AM MED ASSOC, V305, P1560, DOI 10.1001/jama.2011.478
   Eikelboom JW, 2001, LANCET, V358, P9, DOI 10.1016/S0140-6736(00)05249-1
   Gill GS, 2003, J BONE JOINT SURG AM, V85A, P432, DOI 10.2106/00004623-200303000-00005
   HARRIS WH, 1990, NEW ENGL J MED, V323, P725, DOI 10.1056/NEJM199009133231106
   Khan RJK, 2002, INJURY, V33, P13, DOI 10.1016/S0020-1383(01)00101-2
   Lalmohamed A, 2012, EUR J NEUROL, V19, P1007, DOI 10.1111/j.1468-1331.2012.03668.x
   Lalmohamed A, 2012, STROKE, V43, P3225, DOI 10.1161/STROKEAHA.112.668509
   Lalmohamed A, 2012, ARCH INTERN MED, V172, P1229, DOI 10.1001/archinternmed.2012.2713
   Lalmohamed A, 2012, BMJ-BRIT MED J, V345, DOI 10.1136/bmj.e5085
   Lalmohamed A, 2012, CALCIFIED TISSUE INT, V90, P144, DOI 10.1007/s00223-011-9558-1
   LASSEN MR, 1991, ACTA ORTHOP SCAND, V62, P33, DOI 10.3109/17453679108993088
   LASSEN MR, 1991, SEMIN THROMB HEMOST, V17, P284
   Lie SA, 2002, ACTA ORTHOP SCAND, V73, P392, DOI 10.1080/00016470216312
   Lie SA, 2000, ACTA ORTHOP SCAND, V71, P19, DOI 10.1080/00016470052943838
   Mahomed NN, 2003, J BONE JOINT SURG AM, V85A, P27, DOI 10.2106/00004623-200301000-00005
   Mahomed NN, 2005, J BONE JOINT SURG AM, V87A, P1222, DOI 10.2106/JBJS.D.02546
   Nuelle DG, 2007, J ARTHROPLASTY, V22, P20, DOI 10.1016/j.arth.2006.03.002
   NURMOHAMED MT, 1992, LANCET, V340, P152, DOI 10.1016/0140-6736(92)93223-A
   Parry MC, 2011, J BONE JOINT SURG AM, V93A, P948, DOI 10.2106/JBJS.J.00425
   Parvizi J, 2001, J BONE JOINT SURG AM, V83A, P1524, DOI 10.2106/00004623-200110000-00010
   Parvizi J, 2001, J BONE JOINT SURG AM, V83A, P1157, DOI 10.2106/00004623-200108000-00004
   Parvizi J, 2004, J ARTHROPLASTY, V19, P672, DOI 10.1016/j.arth.2004.01.005
   Pedersen AB, 2011, J BONE JOINT SURG BR, V93B, P172, DOI 10.1302/0301-620X.93B2.25629
   Pedersen AB, 2010, J BONE JOINT SURG AM, V92A, P2156, DOI 10.2106/JBJS.I.00882
   Pouwels S, 2010, J CLIN ENDOCR METAB, V95, P1924, DOI 10.1210/jc.2009-2342
   Schroeder TV, 2000, KLARINGSRAPPORT VENO
   TURPIE AGG, 1986, NEW ENGL J MED, V315, P925, DOI 10.1056/NEJM198610093151503
   White RH, 2000, NEW ENGL J MED, V343, P1758, DOI 10.1056/NEJM200012143432403
   WHITTLE J, 1993, CLIN ORTHOP RELAT R, P119
NR 39
TC 35
Z9 35
U1 0
U2 4
PU WILEY-BLACKWELL
PI HOBOKEN
PA 111 RIVER ST, HOBOKEN 07030-5774, NJ USA
SN 2326-5191
EI 2326-5205
J9 ARTHRITIS RHEUMATOL
JI Arthritis Rheumatol.
PD FEB
PY 2014
VL 66
IS 2
BP 311
EP 318
DI 10.1002/art.38232
PG 8
WC Rheumatology
WE Science Citation Index Expanded (SCI-EXPANDED)
SC Rheumatology
GA AJ0PQ
UT WOS:000337357900011
PM 24504803
OA Bronze
DA 2022-06-17
ER

PT J
AU Moraes, DP
   Sassi, FC
   Mangilli, LD
   Zilberstein, B
   de Andrade, CRF
AF Moraes, Danielle Pedroni
   Sassi, Fernanda Chiarion
   Mangilli, Laura Davison
   Zilberstein, Bruno
   Furquim de Andrade, Claudia Regina
TI Clinical prognostic indicators of dysphagia following prolonged
   orotracheal intubation in ICU patients
SO CRITICAL CARE
LA English
DT Article
ID TRAUMATIC BRAIN-INJURY; FIBEROPTIC ENDOSCOPIC EVALUATION; ENDOTRACHEAL
   INTUBATION; ACUTE STROKE; OROPHARYNGEAL DYSPHAGIA; REHABILITATIVE
   MANAGEMENT; SWALLOWING DYSFUNCTION; ASPIRATION PNEUMONIA; FUNCTIONAL
   OUTCOMES; PREDICTORS
AB Introduction: The development of postextubation swallowing dysfunction is well documented in the literature with high prevalence in most studies. However, there are relatively few studies with specific outcomes that focus on the follow-up of these patients until hospital discharge. The purpose of our study was to determine prognostic indicators of dysphagia in ICU patients submitted to prolonged orotracheal intubation (OTI).
   Methods: We conducted a retrospective, observational cohort study from 2010 to 2012 of all patients over 18 years of age admitted to a university hospital ICU who were submitted to prolonged OTI and subsequently received a bedside swallow evaluation (BSE) by a speech pathologist. The prognostic factors analyzed included dysphagia severity rate at the initial swallowing assessment and at hospital discharge, age, time to initiate oral feeding, amount of individual treatment, number of orotracheal intubations, intubation time and length of hospital stay.
   Results: After we excluded patients with neurologic diseases, tracheostomy, esophageal dysphagia and those who were submitted to surgical procedures involving the head and neck, our study sample size was 148 patients. The logistic regression model was used to examine the relationships between independent variables. In the univariate analyses, we found that statistically significant prognostic indicators of dysphagia included dysphagia severity rate at the initial swallowing assessment, time to initiate oral feeding and amount of individual treatment. In the multivariate analysis, we found that dysphagia severity rate at the initial swallowing assessment remained associated with good treatment outcomes.
   Conclusions: Studies of prognostic indicators in different populations with dysphagia can contribute to the design of more effective procedures when evaluating, treating, and monitoring individuals with this type of disorder. Additionally, this study stresses the importance of the initial assessment ratings.
C1 [Moraes, Danielle Pedroni] Univ Sao Paulo, Sch Med, Hosp Clin, BR-05403001 Sao Paulo, Brazil.
   [Sassi, Fernanda Chiarion; Furquim de Andrade, Claudia Regina] Univ Sao Paulo, Sch Med, Dept Physiotherapy Speech Language & Hearing Sci, BR-05403001 Sao Paulo, Brazil.
   [Mangilli, Laura Davison] Univ Sao Paulo, Sch Med, Med Invest Lab LIM Rehabil Sci 34, BR-05403001 Sao Paulo, Brazil.
   [Zilberstein, Bruno] Univ Sao Paulo, Sch Med, Digest Surg Div, BR-05403001 Sao Paulo, Brazil.
RP de Andrade, CRF (通讯作者)，Univ Sao Paulo, Sch Med, Dept Physiotherapy Speech Language & Hearing Sci, Rua Ovideo Pires Campos,186,Cerqueira Cesar, BR-05403001 Sao Paulo, Brazil.
EM clauan@usp.br
RI Andrade, Claudia F/D-2187-2012; Sassi, Fernanda C/I-5384-2013;
   Zilberstein, Bruno/K-2087-2016; Mangilli, Laura D/G-6122-2012
OI Mangilli, Laura D/0000-0003-2739-126X
CR Ajemian MS, 2001, ARCH SURG-CHICAGO, V136, P434, DOI 10.1001/archsurg.136.4.434
   Almirall J, 2007, MED CLIN-BARCELONA, V129, P424, DOI 10.1157/13110467
   American Speech-Language-Hearing Association National Outcome Measurement System (NOMS), 2003, AD SPEECH LANG PATH
   Barker J, 2009, CAN J SURG, V52, P119
   Barquist E, 2001, CRIT CARE MED, V29, P1710, DOI 10.1097/00003246-200109000-00009
   Becker R, 2011, DYSPHAGIA, V26, P108, DOI 10.1007/s00455-009-9270-8
   Bordon A, 2011, AM J SURG, V202, P679, DOI 10.1016/j.amjsurg.2011.06.030
   Broadley S, 2005, DYSPHAGIA, V20, P303, DOI 10.1007/s00455-005-0032-y
   Broadley S, 2003, J CLIN NEUROSCI, V10, P300, DOI 10.1016/S0967-5868(03)00022-5
   Brown CVR, 2011, J CRIT CARE, V26, DOI 10.1016/j.jcrc.2010.05.036
   Cabre M, 2010, AGE AGEING, V39, P39, DOI 10.1093/ageing/afp100
   Clave P, 2005, MED CLIN-BARCELONA, V124, P742, DOI 10.1157/13075447
   Clave P, 2008, CLIN NUTR, V27, P806, DOI 10.1016/j.clnu.2008.06.011
   Crary MA, 2005, ARCH PHYS MED REHAB, V86, P1516, DOI 10.1016/j.apmr.2004.11.049
   DELARMINAT V, 1995, CRIT CARE MED, V23, P486, DOI 10.1097/00003246-199503000-00012
   Frank U, 2007, DYSPHAGIA, V22, P20, DOI 10.1007/s00455-006-9036-5
   Halper AS, 1999, J HEAD TRAUMA REHAB, V14, P486, DOI 10.1097/00001199-199910000-00009
   Heffner JE, 2010, CHEST, V137, P509, DOI 10.1378/chest.09-2477
   Kozlow JH, 2003, CRIT CARE MED, V31, P1930, DOI 10.1097/01.CCM.0000069738.73602.5F
   Leder SB, 1998, DYSPHAGIA, V13, P208, DOI 10.1007/PL00009573
   Leder SB, 2009, GERONTOLOGY, V55, P714, DOI 10.1159/000235824
   Luker JA, 2010, INT J STROKE, V5, P466, DOI 10.1111/j.1747-4949.2010.00488.x
   Macht M, 2011, CRIT CARE, V15, DOI 10.1186/cc10472
   Mackay LE, 1999, J HEAD TRAUMA REHAB, V14, P435, DOI 10.1097/00001199-199910000-00004
   Mangilli LD, 2012, ACTA TROP, V122, P241, DOI 10.1016/j.actatropica.2012.02.069
   Martin-Harris B, 2003, J APPL PHYSIOL, V94, P1735, DOI 10.1152/japplphysiol.00806.2002
   McMicken BL, 2009, DISABIL REHABIL, V31, P2196, DOI 10.3109/09638280902956894
   Monteleoni C, 2004, BMJ-BRIT MED J, V329, P491, DOI 10.1136/bmj.329.7464.491
   Moraes Danielle Pedroni, 2011, J. Soc. Bras. Fonoaudiol., V23, P89, DOI 10.1590/S2179-64912011000100018
   Morgan AS, 1999, J HEAD TRAUMA REHAB, V14, P454, DOI 10.1097/00001199-199910000-00006
   Padovani AR, 2012, DISFAGIA PRATICA BAS, P62
   Partik B, 2000, AM J ROENTGENOL, V174, P1409, DOI 10.2214/ajr.174.5.1741409
   Postma GN, 2007, LARYNGOSCOPE, V117, P1720, DOI 10.1097/MLG.0b013e31811ff906
   Romero CM, 2010, CHEST, V137, P1278, DOI 10.1378/chest.09-2792
   Rumbach AF, 2012, J BURN CARE RES, V33, P336, DOI 10.1097/BCR.0b013e3182356143
   Schindler A, 2008, DYSPHAGIA, V23, P230, DOI 10.1007/s00455-007-9121-4
   Schindler JS, 2002, LARYNGOSCOPE, V112, P589, DOI 10.1097/00005537-200204000-00001
   Schroeder MF, 2006, J REHABIL RES DEV, V43, P301, DOI 10.1682/JRRD.2004.12.0154
   Skeat J, 2005, DYSPHAGIA, V20, P113, DOI 10.1007/s00455-004-0028-z
   Skoretz SA, 2010, CHEST, V137, P665, DOI 10.1378/chest.09-1823
   Smith HA, 2000, AGE AGEING, V29, P495, DOI 10.1093/ageing/29.6.495
   Solh EA, 2003, INTENS CARE MED, V29, P1451
   Starks B, 2011, CRIT CARE NURSE, V31, P38, DOI 10.4037/ccn2011462
   STAUFFER JL, 1981, AM J MED, V70, P65, DOI 10.1016/0002-9343(81)90413-7
   Terre R, 2006, NEUROGASTROENT MOTIL, V18, P200, DOI 10.1111/j.1365-2982.2005.00729.x
   Thwaites CL, 2003, BMJ-BRIT MED J, V326, P117, DOI 10.1136/bmj.326.7381.117
   Ward EC, 2007, J HEAD TRAUMA REHAB, V22, P184, DOI 10.1097/01.HTR.0000271119.96780.f5
   Wesling M, 2003, DYSPHAGIA, V18, P203, DOI 10.1007/s00455-002-0098-8
   Zaidi NH, 1995, AGE AGEING, V54, pS59
NR 49
TC 24
Z9 26
U1 1
U2 14
PU BIOMED CENTRAL LTD
PI LONDON
PA 236 GRAYS INN RD, FLOOR 6, LONDON WC1X 8HL, ENGLAND
SN 1466-609X
EI 1364-8535
J9 CRIT CARE
JI Crit. Care
PY 2013
VL 17
IS 5
AR R243
DI 10.1186/cc13069
PG 10
WC Critical Care Medicine
WE Science Citation Index Expanded (SCI-EXPANDED)
SC General & Internal Medicine
GA AB1HA
UT WOS:000331540900059
PM 24138781
OA Green Published, gold
DA 2022-06-17
ER

PT J
AU Liao, CC
   Shen, WW
   Chang, CC
   Chang, H
   Chen, TL
AF Liao, Chien-Chang
   Shen, Winston W.
   Chang, Chuen-Chau
   Chang, Hang
   Chen, Ta-Liang
TI Surgical Adverse Outcomes in Patients With Schizophrenia A
   Population-Based Study
SO ANNALS OF SURGERY
LA English
DT Article
DE adverse outcomes; mortality; postoperative complication; schizophrenia;
   surgery
ID PSYCHIATRIC COMORBIDITY; HOSPITAL STAY; MENTALLY-ILL; SURGERY; CARE;
   PREVALENCE; MANAGEMENT; PREDICTOR; DELIRIUM; EVENTS
AB Objective: To validate the global features of postoperative adverse outcomes for surgical patients with schizophrenia.
   Background: Patients with schizophrenia were known to have a higher risk of complications during hospitalization. Quality of care has become the key factor in reducing their potential mortality afterwards.
   Methods: We present a population-based study of 8967 schizophrenic patients receiving major surgery from the Taiwan National Health Insurance Research Database within the years 2004 and 2007 compared with 35,868 surgical patients without mental disorders. Eight major postoperative complications and mortality after complications were evaluated among schizophrenic patients with different severity.
   Results: Schizophrenic patients had significantly higher risk for postoperative complications, including acute renal failure, pneumonia, bleeding, septicemia, stroke, and 30-day postoperative mortality (adjusted OR = 2.70; 95% CI: 2.08-3.49), than surgical patients without mental disorders. Among surgical patients with 1 to 2, 3 to 18, 19 to 48, and more than 49 schizophrenia-related outpatient visits within 24-month period preoperatively, the adjusted ORs of 30-daymortality ranged from 1.95 (95% CI: 1.25-3.02) to 3.97 (95% CI: 2.66-5.92) in a frequency-dependent pattern when compared with controls. When compared with surgical patients with schizophrenia-related outpatient services only, OR of 30-day postoperative mortality increased from 2.54 (95% CI: 1.93-3.34) to 3.69 (95% CI: 2.25-6.03) in surgical patients with preoperative hospitalization or emergency visit because of schizophrenia.
   Conclusions: Surgical patients with schizophrenia showed significantly higher postoperative adverse outcome rates with risk of 30-day mortality nearly threefold when compared with patients without mental disorders. Our findings suggest the urgency revising the protocol of postoperative care for this specific population.
C1 [Liao, Chien-Chang; Chang, Chuen-Chau; Chen, Ta-Liang] Taipei Med Univ Hosp, Dept Anesthesiol, Taipei, Taiwan.
   [Liao, Chien-Chang; Chang, Chuen-Chau; Chen, Ta-Liang] Taipei Med Univ, Coll Med, Sch Med, Taipei 11031, Taiwan.
   [Shen, Winston W.] Taipei Med Univ, Wan Fang Med Ctr, Dept Psychiat, Taipei 11031, Taiwan.
   [Chang, Hang] Shin Kong Mem Hosp, Dept Emergency Med, Taipei, Taiwan.
   [Chang, Hang] Taipei Med Univ, Grad Inst Injury Prevent & Control, Coll Publ Hlth & Nutr, Taipei 11031, Taiwan.
RP Chen, TL (通讯作者)，Taipei Med Univ, Taipei Med Univ Hosp, Dept Anesthesiol, 252 Wuxing St, Taipei 11031, Taiwan.
EM tlc@tmu.edu.tw
CR Abrams TE, 2010, ARCH SURG-CHICAGO, V145, P947, DOI 10.1001/archsurg.2010.190
   American Psychiatric Association, 1980, DIAGN STAT MAN MENT
   Bonnot O, 2009, CLIN J PAIN, V25, P244, DOI 10.1097/AJP.0b013e318192be97
   Callaghan RC, 2009, SCHIZOPHR RES, V115, P325, DOI 10.1016/j.schres.2009.07.018
   Chien IC, 2009, SCHIZOPHR RES, V111, P17, DOI 10.1016/j.schres.2009.04.003
   Cooke BK, 2007, AM J SURG, V193, P41, DOI 10.1016/j.amjsurg.2006.06.034
   Copeland LA, 2008, ANN SURG, V248, P31, DOI 10.1097/SLA.0b013e3181724f25
   da Rocha FF, 2007, REV BRAS PSIQUIATR, V29, P192, DOI 10.1590/S1516-44462007000200024
   Daumit GL, 2006, ARCH GEN PSYCHIAT, V63, P267, DOI 10.1001/archpsyc.63.3.267
   DWORKIN RH, 1994, SCHIZOPHRENIA BULL, V20, P235, DOI 10.1093/schbul/20.2.235
   Ely EW, 2004, JAMA-J AM MED ASSOC, V291, P1753, DOI 10.1001/jama.291.14.1753
   FULOP G, 1987, AM J PSYCHIAT, V144, P878
   Fulop G, 1998, PSYCHOSOMATICS, V39, P273, DOI 10.1016/S0033-3182(98)71344-1
   Grover S, 2005, ACTA PSYCHIAT SCAND, V112, P54, DOI 10.1111/j.1600-0447.2005.00512.x
   Hashimoto N, 2009, SURG TODAY, V39, P393, DOI 10.1007/s00595-008-3901-9
   Holmes J, 2000, PSYCHOL MED, V30, P921, DOI 10.1017/S0033291799002548
   Khaykin E, 2010, GEN HOSP PSYCHIAT, V32, P419, DOI 10.1016/j.genhosppsych.2010.04.006
   Khuri SF, 2005, ANN SURG, V242, P326, DOI 10.1097/01.sla.0000179621.33268.83
   Knapp M, 2004, SCHIZOPHRENIA BULL, V30, P279, DOI 10.1093/oxfordjournals.schbul.a007078
   Kudoh A, 2005, ANESTH ANALG, V101, P1867, DOI 10.1213/01.ANE.0000184123.67853.86
   Laursen TM, 2011, J PSYCHIATR RES, V45, P29, DOI 10.1016/j.jpsychires.2010.04.027
   Li Y, 2008, HEALTH SERV RES, V43, P2239, DOI 10.1111/j.1475-6773.2008.00875.x
   Li Y, 2007, MED CARE, V45, P587, DOI 10.1097/MLR.0b013e31803d3b54
   Lin HC, 2008, SCHIZOPHR RES, V101, P234, DOI 10.1016/j.schres.2007.12.485
   Saha S, 2005, PLOS MED, V2, P413, DOI 10.1371/journal.pmed.0020141
   Sugawara N, 2010, SCHIZOPHR RES, V123, P244, DOI 10.1016/j.schres.2010.08.030
   Thomason JWW, 2005, CRIT CARE, V9, pR375, DOI 10.1186/cc3729
   Wu EQ, 2005, J CLIN PSYCHIAT, V66, P1122, DOI 10.4088/JCP.v66n0906
NR 28
TC 68
Z9 68
U1 0
U2 13
PU LIPPINCOTT WILLIAMS & WILKINS
PI PHILADELPHIA
PA TWO COMMERCE SQ, 2001 MARKET ST, PHILADELPHIA, PA 19103 USA
SN 0003-4932
EI 1528-1140
J9 ANN SURG
JI Ann. Surg.
PD MAR
PY 2013
VL 257
IS 3
BP 433
EP 438
DI 10.1097/SLA.0b013e31827b9b25
PG 6
WC Surgery
WE Science Citation Index Expanded (SCI-EXPANDED); Social Science Citation Index (SSCI)
SC Surgery
GA 088BN
UT WOS:000314808900010
PM 23241870
DA 2022-06-17
ER

PT J
AU Orr, NT
   Davenport, DL
   Roth, JS
AF Orr, Nathan T.
   Davenport, Daniel L.
   Roth, J. Scott
TI Outcomes of simultaneous laparoscopic cholecystectomy and ventral hernia
   repair compared to that of laparoscopic cholecystectomy alone
SO SURGICAL ENDOSCOPY AND OTHER INTERVENTIONAL TECHNIQUES
LA English
DT Article; Proceedings Paper
CT Honored with a Gerald Marks Rectal Cancer Award at the Annual Meeting of
   the Society-of-American-Gastrointestinal-and-Endoscopic-Surgeons (SAGES)
   / 15th World Congress of Endoscopic Surgery / Foregut Session
CY MAR 07-10, 2012
CL San Diego, CA
SP Soc Amer Gastrointestinal & Endoscop Surg (SAGES)
DE Laparoscopic cholecystectomy; Ventral hernia repair; Outcomes
ID HEREDITARY SPHEROCYTOSIS; GALLBLADDER PERFORATION; SPLENECTOMY;
   MANAGEMENT
AB Although incidental hernias frequently are found and repaired during laparoscopic cholecystectomy (LC), the outcomes of simultaneous LC and laparoscopic ventral hernia repair (LVHR) have not been scrutinized. In this study we evaluated short-term outcome data comparing simultaneous LC and LVHR against LC alone.
   The American College of Surgeons National Surgical Quality Improvement Program (ACS NSQIP) database (2005-2009) was queried using primary procedure and secondary current procedural terminology (CPTA (R)) codes for LC and LVHR. Outcomes analyzed included separate LC and LVHR and simultaneous laparoscopic cholecystectomy and ventral hernia repair (LC/LVHR). The 30 day clinical outcomes along with postoperative hospital length of stay (LOS) were assessed using the chi(2) test and analysis-of-variance test with p values < 0.01 set as significant. We also performed forward stepwise multivariable regression taking in to consideration over 50 ACS NSQIP risk factors to adjust for patient risk.
   A total of 82,837 patients underwent LC and/or LVHR of which 357 (0.4 %) underwent simultaneous LC/LVHR. Patients who underwent LC/LVHR were more likely to have surgical site infections, suffer sepsis or septic shock, and have pulmonary complications, including pneumonia, reintubation or prolonged ventilator requirements, than LC-alone patients. No difference was noted in 30 day mortality, rates of deep vein thrombosis/pulmonary embolism (DVT/PE), renal insufficiency, or stroke. After multivariable adjustment for over 50 ACS NSQIP risk factors, concurrent LC/LVHR continued to pose a higher risk for these outcomes relative to LC only.
   Simultaneous LC/LVHR results in greater postoperative morbidity in terms of surgical site infections, sepsis, and pulmonary complications when compared to LC alone. In light of this increased short-term morbidity, consideration should be given toward performing LC and LVHR independently in patients requiring both procedures. Prospective studies with long-term follow-up are required to better understand the implications of simultaneous LC/LVHR.
C1 [Roth, J. Scott] Univ Kentucky, Med Ctr, Dept Surg, Lexington, KY 40536 USA.
   [Orr, Nathan T.; Davenport, Daniel L.; Roth, J. Scott] Univ Kentucky, Coll Med, Dept Surg, Lexington, KY 40536 USA.
RP Roth, JS (通讯作者)，Univ Kentucky, Med Ctr, Dept Surg, 800 Rose St,C-226 UKMC, Lexington, KY 40536 USA.
EM jsroth2@uky.edu
CR Assaff Y, 1998, EUR J SURG, V164, P425
   Barrat C, 2004, ANN CHIR, V129, P25, DOI 10.1016/j.anchir.2003.11.011
   Bordon A, 2011, AM J SURG, V202, P679, DOI 10.1016/j.amjsurg.2011.06.030
   Choi JJ, 2012, ANN SURG, V255, P176, DOI 10.1097/SLA.0b013e31822518e6
   CRUSE PJE, 1980, SURG CLIN N AM, V60, P27
   CULVER DH, 1991, AM J MED S3B, V91, P152, DOI DOI 10.1016/0002-9343(91)90361-Z
   Ghidirim, 1996, J Am Assoc Gynecol Laparosc, V3, pS15, DOI 10.1016/S1074-3804(96)80180-0
   HART D, 1968, ANN SURG, V167, P728, DOI 10.1097/00000658-196805000-00011
   Ingraham AM, 2010, J AM COLL SURGEONS, V211, P176, DOI 10.1016/j.jamcollsurg.2010.04.003
   Jani Kalpesh, 2006, J Minim Access Surg, V2, P49
   Nesek-Adam V, 2010, J ANESTH, V24, P621, DOI 10.1007/s00540-010-0956-8
   Patton ML, 1997, AM SURGEON, V63, P536
   Penuelas O, 2011, AM J RESP CRIT CARE, V184, P430, DOI 10.1164/rccm.201011-1887OC
   Rice D C, 1997, J Gastrointest Surg, V1, P85, DOI 10.1016/S1091-255X(97)80014-5
   Sauerland S, 2004, Hernia, V8, P42, DOI 10.1007/s10029-003-0161-x
   Savita KS, 2010, INDIAN J SURG, V72, P377, DOI 10.1007/s12262-010-0117-1
   Suh SW, 2012, J LAPAROENDOSC ADV S, V22, P40, DOI 10.1089/lap.2011.0219
   Wadhwa A, 2003, SURG LAPARO ENDO PER, V13, P382, DOI 10.1097/00129689-200312000-00007
   Wang Q, 1997, Zhonghua Wai Ke Za Zhi, V35, P84
   WARREN JL, 1993, SURG GYNECOL OBSTET, V177, P288
   Yamagishi S, 2000, J CLIN GASTROENTEROL, V30, P447, DOI 10.1097/00004836-200006000-00022
NR 21
TC 14
Z9 14
U1 0
U2 2
PU SPRINGER
PI NEW YORK
PA 233 SPRING ST, NEW YORK, NY 10013 USA
SN 0930-2794
J9 SURG ENDOSC
JI Surg. Endosc.
PD JAN
PY 2013
VL 27
IS 1
BP 67
EP 73
DI 10.1007/s00464-012-2408-z
PG 7
WC Surgery
WE Science Citation Index Expanded (SCI-EXPANDED); Conference Proceedings Citation Index - Science (CPCI-S)
SC Surgery
GA 061XV
UT WOS:000312884500009
PM 22736287
DA 2022-06-17
ER

PT J
AU Tripathi, A
   Jerrell, JM
   Stallworth, JR
AF Tripathi, Avnish
   Jerrell, Jeanette M.
   Stallworth, James R.
TI Cost-effectiveness of adenotonsillectomy in reducing obstructive sleep
   apnea, cerebrovascular ischemia, vaso-occlusive pain, and ACS episodes
   in pediatric sickle cell disease
SO ANNALS OF HEMATOLOGY
LA English
DT Article
DE Sickle cell disease; Adenotonsillectomy; Vaso-occlusive pain episodes;
   Cost reductions
ID OF-THE-LITERATURE; HEALTH-CARE; PERIOPERATIVE MANAGEMENT; ADMINISTRATIVE
   DATA; CHILDREN; TONSILLECTOMY; TONSILLITIS; HYDROXYUREA; VALIDATION
AB In children with sickle cell disease (SCD), adenotonsillar hypertrophy or recurrent tonsillitis are frequently linked with an increased risk of obstructive sleep apnea, cerebrovascular ischemia, or frequent pain episodes and often require an adenoidectomy and/or tonsillectomy. Interventions designed to prevent these complications, control vaso-occlusive pain episodes, and avoid hospitalizations may reduce the significant personal and economic burden of SCD. This study compares episode recurrence and treatment costs for cerebrovascular ischemia, vaso-occlusive pain, acute chest syndrome (ACS), and obstructive sleep apnea in children who had an adenotonsillectomy (A/T surgery, N = 256; 11.7%) and a matched cohort of those who did not (N = 512; 23.3%) from a cohort of 2,194 children and adolescents with SCD from South Carolina's Medicaid system. A/T surgery was associated with a significantly reduced rate of visits over time for obstructive sleep apnea and cerebrovascular ischemia (e.g., stroke, transient ischemic attacks), but not with any change in the rate of visits for vaso-occlusive pain or ACS/pneumonia visits. The rate of mean acute (emergency and inpatient) service costs was significantly decreasing over time after an increase about the time the A/T surgery was performed. The cost-effectiveness of adenoidectomy and/or tonsillectomy for treating obstructive sleep apnea and preventing cerebrovascular ischemia without increasing vaso-occlusive pain episodes or long-term acute service costs in routine clinical practice settings was demonstrated. The matched control group of SCD patients without A/T surgery contained more patients with severe vaso-occlusive pain episodes, ACS visits, and higher mean total costs over time and appears to represent a different phenotype of children with SCD.
C1 [Tripathi, Avnish] Univ S Carolina, Arnold Sch Publ Hlth, Dept Epidemiol & Biostat, Columbia, SC 29203 USA.
   [Jerrell, Jeanette M.] Univ S Carolina, Sch Med, Dept Neuropsychiat & Behav Sci, Columbia, SC 29203 USA.
   [Stallworth, James R.] Univ S Carolina, Sch Med, Dept Pediat, Columbia, SC 29203 USA.
RP Jerrell, JM (通讯作者)，Univ S Carolina, Sch Med, Dept Neuropsychiat & Behav Sci, 3555 Harden St Extens,15 Med Pk Suite 301, Columbia, SC 29203 USA.
EM Jeanette.Jerrell@uscmed.sc.edu
RI Tripathi, Avnish/AAW-6633-2021
OI Tripathi, Avnish/0000-0002-1207-7625
CR AJULO SO, 1994, CLIN OTOLARYNGOL, V19, P230, DOI 10.1111/j.1365-2273.1994.tb01220.x
   Brawley OW, 2008, ANN INTERN MED, V148, P932, DOI 10.7326/0003-4819-148-12-200806170-00220
   Buck J, 2005, HEMATOL ONCOL CLIN N, V19, P897, DOI 10.1016/j.hoc.2005.07.004
   Chibnik LB, 2010, LUPUS, V19, P741, DOI 10.1177/0961203309356289
   DEBAUN MR, 2007, NELSON TXB PEDIAT
   DERKAY CS, 1991, SOUTHERN MED J, V84, P205, DOI 10.1097/00007611-199102000-00013
   Dodd S, 2006, J EVAL CLIN PRACT, V12, P76, DOI 10.1111/j.1365-2753.2006.00610.x
   Duke RL, 2006, OTOLARYNG HEAD NECK, V134, P370, DOI 10.1016/j.otohns.2005.11.001
   Grosse SD, 2010, AM J PREV MED, V38, pS557, DOI 10.1016/j.amepre.2009.12.015
   Halvorson DJ, 1997, ARCH OTOLARYNGOL, V123, P689
   Haywood C, 2009, J NATL MED ASSOC, V101, P1022, DOI 10.1016/S0027-9684(15)31069-5
   Heeney MM, 2008, PEDIATR CLIN N AM, V55, P483, DOI 10.1016/j.pcl.2008.02.003
   Hennessy S, 2010, PHARMACOEPIDEM DR S, V19, P555, DOI 10.1002/pds.1869
   IJADUOLA GTA, 1987, J LARYNGOL OTOL, V101, P467, DOI 10.1017/S0022215100102014
   Kauf TL, 2009, AM J HEMATOL, V84, P323, DOI 10.1002/ajh.21408
   Kemp JS, 1996, J PEDIAT HEMATOL ONC, V18, P104, DOI 10.1097/00043426-199605000-00002
   Lipscomb HJ, 2009, J OCCUP ENVIRON MED, V51, P1185, DOI 10.1097/JOM.0b013e3181b68d0a
   MADDERN BR, 1989, ANN OTO RHINOL LARYN, V98, P174, DOI 10.1177/000348948909800302
   Mvundura M, 2009, PEDIATR BLOOD CANCER, V53, P642, DOI 10.1002/pbc.22069
   Shankar SM, 2005, AM J HEMATOL, V80, P262, DOI 10.1002/ajh.20485
   SIDMAN JD, 1988, ARCH OTOLARYNGOL, V114, P916
   Steinberg MH, 2005, BRIT J HAEMATOL, V129, P465, DOI 10.1111/j.1365-2141.2005.05411.x
   Stevens GD, 2003, MED CARE RES REV, V60, P3, DOI 10.1177/1077558702250229
   Wali YA, 2003, PEDIATR HEMAT ONCOL, V20, P7, DOI 10.1080/0880010390158487
NR 24
TC 28
Z9 28
U1 0
U2 3
PU SPRINGER
PI NEW YORK
PA 233 SPRING ST, NEW YORK, NY 10013 USA
SN 0939-5555
EI 1432-0584
J9 ANN HEMATOL
JI Ann. Hematol.
PD FEB
PY 2011
VL 90
IS 2
BP 145
EP 150
DI 10.1007/s00277-010-1048-4
PG 6
WC Hematology
WE Science Citation Index Expanded (SCI-EXPANDED)
SC Hematology
GA 704LC
UT WOS:000286053500003
PM 20714723
DA 2022-06-17
ER

PT J
AU Connolly, MJ
   Broad, JB
   Boyd, M
   Zhang, TX
   Kerse, N
   Foster, S
   Lumley, T
   Whitehead, N
AF Connolly, Martin J.
   Broad, Joanna B.
   Boyd, Michal
   Zhang, Tony Xian
   Kerse, Ngaire
   Foster, Susan
   Lumley, Thomas
   Whitehead, Noeline
TI The 'Big Five'. Hypothesis generation: a multidisciplinary intervention
   package reduces disease-specific hospitalisations from long-term care: a
   post hoc analysis of the ARCHUS cluster-randomised controlled trial
SO AGE AND AGEING
LA English
DT Article
DE hospitalisation; aged; long-term care; older people
ID POTENTIALLY AVOIDABLE HOSPITALIZATIONS; RESIDENTIAL AGED CARE;
   NURSING-HOMES; QUALITY; IMPROVEMENT
AB Introduction: long-term care (LTC) residents have higher hospitalisation rates than non- LTC residents. Rapid decline may follow hospitalisations, hence the importance of preventing unnecessary hospitalisations. Literature describes diagnosis- specific interventions (for cardiac failure, ischaemic heart disease, chronic obstructive pulmonary disease, stroke, pneumonia- termed ` big five' diagnoses), impacting on hospitalisations of older community- dwellers, but few RCTs show reductions in acute admissions from LTC.
   Methods: LTC facilities with higher than expected hospitalisations were recruited for a cluster-randomised controlled trial (RCT) of facility-based complex, non-disease-specific, 9-month intervention comprising gerontology nurse specialist (GNS)-led staff education, facility benchmarking, GNS resident review and multidisciplinary discussion of residents selected using standard criteria. In this post hoc exploratory analysis, the outcome was acute hospitalisations for 'big five' diagnoses. Re-randomisation analyses were used for end points during months 1-14. For end points during months 4-14, proportional hazards models are adjusted for within-facility clustering.
   Results: we recruited 36 facilities with 1,998 residents (1,408 female; mean age 82.9 years); 1,924 were alive at 3 months. The intervention did not impact overall rates of acute hospitalisations or mortality (previously published), but resulted in fewer 'big five' admissions (RR = 0.73, 95% CI = 0.54-0.99; P = 0.043) with no significant difference in the rate of other acute admissions. When considering events occurring after 3 months (only), the intervention group were 34.7% (HR = 0.65; 95% CI = 0.49-0.88; P = 0.005) less likely to have a 'big five' acute admission than controls, with no differences in likelihood of acute admissions for other diagnoses (P = 0.96).
   Conclusions: this generic intervention may reduce admissions for common conditions which the literature shows are impacted by disease-specific admission reduction strategies.
C1 [Connolly, Martin J.; Broad, Joanna B.; Boyd, Michal; Zhang, Tony Xian; Foster, Susan] Univ Auckland, Freemasons Dept Geriatr Med, Auckland 1, New Zealand.
   [Connolly, Martin J.; Boyd, Michal; Foster, Susan] Waitemata Dist Hlth Board, Auckland, New Zealand.
   [Boyd, Michal; Whitehead, Noeline] Univ Auckland, Dept Nursing, Auckland 1, New Zealand.
   [Kerse, Ngaire] Univ Auckland, Sch Populat Hlth, Auckland 1, New Zealand.
   [Lumley, Thomas] Univ Auckland, Dept Stat, Auckland 1, New Zealand.
RP Connolly, MJ (通讯作者)，Univ Auckland, Freemasons Dept Geriatr Med, Auckland 1, New Zealand.; Connolly, MJ (通讯作者)，Waitemata Dist Hlth Board, Auckland, New Zealand.
EM martin.connolly@waitematadhb.govt.nz
RI Broad, Joanna B/D-1194-2010; Kerse, Ngaire/AFF-8119-2022
OI Broad, Joanna B/0000-0003-0157-7031; Boyd, Michal/0000-0002-8895-1251
FU Health Research Council of New Zealand [10/373]; University of Auckland;
   Health Research Council of New Zealand
FX Special thanks go to the staff of the participating facilities, for
   their willingness to take part and their enthusiasm for the study. Our
   thanks too to the GNSs, Tanya Bish, Nazreen Hussain, Annette Stewart,
   Jane Hsu and Julie Yap, who undertook much of the intervention and who
   were crucial to the study's conduct. We appreciate the attendance and
   involvement of the general practitioners, geriatricians and pharmacists
   who participated in the MDT meetings. We are grateful to Jonathan
   Sudworth for his data entry and analysis. The ARCHUS study was funded by
   a Project Grant (10/373) from the Health Research Council of New
   Zealand. All authors declare that (i) M.J.C., M.B., J.B.B., N.K., T.L.,
   N.W. and S.F. have support from the University of Auckland and the
   Health Research Council of New Zealand for the submitted work; (ii) X.Z.
   was supported by the University of Auckland; (iii) M.J.C., M.B., J.B.B.,
   N.K., T.L., N.W., S.F. and X.Z. have no relationships with other
   organisations that might have an interest in the submitted work in the
   previous 3 years; (iv) their spouses, partners or children have no
   financial relationships that may be relevant to the submitted work; and
   (v) M.J.C., M.B., J.B.B., N.K., T.L., N.W., S.F. and X.Z. have no
   non-financial interests that may be relevant to the submitted work. The
   funders of the ARCHUS study had no influence on study design data
   collection, analysis or interpretation, and no influence on manuscript
   preparation. All authors had full access to all of the data (including
   statistical reports and tables) in the study and can take responsibility
   for the integrity of the data and accuracy of the data analysis.
   Participants (RAC facilities) did not give informed consent for data
   sharing, and despite anonymisation of the data, the risk of facility
   identification is moderate to high. The authors would however consider
   requests for data sharing contingent upon further ethical approvals.
CR Arvanitakis M, 2009, CLIN NUTR, V28, P492, DOI 10.1016/j.clnu.2009.07.011
   Basu A, 2008, 1 HLTH SERV ASS COLL
   Bostick JE, 2006, J AM MED DIR ASSOC, V7, P366, DOI 10.1016/j.jamda.2006.01.024
   Boyd M, 2014, J AM GERIATR SOC, V62, P1962, DOI 10.1111/jgs.13022
   Boyd M, 2011, J AM MED DIR ASSOC, V12, P535, DOI 10.1016/j.jamda.2011.01.014
   Broad JB, 2011, AGE AGEING, V40, P487, DOI 10.1093/ageing/afr056
   Caplan GA, 2006, AGE AGEING, V35, P581, DOI 10.1093/ageing/afl063
   Comondore VR, 2009, BMJ-BRIT MED J, V339, DOI 10.1136/bmj.b2732
   Connolly MJ, 2015, J AM MED DIR ASSOC, V16, P49, DOI 10.1016/j.jamda.2014.07.008
   CREDITOR MC, 1993, ANN INTERN MED, V118, P219, DOI 10.7326/0003-4819-118-3-199302010-00011
   Foster SJ, 2012, BMC GERIATR, V12, DOI 10.1186/1471-2318-12-54
   FRIED TR, 1995, J GEN INTERN MED, V10, P246, DOI 10.1007/BF02599879
   Gill TM, 2004, JAMA-J AM MED ASSOC, V292, P2115, DOI 10.1001/jama.292.17.2115
   Kane RL, 2003, J AM GERIATR SOC, V51, P1427, DOI 10.1046/j.1532-5415.2003.51461.x
   Kaur S, 2009, DRUG AGING, V26, P1013, DOI 10.2165/11318890-000000000-00000
   Klaasen Kathleen, 2009, Can Nurse, V105, P24
   Konetzka RT, 2008, MED CARE RES REV, V65, P40, DOI 10.1177/1077558707307569
   McGregor MJ, 2014, CAN J AGING, V33, P38, DOI 10.1017/S0714980813000615
   National Institute for Health and Care Excellence, 2012, NICL CLIN GUID, V126
   National Institute for Health and Care Excellence, 2013, NICE CLIN GUID, V172
   National Institute for Health and Care Excellence, 2008, NICE CLIN GUID, V68
   O'Brien M, 2008, COCHRANE LIB, V3, P1
   Ouslander JG, 2012, J AM GERIATR SOC, V60, P2313, DOI 10.1111/jgs.12002
   Ouslander JG, 2011, J AM GERIATR SOC, V59, P745, DOI 10.1111/j.1532-5415.2011.03333.x
   Ouslander JG, 2010, J AM GERIATR SOC, V58, P627, DOI 10.1111/j.1532-5415.2010.02768.x
   Rantz MJ, 2012, J AM MED DIR ASSOC, V13, P60, DOI 10.1016/j.jamda.2011.06.012
   Statistics New Zealand, 2014, NATL POP PROJ 2014 B
   TUKEY JW, 1993, CONTROL CLIN TRIALS, V14, P266, DOI 10.1016/0197-2456(93)90225-3
   Walsh EG, 2012, J AM GERIATR SOC, V60, P821, DOI 10.1111/j.1532-5415.2012.03920.x
   Zurn P, 2008, OECD WORKING PAPER, V33
NR 30
TC 16
Z9 16
U1 0
U2 11
PU OXFORD UNIV PRESS
PI OXFORD
PA GREAT CLARENDON ST, OXFORD OX2 6DP, ENGLAND
SN 0002-0729
EI 1468-2834
J9 AGE AGEING
JI Age Ageing
PD MAY
PY 2016
VL 45
IS 3
BP 415
EP 420
DI 10.1093/ageing/afw037
PG 6
WC Geriatrics & Gerontology
WE Science Citation Index Expanded (SCI-EXPANDED)
SC Geriatrics & Gerontology
GA DM1HV
UT WOS:000376097200018
PM 27021357
OA Bronze
DA 2022-06-17
ER

PT J
AU Li, CY
   Karmarkar, A
   Lin, YL
   Kuo, YF
   Ottenbacher, KJ
AF Li, Chih-Ying
   Karmarkar, Amol
   Lin, Yu-Li
   Kuo, Yong-Fang
   Ottenbacher, Kenneth J.
TI Hospital Readmissions Reduction Program and Post-Acute Care:
   Implications for Service Delivery and 30-Day Hospital Readmission
SO JOURNAL OF THE AMERICAN MEDICAL DIRECTORS ASSOCIATION
LA English
DT Article
DE Subacute care; patient readmission; Hospital Readmissions Reduction
   Program
AB Objectives: Examine whether the introduction of the Hospital Readmissions Reduction Program (HRRP) is associated with changes in post-acute care (PAC) use and 30-day readmission.
   Design: A retrospective cohort study examined data prepassage, preimplementation, and postimplementation of the HRRP.
   Setting and Participants: In total, 7,851,430 Medicare beneficiaries discharged from 5116 acute hospitals to PAC settings including inpatient rehabilitation, skilled nursing, home health, or a long-term care hospital during 2007-2015. We examined HRRP-targeted conditions (acute myocardial infarction, heart failure, and pneumonia) and nontargeted conditions (ischemic stroke, total hip arthroplasty/total knee arthroplasty, and hip/femur fractures).
   Measures: The hospital-level of quarterly PAC use and the association with 30-day risk-standardized readmission rates. Outcomes were calculated for HRRP-targeted and nontargeted conditions/diagnoses across 3 phases of HRRP implementation.
   Results: An increase in quarterly PAC use was significantly (P < .001) associated with a decrease in 30-day risk-standardized readmission rates for acute myocardial infarction, heart failure, and hip/femur fracture. In contrast, an increase in quarterly PAC use was significantly associated with an increase in readmission rate for total hip arthroplasty/total knee arthroplasty (P < 001). PAC quarterly use and readmission rates varied significantly during implementation periods for HRRP- targeted and nontargeted conditions.
   Conclusions and Implications: The impact on readmission after PAC for selected impairment groups may be mediated by the type of PAC services received and whether the diagnoses is included in the HRRP. Additional research is necessary to determine if a reduction in readmission is associated with inclusion in the HRRP or is a side effect related to diagnostic group and/or type of PAC services received. (C) 2020 AMDA - The Society for Post-Acute and Long-Term Care Medicine.
C1 [Li, Chih-Ying] Univ Texas Med Branch, Dept Occupat Therapy, Rm 3-906,301 Univ Blvd, Galveston, TX 77555 USA.
   [Karmarkar, Amol; Ottenbacher, Kenneth J.] Univ Texas Med Branch, Div Rehabil Sci, Galveston, TX 77555 USA.
   [Lin, Yu-Li; Kuo, Yong-Fang] Univ Texas Med Branch, Dept Prevent Med & Community Hlth, Galveston, TX 77555 USA.
   [Kuo, Yong-Fang; Ottenbacher, Kenneth J.] Univ Texas Med Branch, Sealy Ctr Aging, Galveston, TX 77555 USA.
RP Li, CY (通讯作者)，Univ Texas Med Branch, Dept Occupat Therapy, Rm 3-906,301 Univ Blvd, Galveston, TX 77555 USA.
EM chili@utmb.edu
OI Li, Chih-Ying/0000-0003-4817-554X; Ottenbacher,
   Kenneth/0000-0001-5990-3982
FU National Institute on Disability and Rehabilitation Research (NIDILRR)
   [90AR5009, 90IF0071]; National Institutes of Health [R01HD069443,
   K01HD086290, P2CHD065702, K01HD101589]; Claude D. Pepper Older Americans
   Independence Center Award at the University of Texas Medical Branch -
   National Institute on Aging [P30-AG024832]
FX This study was funded, in part, by the National Institute on Disability
   and Rehabilitation Research (NIDILRR) (90AR5009, 90IF0071), the National
   Institutes of Health (R01HD069443, K01HD086290, P2CHD065702,
   K01HD101589), and the Claude D. Pepper Older Americans Independence
   Center Award at the University of Texas Medical Branch, funded by the
   National Institute on Aging (P30-AG024832).
CR [Anonymous], BUNDL PAYM CAR IMPR
   Berenson RA, 2012, NEW ENGL J MED, V366, P1364, DOI 10.1056/NEJMp1201268
   Birmingham LE, 2018, BMC HEALTH SERV RES, V18, DOI 10.1186/s12913-018-2840-4
   Centers for Medicare and Medicaid Services, HOSP READM RED PROGR
   Centers for Medicare and Medicaid Services, 2016, COND SPEC MEAS UPD S
   Centers for Medicare and Medicaid Services, 2017, MED LEARN NETW CONN
   Chen LM, 2015, AM J MANAG CARE, V21, P814
   Dizon ML, 2017, WORLDV EVID-BASED NU, V14, P432, DOI 10.1111/wvn.12260
   Gerhardt G, 2012, MED MED RES REV, V2013, P3, DOI DOI 10.5600/MMRR.003.02.B01
   Gerhardt Geoffrey, 2014, Medicare Medicaid Res Rev, V4, DOI 10.5600/mmrr2014-004-01-b03
   Henry J., AIMING FEWER HOSP U
   Hernandez AF, 2010, JAMA-J AM MED ASSOC, V303, P1716, DOI 10.1001/jama.2010.533
   Huckfeldt PJ, 2016, HEALTH SERV RES, V51, P1919, DOI 10.1111/1475-6773.12448
   Ibrahim AM, 2018, JAMA INTERN MED, V178, P290, DOI 10.1001/jamainternmed.2017.6148
   Institute of Medicine: National Academy of Sciences, 2013, ENG MED VAR HLTH CAR
   Joynt KE, 2016, AM J MANAG CARE, V22, pE287
   Li CY, 2018, ARCH PHYS MED REHAB, V99, P598, DOI 10.1016/j.apmr.2017.09.002
   Medicare Payment Advisory Commission, REP C MAND REP EFF H
   Medicare Payment Advisory Commission, 2015, REP C MED POST CAR T
   Medicare Payment Advisory Commission, 2016, REP C MED HLTH CAR D
   National Quality Forum, 2014, TECHNICAL REPORT
   Nguyen CA, 2019, JAMA NETW OPEN, V1
   Quality Net, COND CAT ICD 9 CM IC
   The Centers for Medicare and Medicaid Services, 2016, PROC SPEC MEAS UPD S
   U.S. Department of Health and Human Services, NEW HHS DAT SHOWS MA
   Wasfy JH, 2017, ANN INTERN MED, V166, P324, DOI 10.7326/M16-0185
   Zuckerman RB, 2016, NEW ENGL J MED, V374, P1543, DOI 10.1056/NEJMsa1513024
NR 27
TC 0
Z9 0
U1 0
U2 10
PU ELSEVIER SCIENCE INC
PI NEW YORK
PA STE 800, 230 PARK AVE, NEW YORK, NY 10169 USA
SN 1525-8610
EI 1538-9375
J9 J AM MED DIR ASSOC
JI J. Am. Med. Dir. Assoc.
PD OCT
PY 2020
VL 21
IS 10
BP 1504
EP +
DI 10.1016/j.jamda.2020.05.018
PG 6
WC Geriatrics & Gerontology
WE Science Citation Index Expanded (SCI-EXPANDED)
SC Geriatrics & Gerontology
GA NY9IM
UT WOS:000576698600025
PM 32660855
OA Green Accepted
DA 2022-06-17
ER

PT J
AU Singh, GK
   Siahpush, M
AF Singh, Gopal K.
   Siahpush, Mohammad
TI Widening Rural-Urban Disparities in All-Cause Mortality and Mortality
   from Major Causes of Death in the USA, 1969-2009
SO JOURNAL OF URBAN HEALTH-BULLETIN OF THE NEW YORK ACADEMY OF MEDICINE
LA English
DT Article
DE Mortality; Cause of death; Rural-urban; Metropolitan; Decomposition;
   Race; Poverty; Inequality; Trend; USA
ID UNITED-STATES; CANCER MORTALITY; INEQUALITIES; DEPRIVATION; PATTERNS
AB This study examined trends in rural-urban disparities in all-cause and cause-specific mortality in the USA between 1969 and 2009. A rural-urban continuum measure was linked to county-level mortality data. Age-adjusted death rates were calculated by sex, race, cause-of-death, area-poverty, and urbanization level for 13 time periods between 1969 and 2009. Cause-of-death decomposition and log-linear and Poisson regression were used to analyze rural-urban differentials. Mortality rates increased with increasing levels of rurality overall and for non-Hispanic whites, blacks, and American Indians/Alaska Natives. Despite the declining mortality trends, mortality risks for both males and females and for blacks and whites have been increasingly higher in non-metropolitan than metropolitan areas, particularly since 1990. In 2005-2009, mortality rates varied from 391.9 per 100,000 population for Asians/Pacific Islanders in rural areas to 1,063.2 for blacks in small-urban towns. Poverty gradients were steeper in rural areas, which maintained higher mortality than urban areas after adjustment for poverty level. Poor blacks in non-metropolitan areas experienced two to three times higher all-cause and premature mortality risks than affluent blacks and whites in metropolitan areas. Disparities widened over time; excess mortality from all causes combined and from several major causes of death in non-metropolitan areas was greater in 2005-2009 than in 1990-1992. Causes of death contributing most to the increasing rural-urban disparity and higher rural mortality include heart disease, unintentional injuries, COPD, lung cancer, stroke, suicide, diabetes, nephritis, pneumonia/influenza, cirrhosis, and Alzheimer's disease. Residents in metropolitan areas experienced larger mortality reductions during the past four decades than non-metropolitan residents, contributing to the widening gap.
C1 [Singh, Gopal K.] US Dept Hlth & Human Serv, Hlth Resources & Serv Adm, Maternal & Child Hlth Bur, Rockville, MD 20857 USA.
   [Siahpush, Mohammad] Univ Nebraska, Med Ctr, Dept Hlth Promot Social & Behav Hlth, Omaha, NE 68198 USA.
RP Singh, GK (通讯作者)，US Dept Hlth & Human Serv, Hlth Resources & Serv Adm, Maternal & Child Hlth Bur, 5600 Fishers Lane,Room 18-41, Rockville, MD 20857 USA.
EM gsingh@hrsa.gov
CR Adekoya N., 2009, Morbidity and Mortality Weekly Report, V58, P161
   Benson V, 1998, Vital Health Stat 10, P1
   Bureau of Health Professions, 2010, AR RES FIL 2009 10 T
   Butler MA, 1993, AGRICULTURE
   Cheng ER, 2012, PREV CHRONIC DIS, V9, DOI 10.5888/pcd9.110120
   Cossman JS, 2007, AM J PUBLIC HEALTH, V97, P2148, DOI 10.2105/AJPH.2006.093112
   Cullen MR, 2012, PLOS ONE, V7, DOI 10.1371/journal.pone.0032930
   DesMeules M, 2006, HLTH RURAL CANADIANS
   Economic Research Service US Department of Agriculture, RUR URB CONT COD
   Ezzati M, 2008, PLOS MED, V5, P557, DOI 10.1371/journal.pmed.0050066
   Gartner Andrea, 2008, Health Stat Q, P6
   Gartner A, 2011, SOC SCI MED, V72, P1685, DOI 10.1016/j.socscimed.2011.03.017
   Gillum RF, 2012, BMC PUBLIC HEALTH, V12, DOI 10.1186/1471-2458-12-410
   Grove RD, 1968, HLTH STAT
   Health Resources Services Administration Maternal and Child Health Bureau, 2011, HLTH WELL BEING CHIL
   Kitagawa EM, 1973, AM J SOCIOL, V80, P532
   Kochanek Kenneth D, 2011, Natl Vital Stat Rep, V60, P1
   Lagace C, 2007, CAN J PUBLIC HEALTH, V98, pS62, DOI 10.1007/BF03403728
   Massey JT, 1967, SUICIDES US 1950 196
   Minino Arialdi M, 2012, NCHS Data Brief, P1
   Minino Arialdi M, 2011, Natl Vital Stat Rep, V59, P1
   National Center for Health Statistics, 2009, NAT HLTH INT SURV QU
   National Center for Health Statistics, 2011, HLTH US 2010 SPEC FE
   National Center for Health Statistics, 2012, NAT VIT STAT SYST MO
   Reese BF, 1970, MOTOR VEHICLE ACCIDE
   *SAS I INC, 2004, SAS STAT US GUID VER
   Schiller Jeannine S, 2012, Vital Health Stat 10, P1
   Shaw M., 1999, WIDENING GAP HLTH IN
   Singh GK, 2003, AM J PUBLIC HEALTH, V93, P1137, DOI 10.2105/AJPH.93.7.1137
   Singh GK, 2002, AM J PUBLIC HEALTH, V92, P1161, DOI 10.2105/AJPH.92.7.1161
   Singh GK, 2002, INT J EPIDEMIOL, V31, P600, DOI 10.1093/ije/31.3.600
   Singh Gopal K, 2013, Adv Prev Med, V2013, P657961, DOI 10.1155/2013/657961
   Singh GK, 2013, J URBAN HEALTH, V90, P388, DOI 10.1007/s11524-012-9744-0
   Singh GK, 2011, J CANCER EPIDEMIOL, V2011, DOI 10.1155/2011/107497
   Singh GK, 2012, J COMMUN HEALTH, V37, P412, DOI 10.1007/s10900-011-9458-3
   Singh GK, 2012, J COMMUN HEALTH, V37, P217, DOI 10.1007/s10900-011-9439-6
   Singh GK, 2010, PEDIATRICS, V126, P4, DOI 10.1542/peds.2009-2744
   Singh GK, 2010, ANN EPIDEMIOL, V20, P40, DOI 10.1016/j.annepidem.2009.09.008
   US Census Bureau, 2010, 2009 AM COMM SURV
   US Census Bureau, 1992, CENS POP HOUS 1990 S
   US Census Bureau, 2005, SUMM FIL 3 TECHN DOC
   *US DEP HHS, 2006, HLTH PEOPL 2010
   US Department of Agriculture, 2012, FOOD ENV ATL
   US Department of Health and Human Services, 2013, HLTH PEOPL 2020
   US Department of Health and Human Services, 2000, TRACK HLTH PEOPL 201
   US Department of Health Education and Welfare, 1954, HLTH ED, VI
NR 46
TC 172
Z9 174
U1 4
U2 37
PU SPRINGER
PI NEW YORK
PA ONE NEW YORK PLAZA, SUITE 4600, NEW YORK, NY, UNITED STATES
SN 1099-3460
EI 1468-2869
J9 J URBAN HEALTH
JI J. Urban Health
PD APR
PY 2014
VL 91
IS 2
BP 272
EP 292
DI 10.1007/s11524-013-9847-2
PG 21
WC Public, Environmental & Occupational Health; Medicine, General &
   Internal
WE Science Citation Index Expanded (SCI-EXPANDED); Social Science Citation Index (SSCI)
SC Public, Environmental & Occupational Health; General & Internal Medicine
GA AF0QM
UT WOS:000334419100004
PM 24366854
OA Green Published
HC Y
HP N
DA 2022-06-17
ER

PT J
AU White, AP
   Hashimoto, R
   Norvell, DC
   Vaccaro, AR
AF White, Andrew P.
   Hashimoto, Robin
   Norvell, Daniel C.
   Vaccaro, Alexander R.
TI Morbidity and Mortality Related to Odontoid Fracture Surgery in the
   Elderly Population
SO SPINE
LA English
DT Article
DE morbidity; mortality; geriatric; elderly; surgical treatment; surgery;
   upper cervical spine; trauma; upper cervical spine fractures; atlas;
   axis; C1; C2
ID ANTERIOR SCREW FIXATION; CERVICAL-SPINE FRACTURES; SURGICAL-TREATMENT;
   DENS FRACTURES; HALO FIXATION; COMPLICATIONS; INJURIES
AB Study Design. Systematic analysis.
   Objective. To determine the morbidity and mortality of surgical treatment of odontoid fractures in the elderly.
   Summary of Background Data. The prevalence of trauma in the elderly is increasing. There exists no consensus regarding the role of surgical treatment for odontoid fractures in the elderly and there exists significant variability in clinical practice. This variability may be related to a lack of robust information available to clinicians. Importantly, studies that define surgical risk are not available.
   Methods. A systematic analysis of the English language literature was undertaken for articles published between January 1990 and June 2009. Electronic databases and reference lists of key articles were searched to identify articles examining complications and mortality following odontoid fracture surgery in subjects 65 years of age or older. Two independent reviewers assessed the level of evidence quality using the Grading of Recommendations Assessment, Development and Evaluation (GRADE) criteria, and disagreements were resolved by consensus.
   Results. The initial literature search yielded 247 articles related to morbidity or mortality following surgery treatment of odontoid fractures in the elderly. After exclusion of articles based on title or abstract information, 48 remained to undergo full text review. Subsequent exclusions yielded 14 articles suited for this analysis. The most commonly reported major complications after odontoid fracture surgery in the elderly include cardiac failure (6.8%), DVT (3.2%), stroke (3.2%), pneumonia (9.9%), respiratory failure (7.7%), liver failure (6.7%), and severe infection (3.2%). Other site specific and minor complications were found to be reported consistently in the literature. The overall mortality rate after surgery is 10.1% (in-hospital, 6.2%; postdischarge, 8.8%). Similar mortality rates were found following anterior surgery (7% in-hospital; 9% overall) and posterior surgery (8% in-hospital; 9% overall); there were no differences in the rate of major airway complications between these groups (anterior: 17%; posterior: 18%). There was, however, a higher rate of site-specific complications, including nonunion, technical failure, and the need for revision surgery, following anterior surgery as compared with posterior surgery.
   Conclusion. Based on the summary of criteria results, future research evaluating complications following surgery for odontoid fractures in elderly patients is very likely to have an important impact on our confidence in the estimate of effect and is likely to change the estimate currently available in the literature.
C1 [White, Andrew P.] Harvard Univ, Beth Israel Deaconess Med Ctr, Sch Med, Carl J Shapiro Dept Orthopaed Surg, Boston, MA 02215 USA.
   [Hashimoto, Robin; Norvell, Daniel C.] Spectrum Res Inc, Tacoma, WA 98405 USA.
   [Vaccaro, Alexander R.] Thomas Jefferson Univ Hosp, Rothman Inst, Dept Orthopaed Surg & Neurosurg, Spine Div,Spine Fellowship Program, Philadelphia, PA 19107 USA.
   [Vaccaro, Alexander R.] Thomas Jefferson Univ Hosp, Rothman Inst, Spinal Cord Injury Serv, Philadelphia, PA 19107 USA.
RP White, AP (通讯作者)，Harvard Univ, Beth Israel Deaconess Med Ctr, Sch Med, Carl J Shapiro Dept Orthopaed Surg, 330 Brookline Ave,Shapiro 2, Boston, MA 02215 USA.
EM apw.spine@gmail.com
FU AOSpine North America
FX Supported by AOSpine North America. Analytic support for this work was
   provided by Spectrum Research, Inc. with funding from AOSpine North
   America. No benefits in any form have been or will be received from a
   commercial party related directly or indirectly to the subject of this
   manuscript.
CR Andersson S, 2000, EUR SPINE J, V9, P56, DOI 10.1007/s005860050009
   BEDNAR DA, 1995, J SPINAL DISORD, V8, P166
   Berlemann U, 1997, ACTA ORTHOP SCAND, V68, P319, DOI 10.3109/17453679708996169
   Borm W, 2003, NEUROSURGERY, V52, P1089, DOI 10.1227/01.NEU.0000057697.62046.16
   Bub LD, 2005, RADIOLOGY, V234, P143, DOI 10.1148/radiol.2341031692
   Chapman J, 2007, J TRAUMA, V62, pS61, DOI 10.1097/TA.0b013e318065ad9d
   Collins I, 2008, J TRAUMA, V65, P1083, DOI 10.1097/TA.0b013e3181848cbc
   DETTORI JR, 2010, SPINE, V35
   Frangen TM, 2007, J TRAUMA, V63, P83, DOI 10.1097/TA.0b013e318060d2b9
   GARFIN SR, 1986, J BONE JOINT SURG AM, V68A, P320, DOI 10.2106/00004623-198668030-00002
   Golob JF, 2008, J TRAUMA, V64, P311, DOI 10.1097/TA.0b013e3181627625
   HARROP JS, 2000, NEUROSURG FOCUS, V8, pE6, DOI DOI 10.3171/foc.2000.8.6.7
   Horn EM, 2006, J NEUROSURG-SPINE, V5, P46, DOI 10.3171/spi.2006.5.1.46
   Kuntz C 4th, 2000, Neurosurg Focus, V8, pe7
   Malik SA, 2008, EUR SPINE J, V17, P585, DOI 10.1007/s00586-008-0603-3
   Ngo B, 2000, EMERG RADIOL, V7, P287
   Omeis I, 2009, J SPINAL DISORD TECH, V22, P91, DOI 10.1097/BSD.0b013e3181723d1b
   Platzer P, 2007, J BONE JOINT SURG AM, V89A, P1716, DOI 10.2106/JBJS.F.00968
   Platzer P, 2007, SPINE, V32, P1714, DOI 10.1097/BRS.0b013e3180dc9758
   Smith HE, 2008, J SPINAL DISORD TECH, V21, P535, DOI 10.1097/BSD.0b013e318163570b
   Smith Harvey E, 2008, Orthopedics, V31, P650
   Sokolowski MJ, 2007, J SPINAL DISORD TECH, V20, P352, DOI 10.1097/BSD.0b013e31802d0bc5
   Tashjian RZ, 2006, J TRAUMA, V60, P199, DOI 10.1097/01.ta.0000197426.72261.17
   van Tulder M, 2003, SPINE, V28, P1290, DOI 10.1097/00007632-200306150-00014
   West S, 2002, 47 U N CAR EV BAS PR
   Wright JG, 2003, J BONE JOINT SURG AM, V85A, P1, DOI 10.2106/00004623-200301000-00001
NR 26
TC 56
Z9 66
U1 0
U2 0
PU LIPPINCOTT WILLIAMS & WILKINS
PI PHILADELPHIA
PA TWO COMMERCE SQ, 2001 MARKET ST, PHILADELPHIA, PA 19103 USA
SN 0362-2436
EI 1528-1159
J9 SPINE
JI SPINE
PD APR 20
PY 2010
VL 35
IS 9
SU S
BP S146
EP S157
DI 10.1097/BRS.0b013e3181d830a4
PG 12
WC Clinical Neurology; Orthopedics
WE Science Citation Index Expanded (SCI-EXPANDED)
SC Neurosciences & Neurology; Orthopedics
GA 590KI
UT WOS:000277224100015
PM 20407346
DA 2022-06-17
ER

PT J
AU Chong, WJ
   Liu, T
   Bui, A
AF Chong, Woojin
   Liu, Tracey
   Bui, Anthony
TI Incidence and Risk Factors for Postoperative Complications of
   Rectovaginal Fistula Repairs, Based on Different Surgical Routes
SO FEMALE PELVIC MEDICINE AND RECONSTRUCTIVE SURGERY
LA English
DT Article
DE American College of Surgeons National Surgical Quality Improvement
   Program (ACS-NSQIP); postoperative complications; rectovaginal fistula
AB Objective
   To investigate incidence and risk factors for postoperative complications after rectovaginal fistula (RVF) repairs, based on different surgical routes. Methods
   This retrospective cohort study utilized CPT codes to identify RVF repairs performed during 2005 to 2017 from the American College of Surgeons National Surgical Quality Improvement Program database. Demographic/clinical characteristics were compared among different surgical routes. Logistic regression was performed to identify associations. Results
   Among 1398 RVF cases, 1391 were included for final analysis: 159 (11.4%) were performed transabdominally (group 1), 253 (18.2%) transperineally (group 2), and 979 (70.4%) transvaginally/transanally (group 3). Group 1 was older compared with groups 2 and 3 (58.72 +/- 15.23 years vs 44.11 +/- 13.51 years vs 46.23 +/- 14.31 years, P < 0.0001). Race/ethnicity was comparable in all groups with non-Hispanic-White most common. Comparably, group 1 had higher preoperative comorbidities: hypertension requiring medication (P < 0.0001), chronic obstructive pulmonary disease (COPD) (P = 0.0347), preoperative infection (P = 0.002), functional dependence (P = 0.0001), and longer time between hospital admission to operation (P < 0.0001). Group 1 also had longer operating time (P < 0.0001); more American Society of Anesthesiologist >= 3 classification (P < 0.0001); and more likely inpatient status (P < 0.0001). The overall incidence of any postoperative complications was 13.2% (25.2%, group 1 vs 15.8%, group 2 vs 10.6%, group 3; P < 0.0001). The most common postoperative complications included unplanned readmission, postoperative superficial surgical site infection, and reoperation. The incidence of severe postoperative complications was 7.9% (17%, group 1 vs 7.1%, group 2 vs 6.6%, group 3, P < 0.0001): group 1 had highest rates of pulmonary embolism (P = 0.0004), deep venous thrombosis (P = 0.0453), bleeding requiring transfusion (P < 0.0001), stroke (P = 0.0207), unplanned reintubation (P = 0.0052), and death (P = 0.0004). Group 1 also had highest rates of minor postoperative complications like urinary tract infection (P = 0.0151), superficial surgical site infection (P = 0.0189), and pneumonia (P = 0.0103). In addition, group 1 had the greatest postoperative length of stay (P < 0.0001). In multivariate analysis, age (P = 0.0096), inpatient status at the time of surgery (P = 0.0004), and operating time >2 to 3 hours (P = 0.0023) were significant predictors of postoperative complications within 30 days after surgery. Conclusions
   The overall incidence of complications after RVF repairs+/-concomitant procedures was 13.2%. The overall incidence of severe complications was 7.9%. The abdominal approach had more postoperative complications but it was not an independent predictor of postoperative complications after RVF repair.
C1 [Chong, Woojin] Inspira Hlth, 2950 Coll Dr,Suite 2A, Vineland, NJ 08360 USA.
   [Chong, Woojin; Liu, Tracey; Bui, Anthony] Icahn Sch Med Mt Sinai, New York, NY 10029 USA.
RP Chong, WJ (通讯作者)，Inspira Hlth, 2950 Coll Dr,Suite 2A, Vineland, NJ 08360 USA.
EM wwwoojin@gmail.com; traceyliu2019@gmail.com; anthony.bui91@gmail.com
CR Byrnes JN, 2017, FEMALE PELVIC MED RE, V23, P124, DOI 10.1097/SPV.0000000000000373
   Chen B, 2014, PAK J MED SCI, V30, P875
   EL-Maadawy G., 2017, TRENDS MED RES, V12, P77
   Gordon PH., 2007, PRINCIPLES PRACTICE, V3rd, P333
   Karp NE, 2019, FEMALE PELVIC MED RE, V25, P36, DOI 10.1097/SPV.0000000000000484
   Kniery KR, 2015, WORLD J GASTROINT SU, V7, P133, DOI 10.4240/wjgs.v7.i8.133
   Lalwani S, 2015, INDIAN J SURG, V77, pS1142, DOI 10.1007/s12262-015-1218-7
   Lambertz A, 2016, INT J SURG, V25, P114, DOI 10.1016/j.ijsu.2015.12.005
   Lawson EH, 2012, ANN SURG, V256, P973, DOI 10.1097/SLA.0b013e31826b4c4f
   Meeks G., 2012, GLOB LIB WOMENS MED, DOI [10.3843/GLOWM.10065, DOI 10.3843/GLOWM.10065]
   Rivadeneira David E, 2007, Clin Colon Rectal Surg, V20, P96, DOI 10.1055/s-2007-977487
   Schloericke E, 2017, TECH COLOPROCTOL, V21, P945, DOI 10.1007/s10151-017-1657-1
   Theofanides MC, 2017, NEUROUROL URODYNAM, V36, P1622, DOI 10.1002/nau.23167
   Watanabe J, 2015, INT J COLORECTAL DIS, V30, P1659, DOI 10.1007/s00384-015-2340-5
NR 14
TC 1
Z9 1
U1 0
U2 0
PU LIPPINCOTT WILLIAMS & WILKINS
PI PHILADELPHIA
PA TWO COMMERCE SQ, 2001 MARKET ST, PHILADELPHIA, PA 19103 USA
SN 2151-8378
EI 2154-4212
J9 FEMALE PELVIC MED RE
JI Female Pelvic Med. Reconstr. Surg.
PD JAN
PY 2021
VL 27
IS 1
BP E82
EP E90
DI 10.1097/SPV.0000000000000820
PG 9
WC Obstetrics & Gynecology
WE Science Citation Index Expanded (SCI-EXPANDED)
SC Obstetrics & Gynecology
GA QE2ZT
UT WOS:000616080200027
PM 32282521
DA 2022-06-17
ER

PT J
AU Lee, S
   Roh, SW
   Jeon, SR
   Park, JH
   Kim, KT
   Lee, YS
   Cho, DC
AF Lee, Subum
   Roh, Sung Woo
   Jeon, Sang Ryong
   Park, Jin Hoon
   Kim, Kyoung-Tae
   Lee, Young-Seok
   Cho, Dae-Chul
TI A Prognostic Factor for Prolonged Mechanical Ventilator-Dependent
   Respiratory Failure after Cervical Spinal Cord Injury : Maximal Canal
   Compromise on Magnetic Resonance Imaging
SO JOURNAL OF KOREAN NEUROSURGICAL SOCIETY
LA English
DT Article
DE Magnetic resonance imaging; Ventilators; Mechanical; Neck injuries;
   Respiratory insufficiency; Spinal injuries
ID RISK-FACTORS; CLASSIFICATION; TRACHEOSTOMY; MANAGEMENT
AB Objective : The period of mechanical ventilator (MV)-dependent respiratory failure after cervical spinal cord injury (CSCI) varies from patient to patient. This study aimed to identify predictors of MV at hospital discharge (MVDC) due to prolonged respiratory failure among patients with MV after CSCI.
   Methods : Two hundred forty-three patients with CSCI were admitted to our institution between May 2006 and April 2018. Their medical records and radiographic data were retrospectively reviewed. Level and completeness of injury were defined according to the American Spinal Injury Association (ASIA) standards. Respiratory failure was defined as the requirement for definitive airway and assistance of MV. We also evaluated magnetic resonance imaging characteristics of the cervical spine. These characteristics included : maximum canal compromise (MCC); intramedullary hematoma or cord transection; and integrity of the disco-ligamentous complex for assessment of the Subaxial Cervical Spine Injury Classification (SLIC) scoring. The inclusion criteria were patients with CSCI who underwent decompression surgery within 48 hours after trauma with respiratory failure during hospital stay. Patients with Glasgow coma scale 12 or lower, major fatal trauma of vital organs, or stroke caused by vertebral artery injury were excluded from the study.
   Results : Out of 243 patients with CSCI, 30 required MV during their hospital stay, and 27 met the inclusion criteria. Among them, 48.1% (13/27) of patients had MVDC with greater than 30 days MV or death caused by aspiration pneumonia. In total, 51.9% (14/27) of patients could be weaned from MV during 30 days or less of hospital stay (MV days : MVDC 38.23 +/- 20.79 vs. MV weaning, 13.57 +/- 8.40; p<0.001). Vital signs at hospital arrival, smoking, the American Society of Anesthesiologists classification, Associated injury with Injury Severity Score, SLIC score, and length of cord edema did not differ between the MVDC and MV weaning groups. The ASIA impairment scale, level of injury within C3 to C6, and MCC significantly affected MVDC. The MCC significantly correlated with MVDC, and the optimal cutoff value was 51.40%, with 76.9% sensitivity and 78.6% specificity. In multivariate logistic regression analysis, MCC >51.4% was a significant risk factor for MVDC (odds ratio, 7.574; p=0.039).
   Conclusion : As a method of predicting which patients would be able to undergo weaning from MV early, the MCC is a valid factor. If the MCC exceeds 51.4%, prognosis of respiratory function becomes poor and the probability of MVDC is increased.
C1 [Lee, Subum; Cho, Dae-Chul] Kyungpook Natl Univ, Kyungpook Natl Univ Hosp, Sch Med, Dept Neurosurg,Trauma Ctr, 130 Dongdeok Ro, Daegu 41944, South Korea.
   [Roh, Sung Woo; Jeon, Sang Ryong; Park, Jin Hoon] Univ Ulsan, Coll Med, Asan Med Ctr, Dept Neurosurg, Seoul, South Korea.
   [Kim, Kyoung-Tae] Kyungpook Natl Univ, Kyungpook Natl Univ Hosp, Sch Med, Dept Neurosurg, Daegu, South Korea.
   [Lee, Young-Seok] Kyungpook Natl Univ, Chilgok Hosp, Sch Med, Dept Neurosurg, Daegu, South Korea.
RP Cho, DC (通讯作者)，Kyungpook Natl Univ, Kyungpook Natl Univ Hosp, Sch Med, Dept Neurosurg,Trauma Ctr, 130 Dongdeok Ro, Daegu 41944, South Korea.
EM dccho@knu.ac.kr
RI Lee, Subum/AFQ-2764-2022
OI Lee, Subum/0000-0003-4732-8137; Kim, Kyoung-Tae/0000-0003-4867-6854;
   Lee, Young seok/0000-0002-6881-812X
FU Basic Science Research Program through the National Research Foundation
   of Korea [NRF-2019R1F1A1064170]
FX This research is supported by the Basic Science Research Program through
   the National Research Foundation of Korea (NRF-2019R1F1A1064170) .
CR Aarabi B, 2011, J NEUROSURG-SPINE, V14, P122, DOI 10.3171/2010.9.SPINE09922
   Berlly M, 2007, J SPINAL CORD MED, V30, P309, DOI 10.1080/10790268.2007.11753946
   Brown R, 2006, RESP CARE, V51, P853
   Call MS, 2011, J TRAUMA, V71, P1673, DOI 10.1097/TA.0b013e31821e87c2
   Fehlings MG, 1999, SPINE, V24, P605, DOI 10.1097/00007632-199903150-00023
   Grossman RG, 2012, J NEUROSURG-SPINE, V17, P119, DOI 10.3171/2012.5.AOSPINE12127
   Jeong TS, 2018, J KOREAN NEUROSURG S, V61, P582, DOI 10.3340/jkns.2017.0222
   Kornblith LZ, 2013, J TRAUMA ACUTE CARE, V75, P1060, DOI 10.1097/TA.0b013e3182a74a5b
   Krassioukov A, 2009, RESP PHYSIOL NEUROBI, V169, P157, DOI 10.1016/j.resp.2009.08.003
   Lee DS, 2017, EUR SPINE J, V26, P2333, DOI 10.1007/s00586-017-5104-9
   Lee S, 2021, CLIN SPINE SURG, V34, pE141, DOI 10.1097/BSD.0000000000001065
   Lertudomphonwanit Thamrong, 2014, Journal of the Medical Association of Thailand, V97, pS10
   Magu S, 2015, ASIAN SPINE J, V9, P748, DOI 10.4184/asj.2015.9.5.748
   Maynard FM, 1997, SPINAL CORD, V35, P266, DOI 10.1038/sj.sc.3100432
   Miyanji F, 2007, RADIOLOGY, V243, P820, DOI 10.1148/radiol.2433060583
   Patel AA, 2010, SPINE, V35, pS228, DOI 10.1097/BRS.0b013e3181f330ae
   Rosenfeld J F, 1998, Am J Orthop (Belle Mead NJ), V27, P23
   Seidl RO, 2010, EUR SPINE J, V19, P1073, DOI 10.1007/s00586-010-1328-7
   Shank CD, 2019, NEUROCRIT CARE, V30, P261, DOI 10.1007/s12028-018-0537-5
   Tanaka J, 2016, SPINE, V41, P764, DOI 10.1097/BRS.0000000000001317
   Tarawneh AM, 2020, EUR SPINE J, V29, P2457, DOI 10.1007/s00586-020-06511-7
   Vaccaro AR, 2007, SPINE, V32, P2365, DOI 10.1097/BRS.0b013e3181557b92
   WICKS AB, 1986, CHEST, V90, P406, DOI 10.1378/chest.90.3.406
   Yang XX, 2017, MEDICINE, V96, DOI 10.1097/MD.0000000000007887
   Zimmer MB, 2007, J SPINAL CORD MED, V30, P319, DOI 10.1080/10790268.2007.11753947
NR 25
TC 0
Z9 0
U1 0
U2 2
PU KOREAN NEUROSURGICAL SOC
PI SEOUL
PA BLDG B, #402, 27, CHILPAE-RO, JUNG-GU, SEOUL, 04511, SOUTH KOREA
SN 2005-3711
EI 1598-7876
J9 J KOREAN NEUROSURG S
JI J. Korean. Neurosurg. Soc.
PD SEP
PY 2021
VL 64
IS 5
BP 791
EP 798
DI 10.3340/jkns.2020.0346
PG 8
WC Clinical Neurology; Surgery
WE Science Citation Index Expanded (SCI-EXPANDED)
SC Neurosciences & Neurology; Surgery
GA UP2TF
UT WOS:000695236500013
PM 34420278
OA Green Published, gold
DA 2022-06-17
ER

PT J
AU Campochiaro, PA
   Clark, WL
   Boyer, DS
   Heier, JS
   Brown, DM
   Vitti, R
   Kazmi, H
   Berliner, AJ
   Erickson, K
   Chu, KW
   Soo, YW
   Cheng, YC
   Haller, JA
AF Campochiaro, Peter A.
   Clark, W. Lloyd
   Boyer, David S.
   Heier, Jeffrey S.
   Brown, David M.
   Vitti, Robert
   Kazmi, Husain
   Berliner, Alyson J.
   Erickson, Kristine
   Chu, Karen W.
   Soo, Yuhwen
   Cheng, Yenchieh
   Haller, Julia A.
TI Intravitreal Aflibercept for Macular Edema Following Branch Retinal Vein
   Occlusion The 24-Week Results of the VIBRANT Study
SO OPHTHALMOLOGY
LA English
DT Article
ID ENDOTHELIAL GROWTH-FACTOR; VEGF-TRAP; PHASE-III; VASOPROLIFERATIVE
   MICROANGIOPATHY; SUSTAINED BENEFITS; 12-MONTH OUTCOMES; TISSUE HYPOXIA;
   MINIATURE PIGS; SECONDARY; EYE
AB Purpose: To compare the efficacy and safety of intravitreal aflibercept injection (IAI) with macular grid laser photocoagulation for the treatment of macular edema after branch retinal vein occlusion (BRVO).
   Design: The VIBRANT study was a double-masked, active-controlled, randomized, phase III trial.
   Participants: Treatment-naive eyes with macular edema after BRVO were included in the study if the occlusion occurred within 12 months and best-corrected visual acuity (BCVA) was between <= 73 and >= 24 Early Treatment Diabetic Retinopathy Study (ETDRS) letters (20/40-20/320 Snellen equivalent).
   Methods: Eyes (1 eye per patient) received either IAI 2 mg every 4 weeks (n - 91) from baseline to week 20 or grid laser (n = 92) at baseline with a single grid laser rescue treatment, if needed, from weeks 12 through 20.
   Main Outcome Measures: The primary outcome measure was the proportion of eyes that gained >= 15 ETDRS letters from baseline BCVA at week 24. Secondary end points included mean change from baseline BCVA and central retinal thickness (CRT) at week 24.
   Results: The proportion of eyes that gained >= 15 ETDRS letters from baseline at week 24 was 52.7% in the IAI group compared with 26.7% in the laser group (P = 0.0003). The mean improvement from baseline BCVA at week 24 was 17.0 ETDRS letters in the IAI group and 6.9 ETDRS letters in the laser group (P<0.0001). The mean reduction in CRT from baseline at week 24 was 280.5 mu m in the IAI group and 128.0 mu m in the laser group (P<0.0001). Traumatic cataract in an IAI patient was the only ocular serious adverse event (SAE) that occurred. There were no cases of intraocular inflammation or endophthalmitis. The incidence of nonocular SAEs was 8.8% in the IAI group and 9.8% in the laser group. One Anti-Platelet Trialists' Collaboratione-defined event of nonfatal stroke (1.1%) and 1 death (1.1%) due to pneumonia occurred during the 24 weeks of the study, both in patients in the laser group.
   Conclusions: Monthly IAI provided significantly greater visual benefit and reduction in CRT at 24 weeks than grid laser photocoagulation in eyes with macular edema after BRVO. (C) 2015 by the American Academy of Ophthalmology.
C1 [Campochiaro, Peter A.] Johns Hopkins Sch Med, Dept Ophthalmol, Baltimore, MD USA.
   [Clark, W. Lloyd] Palmetto Retina Ctr, W Columbia, SC USA.
   [Boyer, David S.] Retina Vitreous Associates Med Grp, Beverly Hills, CA USA.
   [Heier, Jeffrey S.] Ophthalm Consultants Boston, Boston, MA USA.
   [Brown, David M.] Methodist Hosp, Retina Consultants Houston, Houston, TX 77030 USA.
   [Vitti, Robert; Kazmi, Husain; Berliner, Alyson J.; Erickson, Kristine; Chu, Karen W.; Soo, Yuhwen; Cheng, Yenchieh] Regeneron Pharmaceut Inc, Tarrytown, NY 10591 USA.
   [Haller, Julia A.] Wills Eye Hosp & Res Inst, Philadelphia, PA 19107 USA.
RP Haller, JA (通讯作者)，Wills Eye Hosp & Res Inst, 840 Walnut St,Suite 1510, Philadelphia, PA 19107 USA.
EM jhaller@willseye.org
FU Regeneron Pharmaceuticals, Inc., Tarrytown, NY; Genentech; Regeneron
   Pharmaceuticals, Inc.; Aerpio; Allergan; Genzyme; Oxford BioMedica;
   Roche; Equity - Graybug; Acucela; Alcon; Alimera; Kato; Lpath; Notal
   Vision; Novartis; Ohr Pharmaceutical; Ophthotech; QLT; Abbott; GSK;
   Pfizer; pSivida; Quark; Santen; ThromboGenics; XOMA
FX Sponsored by Regeneron Pharmaceuticals, Inc., Tarrytown, NY. The sponsor
   participated in the design and conduct of the study, analysis of the
   data, and preparation of the manuscript.; The authors have made the
   following disclosures: P.A.C.: Consultant (for which Johns Hopkins
   University receives remuneration) - Genentech, Regeneron
   Pharmaceuticals, Inc., Aerpio; Consultant (for which there is personal
   remuneration) - AbbVie, Advanced Cell Technology (DSMC), Alimera,
   Applied Genetic Technologies Corporation, Eleven, Kala; Research funding
   - Genentech, Regeneron Pharmaceuticals, Inc., Aerpio, Allergan, Genzyme,
   Oxford BioMedica, Roche; Equity - Graybug.; W.L.C.: Consultant, Research
   Funding, Lecture Fees - Genentech, Regeneron Pharmaceuticals, Inc.,
   Roche.; D.S.B.: Advisory Board Member - Alcon, Allergan, Neurotech;
   Consultant - Alcon, Allegro, Allergan, Bausch & Lomb, Bayer,
   GlaxoSmith-Kline, KalVista, Neurotech, Novartis, Regeneron
   Pharmaceuticals, Inc., Roche, Santen, ThromboGenics; Research Funding -
   Alcon, Genentech, Pfizer, Regeneron Pharmaceuticals, Inc.; Lecture Fees
   - Allergan, Genentech.; J.S.H.: Consultant - Acucela, Aerpio, Alcon,
   Allegro, Allergan, Bayer, Endo Optiks, Forsight Vision, Genzyme,
   Heidelberg Engineering, Kala Pharmaceuticals, Liquidia, Merz, Neurotech,
   Notal Vision, Ohr Pharmaceutical, Oraya, Regeneron Pharmaceuticals,
   Inc., Sanofi, Stealth Peptides, ThromboGenics, Xcovery; Research Funding
   - Acucela, Aerpio, Alcon, Alimera, Genentech, Genzyme, Kato, Lpath,
   Notal Vision, Novartis, Ohr Pharmaceutical, Ophthotech, QLT, Regeneron
   Pharmaceuticals, Inc.; D.M.B.: Consultant - Allergan, Bayer, Genentech,
   Genzyme, Heidelberg Engineering, Notal Vision, Novartis, QLT, Regeneron
   Pharmaceuticals, Inc., ThromboGenics; Research Funding - Abbott,
   Acucela, Alimera, Allergan, Ampio, Genentech, Genzyme, GSK, Novartis,
   Ophthotech, Pfizer, pSivida, Quark, QLT, Regeneron Pharmaceuticals,
   Inc., Santen, ThromboGenics, XOMA. Travel Support - Regeneron
   Pharmaceuticals, Inc.
CR [Anonymous], 1984, AM J OPHTHALMOL, V98, P271
   Boyer D, 2012, OPHTHALMOLOGY, V119, P1024, DOI 10.1016/j.ophtha.2012.01.042
   Boyer D, 2010, OPHTHALMOLOGY, V117, P1860, DOI 10.1016/j.ophtha.2010.02.022
   Brown DM, 2013, AM J OPHTHALMOL, V155, P429, DOI 10.1016/j.ajo.2012.09.026
   Brown DM, 2011, OPHTHALMOLOGY, V118, P1594, DOI 10.1016/j.ophtha.2011.02.022
   Campochiaro PA, 2008, MOL THER, V16, P791, DOI 10.1038/mt.2008.10
   Campochiaro PA, 2013, OPHTHALMOLOGY, V120, P795, DOI 10.1016/j.ophtha.2012.09.032
   Campochiaro PA, 2011, OPHTHALMOLOGY, V118, P2041, DOI 10.1016/j.ophtha.2011.02.038
   Campochiaro PA, 2010, OPHTHALMOLOGY, V117, P1102, DOI 10.1016/j.ophtha.2010.02.021
   Carmeliet P, 2001, NAT MED, V7, P575, DOI 10.1038/87904
   Costa RA, 2007, RETINA-J RET VIT DIS, V27, P141, DOI 10.1097/IAE.0b013e31802eff83
   Haller JA, 2011, OPHTHALMOLOGY, V118, P2453, DOI 10.1016/j.ophtha.2011.05.014
   Holash J, 2002, P NATL ACAD SCI USA, V99, P11393, DOI 10.1073/pnas.172398299
   Holz FG, 2013, BRIT J OPHTHALMOL, V97, P278, DOI 10.1136/bjophthalmol-2012-301504
   Klein R, 2008, ARCH OPHTHALMOL-CHIC, V126, P513, DOI 10.1001/archopht.126.4.513
   Kriechbaum K, 2008, BRIT J OPHTHALMOL, V92, P518, DOI 10.1136/bjo.2007.127282
   Mitchell P, 1996, ARCH OPHTHALMOL-CHIC, V114, P1243, DOI 10.1001/archopht.1996.01100140443012
   Nguyen QD, 2004, INVEST OPHTH VIS SCI, V45, P617, DOI 10.1167/iovs.03-0557
   Papadopoulos N, 2012, ANGIOGENESIS, V15, P171, DOI 10.1007/s10456-011-9249-6
   PATZ A, 1985, ARCH OPHTHALMOL-CHIC, V103, P1796, DOI 10.1001/archopht.1985.01050120030015
   POURNARAS CJ, 1990, OPHTHALMOLOGY, V97, P1321
   POURNARAS CJ, 1990, OPHTHALMOLOGY, V97, P1329
   Scott IU, 2009, ARCH OPHTHALMOL-CHIC, V127, P1115, DOI 10.1001/archophthalmol.2009.233
   Sperduto RD, 1998, OPHTHALMOLOGY, V105, P765, DOI 10.1016/S0161-6420(98)95012-6
   Stewart MW, 2008, BRIT J OPHTHALMOL, V92, P667, DOI 10.1136/bjo.2007.134874
NR 25
TC 160
Z9 164
U1 2
U2 18
PU ELSEVIER SCIENCE INC
PI NEW YORK
PA 360 PARK AVE SOUTH, NEW YORK, NY 10010-1710 USA
SN 0161-6420
EI 1549-4713
J9 OPHTHALMOLOGY
JI Ophthalmology
PD MAR
PY 2015
VL 122
IS 3
BP 538
EP 544
DI 10.1016/j.ophtha.2014.08.031
PG 7
WC Ophthalmology
WE Science Citation Index Expanded (SCI-EXPANDED)
SC Ophthalmology
GA CC2DF
UT WOS:000350154600023
PM 25315663
DA 2022-06-17
ER

PT J
AU Kosar, CM
   Loomer, L
   Ferdows, NB
   Trivedi, AN
   Panagiotou, OA
   Rahman, M
AF Kosar, Cyrus M.
   Loomer, Lacey
   Ferdows, Nasim B.
   Trivedi, Amal N.
   Panagiotou, Orestis A.
   Rahman, Momotazur
TI Assessment of Rural-Urban Differences in Postacute Care Utilization and
   Outcomes Among Older US Adults
SO JAMA NETWORK OPEN
LA English
DT Article
ID DISPARITIES
AB This cohort study examines differences among patients from urban vs rural counties in outcomes after discharge from acute care by discharge destination.
   Key PointsQuestionDo postacute care utilization and outcomes differ between patients from rural vs urban counties who have been hospitalized for stroke, hip fracture, chronic obstructive pulmonary disease, congestive heart failure, or pneumonia? FindingsIn this cohort study of 2044231 US patients 66 years and older, overall postacute care utilization was similar among patients from rural and urban counties. Adjusted 30-day postdischarge mortality rates were higher among patients from rural counties than among those from urban counties, and adjusted rural-urban differences were larger among patients discharged to formal postacute care settings than among those discharged to the community setting. MeaningThese findings suggest that improving postacute care in rural areas may reduce rural-urban disparities in patient outcomes after hospitalization.
   ImportanceAlthough people living in rural areas of the United States are disproportionately older and more likely to die of conditions that require postacute care than those living in urban areas, rural-urban differences in postacute care utilization and outcomes have been understudied. ObjectiveTo describe rural-urban differences in postacute care utilization and postdischarge outcomes. Design, Setting, and ParticipantsThis retrospective cohort study used data from Medicare beneficiaries 66 years and older admitted to 4738 US acute care hospitals for stroke, hip fracture, chronic obstructive pulmonary disease, congestive heart failure, or pneumonia between January 1, 2011, and September 30, 2015. Participants were tracked for 180 days after discharge. Data analyses were conducted between October 1, 2018, and May 30, 2019. ExposuresCounty of residence was classified as urban or rural using the US Department of Agriculture Rural-Urban Continuum Codes. Rural counties were divided into those adjacent and not adjacent to urban counties. Main Outcomes and MeasuresPrimary outcomes were discharge to community vs a formal postacute care setting (ie, skilled nursing facility, home health care, or inpatient rehabilitation facility) and readmission and mortality within 30, 90, and 180 days of hospital discharge. ResultsAmong 2044231 hospitalizations from 2011 to 2015, 1538888 (75.2%; mean [SD] age, 80.4 [8.3] years; 866540 [56.3%] women) were among patients from urban counties, 322360 (15.8%; mean [SD] age, 79.6 [8.1] years; 175806 [54.5%] women) were among patients from urban-adjacent rural counties, and 182983 (9.0%; mean [SD] age, 79.8 [8.1] years; 98775 [54.0%] women) were among patients from urban-nonadjacent rural counties. The probability of discharge to community without postacute care did not differ by rurality. However, compared with patients from urban counties, patients from the most rural counties were more frequently discharged to a skilled nursing facility (adjusted difference, 3.5 [95% CI, 2.8-4.3] percentage points), while discharge to an inpatient rehabilitation facility was less common among patients from rural counties than among those from urban counties (urban vs urban-adjacent rural: adjusted difference, -1.9 [95% CI, -2.4 to -1.4] percentage points; urban vs urban-nonadjacent rural: adjusted difference, -1.8 [95% CI, -2.4 to -1.2] percentage points) as was discharge to home health care (urban vs urban-adjacent rural: adjusted difference, -1.7 [95% CI, -2.3 to -1.2] percentage points; urban vs urban-nonadjacent rural: adjusted difference, -2.4 [95% CI, -3.0 to -1.8]). For patients from the most rural counties, adjusted 30-day readmission rates were 0.4 (95% CI, 0.2-0.6) percentage points higher than those of patients from urban counties among those who were discharged to the community but 0.3 (95% CI, -0.6 to -0.1) percentage points lower among patients receiving postacute care. Adjusted 30-day mortality rates were 0.4 (95% CI, 0.3-0.5) percentage points higher for patients from the most rural counties discharged to the community and 2.0 (95% CI, -1.7 to 2.3) percentage points higher among those receiving postacute care. Rural-urban differences in 90-day and 180-day outcomes were similar. Conclusions and RelevanceThese findings suggest that rates of discharge to the community and postacute care settings were similar among patients from rural and urban counties.
   Rural-urban differences in mortality following discharge were much larger for patients receiving postacute care compared with patients discharged to the community setting. Improving postacute care in rural areas may reduce rural-urban disparities in patient outcomes.
C1 [Kosar, Cyrus M.; Loomer, Lacey; Trivedi, Amal N.; Panagiotou, Orestis A.; Rahman, Momotazur] Brown Univ, Sch Publ Hlth, Dept Hlth Serv Policy & Practice, 121 S Main St, Providence, RI 02912 USA.
   [Kosar, Cyrus M.; Loomer, Lacey; Trivedi, Amal N.; Panagiotou, Orestis A.; Rahman, Momotazur] Brown Univ, Ctr Gerontol & Healthcare Res, Providence, RI 02912 USA.
   [Ferdows, Nasim B.] Univ Southern Calif, Edward R Roybal Inst Aging, Los Angeles, CA 90007 USA.
RP Kosar, CM (通讯作者)，Brown Univ, Sch Publ Hlth, Dept Hlth Serv Policy & Practice, 121 S Main St, Providence, RI 02912 USA.
EM cyrus_kosar@brown.edu
RI Panagiotou, Orestis/AAI-1268-2021; Baghban Ferdows, Nasim/Q-8654-2018
OI Baghban Ferdows, Nasim/0000-0003-4380-1556; Kosar,
   Cyrus/0000-0003-0533-7529; Loomer, Lacey/0000-0001-8177-6043
FU US National Institute on Aging [5R21AG053712-02, 5R03AG054687-02]
FX This study was funded by grants 5R21AG053712-02 and 5R03AG054687-02 from
   the US National Institute on Aging.
CR Aboagye JK, 2014, JAMA SURG, V149, P537, DOI 10.1001/jamasurg.2013.5062
   Burke Robert E, 2017, Am J Accountable Care, V5, P16
   Center for Medicare & Medicaid Services, INP REH FAC PAT ASS
   Centers for Medicare and Medicaid Services, OUTC ASS INF SET
   Centers for Medicare & Medicaid Services, MIN DAT SET VERS 3 0
   Cornell PY, 2019, J HEALTH ECON, V66, P208, DOI 10.1016/j.jhealeco.2019.05.008
   Elixhauser A, 1998, MED CARE, V36, P8, DOI 10.1097/00005650-199801000-00004
   Freburger JK, 2011, ARTHRIT CARE RES, V63, P1020, DOI 10.1002/acr.20477
   Hussey PS, 2015, JAMA INTERN MED, V175, P1056, DOI 10.1001/jamainternmed.2015.0674
   Jia HG, 2012, J RURAL HEALTH, V28, P242, DOI 10.1111/j.1748-0361.2011.00397.x
   Kaufman BG, 2016, J RURAL HEALTH, V32, P35, DOI 10.1111/jrh.12128
   Medicare Payment Advisory Commission, 2017, MED BEN DEM
   Meit M, 2014 UPDATE RURAL UR
   Partovian C., HOSP WIDE ALL CAUSE
   Singh GK, 2014, J URBAN HEALTH, V91, P272, DOI 10.1007/s11524-013-9847-2
   Singh GK, 2014, AM J PREV MED, V46, pE19, DOI 10.1016/j.amepre.2013.10.017
   Unger JM, 2018, JAMA NETW OPEN, V1, DOI 10.1001/jamanetworkopen.2018.1235
   US Census Bureau, MEAS AM OUR CHANG LA
   US Department of Agriculture, RUR URB CONT COD
   Weinhold I, 2014, HEALTH POLICY, V118, P201, DOI 10.1016/j.healthpol.2014.07.018
   Werner RM, 2019, JAMA INTERN MED, V179, P617, DOI 10.1001/jamainternmed.2018.7998
   World Health Organization, 1977, INT CLASS DIS 9 REV
NR 22
TC 18
Z9 18
U1 4
U2 5
PU AMER MEDICAL ASSOC
PI CHICAGO
PA 330 N WABASH AVE, STE 39300, CHICAGO, IL 60611-5885 USA
SN 2574-3805
J9 JAMA NETW OPEN
JI JAMA Netw. Open
PD JAN
PY 2020
VL 3
IS 1
AR e1918738
DI 10.1001/jamanetworkopen.2019.18738
PG 12
WC Medicine, General & Internal
WE Science Citation Index Expanded (SCI-EXPANDED); Social Science Citation Index (SSCI)
SC General & Internal Medicine
GA PQ7VP
UT WOS:000606753400012
PM 31913495
OA Green Published, gold
DA 2022-06-17
ER

PT J
AU Khatri, R
   Afzal, MR
   Qureshi, MA
   Maud, A
   Dou, HY
   Rodriguez, GJ
AF Khatri, Rakesh
   Afzal, Mohammad Rauf
   Qureshi, Mohtashim Arbaab
   Maud, Alberto
   Dou Huanyu
   Rodriguez, Gustavo Jose
TI Pre-Existing Renal Failure Increases In-Hospital Mortality in Patients
   with Intracerebral Hemorrhage
SO JOURNAL OF STROKE & CEREBROVASCULAR DISEASES
LA English
DT Article
DE Renal failure; In-hospital mortality; Intracerebral hemorrhage;
   Nationwide Inpatient Sample (NIS)
ID ACUTE ISCHEMIC-STROKE; THROMBOLYTIC TREATMENT; OUTCOMES
AB Background: To determine the clinical outcome for intracerebral hemorrhage (ICH) patients with pre-existing renal failure in the United States. Methods: We analyzed the data from Nationwide Inpatient Sample (2008-2012) for all ICH patients with or without pre-existing renal failure. Patients were identified using the International Classification of Disease, Ninth Revision, Clinical Modification codes. Baseline characteristics, in-hospital complications, and exposure to invasive procedures were compared between groups. Discharge outcomes (mortality, minimal disability, and moderate-to-severe disability) were compared between the two groups, before and after adjusting for the presence of other medical comorbidities, in-hospital complications, and exposure to invasive procedures. Results: Of the 328,728 patients with ICH, 36,067 (11.8%) had pre-existing renal failure as a comorbidity. There were higher rates for in-hospital complications like myocardial infarction (3.5% versus 1.9%, P <= .0001), sepsis (5.4% versus 3.0%, P <= .0001), pneumonia (7.1% versus 5.3%, P <= .0001), deep venous thrombosis (1.6% versus 1.2%, P = .0041), urinary tract infections (16.9% versus 15.1%, P = .0101), and gastrointestinal bleeding (0.4% versus 0.2%, P <= .0154), longer hospital stay (9.4 +/- 14.4 versus 7.7 +/- 11.4; P < .0001), and higher mean hospital charges ($86497.9 +/- 131708.1 versus $69583.4 +/- 110629.1; P < .0001) in patients with pre-existing renal failure . The in-hospital mortality was also higher among patients with pre-existing renal failure as comorbidity in both univariate (26.4% versus 25.3 %, P = .0010) and multivariate analysis (odds ratio [OR] = 1.124 [1.042-1.213], P = .0025). There was no statistically significant difference for in terms of moderate to severe disability between 2 groups (OR = 1.030 [0.962-1.104], P value: .3953 in multivariate analysis when analysis was limited to alive patients. Conclusions: Patients with ICH, who present with pre-existing renal failure, have higher rates of in-hospital mortality but not for disability, the difference remained significant after adjusting for the presence of other medical comorbidities, in-hospital complications or exposure to invasive procedures.
C1 [Khatri, Rakesh; Afzal, Mohammad Rauf; Qureshi, Mohtashim Arbaab; Maud, Alberto; Dou Huanyu; Rodriguez, Gustavo Jose] Texas Tech Univ, Dept Neurol, Hlth Sci Ctr, El Paso, TX 79905 USA.
RP Khatri, R (通讯作者)，Texas Tech Univ, Dept Neurol, Hlth Sci Ctr, El Paso, TX 79905 USA.
EM rakesh.khatri@ttuhsc.edu
CR CDC, 2014, NAT CHRON KIDN DIS F
   Julian W, 2009, CARDIOVASCULAR DIS P, V7, P13
   Kaw D, 2006, SEMIN DIALYSIS, V19, P317, DOI 10.1111/j.1525-139X.2006.00179.x
   Keattiyoat W, 2009, CHRONIC KIDNEY DIS V, V15, P408
   Lutz J, 2014, NEPHROL DIAL TRANSPL, V29, P29, DOI 10.1093/ndt/gft209
   Qureshi AI, 2012, ARCH PHYS MED REHAB, V93, P1408, DOI 10.1016/j.apmr.2012.02.032
   Qureshi AI, 2011, ARCH NEUROL-CHICAGO, V68, P1536, DOI 10.1001/archneurol.2011.213
   Saeed F, 2015, ACUTE RENAL FAILURE, V4, P789
   Saeed F, 2014, STROKE, V45, P1478, DOI 10.1161/STROKEAHA.114.004672
   Tariq N, 2013, J STROKE CEREBROVASC, V22, pE354, DOI 10.1016/j.jstrokecerebrovasdis.2013.03.016
   Tsagalis G, 2009, CLIN J AM SOC NEPHRO, V4, P616, DOI 10.2215/CJN.04110808
NR 11
TC 2
Z9 2
U1 0
U2 3
PU ELSEVIER SCIENCE BV
PI AMSTERDAM
PA PO BOX 211, 1000 AE AMSTERDAM, NETHERLANDS
SN 1052-3057
EI 1532-8511
J9 J STROKE CEREBROVASC
JI J. Stroke Cerebrovasc. Dis.
PD FEB
PY 2019
VL 28
IS 2
BP 237
EP 242
DI 10.1016/j.jstrokecerebrovasdis.2018.07.036
PG 6
WC Neurosciences; Peripheral Vascular Disease
WE Science Citation Index Expanded (SCI-EXPANDED)
SC Neurosciences & Neurology; Cardiovascular System & Cardiology
GA HG0IX
UT WOS:000454628100002
PM 30448090
DA 2022-06-17
ER

PT J
AU Duncan, DR
   Mitchell, PD
   Larson, K
   McSweeney, ME
   Rosen, RL
AF Duncan, Daniel R.
   Mitchell, Paul D.
   Larson, Kara
   McSweeney, Maireade E.
   Rosen, Rachel L.
TI Association of Proton Pump Inhibitors With Hospitalization Risk in
   Children With Oropharyngeal Dysphagia
SO JAMA OTOLARYNGOLOGY-HEAD & NECK SURGERY
LA English
DT Article
ID BIRTH-WEIGHT INFANTS; PROPENSITY-SCORE METHODS; DIFFICILE INFECTION;
   ACID SUPPRESSION; MEDICATION USE; ASPIRATION; PNEUMONIA; COMPLICATIONS;
   STROKE; AIRWAY
AB IMPORTANCE Proton pump inhibitors (PPI) are commonly prescribed to children with oropharyngeal dysphagia and resultant aspiration based on the assumption that these patients are at greater risk for reflux-related lung disease. There is little data to support this approach and the potential risk for increased infections in children treated with PPI may outweigh any potential benefit.
   OBJECTIVE The aim of this study was to determine if there is an association between hospitalization risk in pediatric patients with oropharyngeal dysphagia and treatment with PPI.
   DESIGN, SETTING, AND PARTICIPANTS We performed a retrospective cohort study to compare the frequency and length of hospitalizations for children who had abnormal results on videofluoroscopic swallow studies that were performed between January 1, 2015, and December 31, 2015. and who were or were not treated with PPI, with follow-up through December 31, 2016. Records were reviewed for children who presented for care at Boston Children's Hospital, a tertiary referral center. Participants included 293 children 2 years and younger with evidence of aspiration or penetration on videofluoroscopic swallow study.
   EXPOSURES Groups were compared based on their exposure to PPI treatment.
   MAIN OUTCOMES AND MEASURES The primary outcomes were hospital admission rate and hospital admission nights and these were measured as incident rates. Multivariable analyses were performed to determine predictors of hospitalization risk after adjusting for comorbidities. Kaplan-Meier curves were created to determine the association of PPI prescribing with time until first hospitalization.
   RESULTS A total of 293 patients with a mean (SD) age of 8.8 (0.4) months and a mean (SD) follow-up time of 18.15 (0.20) months were included in the analysis. Patients treated with PPI had higher admission rates (Incidence rate ratio [IRR], 1,77; 95% CI, 1.16-2.68) and admission nights (IRR, 2.51; 95% CI, 1.36-4.62) even after adjustment for comorbidities. Patients with enteral tubes who were prescribed PPIs were at the highest risk for admission (hazard ratio [HR], 2.31; 95% Cl, 1.24-4.31).
   CONCLUSIONS AND RELEVANCE Children with aspiration who are treated with PPI have increased risk of hospitalization compared with untreated patients. These results support growing concern about the risks of PPI use in children.
C1 [Duncan, Daniel R.; Larson, Kara; McSweeney, Maireade E.; Rosen, Rachel L.] Boston Childrens Hosp, Aerodigest Ctr, Div Gastroenterol Hepatol & Nutr, 300 Longwood Ave, Boston, MA 02115 USA.
   [Mitchell, Paul D.] Boston Childrens Hosp, Inst Ctr Clin & Translat Res, Boston, MA 02115 USA.
RP Rosen, RL (通讯作者)，Boston Childrens Hosp, Aerodigest Ctr, Div Gastroenterol Hepatol & Nutr, 300 Longwood Ave, Boston, MA 02115 USA.
EM rachel.rosen@childrens.harvard.edu
OI Rosen, Rachel/0000-0003-3949-3060; Duncan, Daniel/0000-0003-4771-8901
FU Translational Research Program at Boston Children's Hospital; NIH [R01
   DK097112-01, T32 DK007477-33]; AGA-GRG Fellow Abstract Prize; NATIONAL
   INSTITUTE OF DIABETES AND DIGESTIVE AND KIDNEY DISEASES [R01DK097112,
   T32DK007477] Funding Source: NIH RePORTER
FX This work was supported by The Translational Research Program at Boston
   Children's Hospital (RLR), NIH R01 DK097112-01 (RLR), NIH T32
   DK007477-33 (DRD) and the AGA-GRG Fellow Abstract Prize (DRD).
CR Adil E, 2015, JAMA OTOLARYNGOL, V141, P1006, DOI 10.1001/jamaoto.2015.2266
   Arai N, 2017, PLOS ONE, V12, DOI 10.1371/journal.pone.0169300
   Arslan SS, 2018, CLIN RESPIR J, V12, P767, DOI 10.1111/crj.12592
   Austin PC, 2010, STAT MED, V29, P2137, DOI 10.1002/sim.3854
   Austin PC, 2009, MED DECIS MAKING, V29, P661, DOI 10.1177/0272989X09341755
   Barron JJ, 2007, J PEDIATR GASTR NUTR, V45, P421, DOI 10.1097/MPG.0b013e31812e0149
   Blank ML, 2017, J PEDIATR GASTR NUTR, V65, P179, DOI 10.1097/MPG.0000000000001596
   Boesch RP, 2018, PEDIATRICS, V141, DOI 10.1542/peds.2017-1701
   Brown KE, 2015, CLIN PEDIATR, V54, P1102, DOI 10.1177/0009922815569201
   Canani RB, 2006, PEDIATRICS, V117, pE817, DOI 10.1542/peds.2005-1655
   COX DR, 1972, J R STAT SOC B, V34, P187
   D'Agostino JA, 2016, PEDIATRICS, V138, DOI 10.1542/peds.2016-1977
   Davis NL, 2013, J PEDIATR GASTR NUTR, V57, P735, DOI 10.1097/MPG.0b013e3182a9392d
   De Bruyne P, 2014, J PEDIATR GASTR NUTR, V58, P220, DOI 10.1097/MPG.0b013e3182a3b04e
   Duncan DR, 2017, J PEDIATR GASTR NUTR, V65, P168, DOI 10.1097/MPG.0000000000001439
   Duncan DR, 2016, J PEDIATR GASTR NUTR, V63, P210, DOI 10.1097/MPG.0000000000001092
   Ephgrave KS, 1998, ARCH SURG-CHICAGO, V133, P251, DOI 10.1001/archsurg.133.3.251
   Eusebi LH, 2017, J GASTROEN HEPATOL, V32, P1295, DOI 10.1111/jgh.13737
   Freedberg DE, 2017, GASTROENTEROLOGY, V152, P706, DOI 10.1053/j.gastro.2017.01.031
   Freedberg DE, 2015, GASTROENTEROLOGY, V149, P883, DOI 10.1053/j.gastro.2015.06.043
   Freedberg DE, 2015, CLIN INFECT DIS, V61, P912, DOI 10.1093/cid/civ432
   Garza JM, 2011, CLIN PEDIATR, V50, P1110, DOI 10.1177/0009922811412585
   Gomm W, 2016, JAMA NEUROL, V73, P410, DOI 10.1001/jamaneurol.2015.4791
   Graham PL, 2006, PEDIATR INFECT DIS J, V25, P113, DOI 10.1097/01.inf.0000199310.52875.10
   Gurberg J, 2015, INT J PEDIATR OTORHI, V79, P1827, DOI 10.1016/j.ijporl.2015.08.016
   Herzig SJ, 2014, ANN NEUROL, V76, P712, DOI 10.1002/ana.24262
   Hirsch Alexander W, 2016, Hosp Pediatr, V6, P659
   Illueca Marta, 2014, J Pediatr Pharmacol Ther, V19, P283, DOI 10.5863/1551-6776-19.4.283
   Imhann F, 2017, GUT MICROBES, V8, P351, DOI 10.1080/19490976.2017.1284732
   Lazarus B, 2016, JAMA INTERN MED, V176, P238, DOI 10.1001/jamainternmed.2015.7193
   Lee JH, 2011, WORLD J PEDIATR, V7, P337, DOI 10.1007/s12519-011-0281-9
   Lefton-Greif MA, 2006, PEDIATR PULM, V41, P1040, DOI 10.1002/ppul.20488
   Lunceford JK, 2004, STAT MED, V23, P2937, DOI 10.1002/SIM.1903
   Malfertheiner P, 2017, NAT REV GASTRO HEPAT, V14, P697, DOI 10.1038/nrgastro.2017.117
   Manzoni P, 2018, J PEDIATR-US, V193, P62, DOI 10.1016/j.jpeds.2017.09.080
   Marciniak C, 2009, AM J PHYS MED REHAB, V88, P30, DOI 10.1097/PHM.0b013e3181909b73
   McSweeney ME, 2016, J PEDIATR-US, V170, P79, DOI 10.1016/j.jpeds.2015.11.028
   Naito Y, 2018, DIGESTION, V97, P195, DOI 10.1159/000481813
   Orenstein SR, 2009, J PEDIATR-US, V154, P514, DOI 10.1016/j.jpeds.2008.09.054
   Rosen R, 2017, J PEDIATR-US, V183, P127, DOI 10.1016/j.jpeds.2016.11.035
   Rosen R, 2015, J PEDIATR-US, V166, P917, DOI 10.1016/j.jpeds.2014.12.067
   Rosen R, 2014, JAMA PEDIATR, V168, P932, DOI 10.1001/jamapediatrics.2014.696
   Rossi PD, 2016, EUR J INTERN MED, V32, P38, DOI 10.1016/j.ejim.2016.04.003
   Slaughter JL, 2016, J PEDIATR-US, V174, P63, DOI 10.1016/j.jpeds.2016.03.059
   Stark CM, 2016, J PEDIATR-US, V168, P16, DOI 10.1016/j.jpeds.2015.08.064
   Svystun O, 2017, INT J PEDIATR OTORHI, V99, P54, DOI 10.1016/j.ijporl.2017.05.024
   Takatori K, 2013, J GASTROENTEROL, V48, P1105, DOI 10.1007/s00535-012-0725-6
   Targownik LE, 2012, AM J GASTROENTEROL, V107, P1361, DOI 10.1038/ajg.2012.200
   Thomson J, 2016, PEDIATRICS, V137, DOI 10.1542/peds.2015-1612
   Vandenplas Y, 2009, J PEDIATR GASTR NUTR, V49, P498, DOI 10.1097/MPG.0b013e3181b7f563
   Weir K, 2009, EUR RESPIR J, V33, P604, DOI 10.1183/09031936.00090308
   Weir KA, 2011, CHEST, V140, P589, DOI 10.1378/chest.10-1618
   Xie Y, 2017, BMJ OPEN, V7, DOI 10.1136/bmjopen-2016-015735
NR 53
TC 7
Z9 7
U1 0
U2 3
PU AMER MEDICAL ASSOC
PI CHICAGO
PA 330 N WABASH AVE, STE 39300, CHICAGO, IL 60611-5885 USA
SN 2168-6181
EI 2168-619X
J9 JAMA OTOLARYNGOL
JI JAMA Otolaryngol-Head Neck Surg.
PD DEC
PY 2018
VL 144
IS 12
BP 1116
EP 1124
DI 10.1001/jamaoto.2018.1919
PG 9
WC Otorhinolaryngology; Surgery
WE Science Citation Index Expanded (SCI-EXPANDED)
SC Otorhinolaryngology; Surgery
GA HF2DX
UT WOS:000454047700007
PM 30325987
OA Green Published, Bronze
DA 2022-06-17
ER

PT J
AU Evans, E
   Swanson, MB
   Mohr, N
   Boulos, N
   Vaughan-Sarrazin, M
   Chan, PS
   Girotra, S
AF Evans, Erin
   Swanson, Morgan B.
   Mohr, Nicholas
   Boulos, Nassar
   Vaughan-Sarrazin, Mary
   Chan, Paul S.
   Girotra, Saket
CA Amer Heart Assoc Get Guidelines-Re
TI Epinephrine before defibrillation in patients with shockable in-hospital
   cardiac arrest: propensity matched analysis
SO BMJ-BRITISH MEDICAL JOURNAL
LA English
DT Article
ID EUROPEAN RESUSCITATION COUNCIL; AMERICAN-HEART-ASSOCIATION; HEALTH-CARE
   PROFESSIONALS; CARDIOPULMONARY-RESUSCITATION; TRACHEAL INTUBATION;
   STROKE FOUNDATION; SURVIVAL; GUIDELINES; STATEMENT; CANADA
AB OBJECTIVE To determine the use of epinephrine (adrenaline) before defibrillation for treatment of in-hospital cardiac arrest due to a ventricular arrhythmia and examine its association with patient survival. DESIGN Propensity matched analysis. SETTING 2000-18 data from 497 hospitals participating in the American Heart Association's Get With The Guidelines-Resuscitation registry. PARTICIPANTS Adults aged 18 and older with an index in-hospital cardiac arrest due to an initial shockable rhythm treated with defibrillation. INTERVENTIONS Administration of epinephrine before first defibrillation. MAIN OUTCOME MEASURES Survival to discharge; favorable neurological survival, defined as survival to discharge with none, mild, or moderate neurological disability measured using cerebral performance category scores; and survival after acute resuscitation (that is, return of spontaneous circulation for >20 minutes). A time dependent, propensity matched analysis was performed to adjust for confounding due to indication and evaluate the independent association of epinephrine before defibrillation with study outcomes. RESULTS Among 34 820 patients with an initial shockable rhythm, 9630 (27.6%) were treated with epinephrine before defibrillation, contrary to current guidelines. In comparison with participants treated with defibrillation first, participants receiving epinephrine first were less likely to have a history of myocardial infarction or heart failure, but more likely to have renal failure, sepsis, pneumonia, and receive mechanical ventilation before in-hospital cardiac arrest (P<0.0001 for all). Treatment with epinephrine before defibrillation was strongly associated with delayed defibrillation (median 3 minutes v 0 minutes). In propensity matched analysis (9011 matched pairs), epinephrine before defibrillation was associated with lower odds of survival to discharge (25.2% v 29.9%; adjusted odds ratio 0.81, 95% confidence interval 0.74 to 0.88; P<0.001), favorable neurological survival (18.6% v 21.4%; 0.85, 0.76 to 0.92; P<0.001), and survival after acute resuscitation (64.4% v 69.4%; 0.76, 0.70 to 0.83; P<0.001). The above findings were consistent in a range of sensitivity analyses, including matching according to defibrillation time. CONCLUSIONS Contrary to current guidelines that prioritize immediate defibrillation for in-hospital cardiac arrest due to a shockable rhythm, more than one in four patients are treated with epinephrine before defibrillation, which is associated with worse survival.
C1 [Evans, Erin; Swanson, Morgan B.; Mohr, Nicholas] Univ Iowa, Carver Coll Med, Dept Internal Med, Dept Emergency Med, Iowa City, IA USA.
   [Swanson, Morgan B.] Univ Iowa, Coll Publ Hlth, Dept Epidemiol, Iowa City, IA USA.
   [Boulos, Nassar] Univ Iowa, Carver Coll Med, Dept Internal Med, Div Pulm & Crit Care, Iowa City, IA USA.
   [Vaughan-Sarrazin, Mary] Univ Iowa, Carver Coll Med, Dept Internal Med, Div Gen Internal Med, Iowa City, IA USA.
   [Vaughan-Sarrazin, Mary; Girotra, Saket] Iowa City Vet Affairs Med Ctr, Ctr Access Delivery Res & Evaluat, Iowa City, IA 52246 USA.
   [Chan, Paul S.] Univ Missouri, St Lukes Mid Amer Heart & Vasc Inst, Kansas City, MO 64110 USA.
   [Girotra, Saket] Univ Iowa, Dept Internal Med, Carver Coll Med, Div Cardiovasc Med, Iowa City, IA 52242 USA.
RP Girotra, S (通讯作者)，Iowa City Vet Affairs Med Ctr, Ctr Access Delivery Res & Evaluat, Iowa City, IA 52246 USA.; Girotra, S (通讯作者)，Univ Iowa, Dept Internal Med, Carver Coll Med, Div Cardiovasc Med, Iowa City, IA 52242 USA.
EM saket-girotra@uiowa.edu
RI ; Mohr, Nicholas/N-1112-2017
OI Girotra, Saket/0000-0002-4784-4513; Mohr, Nicholas/0000-0003-0497-5828;
   Vaughan Sarrazin, Mary/0000-0001-8717-1061
FU Eunice Kennedy Shriver National Institute of Child Health and Human
   Development [F30HD100074]; National Institutes of Health [R01HL123980,
   R56HL158803]; American Heart Association
FX No external funding was used for the conduct of this study. MBS is
   additionally supported by a grant from the Eunice Kennedy Shriver
   National Institute of Child Health and Human Development (F30HD100074) .
   PSC has received funding support from the National Institutes of Health
   (R01HL123980) and the American Heart Association. SG has received
   funding from the National Institutes of Health (R56HL158803) and the
   American Heart Association for editorial work. The content is solely the
   responsibility of the authors and does not necessarily reflect the views
   of the National Institutes of Health, the US Department of Health and
   Human Services, or the Department of Veterans Affairs. The Get With The
   Guidelines programs are provided by the American Heart Association.
   IQVIA serves as the data collection (through their Patient Management
   Tool) and coordination center for the American Heart
   Association/American Stroke Association Get With The Guidelines
   programs. The University of Pennsylvania serves as the data analytic
   center and has an agreement to prepare the data for research purposes.
   None of the funding partners had a role in the study design, data
   analysis, or manuscript preparation and revision, and the decision to
   submit the manuscript for publication.
CR Andersen LW, 2017, JAMA-J AM MED ASSOC, V317, P494, DOI 10.1001/jama.2016.20165
   Andersen LW, 2016, JAMA-J AM MED ASSOC, V316, P1786, DOI 10.1001/jama.2016.14486
   Andersen LW, 2016, BMJ-BRIT MED J, V353, DOI 10.1136/bmj.i1577
   Angelos MG, 2008, RESUSCITATION, V77, P101, DOI 10.1016/j.resuscitation.2007.10.017
   Austin PC, 2011, MULTIVAR BEHAV RES, V46, P119, DOI 10.1080/00273171.2011.540480
   Aves T, 2020, CRIT CARE MED, V48, P225, DOI 10.1097/CCM.0000000000004130
   Chan PS, 2008, NEW ENGL J MED, V358, P9, DOI 10.1056/NEJMoa0706467
   Chan PS, 2013, J AM COLL CARDIOL, V62, P601, DOI 10.1016/j.jacc.2013.05.051
   Chan PS, 2009, JAMA-J AM MED ASSOC, V302, P1195, DOI 10.1001/jama.2009.1340
   Cummins RO, 1997, CIRCULATION, V95, P2213, DOI 10.1161/01.CIR.95.8.2213
   Donnino MW, 2014, BMJ-BRIT MED J, V348, DOI 10.1136/bmj.g3028
   Girotra S, 2020, JAMA NETW OPEN, V3, DOI 10.1001/jamanetworkopen.2020.10403
   Girotra S, 2012, NEW ENGL J MED, V367, P1912, DOI 10.1056/NEJMoa1109148
   Holmberg MJ, 2019, CIRC-CARDIOVASC QUAL, V12, DOI 10.1161/CIRCOUTCOMES.119.005580
   Honarmand K, 2018, RESUSCITATION, V129, P76, DOI 10.1016/j.resuscitation.2018.06.005
   Huan L, 2019, MEDICINE, V98, DOI 10.1097/MD.0000000000017502
   Jacobs I, 2004, RESUSCITATION, V63, P233, DOI 10.1016/j.resuscitation.2004.09.008
   Jacobs IG, 2011, RESUSCITATION, V82, P1138, DOI 10.1016/j.resuscitation.2011.06.029
   JENNETT B, 1975, LANCET, V1, P480
   Joseph L, 2017, JAMA CARDIOL, V2, P976, DOI 10.1001/jamacardio.2017.2403
   Khera R, 2016, CIRCULATION, V134, P2105, DOI 10.1161/CIRCULATIONAHA.116.025459
   Morales-Cane I, 2016, REV LAT-AM ENFERM, V24, DOI 10.1590/1518-8345.1317.2821
   Nadkarni VM, 2006, JAMA-J AM MED ASSOC, V295, P50, DOI 10.1001/jama.295.1.50
   Olasveengen TM, 2009, JAMA-J AM MED ASSOC, V302, P2222, DOI 10.1001/jama.2009.1729
   OTTO CW, 1981, CRIT CARE MED, V9, P321, DOI 10.1097/00003246-198104000-00008
   Panchal AR, 2020, CIRCULATION, V142, pS366, DOI 10.1161/CIR.0000000000000916
   Patel KK, 2018, CIRCULATION, V137, P2041, DOI 10.1161/CIRCULATIONAHA.117.030488
   Peberdy MA, 2003, RESUSCITATION, V58, P297, DOI 10.1016/S0300-9572(03)00215-6
   Perkins GD, 2018, NEW ENGL J MED, V379, P711, DOI 10.1056/NEJMoa1806842
   Ristagno G, 2007, CRIT CARE MED, V35, P2145, DOI 10.1097/01.CCM.0000280427.76175.D2
   Shao H, 2017, CHINESE MED J-PEKING, V130, P2112, DOI 10.4103/0366-6999.213429
   Soar J, 2015, RESUSCITATION, V95, P100, DOI 10.1016/j.resuscitation.2015.07.016
   TANG WC, 1995, CIRCULATION, V92, P3089, DOI 10.1161/01.CIR.92.10.3089
   Vincent R, 2003, HEART, V89, P673, DOI 10.1136/heart.89.6.673
   von Elm E, 2007, PREV MED, V45, P247, DOI [10.1016/j.ypmed.2007.08.012, 10.1016/j.jclinepi.2007.11.008, 10.1371/journal.pmed.0040297, 10.1016/S0140-6736(07)61602-X, 10.1371/journal.pmed.0040296, 10.2471/BLT.07.045120]
NR 35
TC 0
Z9 0
U1 2
U2 2
PU BMJ PUBLISHING GROUP
PI LONDON
PA BRITISH MED ASSOC HOUSE, TAVISTOCK SQUARE, LONDON WC1H 9JR, ENGLAND
SN 0959-535X
EI 1756-1833
J9 BMJ-BRIT MED J
JI BMJ-British Medical Journal
PD NOV 10
PY 2021
VL 375
AR e066534
DI 10.1136/bmj-2021-066534
PG 9
WC Medicine, General & Internal
WE Science Citation Index Expanded (SCI-EXPANDED)
SC General & Internal Medicine
GA XE5JT
UT WOS:000723424500004
PM 34759038
OA hybrid, Green Published
DA 2022-06-17
ER

PT J
AU Ifejika-Jones, NL
   Peng, H
   Noser, EA
   Francisco, GE
   Grotta, JC
AF Ifejika-Jones, Nneka L.
   Peng, Hui
   Noser, Elizabeth A.
   Francisco, Gerard E.
   Grotta, James C.
TI Hospital-Acquired Symptomatic Urinary Tract Infection in Patients
   Admitted to an Academic Stroke Center Affects Discharge Disposition
SO PM&R
LA English
DT Article
ID QUALITY-OF-LIFE; RISK-FACTORS; PNEUMONIA; SURVIVORS
AB Objective: To test the role of hospital-acquired symptomatic urinary tract infection (SUTI) as an independent predictor of discharge disposition in the acute stroke patient.
   Study Design: A retrospective study of data collected from a stroke registry service. The registry is maintained by the Specialized Programs of Translational Research in Acute Stroke Data Core. The Specialized Programs of Translational Research in Acute Stroke is a national network of 8 centers that perform early phase clinical projects, share data, and promote new approaches to therapy for acute stroke.
   Setting: A single university-based hospital.
   Participants: We performed a data query of the fields of interest from our university-based stroke registry, a collection of 200 variables collected prospectively for each patient admitted to the stroke service between July 2004 and October 2009, with discharge disposition of home, inpatient rehabilitation, skilled nursing facility, or long-term acute care.
   Main Outcome Measures: Baseline demographics, including age, gender, ethnicity, and National Institutes of Health Stroke Scale (NIHSS) score, were collected. Cerebrovascular disease risk factors were used for independent risk assessment. Interaction terms were created between SUTI and known covariates, such as age, NIHSS, serum creatinine level, history of stroke, and urinary incontinence. Because patients who share discharge disposition tend to have similar length of hospitalization, we analyzed the effect of SUTI on the median length of stay for a correlation. Days in the intensive care unit and death were used to evaluate morbidity and mortality. By using multivariate logistic regression, the data were analyzed for differences in poststroke disposition among patients with SUTI.
   Results: Of 4971 patients admitted to the. University of Texas at Houston Stroke Service, 2089 were discharged to home, 1029 to inpatient rehabilitation, 659 to a skilled nursing facility, and 226 to a long-term acute care facility. Patients with an SUTI were 57% less likely to be discharged home compared with the other levels of care (P < .0001; odds ratio 0.430 [95% confidence interval 0.303-0.609]). When considering inpatient rehabilitation versus skilled nursing facility, patients with SUTI were 38% less likely to be discharged to inpatient rehabilitation (P < .0058; odds ratio 0.626 [95% confidence interval, 0.449-0.873]). We performed interaction analyses for SUTI and age, NIHSS, urinary incontinence, serum creatinine level, and history of stroke. We noted an interaction between SUTI and NIHSS for discharge disposition to a skilled nursing facility versus a long-term acute care facility. For patients with SUTI, a 1-unit increase in NIHSS results in a 10.6% increase in the likelihood of stroke rehabilitation in a long-tern acute care facility compared with 5.6% increased likelihood for patients without SUTI (P = .0370).
   Conclusions: Acute stroke patients with hospital-acquired SUTI are less likely to be discharged home. In our analysis, if poststroke care is necessary, then patients with SUTI are more likely to receive inpatient stroke rehabilitation at the level of care suggestive of lower functional status. For every point increase in NIHSS, stroke patients with SUTI are 10.6% more likely to require continued rehabilitation care in a long-term acute care facility versus a skilled nursing facility compared with 5.6% for patients without SUTI. The combination of premorbid urinary incontinence and urinary tract infection has no additional impact on discharge disposition. This study is limited by its retrospective nature and the undetermined role of psychosocial factors related to discharge. Prospective studies are warranted on the efficacy of early catheter discontinuation, identification of new-onset urinary incontinence, use of genitourinary barriers, and catheter care every shift as variables that can decrease the risk of infection. The information obtained from prospective studies will have an impact on resource use that is of prime importance in the current health care climate. PM R2013;5:9-15
C1 [Ifejika-Jones, Nneka L.; Noser, Elizabeth A.; Grotta, James C.] Univ Texas Houston, Sch Med, Dept Neurol, Houston, TX 77030 USA.
   [Ifejika-Jones, Nneka L.; Francisco, Gerard E.] Univ Texas Houston, Sch Med, Dept Phys Med & Rehabil, Houston, TX 77030 USA.
   [Peng, Hui] Univ Texas Houston, Sch Med, Ctr Clin & Translat Sci, Houston, TX 77030 USA.
RP Ifejika-Jones, NL (通讯作者)，Univ Texas Houston, Sch Med, Dept Neurol, Houston, TX 77030 USA.
EM Nneka.L.Ifejika@uth.tmc.edu
RI Grotta, James/AAH-7423-2021; Ifejika, Nneka L/ABA-2763-2021
OI Noser, Elizabeth/0000-0002-4427-7816; grotta, james/0000-0002-3667-4248;
   Ifejika, Nneka/0000-0001-5013-622X
FU NINDS NIH HHS [P50 NS 044227] Funding Source: Medline; NATIONAL
   INSTITUTE OF NEUROLOGICAL DISORDERS AND STROKE [P50NS044227] Funding
   Source: NIH RePORTER
CR ANDERSON CS, 1995, STROKE, V26, P843, DOI 10.1161/01.STR.26.5.843
   Aslanyan S, 2004, EUR J NEUROL, V11, P49, DOI 10.1046/j.1468-1331.2003.00749.x
   Burke JP, 2003, NEW ENGL J MED, V348, P651, DOI 10.1056/NEJMhpr020557
   Centers for Medicare and Medicaid Services (CMS), 2008, FED REGISTER, V73, P48433
   Diederichs C, 2011, J GERONTOL A-BIOL, V66, P301, DOI 10.1093/gerona/glq208
   Eriksen HM, 2005, J HOSP INFECT, V60, P40, DOI 10.1016/j.jhin.2004.09.038
   Ersoz M, 2007, AM J PHYS MED REHAB, V86, P734, DOI 10.1097/PHM.0b013e31813e5f96
   Ifejika-Jones NL, 2012, AM J PHYS MED REHAB, V91, P141, DOI 10.1097/PHM.0b013e31823caa8d
   Ifejika-Jones NL, 2011, STROKE, V42, P700, DOI 10.1161/STROKEAHA.110.604108
   Indredavik B, 1999, STROKE, V30, P917, DOI 10.1161/01.STR.30.5.917
   McPherson CJ, 2011, HEALTH QUAL LIFE OUT, V9, DOI 10.1186/1477-7525-9-29
   Oldenbeuving AW, 2007, INT J STROKE, V2, P270, DOI 10.1111/j.1747-4949.2007.00163.x
   Rosenthal MB, 2007, NEW ENGL J MED, V357, P1573, DOI 10.1056/NEJMp078184
   Stott DJ, 2009, QJM-INT J MED, V102, P243, DOI 10.1093/qjmed/hcp012
   Tirschwell D L, 1999, J Stroke Cerebrovasc Dis, V8, P336, DOI 10.1016/S1052-3057(99)80008-1
   Williams LS, 1999, NEUROLOGY, V53, P1839, DOI 10.1212/WNL.53.8.1839
NR 16
TC 11
Z9 11
U1 0
U2 16
PU ELSEVIER SCIENCE INC
PI NEW YORK
PA 360 PARK AVE SOUTH, NEW YORK, NY 10010-1710 USA
SN 1934-1482
J9 PM&R
JI PM&R
PD JAN
PY 2013
VL 5
IS 1
BP 9
EP 15
DI 10.1016/j.pmrj.2012.08.002
PG 7
WC Rehabilitation; Sport Sciences
WE Science Citation Index Expanded (SCI-EXPANDED)
SC Rehabilitation; Sport Sciences
GA 085KW
UT WOS:000314614700003
PM 23103046
DA 2022-06-17
ER

PT J
AU Sajadieh, A
   Binici, Z
   Mouridsen, MR
   Nielsen, OW
   Hansen, JF
   Haugaard, SB
AF Sajadieh, Ahmad
   Binici, Zeynep
   Mouridsen, Mette Rauhe
   Nielsen, Olav Wendelboe
   Hansen, Jorgen Fischer
   Haugaard, Steen B.
TI Mild Hyponatremia Carries a Poor Prognosis in Community Subjects
SO AMERICAN JOURNAL OF MEDICINE
LA English
DT Article
DE Diuretic; Heart rate variability; Inflammation; Mortality; Myocardial
   infarction; Sodium
ID HEART-FAILURE; TOLVAPTAN; MORTALITY
AB OBJECTIVE: Hyponatremia has been shown to predict adverse outcome in congestive heart failure and pneumonia among other common clinical entities, but its significance in the general population is elusive.
   METHODS: The population-based Copenhagen Holter Study included 671 men and women aged 55 to 75 years with no history of cardiovascular disease, stroke, or cancer. Baseline evaluation included 48-hour ambulatory electrocardiogram monitoring, blood tests, and a questionnaire. Hyponatremia was defined as s-Na <= 134 mEq/L or s-Na <= 137 mEq/L according to previously accepted definitions. An adverse outcome was defined as deaths or myocardial infarction. Median follow-up was 6.3 years.
   RESULTS: Fourteen subjects (2.1%, group A) had s-Na <= 134 mEq/L, and 62 subjects (9.2%, group B) had s-Na <= 137 mEq/L. No subject had s-Na < 129 mEq/L. An adverse outcome occurred in 43% of group A, 27% of group B, and 14% of subjects with s-Na > 137mEq/L (controls) (P < .002). Adjusted hazard ratio for adverse outcome was 3.56 (95% confidence interval [CI], 1.53-8.28, P < .005) in group A compared with controls and 2.21 (95% CI, 1.29-3.80, P < .005) in group B after controlling for age, gender, smoking, diabetes, low-density lipoprotein cholesterol, and blood pressure. The hazard ratios were robust for additional adjusting for variables showing univariate association to hyponatremia (ie, beta-blocker and diuretic use, heart rate variability, creatinine, C-reactive protein, and NT-pro brain natriuretic peptide). By excluding diuretic users (18% of subjects), the adjusted hazard ratio for adverse outcome was 8.00 (95% CI, 3.04-21.0, P < .0001) in group A and 3.17 (95% CI, 1.76-5.72, P = .0001) in group B compared with controls.
   CONCLUSION: Hyponatremia is an independent predictor of deaths and myocardial infarction in middle-aged and elderly community subjects. (C) 2009 Published by Elsevier Inc. The American Journal of Medicine (2009) 122, 679-686
C1 [Sajadieh, Ahmad; Binici, Zeynep; Mouridsen, Mette Rauhe] Copenhagen Univ Hosp, Clin Cardiol, Amager, Denmark.
   [Haugaard, Steen B.] Copenhagen Univ Hosp, Clin Internal Med, Amager, Denmark.
   [Sajadieh, Ahmad; Mouridsen, Mette Rauhe; Nielsen, Olav Wendelboe; Hansen, Jorgen Fischer] Copenhagen Univ Hosp, Dept Cardiol, Bispebjerg, Denmark.
   [Haugaard, Steen B.] Copenhagen Univ Hosp, Clin Res Ctr, Hvidovre, Denmark.
RP Sajadieh, A (通讯作者)，Copenhagen Univ Hosp Bispebjerg, Dept Cardiol, Bispebjerg Bakke 23, DK-2400 Copenhagen NV, Denmark.
EM ahs@dadlnet.dk
RI Nielsen, Olav Wendelboe/S-4390-2016
OI Nielsen, Olav Wendelboe/0000-0003-3532-9431; Sajadieh,
   Ahmad/0000-0001-5463-9860; Haugaard, Steen Bendix/0000-0002-6827-7036
FU The Danish Heart Foundation
FX This study was supported by grants from The Danish Heart Foundation.
CR Adrogue HJ, 2000, NEW ENGL J MED, V342, P1581, DOI 10.1056/NEJM200005253422107
   Chen MC, 2003, CARDIOLOGY, V100, P136, DOI 10.1159/000073931
   Gheorghiade M, 2007, ARCH INTERN MED, V167, P1998, DOI 10.1001/archinte.167.18.1998
   Gheorghiade M, 2007, EUR HEART J, V28, P980, DOI 10.1093/eurheartj/ehl542
   Gheorghiade M, 2007, JAMA-J AM MED ASSOC, V297, P1332, DOI 10.1001/jama.297.12.1332
   Goldberg A, 2006, ARCH INTERN MED, V166, P781, DOI 10.1001/archinte.166.7.781
   Jacob S, 2006, ANN PHARMACOTHER, V40, P1618, DOI 10.1345/aph.1G293
   Konstam MA, 2007, JAMA-J AM MED ASSOC, V297, P1319, DOI 10.1001/jama.297.12.1319
   Kumar S, 1998, LANCET, V352, P220, DOI 10.1016/S0140-6736(97)12169-9
   Liamis GL, 2000, ALCOHOL ALCOHOLISM, V35, P612, DOI 10.1093/alcalc/35.6.612
   Murakami T, 1998, INTERNAL MED, V37, P792, DOI 10.2169/internalmedicine.37.792
   Nair V, 2007, AM J NEPHROL, V27, P184, DOI 10.1159/000100866
   Renneboog B., 2006, AM J MED, V119, DOI [10.1016/j.amjmed.2005.09.026, DOI 10.1016/J.AMJMED.2005.09.026]
   Sajadieh A, 2005, EUR HEART J, V26, P1402, DOI 10.1093/eurheartj/ehi169
   Sajadieh A, 2006, PACE, V29, P1188, DOI 10.1111/j.1540-8159.2006.00518.x
   Singla I, 2007, AM J CARDIOL, V100, P406, DOI 10.1016/j.amjcard.2007.03.039
   Spital A, 1999, AM J NEPHROL, V19, P447, DOI 10.1159/000013496
   Stein PK, 2007, EUR J HEART FAIL, V9, P364, DOI 10.1016/j.ejheart.2006.09.013
   Verbalis JG, 2007, AM J MED, V120, pS1, DOI 10.1016/j.amjmed.2007.09.001
   Wannamethee SG, 1998, ARCH INTERN MED, V158, P2433, DOI 10.1001/archinte.158.22.2433
NR 20
TC 115
Z9 120
U1 0
U2 2
PU ELSEVIER SCIENCE INC
PI NEW YORK
PA STE 800, 230 PARK AVE, NEW YORK, NY 10169 USA
SN 0002-9343
EI 1555-7162
J9 AM J MED
JI Am. J. Med.
PD JUL
PY 2009
VL 122
IS 7
BP 679
EP 686
DI 10.1016/j.amjmed.2008.11.033
PG 8
WC Medicine, General & Internal
WE Science Citation Index Expanded (SCI-EXPANDED)
SC General & Internal Medicine
GA 462HF
UT WOS:000267341000016
PM 19559171
DA 2022-06-17
ER

PT J
AU Nardi, R
   Scanelli, G
   Borioni, D
   Grandi, M
   Sacchetti, C
   Parenti, M
   Fiorino, S
   Iori, I
   Donato, C
   Agostinelli, P
   Cipollini, F
   Pelliccia, G
   Centurioni, R
   Pontoriero, L
AF Nardi, Roberto
   Scanelli, Giovanni
   Borioni, Daniele
   Grandi, Marco
   Sacchetti, Carla
   Parenti, Mario
   Fiorino, Sirio
   Iori, Ido
   Di Donato, Carlo
   Agostinelli, Paolo
   Cipollini, Francesco
   Pelliccia, Gennaro
   Centurioni, Riccardo
   Pontoriero, Laura
TI The assessment of complexity in internal medicine patients. The FADOI
   Medicomplex study
SO EUROPEAN JOURNAL OF INTERNAL MEDICINE
LA English
DT Article
DE co-morbidity; internal medicine; complexity; elderly
ID ILLNESS RATING-SCALE; ADMINISTRATIVE DATA; COMORBIDITY; DISEASE; BURDEN
AB Background: Although the number of elderly people is progressively increasing in the world, old and very old patients have been under-represented and understudied in trials evaluating the efficacy of chronic illness management models. The usual hospital indicators and practice guidelines do not consider the effects of complexity - co-morbidity, social support, functional and cognitive status, patient adherence to therapy, risk of adverse drug reactions - in these subjects. The aim of this observational, multi-centric cohort study was to carefully assess factors contributing to the complexity of care for patients admitted to internal medicine wards. This was done by evaluating the severity of disease and degree of stability at admission, co-morbidity, age-related impairments, and the need for discharge planning plus post-discharge support.
   Methods: A total of 3 86 patients from 11 internal medicine wards in Emilia-Romagna and Marche, Italy, enrolled in a given week were evaluated. At admission, the following variables were recorded: demographic characteristics, medical history, global clinical-social prognostic evaluation, co-morbidity, severity of illness, presence of shock or hemodynamic instability, coma, and frequencies and causes of unscheduled hospital re-admission.
   Results: Cancer, congestive heart failure, pneumonia, stroke, and chronic obstructive pulmonary disease were the most frequent primary diagnoses. The complexity of our case study was characterized by several concomitant diseases. Over 50% of the patients were considered severe or more than severe, and over 20% extremely severe, with very high co-morbidity indices and illness severity scores. Some 55% of our patients were in need of partial or total care; 10% had some speech impairment, and 63% needed in-home health care after hospital discharge.
   Conclusions: The increasing numbers of elderly patients admitted to internal medicine departments suggests the need for a chronic illness management model, integrating gerontological and geriatric care to improve outcomes. For effective care, future protocols need to take a multidimensional, interdisciplinary approach to these patients and to develop a coordinated, integrated plan for treatment and long-term follow-up. (c) 2007 European Federation of Internal Medicine. Published by Elsevier B.V. All rights reserved.
C1 Osp G Dossetti, UO Med Interna, I-40053 Bologna, Italy.
   Osped Maggiore Bologna, Bologna, Italy.
   Azienda Osped Univ Arcispedale Sant Anna, Ferrara, Italy.
   Osped Sassuolo, Sassuolo, Italy.
   Osped Rimini, Rimini, Italy.
   Osped Budrio, Budrio, Italy.
   Azienda Osped Arcipedale S Maria Nuova Reggio Emi, Reggio Emilia, Italy.
   Osped Vignola, Vignola, Italy.
   Osped Jesi, Jesi, Italy.
   Osped Amandola Ascoli Piceno, Ascoli Piceno, Italy.
   Osped Fermo, Fermo, Italy.
   Osped Civitanova Marche, Civitanova Marche, Italy.
   Osped Lamezia Terme, Lamezia Terme, Italy.
RP Nardi, R (通讯作者)，Osp G Dossetti, UO Med Interna, Viale Martiri 10-b, I-40053 Bologna, Italy.
EM r.nardi@auslbosud.emr.it
CR Elixhauser A, 1998, MED CARE, V36, P8, DOI 10.1097/00005650-199801000-00004
   FLUGELMAN MY, 1986, GERONTOLOGY, V32, P272, DOI 10.1159/000212801
   Hazzard WR, 2000, ANN INTERN MED, V133, P293, DOI 10.7326/0003-4819-133-4-200008150-00014
   John R, 2003, GERONTOLOGIST, V43, P649, DOI 10.1093/geront/43.5.649
   Kugler C, 2003, INT ANGIOL, V22, P290
   Landi F, 2004, J CLIN EPIDEMIOL, V57, P832, DOI 10.1016/j.jclinepi.2004.01.013
   LINN BS, 1968, J AM GERIATR SOC, V16, P622, DOI 10.1111/j.1532-5415.1968.tb02103.x
   MILLER MD, 1992, PSYCHIAT RES, V41, P237, DOI 10.1016/0165-1781(92)90005-N
   Miller MD, 1991, MANUAL GUIDELINES SC
   Monti M A, 2001, Ann Ital Med Int, V16, P38
   Naylor MD, 2004, J AM GERIATR SOC, V52, P675, DOI 10.1111/j.1532-5415.2004.52202.x
   PARMELEE PA, 1995, J AM GERIATR SOC, V43, P130, DOI 10.1111/j.1532-5415.1995.tb06377.x
   Pettina G, 2005, GIMI, V4, P64
   Powell H, 2001, J CLIN EPIDEMIOL, V54, P687, DOI 10.1016/S0895-4356(00)00364-4
   Quan HD, 2002, MED CARE, V40, P675, DOI 10.1097/00005650-200208000-00007
NR 15
TC 35
Z9 35
U1 0
U2 3
PU ELSEVIER SCIENCE BV
PI AMSTERDAM
PA PO BOX 211, 1000 AE AMSTERDAM, NETHERLANDS
SN 0953-6205
J9 EUR J INTERN MED
JI Eur. J. Intern. Med.
PD JUL
PY 2007
VL 18
IS 4
BP 283
EP 287
DI 10.1016/j.ejim.2006.12.006
PG 5
WC Medicine, General & Internal
WE Science Citation Index Expanded (SCI-EXPANDED)
SC General & Internal Medicine
GA 194TR
UT WOS:000248367200004
PM 17574101
DA 2022-06-17
ER

PT J
AU Yamamoto, T
   Aida, J
   Shinozaki, T
   Tsuboya, T
   Sugiyama, K
   Yamamoto, T
   Kondo, K
   Sasaki, K
   Osaka, K
AF Yamamoto, Takafumi
   Aida, Jun
   Shinozaki, Tomohiro
   Tsuboya, Toru
   Sugiyama, Kemmyo
   Yamamoto, Tatsuo
   Kondo, Katsunori
   Sasaki, Keiichi
   Osaka, Ken
TI Cohort Study on Laryngeal Cough Reflex, Respiratory Disease, and Death:
   A Mediation Analysis
SO JOURNAL OF THE AMERICAN MEDICAL DIRECTORS ASSOCIATION
LA English
DT Article
DE Causal inference; laryngeal cough reflex; community-dwelling; frailty;
   respiratory disease; mediation analysis
ID COMMUNITY-ACQUIRED PNEUMONIA; OROPHARYNGEAL DYSPHAGIA; KIHON CHECKLIST;
   SWALLOWING DYSFUNCTION; OLDER-ADULTS; TOOTH LOSS; RISK; PREDICTORS;
   MORTALITY; FRAILTY
AB Objective: To estimate quantitatively whether the presence of cough associated with dysphagia (laryngeal cough reflex) increased mortality through respiratory disease among community-dwelling older Japanese.
   Design: A 6-year follow-up prospective cohort study (from 2010 to 2017).
   Setting: Thirteen municipalities in Japan.
   Participants: Community-dwelling individuals aged 65 years or older (N = 32,682).
   Measures: The baseline survey was conducted through self-reported questionnaire. Exposure was experience of laryngeal cough reflex while drinking. The outcome was all-cause mortality. All covariates were selected from demographic, socioeconomic variables, baseline health and functional status, smoking, alcohol drinking, number of remaining teeth, and stroke. The mediator variable was respiratory disease. Cox proportional hazards regression was used to estimate hazard ratios (HRs) for mortality. Parametric mediation analysis was conducted to estimate the effect of laryngeal cough reflex on the mean residual time to death mediated through respiratory disease.
   Results: Among the 32,682 participants (mean age = 74.1 years, standard deviation = 5.9 years), 5550 (17.0%) experienced laryngeal cough reflex at baseline. A total of 4037 deaths occurred. Crude mortality rates of the participants with or without laryngeal cough reflex were 16.3% and 11.6%, respectively. After adjusting for covariates, laryngeal cough reflex [ HR = 1.10; 95% confidence interval (CI) = 1.02 to 1.19] and respiratory disease (HR = 1.80; 95% CI = 1.62 to 2.00) were associated with mortality. The mediation analysis showed that respiratory disease significantly (P < .001) and partially mediated the association between laryngeal cough reflex, an indicator of 1 or more conditions such as chronic aspiration and mortality.
   Conclusions/Implications: Laryngeal cough reflex was a prevalent condition, and it was associated with all-cause mortality in community-dwelling older Japanese individuals. Clinicians could contribute to reduce mortality risk by addressing swallowing function problems using their interprofessional collaboration team (speech-language pathologist, dentist, rehabilitation doctor, otolaryngologist, respiratory physician, and gerontologist). (C) 2019 AMDA - The Society for Post-Acute and Long-Term Care Medicine.
C1 [Yamamoto, Takafumi; Sasaki, Keiichi] Tohoku Univ, Grad Sch Dent, Div Adv Prosthet Dent, Sendai, Miyagi, Japan.
   [Yamamoto, Takafumi; Aida, Jun; Tsuboya, Toru; Sugiyama, Kemmyo; Osaka, Ken] Tohoku Univ, Grad Sch Dent, Dept Int & Community Oral Hlth, Sendai, Miyagi, Japan.
   [Shinozaki, Tomohiro] Univ Tokyo, Sch Publ Hlth, Dept Biostat, Tokyo, Japan.
   [Yamamoto, Tatsuo] Kanagawa Dent Univ, Grad Sch Dent, Dept Oral Sci, Div Dent Sociol, Yokosuka, Kanagawa, Japan.
   [Kondo, Katsunori] Chiba Univ, Ctr Prevent Med Sci, Chiba, Japan.
   [Kondo, Katsunori] Natl Ctr Geriatr & Gerontol, Ctr Gerontol & Social Sci, Obu, Japan.
RP Aida, J (通讯作者)，Tohoku Univ, Grad Sch Dent, Dept Int & Community Oral Hlth, Aoba Ku, 4-1 Seiryo Machi, Sendai, Miyagi 9808575, Japan.
EM J-aida@umin.ac.jp
RI Tsuboya, Toru/ABF-1756-2020; Aida, Jun/S-9371-2019; Sugiyama,
   Kemmyo/AAF-4222-2019; Kondo, Katsunori/AAI-6373-2020; TSUBOYA,
   Toru/M-3847-2016
OI Tsuboya, Toru/0000-0001-7741-0751; Aida, Jun/0000-0002-8405-9872;
   Sugiyama, Kemmyo/0000-0001-5110-2216; TSUBOYA, Toru/0000-0001-7741-0751;
   Yamamoto, Takafumi/0000-0002-3329-2332; Shinozaki,
   Tomohiro/0000-0003-3395-9691
FU JSPS (Japan Society for the Promotion of Science) KAKENHI [JP15H01972,
   16H05556, 16K15851]; Health Labour Sciences Research Grants
   [H28-Choju-Ippan-002]; Japan Agency for Medical Research and Development
   (AMED) [JP18dk0110027, JP18ls0110002, JP18le0110009]; National Center
   for Geriatrics and Gerontology [29-42]; World Health Organization Centre
   for Health Development (WHO Kobe Centre) [WHO APW 2017/713981]
FX This study used data from the Japan Gerontological Evaluation Study
   (JAGES), which was supported by JSPS (Japan Society for the Promotion of
   Science) KAKENHI Grant Numbers (JP15H01972, 16H05556, 16K15851), Health
   Labour Sciences Research Grants (H28-Choju-Ippan-002), Japan Agency for
   Medical Research and Development (AMED, 17dk0110027h, JP18dk0110027,
   JP18ls0110002, JP18le0110009), the Research Funding for Longevity
   Sciences from National Center for Geriatrics and Gerontology (29-42),
   World Health Organization Centre for Health Development (WHO Kobe
   Centre) (WHO APW 2017/713981).
CR Abnet CC, 2005, INT J EPIDEMIOL, V34, P467, DOI 10.1093/ije/dyh375
   Carey EC, 2004, J GEN INTERN MED, V19, P1027, DOI 10.1111/j.1525-1497.2004.40016.x
   de Medeiros GC, 2014, CLINICS, V69, P8, DOI 10.6061/clinics/2014(01)02
   Eurostat-European Commission, 2009, HLTH STAT ATL MORT E, P25
   Fried LP, 2001, J GERONTOL A-BIOL, V56, pM146, DOI 10.1093/gerona/56.3.M146
   Fry AM, 2005, JAMA-J AM MED ASSOC, V294, P2712, DOI 10.1001/jama.294.21.2712
   Hammond CAS, 2006, CHEST, V129, p154S, DOI 10.1378/chest.129.1_suppl.154S
   Hegland KW, 2016, DYSPHAGIA, V31, P66, DOI 10.1007/s00455-015-9659-5
   Heron Melonie, 2012, Natl Vital Stat Rep, V60, P1
   Holland G, 2011, DIS ESOPHAGUS, V24, P476, DOI 10.1111/j.1442-2050.2011.01182.x
   Holm-Pedersen P, 2008, J AM GERIATR SOC, V56, P429, DOI 10.1111/j.1532-5415.2007.01602.x
   Humbert IA, 2010, FED REGISTER, V44, P982
   Inui A, 2017, CLIN INTERV AGING, V12, P515, DOI 10.2147/CIA.S132637
   Jackson ML, 2004, CLIN INFECT DIS, V39, P1642, DOI 10.1086/425615
   Jani MP, 2016, NEUROREHABILITATION, V39, P273, DOI 10.3233/NRE-161357
   Kanezaki M, 2012, RESP MED, V106, P406, DOI 10.1016/j.rmed.2011.12.007
   Kaplan V, 2002, AM J RESP CRIT CARE, V165, P766, DOI 10.1164/ajrccm.165.6.2103038
   Kera T, 2017, GERIATR GERONTOL INT, V17, P69, DOI 10.1111/ggi.12676
   Loeb M, 2003, CLIN INFECT DIS, V37, P1335, DOI 10.1086/379076
   Lozano R, 2012, LANCET, V380, P2095, DOI 10.1016/S0140-6736(12)61728-0
   Marrie TJ, 2000, CLIN INFECT DIS, V31, P1066, DOI 10.1086/318124
   Masiero S, 2008, NEUROL SCI, V29, P139, DOI 10.1007/s10072-008-0925-2
   McLaughlin JM, 2015, INFECTION, V43, P671, DOI 10.1007/s15010-015-0789-3
   National Institute on Deafness and Other Communication Disorders (NIDCD), 2010, DYSPHAGIA
   Nimmons D, 2016, DYSPHAGIA, V31, P560, DOI 10.1007/s00455-016-9715-9
   Pikus L, 2003, AM J ROENTGENOL, V180, P1613, DOI 10.2214/ajr.180.6.1801613
   Pratschke J, 2016, BMC MED RES METHODOL, V16, DOI 10.1186/s12874-016-0130-6
   Ramirez JA, 2011, J ANTIMICROB CHEMOTH, V66, pIII3, DOI 10.1093/jac/dkr094
   Roy N, 2007, ANN OTO RHINOL LARYN, V116, P858, DOI 10.1177/000348940711601112
   Sampaio PYS, 2016, GERIATR GERONTOL INT, V16, P893, DOI 10.1111/ggi.12833
   Satake S, 2016, GERIATR GERONTOL INT, V16, P709, DOI 10.1111/ggi.12543
   Sura L, 2012, CLIN INTERV AGING, V7, P287, DOI 10.2147/CIA.S23404
   Terre R, 2006, NEUROGASTROENT MOTIL, V18, P200, DOI 10.1111/j.1365-2982.2005.00729.x
   The Ministry of Health Labour and Welfare, 2018, VIT STAT JAP
   Tingley D, 2014, J STAT SOFTW, V59
   Troche MS, 2016, DYSPHAGIA, V31, P757, DOI 10.1007/s00455-016-9734-6
   Troeger C, 2017, LANCET INFECT DIS, V17, P909, DOI 10.1016/S1473-3099(17)30276-1
   Tyler JV, 2015, EXPLANATION CAUSAL I, P98
   Whitlock G, 2009, LANCET, V373, P1083, DOI 10.1016/S0140-6736(09)60318-4
   WHO, 2014, GLOBAL STATUS REPORT ON VIOLENCE PREVENTION 2014, P1
   Wilson RD, 2012, PM&R, V4, P273, DOI 10.1016/j.pmrj.2011.09.006
   World Health Organization, 2008, WAIST CIRCUMFERENCE
NR 42
TC 1
Z9 1
U1 1
U2 5
PU ELSEVIER SCIENCE INC
PI NEW YORK
PA STE 800, 230 PARK AVE, NEW YORK, NY 10169 USA
SN 1525-8610
EI 1538-9375
J9 J AM MED DIR ASSOC
JI J. Am. Med. Dir. Assoc.
PD AUG
PY 2019
VL 20
IS 8
BP 971
EP 976
DI 10.1016/j.jamda.2019.01.155
PG 6
WC Geriatrics & Gerontology
WE Science Citation Index Expanded (SCI-EXPANDED); Social Science Citation Index (SSCI)
SC Geriatrics & Gerontology
GA IL0HQ
UT WOS:000476978200010
PM 30904458
DA 2022-06-17
ER

PT J
AU Bensley, RP
   Curran, T
   Hurks, R
   Lo, RC
   Wyers, MC
   Hamdan, AD
   Chaikof, EL
   Schermerhorn, ML
AF Bensley, Rodney P.
   Curran, Thomas
   Hurks, Rob
   Lo, Ruby C.
   Wyers, Mark C.
   Hamdan, Allen D.
   Chaikof, Elliot L.
   Schermerhorn, Marc L.
TI Open repair of intact thoracoabdominal aortic aneurysms in the American
   College of Surgeons National Surgical Quality Improvement Program
SO JOURNAL OF VASCULAR SURGERY
LA English
DT Article
ID ENDOVASCULAR REPAIR; OPERATIVE MORTALITY; HOSPITAL VOLUME;
   UNITED-STATES; TRENDS; HYBRID
AB Objective: Open surgical repair of thoracoabdominal aortic aneurysms (TAAAs) is uncommon. Mortality rates of 20% are reported in studies using national data and are 5% to 8% in single-institution studies. Clinical trials are currently evaluating branched and fenestrated endografts. The purpose of this study is to establish a benchmark for future comparisons with endovascular trials using open repair of TAAAs in the National Surgical Quality Improvement Program (NSQIP) database.
   Methods: We identified all patients undergoing open elective and emergency surgical repair of intact TAAAs in NSQIP (2005 to 2010) using Current Procedural Terminology (American Medical Association, Chicago, Ill) and International Classification of Diseases, 9th Edition codes. We analyzed demographics, comorbidities, 30-day mortality, postoperative complications, and length of stay. Multivariable logistic regression was used to identify predictors of mortality.
   Results: We identified 450 patients who underwent open surgical repair (418 elective, 32 emergent) of an intact TAAA. Mean age was 69.4 years, 60.7% were male, and 85.6% were white. Comorbidities included hypertension (87.1%), chronic obstructive pulmonary disease (27.3%), prior stroke or transient ischemic attack (16.7%), diabetes (11.6%), and peripheral vascular disease (9.6%). Thirty-day mortality was 10.0%. Pulmonary complications were the most common: failure to wean from ventilator (39.1%), pneumonia (23.1%), and reintubation (13.8%). Acute renal failure requiring dialysis occurred in 10.7% of patients. Multivariable analysis (odds ratio [95% confidence interval]) showed predictors of mortality were emergent repair (3.3 [1.03-10.83]; P = .04), age >70 years (3.5 [1.03-7.56], P = .001), preoperative dialysis (8.4 [1.90-37.29], P = .005), cardiac complication (2.9 [1.05-8.21], P = .04), and renal complications (8.4 [3.41-20.56], P < .001).
   Conclusions: In this study of NSQIP hospitals, the first to analyze open surgical repair of TAAAs, the 30-day mortality rate of 10.0% is similar to single-institution reports. However, morbidity and mortality after open TAAA repair remain high, confirming the need for less invasive procedures.
C1 Beth Israel Deaconess Med Ctr, Dept Surg, Div Vasc & Endovasc Surg, Boston, MA 02215 USA.
   Harvard Univ, Sch Med, Boston, MA USA.
RP Schermerhorn, ML (通讯作者)，Beth Israel Deaconess Med Ctr, Dept Surg, 110 Francis St,Ste 5B, Boston, MA 02215 USA.
EM mscherme@bidmc.harvard.edu
OI Hurks, Rob/0000-0003-3284-7276
FU National Institutes of Health [T32-HL-007734.]; NATIONAL HEART, LUNG,
   AND BLOOD INSTITUTE [T32HL007734] Funding Source: NIH RePORTER
FX This work was supported by the National Institutes of Health
   Harvard-Longwood Research Training in Vascular Surgery Grant
   T32-HL-007734.
CR Birkmeyer JD, 2003, NEW ENGL J MED, V349, P2117, DOI 10.1056/NEJMsa035205
   Birkmeyer JD, 2002, NEW ENGL J MED, V346, P1128, DOI 10.1056/NEJMsa012337
   Conrad MF, 2007, ANN THORAC SURG, V83, pS856, DOI 10.1016/j.athoracsur.2006.10.096
   Coselli JS, 2007, ANN THORAC SURG, V83, pS862, DOI 10.1016/j.athoracsur.2006.10.088
   Cowan JA, 2003, J VASC SURG, V37, P1169, DOI 10.1016/S0741-5214(03)00085-5
   Derrow AE, 2001, J VASC SURG, V34, P54, DOI 10.1067/mva.2001.115596
   Finks JF, 2011, NEW ENGL J MED, V364, P2128, DOI 10.1056/NEJMsa1010705
   Ham SW, 2011, J VASC SURG, V54, P30, DOI 10.1016/j.jvs.2010.12.033
   Liao JM, 2012, J THORAC CARDIOV SUR, V144, P612, DOI 10.1016/j.jtcvs.2011.10.098
   Patel HJ, 2010, ANN THORAC SURG, V89, P1475, DOI 10.1016/j.athoracsur.2010.01.062
   Patel R, 2009, J VASC SURG, V50, P15, DOI 10.1016/j.jvs.2008.12.051
   Shiloach M, 2010, J AM COLL SURGEONS, V210, P6, DOI 10.1016/j.jamcollsurg.2009.09.031
   SVENSSON LG, 1993, J VASC SURG, V17, P357, DOI 10.1016/0741-5214(93)90421-H
NR 13
TC 36
Z9 39
U1 0
U2 1
PU MOSBY-ELSEVIER
PI NEW YORK
PA 360 PARK AVENUE SOUTH, NEW YORK, NY 10010-1710 USA
SN 0741-5214
J9 J VASC SURG
JI J. Vasc. Surg.
PD OCT
PY 2013
VL 58
IS 4
BP 894
EP 900
DI 10.1016/j.jvs.2013.03.037
PG 7
WC Surgery; Peripheral Vascular Disease
WE Science Citation Index Expanded (SCI-EXPANDED)
SC Surgery; Cardiovascular System & Cardiology
GA 227RS
UT WOS:000325132100006
PM 23642916
OA Green Accepted, Bronze
DA 2022-06-17
ER

PT J
AU Moore, JE
   Liu, B
   Khan, S
   Harris, C
   Ewusie, JE
   Hamid, JS
   Straus, SE
   Davidson, S
   Izukawa, T
   Castino, D
   Dasgupta, M
   Fitzpatrick, T
   Nantais, EM
   Nicodemo, A
   Taabazuing, MM
   Watkin, C
   Chopra, T
   McCormack, N
   Tubale, MA
   Turczyn, I
   Beauchemin, F
   Charles, JM
   Power, B
   Thomson, V
   DePaul, VG
   Hatzoglou, D
   Prince, M
   Ritchie, S
   Versi, B
   Elvie, N
   Harris, C
   Hill, S
   Khan, S
   Lai, YD
   Marquez, C
   Meleca, N
   Moore, JE
   Straus, SE
   Wheatcroft, M
   Zorzitto, M
   ElSherif, H
   Hawley, J
   Olsen, D
AF Moore, Julia E.
   Liu, Barbara
   Khan, Sobia
   Harris, Charmalee
   Ewusie, Joycelyne E.
   Hamid, Jemila S.
   Straus, Sharon E.
   Davidson, Sylvia
   Izukawa, Terumi
   Castino, Dean
   Dasgupta, Monidipa
   Fitzpatrick, Trish
   Nantais, Elizabeth Malloy
   Nicodemo, Alexander
   Taabazuing, Mary-Margaret
   Watkin, Craig
   Chopra, Tina
   McCormack, Norma
   Tubale, Maria Angela
   Turczyn, Ilona
   Beauchemin, Frederic
   Charles, Jan-Michael
   Power, Barbara
   Thomson, Vicki
   DePaul, Vincent G.
   Hatzoglou, Diana
   Prince, Miranda
   Ritchie, Susan
   Versi, Bashir
   Elvie, Natalee
   Harris, Charmalee
   Hill, Samantha
   Khan, Sobia
   Lai, Yonda
   Marquez, Christine
   Meleca, Norine
   Moore, Julia E.
   Straus, Sharon E.
   Wheatcroft, Mark
   Zorzitto, Maria
   ElSherif, Hanan
   Hawley, Jennifer
   Olsen, Deboura
CA MOVE ON Collaboration
TI Can the effects of the mobilization of vulnerable elders in Ontario
   (MOVE ON) implementation be replicated in new settings: an interrupted
   time series design
SO BMC GERIATRICS
LA English
DT Article
DE Mobilization; MOVE; Mobility; Older adults
ID LENGTH-OF-STAY; OLDER-ADULTS; ACQUIRED PNEUMONIA; PHYSICAL-THERAPY;
   EARLY AMBULATION; MOBILITY; HOSPITALIZATION; INTERVENTION; STROKE;
   REGRESSION
AB Background: Bed rest for older hospitalized patients places them at risk for hospital-acquired morbidity. We previously evaluated an early mobilization intervention and found it to be effective at improving mobilization rates and decreasing length of stay on internal medicine units. The aim of this study was to conduct a replication study evaluating the impact of the evidence-informed mobilization intervention on surgery, psychiatry, medicine, and cardiology inpatient units.
   Methods: A multi-component early mobilization intervention was tailored to the local context at seven hospitals in Ontario, Canada. The primary outcome was patient mobilization measured by conducting visual audits twice a week, three times a day. Secondary outcomes were hospital length of stay and discharge destination, which were obtained from hospital decision support data. The study population was patients aged 65 years and older who were admitted to surgery, psychiatry, medicine, and cardiology inpatient units between March and August 2014. Using an interrupted time series design, the intervention was evaluated over three time periods-pre-intervention, during, and post-intervention.
   Results: A total of 3098 patients [mean age 78.46years (SD 8.38)] were included in the overall analysis. There was a significant increase in mobility immediately after the intervention period compared to pre-intervention with a slope change of 1.91 (95% confidence interval [CI] 0.74-3.08, P-value=0.0014). A decreasing trend in median length of stay was observed in the majority of the participating sites. Overall, a median length of stay of 26.24days (95% CI 23.67-28.80) was observed pre-intervention compared to 23.81days (95% CI 20.13-27.49) during the intervention and 24.69days (95% CI 22.43-26.95) post-intervention. The overall decrease in median length of stay was associated with the increase in mobility across the sites.
   Conclusions: MOVE increased mobilization and these results were replicated across surgery, psychiatry, medicine, and cardiology inpatient units.
C1 [Moore, Julia E.; Khan, Sobia; Harris, Charmalee; Straus, Sharon E.] St Michaels Hosp, Li Ka Shing Knowledge Inst, Toronto, ON, Canada.
   [Liu, Barbara; Straus, Sharon E.] Univ Toronto, Dept Med, Fac Med, Toronto, ON, Canada.
   [Liu, Barbara] Reg Geriatr Program Toronto, Toronto, ON, Canada.
   [Liu, Barbara] Sunnybrook Hlth Sci Ctr, Toronto, ON, Canada.
   [Ewusie, Joycelyne E.; Hamid, Jemila S.] McMaster Univ, Dept Hlth Res Methods Evidence & Impact, Hamilton, ON, Canada.
   [Ewusie, Joycelyne E.] Univ Ottawa, Sch Epidemiol & Publ Hlth, Ottawa, ON, Canada.
   [Hamid, Jemila S.] Childrens Hosp Eastern Ontario, Ottawa, ON, Canada.
   [Davidson, Sylvia; Izukawa, Terumi; Castino, Dean] Baycrest Hlth Sci, Toronto, ON, Canada.
   [Dasgupta, Monidipa; Fitzpatrick, Trish; Nantais, Elizabeth Malloy; Nicodemo, Alexander; Taabazuing, Mary-Margaret; Watkin, Craig] London Hlth Sci Ctr, New York, NY USA.
   [Chopra, Tina; McCormack, Norma; Tubale, Maria Angela; Turczyn, Ilona] New York Gen Hosp, New York, NY USA.
   [Beauchemin, Frederic; Charles, Jan-Michael; Power, Barbara; Thomson, Vicki] Ottawa Hosp, Ottawa, ON, Canada.
   [DePaul, Vincent G.; Hatzoglou, Diana; Prince, Miranda; Ritchie, Susan; Versi, Bashir] St Josephs Healthcare Hamilton, Toronto, ON, Canada.
   [Elvie, Natalee; Harris, Charmalee; Hill, Samantha; Khan, Sobia; Lai, Yonda; Marquez, Christine; Meleca, Norine; Moore, Julia E.; Straus, Sharon E.; Wheatcroft, Mark; Zorzitto, Maria] St Michaels Hosp, Toronto, ON, Canada.
   [ElSherif, Hanan; Hawley, Jennifer; Olsen, Deboura] Thunder Bay Reg Hlth Sci Ctr, Thunder Bay, ON, Canada.
RP Straus, SE (通讯作者)，St Michaels Hosp, Li Ka Shing Knowledge Inst, Toronto, ON, Canada.; Straus, SE (通讯作者)，Univ Toronto, Dept Med, Fac Med, Toronto, ON, Canada.
EM sharon.straus@utoronto.ca
FU Council of Academic Hospitals of Ontario's (CAHO) Adopting Research To
   Improve Care (ARTIC) Program; Ontario Ministry of Health and Long-Term
   Care; Regional Geriatric Program of Toronto; Knowledge Translation
   Program of the Li Ka Shing Knowledge Institute of St. Michael's;
   Baycrest Health Sciences; London Health Sciences Centre; North York
   General Hospital; The Ottawa Hospital; St. Joseph's Healthcare Hamilton;
   Thunder Bay Regional Health Sciences Centre; St. Michael's Hospital;
   Tier 1 Canada Research Chair in Knowledge Translation
FX Funding for this project has been received from the Council of Academic
   Hospitals of Ontario's (CAHO) Adopting Research To Improve Care (ARTIC)
   Program and the Ontario Ministry of Health and Long-Term Care. In-kind
   funding has been provided by the Regional Geriatric Program of Toronto,
   the Knowledge Translation Program of the Li Ka Shing Knowledge Institute
   of St. Michael's, and the following hospitals: Baycrest Health Sciences,
   London Health Sciences Centre, North York General Hospital, The Ottawa
   Hospital, St. Joseph's Healthcare Hamilton, Thunder Bay Regional Health
   Sciences Centre, St. Michael's Hospital. SES is funded by a Tier 1
   Canada Research Chair in Knowledge Translation.
CR [Anonymous], 2013, R LANG ENV STAT COMP
   [Anonymous], 2012, RX CHANG DAT
   [Anonymous], 2007, COCHRANE DATABASE SY
   ASHER RAJ, 1947, BRIT MED J, V2, P967, DOI 10.1136/bmj.2.4536.967
   Barker PM, 2016, IMPLEMENT SCI, V11, DOI 10.1186/s13012-016-0374-x
   Ben Charif A, 2017, IMPLEMENT SCI, V12, DOI 10.1186/s13012-017-0672-y
   Bernhardt J, 2008, STROKE, V39, P390, DOI 10.1161/STROKEAHA.107.492363
   BLAIR SN, 1989, JAMA-J AM MED ASSOC, V262, P2395, DOI 10.1001/jama.262.17.2395
   Brown CJ, 2004, J AM GERIATR SOC, V52, P1263, DOI 10.1111/j.1532-5415.2004.52354.x
   Brown CJ, 2013, JAMA-J AM MED ASSOC, V310, P1168, DOI 10.1001/jama.2013.276566
   Brown CJ, 2009, J AM GERIATR SOC, V57, P1660, DOI 10.1111/j.1532-5415.2009.02393.x
   Brown CJ, 2009, ANN INTERN MED, V150, P372, DOI 10.7326/0003-4819-150-6-200903170-00005
   Callen BL, 2004, GERIATR NURS, V25, P212, DOI 10.1016/j.gerinurse.2004.06.016
   Cane J, 2012, IMPLEMENT SCI, V7, DOI 10.1186/1748-5908-7-37
   Carratala J, 2012, ARCH INTERN MED, V172, P922, DOI 10.1001/archinternmed.2012.1690
   Centers for Disease Control and Prevention (CDC), 2003, MMWR Morb Mortal Wkly Rep, V52, P101
   Chippala P, 2016, CLIN REHABIL, V30, P669, DOI 10.1177/0269215515596054
   COCHRANE D, 1949, J AM STAT ASSOC, V44, P32, DOI 10.2307/2280349
   Covinsky KE, 2003, J AM GERIATR SOC, V51, P451, DOI 10.1046/j.1532-5415.2003.51152.x
   Covinsky KE, 2011, JAMA-J AM MED ASSOC, V306, P1782, DOI 10.1001/jama.2011.1556
   CREDITOR MC, 1993, ANN INTERN MED, V118, P219, DOI 10.7326/0003-4819-118-3-199302010-00011
   Creswell J. W., 2007, DESIGNING CONDUCTING
   Cumming TB, 2008, J REHABIL MED, V40, P609, DOI 10.2340/16501977-0226
   DURBIN J, 1970, ECONOMETRICA, V38, P410, DOI 10.2307/1909547
   Eaton J, 2011, LANCET, V378, P1592, DOI 10.1016/S0140-6736(11)60891-X
   Effective practice and organisation of care (EPOC), 2015, EPOC TAX
   Fisher SR, 2010, ARCH INTERN MED, V170, P1942, DOI 10.1001/archinternmed.2010.422
   GILLICK MR, 1982, SOC SCI MED, V16, P1033, DOI 10.1016/0277-9536(82)90175-7
   Hoffmann TC, 2014, BMJ-BRIT MED J, V348, DOI [10.1055/s-0041-111066, 10.1136/bmj.g1687]
   Holt D.T., 2007, J APPL BEHAV SCI, V43, P232, DOI DOI 10.1177/0021886306295295
   Hopkins RO, 2012, PHYS THER, V92, P1518, DOI 10.2522/ptj.20110446
   Hoyer EH, 2016, J HOSP MED, V11, P341, DOI 10.1002/jhm.2546
   Ioannidis JPA, 2016, PLOS MED, V13, DOI 10.1371/journal.pmed.1002049
   Ioannidis JPA, 2014, PLOS MED, V11, DOI 10.1371/journal.pmed.1001747
   Ioannidis JPA, 2005, JAMA-J AM MED ASSOC, V294, P218, DOI 10.1001/jama.294.2.218
   Kalisch BJ, 2014, J CLIN NURS, V23, P1486, DOI 10.1111/jocn.12315
   Liu B, 2018, AGE AGEING, V47, P112, DOI 10.1093/ageing/afx128
   Liu B, 2013, IMPLEMENT SCI, V8, DOI 10.1186/1748-5908-8-76
   Meyers DC, 2012, AM J COMMUN PSYCHOL, V50, P462, DOI 10.1007/s10464-012-9522-x
   Michie S, 2008, APPL PSYCHOL-INT REV, V57, P660, DOI 10.1111/j.1464-0597.2008.00341.x
   Michie S, 2011, IMPLEMENT SCI, V6, DOI 10.1186/1748-5908-6-10
   Moore JE, 2014, IMPLEMENT SCI, V9, DOI 10.1186/s13012-014-0160-6
   Mundy LM, 2003, CHEST, V124, P883, DOI 10.1378/chest.124.3.883
   Ogrinc G, 2008, QUAL SAF HEALTH CARE, V17, P13, DOI 10.1136/qshc.2008.029058
   Oldmeadow LB, 2006, ANZ J SURG, V76, P607, DOI 10.1111/j.1445-2197.2006.03786.x
   Palinkas LA, 2011, ADM POLICY MENT HLTH, V38, P44, DOI 10.1007/s10488-010-0314-z
   Pashikanti L, 2012, CLIN NURSE SPEC, V26, P87, DOI 10.1097/NUR.0b013e31824590e6
   Peiris CL, 2011, ARCH PHYS MED REHAB, V92, P1490, DOI 10.1016/j.apmr.2011.04.005
   Ritchie J., 1994, ANAL QUALITATIVE DAT, P173, DOI DOI 10.4324/9780203413081_CHAPTER_9
   Stolbrink M, 2014, J HOSP INFECT, V88, P34, DOI 10.1016/j.jhin.2014.05.006
   Wagner AK, 2002, J CLIN PHARM THER, V27, P299, DOI 10.1046/j.1365-2710.2002.00430.x
   Wodchis WP, 2016, CAN MED ASSOC J, V188, P182, DOI 10.1503/cmaj.150064
NR 52
TC 6
Z9 6
U1 1
U2 7
PU BMC
PI LONDON
PA CAMPUS, 4 CRINAN ST, LONDON N1 9XW, ENGLAND
EI 1471-2318
J9 BMC GERIATR
JI BMC Geriatr.
PD APR 5
PY 2019
VL 19
AR 99
DI 10.1186/s12877-019-1124-0
PG 9
WC Geriatrics & Gerontology; Gerontology
WE Science Citation Index Expanded (SCI-EXPANDED); Social Science Citation Index (SSCI)
SC Geriatrics & Gerontology
GA HS3EU
UT WOS:000463746500001
PM 30953475
OA Green Published, gold
DA 2022-06-17
ER

PT J
AU Fu, Q
   Li, QZ
   Liang, DG
   Ruan, XH
   Wang, ZX
   Wei, MX
AF Fu Qiang
   Li Quan-zheng
   Liang De-gang
   Ruan Xin-hua
   Wang Zan-xin
   Wei Min-xin
TI Early and long-term results of combined cardiac surgery and neoplastic
   resection in patients with concomitant severe heart disease and
   neoplasms
SO CHINESE MEDICAL JOURNAL
LA English
DT Article
DE combined operation; cardiac surgery, neoplastic resection
ID COMBINED PULMONARY RESECTION; LUNG-CANCER; CARDIOPULMONARY BYPASS;
   OPERATION; REVASCULARIZATION; PNEUMONECTOMY; STERNOTOMY
AB Background It is a surgical dilemma when patients present with both severe heart disease and neoplasms. The best surgical treatment remains controversial. This study aimed to analyze the early and long-term results of simultaneous surgical treatment of severe heart disease and neoplasms.
   Methods We reviewed the clinical records of 15 patients who underwent simultaneous neoplastic resection and cardiac surgery between September 2006 and January 2011. There were 5 male and 10 female patients. The mean age was (59.2+/-12.5) years and the mean left ventricular ejection fraction was (57.4+/-11.0)%. All patients were followed up completely for a period of 12 to 51 months (mean, (33.1+/-11.2) months).
   Results Fifteen patients underwent simultaneous cardiac surgery and neoplastic resection. Cardiac procedures consisted of off pump coronary artery bypass grafting (n=7), aortic valve replacement (n=3), mitral valve replacement (n=3), mitral valve replacement with coronary artery bypass grafting (n=1) and left atrial myxoma resection (n=1). Neoplastic resection consisted of lung cancer resection (n=5), colonic cancer resection (n=3), gallbladder resection (n=1), colonic cancer resection with gallbladder resection (n=1), hysterectomy (n=2), hysterectomy with bilateral salpingo-oophorectomy (n=2) and left ovariectomy (n=1). Pathological examination confirmed malignant disease in 10 patients and benign disease in 5 patients. There were no perioperative myocardial infarctions, stroke, pericardial tamponade, renal failure or hospital deaths. The most frequent complications were atrial fibrillation (33.3%), pneumonia (26.7%), low cardiac output syndrome (6.7%) and delayed healing of surgical wounds (6.7%). There was 1 late death 42 months after surgery for recurrent malignant disease. At 1 and 3 years, survival rates were 100% (Kaplan-Meier method).
   Conclusions Simultaneous cardiac surgery and neoplastic resection was not associated with increased early or late morbidity or mortality. Cardiopulmonary bypass does not appear to adversely affect survival in patients with malignant disease. The long-term survival was determined by tumor stage. Chin Med J 2011;124(13):1939-1942
C1 [Fu Qiang; Li Quan-zheng; Liang De-gang; Ruan Xin-hua; Wang Zan-xin; Wei Min-xin] Tianjin Med Univ, Gen Hosp, Dept Cardiovasc Surg, Tianjin 300052, Peoples R China.
RP Wei, MX (通讯作者)，Tianjin Med Univ, Gen Hosp, Dept Cardiovasc Surg, Tianjin 300052, Peoples R China.
EM minxinw@126.com
CR Darwazah AK, 2010, J CARDIAC SURG, V25, P1, DOI 10.1111/j.1540-8191.2008.00778.x
   Davydov MI, 2001, EUR J CARDIO-THORAC, V20, P1020, DOI 10.1016/S1010-7940(01)00922-8
   DELARIVIERE AB, 1995, EUR J CARDIO-THORAC, V9, P310
   DYSZKIEWICZ W, 2001, POL PRZEGL CHIR POL, V73, P861
   Dyszkiewicz W, 2008, EUR J CARDIO-THORAC, V34, P531, DOI 10.1016/j.ejcts.2008.05.017
   Hasegawa S, 2002, J THORAC CARDIOV SUR, V124, P635, DOI 10.1067/mtc.2002.125060
   Hensens AG, 1999, J CARDIOVASC SURG, V40, P161
   Johnson JA, 1996, AM SURGEON, V62, P300
   Kirchmeyer M, 2000, THORAC CARDIOV SURG, V48, P240, DOI 10.1055/s-2000-6889
   LAFRANCESCA S, 1995, TEX HEART I J, V22, P296
   Mariani MA, 2001, ANN THORAC SURG, V71, P1343, DOI 10.1016/S0003-4975(00)02355-9
   MILLER DL, 1994, ANN THORAC SURG, V58, P989, DOI 10.1016/0003-4975(94)90442-1
   Ochi M, 2000, JPN CIRC J, V64, P13, DOI 10.1253/jcj.64.13
   Rao V, 1996, ANN THORAC SURG, V62, P342, DOI 10.1016/0003-4975(96)00206-8
   See WM, 1996, ANN THORAC SURG, V62, P346
   TAKAHASHI T, 1995, SURG TODAY, V25, P131, DOI 10.1007/BF00311084
   TERZI A, 1994, EUR J CARDIO-THORAC, V8, P580, DOI 10.1016/1010-7940(94)90039-6
   Tsuji Y, 2005, ARCH SURG-CHICAGO, V140, P1109, DOI 10.1001/archsurg.140.11.1109
   URSCHEL HC, 1986, ANN THORAC SURG, V41, P130, DOI 10.1016/S0003-4975(10)62652-5
   Voets AJ, 1997, EUR J CARDIO-THORAC, V12, P713, DOI 10.1016/S1010-7940(97)00240-6
   Watanabe S, 2000, Kyobu Geka, V53, P353
   Wu M, 2003, CHINESE MED J-PEKING, V116, P873
NR 22
TC 14
Z9 17
U1 0
U2 4
PU CHINESE MEDICAL ASSOC
PI BEIJING
PA 42 DONGSI XIDAJIE, BEIJING 100710, PEOPLES R CHINA
SN 0366-6999
J9 CHINESE MED J-PEKING
JI Chin. Med. J.
PD JUL 5
PY 2011
VL 124
IS 13
BP 1939
EP 1942
DI 10.3760/cma.j.issn.0366-6999.2011.13.004
PG 4
WC Medicine, General & Internal
WE Science Citation Index Expanded (SCI-EXPANDED)
SC General & Internal Medicine
GA 802EB
UT WOS:000293491000004
PM 22088450
DA 2022-06-17
ER

PT J
AU Sasaki, H
   Kasagi, F
   Yamada, M
   Fujita, S
AF Sasaki, Hideo
   Kasagi, Fumiyoshi
   Yamada, Michiko
   Fujita, Shoichiro
TI Grip strength predicts cause-specific mortality in middle-aged and
   elderly persons
SO AMERICAN JOURNAL OF MEDICINE
LA English
DT Article
DE grip strength; mortality; prognosis; cohort study
ID HANDGRIP STRENGTH; PHYSICAL-ACTIVITY; MUSCLE STRENGTH; MUSCULOSKELETAL
   FITNESS; WOMEN; PERFORMANCE; RISK
AB PURPOSE: Handgrip strength is a simple measurement used to estimate overall muscle strength but might also serve as a predictor of health-related prognosis. We investigated grip strength-mortality association in a longitudinal study.
   METHODS: A total of 4912 persons ( 1695 men and 3217 women), 35 to 74 years old at baseline, were the subjects of this study. Members of the Adult Health Study (AHS) cohort in Hiroshima, Japan, these individuals underwent a battery of physiological tests, including handgrip-strength testing, between July 1970 and June 1972. Mortality was followed until the end of 1999. Estimates of relative risk (RR) of mortality associated with grip strength were adjusted for potentially confounding factors by Cox proportional hazard analysis.
   RESULTS: Multivariate-adjusted RR of all causes of death, except for external causes, for the highest quintile of grip strength in men was 0.52 (95% confidence interval [CI], 0.33-0.80) for the age group 35-54 years, 0.72 ( 95% CI, 0.53-0.98) for the ages 55-64 years, and 0.67 ( 95% CI, 0.49-0.91) for the ages 65-74 years. These figures were significantly lower than the RR for the reference group ( the third quintile). Similar trends were observed in women. Multivariate-adjusted RR of all causes of death except external causes for each 5-kg increment of grip strength was significantly low ( RR: 0.89, 95% CI, 0.86-0.92 for men, RR: 0.87, 95% CI, 0.83-0.92 for women). Multivariate-adjusted RR for heart disease, stroke, and pneumonia in men was 0.85 ( 95% CI, 0.79-0.93), 0.90 ( 95% CI, 0.83-0.99), and 0.85 ( 95% CI, 0.75-0.98), respectively. RR for each 5-kg increment of grip strength remained 0.92 ( 95% CI, 0.87-0.96), even after more than 20 years of follow-up.
   CONCLUSION: Grip strength is an accurate and consistent predictor of all causes of mortality in middle-aged and elderly persons. (c) 2007 Elsevier Inc. All rights reserved.
C1 Hlth Management & Promot Ctr, Hiroshima A Bomb Casualty Council, Naka Ku, Hiroshima 7300052, Japan.
   Radiat Effects Res Fdn, Dept Clin Studies, Hiroshima, Japan.
   Radiat Effects Res Fdn, Dept Epidemiol, Hiroshima, Japan.
   Radiat Effects Res Fdn, Dept Stat, Hiroshima, Japan.
RP Sasaki, H (通讯作者)，Hlth Management & Promot Ctr, Hiroshima A Bomb Casualty Council, Naka Ku, 3-8-6 Senda Machi, Hiroshima 7300052, Japan.
EM hsasaki@gentaikyo.or.jp
CR BELSKY JL, 1978, RERF TECHNICAL REPOR, P11
   Bohannon RW, 2001, PERCEPT MOTOR SKILL, V93, P323, DOI 10.2466/PMS.93.6.323-328
   Brill PA, 2000, MED SCI SPORT EXER, V32, P412, DOI 10.1097/00005768-200002000-00023
   Davis JW, 1998, J AM GERIATR SOC, V46, P274, DOI 10.1111/j.1532-5415.1998.tb01037.x
   Fortier MD, 2001, MED SCI SPORT EXER, V33, P1905, DOI 10.1097/00005768-200111000-00016
   FUJITA Y, 1995, J CLIN EPIDEMIOL, V48, P1349, DOI 10.1016/0895-4356(95)00533-1
   Huang YJ, 1998, MED SCI SPORT EXER, V30, P1430, DOI 10.1097/00005768-199809000-00013
   Humphreys J, 2002, NUTRITION, V18, P616, DOI 10.1016/S0899-9007(02)00756-6
   Katzmarzyk PT, 2002, MED SCI SPORT EXER, V34, P740, DOI 10.1097/00005768-200205000-00002
   Lazarus R, 1997, METABOLISM, V46, P1266, DOI 10.1016/S0026-0495(97)90228-6
   Lindle RS, 1997, J APPL PHYSIOL, V83, P1581, DOI 10.1152/jappl.1997.83.5.1581
   Metter EJ, 2002, J GERONTOL A-BIOL, V57, pB359, DOI 10.1093/gerona/57.10.B359
   Morey MC, 1998, MED SCI SPORT EXER, V30, P715, DOI 10.1097/00005768-199805000-00012
   PHILLIPS P, 1986, AGE AGEING, V15, P53, DOI 10.1093/ageing/15.1.53
   Rantanen T, 2000, J GERONTOL A-BIOL, V55, pM168, DOI 10.1093/gerona/55.3.M168
   Rantanen T, 1998, J APPL PHYSIOL, V85, P2047, DOI 10.1152/jappl.1998.85.6.2047
   Rantanen T, 2003, J AM GERIATR SOC, V51, P636, DOI 10.1034/j.1600-0579.2003.00207.x
   Rantanen T, 1999, JAMA-J AM MED ASSOC, V281, P558, DOI 10.1001/jama.281.6.558
   Rantanen T, 2003, SCAND J MED SCI SPOR, V13, P3, DOI 10.1034/j.1600-0838.2003.00298.x
   Rantanen T., 2016, J AGING PHYS ACTIVIT, V2, P206, DOI [DOI 10.1123/JAPA.2.3.206, 10.1123/japa.2.3.206]
   Rantanen Taina, 2002, Aging Clin Exp Res, V14, P10
   ROESCH W. C., 1987, REASSESSMENT ATOMIC
   SAWADA H, 1986, 386 RERF
   SNIB SA, 2002, J AM GERIATR SOC, V50, P1250
NR 24
TC 315
Z9 319
U1 3
U2 31
PU ELSEVIER SCIENCE INC
PI NEW YORK
PA STE 800, 230 PARK AVE, NEW YORK, NY 10169 USA
SN 0002-9343
EI 1555-7162
J9 AM J MED
JI Am. J. Med.
PD APR
PY 2007
VL 120
IS 4
BP 337
EP 342
DI 10.1016/j.amjmed.2006.04.018
PG 6
WC Medicine, General & Internal
WE Science Citation Index Expanded (SCI-EXPANDED); Social Science Citation Index (SSCI)
SC General & Internal Medicine
GA 156MB
UT WOS:000245651600012
PM 17398228
DA 2022-06-17
ER

PT J
AU Miyazaki, S
   Kobori, A
   Sasaki, Y
   Miyamoto, K
   Sato, E
   Hanazawa, K
   Morishima, I
   Kanzaki, Y
   Yamaji, H
   Yamao, K
   Kondo, Y
   Watanuki, M
   Kaneshiro, T
   Uchiyama, T
   Nakamura, K
   Hiramatsu, S
   Nakajima, J
   Arimoto, T
   Kaneko, S
   Osai, N
   Takagi, T
   Kaseno, K
   Takahashi, A
   Naito, S
   Kobayashi, Y
   Hachiya, H
   Kusano, K
   Yagi, T
   Iesaka, Y
   Tada, H
AF Miyazaki, Shinsuke
   Kobori, Atsushi
   Sasaki, Yasuhiro
   Miyamoto, Koji
   Sato, Eiji
   Hanazawa, Koji
   Morishima, Itsuo
   Kanzaki, Yasunori
   Yamaji, Hirosuke
   Yamao, Kazuya
   Kondo, Yusuke
   Watanuki, Masato
   Kaneshiro, Takashi
   Uchiyama, Takashi
   Nakamura, Kohki
   Hiramatsu, Shigeki
   Nakajima, Jun
   Arimoto, Takanori
   Kaneko, Shinji
   Osai, Norichika
   Takagi, Takamitsu
   Kaseno, Kenichi
   Takahashi, Atsushi
   Naito, Shigeto
   Kobayashi, Yoshio
   Hachiya, Hitoshi
   Kusano, Kengo
   Yagi, Tetsuo
   Iesaka, Yoshito
   Tada, Hiroshi
TI Real-World Safety Profile of Atrial Fibrillation Ablation Using a
   Second-Generation Cryoballoon in Japan Insight From a Large Multicenter
   Observational Study
SO JACC-CLINICAL ELECTROPHYSIOLOGY
LA English
DT Article
DE atrial fibrillation; catheter ablation; complication; cryoballoon;
   pulmonary vein isolation
ID GASTRIC HYPOMOTILITY; NERVE INJURY; CLINICAL CHARACTERISTICS;
   RADIOFREQUENCY ABLATION; CATHETER ABLATION; LESSONS; SPASM
AB OBJECTIVES This study sought to investigate the incidence and characteristics of the real-world safety profile of second-generation cryoballoon ablation (2nd-CBA) in Japan.
   BACKGROUND Pulmonary vein isolation using second-generation cryoballoons is an accepted atrial fibrillation ablation strategy.
   METHODS This multicenter observational study included 4,173 patients with atrial fibrillation (3,807 paroxysmal) who underwent a 2nd-CBA in 18 participating centers. The baseline data and details of all procedure-related complications within 3 months post-procedure in consecutive patients from the first case at each center were retrospectively collected.
   RESULTS Adjunctive ablation after the pulmonary vein isolation was performed in 2,745 (65.8%) patients. Complications associated with the entire procedure were observed in 206 (4.9%) total patients, and in the multivariate analysis, the age (odds ratio: 1.015; 95% confidence interval: 1.001 to 1.030; p = 0.035) and study period were predictors. Air embolisms manifesting as ST-segment elevation and cardiac tamponade requiring drainage occurred in 63 (1.5%) and 15 (0.36%) patients, respectively. Six (0.14%) patients had strokes/transient ischemic attacks, among whom 5 underwent ablation under an interrupted anticoagulation regimen. No atrioesophageal fistulae occurred; however, 10 (0.24%) patients had symptomatic gastric hypomotility. Esophageal temperature monitoring did not reduce the incidence, and the incidence was significantly higher in patients with adjunctive posterior wall isolations or mitral isthmus ablation than those without (p = 0.004). Phrenic nerve injury occurred during the 2nd-CBA in 58 (1.4%) patients; however, all were asymptomatic and recovered within 13 months. One patient died of aspiration pneumonia.
   CONCLUSIONS This study had a high safety profile of 2nd-CBA despite including the early experience and high rate of adjunctive ablation. Care should be taken for air embolisms during 2nd-CBA. (C) 2021 by the American College of Cardiology Foundation.
C1 [Miyazaki, Shinsuke; Kaseno, Kenichi; Tada, Hiroshi] Univ Fukui, Fac Med Sci, Dept Cardiovasc Med, 23-3 Shimo Aiduki, Eiheiji, Fukui 9101193, Japan.
   [Miyazaki, Shinsuke; Yamao, Kazuya; Hachiya, Hitoshi; Iesaka, Yoshito] Tsuchiura Kyodo Gen Hosp, Cardiovasc Ctr, Tsuchiura, Ibaraki, Japan.
   [Kobori, Atsushi; Sasaki, Yasuhiro] Kobe City Med Ctr, Dept Cardiovasc Med, Gen Hosp, Kobe, Hyogo, Japan.
   [Miyamoto, Koji; Kusano, Kengo] Natl Cerebral & Cardiovasc Ctr, Dept Cardiovasc Med, Suita, Osaka, Japan.
   [Sato, Eiji; Yagi, Tetsuo] Sendai City Hosp, Dept Cardiovasc Med, Sendai, Miyagi, Japan.
   [Hanazawa, Koji] Japanese Red Cross Wakayama Med Ctr, Dept Cardiovasc Med, Wakayama, Japan.
   [Morishima, Itsuo; Kanzaki, Yasunori] Ogaki Municipal Hosp, Dept Cardiol, Ogaki, Japan.
   [Yamaji, Hirosuke] Okayama Heart Clin, Heart Rhythm Ctr, Okayama, Japan.
   [Kondo, Yusuke; Kobayashi, Yoshio] Chiba Univ, Dept Cardiovasc Med, Grad Sch Med, Chiba, Japan.
   [Watanuki, Masato] Hikone Municipal Hosp, Dept Cardiol, Hikone, Japan.
   [Kaneshiro, Takashi] Fukushima Med Univ, Dept Cardiovasc Med, Fukushima, Japan.
   [Uchiyama, Takashi] Funabashi Municipal Med Ctr, Dept Cardiol, Funabashi, Chiba, Japan.
   [Nakamura, Kohki; Naito, Shigeto] Gunma Prefectural Cardiovasc Ctr, Div Cardiol, Maebashi, Gumma, Japan.
   [Hiramatsu, Shigeki; Nakajima, Jun] Fukuyama Cardiovasc Hosp, Div Cardiol, Fukuyama, Hiroshima, Japan.
   [Takagi, Takamitsu; Takahashi, Atsushi] Yokosuka Kyosai Hosp, Cardiovasc Ctr, Yokosuka, Kanagawa, Japan.
   [Arimoto, Takanori] Yamagata Univ, Dept Cardiol Pulmonol & Nephrol, Sch Med, Yamagata, Japan.
   [Kaneko, Shinji] Toyota Kosei Hosp, Dept Cardiol, Toyota, Japan.
   [Osai, Norichika] Sendai Kousei Hosp, Dept Cardiol, Sendai, Miyagi, Japan.
RP Miyazaki, S (通讯作者)，Univ Fukui, Fac Med Sci, Dept Cardiovasc Med, 23-3 Shimo Aiduki, Eiheiji, Fukui 9101193, Japan.
EM mmshinsuke@gmail.com
FU Ministry of Health, Labour, and Welfare, Japan [19K08487, 19K08576];
   Medtronic Japan; EP-CRSU Co., Ltd.; Boehringer Ingelheim Japan; Bayer
   Yakuhin, Ltd., Japan; Takeda Pharmaceutical Company, Ltd., Japan
FX This work was supported in part by grants (19K08487, 19K08576) for
   Cardiovascular Diseases from the Ministry of Health, Labour, and
   Welfare, Japan (to Drs. Miyazaki and Tada). Dr. Miyazaki has received
   consulting fees and speaker honoraria from Medtronic; and belongs to the
   endowed departments of Medtronic, Boston, Abbott, and Japan Lifeline.
   Dr. Kobori has received speaker honoraria from Medtronic. Dr. Kusano has
   received speaker honoraria from Daiichi-Sankyo Company, Ltd., Japan,
   Bristol Myers Squibb, Biotronik Japan, and Medtronic Japan; and has
   received research grants from Medtronic Japan and EP-CRSU Co., Ltd. Dr.
   Tada has received speaker honoraria from Daiichi-Sankyo Company, Ltd.,
   Japan, Bristol Myers Squibb, Biotronik Japan, Boehringer Ingelheim
   Japan, and Johnson & Johnson; and has received research grants from
   Boehringer Ingelheim Japan, Bayer Yakuhin, Ltd., Japan, and Takeda
   Pharmaceutical Company, Ltd., Japan. All other authors have reported
   that they have no relationships relevant to the contents of this paper
   to disclose.
CR Bollmann A, 2018, EUROPACE, V20, P1944, DOI 10.1093/europace/euy131
   Calkins H, 2017, J ARRYTHM, V33, P369, DOI 10.1016/j.joa.2017.08.001
   Calkins H, 2017, NEW ENGL J MED, V376, P1627, DOI 10.1056/NEJMoa1701005
   Cay Serkan, 2017, J Atr Fibrillation, V10, P1728, DOI 10.4022/jafib.1728
   Chun K R Julian, 2017, JACC Clin Electrophysiol, V3, P154, DOI 10.1016/j.jacep.2016.07.002
   Ciconte G, 2016, J CARDIOVASC ELECTR, V27, P796, DOI 10.1111/jce.12986
   Coulombe N, 2013, J CARDIOVASC ELECTR, V24, P919, DOI 10.1111/jce.12157
   Fukaya H, 2021, INT J CARDIOL, V326, P103, DOI 10.1016/j.ijcard.2020.10.069
   Haines DE, 2013, CIRC-ARRHYTHMIA ELEC, V6, P23, DOI 10.1161/CIRCEP.112.973461
   Hasegawa K, 2018, CIRC-ARRHYTHMIA ELEC, V11, DOI 10.1161/CIRCEP.118.006691
   Hoffmann E, 2019, EUROPACE, V21, P1313, DOI 10.1093/europace/euz155
   John RM, 2017, HEART RHYTHM, V14, P184, DOI 10.1016/j.hrthm.2016.10.018
   Knight BP, 2019, JACC-CLIN ELECTROPHY, V5, P306, DOI 10.1016/j.jacep.2018.11.006
   Kuck KH, 2016, NEW ENGL J MED, V374, P2235, DOI 10.1056/NEJMoa1602014
   Kuwahara T, 2013, J CARDIOVASC ELECTR, V24, P847, DOI 10.1111/jce.12130
   Kuwahara T, 2012, EUROPACE, V14, P204, DOI 10.1093/europace/eur314
   Lehrmann H, 2014, CIRC-ARRHYTHMIA ELEC, V7, P1273, DOI 10.1161/CIRCEP.114.001788
   Miyazaki S, 2020, AM HEART J, V221, P29, DOI 10.1016/j.ahj.2019.12.002
   Miyazaki S, 2018, INT J CARDIOL, V272, P175, DOI 10.1016/j.ijcard.2018.08.004
   Miyazaki S, 2019, HEART RHYTHM, V16, P41, DOI 10.1016/j.hrthm.2018.07.011
   Miyazaki S, 2018, J AM HEART ASSOC, V7, DOI 10.1161/JAHA.117.008249
   Miyazaki S, 2017, CIRC-ARRHYTHMIA ELEC, V10, DOI 10.1161/CIRCEP.117.005612
   Miyazaki S, 2017, HEART RHYTHM, V14, P670, DOI 10.1016/j.hrthm.2017.01.028
   Miyazaki S, 2016, J CARDIOVASC ELECTR, V27, P1038, DOI 10.1111/jce.13015
   Miyazaki S, 2014, J AM HEART ASSOC, V3, DOI 10.1161/JAHA.114.001209
   Miyazaki S, 2014, AM HEART J, V168, P846, DOI 10.1016/j.ahj.2014.09.011
   Mortsell D, 2019, EUROPACE, V21, P581, DOI 10.1093/europace/euy239
   Okumura K, 2016, CIRC J, V80, P1744, DOI 10.1253/circj.CJ-16-0285
   Shah D, 2005, J AM COLL CARDIOL, V46, P327, DOI 10.1016/j.jacc.2005.04.030
NR 29
TC 5
Z9 5
U1 1
U2 1
PU ELSEVIER
PI AMSTERDAM
PA RADARWEG 29, 1043 NX AMSTERDAM, NETHERLANDS
SN 2405-500X
EI 2405-5018
J9 JACC-CLIN ELECTROPHY
JI JACC-Clin. Electrophysiol.
PD MAY
PY 2021
VL 7
IS 5
BP 604
EP 613
DI 10.1016/j.jacep.2020.11.016
EA MAY 2021
PG 10
WC Cardiac & Cardiovascular Systems
WE Science Citation Index Expanded (SCI-EXPANDED)
SC Cardiovascular System & Cardiology
GA SH3PB
UT WOS:000654047400006
PM 33640351
OA Bronze
DA 2022-06-17
ER

PT J
AU Qureshi, AI
   Baskett, WI
   Huang, W
   Myers, D
   Lobanova, I
   Ishfaq, MF
   Naqvi, SH
   French, BR
   Chandrasekaran, PN
   Siddiq, F
   Gomez, CR
   Shyu, CR
AF Qureshi, Adnan, I
   Baskett, William, I
   Huang, Wei
   Myers, Danny
   Lobanova, Iryna
   Ishfaq, Muhammad F.
   Naqvi, Syed Hasan
   French, Brandi R.
   Chandrasekaran, Premkumar N.
   Siddiq, Farhan
   Gomez, Camilo R.
   Shyu, Chi-Ren
TI Intracerebral Hemorrhage and Coronavirus Disease 2019 in a Cohort of
   282,718 Hospitalized Patients
SO NEUROCRITICAL CARE
LA English
DT Article
DE COVID-19; Intracerebral hemorrhage; Death; Disability; Electronic
   medical records; SARS-CoV-2
ID ACUTE ISCHEMIC-STROKE; COVID-19; OUTCOMES; SCALE
AB Background To identify whether the risk of intracerebral hemorrhage is higher in patients with coronavirus disease 2019 (COVID-19), we compared the risk factors, comorbidities, and outcomes in patients intracerebral hemorrhage and COVID-19 and those without COVID-19. Methods We analyzed the data from the Cerner deidentified COVID-19 data set derived from 62 health care facilities. The data set included patients with an emergency department or inpatient encounter with discharge diagnoses codes that could be associated with suspicion of or exposure to COVID-19 or confirmed COVID-19. Results There were a total of 154 (0.2%) and 667 (0.3%) patients with intracerebral hemorrhage among 85,645 patients with COVID-19 and 197,073 patients without COVID-19, respectively. In the multivariate model, there was a lower risk of intracerebral hemorrhage in patients with COVID-19 (odds ratio 0.5; 95% confidence interval 0.5-0.6; p < .0001) after adjustment for sex, age strata, race/ethnicity, hypertension, diabetes mellitus, nicotine dependence/tobacco use, hyperlipidemia, atrial fibrillation, congestive heart failure, long-term anticoagulant use, and alcohol abuse. The proportions of patients who developed pneumonia (58.4% versus 22.5%; p < .0001), acute kidney injury (48.7% versus 31.0%; p < .0001), acute myocardial infarction (11% versus 6.4%; p = .048), sepsis (41.6% versus 22.5%; p < .0001), and respiratory failure (61.7% versus 42.3%; p < .0001) were significantly higher among patients with intracerebral hemorrhage and COVID-19 compared with those without COVID-19. The in-hospital mortality among patients with intracerebral hemorrhage and COVID-19 was significantly higher compared with that among those without COVID-19 (40.3% versus 19.0%; p < .0001). Conclusions Our analysis does not suggest that rates of intracerebral hemorrhage are higher in patients with COVID-19. The higher mortality in patients with intracerebral hemorrhage and COVID-19 compared with those without COVID-19 is likely mediated by higher frequency of comorbidities and adverse in-hospital events.
C1 [Qureshi, Adnan, I; Huang, Wei; Lobanova, Iryna; Ishfaq, Muhammad F.; French, Brandi R.; Chandrasekaran, Premkumar N.; Gomez, Camilo R.] Univ Missouri, Zeenat Qureshi Stroke Inst, One Hosp Dr CE507, Columbia, MO 65212 USA.
   [Qureshi, Adnan, I; Huang, Wei; Lobanova, Iryna; Ishfaq, Muhammad F.; French, Brandi R.; Chandrasekaran, Premkumar N.; Gomez, Camilo R.] Univ Missouri, Dept Neurol, One Hosp Dr CE507, Columbia, MO 65212 USA.
   [Baskett, William, I; Shyu, Chi-Ren] Univ Missouri, Inst Data Sci & Informat, Columbia, MO USA.
   [Myers, Danny] Cerner Corp, Tiger Inst Hlth Innovat, Columbia, MO USA.
   [Naqvi, Syed Hasan; Shyu, Chi-Ren] Univ Missouri, Dept Med, Columbia, MO USA.
   [Siddiq, Farhan] Univ Missouri, Div Neurosurg, Columbia, MO USA.
   [Shyu, Chi-Ren] Univ Missouri, Dept Elect Engn & Comp Sci, Columbia, MO USA.
RP Lobanova, I (通讯作者)，Univ Missouri, Zeenat Qureshi Stroke Inst, One Hosp Dr CE507, Columbia, MO 65212 USA.; Lobanova, I (通讯作者)，Univ Missouri, Dept Neurol, One Hosp Dr CE507, Columbia, MO 65212 USA.
EM lobanovanmu@gmail.com
OI Lobanova, Iryna/0000-0001-5500-6555
FU National Institutes of Health [5T32LM012410]
FX This work was supported by the National Institutes of Health
   (5T32LM012410; to WIB).
CR Cerner Corporation, 2020, CERN PROV ACC DEID P
   Chan JFW, 2020, J CLIN MICROBIOL, V58, DOI [10.1128/JCM.00310-20, 10.1128/JCM.00310-20.]
   Cheruiyot I, 2021, NEUROL SCI, V42, P25, DOI 10.1007/s10072-020-04870-z
   Dogra S, 2020, J STROKE CEREBROVASC, V29, DOI 10.1016/j.jstrokecerebrovasdis.2020.104984
   Fraisse M, 2020, CRIT CARE, V24, DOI 10.1186/s13054-020-03025-y
   Hassan AE, 2012, STROKE, V43, P3012, DOI 10.1161/STROKEAHA.112.658781
   Helms J, 2020, INTENS CARE MED, V46, P1089, DOI 10.1007/s00134-020-06062-x
   Hemphill JC, 2018, STROKE, V49, pE243, DOI 10.1161/STR.0000000000000171
   Hemphill JC, 2001, STROKE, V32, P891, DOI 10.1161/01.STR.32.4.891
   Jain R, 2020, J NEUROL SCI, V414, DOI 10.1016/j.jns.2020.116923
   Joos C, 2019, THROMB RES, V181, P71, DOI 10.1016/j.thromres.2019.07.021
   Kirkman MA, 2009, ACTA NEUROL BELG, V109, P114
   Klok FA, 2020, THROMB RES, V191, P145, DOI 10.1016/j.thromres.2020.04.013
   Konrad R, 2020, EUROSURVEILLANCE, V25, P13, DOI 10.2807/1560-7917.ES.2020.25.9.2000173
   Kvernland A, 2021, NEUROCRIT CARE, V34, P748, DOI 10.1007/s12028-020-01077-0
   Laird-Maddox Marsha, 2014, Perspect Health Inf Manag, V11, p1e
   Llitjos JF, 2020, J THROMB HAEMOST, V18, P1743, DOI 10.1111/jth.14869
   Mao L, 2020, JAMA NEUROL, V77, P683, DOI 10.1001/jamaneurol.2020.1127
   Markus HS, 2020, INT J STROKE, V15, P361, DOI 10.1177/1747493020923472
   Melmed KR, 2021, J THROMB THROMBOLYS, V51, P953, DOI 10.1007/s11239-020-02288-0
   Merkler AE, 2020, JAMA NEUROL, V77, P1366, DOI 10.1001/jamaneurol.2020.2730
   Moores LK, 2020, CHEST, V158, P1143, DOI 10.1016/j.chest.2020.05.559
   Oie LR, 2018, BRAIN BEHAV, V8, DOI 10.1002/brb3.900
   Pavlov V, 2020, FRONT AGING NEUROSCI, V12, DOI 10.3389/fnagi.2020.600172
   Qureshi AI, 2021, STROKE, V52, P905, DOI 10.1161/STROKEAHA.120.031786
   Qureshi AI, 2020, INT J STROKE, V15, P540, DOI 10.1177/1747493020923234
   Qureshi AI, 2012, ARCH PHYS MED REHAB, V93, P1408, DOI 10.1016/j.apmr.2012.02.032
   Qureshi AI, 2011, ARCH NEUROL-CHICAGO, V68, P1536, DOI 10.1001/archneurol.2011.213
   Qureshi AI, 2011, NEUROCRIT CARE, V14, P291, DOI 10.1007/s12028-010-9453-z
   Qureshi AI, 2020, HEALTHCARE RES J, V1, P17
   Wang WL, 2020, JAMA-J AM MED ASSOC, V323, P1843, DOI 10.1001/jama.2020.3786
NR 31
TC 1
Z9 1
U1 0
U2 1
PU HUMANA PRESS INC
PI TOTOWA
PA 999 RIVERVIEW DRIVE SUITE 208, TOTOWA, NJ 07512 USA
SN 1541-6933
EI 1556-0961
J9 NEUROCRIT CARE
JI Neurocrit. Care
PD FEB
PY 2022
VL 36
IS 1
BP 259
EP 265
DI 10.1007/s12028-021-01297-y
EA JUL 2021
PG 7
WC Critical Care Medicine; Clinical Neurology
WE Science Citation Index Expanded (SCI-EXPANDED)
SC General & Internal Medicine; Neurosciences & Neurology
GA YS7OQ
UT WOS:000670159800003
PM 34231186
OA Green Published, Bronze
DA 2022-06-17
ER

PT J
AU Yeh, JJ
   Wang, YC
   Chen, JH
   Hsu, WH
AF Yeh, Jun-Jun
   Wang, Yu-Chiao
   Chen, Jiunn-Horng
   Hsu, Wu-Huei
TI Effect of Systemic Lupus Erythematosus on the Risk of Incident
   Respiratory Failure: A National Cohort Study
SO PLOS ONE
LA English
DT Article
ID OF-DEATH ANALYSIS; ANTIPHOSPHOLIPID SYNDROME; RETROSPECTIVE COHORT;
   ORGAN INVOLVEMENT; CLINICAL-PICTURE; ISCHEMIC-STROKE; ICD-9-CM CODES;
   POPULATION; MORTALITY; PNEUMONIA
AB Purpose
   We conducted a nationwide cohort study to investigate the relationship between systemic lupus erythematosus (SLE) and the risk of incident respiratory failure.
   Methods
   From the National Health Insurance Research Database, we identified 11 533 patients newly diagnosed with SLE and 46 132 controls without SLE who were randomly selected through frequency-matching according to age, sex, and index year. Both cohorts were followed until the end of 2011 to measure the incidence of incident respiratory failure, which was compared between the 2 cohorts through a Cox proportional hazards regression analysis.
   Results
   The adjusted hazard ratio (aHR) of incident respiratory failure was 5.80 (95% confidence interval [CI] = 5.15-6.52) for the SLE cohort after we adjusted for sex, age, and comorbidities. Both men (aHR = 3.44, 95% CI = 2.67-4.43) and women (aHR = 6.79, 95% CI = 5.93-7.77) had a significantly higher rate of incident respiratory failure in the SLE cohort than in the non-SLE cohort. Both men and women aged < 35 years (aHR = 31.2, 95% CI = 21.6-45.2), 35-65 years; (aHR = 6.19, 95% CI = 5.09-7.54) and >= 65 years (aHR = 2.35, 95% CI = 1.92-2.87) had a higher risk of incident respiratory failure in the SLE cohort. Moreover, the risk of incident respiratory failure was higher in the SLE cohort than the non-SLE cohort, for subjects with (aHR = 2.65, 95% CI = 2.22-3.15) or without (aHR = 9.08, 95% CI = 7.72-10.7) pre-existing comorbidities. In the SLE cohort, subjects with >24 outpatient visits and hospitalizations per year had a higher incident respiratory failure risk (aHR = 21.7, 95% CI = 18.0-26.1) compared with the non-SLE cohort.
   Conclusion
   Patients with SLE are associated with an increased risk of incident respiratory failure, regardless of their age, sex, and pre-existing comorbidities; especially medical services with higher frequency.
C1 [Yeh, Jun-Jun] Chia Yi Christian Hosp, Ditmanson Med Fdn, Chiayi, Taiwan.
   [Yeh, Jun-Jun] Chia Nan Univ Pharm & Sci, Tainan, Taiwan.
   [Yeh, Jun-Jun] Meiho Univ, Pingtung, Taiwan.
   [Wang, Yu-Chiao] China Med Univ Hosp, Management Off Hlth Data, Taichung, Taiwan.
   [Wang, Yu-Chiao] China Med Univ, Coll Med, Taichung, Taiwan.
   [Chen, Jiunn-Horng; Hsu, Wu-Huei] China Med Univ, Coll Med, Grad Inst Clin Med Sci, Taichung, Taiwan.
   [Chen, Jiunn-Horng] China Med Univ Hosp, Dept Internal Med, Div Rheumatol, Taichung, Taiwan.
   [Hsu, Wu-Huei] China Med Univ Hosp, Dept Internal Med, Div Pulm & Crit Care Med, Taichung, Taiwan.
RP Hsu, WH (通讯作者)，China Med Univ, Coll Med, Grad Inst Clin Med Sci, Taichung, Taiwan.; Hsu, WH (通讯作者)，China Med Univ Hosp, Dept Internal Med, Div Pulm & Crit Care Med, Taichung, Taiwan.
EM pccm.hsu@gmail.com
FU Taiwan Ministry of Health and Welfare Clinical Trial and Research Center
   of Excellence [MOHW105-TDU-B-212-133019]; China Medical University
   Hospital; Academia Sinica Taiwan Biobank Stroke Biosignature Project
   [BM10501010037]; NRPB Stroke Clinical Trial Consortium [MOST 104-2325-B-
   039 -005]; Tseng-Lien Lin Foundation, Taichung, Taiwan; Taiwan Brain
   Disease Foundation, Taipei, Taiwan; Katsuzo and Kiyo Aoshima Memorial
   Funds, Japan; CMU under the Aim for Top University Plan of the Ministry
   of Education, Taiwan
FX This study is supported in part by Taiwan Ministry of Health and Welfare
   Clinical Trial and Research Center of Excellence
   (MOHW105-TDU-B-212-133019), China Medical University Hospital, Academia
   Sinica Taiwan Biobank Stroke Biosignature Project (BM10501010037), NRPB
   Stroke Clinical Trial Consortium (MOST 104-2325-B- 039 -005), Tseng-Lien
   Lin Foundation, Taichung, Taiwan, Taiwan Brain Disease Foundation,
   Taipei, Taiwan, and Katsuzo and Kiyo Aoshima Memorial Funds, Japan; and
   CMU under the Aim for Top University Plan of the Ministry of Education,
   Taiwan. The funders had no role in study design, data collection and
   analysis, decision to publish, or preparation of the manuscript. No
   additional external funding received for this study.
CR Afessa B, 2004, CHEST, V126, P1905, DOI 10.1378/chest.126.6.1905
   Al Sawah S, 2015, LUPUS SCI MED, V2, DOI 10.1136/lupus-2014-000066
   Al-Abbad AJ, 2001, LUPUS, V10, P32, DOI 10.1191/096120301669980721
   Sinicato NA, 2013, CURR CARDIOL REV, V9, P15, DOI 10.2174/1573403X11309010003
   Asherson RA, 2005, IMMUNOBIOLOGY, V210, P727, DOI 10.1016/j.imbio.2005.10.002
   Austin PC, 2011, MULTIVAR BEHAV RES, V46, P399, DOI 10.1080/00273171.2011.568786
   Ballocca F, 2015, EUR J PREV CARDIOL, V22, P1435, DOI 10.1177/2047487314546826
   Baty F, 2013, PLOS ONE, V8, DOI 10.1371/journal.pone.0063285
   Booth CM, 2011, CURR ONCOL, V18, P105
   Carmier D, 2010, Rev Mal Respir, V27, pe66, DOI 10.1016/j.rmr.2010.01.003
   Cartin-Ceba R, 2016, ARTHRITIS RHEUMATOL, V68, P1467, DOI 10.1002/art.39562
   Catoggio LJ, 2015, LUPUS, V24, P788, DOI 10.1177/0961203314563134
   Celinska-Lowenhoff Magdalena, 2015, Pol Arch Med Wewn, V125, P497
   Chen MJ, 2015, PLOS ONE, V10, DOI 10.1371/journal.pone.0139144
   Cheng TM, 2003, HEALTH AFFAIR, V22, P61, DOI 10.1377/hlthaff.22.3.61
   Chung WS, 2014, J THROMB HAEMOST, V12, P452, DOI 10.1111/jth.12518
   Chung WS, 2015, MEDICINE, V94, DOI 10.1097/MD.0000000000000755
   Dharmarajan K, 2013, PLOS ONE, V8, DOI 10.1371/journal.pone.0078222
   Drahos J, 2013, ANN EPIDEMIOL, V23, P291, DOI 10.1016/j.annepidem.2013.02.005
   FESSLER BJ, 1995, RHEUM DIS CLIN N AM, V21, P81
   Goss LB, 2015, PLOS ONE, V10, DOI 10.1371/journal.pone.0128920
   Guevara RE, 1999, AM J EPIDEMIOL, V149, P282, DOI 10.1093/oxfordjournals.aje.a009804
   Gunning KEJ, 2003, SURGERY, V21, P72
   Han MK, 2007, CIRCULATION, V116, P2992, DOI 10.1161/CIRCULATIONAHA.106.685206
   Hsu YH, 2015, MEDICINE, V94, DOI 10.1097/MD.0000000000000936
   Huang J, 2015, PLOS ONE, V10, DOI 10.1371/journal.pone.0141547
   Huang WS, 2014, QJM-INT J MED, V107, P969, DOI 10.1093/qjmed/hcu117
   Huang WC, 2015, INT J CHRONIC OBSTR, V10, P2121, DOI 10.2147/COPD.S92062
   Inghammar M, 2010, PLOS ONE, V5, DOI 10.1371/journal.pone.0010138
   Jeleniewicz R, 2015, POL ARCH MED WEWN, V125, P538, DOI 10.20452/pamw.2963
   Johnson AE, 1996, LANCET, V347, P367, DOI 10.1016/S0140-6736(96)90539-5
   Kao AH, 2014, TRANSL STROKE RES, V5, P510, DOI 10.1007/s12975-013-0295-9
   Kazzaz NM, 2015, LUPUS SCI MED, V2, DOI 10.1136/lupus-2015-000117
   Keane MP, 2000, THORAX, V55, P159, DOI 10.1136/thorax.55.2.159
   Lai NS, 2014, PLOS ONE, V9, DOI 10.1371/journal.pone.0101485
   Lin CY, 2014, INT J CARDIOL, V176, P847, DOI 10.1016/j.ijcard.2014.08.006
   Mackie FE, 2015, LUPUS, V24, P66, DOI 10.1177/0961203314552118
   Murray SG, 2016, PLOS ONE, V11, DOI 10.1371/journal.pone.0144918
   Nan-Ping Y, 2013, BMC HEALTH SERV RES, V13, DOI 10.1186/1472-6963-13-152
   Narata Roongtiva, 2007, Southeast Asian Journal of Tropical Medicine and Public Health, V38, P528
   Pardos-Gea J, 2015, INT J RHEUM DIS, V18, P76, DOI 10.1111/1756-185X.12191
   Piga M, 2016, LUPUS, V25, P28, DOI 10.1177/0961203315596597
   Roussos C, 2003, EUR RESPIR J, V22, p3S, DOI 10.1183/09031936.03.00038503
   Santos MJ, 2009, ACTA REUMATOL PORT, V34, P590
   Schneider F, 2012, ARCH PATHOL LAB MED, V136, P1242, DOI 10.5858/arpa.2012-0248-SA
   Schoenfeld SR, 2013, SEMIN ARTHRITIS RHEU, V43, P77, DOI 10.1016/j.semarthrit.2012.12.002
   Shen TC, 2014, PLOS ONE, V9, DOI 10.1371/journal.pone.0091821
   Shen TC, 2014, AM J RESP CRIT CARE, V189, P496, DOI 10.1164/rccm.201310-1792LE
   SILBERSTEIN SL, 1980, J RHEUMATOL, V7, P187
   Somers EC, 2014, ARTHRITIS RHEUMATOL, V66, P369, DOI 10.1002/art.38238
   Song JW, 2010, PLAST RECONSTR SURG, V126, P2234, DOI 10.1097/PRS.0b013e3181f44abc
   Souza DCC, 2012, J RHEUMATOL, V39, P496, DOI 10.3899/jrheum.110241
   Tektonidou MG, 2015, ARTHRIT CARE RES, V67, P1078, DOI 10.1002/acr.22575
   Thomas G, 2014, ARTHRITIS RHEUMATOL, V66, P2503, DOI 10.1002/art.38731
   Tien YC, 2016, PLOS ONE, V11, DOI 10.1371/journal.pone.0150816
   Urowitz MB, 2010, ARTHRIT CARE RES, V62, P881, DOI 10.1002/acr.20122
   Wiedermann FJ, 2000, J INTERN MED, V247, P723, DOI 10.1046/j.1365-2796.2000.00687.x
   Yeh CC, 2013, MAYO CLIN PROC, V88, P1091, DOI 10.1016/j.mayocp.2013.06.024
   Yeh JJ, 2014, PLOS ONE, V9, DOI 10.1371/journal.pone.0093847
   Yeh KW, 2013, RHEUMATOL INT, V33, P1805, DOI 10.1007/s00296-012-2643-6
   Yu KH, 2016, INT J RHEUM DIS, V19, P1175, DOI 10.1111/1756-185X.12828
   Zuily S, 2015, CURR RHEUMATOL REP, V17, DOI 10.1007/s11926-014-0478-8
NR 62
TC 6
Z9 6
U1 0
U2 4
PU PUBLIC LIBRARY SCIENCE
PI SAN FRANCISCO
PA 1160 BATTERY STREET, STE 100, SAN FRANCISCO, CA 94111 USA
SN 1932-6203
J9 PLOS ONE
JI PLoS One
PD SEP 21
PY 2016
VL 11
IS 9
AR e0163382
DI 10.1371/journal.pone.0163382
PG 17
WC Multidisciplinary Sciences
WE Science Citation Index Expanded (SCI-EXPANDED)
SC Science & Technology - Other Topics
GA DW8GK
UT WOS:000383892700054
PM 27654828
OA Green Published, Green Submitted, gold
DA 2022-06-17
ER

PT J
AU Mommertz, G
   Langer, S
   Koeppel, TA
   Schurink, GW
   Mess, WH
   Jacobs, MJ
AF Mommertz, Gottfried
   Langer, Stephan
   Koeppel, Thomas A.
   Schurink, Geert W.
   Mess, Werner H.
   Jacobs, Michael J.
TI Brain and spinal cord protection during simultaneous aortic arch and
   thoracoabdominal aneurysm repair
SO JOURNAL OF VASCULAR SURGERY
LA English
DT Article
ID ELEPHANT TRUNK TECHNIQUE; STAGED REPAIR; CIRCULATORY ARREST;
   REPLACEMENT; EXPERIENCE; MORTALITY
AB Objective: We assessed the surgical and neurological outcome of patients undergoing simultaneous repair of aortic arch and descending thoracic aortic aneurysms (DTAA) or thoracoabdominal aortic aneurysms (TAAA) via left thoracotomy or thoracolaparotomy.
   Methods: During a 6-year period, we performed 32 procedures in 23 male and 9 female patients with DTAA or TAAA with concomitant aortic arch aneurysms. The mean age of the patients was 50.9 years (range, 18-75 years). Twenty-two patients suffered from DTAA, 4 had type-I TAAA, and 6 had type-II TAAA. The entire aortic arch was involved in 12 patients and the distal hems-arch in 20 patients. The mean diameter of the aneurysms was 6 cm (range, 4.9-7.6 cm). All patients were operated on according to the protocol with cerebrospinal fluid drainage, distal aortic and selective organ perfusion, as well as antegrade brain perfusion. Neuromonitoring was performed by means of motor evoked potentials (MEPs), transcranial Doppler (TCD), and electroencephalography (EEG).
   Results: All patients survived the surgical procedure and 30-day mortality did not occur. At the end of the procedure, all patients had adequate MEPs, TCD, and EEG. One: patient died 47 days after operation due to gastrointestinal bleeding and therapy-resistant coagulopathy. Major postoperative complications like paraplegia or paraparesis, renal failure, and myocardial infarction were not encountered. One patient had a stroke but neurological deficits were irrelevant. Mean preoperative creatinine level was 125 mmol/L, which peaked to a mean maximal level of 130 and returned to 92 mmol/L at discharge. Other complications included bleeding requiring surgical intervention (n=4), arrhythmia (n=1), pneumonia (n=5), and respiratory distress syndrome (n=2). At a median follow-up of 38 months, all but 1 patient was alive and free of re-intervention.
   Conclusion: Single-stage repair of aortic arch and concomitant thoracic and thoracoabdominal aortic aneurysms via left-sided thoracotomy or thoraco-laparotomy yields excellent short- and midterm outcomes. Monitoring of cerebral and spinal cord function contributes to improved neurologic outcome. (J Vasc Surg 2009;49:886-92.)
C1 [Jacobs, Michael J.] European Vasc Ctr Aachen, Dept Vasc Surg, NL-6202 AZ Maastricht, Netherlands.
   Univ Hosp Aachen, Maastricht, Netherlands.
   [Mess, Werner H.] Univ Hosp Maastricht, Dept Neurophysiol, Maastricht, Netherlands.
RP Jacobs, MJ (通讯作者)，European Vasc Ctr Aachen, Dept Vasc Surg, POB 5800, NL-6202 AZ Maastricht, Netherlands.
EM m.jacobs@mumc.nl
RI Mess, Werner/AAB-9527-2020
CR Azizzadeh Ali, 2005, Perspect Vasc Surg Endovasc Ther, V17, P217, DOI 10.1177/153100350501700308
   Azizzadeh A, 2006, J VASC SURG, V44, P404, DOI 10.1016/j.jvs.2006.04.041
   Baraki H, 2007, ANN THORAC SURG, V83, pS819, DOI 10.1016/j.athoracsur.2006.10.083
   BORST HG, 1983, THORAC CARDIOV SURG, V31, P37, DOI 10.1055/s-2007-1020290
   BORST HG, 1988, J THORAC CARDIOV SUR, V95, P11
   Carrel T, 2001, J THORAC CARDIOV SUR, V122, P587, DOI 10.1067/mtc.2001.115924
   Chavan A, 2005, J VASC INTERV RADIOL, V16, P823
   Coselli JS, 2008, ANN THORAC SURG, V85, P956, DOI 10.1016/j.athoracsur.2007.11.014
   Coselli JS, 2007, ANN THORAC SURG, V83, pS862, DOI 10.1016/j.athoracsur.2006.10.088
   Estrera AL, 2002, ANN THORAC SURG, V74, pS1803, DOI 10.1016/S0003-4975(02)04151-6
   FANN JI, 1995, ANN THORAC SURG, V60, P1102, DOI 10.1016/0003-4975(95)00432-K
   Greenberg R, 2000, J VASC SURG, V31, P147, DOI 10.1016/S0741-5214(00)70076-0
   HEINEMANN MK, 1995, ANN THORAC SURG, V60, P2
   Jacobs Michael J, 2003, Semin Thorac Cardiovasc Surg, V15, P353, DOI 10.1053/S1043-0679(03)00084-4
   Jacobs MJ, 2006, J VASC SURG, V43, P239, DOI 10.1016/j.jvs.2005.09.042
   Jacobs MJ, 2002, J VASC SURG, V35, P30, DOI 10.1067/mva.2002.120041
   LeMaire SA, 2006, ANN THORAC SURG, V81, P1561, DOI 10.1016/j.athoracsur.2005.11.038
   MacArthur RG, 2005, SEMIN CARDIOTHORAC V, V9, P143, DOI 10.1177/108925320500900207
   Massimo CG, 1997, J CARDIAC SURG, V12, P261, DOI 10.1111/j.1540-8191.1997.tb00137.x
   MINALE C, 1994, J CARDIAC SURG, V9, P604, DOI 10.1111/j.1540-8191.1994.tb00893.x
   Mommertz G, 2008, EUR J VASC ENDOVASC, V35, P181, DOI 10.1016/j.ejvs.2007.10.013
   Safi HJ, 2004, ANN SURG, V240, P677, DOI 10.1097/01.sla.0000140756.30517.1b
   Safi HJ, 2001, CIRCULATION, V104, P2938, DOI 10.1161/hc4901.100362
   Schepens MA, 2002, EUR J CARDIO-THORAC, V21, P276, DOI 10.1016/S1010-7940(01)01088-0
   Svensson LG, 2004, ANN THORAC SURG, V78, P109, DOI 10.1016/j.athoracsur.2004.02.098
   SVENSSON LG, 1993, J THORAC CARDIOV SUR, V106, P19, DOI 10.1016/S0022-5223(19)33737-7
   Usui A, 2002, ANN THORAC SURG, V74, pS1821, DOI 10.1016/S0003-4975(02)04131-0
   WILLIAMS GM, 1991, J VASC SURG, V13, P23, DOI 10.1016/0741-5214(91)90009-J
NR 28
TC 22
Z9 22
U1 0
U2 1
PU MOSBY-ELSEVIER
PI NEW YORK
PA 360 PARK AVENUE SOUTH, NEW YORK, NY 10010-1710 USA
SN 0741-5214
J9 J VASC SURG
JI J. Vasc. Surg.
PD APR
PY 2009
VL 49
IS 4
BP 886
EP 892
DI 10.1016/j.jvs.2008.11.040
PG 7
WC Surgery; Peripheral Vascular Disease
WE Science Citation Index Expanded (SCI-EXPANDED)
SC Surgery; Cardiovascular System & Cardiology
GA 427CP
UT WOS:000264757700021
PM 19341883
OA Bronze
DA 2022-06-17
ER

PT J
AU Aziz, F
   Lehman, EB
   Reed, AB
AF Aziz, Faisal
   Lehman, Erik B.
   Reed, Amy B.
TI Increased Duration of Operating Time for Carotid Endarterectomy Is
   Associated with Increased Mortality
SO ANNALS OF VASCULAR SURGERY
LA English
DT Article
ID RISK ADJUSTMENT; SURGICAL CARE; QUALITY; OUTCOMES; INVOLVEMENT;
   MORBIDITY
AB Background: Carotid endarterectomy is the gold standard operation to prevent stroke in patients with symptomatic carotid artery stenosis and asymptomatic high-grade carotid artery stenosis. Longer operative times for different operations have been shown to affect the outcomes adversely. The purpose of this study was to determine the incidence of postoperative complications after carotid endarterectomy, and their relation to the operative times.
   Methods: The American College of Surgeons database was queried for all patients who underwent carotid endarterectomies from 2005 to 2007. Patients were divided into 2 groups based on the operative time (<140 min and >140 min). The incidence of preoperative morbidities and postoperative complications was then compared among these groups.
   Results: A total of 10,423 patients underwent carotid endarterectomies during this time period. Longer operative time (>140 min) is associated with higher incidence of 30-day mortality (1.3% vs. 0.7%, P = 0.013), length of stay >= 7 days (12.7% vs. 8.1%, P < 0.001), postoperative pneumonias (1.6% vs. 0.9%, P = 0.001), failure to wean from ventilator for more than 48 hr (1.8% vs. 0.6%, P < 0.001), and return to the operating room (6.5% vs. 5.2%, P = 0.010). Factors associated with longer operative times were the following: age <65 years (odds ratio [OR] 1.3, confidence interval [CI] 1.1-1.6), male gender (OR 1.6, CI 1.4-1.7), black race (OR 1.5, CI 1.2-1.8), history of myocardial infarction (OR 1.7, CI 1.2-2.4), higher American Society of Anesthesiologist score (OR 1.3, CI 1.1-1.6), presence of surgical trainees (OR 3.6, CI 1.7-7.4), and presence of surgical fellows (OR 1.7, CI 1.4-2.2).
   Conclusions: Longer operative times for carotid endarterectomy are associated with increased risk of postoperative complications. Factors associated with longer operative times for carotid endarterectomy can be identified preoperatively.
C1 [Aziz, Faisal; Reed, Amy B.] Penn State Univ, Coll Med, Penn State Heart & Vasc Inst, Div Vasc Surg, Hershey, PA USA.
   [Lehman, Erik B.] Penn State Univ, Coll Med, Dept Publ Hlth Sci, Hershey, PA USA.
RP Aziz, F (通讯作者)，Penn State Milton S Hershey Med Ctr, Div Vasc Surg, 500 Univ Dr,Mail Code H053,Room C4632, Hershey, PA 17033 USA.
EM faziz@hmc.psu.edu
CR Bilimoria KY, 2010, ANN SURG, V252, P183, DOI 10.1097/SLA.0b013e3181e4846e
   Cowan JA, 2002, J AM COLL SURGEONS, V195, P814, DOI 10.1016/S1072-7515(02)01345-5
   Daley J, 1997, J AM COLL SURGEONS, V185, P328, DOI 10.1016/S1072-7515(97)00090-2
   Desborough JP, 2000, BRIT J ANAESTH, V85, P109, DOI 10.1093/bja/85.1.109
   DiDato S, 2016, J VASC SURG, V63, P16, DOI 10.1016/j.jvs.2015.07.071
   Kasotakis G, 2014, ANN SURG, V260, P483, DOI 10.1097/SLA.0000000000000889
   Khuri SF, 1997, J AM COLL SURGEONS, V185, P315, DOI 10.1016/S1072-7515(01)00938-3
   KHURI SF, 1995, J AM COLL SURGEONS, V180, P519
   Shiloach M, 2010, J AM COLL SURGEONS, V210, P6, DOI 10.1016/j.jamcollsurg.2009.09.031
   Tan TW, 2012, J AM COLL SURGEONS, V215, P512, DOI 10.1016/j.jamcollsurg.2012.06.007
   Tseng WH, 2011, J AM COLL SURGEONS, V213, P19, DOI 10.1016/j.jamcollsurg.2011.03.014
NR 11
TC 13
Z9 14
U1 0
U2 1
PU ELSEVIER SCIENCE INC
PI NEW YORK
PA STE 800, 230 PARK AVE, NEW YORK, NY 10169 USA
SN 0890-5096
EI 1615-5947
J9 ANN VASC SURG
JI Ann. Vasc. Surg.
PD OCT
PY 2016
VL 36
BP 166
EP 174
DI 10.1016/j.avsg.2016.02.043
PG 9
WC Surgery; Peripheral Vascular Disease
WE Science Citation Index Expanded (SCI-EXPANDED)
SC Surgery; Cardiovascular System & Cardiology
GA DY2ZE
UT WOS:000384959800024
PM 27395809
DA 2022-06-17
ER

PT J
AU Calsolaro, V
   Antognoli, R
   Pasqualetti, G
   Okoye, C
   Aquilini, F
   Cristofano, M
   Briani, S
   Monzani, F
AF Calsolaro, Valeria
   Antognoli, Rachele
   Pasqualetti, Giuseppe
   Okoye, Chukwuma
   Aquilini, Ferruccio
   Cristofano, Michele
   Briani, Silvia
   Monzani, Fabio
TI 30-Day Potentially Preventable Hospital Readmissions In Older Patients:
   Clinical Phenotype And Health Care Related Risk Factors
SO CLINICAL INTERVENTIONS IN AGING
LA English
DT Article
DE potentially preventable readmission; length of stay; multidimensional
   geriatric assessment; older patients; frailty
ID LENGTH-OF-STAY; TRANSITIONAL CARE; ASSOCIATIONS; PREDICTORS; DISCHARGE;
   MORTALITY; OUTCOMES
AB Purpose: Early readmission rate has been regarded as an indicator of in-hospital and post-discharge quality of care. Evaluating the contributing factors is crucial to optimize the healthcare and target the intervention. In this study we evaluated the potential for preventing 30-day hospital readmission in a cohort of older patients and identified possible risk factors for readmission.
   Patients and methods: Diagnosis-Related Group (DRG) codes of patients consecutively hospitalized for acute disease in the Geriatrics Unit of the University Hospital of Pisa within a 1-year window were recorded. All the patients had received a comprehensive geriatric assessment. Crossing and elaboration of the DRG codes was performed by the Potentially Preventable Readmission Grouping software (3M (TM) Corporation). DRG codes were classified as stand-alone admissions (SA), index admissions (IA) and potentially preventable read-missions (PPR) within a time window of 30 days after discharge.
   Results: In total, 1263 SA and 171 IA were identified, with an overall PPR rate of 11.9%. Hospitalizations were significantly longer in IA and PPR than SA (p<0.05). The more frequent readmission causes were acute heart failure, pulmonary edema, sepsis, pneumonia and stroke. In acute heart failure a nonlinear U-shaped readmission trend (with nadir at 5 days of hospitalization) was observed while, in all the other DRG codes, the PPR rate increased with increasing length of hospitalization. Comprehensive geriatric assessment showed a significantly lower degree of disability and comorbidity in SA than IA patients. At stepwise regression analysis, a high degree of disability and comorbidity as well as the diagnosis of sepsis emerged as independent risk factors for PPR.
   Conclusion: Addressing PPR is crucial, especially in older patients. The adequacy of treatment during hospitalization (especially in cases of sepsis) as well as the setting of a comprehensive discharge plan, accounting for comorbidity and disability of the patients, are essential to reduce PPR.
C1 [Calsolaro, Valeria; Antognoli, Rachele; Pasqualetti, Giuseppe; Okoye, Chukwuma; Monzani, Fabio] Univ Hosp Pisa, Dept Clin & Expt Med, Geriatr Unit, Via Paradisa 2, I-56124 Pisa, Italy.
   [Aquilini, Ferruccio; Cristofano, Michele; Briani, Silvia] Univ Hosp Pisa, Hlth Management Dept, Pisa, Italy.
RP Monzani, F (通讯作者)，Univ Hosp Pisa, Dept Clin & Expt Med, Geriatr Unit, Via Paradisa 2, I-56124 Pisa, Italy.
EM fabio.monzani@med.unipi.it
RI Monzani, Fabio/K-8780-2016
OI Monzani, Fabio/0000-0003-1676-098X; Okoye, Chukwuma/0000-0003-2969-7393
CR Atzema CL, 2018, CMAJ, V17, P190
   Bianco A, 2012, PLOS ONE, V7, DOI 10.1371/journal.pone.0048263
   Boutwell AE, 2011, HEALTH AFFAIR, V30, P1272, DOI 10.1377/hlthaff.2011.0111
   Braes T, 2010, AGING CLIN EXP RES, V22, P345, DOI 10.1007/BF03324938
   Cesar M, 2017, CLIN GERIATR MED, V33, P293, DOI 10.1016/j.cger.2017.02.002
   Charlton K, 2012, EUR J CLIN NUTR, V66, P1224, DOI 10.1038/ejcn.2012.130
   Cotter G, 2016, J CARD FAIL, V22, P815, DOI 10.1016/j.cardfail.2015.12.017
   Fernandez-Gasso L, 2017, INT J CARDIOL, V248, P246, DOI 10.1016/j.ijcard.2017.07.094
   Garcia-Perez L, 2011, QJM-INT J MED, V104, P639, DOI 10.1093/qjmed/hcr070
   Greysen SR, 2015, JAMA INTERN MED, V175, P559, DOI 10.1001/jamainternmed.2014.7756
   HENDERSON J, 1989, BRIT MED J, V299, P709, DOI 10.1136/bmj.299.6701.709
   Holloway J J, 1988, Health Care Financ Rev, V10, P27
   Hwang U, 2018, J AM GERIATR SOC, V66, P459, DOI 10.1111/jgs.15235
   Krumholz HM, 2017, NEW ENGL J MED, V377, P1055, DOI 10.1056/NEJMsa1702321
   Laniece I, 2008, AGE AGEING, V37, P416, DOI 10.1093/ageing/afn093
   Lapointe-Shaw L, 2017, CAN MED ASSOC J, V189, pE1224, DOI 10.1503/cmaj.170092
   Maeda K, 2018, CLIN INTERV AGING, V13, P151, DOI 10.2147/CIA.S154129
   McIntyre LK, 2016, JAMA SURG, V151, P855, DOI 10.1001/jamasurg.2016.1258
   Naylor MD, 2013, J EVAL CLIN PRACT, V19, P727, DOI 10.1111/j.1365-2753.2011.01659.x
   Naylor MD, 2011, HEALTH AFFAIR, V30, P746, DOI 10.1377/hlthaff.2011.0041
   Royer S, 2018, J HOSP MED, V13, P336, DOI 10.12788/jhm.2905
   Sharma Y, 2017, BMJ OPEN, V7, DOI 10.1136/bmjopen-2017-018443
   Sud M, 2017, JACC-HEART FAIL, V5, P578, DOI 10.1016/j.jchf.2017.03.012
   Wesselius HM, 2018, JAMA INTERN MED, V178, P1201, DOI 10.1001/jamainternmed.2018.2669
   Whellan DJ, 2011, J CARD FAIL, V17, P649, DOI 10.1016/j.cardfail.2011.04.005
   Zhou HQ, 2016, BMJ OPEN, V6, DOI 10.1136/bmjopen-2016-011060
NR 26
TC 5
Z9 5
U1 0
U2 0
PU DOVE MEDICAL PRESS LTD
PI ALBANY
PA PO BOX 300-008, ALBANY, AUCKLAND 0752, NEW ZEALAND
EI 1178-1998
J9 CLIN INTERV AGING
JI Clin. Interv. Aging
PY 2019
VL 14
BP 1851
EP 1858
DI 10.2147/CIA.S208572
PG 8
WC Geriatrics & Gerontology
WE Science Citation Index Expanded (SCI-EXPANDED); Social Science Citation Index (SSCI)
SC Geriatrics & Gerontology
GA JJ3EF
UT WOS:000494043400001
PM 31806943
OA Green Published, gold
DA 2022-06-17
ER

PT J
AU Otsuka, H
   Kondo, K
   Ohara, Y
   Yasuda, M
   Kishimoto, N
   Sunaga, M
   Endo, K
   Arakawa, S
   Kinoshita, A
   Shinada, K
AF Otsuka, Hiromi
   Kondo, Keiko
   Ohara, Yuki
   Yasuda, Masayo
   Kishimoto, Natsuki
   Sunaga, Masayo
   Endo, Keiko
   Arakawa, Shinichi
   Kinoshita, Atsuhiro
   Shinada, Kayoko
TI An Inter- and Intraprofessional Education Program in Which Dental
   Hygiene Students Instruct Medical and Dental Students
SO JOURNAL OF DENTAL EDUCATION
LA English
DT Article
DE dental education; dental hygiene education; medical education;
   gerodontology; dental care for aged; long-term care; oral health care;
   interprofessional education; peer support
ID PERIODONTAL-DISEASE; ORAL CARE; NURSING-HOME; INTERPROFESSIONAL
   EDUCATION; ISCHEMIC-STROKE; HEALTH-CARE; RISK-FACTOR; TOOTH LOSS;
   PNEUMONIA; STAFF
AB The aim of this study was to develop, implement, and evaluate an inter- and intraprofessional education program with a peer support joint practice in which dental hygiene students teach medical and dental students about oral health care for older people requiring long-term care. In 2015 at Tokyo Medical and Dental University, 22 dental hygiene students in their third year at the School of Oral Health Care Sciences (OH3), 110 students in their third year at the School of Medicine (M3), and 52 students in their third year at the School of Dentistry (D3) participated in this program. The 0H3 students practiced with a whole-body type simulator to learn oral health care for older people and then taught the methods to the M3 and D3 students according to their self-designed teaching plan. All M3 and D3 students experienced being both practitioner and patient. The number of respondents and response rates on the questionnaires after the training were 22 (100%), 102 (92.7%), and 52 (100%) for the OH3, M3, and D3 students, respectively. Self-assessment by the 0H3 students indicated that they could supervise other students sufficiently (77-86%), and 91% of them found the preclinical practice with the simulator efficient for the peer support joint practice. Almost all the M3 and D3 students reported that they gained understanding of the methods (99%), significance (100%), and important points of oral health care for older people (97%) in addition to the jobs and roles of dental hygienists (93%) because of this program. The M3 students understood the methods and significance of oral health care more deeply than did the D3 students (p<0.05). This study found that an interprofessional program with a peer support joint practice to cultivate practical clinical ability aided in increasing understanding and cooperation between medicine and dentistry.
C1 [Otsuka, Hiromi; Shinada, Kayoko] Tokyo Med & Dent Univ, Grad Sch, Dept Prevent Oral Hlth Care Sci, Tokyo, Japan.
   [Kondo, Keiko; Arakawa, Shinichi] Tokyo Med & Dent Univ, Grad Sch, Dept Lifetime Oral Hlth Care Sci, Tokyo, Japan.
   [Ohara, Yuki; Kishimoto, Natsuki; Endo, Keiko] Tokyo Med & Dent Univ, Grad Sch, Dept Oral Hlth Care Educ, Tokyo, Japan.
   [Yasuda, Masayo] Tokyo Med & Dent Univ, Dent Hosp, Oral Hlth Care Clin, Tokyo, Japan.
   [Sunaga, Masayo; Kinoshita, Atsuhiro] Tokyo Med & Dent Univ, Inst Lib & Media Informat Technol, Dept Educ Media Dev, Tokyo, Japan.
RP Otsuka, H (通讯作者)，Tokyo Med & Dent Univ, Grad Sch, Dept Prevent Oral Hlth Care Sci, Bunkyo Ku, 1-5-45 Yushima, Tokyo 1138549, Japan.
EM hiromi.pvoh@tmd.ac.jp
CR Ajjawi R, 2009, MED EDUC, V43, P238, DOI 10.1111/j.1365-2923.2008.03280.x
   Alfano MC, 2012, J DENT EDUC, V76, P46
   Astrom AN, 2006, EUR J ORAL SCI, V114, P115, DOI 10.1111/j.1600-0722.2006.00336.x
   Barnes CM, 2014, J EVID-BASED DENT PR, V14, P103, DOI 10.1016/j.jebdp.2014.02.002
   Beck J, 1996, J PERIODONTOL, V67, P1123, DOI 10.1902/jop.1996.67.10s.1123
   Chan EY, 2012, APPL NURS RES, V25, P197, DOI 10.1016/j.apnr.2010.12.002
   Dharamsi S, 2009, J DENT EDUC, V73, P581
   Elter JR, 2004, J PERIODONTOL, V75, P782, DOI 10.1902/jop.2004.75.6.782
   Emingil G, 2000, J PERIODONTOL, V71, P1882, DOI 10.1902/jop.2000.71.12.1882
   Evans JL, 2012, EUR J DENT EDUC, V16, P239, DOI 10.1111/j.1600-0579.2012.00749.x
   Grau AJ, 2004, STROKE, V35, P496, DOI 10.1161/01.STR.0000110789.20526.9D
   Grau AJ, 1997, STROKE, V28, P1724, DOI 10.1161/01.STR.28.9.1724
   Grossi SG, 1997, J PERIODONTOL, V68, P713, DOI 10.1902/jop.1997.68.8.713
   Haumschild MS, 2009, J AM MED DIR ASSOC, V10, P667, DOI 10.1016/j.jamda.2009.01.002
   Ikebe K, 2007, ORAL SURG ORAL MED O, V103, P216, DOI 10.1016/j.tripleo.2005.12.001
   Johannsen A, 2012, INT J DENT HYG, V10, P270, DOI 10.1111/j.1601-5037.2011.00539.x
   Joshipura KJ, 2003, STROKE, V34, P47, DOI 10.1161/01.STR.0000052974.79428.0C
   Kurihara N, 2007, EUR J VASC ENDOVASC, V34, P102, DOI 10.1016/j.ejvs.2007.02.010
   Lindqvist L, 2013, INT J DENT HYG, V11, P298, DOI 10.1111/idh.12016
   Lopez NJ, 2002, J DENT RES, V81, P58, DOI 10.1177/154405910208100113
   Mattheos N, 2012, J DENT EDUC, V76, P1589
   Morison S, 2011, BRIT DENT J, V211, P477, DOI 10.1038/sj.bdj.2011.963
   Nango Eishu, 2010, Journal of Medical and Dental Sciences, V57, P109
   Quagliarello V, 2005, CLIN INFECT DIS, V40, P1, DOI 10.1086/426023
   Ruma M, 2008, AM J OBSTET GYNECOL, V198, DOI 10.1016/j.ajog.2007.12.002
   Shimoyama K, 2007, GERODONTOLOGY, V24, P204, DOI 10.1111/j.1741-2358.2007.00179.x
   Sjogren P, 2010, J ADV NURS, V66, P345, DOI 10.1111/j.1365-2648.2009.05181.x
   Storrs MJ, 2015, J DENT EDUC, V79, P249
   Teeuw WJ, 2010, DIABETES CARE, V33, P421, DOI 10.2337/dc09-1378
   Vanderbilt AA, 2013, ADV MED EDUC PRACT, V4, P227, DOI 10.2147/AMEP.S51962
   Weening-Verbree L, 2013, INT J NURS STUD, V50, P569, DOI 10.1016/j.ijnurstu.2012.12.004
   Wilder RS, 2008, J DENT EDUC, V72, P1231
   Yoneyama T, 1999, LANCET, V354, P515, DOI 10.1016/S0140-6736(05)75550-1
   Yoneyama T, 2002, J AM GERIATR SOC, V50, P430, DOI 10.1046/j.1532-5415.2002.50106.x
   Yoneyama T, 1996, ARCH GERONTOL GERIAT, V22, P11
   Yoon MN, 2012, GERODONTOLOGY, V29, pE525, DOI 10.1111/j.1741-2358.2011.00513.x
NR 36
TC 8
Z9 8
U1 1
U2 11
PU AMER DENTAL EDUCATION ASSOC-ADEA
PI WASHINGTON
PA 655 K STREET NW, SUITE 800, WASHINGTON, DC 20001 USA
SN 0022-0337
EI 1930-7837
J9 J DENT EDUC
JI J. Dent. Educ.
PD SEP
PY 2016
VL 80
IS 9
BP 1062
EP 1070
PG 9
WC Dentistry, Oral Surgery & Medicine
WE Science Citation Index Expanded (SCI-EXPANDED); Social Science Citation Index (SSCI)
SC Dentistry, Oral Surgery & Medicine
GA DV8WL
UT WOS:000383217300005
PM 27587573
DA 2022-06-17
ER

PT J
AU Vikamaa, P
   Makitie, AA
   Railo, M
   Tornwall, J
   Alback, A
   Lepantalo, M
AF Vikamaa, Pirkka
   Makitie, Antti A.
   Railo, Mikael
   Tornwall, Jyrki
   Alback, Anders
   Lepantalo, Mauri
TI Midline mandibulotomy and interposition grafting for lesions involving
   the internal carotid artery below the skull base
SO JOURNAL OF VASCULAR SURGERY
LA English
DT Article
ID VERTICAL RAMUS OSTEOTOMY; RESECTION; EXPOSURE; ANEURYSMS; CANCER; TUMORS
AB Background: The distal part of the internal carotid artery (ICA) close to the skull base can be reached surgically with different approaches. Exposure using the standard lateral incision is eventually limited by bony structures which preclude the wide-angled operative field necessary for en bloc resection of tumors or primary vascular pathology that abuts the parapharyngeal space. In these unusual cases, use of a combined midline mandibulotomy and neck incision provides necessary operative exposure.
   Aim: We report our experience using combined midline mandibulotomy and neck incision for exposure of high carotid lesions. We also discuss different surgical and endovascular approaches in light of the literature.
   Patients and Methods. Five patients were operated on for high ICA lesions: 2 for malignant head and neck tumors, 1 for an extended paraganglioma, and 2 for large symptomatic ICA aneurysms. All ICAs were reconstructed with an autologous vein interposition graft and the distal anastomoses were performed within the most distal 3 cm of the ICA adjacent to the orifice of bony carotid canal.
   Results: All operations were technically successful with no operative mortality or strokes. One aneurysm patient and the paraganglioma patient had minimal long-term sequelae from this procedure. One patient with an extended lingual epidermoid carcinoma was recurrence free at 3.6 years. One aneurysm patient died due to aspiration pneumonia 30 days postoperatively and another patient had early recurrent tumor growth and died due to that after 15 months. Four patients (80%) suffered a major cranial nerve injury in the operation mainly due to the extensive nature of the disease process.
   Conclusion: Exposure of the distal carotid artery using midline mandibulotomy is rarely required. However, this technique represents an excellent option for cases of malignancies arising from the oral cavity which abut the carotid artery and instances in which primary carotid pathology extends medially alongside the parapharyngeal space. Performance of these cases should be accomplished by a multidisciplinary, surgical team comprised of head and neck and vascular specialists. High rates of cranial nerve deficits should be anticipated. (J Vasc Surg 2009;49:86-92.)
C1 [Vikamaa, Pirkka; Railo, Mikael; Alback, Anders; Lepantalo, Mauri] Univ Helsinki, Cent Hosp, Dept Surg, Div Vasc Surg, FI-00029 Helsinki, Finland.
   [Makitie, Antti A.] Univ Helsinki, Cent Hosp, Div Otorhinolaryngol, FI-00029 Helsinki, Finland.
   [Tornwall, Jyrki] Univ Helsinki, Cent Hosp, Div Maxillofacial Surg, FI-00029 Helsinki, Finland.
RP Vikamaa, P (通讯作者)，Univ Helsinki, Cent Hosp, Dept Surg, Div Vasc Surg, POB 340, FI-00029 Helsinki, Finland.
EM pirkka.vikatmaa@hus.fi
CR Alimi YS, 1996, J VASC SURG, V24, P249, DOI 10.1016/S0741-5214(96)70100-3
   Amin MR, 1999, LARYNGOSCOPE, V109, P1402, DOI 10.1097/00005537-199909000-00007
   Beretta F, 2006, NEUROSURGERY, V59, P25, DOI 10.1227/01.NEU.0000219877.43072.49
   Chazono H, 2005, ACTA OTO-LARYNGOL, V125, P196, DOI 10.1080/00016480410017486-1
   DOSSA C, 1990, J VASC SURG, V12, P319, DOI 10.1067/mva.1990.22486
   DUBNER S, 1991, HEAD NECK-J SCI SPEC, V13, P389, DOI 10.1002/hed.2880130502
   El-Sabrout R, 2000, J VASC SURG, V31, P702, DOI 10.1067/mva.2000.104101
   HERNANDEZ MT, 2006, J VASC SURG, V44, P642
   Hertzer NR, 2000, J VASC SURG, V31, P823, DOI 10.1067/mva.2000.105675
   Kumins NH, 2001, ANN VASC SURG, V15, P25, DOI 10.1007/BF02693796
   LARSEN PE, 1992, J VASC SURG, V15, P226, DOI 10.1016/0741-5214(92)70033-H
   Longo G Matthew, 2005, Semin Vasc Surg, V18, P178, DOI 10.1053/j.semvascsurg.2005.09.002
   MCCREADY RA, 1989, J VASC SURG, V10, P274
   MOCK CN, 1991, J VASC SURG, V13, P846
   Muhm M, 2002, ACTA OTO-LARYNGOL, V122, P561, DOI 10.1080/00016480260092417
   Ozlugedik S, 2005, ACTA OTO-LARYNGOL, V125, P1111, DOI 10.1080/00016480510035421
   ROSSOKHIN AV, 2000, ANTOLOGIYA SOVREMENN, V1, P23
   SHAHA AR, 1991, SEMIN SURG ONCOL, V7, P25, DOI 10.1002/ssu.2980070107
   Shohat I, 2005, INT J ORAL MAX SURG, V34, P639, DOI 10.1016/j.ijom.2005.03.002
   Wright JG, 1996, J VASC SURG, V23, P775, DOI 10.1016/S0741-5214(96)70239-2
NR 20
TC 15
Z9 16
U1 0
U2 1
PU MOSBY-ELSEVIER
PI NEW YORK
PA 360 PARK AVENUE SOUTH, NEW YORK, NY 10010-1710 USA
SN 0741-5214
J9 J VASC SURG
JI J. Vasc. Surg.
PD JAN
PY 2009
VL 49
IS 1
BP 86
EP 92
DI 10.1016/j.jvs.2008.08.047
PG 7
WC Surgery; Peripheral Vascular Disease
WE Science Citation Index Expanded (SCI-EXPANDED)
SC Surgery; Cardiovascular System & Cardiology
GA 395UA
UT WOS:000262547800015
PM 18951752
OA Bronze
DA 2022-06-17
ER

PT J
AU Arulkumaran, N
   Sixma, ML
   Jentho, E
   Ceravola, E
   Bass, PS
   Kellum, JA
   Unwin, RJ
   Tam, FWK
   Singer, M
AF Arulkumaran, Nishkantha
   Sixma, Marije L.
   Jentho, Elisa
   Ceravola, Elias
   Bass, Paul S.
   Kellum, John A.
   Unwin, Robert J.
   Tam, Fred W. K.
   Singer, Mervyn
TI Sequential Analysis of a Panel of Biomarkers and Pathologic Findings in
   a Resuscitated Rat Model of Sepsis and Recovery
SO CRITICAL CARE MEDICINE
LA English
DT Article
DE acute kidney injury; animal model; biomarkers; sepsis
ID ACUTE KIDNEY INJURY; CRITICALLY-ILL PATIENTS; FLUID ACCUMULATION; TISSUE
   INHIBITOR; CREATININE; METALLOPROTEINASE-2; OSTEOPONTIN; PNEUMONIA;
   MORTALITY; PROTEIN-7
AB Objectives: To characterize the temporal pattern of a panel of blood and urinary biomarkers in an animal model of fecal peritonitis and recovery.
   Design: Prospective observational animal study.
   Setting: University research laboratory.
   Subjects: Male Wistar rats.
   Interventions: A fluid-resuscitated, long-term (3 d) rat model of sepsis (fecal peritonitis) and recovery was used to understand the temporal association of sepsis biomarkers in relation to systemic hemodynamics, inflammation, and renal function. At predefined time points (3, 6, 12, 24, 48, 72 hr), animals (>= 6 per group) underwent echocardiography, blood and urine sampling, and had kidneys taken for histological analysis. Comparison was made against sham-operated controls and naive animals.
   Measurements and Main Results: The systemic proinflammatory response was maximal at 6 hours, corresponding with the nadir of stroke volume. Serum creatinine peaked late (24 hr), when clinical recovery was imminent. Histological evidence of tubular injury and cell death was minimal. After a recovery period, all biomarkers returned to levels approaching those observed in sham animals. Apart from urine clusterin and interleukin-18, all other urinary biomarkers were elevated at earlier time points compared with serum creatinine. Urine neutrophil gelatinase-associated lipocalin was the most sensitive marker among those studied, rising from 3 hours. While serum creatinine fell at 12 hours, serum cystatin C increased, suggestive of decreased creatinine production.
   Conclusions: Novel information is reported on the temporal profile of a panel of renal biomarkers in sepsis in the context of systemic and renal inflammation and recovery. Insight into the pathophysiology of acute kidney injury is gleaned from the temporal change markers of renal injury (urine neutrophil gelatinase-associated lipocalin, kidney injury molecule-1, calbindin), followed by a marker of cell cycle arrest (urine insulin-like growth factor-binding protein 7) and, finally, by functional markers of filtration (serum creatinine and cystatin C). These clinically relevant findings should have significant influence on future clinical testing.
C1 [Arulkumaran, Nishkantha; Sixma, Marije L.; Jentho, Elisa; Ceravola, Elias; Singer, Mervyn] UCL, Div Med, Bloomsbury Inst Intens Care Med, London, England.
   [Arulkumaran, Nishkantha; Bass, Paul S.; Unwin, Robert J.] UCL, Div Med, Dept Nephrol, London, England.
   [Arulkumaran, Nishkantha; Tam, Fred W. K.] Imperial Coll, Hammersmith Hosp, Renal & Transplant Ctr, London, England.
   [Bass, Paul S.] Royal Free Hosp, Dept Cellular Pathol, London, England.
   [Kellum, John A.] Univ Pittsburgh, Dept Crit Care Med, Ctr Crit Care Nephrol, Pittsburgh, PA USA.
RP Singer, M (通讯作者)，UCL, Div Med, Bloomsbury Inst Intens Care Med, London, England.
EM m.singer@ucl.ac.uk
RI Singer, Mervyn/Q-6142-2019; Kellum, John/AAP-3072-2020
OI Singer, Mervyn/0000-0002-1042-6350; Kellum, John/0000-0003-1995-2653;
   Jentho, Elisa/0000-0002-4790-7860
FU Wellcome Trust/Charity Open Access Fund (COAF); Wellcome Trust Clinical
   Research Training Fellowship; U.K. Intensive Care Society New
   Investigator Award; Astute Medical; Wellcome Trust/COAF; AstraZeneca;
   Biotechnology and Biological Sciences Research Council; GlaxoSmithKline
   (GSK); GSK; Wellcome Trust; U.K. Intensive Care Society Young
   Investigator Award; MRC; European Union; Abbott; Deltex; DSTL; Magnus
   Oxygen; NewB Innovation; Oxford Optronix; Probe Scientific; National
   Institute for Health Research [ACF-2007-21-020] Funding Source:
   researchfish
FX Dr. Arulkumaran received support for article research from Wellcome
   Trust/Charity Open Access Fund (COAF); he and his institution
   (University College London) received grant support from the Wellcome
   Trust Clinical Research Training Fellowship (grant in support of this
   project in part, including Dr. Arulkumaran's salary); and additional
   funding for the biomarker analysis was provided by an U.K. Intensive
   Care Society New Investigator Award awarded to Dr. Arulkumaran. Dr.
   Kellum's institution received funding from Astute Medical (consulting
   and grant support), and he has licensed unrelated technologies through
   the University of Pittsburgh to Astute Medical. Dr. Unwin received
   support for article research from Wellcome Trust/COAF. Dr. Tam's
   institution received funding from AstraZeneca (research project grant);
   he received support for article research from Wellcome Trust/COAF and
   disclosed receiving a Case Fellowship joint award from Biotechnology and
   Biological Sciences Research Council and GlaxoSmithKline (GSK) on P2 x 7
   receptor in eye disease; he disclosed that he is the chief investigator
   of the randomized controlled trial of Syk inhibitor in IgA nephropathy,
   has been on the Advisory Board of MedImmune, has a consultancy agreement
   with Rigel Pharmaceuticals, and has also received research grants from
   GSK; he disclosed he is the cosupervisor of a Wellcome Trust Clinical
   Research Training Fellow for Dr. Arulkumaran, who is the first author of
   this article. Dr. Singer's institution received funding from Wellcome
   Trust (PhD studentship), U.K. Intensive Care Society Young Investigator
   Award, from various academic grants (e.g., Wellcome Trust, MRC, European
   Union), and from different companies that are paid to the institution to
   support research activity (e.g., with Abbott, Deltex, DSTL, Magnus
   Oxygen, NewB Innovation, Oxford Optronix, Probe Scientific). He has
   performed consultancy/advisory board work or received speaker fees from
   Bayer, Biotest, Deltex, Fresenius, Merck, Pfizer, SOBI, and he is
   Scientific Officer for Magnus Oxygen; he received support for article
   research from Wellcome Trust/COAF. The remaining authors have disclosed
   that they do not have any potential conflicts of interest.
CR Bagshaw SM, 2008, NEPHROL DIAL TRANSPL, V23, P1569, DOI 10.1093/ndt/gfn009
   Chan YL, 2012, CRIT CARE MED, V40, P1261, DOI 10.1097/CCM.0b013e31823da98d
   Doi K, 2009, J AM SOC NEPHROL, V20, P1217, DOI 10.1681/ASN.2008060617
   Dyson A, 2011, INTENS CARE MED, V37, P1192, DOI 10.1007/s00134-011-2227-z
   Hollenberg SM, 2001, AM J RESP CRIT CARE, V164, P891, DOI 10.1164/ajrccm.164.5.2010073
   Honore PM, 2016, CRIT CARE MED, V44, P1851, DOI 10.1097/CCM.0000000000001827
   Kashani K, 2013, CRIT CARE, V17, DOI 10.1186/cc12503
   Kellum JA, 2007, ARCH INTERN MED, V167, P1655, DOI 10.1001/archinte.167.15.1655
   Koyner JL, 2015, J AM SOC NEPHROL, V26, P1747, DOI 10.1681/ASN.2014060556
   Langenberg C, 2008, CRIT CARE, V12, DOI [10.1186/cc6823, 10.1186/cc6863]
   Leelahavanichkul A, 2014, AM J PHYSIOL-RENAL, V307, pF939, DOI 10.1152/ajprenal.00025.2013
   Lerolle N, 2010, INTENS CARE MED, V36, P471, DOI 10.1007/s00134-009-1723-x
   Liu KD, 2011, CRIT CARE MED, V39, P2665, DOI 10.1097/CCM.0b013e318228234b
   Macedo E, 2010, CRIT CARE, V14, DOI 10.1186/cc9004
   Peng Zhi-Yong, 2016, Intensive Care Med Exp, V4, P12, DOI 10.1186/s40635-016-0086-1
   Peng ZY, 2012, CRIT CARE MED, V40, P538, DOI 10.1097/CCM.0b013e31822f0d2e
   Persy VP, 1999, KIDNEY INT, V56, P601, DOI 10.1046/j.1523-1755.1999.00581.x
   Prowle JR, 2015, INTENS CARE MED, V41, P160, DOI 10.1007/s00134-014-3538-7
   Ralib AM, 2012, J AM SOC NEPHROL, V23, P322, DOI 10.1681/ASN.2011040325
   Rudiger A, 2013, CLIN SCI, V124, P391, DOI 10.1042/CS20120334
   Srisawat N, 2011, KIDNEY INT, V80, P545, DOI 10.1038/ki.2011.160
   Takasu O, 2013, AM J RESP CRIT CARE, V187, P509, DOI 10.1164/rccm.201211-1983OC
   Tonomura Y, 2011, TOXICOLOGY, V290, P241, DOI 10.1016/j.tox.2011.10.001
   Turnbull IR, 2003, SHOCK, V19, P310, DOI 10.1097/00024382-200304000-00003
   Uchino S, 2005, JAMA-J AM MED ASSOC, V294, P813, DOI 10.1001/jama.294.7.813
   Xie YS, 2001, KIDNEY INT, V60, P1645, DOI 10.1046/j.1523-1755.2001.00032.x
NR 26
TC 18
Z9 19
U1 0
U2 6
PU LIPPINCOTT WILLIAMS & WILKINS
PI PHILADELPHIA
PA TWO COMMERCE SQ, 2001 MARKET ST, PHILADELPHIA, PA 19103 USA
SN 0090-3493
EI 1530-0293
J9 CRIT CARE MED
JI Crit. Care Med.
PD AUG
PY 2017
VL 45
IS 8
BP E821
EP E830
DI 10.1097/CCM.0000000000002381
PG 10
WC Critical Care Medicine
WE Science Citation Index Expanded (SCI-EXPANDED)
SC General & Internal Medicine
GA FA5FY
UT WOS:000405469600010
PM 28430696
OA Green Published, Green Accepted, Green Submitted
DA 2022-06-17
ER

PT J
AU Foley, DJ
   Monjan, AA
   Masaki, KH
   Enright, PL
   Quan, SF
   White, LR
AF Foley, DJ
   Monjan, AA
   Masaki, KH
   Enright, PL
   Quan, SF
   White, LR
TI Associations of symptoms of sleep apnea with cardiovascular disease,
   cognitive impairment, and mortality among older Japanese-American men
SO JOURNAL OF THE AMERICAN GERIATRICS SOCIETY
LA English
DT Article; Proceedings Paper
CT 16th Congress of the International-Association-of-Gerontology
CY AUG 16-18, 1997
CL HONOLULU, HAWAII
SP Int Assoc Gerontol
DE sleep apnea; snoring; daytime sleepiness; mortality; cognitive
   impairment; cardiovascular disease
ID DAYTIME SLEEPINESS; RISK FACTOR; POPULATION; ADULTS; DISTURBANCES;
   PREVALENCE; HEALTH; INFARCTION; DEMENTIA; HAWAII
AB OBJECTIVES: To examine the association between symptoms of sleep apnea and prevalent cardiovascular disease, cognitive impairment, and subsequent 3-year mortality.
   DESIGN: A longitudinal study.
   SETTING: Participants lived in the community on Oahu, Hawaii
   PARTICIPANTS: A total of 2905 older Japanese-American men participating in the fourth examination of the Honolulu Heart Program cohort study from 1991-1993, which is the baseline for the Honolulu-Asia Aging Study of dementia.
   MEASUREMENTS: Self-reported snoring, daytime sleepiness, and breathing pauses; diagnosed cardiovascular disease and dementia; cognitive functioning and vital status approximately 3 years later.
   RESULTS: More than 12% of the participants reported that they often or always snored loudly, and 8% reported being sleepy most of the day. Fewer than 2% reported that they stop breathing when sleeping, and this was found more frequently among habitual snorers (7%, P < .001) and those sleepy during the day (5%. P < .001). The prevalence of habitual snoring declined in the older age groups, was higher among those with greater Body Mass Index scores, and was not associated with the reporting of daytime sleepiness, diagnosis of heart disease, stroke, dementia, or cognitive impairment. Daytime sleepiness was more prevalent at older ages and was associated with a higher prevalence of heart disease and with cognitive impairment and dementia, chronic obstructive pulmonary disease, and diabetes. Self-reported apnea was associated only with a history of pneumonia. Three-year mortality was not associated with these symptoms after adjusting for prevalent heart disease and cognitive impairment.
   CONCLUSION: Symptoms of sleep apnea are reported less frequently in older Japanese-American men. Excessive daytime sleepiness is associated with poor cognition and dementia, but whether it also is an indicator for sleep apnea in this age group remains unclear. Epidemiologic studies of sleep apnea in older adults will require polysomnography to determine accurately the correlates and consequences of this condition.
C1 NIA, Bethesda, MD 20892 USA.
   Univ Hawaii, John A Burns Sch Med, Honolulu, HI 96822 USA.
   Univ Arizona, Coll Med, Resp Sci Ctr, Tucson, AZ USA.
RP Foley, DJ (通讯作者)，NIA, Rm 3C-309,Bethesda Gateway Bldg,7201 Wisconsin Av, Bethesda, MD 20892 USA.
RI Quan, Stuart/J-5026-2019
OI Quan, Stuart/0000-0002-9474-7679
FU DIVISION OF EPIDEMIOLOGY AND CLINICAL APPLICATIONS [N01HC002901] Funding
   Source: NIH RePORTER; NATIONAL INSTITUTE ON AGING [N01AG042149] Funding
   Source: NIH RePORTER; NHLBI NIH HHS [N01-HC-02901] Funding Source:
   Medline; NIA NIH HHS [N01-AG-4-2149] Funding Source: Medline
CR American Psychiatric Association, 1987, DIAGN STAT MAN MENT
   ANCOLIISRAEL S, 1994, SLEEP, V17, P77, DOI 10.1093/sleep/17.1.77
   ANCOLIISRAEL S, 1991, SLEEP, V14, P486, DOI 10.1093/sleep/14.6.486
   BLIWISE DL, 1987, J AM GERIATR SOC, V35, P132
   BLIWISE DL, 1991, CHEST, V99, P600, DOI 10.1378/chest.99.3.600
   Bliwise DL, 1996, J AM GERIATR SOC, V44, P1407
   BRESNITZ EA, 1994, EPIDEMIOL REV, V16, P210, DOI 10.1093/oxfordjournals.epirev.a036151
   BRESNITZ EA, 1994, EPIDEMIOL REV, V16, P227
   CARSKADON MA, 1989, PRINCIPLES PRACTICE, P665
   Chyou PH, 1996, AM J EPIDEMIOL, V143, P750
   Dealberto MJ, 1996, J AM GERIATR SOC, V44, P1287, DOI 10.1111/j.1532-5415.1996.tb01397.x
   Enright PL, 1996, SLEEP, V19, P531, DOI 10.1093/sleep/19.7.531
   Hays JC, 1996, J AM GERIATR SOC, V44, P693, DOI 10.1111/j.1532-5415.1996.tb01834.x
   HONSBERG AE, 1995, CHEST, V108, P604, DOI 10.1378/chest.108.3.604
   HUNG J, 1990, LANCET, V336, P261, DOI 10.1016/0140-6736(90)91799-G
   Janson C, 1996, EUR RESPIR J, V9, P2132, DOI 10.1183/09031936.96.09102132
   JAVAHERI S, 1995, ANN INTERN MED, V122, P487, DOI 10.7326/0003-4819-122-7-199504010-00002
   KAGAN A, 1974, J CHRON DIS, V27, P345, DOI 10.1016/0021-9681(74)90014-9
   KLINK ME, 1994, CHEST, V105, P151, DOI 10.1378/chest.105.1.151
   KOSKENVUO M, 1985, LANCET, V1, P893
   LAUNER LJ, 1995, JAMA-J AM MED ASSOC, V274, P1846, DOI 10.1001/jama.274.23.1846
   LEIGH TJ, 1988, ANN RHEUM DIS, V47, P40, DOI 10.1136/ard.47.1.40
   LUGARESI E, 1980, SLEEP, V3, P221, DOI 10.1093/sleep/3.3-4.221
   NEAU JP, 1995, ACTA NEUROL SCAND, V92, P63
   OHATA Y, NIPPON KYOBU SHIKK S, V31, P34
   Quan SF, 1997, SLEEP, V20, P1077
   SAS Institute Inc, 1989, SAS STAT US GUID VER, V2
   Schmitt FA, 1996, SLEEP, V19, P59
   SFORZA E, 1993, SLEEP DISORDERS INSO, P17
   Strobel RJ, 1996, SLEEP, V19, P104, DOI 10.1093/sleep/19.2.104
   Teng E L, 1994, Int Psychogeriatr, V6, P45, DOI 10.1017/S1041610294001602
   White L, 1996, JAMA-J AM MED ASSOC, V276, P955, DOI 10.1001/jama.276.12.955
   WHITE LR, 1997, COGNITIVE DECLINE ST, P23
   Whitney CW, 1998, SLEEP, V21, P27, DOI 10.1093/sleep/21.1.27
   WIGGINS CL, 1990, SLEEP, V13, P245, DOI 10.1093/sleep/13.3.245
   YOUNG T, 1993, NEW ENGL J MED, V328, P1230, DOI 10.1056/NEJM199304293281704
NR 36
TC 69
Z9 74
U1 0
U2 14
PU LIPPINCOTT WILLIAMS & WILKINS
PI PHILADELPHIA
PA 530 WALNUT ST, PHILADELPHIA, PA 19106-3621 USA
SN 0002-8614
J9 J AM GERIATR SOC
JI J. Am. Geriatr. Soc.
PD MAY
PY 1999
VL 47
IS 5
BP 524
EP 528
DI 10.1111/j.1532-5415.1999.tb02564.x
PG 5
WC Geriatrics & Gerontology; Gerontology
WE Conference Proceedings Citation Index - Science (CPCI-S); Conference Proceedings Citation Index - Social Science &amp; Humanities (CPCI-SSH); Science Citation Index Expanded (SCI-EXPANDED); Social Science Citation Index (SSCI)
SC Geriatrics & Gerontology
GA 194NU
UT WOS:000080201100004
PM 10323643
DA 2022-06-17
ER

PT J
AU Pancholy, S
   Patel, G
   Pancholy, M
   Nanavaty, S
   Coppola, J
   Kwan, T
   Patel, T
AF Pancholy, Samir
   Patel, Gaurav
   Pancholy, Maitri
   Nanavaty, Sukrut
   Coppola, John
   Kwan, Tak
   Patel, Tejas
TI Association Between Health Insurance Status and In-Hospital Outcomes
   After ST-Segment Elevation Myocardial Infarction
SO AMERICAN JOURNAL OF CARDIOLOGY
LA English
DT Article
ID SMOKERS PARADOX; ADULTS; CARE; DISEASE; ACCESS
AB Lack of health insurance is associated with adverse clinical outcomes; however, association between health insurance status and outcomes in patients presenting with ST elevation myocardial infarction (STEMI) is unclear. Using the Nationwide Inpatient Sample data from 2003 to 2014, hospitalizations with STEMI in patients 18 years of age and older were extracted. Based on health insurance status, patients were categorized into insured and uninsured groups. The primary outcome measure was in-hospital mortality. Adjusted analysis using inverse probability weighting with multivariable regression was performed to identify independent predictors of in-hospital mortality. Of 2,710,375 patients included in the final analysis, 220,770 patients were uninsured. Unadjusted in-hospital mortality was lower in uninsured patients (5.1% vs 9.3%; p<0.001). Adjusted analysis showed that lack of health insurance was associated with the worst in-hospital mortality (odds ratio [OR] = 1.77, 95% confidence interval [CI] 1.72 to 1.82; p<0.001). Other independent predictors of in hospital mortality were low household income (OR = 1.08, 95% CI 1.07 to 1.09; p<0.001), acute stroke (OR = 2.87, 95% CI 2.80 to 2.95; p<0.001), acute kidney injury (OR = 2.60, 95% CI 2.57 to 2.64; p<0.001), cardiac arrest (OR = 8.88, 95% CI 8.77 to 8.99; p<0.001), cardiogenic shock (OR = 5.81, 95% CI 5.74 to 5.88; p<0.001), requirement of pericardiocentesis (OR = 10.54, 95% CI 9.64 to 11.52; p<0.001), gastrointestinal bleeding (OR = 1.41, 95% CI 1.38 to 1.54; p<0.001), and pneumonia (OR = 1.43, 95% CI 1.41 to 1.45; p<0.001). The multivariate model demonstrated good statistical discrimination (c-statistic = 0.89). In conclusion, lack of health insurance is independently associated with increased in-hospital mortality in patients presenting with STEMI. (C) 2017 Elsevier Inc. All rights reserved.
C1 [Pancholy, Samir; Patel, Gaurav; Nanavaty, Sukrut] Wright Ctr Grad Med Educ, Div Cardiol, Scranton, PA 18503 USA.
   [Pancholy, Maitri] Jefferson Med Coll, Div Cardiol, Philadelphia, PA USA.
   [Coppola, John] NYU, Med Ctr, Div Cardiol, New York, NY 10016 USA.
   [Kwan, Tak] Beth Israel Deaconess Med Ctr, Div Cardiol, New York, NY 10003 USA.
   [Patel, Tejas] Apex Heart Inst, Div Cardiol, Ahmadabad, Gujarat, India.
RP Pancholy, S (通讯作者)，Wright Ctr Grad Med Educ, Div Cardiol, Scranton, PA 18503 USA.
EM pancholy8@gmail.com
RI Patel, Tejas/AAT-6528-2020
OI Patel, Tejas/0000-0001-9433-6493
CR Agarwal S, 2014, J AM HEART ASSOC, V3, DOI 10.1161/JAHA.114.001057
   Agency for Healthcare Research and Quality (AHRQ), 2011, HEALTHC COST UT PROJ
   Asplin BR, 2005, JAMA-J AM MED ASSOC, V294, P1248, DOI 10.1001/jama.294.10.1248
   Ayanian JZ, 2000, JAMA-J AM MED ASSOC, V284, P2061, DOI 10.1001/jama.284.16.2061
   BARBASH GI, 1995, J AM COLL CARDIOL, V26, P1222, DOI 10.1016/0735-1097(95)00299-5
   DeVoe JE, 2003, AM J PUBLIC HEALTH, V93, P786, DOI 10.2105/AJPH.93.5.786
   Elixhauser A, 1998, MED CARE, V36, P8, DOI 10.1097/00005650-199801000-00004
   Fowler-Brown A, 2007, J GEN INTERN MED, V22, P502, DOI 10.1007/s11606-007-0127-2
   HADLEY J, 1991, JAMA-J AM MED ASSOC, V265, P374, DOI 10.1001/jama.265.3.374
   HCUP National Inpatient Sample (NIS), 2012, HEALTHC COST UT PROJ
   Kirtane AJ, 2015, J AM COLL CARDIOL, V65, P1116, DOI 10.1016/j.jacc.2015.01.012
   Parikh PB, 2011, AM HEART J, V162, P512, DOI 10.1016/j.ahj.2011.06.002
   Wilper AP, 2008, ANN INTERN MED, V149, P170, DOI 10.7326/0003-4819-149-3-200808050-00006
NR 13
TC 19
Z9 20
U1 0
U2 1
PU EXCERPTA MEDICA INC-ELSEVIER SCIENCE INC
PI BRIDGEWATER
PA 685 ROUTE 202-206 STE 3, BRIDGEWATER, NJ 08807 USA
SN 0002-9149
EI 1879-1913
J9 AM J CARDIOL
JI Am. J. Cardiol.
PD OCT 1
PY 2017
VL 120
IS 7
BP 1049
EP 1054
DI 10.1016/j.amjcard.2017.06.041
PG 6
WC Cardiac & Cardiovascular Systems
WE Science Citation Index Expanded (SCI-EXPANDED)
SC Cardiovascular System & Cardiology
GA FJ3IR
UT WOS:000412626000002
PM 28823480
DA 2022-06-17
ER

PT J
AU Vainas, T
   Stassen, FRM
   Schurink, GWH
   Tordoir, JHM
   Welten, RJTJ
   van den Akker, LHJM
   Kurvers, HAJM
   Bruggeman, CA
   Kitslaar, PJEHM
AF Vainas, T
   Stassen, FRM
   Schurink, GWH
   Tordoir, JHM
   Welten, RJTJ
   van den Akker, LHJM
   Kurvers, HAJM
   Bruggeman, CA
   Kitslaar, PJEHM
TI Secondary prevention of atherosclerosis through Chlamydia pneumoniae
   eradication (SPACE trial): A randomised clinical trial in patients with
   peripheral arterial disease
SO EUROPEAN JOURNAL OF VASCULAR AND ENDOVASCULAR SURGERY
LA English
DT Article
DE atherosclerosis; peripheral vascular disease; Chlamydia pneumonia;
   azithromycin; randomized clinical trial
ID ACUTE MYOCARDIAL-INFARCTION; CORONARY-HEART-DISEASE; EARLY CAROTID
   ATHEROSCLEROSIS; PLACEBO-CONTROLLED TRIAL; DOUBLE-BLIND;
   CARDIOVASCULAR-DISEASE; ANTIBIOTIC-TREATMENT; ENDOTHELIAL FUNCTION;
   HELICOBACTER-PYLORI; INFECTIOUS-DISEASES
AB Background. Sero-epidemiological and experimental studies suggest that Chlamydia pneumoniae infections play ail important role in the development of atherosclerosis. Clinical trials have shown contradictory results regarding the efficacy of antibiotics to prevent atherosclerosis-related complications hi patients with coronary artery disease. Our aim was to study the effect of a short course of azithromycin on the incidence of cardiovascular events and peripheral vascular function in patients with stable peripheral arterial disease (PAD).
   Patients and methods. Five hundred and nine PAD-patients were randomised to receive either a 3-day course of azithromycin (500 mg daily) or placebo, with 2 years of follow-up. C. pneumoniae serology was determined at baseline. Clinical endpoints were death, coronary events (myocardial infarction, unstable angina, and/or coronary revascularization procedures), cerebral events (stroke, TIA, and/or carotid endarterectomy) and peripheral arterial complications (increased PAD-symptoms with decreased ankle-brachial index (ABPI, 0.1-point decrease after 12 moths), and/or peripheral revascularization procedures).
   Results. Five hundred and nine patients (160 women) with an atherosclerotic risk factor profile were randomised, 257 patients to azithromycin and 252 to placebo. Four hundred and forty nine patients (88%) had intermittent claudication and 60 (12%) had critical limb ischemia. By 24-month follow up, 182 patients (36%) developed 252 complications (45 deaths, 34 coronary events, 34 cerebral events and 139 peripheral arterial complications). C. pneumoniae IgA-titres were associated with the development of cardiovascular events. Nevertheless, the number of complications (131 in the azithromycin group vs. 121 in the placebo group) and the number of patients that developed complications (98 (38%) in the azithromycin vs. 84 (33%) in the placebo group) was comparable in both treatment groups. Life table analysis showed no effect of azithromycin on survival or ABPl.
   Conclusion. A short-term course of azithromycin offers no benefits for survival or ankle pressure in PAD-patients.
C1 Maastricht Univ Hosp, Dept Surg, NL-6202 AZ Maastricht, Netherlands.
   Univ Limburg, Cardiovasc Res Inst Maastricht, Maastricht, Netherlands.
   Maastricht Univ Hosp, Dept Med Microbiol, Maastricht, Netherlands.
   Atrium Med Ctr, Dept Surg, Heerlen, Netherlands.
   Maasland Hosp, Dept Surg, Sittard, Netherlands.
RP Vainas, T (通讯作者)，Maastricht Univ Hosp, Dept Surg, POB 5800, NL-6202 AZ Maastricht, Netherlands.
EM t.vainas@ah.unimaas.nl
RI Tordoir, Jan/AAE-4083-2020
CR Aceti A, 1996, BRIT MED J, V313, P428
   ADAM E, 1987, LANCET, V2, P291
   [Anonymous], 1997, Cardiovasc Res, V35, P2
   Axisa B, 2002, STROKE, V33, P2858, DOI 10.1161/01.STR.0000038098.04291.F6
   Bloemenkamp DGM, 2002, ATHEROSCLEROSIS, V163, P149, DOI 10.1016/S0021-9150(01)00761-4
   Cercek B, 2003, LANCET, V361, P809, DOI 10.1016/S0140-6736(03)12706-7
   Diehm C, 2004, ATHEROSCLEROSIS, V172, P95, DOI 10.1016/S0021-9150(03)00204-1
   Dormandy J A, 1991, Eur J Vasc Surg, V5, P131, DOI 10.1016/S0950-821X(05)80676-0
   Dowell SF, 2001, CLIN INFECT DIS, V33, P492, DOI 10.1086/322632
   Dunn HJ, 1996, DRUGS, V51, P483, DOI 10.2165/00003495-199651030-00013
   Espinola-Klein C, 2002, CIRCULATION, V105, P15, DOI 10.1161/hc0102.101362
   FABRICANT CG, 1978, J EXP MED, V148, P335, DOI 10.1084/jem.148.1.335
   Frothingham C, 1911, ARCH INTERN MED, V8, P0153
   Gieffers J, 1998, ANTIMICROB AGENTS CH, V42, P2762, DOI 10.1128/AAC.42.10.2762
   Gieffers J, 2001, CIRCULATION, V103, P351
   Gottlieb SS, 1997, LANCET, V349, P662, DOI 10.1016/S0140-6736(97)22010-6
   Grayston JT, 2000, J INFECT DIS, V181, pS402, DOI 10.1086/315596
   Gupta S, 1997, CIRCULATION, V96, P404
   Gurfinkel E, 1999, EUR HEART J, V20, P121, DOI 10.1053/euhj.1998.1283
   Gurfinkel E, 1997, LANCET, V350, P404, DOI 10.1016/S0140-6736(97)07201-2
   Jackson LA, 1999, J ANTIMICROB CHEMOTH, V44, P411, DOI 10.1093/jac/44.3.411
   KUO CC, 1993, J INFECT DIS, V167, P841, DOI 10.1093/infdis/167.4.841
   Kutlin A, 2002, ANTIMICROB AGENTS CH, V46, P409, DOI 10.1128/AAC.46.2.409-412.2002
   Kuvin JT, 2003, AM J CARDIOL, V91, P732, DOI 10.1016/S0002-9149(02)03417-3
   Leinonen M, 2002, LANCET INFECT DIS, V2, P11, DOI 10.1016/S1473-3099(01)00168-2
   Libby P, 1997, CIRCULATION, V96, P4095
   Markus HS, 1999, CIRCULATION, V100, P832, DOI 10.1161/01.CIR.100.8.832
   Melissano G, 1999, EUR J VASC ENDOVASC, V18, P355, DOI 10.1053/ejvs.1999.0915
   MEYER AP, 1993, ANTIMICROB AGENTS CH, V37, P2318, DOI 10.1128/AAC.37.11.2318
   Mosorin M, 2001, J VASC SURG, V34, P606, DOI 10.1067/mva.2001.117891
   Muhlestein JB, 2000, CIRCULATION, V102, P1755
   Neumann FJ, 2001, LANCET, V357, P2085, DOI 10.1016/S0140-6736(00)05181-3
   O'Connor CM, 2003, JAMA-J AM MED ASSOC, V290, P1459, DOI 10.1001/jama.290.11.1459
   Ophuls W, 1921, J AMER MED ASSOC, V76, P700
   Osler W., 1908, MODERN MED ITS PRACT, P429
   Parchure N, 2002, CIRCULATION, V105, P1298, DOI 10.1161/hc1102.105649
   PESONEN E, 1981, AM HEART J, V101, P512, DOI 10.1016/0002-8703(81)90150-2
   Ross R, 1999, NEW ENGL J MED, V340, P115, DOI 10.1056/NEJM199901143400207
   SAIKKU P, 1988, LANCET, V2, P983, DOI 10.1016/S0140-6736(88)90741-6
   Sander D, 2004, CIRCULATION, V109, P1010, DOI 10.1161/01.CIR.0000117232.30832.EC
   Sander D, 2001, CIRCULATION, V103, P1390, DOI 10.1161/01.CIR.103.10.1390
   Sinisalo J, 2002, CIRCULATION, V105, P1555, DOI 10.1161/01.CIR.0000012544.07696.1F
   Sinisalo J, 1998, J ANTIMICROB CHEMOTH, V41, P85, DOI 10.1093/jac/41.1.85
   Siscovick DS, 2000, CIRCULATION, V102, P2335, DOI 10.1161/01.CIR.102.19.2335
   SPODICK DH, 1984, AM J CARDIOL, V53, P481, DOI 10.1016/0002-9149(84)90016-X
   Stone AFM, 2002, CIRCULATION, V106, P1219, DOI 10.1161/01.CIR.0000027820.66786.CF
   Vainas T, 2003, APMIS, V111, P363, DOI 10.1034/j.1600-0463.2003.1110210.x
   Vainas T, 2002, STROKE, V33, P1249, DOI 10.1161/01.STR.0000014508.65367.8F
   Vammen S, 2001, BRIT J SURG, V88, P1066, DOI 10.1046/j.0007-1323.2001.01845.x
   Wiesli P, 2002, CIRCULATION, V105, P2646, DOI 10.1161/01.CIR.0000017862.08503.15
   Zahn R, 2003, CIRCULATION, V107, P1253, DOI 10.1161/01.CIR.0000054613.57105.06
NR 51
TC 24
Z9 24
U1 0
U2 1
PU W B SAUNDERS CO LTD
PI LONDON
PA 32 JAMESTOWN RD, LONDON NW1 7BY, ENGLAND
SN 1078-5884
EI 1532-2165
J9 EUR J VASC ENDOVASC
JI Eur. J. Vasc. Endovasc. Surg.
PD APR
PY 2005
VL 29
IS 4
BP 403
EP 411
DI 10.1016/j.ejvs.2005.01.001
PG 9
WC Surgery; Peripheral Vascular Disease
WE Science Citation Index Expanded (SCI-EXPANDED)
SC Surgery; Cardiovascular System & Cardiology
GA 911MI
UT WOS:000228006500013
PM 15749042
OA Bronze
DA 2022-06-17
ER

PT J
AU Kougias, P
   Sharath, S
   Barshes, NR
   Chen, ML
   Mills, JL
AF Kougias, Panos
   Sharath, Sherene
   Barshes, Neal R.
   Chen, Millie
   Mills, Joseph L., Sr.
TI Effect of postoperative anemia and baseline cardiac risk on serious
   adverse outcomes after major vascular interventions
SO JOURNAL OF VASCULAR SURGERY
LA English
DT Article; Proceedings Paper
CT Vascular Annual Meeting of the Society-for-Vascular-Surgery
CY JUN 08-11, 2016
CL National Harbor, MD
SP Soc Vasc Surg
ID INTRAOPERATIVE BLOOD-TRANSFUSION; NONCARDIAC SURGERY; RESTRICTIVE
   TRANSFUSION; CELL TRANSFUSIONS; MORTALITY; TRIAL; REQUIREMENTS;
   ASSOCIATION; DEFINITION; CARE
AB Objective: Published data suggest that permissive anemia strategies that allow nadir hemoglobin (nHb) values of 7 g/dL or lower are safe in a variety of clinical settings. The appropriateness of these strategies in patients at high risk for adverse postoperative cardiac events remains unclear. We sought to determine the combined effect of postoperative nHb and cardiac risk status on major complications after vascular surgical interventions.
   Methods: This was a single-institution retrospective analysis of consecutive patients who underwent elective open procedures for occlusive vascular disease and aneurysm repair, either open or endovascular. The Revised Cardiac Risk Index (RCRI) was used to assess baseline cardiac risk. Primary outcome was a composite end point of mortality or major ischemic events (myocardial infarction, stroke, acute kidney injury, or coronary revascularization) within 90 days from the index operation. Secondary outcomes included intensive care unit (ICU) length of stay (LOS) and 90-day respiratory complications (pneumonia, ventilator dependence for > 48 hours postoperatively, or reintubation). Hierarchical multivariable regression was used to model each outcome with adjustment for age, type of operation, baseline comorbidities, and intraoperative covariates.
   Results: We analyzed 2508 operations performed during 8 years in 2106 patients with a mean age of 67 years (range, 45-90 years). In the fully adjusted multivariable model, lower values of nHb increased the risk of the primary composite end point (odds ratio [OR], 1.24; P <.001, representing a 24% increase in the odds of the composite end point for each 1-g/ dL increase in nHb). In the same model, RCRI class II (OR, 1.8; P <.001), class III (OR, 2.06; P <.0001), and class IV (OR, 2.35; P <.0001) were associated with progressively increasing odds of the composite end point compared with RCRI class I. An interaction term between transfusion and nHb was not significant statistically, indicating that the harmful effect of anemia was independent of blood transfusion. Lower values of nHb also increased the risk of respiratory complications (OR, 1.41; P =.002) and ICU LOS (average 2.6-day increase per 1-g/dL increase of nHb; P <.0001).
   Conclusions: Postoperative anemia increases the rate of early postoperative mortality and major ischemic events, particularly in patients at higher baseline cardiac risk. It also adversely affects respiratory complications and ICU LOS. Until a randomized trial definitively settles the issue, restrictive transfusion strategies should be practiced with caution in patients undergoing major vascular interventions.
C1 [Kougias, Panos; Sharath, Sherene; Barshes, Neal R.; Chen, Millie; Mills, Joseph L., Sr.] Michael E DeBakey VA Med Ctr, Houston, TX USA.
   [Kougias, Panos; Sharath, Sherene; Barshes, Neal R.; Chen, Millie; Mills, Joseph L., Sr.] Baylor Coll Med, Div Vasc Surg & Endovasc Therapy, Houston, TX 77030 USA.
RP Kougias, P (通讯作者)，Houston VAMC, Michael E DeBakey Dept Surg, 2002 Holcombe Blvd,OCL 112, Houston, TX 77030 USA.
EM pkougias@bcm.edu
RI Mills, Joseph L./L-2023-2019
OI Mills, Joseph/0000-0002-4955-4384
CR Abdelsattar ZM, 2015, ANN SURG, V262, P1, DOI 10.1097/SLA.0000000000001264
   Bellomo R, 2004, CRIT CARE, V8, pR204, DOI 10.1186/cc2872
   Bennett-Guerrero E, 2010, JAMA-J AM MED ASSOC, V304, P1568, DOI 10.1001/jama.2010.1406
   Bernard AC, 2009, J AM COLL SURGEONS, V208, P931, DOI 10.1016/j.jamcollsurg.2008.11.019
   Bush RL, 1997, AM J SURG, V174, P143, DOI 10.1016/S0002-9610(97)00073-1
   Carson JL, 2013, AM HEART J, V165, P964, DOI 10.1016/j.ahj.2013.03.001
   Carson JL, 2012, ANN INTERN MED, V157, P49, DOI 10.7326/0003-4819-157-1-201206190-00429
   Carson JL, 2012, COCHRANE DB SYST REV, DOI 10.1002/14651858.CD002042.pub3
   Carson JL, 2011, NEW ENGL J MED, V365, P2453, DOI 10.1056/NEJMoa1012452
   Ferraris VA, 2012, ARCH SURG-CHICAGO, V147, P49, DOI 10.1001/archsurg.2011.790
   Glance LG, 2011, ANESTHESIOLOGY, V114, P283, DOI 10.1097/ALN.0b013e3182054d06
   Hajjar LA, 2010, JAMA-J AM MED ASSOC, V304, P1559, DOI 10.1001/jama.2010.1446
   Hebert PC, 1999, NEW ENGL J MED, V340, P409, DOI 10.1056/NEJM199902113400601
   Henke PK, 2010, SURGERY, V148, P883, DOI 10.1016/j.surg.2010.07.009
   Holst LB, 2014, NEW ENGL J MED, V371, P1381, DOI 10.1056/NEJMoa1406617
   Larson G, 2010, SURGERY, V148, P889
   Lee TH, 1999, CIRCULATION, V100, P1043, DOI 10.1161/01.CIR.100.10.1043
   Madjdpour C, 2005, BRIT J ANAESTH, V95, P33, DOI 10.1093/bja/aeh290
   Murphy GJ, 2015, NEW ENGL J MED, V372, P997, DOI 10.1056/NEJMoa1403612
   Patel A, 2013, NEW ENGL J MED, V368, P1362, DOI 10.1056/NEJMc1301256
   Qian F, 2013, ANN SURG, V257, P266, DOI 10.1097/SLA.0b013e31825ffc37
   Thygesen K, 2012, CIRCULATION, V126, P2020, DOI 10.1161/CIR.0b013e31826e1058
   Wang JK, 2010, VOX SANG, V98, P2, DOI 10.1111/j.1423-0410.2009.01223.x
   Wu WC, 2012, ANN SURG, V255, P708, DOI 10.1097/SLA.0b013e31824a55b9
   Zenteno AC, 2016, ANN SURG, V264, P973, DOI 10.1097/SLA.0000000000001560
NR 25
TC 14
Z9 14
U1 0
U2 4
PU MOSBY-ELSEVIER
PI NEW YORK
PA 360 PARK AVENUE SOUTH, NEW YORK, NY 10010-1710 USA
SN 0741-5214
J9 J VASC SURG
JI J. Vasc. Surg.
PD DEC
PY 2017
VL 66
IS 6
BP 1836
EP 1843
DI 10.1016/j.jvs.2017.05.113
PG 8
WC Surgery; Peripheral Vascular Disease
WE Science Citation Index Expanded (SCI-EXPANDED); Conference Proceedings Citation Index - Science (CPCI-S)
SC Surgery; Cardiovascular System & Cardiology
GA FN3UA
UT WOS:000415925300028
PM 28947229
OA Bronze
DA 2022-06-17
ER

PT J
AU Spielmanns, M
   Pekacka-Egli, AM
   Cecon, M
   Witassek, F
   Schoendorf, S
   Lutz, D
   Hermann, M
AF Spielmanns, Marc
   Pekacka-Egli, Anna-Maria
   Cecon, Mikis
   Witassek, Fabienne
   Schoendorf, Sabine
   Lutz, Dietmar
   Hermann, Matthias
TI COVID-19 Outbreak During Inpatient Rehabilitation Impact on Settings and
   Clinical Course of Neuromusculoskeletal Rehabilitation Patients
SO AMERICAN JOURNAL OF PHYSICAL MEDICINE & REHABILITATION
LA English
DT Article
DE Nosocomial Infection; COVID-19; Rehabilitation; Outcome; Therapy
   Reduction; FIM
ID STROKE REHABILITATION; NOSOCOMIAL INFECTION; HEALTH-CARE; STAY;
   GUIDELINES; PREDICTORS; PNEUMONIA; LENGTH; SCORE
AB Objective
   The COVID-19 pandemic affects a large number of patients. The impact on feasibility and outcome of rehabilitation during COVID-19 actually remains unclear. Nosocomial infection of healthcare workers or hospitalized patients is common, and prevention of nosocomial infections during rehabilitation is challenging. Therefore, we analyzed a cohort of nosocomial infected COVID-19 patients in a single-center inpatient rehabilitation clinic and described performance and outcome. Design
   The cohort (N = 27) describes patients with nosocomial SARS-CoV-2 infection while participating in neuromusculoskeletal rehabilitation. Infection was caused by an initially unidentified so-called superspreader. We compared this cohort with all neuromusculoskeletal rehabilitation inpatients of 2019 (comparison group). Normally distributed continuous variables were presented as mean with standard deviation and the t test was used for comparison between groups. Linear regression was used to assess the impact of COVID-19 on Functional Independence Measure at discharge. Results
   COVID-19 patients were mostly male (66.7%) with an age of 71.5 +/- 12.3 yrs. Age, sex, and cumulated comorbidities of the comparison group (n = 786) were not different from the COVID-19 group. A total of 92.6% of COVID-19 patients had a mild or moderate course, two patients had to be referred to acute hospital because of respiratory failure, and one of these patients died in the acute hospital. After implementation of a strict hygiene concept, no further nosocomial COVID-19 infections were detected. The rehabilitation duration was significantly longer in the COVID-19 group (54.2 +/- 23.6 days vs. 32.1 +/- 17.7 days, P < 0.001). Daily therapy duration was 132.3 +/- 44 mins before SARS-CoV-2 infection and reduced to 81.9 +/- 27.3 mins during COVID-19 (P < 0.001). After discontinuation of isolation measures, therapy duration increased significantly (99.3 +/- 70.2 mins, P < 0.05).
   The baseline Functional Independence Measure score was higher in the COVID-19 group (91.93 +/- 25.64 points vs. 82.98 +/- 22.73 points) and Functional Independence Measure improvements were lower in COVID-19 patients than in the 2019 comparison group (6.96 +/- 8.96 points vs. 20.3 +/- 15.98 points, P < 0.001). COVID-19 infection itself had a strong negative impact on Functional Independence Measure change as identified by regression analysis. Linear regression analysis showed that COVID-19 reduced the Functional Independence Measure at discharge by 8.9 points (95% CI = -14.725 to -3.097, P = 0.003) after correction for Functional Independence Measure at admission, age, sex, and morbidity index at admission. Conclusions
   COVID-19 had a strong negative impact on rehabilitation benefits as assessed by Functional Independence Measure. Neuromusculoskeletal rehabilitation could be continued, but all patients received less therapy minutes during isolation. After implementation of a strict COVID-19-specific hygiene concept, no further infections were detected.
C1 [Spielmanns, Marc; Pekacka-Egli, Anna-Maria; Cecon, Mikis; Schoendorf, Sabine] Zurcher RehaZentren Klin Wald, Pulm Med & Sleep Med Ctr, Wald, Switzerland.
   [Spielmanns, Marc] Univ Witten Herdecke, Fac Hlth, Dept Pulm Med, Witten, Germany.
   [Pekacka-Egli, Anna-Maria; Lutz, Dietmar] Zurcher RehaZentren Klin Wald, Neurol Rehabil, Wald, Switzerland.
   [Witassek, Fabienne] Univ Zurich, AMIS Plus Data Ctr, Epidemiol Biostat & Prevent Inst, Zurich, Switzerland.
   [Hermann, Matthias] Univ Hosp Zurich, Univ Heart Ctr Zurich, Dept Cardiol, Zurich, Switzerland.
RP Spielmanns, M (通讯作者)，Zurcher RehaZentren Klin Wald, CH-8636 Wald, Switzerland.
EM spielmanns@me.com; anna.maria.monsterrat@gmail.com;
   mikis.cecon@zhreha.ch; fabienne.witassek@uzh.ch;
   sabine.schoendorf@zhreha.ch; dietmar.lutz@zhreha.ch;
   matthias.hermann@usz.ch
RI Pekacka-Egli, Anna Maria/ABE-1254-2021
OI Hermann, Matthias/0000-0002-0694-7719
CR Arvand M, 2018, J HOSP INFECT, V98, P14, DOI 10.1016/j.jhin.2017.07.004
   Chang MC, 2020, AM J PHYS MED REHAB, V99, P475, DOI 10.1097/PHM.0000000000001428
   Colorado B, 2014, PM&R, V6, P988, DOI 10.1016/j.pmrj.2014.05.017
   Glockl R, 2020, PNEUMOLOGIE, V74, P496, DOI 10.1055/a-1193-9315
   Greig JD, 2012, EPIDEMIOL INFECT, V140, P1151, DOI 10.1017/S0950268811002731
   Hermann M, 2020, AM J PHYS MED REHAB, V99, P865, DOI 10.1097/PHM.0000000000001549
   Huang J, 2020, ZHONGHUA LAO DONG WE, V38, P192, DOI [10.3760/, DOI 10.3760/CMA.J.CN121094-20200219-00063, 10.3760/cma.j.cn121094-20200219-00063]
   Kang LJ, 2020, BRAIN BEHAV IMMUN, V87, P11, DOI 10.1016/j.bbi.2020.03.028
   Kwakkel G, 1997, STROKE, V28, P1550, DOI 10.1161/01.STR.28.8.1550
   Liang WH, 2020, JAMA INTERN MED, V180, P1081, DOI 10.1001/jamainternmed.2020.2033
   LINACRE JM, 1994, ARCH PHYS MED REHAB, V75, P127
   Mylotte JM, 2001, INFECT CONT HOSP EP, V22, P83, DOI 10.1086/501868
   Ramalingam MB, 2020, AM J PHYS MED REHAB, V99, P1092, DOI 10.1097/PHM.0000000000001606
   Renner CIE, 2016, CLIN REHABIL, V30, P637, DOI 10.1177/0269215515600206
   Ros L, 2007, MED CLIN-BARCELONA, V128, P441, DOI 10.1157/13100582
   Salvi F, 2008, J AM GERIATR SOC, V56, P1926, DOI 10.1111/j.1532-5415.2008.01935.x
   Spratt N, 2003, J CLIN NEUROSCI, V10, P665, DOI 10.1016/j.jocn.2002.12.001
   Veerbeek JM, 2014, PLOS ONE, V9, DOI 10.1371/journal.pone.0087987
   Vitacca M, 2020, RESPIRATION, V99, P493, DOI 10.1159/000508399
   Wang DW, 2020, JAMA-J AM MED ASSOC, V323, P1061, DOI 10.1001/jama.2020.1585
   Wen XJ, 2020, AM J INFECT CONTROL, V48, P730, DOI 10.1016/j.ajic.2020.04.001
   Winstein CJ, 2016, STROKE, V47, pE98, DOI 10.1161/STR.0000000000000098
   Xiang YT, 2020, LANCET PSYCHIAT, V7, P228, DOI 10.1016/S2215-0366(20)30046-8
   Zaremski JL, 2017, PM&R, V9, P1244, DOI 10.1016/j.pmrj.2017.07.006
NR 24
TC 2
Z9 2
U1 0
U2 2
PU LIPPINCOTT WILLIAMS & WILKINS
PI PHILADELPHIA
PA TWO COMMERCE SQ, 2001 MARKET ST, PHILADELPHIA, PA 19103 USA
SN 0894-9115
EI 1537-7385
J9 AM J PHYS MED REHAB
JI Am. J. Phys. Med. Rehabil.
PD MAR
PY 2021
VL 100
IS 3
BP 203
EP 208
DI 10.1097/PHM.0000000000001686
PG 6
WC Rehabilitation; Sport Sciences
WE Science Citation Index Expanded (SCI-EXPANDED)
SC Rehabilitation; Sport Sciences
GA QI4OE
UT WOS:000618957900009
PM 33443857
OA Bronze
DA 2022-06-17
ER

PT J
AU ElBardissi, AW
   Shekar, P
   Couper, GS
   Cohn, LH
AF ElBardissi, Andrew W.
   Shekar, Prem
   Couper, Gregory S.
   Cohn, Lawrence H.
TI Minimally invasive aortic valve replacement in octogenarian, high-risk,
   transcatheter aortic valve implantation candidates
SO JOURNAL OF THORACIC AND CARDIOVASCULAR SURGERY
LA English
DT Article
ID ELDERLY-PATIENTS; DECISION-MAKING; EUROPEAN SYSTEM; CARDIAC-SURGERY;
   OPERATIVE RISK; LATE OUTCOMES; STENOSIS; EUROSCORE; MORTALITY; SURVIVAL
AB Objective: Risk-stratifying algorithms are currently used to determine which patients may be at prohibitive risk for surgical aortic valve replacement, and thus candidates for transcatheter aortic valve implantation. Minimally invasive surgical approaches have been successful in reducing morbidity and improving survival after aortic valve replacement, especially in octogenarians. We documented outcomes after minimally invasive aortic valve replacement in high-risk octogenarians who may be considered candidates for percutaneous/transapical aortic valve replacement.
   Methods: From 1996 to 2009, minimally invasive aortic valve replacement was performed in 249 consecutive octogenarians. We used the modified European System for Cardiac Operative Risk Evaluation and Society of Thoracic Surgeons score to risk-stratify patients and characterize all early and late results.
   Results: The mean age at operation was 84 +/- 3 (range 80-95) years, and 111 patients (45%) were male. Twenty-one percent (n = 52) had previous cardiac surgery. Operative mortality was 3% (n = 8/249). The median modified European System for Cardiac Operative Risk Evaluation (11%; interquartile range, 6-14) and Society of Thoracic Surgeons score (10.5%; interquartile range, 7-17) were not predictive of 30-day mortality in this cohort of patients (European System for Cardiac Operative Risk Evaluation c-index = 0.527, P = .74, Society of Thoracic Surgeons score c-index = 0.67, P = .18). Despite their poor predictive power, the Society of Thoracic Surgeons score and European System for Cardiac Operative Risk Evaluation were correlated with each other (r = 0.40, P < .0001). Postoperative complications included stroke in 10 patients (4%), pneumonia in 3 patients (1%), renal failure requiring dialysis in 2 patients (1%), cardiac arrest in 2 patients (1%), pulmonary embolism in 1 patient (1%), and sepsis in 1 patient (1%). Follow-up was available for 238 patients (96%) and extended up to 12 years. Overall, long-term survival after minimally invasive aortic valve replacement at 1, 5, and 10 years was 93%, 77%, and 56%, respectively. There was no significant difference in long-term survival compared with that of a US age-and gender-matched population (standardized mortality ratio, 1.01; 95% confidence interval, 0.76-1.37; P = .88). A multivariate Cox-proportional hazards model indicated that increasing age (hazard ratio, 1.10; P = .008) and severe chronic obstructive pulmonary disease (hazard ratio, 2.52; P < .007) were significant predictors of survival. By using these factors, a clinical prediction model (P = .02) was developed and demonstrated that low-risk patients (first quartile prediction score) had 1-, 5-, and 8-year survival of 94%, 84%, and 67%, whereas high-risk patients (third quartile prediction score) had 1-, 5-, and 8-year survival of 89%, 74%, and 49%, respectively.
   Conclusions: Patients thought to be high-risk candidates for surgical aortic valve replacement have excellent outcomes after minimally invasive surgery with long-term survival that is no different than that of an age- and gender-matched US population. These data provide a benchmark against which outcomes of transcatheter aortic valve implantation could be compared. (J Thorac Cardiovasc Surg 2011;141:328-35)
C1 [ElBardissi, Andrew W.; Shekar, Prem; Couper, Gregory S.; Cohn, Lawrence H.] Harvard Univ, Div Cardiac Surg, Sch Med, Brigham & Womens Hosp, Boston, MA 02115 USA.
RP Cohn, LH (通讯作者)，Harvard Univ, Div Cardiac Surg, Sch Med, Brigham & Womens Hosp, 75 Francis St, Boston, MA 02115 USA.
EM lcohn@partners.org
CR Bouma BJ, 2004, J HEART VALVE DIS, V13, P374
   Brown ML, 2008, J THORAC CARDIOV SUR, V136, P566, DOI 10.1016/j.jtcvs.2007.10.091
   Cohn LH, 1997, ANN SURG, V226, P421, DOI 10.1097/00000658-199710000-00003
   Collett D, 2015, MODELLING SURVIVAL D
   Cosgrove DM, 1996, ANN THORAC SURG, V62, P596, DOI 10.1016/0003-4975(96)00418-3
   Cribier A, 2002, CIRCULATION, V106, P3006, DOI 10.1161/01.CIR.0000047200.36165.B8
   Dewey TM, 2008, J THORAC CARDIOV SUR, V135, P180, DOI 10.1016/j.jtcvs.2007.09.011
   Finkelstein DM, 2003, J NATL CANCER I, V95, P1434, DOI 10.1093/jnci/djg052
   Florath I, 2010, EUR J CARDIO-THORAC, V37, P1304, DOI 10.1016/j.ejcts.2009.12.025
   Grube E, 2007, J AM COLL CARDIOL, V50, P69, DOI 10.1016/j.jacc.2007.04.047
   Himbert D, 2009, J AM COLL CARDIOL, V54, P303, DOI 10.1016/j.jacc.2009.04.032
   Iung B, 2005, EUR HEART J, V26, P2714, DOI 10.1093/eurheartj/ehi471
   Kobayashi KJ, 2009, J CARDIAC SURG, V24, P637, DOI 10.1111/j.1540-8191.2009.00906.x
   Leontyev S, 2009, ANN THORAC SURG, V87, P1440, DOI 10.1016/j.athoracsur.2009.01.057
   Likosky DS, 2009, CIRCULATION, V120, pS127, DOI 10.1161/CIRCULATIONAHA.108.842641
   Melby SJ, 2007, ANN THORAC SURG, V83, P1651, DOI 10.1016/j.athoracsur.2006.09.068
   Mihaljevic T, 2004, ANN SURG, V240, P529, DOI 10.1097/01.sla.0000137141.55267.47
   Nashef SAM, 1999, EUR J CARDIO-THORAC, V16, P9, DOI 10.1016/S1010-7940(99)00134-7
   Nissinen J, 2009, EUR J CARDIO-THORAC, V36, P799, DOI 10.1016/j.ejcts.2009.03.069
   O'Brien SM, 2009, ANN THORAC SURG, V88, pS23, DOI 10.1016/j.athoracsur.2009.05.056
   Rodes-Cabau J, 2008, AM J CARDIOL, V102, P1240, DOI 10.1016/j.amjcard.2008.06.061
   Rodes-Cabau J, 2010, J AM COLL CARDIOL, V55, P1080, DOI 10.1016/j.jacc.2009.12.014
   Roques F, 1999, EUR J CARDIO-THORAC, V15, P816, DOI 10.1016/S1010-7940(99)00106-2
   Sundt TM, 2000, CIRCULATION, V102, P70
   Svensson LG, 1997, ANN THORAC SURG, V64, P1501, DOI 10.1016/S0003-4975(97)00927-2
   Tabata M, 2008, EUR J CARDIO-THORAC, V33, P537, DOI 10.1016/j.ejcts.2007.12.037
   Tabata M, 2008, J THORAC CARDIOV SUR, V136, P1564, DOI 10.1016/j.jtcvs.2008.07.043
   Varadarajan P, 2006, EUR J CARDIO-THORAC, V30, P722, DOI 10.1016/j.ejcts.2006.07.028
   Walther T, 2007, CIRCULATION, V116, pI240, DOI 10.1161/CIRCULATIONAHA.106.677237
   Webb JG, 2007, CIRCULATION, V116, P755, DOI 10.1161/CIRCULATIONAHA.107.698258
   Webb JG, 2009, CIRCULATION, V119, P3009, DOI 10.1161/CIRCULATIONAHA.108.837807
   Wendt D, 2010, INTERACT CARDIOV TH, V10, P239, DOI 10.1510/icvts.2009.218149
   Wendt D, 2009, ANN THORAC SURG, V88, P468, DOI 10.1016/j.athoracsur.2009.04.059
   Ye J, 2009, J THORAC CARDIOV SUR, V137, P167, DOI 10.1016/j.jtcvs.2008.08.028
   Zou KH, 2007, CIRCULATION, V115, P654, DOI 10.1161/CIRCULATIONAHA.105.594929
NR 35
TC 66
Z9 68
U1 1
U2 3
PU MOSBY-ELSEVIER
PI NEW YORK
PA 360 PARK AVENUE SOUTH, NEW YORK, NY 10010-1710 USA
SN 0022-5223
EI 1097-685X
J9 J THORAC CARDIOV SUR
JI J. Thorac. Cardiovasc. Surg.
PD FEB
PY 2011
VL 141
IS 2
BP 328
EP 335
DI 10.1016/j.jtcvs.2010.08.056
PG 8
WC Cardiac & Cardiovascular Systems; Respiratory System; Surgery
WE Science Citation Index Expanded (SCI-EXPANDED)
SC Cardiovascular System & Cardiology; Respiratory System; Surgery
GA 706MP
UT WOS:000286222800007
PM 21047646
OA Bronze
DA 2022-06-17
ER

PT J
AU Bardia, A
   Khabbaz, K
   Mueller, A
   Mathur, P
   Novack, V
   Talmor, D
   Subramaniam, B
AF Bardia, Amit
   Khabbaz, Kamal
   Mueller, Ariel
   Mathur, Priyam
   Novack, Victor
   Talmor, Daniel
   Subramaniam, Balachundhar
TI The Association Between Preoperative Hemoglobin Ale and Postoperative
   Glycemic Variability on 30-Day Major Adverse Outcomes Following Isolated
   Cardiac Valvular Surgery
SO ANESTHESIA AND ANALGESIA
LA English
DT Article
ID CRITICALLY-ILL PATIENTS; CARDIOPULMONARY BYPASS; GLUCOSE CONTROL;
   DIABETES-MELLITUS; OXIDATIVE STRESS; MORTALITY; INSULIN; EVENTS;
   ATHEROSCLEROSIS; HYPERGLYCEMIA
AB BACKGROUND: Preoperative hemoglobin A1c (HbA1c) and postoperative glycemic variability predict major adverse events (MAEs) after coronary artery bypass grafting in a protocolized glycemic control setting. However, the influence of preoperative HbA1c and postoperative glycemic variability in isolated cardiac valvular surgery is unknown. In this study, we sought to establish (a) whether preoperative HbA1c could identify patients at increased risk of MAEs and (b) whether postoperative glycemic variability was associated with MAEs after isolated cardiac valvular surgery.
   METHODS: Patients >18 years of age undergoing isolated valve surgery from January 2008 to December 2013 were enrolled in this prospective, single-center, observational cohort study with IRB approval. Patient demographics, intraoperative data, and postoperative MAEs were extracted from the institutional Society of Thoracic Surgery (STS) database. The primary outcome, MAEs, was a composite of in-hospital death, myocardial infarction, reoperations, sternal infection, cardiac tamponade, pneumonia, stroke, or renal failure. Glycemic variability in the postoperative period was assessed by the coefficient of variation. Patents were stratified by HbA1c levels (<6.5% or >= 6.5%) and assessed using multivariable logistic regression.
   RESULTS: Of the enrolled 763 patients, 109 (14.3%) had a preoperative HbA1c level >= 6.5%. Patients with HbA1c >= 6.5% were older (70 [63-79] vs 66 [56-75], P < .001) and had a higher incidence of dyslipidemia (83.5% vs 57.0%, P < .001) and congestive heart failure (39.5% vs 27.8%, P = .01). The calculated STS risk score for morbidity and mortality was also statistically higher in this group (0.18 [0.13-0.27] vs 0.13 [0.09-0.21], P < .001). The occurrence of MAEs was similar between the 2 groups (13.8% in HbA1c >= 6.5% vs 11.0% in HbA1c <6.5%, P = .40). Multivariate logistic regression analysis revealed that neither preoperative HbA1c >= 6.5% (odds ratio [OR] 1.48, 95% confidence interval [CI]: 0.78-2.82; P = .23) nor postoperative glycemic variability (CV per quartile; OR 1.05, 95% CI: 0.85-1.30; P = .67) was found to be associated with MAEs. An HbA1c >= 6.5% was associated with the increased glycemic variability in the postoperative period (0.173 [0.129-0.217] vs 0.141 [0.106-0.178], P < .0001).
   CONCLUSIONS: This study did not show an association between preoperative HbA1c and postoperative glycemic variability with MAEs after isolated cardiac valvular surgery. Specifically, lack of association between postoperative glycemic variability and MAEs is noteworthy and is in contrast to our previous finding in CABG patients. Future studies should focus a targeted glycemic variability reduction in CABG patients and evaluate the reduction in MAEs, without risk of employing a one-size fits all approach when approaching other cardiac procedures.
C1 [Bardia, Amit] Yale Sch Med, Dept Anesthesiol, New Haven, CT USA.
   [Khabbaz, Kamal; Mueller, Ariel; Mathur, Priyam; Talmor, Daniel] Beth Israel Deaconess Med Ctr, Boston, MA 02215 USA.
   [Novack, Victor] Soroka Univ, Med Ctr, Clin Res Ctr, Beer Sheva, Israel.
   [Novack, Victor] Ben Gurion Univ Negev, Fac Hlth Sci, Beer Sheva, Israel.
   [Subramaniam, Balachundhar] Harvard Med Sch, Beth Israel Deaconess Med Ctr, Boston 1 Deaconess Rd, Boston, MA 02215 USA.
RP Subramaniam, B (通讯作者)，Harvard Med Sch, Beth Israel Deaconess Med Ctr, Boston 1 Deaconess Rd, Boston, MA 02215 USA.
EM bsubrama@bidmc.harvard.edu
CR [Anonymous], 2015, CURR PROB SURG, V52, P531, DOI 10.1067/j.cpsurg.2014.10.001
   Brunkhorst FM, 2008, NEW ENGL J MED, V358, P125, DOI 10.1056/NEJMoa070716
   Cao JJ, 2005, AM J CARDIOL, V96, P183, DOI 10.1016/j.amjcard.2005.03.040
   Ceriello A, 2008, DIABETES, V57, P1349, DOI 10.2337/db08-0063
   COLWELL JA, 1981, DIABETES CARE, V4, P121, DOI 10.2337/diacare.4.1.121
   Doenst T, 2005, J THORAC CARDIOV SUR, V130, P1144, DOI 10.1016/j.jtcvs.2005.05.049
   Duncan AE, 2010, ANESTHESIOLOGY, V112, P860, DOI 10.1097/ALN.0b013e3181d3d4b4
   Egi M, 2006, ANESTHESIOLOGY, V105, P244, DOI 10.1097/00000542-200608000-00006
   Feng J, 2013, SURGERY, V154, P436, DOI 10.1016/j.surg.2013.05.016
   Fernandez-Real JM, 2003, ENDOCR REV, V24, P278, DOI 10.1210/er.2002-0010
   Finfer S, 2009, NEW ENGL J MED, V360, P1283, DOI 10.1056/NEJMoa0810625
   Furnary AP, 2006, SEMIN THORAC CARDIOV, V18, P302, DOI 10.1053/j.semtcvs.2006.04.005
   Furnary Anthony P, 2004, Endocr Pract, V10 Suppl 2, P21
   Greco G, 2016, DIABETES CARE, V39, P408, DOI 10.2337/dc15-1817
   Halkos ME, 2008, J THORAC CARDIOV SUR, V136, P631, DOI 10.1016/j.jtcvs.2008.02.091
   Hudson CCC, 2010, CAN J ANAESTH, V57, P565, DOI 10.1007/s12630-010-9294-4
   Lanspa MJ, 2014, CRIT CARE, V18, DOI 10.1186/cc13851
   Lazar HL, 2009, ANN THORAC SURG, V87, P663, DOI 10.1016/j.athoracsur.2008.11.011
   Lazar HL, 2004, CIRCULATION, V109, P1497, DOI 10.1161/01.CIR.0000121747.71054.79
   Matyal R, 2014, ANN THORAC SURG, V98, P1635, DOI 10.1016/j.athoracsur.2014.06.041
   McDonnell ME, 2012, J CARDIAC SURG, V27, P470, DOI 10.1111/j.1540-8191.2012.01471.x
   Miller YI, 2005, ARTERIOSCL THROM VAS, V25, P1213, DOI 10.1161/01.ATV.0000159891.73193.31
   Ouattara A, 2005, ANESTHESIOLOGY, V103, P687, DOI 10.1097/00000542-200510000-00006
   Saely CH, 2013, INT J CARDIOL, V167, P776, DOI 10.1016/j.ijcard.2012.03.042
   Sato H, 2010, J CLIN ENDOCR METAB, V95, P4338, DOI 10.1210/jc.2010-0135
   Subramaniam B, 2014, ANESTH ANALG, V118, P277, DOI 10.1213/ANE.0000000000000100
   Zerr KJ, 1997, ANN THORAC SURG, V63, P356
NR 27
TC 19
Z9 21
U1 1
U2 3
PU LIPPINCOTT WILLIAMS & WILKINS
PI PHILADELPHIA
PA TWO COMMERCE SQ, 2001 MARKET ST, PHILADELPHIA, PA 19103 USA
SN 0003-2999
J9 ANESTH ANALG
JI Anesth. Analg.
PD JAN
PY 2017
VL 124
IS 1
BP 16
EP 22
DI 10.1213/ANE.0000000000001715
PG 7
WC Anesthesiology
WE Science Citation Index Expanded (SCI-EXPANDED)
SC Anesthesiology
GA EF8WW
UT WOS:000390613500005
PM 27861432
DA 2022-06-17
ER

PT J
AU Subramaniam, B
   Lerner, A
   Novack, V
   Khabbaz, K
   Paryente-Wiesmann, M
   Hess, P
   Talmor, D
AF Subramaniam, Balachundhar
   Lerner, Adam
   Novack, Victor
   Khabbaz, Kamal
   Paryente-Wiesmann, Maya
   Hess, Philip
   Talmor, Daniel
TI Increased Glycemic Variability in Patients with Elevated Preoperative
   HbA1C Predicts Adverse Outcomes Following Coronary Artery Bypass
   Grafting Surgery
SO ANESTHESIA AND ANALGESIA
LA English
DT Article
ID INTENSIVE INSULIN THERAPY; HEMOGLOBIN A1C LEVEL; CARDIAC-SURGERY;
   GLUCOSE CONTROL; PERIOPERATIVE OUTCOMES; RISK STRATIFICATION; OXIDATIVE
   STRESS; MORTALITY; MODELS; HYPERGLYCEMIA
AB BACKGROUND: In the setting of protocolized glycemic control, the relationship between postoperative glycemic variability on major adverse events (MAEs) after cardiac surgery is unknown for patients with increased preoperative hemoglobin A1C (HbA1C >6.5%). In this study, we sought to establish (a) whether postoperative glycemic variability is associated with MAEs after CABG surgery and (b) whether preoperative HbA1C could identify patients at increased risk of postoperative glycemic variability.
   METHODS: Patients undergoing coronary artery bypass grafting with or without valvular surgery from January 2008 to May 2011 were enrolled in this prospective, single-center, observational cohort study. Demographic, intraoperative, and postoperative outcome data were obtained from institutional data collected for the Society of Thoracic Surgery (STS) database. The primary outcome, MAE was a composite of in-hospital death, myocardial infarction (MI), reoperations, sternal infection, cardiac tamponade, pneumonia, stroke, or renal failure. Glycemic variability in the postoperative period was assessed by the coefficient of variation (CV). CV was used as quartiles for the multivariate logistic regression. Variable selection in multivariable modeling was based on clinical and statistical significance and was performed in a hierarchical fashion.
   RESULTS: Of the 1461 patients enrolled, 9.8% had an MAE. Based on the established target of HbA1C <6.5% for the diagnosis of diabetes mellitus, we considered HbA1C as a binary variable (<6.5% and 6.5%) in our primary analysis. Multivariate logistic regression analyses for the preoperative variables only revealed that preoperative HbA1C (odds ratio [OR], 1.6; 95% confidence interval [CI], 1.1-2.3; P = 0.02), history of MI (OR, 1.9; 95% CI, 1.3-2.8; P = 0.001), and STS risk score per quartile (OR, 1.7; 95% CI, 1.4-2.1; P < 0.001) were associated with MAEs. When postoperative variables were included in the analyses, postoperative glycemic variability (CV per quartile) in the intensive care unit (OR, 1.3; 95% CI, 1.1-1.5; P = 0.03), mean glucose levels averaged over the first 4 postoperative hours (OR, 1.2; 95% CI, 1.0-1.4; P = 0.03), history of MI (OR, 1.8; 95% CI, 1.2-2.6; P = 0.004), and STS risk score per quartile (OR, 1.6; 95% CI, 1.3-2.0; P < 0.001) were associated with MAEs. Glycemic variability as assessed by CV was increased postoperatively in patients with preoperative HbA1C 6.5% (0.20 0.09 vs 0.16 +/- 0.07, P < 0.001).
   CONCLUSIONS: Postoperative glycemic variability is associated with MAEs after cardiac surgery. Glycemic variability is only measured when the patient leaves the intensive care unit, and there is no opportunity to intervene earlier. Preoperative HbA1C identifies risk for postoperative glycemic variability and may provide a more rational guide for targeting measures to reduce variability.
C1 [Subramaniam, Balachundhar; Lerner, Adam; Hess, Philip; Talmor, Daniel] Beth Israel Deaconess Med Ctr, Dept Anesthesiol Crit Care & Pain Med, Boston, MA 02215 USA.
   [Novack, Victor; Paryente-Wiesmann, Maya] Soroka Univ Hosp, Clin Res Ctr, Beer Sheva, Israel.
   [Novack, Victor; Paryente-Wiesmann, Maya] Ben Gurion Univ Negev, Fac Hlth Sci, Beer Sheva, Israel.
   [Novack, Victor] Beth Israel Deaconess Med Ctr, Dept Anesthesiol, Boston, MA 02215 USA.
   [Khabbaz, Kamal] Beth Israel Deaconess Med Ctr, Dept Surg, Boston, MA 02215 USA.
RP Subramaniam, B (通讯作者)，Beth Israel Deaconess Med Ctr, Dept Anesthesiol, CC 470 A,One Deaconess Rd, Boston, MA 02215 USA.
EM bsubrama@bidmc.harvard.edu
RI Hess, Philip/A-8577-2013
OI Hess, Philip/0000-0002-1206-0102
CR Amer Coll Endocrinologists Board T, 2010, ENDOCR PRACT, V16, P155
   Amer Diabet Assoc, 2009, DIABETES CARE, V32, pS62, DOI [10.2337/dc09-S062, 10.2337/dc12-S064, 10.2337/dc11-S011]
   Asimakopoulos G, 2003, EUR J CARDIO-THORAC, V23, P935, DOI 10.1016/S1010-7940(03)00165-9
   Brunkhorst FM, 2008, NEW ENGL J MED, V358, P125, DOI 10.1056/NEJMoa070716
   Carr JM, 2005, ANN THORAC SURG, V80, P902, DOI 10.1016/j.athoracsur.2005.03.105
   Ceriello A, 2008, DIABETES, V57, P1349, DOI 10.2337/db08-0063
   Doenst T, 2005, J THORAC CARDIOV SUR, V130, P1144, DOI 10.1016/j.jtcvs.2005.05.049
   Duncan AE, 2010, ANESTHESIOLOGY, V112, P860, DOI 10.1097/ALN.0b013e3181d3d4b4
   Egi M, 2006, ANESTHESIOLOGY, V105, P244, DOI 10.1097/00000542-200608000-00006
   Egi Moritoki, 2009, J Diabetes Sci Technol, V3, P1302
   Finfer S, 2009, NEW ENGL J MED, V360, P1283, DOI 10.1056/NEJMoa0810625
   Gandhi GY, 2007, ANN INTERN MED, V146, P233, DOI 10.7326/0003-4819-146-4-200702200-00002
   Gandhi GY, 2005, MAYO CLIN PROC, V80, P862, DOI 10.4065/80.7.862
   Geissler HJ, 2000, EUR J CARDIO-THORAC, V17, P400, DOI 10.1016/S1010-7940(00)00385-7
   Halkos ME, 2008, ANN THORAC SURG, V86, P1431, DOI 10.1016/j.athoracsur.2008.06.078
   Halkos ME, 2008, J THORAC CARDIOV SUR, V136, P631, DOI 10.1016/j.jtcvs.2008.02.091
   Hermanides J, 2010, CRIT CARE MED, V38, P1430, DOI 10.1097/CCM.0b013e3181de562c
   Hermanides J, 2010, CRIT CARE MED, V38, P838, DOI 10.1097/CCM.0b013e3181cc4be9
   Krinsley JS, 2008, CRIT CARE MED, V36, P3008, DOI 10.1097/CCM.0b013e31818b38d2
   Lazar HL, 2009, ANN THORAC SURG, V87, P663, DOI 10.1016/j.athoracsur.2008.11.011
   Lazar HL, 2004, CIRCULATION, V109, P1497, DOI 10.1161/01.CIR.0000121747.71054.79
   Leow MKS, 2005, POSTGRAD MED J, V81, P103, DOI 10.1136/pgmj.2004.021162
   Nashef SAM, 1999, EUR J CARDIO-THORAC, V16, P9, DOI 10.1016/S1010-7940(99)00134-7
   Ouattara A, 2005, ANESTHESIOLOGY, V103, P687, DOI 10.1097/00000542-200510000-00006
   Pinna-Pintor P, 2002, EUR J CARDIO-THORAC, V21, P199, DOI 10.1016/S1010-7940(01)01117-4
   Quagliaro L, 2003, DIABETES, V52, P2795, DOI 10.2337/diabetes.52.11.2795
   Sato H, 2010, J CLIN ENDOCR METAB, V95, P4338, DOI 10.1210/jc.2010-0135
   Shahian DM, 2009, ANN THORAC SURG, V88, pS2, DOI 10.1016/j.athoracsur.2009.05.053
   Subramaniam B, 2009, ANESTHESIOLOGY, V110, P970, DOI 10.1097/ALN.0b013e3181a1005b
   Van den Berghe G, 2001, NEW ENGL J MED, V345, P1359, DOI 10.1056/NEJMoa011300
   Zerr KJ, 1997, ANN THORAC SURG, V63, P356
NR 31
TC 67
Z9 74
U1 1
U2 8
PU LIPPINCOTT WILLIAMS & WILKINS
PI PHILADELPHIA
PA TWO COMMERCE SQ, 2001 MARKET ST, PHILADELPHIA, PA 19103 USA
SN 0003-2999
J9 ANESTH ANALG
JI Anesth. Analg.
PD FEB
PY 2014
VL 118
IS 2
BP 277
EP 287
DI 10.1213/ANE.0000000000000100
PG 11
WC Anesthesiology
WE Science Citation Index Expanded (SCI-EXPANDED)
SC Anesthesiology
GA AG4MZ
UT WOS:000335395300008
PM 24445629
DA 2022-06-17
ER

PT J
AU Samary, CS
   Ramos, AB
   Maia, LA
   Rocha, NN
   Santos, CL
   Magalhaes, RF
   Clevelario, AL
   Pimentel-Coelho, PM
   Mendez-Otero, R
   Cruz, FF
   Capelozzi, VL
   Ferreira, TPT
   Koch, T
   de Abreu, MG
   dos Santos, CC
   Pelosi, P
   Silva, PL
   Rocco, PRM
AF Samary, Cynthia S.
   Ramos, Alane B.
   Maia, Ligia A.
   Rocha, Nazareth N.
   Santos, Cintia L.
   Magalhaes, Raquel F.
   Clevelario, Amanda L.
   Pimentel-Coelho, Pedro M.
   Mendez-Otero, Rosalia
   Cruz, Fernanda F.
   Capelozzi, Vera L.
   Ferreira, Tatiana P. T.
   Koch, Thea
   de Abreu, Marcelo Gama
   dos Santos, Claudia C.
   Pelosi, Paolo
   Silva, Pedro L.
   Rocco, Patricia R. M.
TI Focal ischemic stroke leads to lung injury and reduces alveolar
   macrophage phagocytic capability in rats
SO CRITICAL CARE
LA English
DT Article
DE Focal ischemic stroke; Lung injury; Brain-lung interaction;
   Inflammation; Macrophages
ID TRAUMATIC BRAIN-INJURY; RESPIRATORY MECHANICS; INNATE IMMUNITY;
   TIDAL-VOLUME; INFLAMMATION; PULMONARY; COMPLICATIONS; POSTSTROKE;
   INFECTION; PNEUMONIA
AB Background: Ischemic stroke causes brain inflammation, which we postulate may result in lung damage. Several studies have focused on stroke-induced immunosuppression and lung infection; however, the possibility that strokes may trigger lung inflammation has been overlooked. We hypothesized that even focal ischemic stroke might induce acute systemic and pulmonary inflammation, thus altering respiratory parameters, lung tissue integrity, and alveolar macrophage behavior.
   Methods: Forty-eight Wistar rats were randomly assigned to ischemic stroke (Stroke) or sham surgery (Sham). Lung function, histology, and inflammation in the lung, brain, bronchoalveolar lavage fluid (BALF), and circulating plasma were evaluated at 24 h. In vitro, alveolar macrophages from naive rats (unstimulated) were exposed to serum or BALF from Sham or Stroke animals to elucidate possible mechanisms underlying alterations in alveolar macrophage phagocytic capability. Alveolar macrophages and epithelial and endothelial cells of Sham and Stroke animals were also isolated for evaluation of mRNA expression of interleukin (IL)-6 and tumor necrosis factor (TNF)-alpha.
   Results: Twenty-four hours following ischemic stroke, the tidal volume, expiratory time, and mean inspiratory flow were increased. Compared to Sham animals, the respiratory rate and duty cycle during spontaneous breathing were reduced, but this did not affect lung mechanics during mechanical ventilation. Lungs from Stroke animals showed clear evidence of increased diffuse alveolar damage, pulmonary edema, and inflammation markers. This was associated with an increase in ultrastructural damage, as evidenced by injury to type 2 pneumocytes and endothelial cells, cellular infiltration, and enlarged basement membrane thickness. Protein levels of proinflammatory mediators were documented in the lung, brain, and plasma (TNF-alpha and IL-6) and in BALF (TNF-alpha). The phagocytic ability of macrophages was significantly reduced. Unstimulated macrophages isolated from naive rats only upregulated expression of TNF-alpha and IL-6 following exposure to serum from Stroke rats. Exposure to BALF from Stroke or Sham animals did not change alveolar macrophage behavior, or gene expression of TNF-alpha and IL-6. IL-6 expression was increased in macrophages and endothelial cells from Stroke animals.
   Conclusions: In rats, focal ischemic stroke is associated with brain-lung crosstalk, leading to increased pulmonary damage and inflammation, as well as reduced alveolar macrophage phagocytic capability, which seems to be promoted by systemic inflammation.
C1 [Samary, Cynthia S.; Maia, Ligia A.; Rocha, Nazareth N.; Santos, Cintia L.; Magalhaes, Raquel F.; Clevelario, Amanda L.; Cruz, Fernanda F.; Silva, Pedro L.; Rocco, Patricia R. M.] Univ Fed Rio de Janeiro, Ctr Ciencias Saude, Carlos Chagas Filho Biophys Inst, Lab Pulm Invest, Ave Carlos Chagas Filho S-N,Bloco G-014, BR-21941902 Rio De Janeiro, RJ, Brazil.
   [Ramos, Alane B.; Pimentel-Coelho, Pedro M.; Mendez-Otero, Rosalia] Univ Fed Rio de Janeiro, Carlos Chagas Filho Biophys Inst, Lab Cellular & Mol Neurobiol, Rio De Janeiro, RJ, Brazil.
   [Rocha, Nazareth N.] Fluminense Fed Univ, Dept Physiol & Pharmacol, Niteroi, RJ, Brazil.
   [Capelozzi, Vera L.] Univ Sao Paulo, Sch Med, Dept Pathol, Sao Paulo, SP, Brazil.
   [Ferreira, Tatiana P. T.] Oswaldo Cruz Fdn FIOCRUZ, Oswaldo Cruz Inst, Lab Inflammat, Rio De Janeiro, SP, Brazil.
   [Koch, Thea; de Abreu, Marcelo Gama] Tech Univ Dresden, Univ Hosp Carl Gustav Carus, Dept Anesthesiol & Intens Care Therapy, Pulm Engn Grp, Dresden, Germany.
   [dos Santos, Claudia C.] Univ Toronto, St Michaels Hosp, Keenan Res Ctr Biomed Sci, Interdept Div Crit Care, Toronto, ON, Canada.
   [Pelosi, Paolo] Univ Genoa, Dipartimento Sci Chirurg & Diagnost Integrate DIS, Genoa, Italy.
   [Pelosi, Paolo] IRCCS Osped Policlin San Martino, Genoa, Italy.
RP Rocco, PRM (通讯作者)，Univ Fed Rio de Janeiro, Ctr Ciencias Saude, Carlos Chagas Filho Biophys Inst, Lab Pulm Invest, Ave Carlos Chagas Filho S-N,Bloco G-014, BR-21941902 Rio De Janeiro, RJ, Brazil.
EM prmrocco@gmail.com
RI Rocco, Patricia/I-7460-2012; Pimentel-Coelho, Pedro M/K-1994-2015;
   Mendez-Otero, Rosalia/AAL-7551-2020; Pimentel-Coelho, Pedro
   Moreno/AAM-9106-2020; Silva, Pedro Leme/AAD-8236-2019; ,
   Capelozzi/N-1737-2019
OI Rocco, Patricia/0000-0003-1412-7136; Pimentel-Coelho, Pedro
   M/0000-0002-2414-3386; Mendez-Otero, Rosalia/0000-0002-1798-9930;
   Pimentel-Coelho, Pedro Moreno/0000-0002-2414-3386; Silva, Pedro
   Leme/0000-0001-5838-4949; , Capelozzi/0000-0001-9732-5853; Pelosi,
   Paolo/0000-0001-5055-3023
FU Brazilian Council for Scientific and Technological Development (CNPq);
   Rio de Janeiro State Research Foundation (FAPERJ); Coordination for the
   Improvement of Higher Education Personnel (CAPES); Department of Science
   and Technology-Brazilian Ministry of Health (DECIT/MS); National
   Institute of Science and Technology for Regenerative Medicine/CNPq;
   NATIONAL EYE INSTITUTE [R01EY026103] Funding Source: NIH RePORTER
FX This study was supported by the Brazilian Council for Scientific and
   Technological Development (CNPq), the Rio de Janeiro State Research
   Foundation (FAPERJ), Coordination for the Improvement of Higher
   Education Personnel (CAPES), the Department of Science and
   Technology-Brazilian Ministry of Health (DECIT/MS), and the National
   Institute of Science and Technology for Regenerative Medicine/CNPq.
CR Ansell TK, 2016, RESPIROLOGY, V21, P1041, DOI 10.1111/resp.12800
   Bai W, 2018, FRONT NEUROL, V8, DOI 10.3389/fneur.2017.00755
   Bar-Joseph G, 2009, J NEUROSURG-PEDIATR, V4, P40, DOI 10.3171/2009.1.PEDS08319
   Ben Assayag E, 2010, MOL MED, V16, P278, DOI 10.2119/molmed.2010.00015
   Chamorro A, 2007, STROKE, V38, P1097, DOI 10.1161/01.STR.0000258346.68966.9d
   Chang LC, 2013, CNS NEUROSCI THER, V19, P390, DOI 10.1111/cns.12077
   Chao MCM, 2010, RESP PHYSIOL NEUROBI, V173, P179, DOI 10.1016/j.resp.2010.08.005
   Dai SS, 2013, J EXP MED, V210, P839, DOI 10.1084/jem.20122196
   Danton GH, 2003, J NEUROPATH EXP NEUR, V62, P127, DOI 10.1093/jnen/62.2.127
   dos Santos AD, 2010, BRAIN RES, V1306, P149, DOI 10.1016/j.brainres.2009.09.094
   Elmer J, 2013, CRIT CARE MED, V41, P1992, DOI 10.1097/CCM.0b013e31828a3f4d
   Emsley HC, 2008, LANCET NEUROL, V7, P341, DOI 10.1016/S1474-4422(08)70061-9
   Engel O, 2015, STROKE, V46, P3232, DOI 10.1161/STROKEAHA.115.008989
   GAUTIER H, 1980, CLIN SCI, V58, P343, DOI 10.1042/cs0580343
   Giraidi-Guimaraes A, 2009, BRAIN RES, V1266, P108, DOI 10.1016/j.brainres.2009.01.062
   Guldner A, 2015, ANESTHESIOLOGY, V123, P692, DOI 10.1097/ALN.0000000000000754
   Herre J, 2004, BLOOD, V104, P4038, DOI 10.1182/blood-2004-03-1140
   Hilz MJ, 2008, STROKE, V39, P2421, DOI 10.1161/STROKEAHA.108.518613
   Hoymann Heinz Gerd, 2007, Journal of Pharmacological and Toxicological Methods, V55, P16, DOI 10.1016/j.vascn.2006.04.006
   Hu PJ, 2017, AM J PHYSIOL-LUNG C, V313, pL1, DOI 10.1152/ajplung.00485.2016
   Jin W, 2009, EXP BIOL MED, V234, P181, DOI 10.3181/0807-RM-232
   Johnston KC, 1998, STROKE, V29, P447, DOI 10.1161/01.STR.29.2.447
   Kalra L, 2015, LANCET, V386, P1835, DOI 10.1016/S0140-6736(15)00126-9
   Kalsotra A, 2007, J CEREBR BLOOD F MET, V27, P963, DOI 10.1038/sj.jcbfm.9600396
   Kerr NA, 2018, J NEUROTRAUM, V35, P2067, DOI 10.1089/neu.2017.5430
   Koo BB, 2010, RESP PHYSIOL NEUROBI, V172, P129, DOI 10.1016/j.resp.2010.05.008
   Koutsoukou A, 2006, INTENS CARE MED, V32, P1947, DOI 10.1007/s00134-006-0406-0
   Lafargue M, 2012, FASEB J, V26, P2919, DOI 10.1096/fj.11-197384
   LEE MC, 1976, STROKE, V7, P382, DOI 10.1161/01.STR.7.4.382
   Marchal G, 1999, J CEREBR BLOOD F MET, V19, P467, DOI 10.1097/00004647-199905000-00001
   Mascia L, 2008, INTENS CARE MED, V34, P720, DOI 10.1007/s00134-007-0974-7
   Mascia L, 2007, CRIT CARE MED, V35, P1815, DOI 10.1097/01.CCM.0000275269.77467.DF
   Meisel A, 2015, NAT REV NEUROL, V11, DOI 10.1038/nrneurol.2015.220
   Morgan EE, 2014, CARDIOVASC ULTRASOUN, V12, DOI 10.1186/1476-7120-12-37
   Neumann S, 2015, INT J MOL SCI, V16, P29029, DOI 10.3390/ijms161226141
   Olson BJ, 2007, CURR PROTOC PROTEIN, DOI [10.1002/hed.24713, DOI 10.1002/HED.24713]
   Pelosi P, 2011, CRIT CARE MED, V39, P1482, DOI 10.1097/CCM.0b013e31821209a8
   Piazza O, 2013, INT J IMMUNOPATH PH, V26, P383, DOI 10.1177/039463201302600211
   Prass K, 2003, J EXP MED, V198, P725, DOI 10.1084/jem.20021098
   Qin MZ, 2015, INT J CLIN EXP PATHO, V8, P12943
   Renu A, 2015, STROKE, V46, P673, DOI 10.1161/STROKEAHA.114.008147
   Riva DR, 2008, CRIT CARE MED, V36, P1900, DOI 10.1097/CCM.0b013e3181760e5d
   Rocco PRM, 1997, RESP PHYSIOL, V110, P9, DOI 10.1016/S0034-5687(97)00067-4
   Samary CS, 2016, CRIT CARE, V20, DOI 10.1186/s13054-016-1573-1
   Schallert Timothy, 2006, NeuroRx, V3, P497, DOI 10.1016/j.nurx.2006.08.001
   Schmittgen TD, 2008, NAT PROTOC, V3, P1101, DOI 10.1038/nprot.2008.73
   Seshadri S, 2006, STROKE, V37, P345, DOI 10.1161/01.STR.0000199613.38911.b2
   Shim R, 2016, INT J MOL SCI, V17, DOI 10.3390/ijms17010064
   Silveira KSO, 2004, RESP PHYSIOL NEUROBI, V139, P167, DOI 10.1016/j.resp.2003.10.002
   Stanley D, 2016, NAT MED, V22, P1277, DOI 10.1038/nm.4194
   Szigeti K, 2015, J CEREBR BLOOD F MET, V35, P1921, DOI 10.1038/jcbfm.2015.174
   Thrift AG, 2017, INT J STROKE, V12, P13, DOI 10.1177/1747493016676285
   Toung TJK, 2005, CRIT CARE MED, V33, P203, DOI 10.1097/01.CCM.0000150659.15558.23
   TRAUPE H, 1982, STROKE, V13, P615, DOI 10.1161/01.STR.13.5.615
   Uhlig C, 2014, RESP RES, V15, DOI 10.1186/1465-9921-15-56
   WARLOW CP, 1998, LANCET S3, V352, P1, DOI DOI 10.1016/S0140-6736(98)90086-1
   Weber DJ, 2014, SCI TRANSL MED, V6, DOI 10.1126/scitranslmed.3009443
   Westendorp WF, 2015, LANCET, V385, P1519, DOI 10.1016/S0140-6736(14)62456-9
   Worthmann H, 2010, ANN NY ACAD SCI, V1207, P116, DOI 10.1111/j.1749-6632.2010.05738.x
   Yildirim E, 2004, EUR J CARDIO-THORAC, V25, P523, DOI 10.1016/j.ejcts.2003.12.021
NR 60
TC 24
Z9 25
U1 1
U2 12
PU BMC
PI LONDON
PA CAMPUS, 4 CRINAN ST, LONDON N1 9XW, ENGLAND
SN 1466-609X
EI 1364-8535
J9 CRIT CARE
JI Crit. Care
PD OCT 5
PY 2018
VL 22
AR 249
DI 10.1186/s13054-018-2164-0
PG 11
WC Critical Care Medicine
WE Science Citation Index Expanded (SCI-EXPANDED)
SC General & Internal Medicine
GA GW0XK
UT WOS:000446593000001
PM 30290827
OA gold, Green Published
DA 2022-06-17
ER

PT J
AU Zhao, QY
   Wang, H
   Luo, JC
   Luo, MH
   Liu, LP
   Yu, SJ
   Liu, K
   Zhang, YJ
   Sun, P
   Tu, GW
   Luo, Z
AF Zhao, Qin-Yu
   Wang, Huan
   Luo, Jing-Chao
   Luo, Ming-Hao
   Liu, Le-Ping
   Yu, Shen-Ji
   Liu, Kai
   Zhang, Yi-Jie
   Sun, Peng
   Tu, Guo-Wei
   Luo, Zhe
TI Development and Validation of a Machine-Learning Model for Prediction of
   Extubation Failure in Intensive Care Units
SO FRONTIERS IN MEDICINE
LA English
DT Article
DE extubation failure; recursive feature elimination; hyperparameter
   optimization; categorical boosting; prospective validation
ID MECHANICAL VENTILATION; RISK-FACTORS; OUTCOMES; LIBERATION
AB Background: Extubation failure (EF) can lead to an increased chance of ventilator-associated pneumonia, longer hospital stays, and a higher mortality rate. This study aimed to develop and validate an accurate machine-learning model to predict EF in intensive care units (ICUs).
   Methods: Patients who underwent extubation in the Medical Information Mart for Intensive Care (MIMIC)-IV database were included. EF was defined as the need for ventilatory support (non-invasive ventilation or reintubation) or death within 48 h following extubation. A machine-learning model called Categorical Boosting (CatBoost) was developed based on 89 clinical and laboratory variables. SHapley Additive exPlanations (SHAP) values were calculated to evaluate feature importance and the recursive feature elimination (RFE) algorithm was used to select key features. Hyperparameter optimization was conducted using an automated machine-learning toolkit (Neural Network Intelligence). The final model was trained based on key features and compared with 10 other models. The model was then prospectively validated in patients enrolled in the Cardiac Surgical ICU of Zhongshan Hospital, Fudan University. In addition, a web-based tool was developed to help clinicians use our model.
   Results: Of 16,189 patients included in the MIMIC-IV cohort, 2,756 (17.0%) had EF. Nineteen key features were selected using the RFE algorithm, including age, body mass index, stroke, heart rate, respiratory rate, mean arterial pressure, peripheral oxygen saturation, temperature, pH, central venous pressure, tidal volume, positive end-expiratory pressure, mean airway pressure, pressure support ventilation (PSV) level, mechanical ventilation (MV) durations, spontaneous breathing trial success times, urine output, crystalloid amount, and antibiotic types. After hyperparameter optimization, our model had the greatest area under the receiver operating characteristic (AUROC: 0.835) in internal validation. Significant differences in mortality, reintubation rates, and NIV rates were shown between patients with a high predicted risk and those with a low predicted risk. In the prospective validation, the superiority of our model was also observed (AUROC: 0.803). According to the SHAP values, MV duration and PSV level were the most important features for prediction.
   Conclusions: In conclusion, this study developed and prospectively validated a CatBoost model, which better predicted EF in ICUs than other models.
C1 [Zhao, Qin-Yu] Australian Natl Univ, Coll Engn & Comp Sci, Canberra, ACT, Australia.
   [Wang, Huan; Luo, Jing-Chao; Yu, Shen-Ji; Liu, Kai; Zhang, Yi-Jie; Tu, Guo-Wei; Luo, Zhe] Fudan Univ, Zhongshan Hosp, Dept Crit Care Med, Shanghai, Peoples R China.
   [Luo, Ming-Hao] Fudan Univ, Shanghai Med Coll, Shanghai, Peoples R China.
   [Liu, Le-Ping] Cent South Univ, Dept Blood Transfus, Third Xiangya Hosp, Changsha, Peoples R China.
   [Sun, Peng] Shanghai Jiao Tong Univ, Artificial Intelligence Inst, Shanghai, Peoples R China.
   [Luo, Zhe] Fudan Univ, Xiamen Branch, Zhongshan Hosp, Dept Crit Care Med, Xiamen, Peoples R China.
RP Tu, GW; Luo, Z (通讯作者)，Fudan Univ, Zhongshan Hosp, Dept Crit Care Med, Shanghai, Peoples R China.; Luo, Z (通讯作者)，Fudan Univ, Xiamen Branch, Zhongshan Hosp, Dept Crit Care Med, Xiamen, Peoples R China.
EM tu.guowei@zs-hospital.sh.cn; luo.zhe@zs-hospital.sh.cn
FU Research Funds of Shanghai Municipal Health Commission [2019ZB0105];
   Natural Science Foundation of Shanghai [20ZR1411100]; Program of
   Shanghai Academic/Technology Research Leader [20XD1421000]; National
   Natural Science Foundation of China [82070085, 82072131]; Clinical
   Research Funds of Zhongshan Hospital [2020ZSLC38, 2020ZSLC27]; Smart
   Medical Care of Zhongshan Hospital [2020ZHZS01]
FX This article was supported by grants from the Research Funds of Shanghai
   Municipal Health Commission (No. 2019ZB0105), Natural Science Foundation
   of Shanghai (No. 20ZR1411100), Program of Shanghai Academic/Technology
   Research Leader (No. 20XD1421000), National Natural Science Foundation
   of China (No. 82070085 and No. 82072131), Clinical Research Funds of
   Zhongshan Hospital (No. 2020ZSLC38 and No. 2020ZSLC27), and Smart
   Medical Care of Zhongshan Hospital (No. 2020ZHZS01).
CR Bergstra J., 2011, P INT C NEUR INF PRO, V24
   Boles JM, 2007, EUR RESPIR J, V29, P1033, DOI 10.1183/09031936.00010206
   BROCHARD L, 1994, AM J RESP CRIT CARE, V150, P896, DOI 10.1164/ajrccm.150.4.7921460
   Castro AAM, 2012, ARCH BRONCONEUMOL, V48, P274, DOI 10.1016/j.arbres.2012.04.010
   CHARLSON ME, 1987, J CHRON DIS, V40, P373, DOI 10.1016/0021-9681(87)90171-8
   Chen H, 2020, CRIT CARE, V24, DOI 10.1186/s13054-020-03109-9
   Chen TT, 2019, IEEE ACCESS, V7, P150960, DOI 10.1109/ACCESS.2019.2946980
   Collins GS, 2015, CIRCULATION, V131, P211, DOI [10.7326/M14-0697, 10.1161/CIRCULATIONAHA.114.014508, 10.1136/bmj.g7594, 10.1002/bjs.9736, 10.1186/s12916-014-0241-z, 10.1016/j.jclinepi.2014.11.010]
   De Jong A, 2020, INTENS CARE MED, V46, P2423, DOI 10.1007/s00134-020-06286-x
   Fernandez-Zamora MD, 2018, RESP CARE, V63, P550, DOI 10.4187/respcare.04915
   Dres M, 2018, ANN INTENSIVE CARE, V8, DOI 10.1186/s13613-018-0401-y
   El Solh AA, 2004, RESP MED, V98, P661, DOI 10.1016/j.rmed.2003.12.010
   Fabregat A, 2021, COMPUT METH PROG BIO, V200, DOI 10.1016/j.cmpb.2020.105869
   Farhadi Roya, 2015, Glob J Health Sci, V8, P240, DOI 10.5539/gjhs.v8n2p240
   Fot EV, 2017, FRONT MED-LAUSANNE, V4, DOI 10.3389/fmed.2017.00031
   Frutos-Vivar F, 2006, CHEST, V130, P1664, DOI 10.1378/chest.130.6.1664
   Frutos-Vivar F, 2011, J CRIT CARE, V26, P502, DOI 10.1016/j.jcrc.2010.12.015
   Goldberger AL, 2000, CIRCULATION, V101, pE215, DOI 10.1161/01.CIR.101.23.e215
   Hsieh MH, 2018, J CLIN MED, V7, DOI 10.3390/jcm7090240
   Khamiees M, 2001, CHEST, V120, P1262, DOI 10.1378/chest.120.4.1262
   Kuriyama A, 2020, CRIT CARE, V24, DOI 10.1186/s13054-020-03358-8
   Liu L, 2021, LANCET DIGIT HEALTH, V3, pE166, DOI 10.1016/S2589-7500(20)30316-2
   Lundberg SM, 2020, NAT MACH INTELL, V2, P56, DOI 10.1038/s42256-019-0138-9
   Luo JC, 2020, ANN TRANSL MED, V8, DOI 10.21037/atm.2020.02.63
   Maezawa S, 2021, J INTENSIVE CARE MED, V36, P175, DOI 10.1177/0885066619887694
   Mallat J, 2020, CRIT CARE MED, V48, P1454, DOI 10.1097/CCM.0000000000004446
   Mesquida J, 2020, ANN INTENSIVE CARE, V10, DOI 10.1186/s13613-020-00670-y
   Mueller M., 2013, J NEONATAL BIOL, V2, DOI [10.1109/IJCNN.2013.6707058, DOI 10.1109/IJCNN.2013.6707058]
   Penuelas O, 2011, AM J RESP CRIT CARE, V184, P430, DOI 10.1164/rccm.201011-1887OC
   Perren A, 2010, INTENS CARE MED, V36, P2045, DOI 10.1007/s00134-010-1984-4
   Quan HD, 2005, MED CARE, V43, P1130, DOI 10.1097/01.mlr.0000182534.19832.83
   Schmidt GA, 2017, AM J RESP CRIT CARE, V195, P115, DOI 10.1164/rccm.201610-2076ST
   Silva-Cruz Aracely Lizet, 2018, Rev. bras. ter. intensiva, V30, P294, DOI [10.5935/0103-507x.20180046, 10.5935/0103-507X.20180046]
   Su WL, 2010, CHEST, V137, P777, DOI 10.1378/chest.07-2808
   Suntrup-Krueger S, 2019, STROKE, V50, P1981, DOI 10.1161/STROKEAHA.118.024643
   Thille AW, 2015, CRIT CARE MED, V43, P613, DOI 10.1097/CCM.0000000000000748
   Thille AW, 2011, CRIT CARE MED, V39, P2612, DOI 10.1097/CCM.0b013e3182282a5a
   Tsai TL, 2019, J CLIN MED, V8, DOI 10.3390/jcm8101709
   Upadya A, 2005, INTENS CARE MED, V31, P1643, DOI 10.1007/s00134-005-2801-3
   Vidotto MC, 2008, NEUROCRIT CARE, V9, P83, DOI 10.1007/s12028-008-9059-x
   Vidotto MC, 2012, RESP CARE, V57, P2059, DOI 10.4187/respcare.01039
   Vorobev A, 2018, ADV NEURAL INFORM PR, P6638, DOI DOI 10.1145/2939672.2939785
   Xie JG, 2019, J CARDIAC SURG, V34, P1004, DOI 10.1111/jocs.14189
   Zhang ZH, 2019, ANN TRANSL MED, V7, DOI 10.21037/atm.2019.03.29
   Zhang ZZ, 2019, CRIT CARE, V23, DOI 10.1186/s13054-019-2411-z
   Zhang ZH, 2018, ANN TRANSL MED, V6, DOI 10.21037/atm.2018.07.02
   Zhang ZH, 2016, ANN TRANSL MED, V4, DOI 10.21037/atm.2016.03.35
   Zhang ZH, 2016, ANN TRANSL MED, V4, DOI 10.3978/j.issn.2305-5839.2015.12.63
   Zhao QY, 2021, FRONT MED-LAUSANNE, V7, DOI 10.3389/fmed.2020.637434
NR 49
TC 3
Z9 3
U1 11
U2 24
PU FRONTIERS MEDIA SA
PI LAUSANNE
PA AVENUE DU TRIBUNAL FEDERAL 34, LAUSANNE, CH-1015, SWITZERLAND
EI 2296-858X
J9 FRONT MED-LAUSANNE
JI Front. Med.
PD MAY 17
PY 2021
VL 8
AR 676343
DI 10.3389/fmed.2021.676343
PG 12
WC Medicine, General & Internal
WE Science Citation Index Expanded (SCI-EXPANDED)
SC General & Internal Medicine
GA SK2LP
UT WOS:000656051600001
PM 34079812
OA Green Published, gold
DA 2022-06-17
ER

PT J
AU Nierlich, P
   Hold, A
   Ristl, R
AF Nierlich, Patrick
   Hold, Alina
   Ristl, Robin
TI Outcome after surgical treatment of chronic thromboembolic pulmonary
   hypertension: dealing with different patient subsets. A single-centre
   experience
SO EUROPEAN JOURNAL OF CARDIO-THORACIC SURGERY
LA English
DT Article
DE Chronic thromboembolic pulmonary hypertension; Pulmonary endarterectomy;
   Pulmonary hypertension
ID INTERNATIONAL PROSPECTIVE REGISTRY; ENDARTERECTOMY;
   THROMBOENDARTERECTOMY; MANAGEMENT; PREDICTORS; PERFUSION; EMBOLISM
AB OBJECTIVES: Pulmonary endarterectomy (PEA) is the only curative treatment for patients suffering from chronic thromboembolic pulmonary hypertension (CTEPH). In patients with a pulmonary vascular resistance (PVR) higher than 1000 dynes s cm(-5), this procedure is linked with an increased perioperative risk. We compare the outcomes of patients with moderate to severe versus extremely elevated PVR.
   METHODS: Between 1992 and 2013, 214 patients underwent PEA for CTEPH at our institution. All patient data were entered in a prospective database. We performed a retrospective analysis of our total patient collective and of subgroups defined by: PVR <= 800, PVR > 800 < 1200 and PVR >= 1200 dynes s cm(-5), to assess the therapeutic success regarding pulmonary pressure reduction, functional outcome and risk factors for perioperative mortality.
   RESULTS: There was a significant reduction in mean pulmonary pressure (from 51 to 33 mmHg), PVR (860 to 337 dynes s cm(-5)) and an increase in cardiac index (CI, 2.3 to 2.8 l/min/m(2)) in the whole group and in each subgroup. At 1-year follow-up, 91.2% of patients were alive and haemodynamic improvements were sustained in the majority of patients. Age, a PVR of higher than 800 dynes, NYHA functional class IV and a CI lower than 2.2 l/min/m(2) were significant predictors of in-hospital mortality. The median duration of surgery was 360 min, cardiopulmonary bypass 230 min, aortic cross-clamp time 150 min and circulatory arrest 34 min. In total, there were 14 in-hospital deaths (6.5%) mainly due to right heart failure (n = 7) and multiorgan failure (n = 3). Bleeding, stroke, sepsis and pneumonia led to death in 1 patient each. Mortality was significantly higher in the two groups with PVR > 800, but absolute pressure reduction was also higher in these groups. The 1-year survival rate was 91.2%.
   CONCLUSIONS: Despite the increased perioperative risk and mortality, PEA should not be denied to patients with extremely elevated PVR but clear indication for surgery. Keeping increased perioperative risk and mortality in mind, significant pressure reduction and improved functional outcome can be achieved in the majority of these patients.
C1 [Nierlich, Patrick] Med Univ Vienna, Vienna Gen Hosp, Div Thorac Surg, Dept Surg, Waehringer Guertel 18, A-1090 Vienna, Austria.
   [Hold, Alina] Med Univ Vienna, Vienna Gen Hosp, Dept Plast & Reconstruct Surg, Vienna, Austria.
   [Ristl, Robin] Med Univ Vienna, Dept Med Stat, Vienna, Austria.
RP Nierlich, P (通讯作者)，Med Univ Vienna, Vienna Gen Hosp, Div Thorac Surg, Dept Surg, Waehringer Guertel 18, A-1090 Vienna, Austria.
EM patrick.nierlich@meduniwien.ac.at
OI Ristl, Robin/0000-0002-4163-9236
CR Bonderman D, 2007, CIRCULATION, V115, P2153, DOI 10.1161/CIRCULATIONAHA.106.661041
   Cabrol S, 2007, J HEART LUNG TRANSPL, V26, P357, DOI 10.1016/j.healun.2006.12.014
   Condliffe R, 2009, EUR RESPIR J, V33, P332, DOI 10.1183/09031936.00092008
   Daily P O, 1989, J Card Surg, V4, P10, DOI 10.1111/j.1540-8191.1989.tb00253.x
   DAILY PO, 1980, J THORAC CARDIOV SUR, V79, P523
   DALEN JE, 1975, PROG CARDIOVASC DIS, V17, P259, DOI 10.1016/S0033-0620(75)80017-X
   Freed DH, 2008, EUR J CARDIO-THORAC, V34, P525, DOI 10.1016/j.ejcts.2008.04.018
   Ghofrani HA, 2013, NEW ENGL J MED, V369, P319, DOI 10.1056/NEJMoa1209657
   Heinrich M, 2005, CHEST, V127, P1606, DOI 10.1378/chest.127.5.1606
   Hoey ETD, 2011, AM J ROENTGENOL, V196, P524, DOI 10.2214/AJR.10.4842
   Jamieson SW, 2003, ANN THORAC SURG, V76, P1457, DOI 10.1016/S0003-4975(03)00828-2
   Jamieson SW, 2000, CURR PROB SURG, V37, P170
   Jensen KW, 2009, CIRCULATION, V120, P1248, DOI 10.1161/CIRCULATIONAHA.109.865881
   Madani MM, 2012, ANN THORAC SURG, V94, P97, DOI 10.1016/j.athoracsur.2012.04.004
   Mayer E, 2011, J THORAC CARDIOV SUR, V141, P702, DOI 10.1016/j.jtcvs.2010.11.024
   MOSER KM, 1992, EUR RESPIR J, V5, P334
   Pepke-Zaba J, 2011, CIRCULATION, V124, P1973, DOI 10.1161/CIRCULATIONAHA.110.015008
   Reesink HJ, 2007, J THORAC CARDIOV SUR, V133, P58, DOI 10.1016/j.jtcvs.2006.09.032
   RIEDEL M, 1982, CHEST, V81, P151, DOI 10.1378/chest.81.2.151
   Tanabe N, 2012, CHEST, V141, P929, DOI 10.1378/chest.11-0769
   Thistlethwaite PA, 2002, J THORAC CARDIOV SUR, V124, P1203, DOI 10.1067/mtc.2002.127313
   Thistlethwaite PA, 2006, J THORAC CARDIOV SUR, V131, P307, DOI 10.1016/j.jtcvs.2005.07.033
   Thistlethwaite PA, 2008, ANN THORAC CARDIOVAS, V14, P274
   van Wolferen SA, 2007, EUR HEART J, V28, P1250, DOI 10.1093/eurheartj/ehl477
NR 24
TC 12
Z9 13
U1 0
U2 0
PU OXFORD UNIV PRESS INC
PI CARY
PA JOURNALS DEPT, 2001 EVANS RD, CARY, NC 27513 USA
SN 1010-7940
EI 1873-734X
J9 EUR J CARDIO-THORAC
JI Eur. J. Cardio-Thorac. Surg.
PD NOV
PY 2016
VL 50
IS 5
BP 898
EP 906
DI 10.1093/ejcts/ezw099
PG 9
WC Cardiac & Cardiovascular Systems; Respiratory System; Surgery
WE Science Citation Index Expanded (SCI-EXPANDED)
SC Cardiovascular System & Cardiology; Respiratory System; Surgery
GA EJ0YA
UT WOS:000392935900020
PM 27072006
OA Bronze
DA 2022-06-17
ER

PT J
AU Magruder, JT
   Efron, JE
   Wick, EC
   Gearhart, SL
AF Magruder, J. Trent
   Efron, Jonathan E.
   Wick, Elizabeth C.
   Gearhart, Susan L.
TI Laparoscopic Rectopexy for Rectal Prolapse to Reduce Surgical-Site
   Infections and Length of Stay
SO WORLD JOURNAL OF SURGERY
LA English
DT Article
ID ABDOMINAL RESECTION RECTOPEXY; DEBILITATED PATIENTS; DELORMES PROCEDURE;
   OPEN SURGERY; MULTICENTER; MANAGEMENT; REPAIR
AB Rectal prolapse is commonly seen in patients with significant co-morbidities. Multiple approaches have been described, including the use of laparoscopy. The purpose of this study was to determine if laparoscopic approaches for repair of rectal prolapse are associated with less short-term morbidity than open approaches.
   The American College of Surgeons National Surgical Quality Improvement Program database was queried for patients who underwent laparoscopic or open rectopexy (R) or sigmoid resection and rectopexy (SR + R) between 2005 and 2008. Co-morbidities analyzed included diabetes, body mass index, chronic obstructive pulmonary disease, hypertension, cardiac (history of congestive heart failure, myocardial infarction, peripheral vascular disease, previous percutaneous cardiac intervention or surgery), and neurologic disorder (history of transient ischemic attack or cerebrovascular accident). Postoperative complications analyzed included surgical-site infections (SSIs), pneumonia, reintubation, pulmonary embolus, stroke, myocardial infarction, and sepsis. The chi (2) or t test/ANOVA were used to assess significance for categoric and continuous variables, respectively. Logistic regression analysis was used to determine risk factors for morbidity after rectal prolapse repair.
   Altogether, 685 patients underwent surgical treatment of rectal prolapse. Most patients underwent open SR + R (open: 247 SR + R, 193 R; laparoscopic: 161 SR + R, 84 R). All patients had similar co-morbidity profiles. Patients undergoing laparoscopic R were significantly older (mean age 61.4 years) than those in the other three groups (p = 0.04). Operating time ranged from 128 min (open R) to 185 min (laparoscopic SR + R; p < 0.001). Open SR + R and open R were associated with significantly more morbidity than laparoscopic SR + R and R [odds ratio (OR) 0.42, 95 % confidence interval (CI) 0.22-0.83, p = 0.01]. Comparing all four procedures, there was a trend to decreased overall morbidity with laparoscopic R, but without statistical significance (OR 0.31, 95 % CI 0.07-1.40, p = 0.13). Length of hospital stay (LOS) and SSI rates were significantly lower with laparoscopic R than with the other three procedures.
   Patients who undergo laparoscopic rectopexy have a shorter LOS and lower SSI rate than patients who undergo other abdominal procedures for repair of rectal prolapse. Further study is necessary to determine the long-term outcomes from laparoscopic rectopexy, but in high-risk patients the laparoscopic approach can decrease perioperative risk.
C1 [Magruder, J. Trent; Efron, Jonathan E.; Wick, Elizabeth C.; Gearhart, Susan L.] Johns Hopkins Univ Hosp, Colon & Rectal Div, Dept Surg, Baltimore, MD 21287 USA.
RP Magruder, JT (通讯作者)，Johns Hopkins Univ Hosp, Colon & Rectal Div, Dept Surg, 600 N Wolfe St, Baltimore, MD 21287 USA.
EM jmagrud3@jhmi.edu
CR BAKER R, 1995, DIS COLON RECTUM, V38, P199, DOI 10.1007/BF02052451
   Byrne CM, 2008, DIS COLON RECTUM, V51, P1597, DOI 10.1007/s10350-008-9365-6
   Carpelan-Holmstrom M, 2006, SURG ENDOSC, V20, P1353, DOI 10.1007/s00464-005-0217-3
   DEEN KI, 1994, BRIT J SURG, V81, P302, DOI 10.1002/bjs.1800810253
   Demirbas S, 2005, SURG TODAY, V35, P446, DOI 10.1007/s00595-004-2946-7
   Hoel A, 2009, INT J COLORECTAL DIS, V24, P201, DOI 10.1007/s00384-008-0581-2
   Kairaluoma MV, 2003, DIS COLON RECTUM, V46, P353, DOI 10.1007/s10350-004-6555-8
   Kariv Y, 2006, SURG ENDOSC, V20, P35, DOI 10.1007/s00464-005-3012-2
   Kim DS, 1999, DIS COLON RECTUM, V42, P460, DOI 10.1007/BF02234167
   KIM DS, 1999, DIS COLON RECTUM, V42, P466
   MADOFF RD, 1992, AM J GASTROENTEROL, V87, P101
   OLIVER GC, 1994, DIS COLON RECTUM, V37, P461, DOI 10.1007/BF02076192
   Penninckx F, 1997, INT J COLORECTAL DIS, V12, P49, DOI 10.1007/s003840050079
   Raftopoulos Y, 2005, DIS COLON RECTUM, V48, P1200, DOI 10.1007/s10350-004-0948-6
   Rose J, 2002, LANGENBECK ARCH SURG, V387, P130, DOI 10.1007/s00423-002-0305-y
   Sajid MS, 2010, COLORECTAL DIS, V12, P515, DOI 10.1111/j.1463-1318.2009.01886.x
   Solomon MJ, 2002, BRIT J SURG, V89, P35, DOI 10.1046/j.0007-1323.2001.01957.x
   Steele SR, 2006, DIS COLON RECTUM, V49, P440, DOI 10.1007/s10350-005-0315-2
   Tou S, 2008, COCHRANE DB SYST REV, V4, P1
   Xynos E, 1999, SURG ENDOSC-ULTRAS, V13, P862, DOI 10.1007/s004649901120
NR 20
TC 13
Z9 17
U1 0
U2 4
PU SPRINGER
PI NEW YORK
PA 233 SPRING ST, NEW YORK, NY 10013 USA
SN 0364-2313
EI 1432-2323
J9 WORLD J SURG
JI World J.Surg.
PD MAY
PY 2013
VL 37
IS 5
BP 1110
EP 1114
DI 10.1007/s00268-013-1943-7
PG 5
WC Surgery
WE Science Citation Index Expanded (SCI-EXPANDED)
SC Surgery
GA 123AU
UT WOS:000317361200025
PM 23423448
DA 2022-06-17
ER

PT J
AU Rehberg, S
   Yamamoto, Y
   Sousse, L
   Bartha, E
   Jonkam, C
   Hasselbach, AK
   Traber, LD
   Cox, RA
   Westphal, M
   Enkhbaatar, P
   Traber, DL
AF Rehberg, Sebastian
   Yamamoto, Yusuke
   Sousse, Linda
   Bartha, Eva
   Jonkam, Collette
   Hasselbach, Anthony K.
   Traber, Lillian D.
   Cox, Robert A.
   Westphal, Martin
   Enkhbaatar, Perenlei
   Traber, Daniel L.
TI Selective V-1a agonism attenuates vascular dysfunction and fluid
   accumulation in ovine severe sepsis
SO AMERICAN JOURNAL OF PHYSIOLOGY-HEART AND CIRCULATORY PHYSIOLOGY
LA English
DT Article
DE angiopoietin-2; arginine vasopressin; vascular leakage; vascular
   endothelial growth factor
ID ADVANCED VASODILATORY SHOCK; ENDOTHELIAL GROWTH-FACTOR;
   ARGININE-VASOPRESSIN; SEPTIC SHOCK; SMOKE-INHALATION; ANGIOPOIETIN-2;
   MECHANISMS; PERMEABILITY; ACTIVATION; INFUSION
AB Rehberg S, Yamamoto Y, Sousse L, Bartha E, Jonkam C, Hasselbach AK, Traber LD, Cox RA, Westphal M, Enkhbaatar P, Traber DL. Selective V-1a agonism attenuates vascular dysfunction and fluid accumulation in ovine severe sepsis. Am J Physiol Heart Circ Physiol 303: H1245-H1254, 2012. First published September 7, 2012; doi:10.1152/ajpheart.00390.2012.-Vasopressin analogs are used as a supplement to norepinephrine in septic shock. The isolated effects of vasopressin agonists on sepsis-induced vascular dysfunction, however, remain controversial. Because V-2-receptor stimulation induces vasodilation and procoagulant effects, a higher V-1a- versus V-2-receptor selectivity might be advantageous. We therefore hypothesized that a sole, titrated infusion of the selective V-1a-agonist Phe(2)-Orn(8)-Vasotocin (POV) is more effective than the mixed V-1a-/V-2-agonist AVP for the treatment of vascular and cardiopulmonary dysfunction in methicillin resistant staphylococcus aureus pneumonia-induced, ovine sepsis. After the onset of hemodynamic instability, awake, chronically instrumented, mechanically ventilated, and fluid resuscitated sheep were randomly assigned to receive continuous infusions of either POV, AVP, or saline solution (control; each n = 6). AVP and POV were titrated to maintain mean arterial pressure above baseline - 10 mmHg. When compared with that of control animals, AVP and POV reduced neutrophil migration (myeloperoxidase activity, alveolar neutrophils) and plasma levels of nitric oxide, resulting in higher mean arterial pressures and a reduced vascular leakage (net fluid balance, chest and abdominal fluid, pulmonary bloodless wet-to-dry-weight ratio, alveolar and septal edema). Notably, POV stabilized hemodynamics at lower doses than AVP. In addition, POV, but not AVP, reduced myocardial and pulmonary tissue concentrations of 3-nitrotyrosine, VEGF, and angiopoietin-2, thereby leading to an abolishment of cumulative fluid accumulation (POV, 9 +/- 15 ml/kg vs. AVP, 110 +/- 13 ml/kg vs. control, 213 +/- 16 ml/kg; P < 0.001 each) and an attenuated cardiopulmonary dysfunction (left ventricular stroke work index, PaO2-to-FiO(2) ratio) versus control animals. Highly selective V-1a- agonism appears to be superior to unselective vasopressin analogs for the treatment of sepsis-induced vascular dysfunction.
C1 [Rehberg, Sebastian; Westphal, Martin] Univ Munster, Dept Anesthesiol Intens Care & Pain Med, Munster, Germany.
   [Rehberg, Sebastian; Yamamoto, Yusuke; Sousse, Linda; Bartha, Eva; Jonkam, Collette; Hasselbach, Anthony K.; Traber, Lillian D.; Enkhbaatar, Perenlei; Traber, Daniel L.] Univ Texas Med Branch, Dept Anesthesiol, Invest Intens Care Unit, Galveston, TX USA.
   [Cox, Robert A.] Univ Texas Med Branch, Dept Pathol, Galveston, TX USA.
   [Cox, Robert A.; Enkhbaatar, Perenlei; Traber, Daniel L.] Shriners Hosp Children, Galveston, TX USA.
RP Rehberg, S (通讯作者)，Univ Hosp Muenster, Dept Anesthesiol Intens Care & Pain Med, Albert Schweitzer Campus 1,Bld A1, D-48149 Munster, Germany.
EM Sebastian.Rehberg@ukmuenster.de
RI Rehberg, Sebastian/AAD-5191-2019
OI Bartha, Eva/0000-0003-4318-9459
FU Shriners of North America [8954, 8450, 8520, 8630]; National Institute
   for General Medical Sciences [GM066312, GM060688]; NATIONAL INSTITUTE OF
   GENERAL MEDICAL SCIENCES [R01GM097480, P01GM066312, R01GM060688] Funding
   Source: NIH RePORTER
FX This work was supported by Shriners of North America (Grant No. 8954,
   8450, 8520, 8630) and National Institute for General Medical Sciences
   (Grant No. GM066312, GM060688). The compounds arginine vasopressin and
   Phe<INF>2</INF>-Orn<INF>8</INF>-Vasotocin were kindly provided by the
   Ferring Research Institute, San Diego, CA.
CR Barrett LK, 2007, CRIT CARE MED, V35, P33, DOI 10.1097/01.CCM.0000251127.45385.CD
   BERDE B, 1964, EXPERIENTIA, V20, P42, DOI 10.1007/BF02146034
   BERNARD GR, 1994, AM J RESP CRIT CARE, V149, P818, DOI 10.1164/ajrccm.149.3.7509706
   Boyd JH, 2011, CRIT CARE MED, V39, P259, DOI 10.1097/CCM.0b013e3181feeb15
   Burkhoff D, 2005, AM J PHYSIOL-HEART C, V289, pH501, DOI 10.1152/ajpheart.00138.2005
   Chappell D, 2009, CURR OPIN ANESTHESIO, V22, P155, DOI 10.1097/ACO.0b013e328328d1b6
   Cox RA, 2003, AM J RESP CELL MOL, V29, P295, DOI 10.1165/rcmb.4860
   Dellinger RP, 2008, CRIT CARE MED, V36, P296, DOI 10.1097/01.CCM.0000298158.12101.41
   Dunser MW, 2003, CIRCULATION, V107, P2313, DOI 10.1161/01.CIR.0000066692.71008.BB
   Enkhbaatar P, 2008, SHOCK, V29, P642, DOI 10.1097/SHK.0b013e318158125b
   Enkhbaatar P, 2009, CRIT CARE MED, V37, P208, DOI 10.1097/CCM.0b013e318193226a
   Fiedler U, 2004, BLOOD, V103, P4150, DOI 10.1182/blood-2003-10-3685
   Ganter MT, 2008, ANN SURG, V247, P320, DOI 10.1097/SLA.0b013e318162d616
   Gillett AM, 2002, AM J PHYSIOL-LUNG C, V282, pL440, DOI 10.1152/ajplung.00202.2001
   Jonkam CC, 2009, SHOCK, V32, P621, DOI 10.1097/SHK.0b013e3181a4fd01
   KANWAR S, 1995, BLOOD, V86, P2760
   Kaufmann JE, 2003, J THROMB HAEMOST, V1, P821, DOI 10.1046/j.1538-7836.2003.00197.x
   Kaufmann JE, 2003, J THROMB HAEMOST, V1, P682, DOI 10.1046/j.1538-7836.2003.00190.x
   Kim I, 2000, CIRC RES, V86, P24, DOI 10.1161/01.RES.86.1.24
   Kumpers P, 2008, CRIT CARE, V12, DOI 10.1186/cc7130
   Kumar P, 2009, EXPERT REV MOL MED, V11, DOI 10.1017/S1462399409001112
   Lange M, 2012, CRIT CARE MED, V40, P356, DOI 10.1097/CCM.0b013e318236ec37
   Lange M, 2010, CRIT CARE, V14, DOI 10.1186/cc9097
   LAPORTE R, 2008, SHOCK S, V1, pP21
   Lee WL, 2011, CURR OPIN HEMATOL, V18, P191, DOI 10.1097/MOH.0b013e328345a3d1
   Luckner G, 2005, CRIT CARE MED, V33, P2659, DOI 10.1097/01.CCM.0000186749.34028.40
   Maisonpierre PC, 1997, SCIENCE, V277, P55, DOI 10.1126/science.277.5322.55
   Mihara T, 1999, BRAIN RES BULL, V49, P343, DOI 10.1016/S0361-9230(99)00064-7
   Morelli A, 2009, CRIT CARE, V13, DOI 10.1186/cc7990
   Orfanos SE, 2007, CRIT CARE MED, V35, P199, DOI 10.1097/01.CCM.0000251640.77679.D7
   Patel BM, 2002, ANESTHESIOLOGY, V96, P576, DOI 10.1097/00000542-200203000-00011
   Paulus P, 2011, BIOMARKERS, V16, pS11, DOI 10.3109/1354750X.2011.587893
   PEARCE ML, 1965, CIRC RES, V16, P482, DOI 10.1161/01.RES.16.5.482
   Petersen MB, 2006, BASIC CLIN PHARMACOL, V99, P96, DOI 10.1111/j.1742-7843.2006.pto_299.x
   Pickkers P, 2005, SHOCK, V24, P508, DOI 10.1097/01.shk.0000190827.36406.6e
   Polito A, 2012, INTENS CARE MED, V38, P9, DOI 10.1007/s00134-011-2407-x
   Rehberg S, 2012, CRIT CARE MED, V40, P1957, DOI 10.1097/CCM.0b013e31824e0fe5
   Rehberg S, 2011, CRIT CARE MED, V39, P119, DOI 10.1097/CCM.0b013e3181fa3898
   Rehberg S, 2010, CRIT CARE, V14, DOI 10.1186/cc9320
   Rehberg S, 2009, INTENS CARE MED, V35, P1286, DOI 10.1007/s00134-009-1470-z
   Russell JA, 2008, NEW ENGL J MED, V358, P877, DOI 10.1056/NEJMoa067373
   Russell JA, 2006, NEW ENGL J MED, V355, P1699, DOI 10.1056/NEJMra043632
   Simon F, 2009, CRIT CARE, V13, DOI 10.1186/cc7959
   Soriano FG, 2006, CRIT CARE MED, V34, P1073, DOI 10.1097/01.CCM.0000206470.47721.8D
   Sun QH, 2003, AM J RESP CRIT CARE, V168, P481, DOI 10.1164/rccm.200205-447OC
   Thurston G, 2000, NAT MED, V6, P460, DOI 10.1038/74725
   Torgersen C, 2010, INTENS CARE MED, V36, P57, DOI 10.1007/s00134-009-1630-1
   TRABER D, 2007, CRIT CARE, V11, pP51, DOI DOI 10.1186/CC6030
   van der Heijden M, 2008, THORAX, V63, P903, DOI 10.1136/thx.2007.087387
   Vincent Jean-Louis, 2008, Curr Infect Dis Rep, V10, P351
   Vincent JL, 2005, CRIT CARE, V9, pS9, DOI 10.1186/cc3748
   Westphal M, 2004, ANESTH ANALG, V99, P878, DOI 10.1213/01.ANE.0000131970.54062.1C
   Westphal M, 2008, CRIT CARE MED, V36, P1196, DOI 10.1097/CCM.0b013e31816a1a0c
   Wisniewski K, 2011, J MED CHEM, V54, P4388, DOI 10.1021/jm200278m
   Yano K, 2006, J EXP MED, V203, P1447, DOI 10.1084/jem.20060375
NR 55
TC 31
Z9 31
U1 0
U2 6
PU AMER PHYSIOLOGICAL SOC
PI BETHESDA
PA 9650 ROCKVILLE PIKE, BETHESDA, MD 20814 USA
SN 0363-6135
EI 1522-1539
J9 AM J PHYSIOL-HEART C
JI Am. J. Physiol.-Heart Circul. Physiol.
PD NOV
PY 2012
VL 303
IS 10
BP H1245
EP H1254
DI 10.1152/ajpheart.00390.2012
PG 10
WC Cardiac & Cardiovascular Systems; Physiology; Peripheral Vascular
   Disease
WE Science Citation Index Expanded (SCI-EXPANDED)
SC Cardiovascular System & Cardiology; Physiology
GA 039DL
UT WOS:000311223600008
PM 22961865
OA Green Published
DA 2022-06-17
ER

PT J
AU Chong, MA
   Wang, YJ
   Berbenetz, NM
   McConachie, I
AF Chong, Matthew A.
   Wang, Yongjun
   Berbenetz, Nicolas M.
   McConachie, Ian
TI Does goal-directed haemodynamic and fluid therapy improve peri-operative
   outcomes? A systematic review and meta-analysis
SO EUROPEAN JOURNAL OF ANAESTHESIOLOGY
LA English
DT Review
ID RANDOMIZED CONTROLLED-TRIAL; MAJOR ABDOMINAL-SURGERY; RISK
   SURGICAL-PATIENTS; STROKE VOLUME VARIATION; PERIPHERAL VASCULAR-SURGERY;
   PULMONARY-ARTERY CATHETERS; ENHANCED RECOVERY PROTOCOL; PROXIMAL FEMORAL
   FRACTURE; VENOUS OXYGEN-SATURATION; CLINICAL-TRIAL
AB BACKGROUND Much uncertainty exists as to whether perioperative goal-directed therapy is of benefit.
   OBJECTIVES To discover if peri-operative goal-directed therapy decreases mortality and morbidity in adult surgical patients.
   DESIGN An updated systematic review and random effects meta-analysis of randomised controlled trials.
   DATA SOURCES Medline, Embase and the Cochrane Library were searched up to 31 December 2016.
   ELIGIBILITY CRITERIA Randomised controlled trials enrolling adult surgical patients allocated to receive goal-directed therapy or standard care were eligible for inclusion. Trauma patients and parturients were excluded. Goal-directed therapy was defined as fluid and/or vasopressor therapy titrated to haemodynamic goals [e. g. cardiac output (CO)]. Outcomes includedmortality, morbidity and hospital length of stay. Risk of bias was assessed using Cochrane methodology.
   RESULTS Ninety-five randomised trials (11 659 patients) were included. Only four studies were at low risk of bias. Modern goal-directed therapy reduced mortality compared with standard care [odds ratio (OR) 0.66; 95% confidence interval (CI) 0.50 to 0.87; number needed to treat = 59; N = 52; I 2 = 0.0%]. In subgroup analysis, there was no mortality benefit for fluid-only goal-directed therapy, cardiac surgery patients or nonelective surgery. Contemporary goal-directed therapy also reduced pneumonia (OR 0.69; 95% CI, 0.51 to 0.92; number needed to treat = 38), acute kidney injury (OR 0.73; 95% CI, 0.58 to 0.92; number needed to treat = 29), wound infection (OR 0.48; 95% CI, 0.37 to 0.63; number needed to treat = 19) and hospital length of stay (days) (-0.90; 95% CI, -1.32 to -0.48; I-2 = 81.2%). No important differences in outcomes were found for the pulmonary artery catheter studies, after accounting for advances in the standard of care.
   CONCLUSION Peri-operative modern goal-directed therapy reduces morbidity and mortality. Importantly, the quality of evidence was low to very low (e.g. Grading of Recommendations, Assessment, Development and Evaluation scoring), and there was much clinical heterogeneity among the goal-directed therapy devices and protocols. Additional well designed and adequately powered trials on peri-operative goal-directed therapy are necessary.
C1 [Chong, Matthew A.; Wang, Yongjun; McConachie, Ian] Western Univ, Dept Anesthesia & Perioperat Med, London, ON, Canada.
   [Berbenetz, Nicolas M.] Western Univ, Dept Med, London, ON, Canada.
RP Chong, MA (通讯作者)，Univ Hosp, London Hlth Sci Ctr, Dept Anesthesia & Perioperat Med, 339 Windermere Rd,C3-108, London, ON N6A 5A5, Canada.
EM matthew.a.chong@gmail.com
CR Abbas SM, 2008, ANAESTHESIA, V63, P44, DOI 10.1111/j.1365-2044.2007.05233.x
   Ackland GL, 2015, LANCET RESP MED, V3, P33, DOI [10.1016/S2213-2600(14)70205-X, 10.1016/s2213-2600(14)70205-X]
   Am Soc Anesthesiologists Task Forc, 2003, ANESTHESIOLOGY, V99, P988
   Arulkumaran N, 2014, BRIT J ANAESTH, V112, P648, DOI 10.1093/bja/aet466
   Bangalore S, 2015, CIRC-CARDIOVASC INTE, V8, DOI 10.1161/CIRCINTERVENTIONS.114.002142
   Bartha E, 2013, BRIT J ANAESTH, V110, P545, DOI 10.1093/bja/aes468
   Ben Romdhane M, 2014, INTENSIVE CARE ME S1, VS60
   Bender JS, 1997, ANN SURG, V226, P229, DOI 10.1097/00000658-199709000-00002
   Benes J, 2015, BMC ANESTHESIOL, V15, DOI 10.1186/s12871-015-0131-8
   Benes J, 2014, CRIT CARE, V18, DOI 10.1186/s13054-014-0584-z
   Benes J, 2010, CRIT CARE, V14, DOI 10.1186/cc9070
   BERLAUK JF, 1991, ANN SURG, V214, P289, DOI 10.1097/00000658-199109000-00011
   Bhandari M, 2004, CAN MED ASSOC J, V170, P477
   Biais M, 2009, ANESTH ANALG, V109, P466, DOI 10.1213/ane.0b013e3181ac6dac
   Bisgaard J, 2013, ACTA ANAESTH SCAND, V57, P189, DOI 10.1111/j.1399-6576.2012.02755.x
   Bisgaard J, 2013, ACTA ANAESTH SCAND, V57, P178, DOI 10.1111/j.1399-6576.2012.02756.x
   Boland MR, 2013, WORLD J SURG, V37, P1193, DOI 10.1007/s00268-013-1987-8
   Bonazzi M, 2002, EUR J VASC ENDOVASC, V23, P445, DOI 10.1053/ejvs.2002.1617
   BOYD O, 1993, JAMA-J AM MED ASSOC, V270, P2699, DOI 10.1001/jama.270.22.2699
   Brandstrup B, 2012, BRIT J ANAESTH, V109, P191, DOI 10.1093/bja/aes163
   Broch O, 2016, MINERVA ANESTESIOL, V82, P1158
   Buettner M, 2008, BRIT J ANAESTH, V101, P194, DOI 10.1093/bja/aen126
   Bundgaard-Nielsen M, 2013, ANESTHESIOLOGY, V119, P813, DOI 10.1097/ALN.0b013e31829ce4ea
   Vecino JMC, 2014, EUR J ANAESTH, V31, P13
   Cecconi M, 2011, CRIT CARE, V15, DOI 10.1186/cc10246
   Challand C, 2012, BRIT J ANAESTH, V108, P53, DOI 10.1093/bja/aer273
   Checketts MR, 2016, ANAESTHESIA, V71, P85, DOI 10.1111/anae.13316
   Colantonio L, 2015, J GASTROINTEST SURG, V19, P722, DOI 10.1007/s11605-015-2743-1
   Conway DH, 2002, ANAESTHESIA, V57, P845, DOI 10.1046/j.1365-2044.2002.02708.x
   Corbett MS, 2014, RES SYNTH METHODS, V5, P79, DOI 10.1002/jrsm.1090
   Corcoran T, 2012, ANESTH ANALG, V114, P640, DOI 10.1213/ANE.0b013e318240d6eb
   Cordero-Rochet MJ, 2014, CAN J ANESTH, V61, pS75
   Correa-Gallego C, 2015, J AM COLL SURGEONS, V221, P591, DOI 10.1016/j.jamcollsurg.2015.03.050
   Donati A, 2007, CHEST, V132, P1817, DOI 10.1378/chest.07-0621
   El Sharkawy Osama A, 2013, Saudi J Anaesth, V7, P378, DOI 10.4103/1658-354X.121044
   Fellahi JL, 2015, J CLIN MONIT COMPUT, V29, P351, DOI 10.1007/s10877-014-9611-5
   Munoz CAF, 2012, BRIT J ANAESTH, V108, P347
   Forget P, 2010, ANESTH ANALG, V111, P910, DOI 10.1213/ANE.0b013e3181eb624f
   Funk DJ, 2015, CRIT CARE, V19, DOI 10.1186/s13054-015-0974-x
   Gan TJ, 2002, ANESTHESIOLOGY, V97, P820, DOI 10.1097/00000542-200210000-00012
   Gauthama P, 2013, ANAESTHESIA, V68, P26
   Gerent A, 2015, INTENSIVE CARE ME S1, V3, pA819
   Goepfert MS, 2013, ANESTHESIOLOGY, V119, P824, DOI 10.1097/ALN.0b013e31829bd770
   Grocott MPW, 2013, BRIT J ANAESTH, V111, P535, DOI 10.1093/bja/aet155
   Guyatt GH, 2008, BRIT MED J, V336, P924, DOI 10.1136/bmj.39489.470347.AD
   Han G, 2016, INT J CLIN EXP MED, V9, P29
   Hand WR, 2015, HEAD NECK-J SCI SPEC, V38, pE1974
   Harten J, 2008, Int J Surg, V6, P197, DOI 10.1016/j.ijsu.2008.03.002
   Jammer I, 2015, PERIOPER MED-LONDON, V4, DOI 10.1186/s13741-015-0016-x
   Jerez Gomez-Coronado V, 2001, MED INTENSIVA, V25, P2001
   Jhanji S, 2010, CRIT CARE, V14, DOI 10.1186/cc9220
   Jia FJ, 2017, SURG TODAY, V47, P344, DOI 10.1007/s00595-016-1393-6
   Kapoor PM, 2008, ANN CARD ANAESTH, V11, P27, DOI 10.4103/0971-9784.38446
   Kapoor PM, 2016, ANN CARD ANAESTH, V19, P638, DOI 10.4103/0971-9784.191552
   Kellman S, 2014, ANESTH ANALG, V118, pS53
   Khambalia H, 2015, TRANSPL INT, V28, P35
   Kim B, 2016, ANESTH ANALG, V122
   Kulkarni R, 2012, EUR ARCH OTO-RHINO-L, V269, P4
   Kumar Lakshmi, 2016, J Anaesthesiol Clin Pharmacol, V32, P182, DOI 10.4103/0970-9185.182103
   Kumar L, 2015, INDIAN J ANAESTH, V59, P228, DOI 10.4103/0019-5049.155000
   Lahner D, 2009, BRIT J ANAESTH, V103, P346, DOI 10.1093/bja/aep200
   Lai CW, 2015, BRIT J ANAESTH, V115, P578, DOI 10.1093/bja/aev299
   Lopes MR, 2007, CRIT CARE, V11, DOI 10.1186/cc6117
   Marquez J, 2008, CRIT CARE MED, V36, P3001, DOI 10.1097/CCM.0b013e31818b31f0
   Martini A, 2009, CRIT CARE, V13, pS80
   Mayer J, 2010, CRIT CARE, V14, DOI 10.1186/cc8875
   McKendry M, 2004, BMJ-BRIT MED J, V329, P31
   McKenny M, 2013, ANAESTHESIA, V68, P1224, DOI 10.1111/anae.12355
   Mikor A, 2015, BMC ANESTHESIOL, V15, DOI 10.1186/s12871-015-0064-2
   Moher D, 2009, J CLIN EPIDEMIOL, V62, P1006, DOI 10.1016/j.jclinepi.2009.06.005
   Moppett IK, 2015, BRIT J ANAESTH, V114, P444, DOI 10.1093/bja/aeu386
   MYTHEN MG, 1995, ARCH SURG-CHICAGO, V130, P423
   Noblett SE, 2006, BRIT J SURG, V93, P1069, DOI 10.1002/bjs.5454
   Osawa EA, 2016, CRIT CARE MED, V44, P724, DOI 10.1097/CCM.0000000000001479
   Oubaha D, 2009, EUR J ANAESTHESIOL S, V26, P39
   Parke RL, 2015, BRIT J ANAESTH, V115, P45, DOI 10.1093/bja/aev118
   Pearse R, 2005, CRIT CARE, V9, pR687, DOI 10.1186/cc3887
   Pearse RM, 2014, JAMA-J AM MED ASSOC, V312, P1473
   Peng K, 2014, MED PRIN PRACT, V23, P413, DOI 10.1159/000363573
   Pestana D, 2014, ANESTH ANALG, V119, P579, DOI 10.1213/ANE.0000000000000295
   Phan TD, 2014, ANAESTH INTENS CARE, V42, P752, DOI 10.1177/0310057X1404200611
   Pillai P, 2011, J UROLOGY, V186, P2201, DOI 10.1016/j.juro.2011.07.093
   Polonen P, 2000, ANESTH ANALG, V90, P1052
   Ramsingh DS, 2013, J CLIN MONIT COMPUT, V27, P249, DOI 10.1007/s10877-012-9422-5
   Rollins KE, 2016, ANN SURG, V263, P465, DOI 10.1097/SLA.0000000000001366
   Salzwedel C, 2013, CRIT CARE, V17, DOI 10.1186/cc12885
   Sandham JD, 2003, NEW ENGL J MED, V348, P5, DOI 10.1056/NEJMoa021108
   Scheeren TWL, 2013, J CLIN MONIT COMPUT, V27, P225, DOI 10.1007/s10877-013-9461-6
   Schmid S, 2016, CRIT CARE, V20, DOI 10.1186/s13054-016-1237-1
   Schol PBB, 2016, J CLIN ANESTH, V35, P26, DOI 10.1016/j.jclinane.2016.07.010
   SCHULTZ RJ, 1985, J TRAUMA, V25, P309, DOI 10.1097/00005373-198504000-00005
   Senagore AJ, 2009, DIS COLON RECTUM, V52, P1935, DOI 10.1007/DCR.0b013e3181b4c35e
   SHOEMAKER WC, 1988, CHEST, V94, P1176, DOI 10.1378/chest.94.6.1176
   Sinclair S, 1997, BMJ-BRIT MED J, V315, P909
   Smetkin AA, 2009, ACTA ANAESTH SCAND, V53, P505, DOI 10.1111/j.1399-6576.2008.01855.x
   Som A, 2017, J ANESTH, V31, P66, DOI 10.1007/s00540-016-2261-7
   Srinivasa S, 2014, DIS COLON RECTUM, V57, pE88, DOI 10.1097/DCR.0000000000000107
   Szturz P, 2014, BRATISL MED J, V115, P653, DOI 10.4149/BLL_2014_126
   Thorlund K, 2011, USER MANUAL TRIAL SE, P1, DOI DOI 10.1158/1055-9965.EPI-08-0169
   Tolstova I, 2010, J CARDIOTHOR VASC AN, V24, pS19
   Valentine RJ, 1998, J VASC SURG, V27, P203, DOI 10.1016/S0741-5214(98)70351-9
   Van der Linden PJ, 2010, EUR J ANAESTH, V27, P788, DOI 10.1097/EJA.0b013e32833cb2dd
   Van DJ, 2013, ASS COLOPROCTOLOGY G, V15, P30
   Vanakas T, 2012, EUROPEAN J ANAESTHES, V29, P67
   Venn R, 2002, BRIT J ANAESTH, V88, P65, DOI 10.1093/bja/88.1.65
   Vincent JL, 2011, CRIT CARE, V15, DOI 10.1186/cc10291
   Wakeling HG, 2005, BRIT J ANAESTH, V95, P634, DOI 10.1093/bja/aei223
   Wilson J, 1999, BRIT MED J, V318, P1099, DOI 10.1136/bmj.318.7191.1099
   Yassen AM, 2012, EGYPT J ANAESTH, V28, P223, DOI 10.1016/j.egja.2012.04.003
   Zakhaleva J, 2013, COLORECTAL DIS, V15, P892, DOI 10.1111/codi.12180
   Zarychanski R, 2013, JAMA-J AM MED ASSOC, V309, P678, DOI 10.1001/jama.2013.430
   Zeng K, 2014, DRUG DES DEV THER, V8, P2113, DOI 10.2147/DDDT.S66724
   Zhang J, 2012, BRIT J ANAESTH, V108, P555
   Zhang J, 2013, CLINICS, V68, P1065, DOI 10.6061/clinics/2013(07)27
   Zhang J, 2012, CLINICS, V67, P1149, DOI 10.6061/clinics/2012(10)06
   Zheng H, 2013, WORLD J SURG, V37, P2820, DOI 10.1007/s00268-013-2203-6
   Zheng L S, 2016, Zhonghua Yi Xue Za Zhi, V96, P3464, DOI 10.3760/cma.j.issn.0376-2491.2016.43.005
   Ziegler DW, 1997, SURGERY, V122, P584, DOI 10.1016/S0039-6060(97)90132-X
NR 118
TC 72
Z9 75
U1 0
U2 10
PU LIPPINCOTT WILLIAMS & WILKINS
PI PHILADELPHIA
PA TWO COMMERCE SQ, 2001 MARKET ST, PHILADELPHIA, PA 19103 USA
SN 0265-0215
EI 1365-2346
J9 EUR J ANAESTH
JI Eur. J. Anaesth.
PD JUL
PY 2018
VL 35
IS 7
BP 469
EP 483
DI 10.1097/EJA.0000000000000778
PG 15
WC Anesthesiology
WE Science Citation Index Expanded (SCI-EXPANDED)
SC Anesthesiology
GA GV5LH
UT WOS:000446143200002
PM 29369117
DA 2022-06-17
ER

PT J
AU Sun, E
   Mello, MM
   Rishel, CA
   Vaughn, MT
   Kheterpal, S
   Saager, L
   Fleisher, LA
   Damrose, EJ
   Kadry, B
   Jena, AB
   Kooij, F
   Wilczak, J
   Soto, R
   Berris, J
   Price, Z
   Urman, RD
   Lins, S
   Harris, JM
   Cummings, KC
   Berman, MF
   Nanamori, M
   Adelman, BT
   Wedeven, C
   Bittner, EA
   LaGorio, J
   McCormick, PJ
   Tom, S
   Aziz, MF
   Coffman, T
   Ellis, TA
   Molina, S
   Peterson, W
   Mackey, SC
   van Klei, WA
   Mahajan, A
   Geffen, D
   Jameson, LC
   Biggs, DA
   Craft, R
   Pace, NL
   Paganelli, WC
   Durieux, ME
   Nair, BJ
   Wanderer, JP
   Miller, SA
   Helsten, DL
   Turnbull, ZA
   Schonberger, RB
AF Sun, Eric
   Mello, Michelle M.
   Rishel, Chris A.
   Vaughn, Michelle T.
   Kheterpal, Sachin
   Saager, Leif
   Fleisher, Lee A.
   Damrose, Edward J.
   Kadry, Bassam
   Jena, Anupam B.
   Kooij, Fabian
   Wilczak, Janet
   Soto, Roy
   Berris, Joshua
   Price, Zachary
   Urman, Richard D.
   Lins, Steven
   Harris, John M.
   Cummings, Kenneth C.
   Berman, Mitchell F.
   Nanamori, Masakatsu
   Adelman, Bruce T.
   Wedeven, Christopher
   Bittner, Edward A.
   LaGorio, John
   McCormick, Patrick J.
   Tom, Simon
   Aziz, Michael F.
   Coffman, Traci
   Ellis, Terri A., II
   Molina, Susan
   Peterson, William
   Mackey, Sean C.
   van Klei, Wilton A.
   Mahajan, Aman
   Geffen, David
   Jameson, Leslie C.
   Biggs, Daniel A.
   Craft, RobertM.
   Pace, Nathan L.
   Paganelli, William C.
   Durieux, Marcel E.
   Nair, Bala J.
   Wanderer, Jonathan P.
   Miller, Scott A.
   Helsten, Daniel L.
   Turnbull, Zachary A.
   Schonberger, Robert B.
CA MPOG
TI Association of Overlapping Surgery With Perioperative Outcomes
SO JAMA-JOURNAL OF THE AMERICAN MEDICAL ASSOCIATION
LA English
DT Article
ID PATIENT OUTCOMES; CLAIMS DATA; MULTICENTER; RISK; COMPLICATIONS;
   LARYNGOSCOPY; OPERATIONS
AB IMPORTANCE Overlapping surgery, in which more than 1 procedure performed by the same primary surgeon is scheduled so the start time of one procedure overlaps with the end time of another, is of concern because of potential adverse outcomes.
   OBJECTIVE To determine the association between overlapping surgery and mortality, complications, and length of surgery.
   DESIGN, SETTING, AND PARTICIPANTS Retrospective cohort study of 66 430 operations in patients aged 18 to 90 years undergoing total knee or hip arthroplasty; spine surgery; coronary artery bypass graft (CABG) surgery; and craniotomy at 8 centers between January 1, 2010, and May 31, 2018. Patients were followed up until discharge.
   EXPOSURES Overlapping surgery (>= 2 operations performed by the same surgeon in which >= 1 hour of 1 case, or the entire case for those < 1 hour, occurs when another procedure is being performed).
   MAIN OUTCOMES AND MEASURES Primary outcomes were in-hospital mortality or complications (major: thromboembolic event, pneumonia, sepsis, stroke, or myocardial infarction; minor: urinary tract or surgical site infection) and surgery duration.
   RESULTS The final sample consisted of 66 430 operations (mean patient age, 59 [SD, 15] years; 31 915 women [48%]), of which 8224 (12%) were overlapping. After adjusting for confounders, overlapping surgery was not associated with a significant difference in in-hospital mortality (1.9% overlapping vs 1.6% nonoverlapping; difference, 0.3%[95% CI, -0.2% to 0.7%]; P = .21) or risk of complications (12.8% overlapping vs 11.8% nonoverlapping; difference, 0.9%[95% CI, -0.1% to 1.9%]; P = .08). Overlapping surgery was associated with increased surgery length (204 vs 173 minutes; difference, 30 minutes [95% CI, 24 to 37 minutes]; P < .001). Overlapping surgery was significantly associated with increased mortality and increased complications among patients having a high preoperative predicted risk for mortality and complications, compared with low-risk patients (mortality: 5.8% vs 4.7%; difference, 1.2%[95% CI, 0.1% to 2.2%]; P = .03; complications: 29.2% vs 27.0%; difference, 2.3%[95% CI, 0.3% to 4.3%]; P = .03).
   CONCLUSIONS AND RELEVANCE Among adults undergoing common operations, overlapping surgery was not significantly associated with differences in in-hospital mortality or postoperative complication rates but was significantly associated with increased surgery length. Further research is needed to understand the association of overlapping surgery with these outcomes among specific patient subgroups.
C1 [Sun, Eric; Rishel, Chris A.; Kadry, Bassam] Stanford Univ, Anesthesiol Perioperat & Pain Med, Sch Med, Stanford, CA USA.
   [Sun, Eric; Mello, Michelle M.] Stanford Univ, Sch Med, Dept Hlth Res & Policy, Stanford, CA USA.
   [Mello, Michelle M.] Stanford Law Sch, Stanford, CA USA.
   [Vaughn, Michelle T.; Kheterpal, Sachin; Saager, Leif] Univ Michigan, Sch Med, Dept Anesthesiol, Ann Arbor, MI USA.
   [Fleisher, Lee A.] Univ Penn, Perelman Sch Med, Dept Anesthesia & Crit Care, Philadelphia, PA 19104 USA.
   [Damrose, Edward J.] Stanford Univ, Sch Med, Dept Otolaryngol, Stanford, CA USA.
   [Jena, Anupam B.] Harvard Med Sch, Dept Hlth Care Policy, 180 Longwood Ave, Boston, MA 02115 USA.
   [Jena, Anupam B.] Massachusetts Gen Hosp, Dept Med, Boston, MA 02114 USA.
   [Jena, Anupam B.] Natl Bur Econ Res, Cambridge, MA 02138 USA.
   [Kooij, Fabian] Acad Med Ctr, Dept Anesthesiol, Amsterdam, Netherlands.
   [Wilczak, Janet] Beaumont Hlth, Dearborn, MI USA.
   [Soto, Roy] Beaumont Hlth, Royal Oak, MI USA.
   [Berris, Joshua] Beaumont Hlth, Farmington Hills, CT USA.
   [Price, Zachary] Beaumont Hlth, Grosse Pointe, MI USA.
   [Urman, Richard D.] Brigham & Womens Hosp, Dept Anesthesiol, 75 Francis St, Boston, MA 02115 USA.
   [Lins, Steven] Bronson Healthcare, Battle Creek, MI USA.
   [Harris, John M.] CHOC Childrens Hosp, Orange, CA USA.
   [Cummings, Kenneth C.] Cleveland Clin, Anesthesiol Inst, Cleveland, OH 44106 USA.
   [Berman, Mitchell F.] Columbia Univ, Med Ctr, Dept Anesthesiol, New York, NY USA.
   [Nanamori, Masakatsu] Henry Ford Hlth Syst, Detroit, MI USA.
   [Adelman, Bruce T.] Henry Ford Hlth Syst, W Bloomfield, MI USA.
   [Wedeven, Christopher] Holland Hosp, Holland, MI USA.
   [Bittner, Edward A.] Massachusetts Gen Hosp, Dept Anesthesia, Boston, MA 02114 USA.
   [LaGorio, John] Mercy Hlth, Muskegon, MI USA.
   [McCormick, Patrick J.] Mem Sloan Kettering Canc Ctr, Dept Anesthesiol & Crit Care Med, New York, NY 10021 USA.
   [Tom, Simon] NYU, Langone Med Ctr, Dept Anesthesiol Perioperat Care & Pain Med, New York, NY USA.
   [Aziz, Michael F.] Oregon Hlth & Sci Univ, Dept Anesthesiol & Perioperat Med, Portland, OR 97201 USA.
   [Coffman, Traci] St Joseph Mercy, Ann Arbor, MI USA.
   [Ellis, Terri A., II] St Joseph Mercy Oakland, Pontiac, MI USA.
   [Molina, Susan] St Mary Mercy Hosp, Livonia, MI USA.
   [Peterson, William] Sparrow Hlth Syst, Lansing, MI USA.
   [Mackey, Sean C.] Stanford Univ, Sch Med, Dept Anesthesiol Perioperat & Pain Med, Stanford, CA USA.
   [van Klei, Wilton A.] Univ Med Ctr Utrecht, Dept Anesthesiol, Utrecht, Netherlands.
   [Mahajan, Aman] Univ Calif Los Angeles, Sch Med, Div Mol Med, Dept Anesthesiol & Perioperat Med, Los Angeles, CA USA.
   [Jameson, Leslie C.] Univ Colorado, Dept Anesthesiol, Aurora, CO USA.
   [Biggs, Daniel A.] Univ Oklahoma, Hlth Sci Ctr, Dept Anesthesiol, Oklahoma City, OK USA.
   [Biggs, Daniel A.] Univ Penn, Dept Anesthesiol, Philadelphia, PA USA.
   [Craft, RobertM.] Univ Tennessee, Med Ctr, Dept Anesthesiol, Knoxville, TN USA.
   [Pace, Nathan L.] Univ Utah, Dept Anesthesiol, Salt Lake City, UT USA.
   [Paganelli, William C.] Univ Vermont, Coll Med, Dept Anesthesiol, Burlington, VT USA.
   [Durieux, Marcel E.] Univ Virginia, Dept Anesthesiol, Charlottesville, VA USA.
   [Nair, Bala J.] Univ Washington, Dept Anesthesiol & Pain Med, Seattle, WA USA.
   [Wanderer, Jonathan P.] Vanderbilt Univ, Med Ctr, Dept Anesthesiol, Nashville, TN USA.
   [Miller, Scott A.] Wake Forest Baptist Hlth, Dept Anesthesiol, Winston Salem, NC USA.
   [Helsten, Daniel L.] Washington Univ, Sch Med, Dept Anesthesiol, St Louis, MO USA.
   [Turnbull, Zachary A.] Weill Cornell Med Coll, Dept Anesthesiol, New York, NY USA.
   [Schonberger, Robert B.] Yale Sch Med, Dept Anesthesiol, New Haven, CT USA.
RP Jena, AB (通讯作者)，Harvard Med Sch, Dept Hlth Care Policy, 180 Longwood Ave, Boston, MA 02115 USA.
EM jena@hcp.med.harvard.edu
RI Turnbull, Zachary/T-1227-2019; Urman, Richard/ABG-4830-2020; Sun,
   Eric/K-3900-2019; Lee A, Fleisher/Q-9894-2019; Rishel, Chris
   A/J-1435-2018; Damrose, Edward J./P-3124-2017; Mackey,
   Sean/AAF-3314-2019; Urman, Richard/AAH-7758-2019; Bittner,
   Edward/ABB-3519-2021; Saager, Leif/AHB-6208-2022
OI Rishel, Chris A/0000-0002-2098-6562; Damrose, Edward
   J./0000-0003-3983-0805; Urman, Richard/0000-0002-0516-5977; Saager,
   Leif/0000-0003-3416-4727; Mackey, Sean/0000-0001-7744-5348; Wanderer,
   Jonathan/0000-0002-3119-6873
FU Office of the Director, National Institutes of Health (NIH Early
   Independence Award) [1DP5OD017897]; National Institute on Drug Abuse
   [K08DA042314]; NATIONAL INSTITUTE ON DRUG ABUSE [K08DA042314] Funding
   Source: NIH RePORTER; OFFICE OF THE DIRECTOR, NATIONAL INSTITUTES OF
   HEALTH [DP5OD017897] Funding Source: NIH RePORTER
FX Funding for this study was provided to Dr Jena from the Office of the
   Director, National Institutes of Health (NIH Early Independence Award,
   1DP5OD017897) and to Dr Sun from the National Institute on Drug Abuse
   (K08DA042314).
CR Abelson J., 2015, CLASH NAME CARE
   Allison P.D., 2008, SAS GLOBAL FORUM PAP
   Angrist Joshua D., 2009, MOST HARMLESS EC EMP
   Aziz MF, 2016, ANESTHESIOLOGY, V125, P656, DOI 10.1097/ALN.0000000000001267
   Bateman BT, 2013, ANESTH ANALG, V116, P1380, DOI 10.1213/ANE.0b013e318251daed
   Bender SP, 2015, ANESTH ANALG, V121, P1231, DOI 10.1213/ANE.0000000000000940
   Berman MF, 2017, ANESTH ANALG, V125, P1203, DOI 10.1213/ANE.0000000000002305
   Bohl MA, 2018, NEUROSURGERY, V83, P53, DOI 10.1093/neuros/nyx472
   Childers CP, 2018, JAMA SURG, V153, DOI 10.1001/jamasurg.2017.6233
   de Graaff JC, 2016, ANESTHESIOLOGY, V125, P904, DOI 10.1097/ALN.0000000000001310
   Fokkema M, 2014, J VASC SURG, V59, P32, DOI 10.1016/j.jvs.2013.07.006
   Greene W., 2004, ECONOMET J, V7, P98, DOI [10.1111/j.1368-423X.2004.00123.x, DOI 10.1111/J.1368-423X.2004.00123.X]
   Guan J, 2017, J NEUROSURG, V127, P1096, DOI 10.3171/2016.8.JNS161226
   Howard BM, 2018, JAMA SURG, V153, P313, DOI 10.1001/jamasurg.2017.4502
   Hyder JA, 2017, JAMA-J AM MED ASSOC, V318, P2140, DOI 10.1001/jama.2017.16607
   Kheterpal S, 2013, ANESTHESIOLOGY, V119, P1360, DOI 10.1097/ALN.0000435832.39353.20
   Lawson EH, 2012, ANN SURG, V256, P973, DOI 10.1097/SLA.0b013e31826b4c4f
   Lawthers AG, 2000, MED CARE, V38, P785, DOI 10.1097/00005650-200008000-00003
   Lee LO, 2017, ANESTHESIOLOGY, V126, P1053, DOI 10.1097/ALN.0000000000001630
   Liu JB, 2017, ANN SURG, V266, P411, DOI 10.1097/SLA.0000000000002358
   LIU JB, 2017, BMJ-BRIT MED J, V358, DOI DOI 10.1136/BMJ.J4244
   Macario A, 2010, J CLIN ANESTH, V22, P233, DOI 10.1016/j.jclinane.2010.02.003
   Mello MM, 2017, JAMA-J AM MED ASSOC, V318, P233, DOI 10.1001/jama.2017.8061
   Mello MM, 2016, JAMA-J AM MED ASSOC, V315, P1563, DOI 10.1001/jama.2016.2305
   Quan HD, 2005, MED CARE, V43, P1130, DOI 10.1097/01.mlr.0000182534.19832.83
   Ravi B, 2018, JAMA INTERN MED, V178, P75, DOI 10.1001/jamainternmed.2017.6835
   Sun EC, 2018, JAMA NETW OPEN, V1, DOI 10.1001/jamanetworkopen.2018.4288
   Surgeons ACO, STAT PRINC
   Sweeny L, 2017, OTOLARYNG HEAD NECK, V156, P627, DOI 10.1177/0194599817691746
   Tsugawa Y, 2017, JAMA INTERN MED, V177, P206, DOI 10.1001/jamainternmed.2016.7875
   Wang HHS, 2015, J UROLOGY, V194, P506, DOI 10.1016/j.juro.2015.01.096
   Wooldridge JM, 2010, ECONOMETRIC ANALYSIS OF CROSS SECTION AND PANEL DATA, 2ND EDITION, P1
   Zhang AL, 2018, JAMA INTERN MED, V178, P83, DOI 10.1001/jamainternmed.2017.6846
   Zygourakis CC, 2017, J NEUROSURG, V127, P1089, DOI 10.3171/2016.6.JNS16822
   Zygourakis CC, 2017, NEUROSURGERY, V80, P257, DOI 10.1093/neuros/nyw067
NR 35
TC 40
Z9 40
U1 2
U2 4
PU AMER MEDICAL ASSOC
PI CHICAGO
PA 330 N WABASH AVE, STE 39300, CHICAGO, IL 60611-5885 USA
SN 0098-7484
EI 1538-3598
J9 JAMA-J AM MED ASSOC
JI JAMA-J. Am. Med. Assoc.
PD FEB 26
PY 2019
VL 321
IS 8
BP 762
EP 772
DI 10.1001/jama.2019.0711
PG 11
WC Medicine, General & Internal
WE Science Citation Index Expanded (SCI-EXPANDED)
SC General & Internal Medicine
GA HN4ZE
UT WOS:000460191400017
PM 30806696
OA Bronze, Green Published
DA 2022-06-17
ER

PT J
AU Fuster, RG
   Paredes, F
   Pelaez, AG
   Martin, E
   Canovas, S
   Gil, O
   Hornero, F
   Martinez-Leon, J
AF Garcia Fuster, Rafael
   Paredes, Federico
   Garcia Pelaez, Aritz
   Martin, Elio
   Canovas, Sergio
   Gil, Oscar
   Hornero, Fernando
   Martinez-Leon, Juan
TI Impact of increasing degrees of renal impairment on outcomes of coronary
   artery bypass grafting: the off-pump advantage
SO EUROPEAN JOURNAL OF CARDIO-THORACIC SURGERY
LA English
DT Article; Proceedings Paper
CT Annual Techno-College Meeting at the 26th Annual Meeting of the
   European-Association-for-Cardio-Thoracic-Surgery (EACTS)
CY OCT 27-31, 2012
CL Barcelona, SPAIN
SP European Assoc Cardio Thorac Surg, Boston Sci Corp, Techno Coll
DE Coronary artery bypass grafting; Off-pump; Chronic renal failure
ID LONG-TERM SURVIVAL; GLOMERULAR-FILTRATION-RATE; CHRONIC KIDNEY-DISEASE;
   ON-PUMP; PRACTICE GUIDELINES; SURGERY; DYSFUNCTION
AB OBJECTIVES: Increasing degrees of renal impairment are associated with higher rates of morbimortality after coronary artery bypass grafting (CABG). This incremental risk has not been well studied in off-pump procedures (OPCAB). We assessed its impact on OPCAB and on-pump CABG (ONCAB).
   METHODS: A total of 1769 patients undergoing primary CABG (January 1995 through June 2011) had complete data on glomerular filtration rate (eGFR). 930 patients had Stage 2 renal insufficiency, 330 Stage 3, 27 Stage 4 and 465 normal renal function (Stage 1). Seventeen patients with end-stage disease (Stage 5) were excluded. The OPCAB technique was selectively used in 350 high-risk patients. Preoperative variables and postoperative outcomes were compared among eGFR subgroups and between matched and unmatched OPCAB vs ONCAB groups.
   RESULTS: Stages 3-4 patients were older (P < 0.0001), with higher prevalence of diabetes (36.8, 35.0, 39.7 and 74.1%, P < 0.01, 1-4 eGFR groups) peripheral arteriopathy (6.0, 9.0, 15.8 and 29.6%, P < 0.0001) and lower left ventricular ejection fraction (LVEF) (GFR-LVEF correlation: Pearson: 0.12, P < 0.0001). On-pump GFR groups had increasingly higher in-hospital mortality (1.0, 1.2, 3.5 and 15.4%, P < 0.0001), but no differences were observed in OPCAB (5.5, 4.8, 5.4 and 7.1%, P = 0.97). Similar trends on in-hospital morbidity were observed in ONCAB vs OPCAB groups: low cardiac output (P < 0.01), pneumonia (P < 0.01) and stroke (P < 0.05). GFR only predicted mortality in ONCAB patients (odds ratio (OR): 0.96, 95% CI: 0.94-0.98; P < 0.01). Patients with higher eGFR stages had statistically more reduced long-term survival, and this pattern was similar in the three treatment groups, also including the OPCAB group, who had the lowest survival in patients with eGFR stage 4.
   CONCLUSIONS: Patients with low GFR (Stages 3-4) undergoing ONCAB were at increased risk of early morbimortality. In contrast, there were no significant differences in operative morbimortality among eGFR groups in OPCAB patients. This 'off-pump advantage' on early outcomes was not observed at the long-term follow-up.
C1 [Garcia Fuster, Rafael; Paredes, Federico; Garcia Pelaez, Aritz; Martin, Elio; Canovas, Sergio; Gil, Oscar; Hornero, Fernando; Martinez-Leon, Juan] Univ Gen Hosp Valencia, Valencia, Spain.
RP Fuster, RG (通讯作者)，C Artes Graf 4,Esc Izq Pta 3, Valencia 46010, Spain.
EM rgfuster@terra.com
CR Anderson RJ, 1999, KIDNEY INT, V55, P1057, DOI 10.1046/j.1523-1755.1999.0550031057.x
   Boulton BJ, 2011, ANN THORAC SURG, V92, P595, DOI 10.1016/j.athoracsur.2011.04.023
   Brown JR, 2008, ANN THORAC SURG, V86, P4, DOI 10.1016/j.athoracsur.2008.03.006
   Chawla LS, 2012, J AM SOC NEPHROL, V23, P1389, DOI 10.1681/ASN.2012020122
   Dacey LJ, 2002, ANN THORAC SURG, V74, P458, DOI 10.1016/S0003-4975(02)03768-2
   Dewey TM, 2006, ANN THORAC SURG, V81, P591, DOI 10.1016/j.athoracsur.2005.08.048
   Eagle KA, 1999, J AM COLL CARDIOL, V34, P1262, DOI 10.1016/S0735-1097(99)00389-7
   Emmert MY, 2011, EUR J CARDIO-THORAC, V40, P233, DOI 10.1016/j.ejcts.2010.11.003
   Filardo G, 2011, ANN THORAC SURG, V92, P571, DOI 10.1016/j.athoracsur.2011.03.100
   Hirose H, 2001, EUR J CARDIO-THORAC, V20, P565, DOI 10.1016/S1010-7940(01)00839-9
   Lemma MG, 2012, J THORAC CARDIOV SUR, V143, P625, DOI 10.1016/j.jtcvs.2011.11.011
   Levey AS, 2009, ANN INTERN MED, V150, P604, DOI 10.7326/0003-4819-150-9-200905050-00006
   Levey AS, 2003, ANN INTERN MED, V139, P137, DOI 10.7326/0003-4819-139-2-200307150-00013
   Lin Y, 2009, ANN THORAC SURG, V87, P1079, DOI 10.1016/j.athoracsur.2009.01.065
   Rao V, 1997, CIRCULATION, V96, P38
   Reddan DN, 2003, J AM SOC NEPHROL, V14, P2373, DOI 10.1097/01.ASN.0000083900.92829.F5
   Sajja LR, 2011, ANN THORAC SURG, V92, P2161, DOI 10.1016/j.athoracsur.2011.05.015
   Shroff GR, 2010, J THORAC CARDIOV SUR, V139, P1333, DOI 10.1016/j.jtcvs.2009.08.021
   Stevens LA, 2010, AM J KIDNEY DIS, V56, P486, DOI 10.1053/j.ajkd.2010.03.026
NR 19
TC 15
Z9 15
U1 0
U2 5
PU OXFORD UNIV PRESS INC
PI CARY
PA JOURNALS DEPT, 2001 EVANS RD, CARY, NC 27513 USA
SN 1010-7940
EI 1873-734X
J9 EUR J CARDIO-THORAC
JI Eur. J. Cardio-Thorac. Surg.
PD OCT
PY 2013
VL 44
IS 4
BP 732
EP 742
DI 10.1093/ejcts/ezt053
PG 11
WC Cardiac & Cardiovascular Systems; Respiratory System; Surgery
WE Science Citation Index Expanded (SCI-EXPANDED); Conference Proceedings Citation Index - Science (CPCI-S)
SC Cardiovascular System & Cardiology; Respiratory System; Surgery
GA 239KP
UT WOS:000326022700048
PM 23425679
OA Bronze
DA 2022-06-17
ER

PT J
AU Maile, MD
   Engoren, MC
   Tremper, KK
   Jewell, E
   Kheterpal, S
AF Maile, Michael D.
   Engoren, Milo C.
   Tremper, Kevin K.
   Jewell, Elizabeth
   Kheterpal, Sachin
TI Worsening Preoperative Heart Failure Is Associated with Mortality and
   Noncardiac Complications, But Not Myocardial Infarction After Noncardiac
   Surgery: A Retrospective Cohort Study
SO ANESTHESIA AND ANALGESIA
LA English
DT Article
ID CORONARY-ARTERY-DISEASE; CARDIAC RISK; PATIENT SAFETY; OUTCOMES; INDEX;
   VALIDATION; PREDICTION; STROKE; TRIAL
AB BACKGROUND: Heart failure (HF) is an important risk factor for perioperative morbidity and mortality. While these patients are at high risk for cardiac adverse events, there are few current data describing the types of noncardiac complications that occur in this population.
   METHODS: We performed a multicenter cohort study of patients undergoing noncardiac surgery from 2005 to 2010 as part of the American College of Surgeons National Surgical Quality Improvement Program. A HF cohort (HF that is new or worsening within 30 days of surgery) was compared with a control cohort that was matched regarding other surgical risk factors.
   RESULTS: Five thousand ninety-four patients with worsening preoperative HF were compared with an otherwise similar cohort of patients without worsening preoperative HF. Worsening preoperative HF was associated with increased risk of 30-day all-cause mortality (relative risk [RR] 2.08; 95% confidence interval [CI], 1.75-2.46; P < 0.001) and increased risk of morbidity (any recorded postoperative complication) (RR 1.54; 95% CI, 1.40-1.69; P < 0.001). HF patients had increased risk of developing renal failure (RR 1.85; 95% CI, 1.37-2.49; P < 0.001), need for mechanical ventilation longer than 48 hours (RR 1.81; 95% CI, 1.52-2.15; P < 0.001), pneumonia (RR 1.73; 95% CI, 1.44-2.08; P < 0.001), cardiac arrest (RR 1.69; 95% CI, 1.29-2.21; P < 0.001), unplanned intubation (RR 1.68; 95% CI, 1.41-1.99; P < 0.001), renal insufficiency (RR 1.64; 95% CI; 1.10-2.44; P = 0.014), sepsis (RR 1.43, 95% CI, 1.24-1.64; P < 0.001), and urinary tract infection (RR 1.29; 95% CI, 1.06-1.58; P = 0.011). The incidence of myocardial infarction in the sample was similar between the 2 groups (RR 1.07; 95% CI, 0.75-1.52; P = 0.719).
   CONCLUSIONS: Worsening preoperative HF is associated with a significant increase in postoperative morbidity and mortality when controlling for other comorbidities. Although these likely have a multifactorial etiology, patients are much more likely to suffer from respiratory, renal, and infectious complications than cardiac complications.
C1 [Maile, Michael D.; Engoren, Milo C.; Tremper, Kevin K.; Jewell, Elizabeth; Kheterpal, Sachin] Univ Michigan, Dept Anesthesiol, Ann Arbor, MI 48109 USA.
RP Maile, MD (通讯作者)，Univ Michigan, Dept Anesthesiol, Cardiovasc Ctr 4172, 1500 E Med Ctr Dr, Ann Arbor, MI 48109 USA.
EM mmaile@med.umich.edu
RI Maile, Michael David/C-6277-2011
OI Maile, Michael David/0000-0001-8236-3371
CR Austin PC, 2011, PHARM STAT, V10, P150, DOI 10.1002/pst.433
   DETSKY AS, 1986, J GEN INTERN MED, V1, P211, DOI 10.1007/BF02596184
   Devereaux PJ, 2008, LANCET, V371, P1839, DOI 10.1016/S0140-6736(08)60601-7
   Fildes JE, 2009, J AM COLL CARDIOL, V53, P1013, DOI 10.1016/j.jacc.2008.11.046
   Fink AS, 2002, ANN SURG, V236, P344, DOI 10.1097/00000658-200209000-00011
   Fleisher LA, 2008, ANESTHESIOLOGY, V108, P551, DOI 10.1097/ALN.0b013e318167a80d
   Fleisher LA, 2007, CIRCULATION, V116, pE418, DOI 10.1161/CIRCULATIONAHA.107.185699
   GOLDMAN L, 1977, NEW ENGL J MED, V297, P845, DOI 10.1056/NEJM197710202971601
   Hammill BG, 2008, ANESTHESIOLOGY, V108, P559, DOI 10.1097/ALN.0b013e31816725ef
   Hernandez AF, 2004, J AM COLL CARDIOL, V44, P1446, DOI 10.1016/j.jacc.2004.06.059
   Kheterpal S, 2009, ANESTHESIOLOGY, V110, P505, DOI 10.1097/ALN.0b013e3181979440
   KHURI SF, 1995, J AM COLL SURGEONS, V180, P519
   Khuri SF, 2008, ANN SURG, V248, P329, DOI 10.1097/SLA.0b013e3181823485
   Khuri SF, 2007, J AM COLL SURGEONS, V204, P1089, DOI 10.1016/j.jamcollsurg.2007.03.028
   Kumar R, 2001, J GEN INTERN MED, V16, P507, DOI 10.1046/j.1525-1497.2001.016008507.x
   LARSEN SF, 1987, EUR HEART J, V8, P179, DOI 10.1093/oxfordjournals.eurheartj.a062246
   Lee TH, 1999, CIRCULATION, V100, P1043, DOI 10.1161/01.CIR.100.10.1043
   MANGANO DT, 1990, NEW ENGL J MED, V323, P1781, DOI 10.1056/NEJM199012273232601
   Mashour GA, 2011, ANESTHESIOLOGY, V114, P1289, DOI 10.1097/ALN.0b013e318216e7f4
   Ramachandran SK, 2011, ANESTHESIOLOGY, V115, P44, DOI 10.1097/ALN.0b013e31821cf6de
   Raval MV, 2010, J AM COLL SURGEONS, V211, P715, DOI 10.1016/j.jamcollsurg.2010.07.021
   Roger VL, 2012, CIRCULATION, V125, pE2, DOI 10.1161/CIR.0b013e31823ac046
   Roger VL, 2004, JAMA-J AM MED ASSOC, V292, P344, DOI 10.1001/jama.292.3.344
   Sandham JD, 2003, NEW ENGL J MED, V348, P5, DOI 10.1056/NEJMoa021108
   Shiloach M, 2010, J AM COLL SURGEONS, V210, P6, DOI 10.1016/j.jamcollsurg.2009.09.031
   Talati R, 2009, ANN PHARMACOTHER, V43, P1181, DOI 10.1345/aph.1L706
   Testa M, 1996, J AM COLL CARDIOL, V28, P964, DOI 10.1016/S0735-1097(96)00268-9
   van Diepen S, 2011, CIRCULATION, V124, P289, DOI 10.1161/CIRCULATIONAHA.110.011130
   Watson TA, 2008, ACUTE HEART FAILURE, P323
   Xu-Cai YO, 2008, MAYO CLIN PROC, V83, P280, DOI 10.4065/83.3.280
   Yancy CW, 2013, J AM COLL CARDIOL, V62, pE147, DOI 10.1016/j.jacc.2013.05.019
NR 31
TC 21
Z9 22
U1 0
U2 8
PU LIPPINCOTT WILLIAMS & WILKINS
PI PHILADELPHIA
PA TWO COMMERCE SQ, 2001 MARKET ST, PHILADELPHIA, PA 19103 USA
SN 0003-2999
J9 ANESTH ANALG
JI Anesth. Analg.
PD SEP
PY 2014
VL 119
IS 3
BP 522
EP 532
DI 10.1213/ANE.0000000000000116
PG 11
WC Anesthesiology
WE Science Citation Index Expanded (SCI-EXPANDED)
SC Anesthesiology
GA AN6KY
UT WOS:000340704600007
PM 24722256
DA 2022-06-17
ER

PT J
AU Mok, Y
   Matsushita, K
   Sang, YY
   Ballew, SH
   Grams, M
   Shin, SY
   Jee, SH
   Coresh, J
AF Mok, Yejin
   Matsushita, Kunihiro
   Sang, Yingying
   Ballew, Shoshana H.
   Grams, Morgan
   Shin, Sang Yop
   Jee, Sun Ha
   Coresh, Josef
TI Association of Kidney Disease Measures with Cause-Specific Mortality:
   The Korean Heart Study
SO PLOS ONE
LA English
DT Article
ID GLOMERULAR-FILTRATION-RATE; ALL-CAUSE MORTALITY; CARDIOVASCULAR-DISEASE;
   POOLED ANALYSIS; CYSTATIN-C; RISK; CANCER; ALBUMINURIA; DEATH;
   PREVALENCE
AB Background
   The link of low estimated glomerular filtration rate (eGFR) and high proteinuria to cardiovascular disease (CVD) mortality is well known. However, its link to mortality due to other causes is less clear.
   Methods
   We studied 367,932 adults (20-93 years old) in the Korean Heart Study (baseline between 1996-2004 and follow-up until 2011) and assessed the associations of creatinine-based eGFR and dipstick proteinuria with mortality due to CVD (1,608 cases), cancer (4,035 cases), and other (non-CVD/non-cancer) causes (3,152 cases) after adjusting for potential confounders.
   Results
   Although cancer was overall the most common cause of mortality, in participants with chronic kidney disease (CKD), non-CVD/non-cancer mortality accounted for approximately half of cause of death (47.0% for eGFR >= 60 ml/min/1.73m(2) and 54.3% for proteinuria >= 1+). Lower eGFR (< 60 vs. >= 60 ml/min/1.73m2) was significantly associated with mortality due to CVD (adjusted hazard ratio 1.49 [95% CI, 1.24-1.78]) and non-CVD/non-cancer causes (1.78 [1.54-2.05]). The risk of cancer mortality only reached significance at eGFR < 45 ml/min/1.73m2 when eGFR 45-59 ml/min/1.73m(2) was set as a reference (1.62 [1.10-2.39]). High proteinuria (dipstick >= 1+ vs. negative/trace) was consistently associated with mortality due to CVD (1.93 [1.66-2.25]), cancer (1.49 [1.32-1.68]), and other causes (2.19 [1.96-2.45]). Examining finer mortality causes, low eGFR and high proteinuria were commonly associated with mortality due to coronary heart disease, any infectious disease, diabetes, and renal failure. In addition, proteinuria was also related to death from stroke, cancers of stomach, liver, pancreas, and lung, myeloma, pneumonia, and viral hepatitis.
   Conclusion
   Low eGFR was associated with CVD and non-CVD/non-cancer mortality, whereas higher proteinuria was consistently related to mortality due to CVD, cancer, and other causes. These findings suggest the need for multidisciplinary prevention and management strategies in individuals with CKD, particularly when proteinuria is present.
C1 [Mok, Yejin; Matsushita, Kunihiro; Sang, Yingying; Ballew, Shoshana H.; Grams, Morgan; Coresh, Josef] Johns Hopkins Univ, Bloomberg Sch Publ Hlth, Dept Epidemiol, Baltimore, MD USA.
   [Mok, Yejin; Jee, Sun Ha] Yonsei Univ, Dept Epidemiol & Hlth Promot, Grad Sch Publ Hlth, Seoul 120749, South Korea.
   [Mok, Yejin; Jee, Sun Ha] Yonsei Univ, Inst Hlth Promot, Grad Sch Publ Hlth, Seoul 120749, South Korea.
   [Shin, Sang Yop] Korea Med Inst, Dept Internal Med, Seoul, South Korea.
RP Jee, SH (通讯作者)，Yonsei Univ, Dept Epidemiol & Hlth Promot, Grad Sch Publ Hlth, Seoul 120749, South Korea.; Jee, SH (通讯作者)，Yonsei Univ, Inst Hlth Promot, Grad Sch Publ Hlth, Seoul 120749, South Korea.
EM jsunha@yuhs.ac
RI Matsushita, Kunihiro/B-1021-2018; Matushita, Kunihiro/AAJ-5817-2020
OI Matsushita, Kunihiro/0000-0002-7179-718X; Matushita,
   Kunihiro/0000-0002-7179-718X; Ballew, Shoshana/0000-0002-7547-3764; Jee,
   Sun Ha/0000-0001-9519-3068
FU Korean Health Technology R&D Project, Ministry of Health & Welfare,
   Republic of Korea [HI13C0715]; NATIONAL INSTITUTE OF DIABETES AND
   DIGESTIVE AND KIDNEY DISEASES [R01DK100446] Funding Source: NIH RePORTER
FX This study was funded by a grant of the Korean Health Technology R&D
   Project, Ministry of Health & Welfare, Republic of Korea (HI13C0715).
CR Aguilar MI, 2010, NEUROLOGY, V75, P1343, DOI 10.1212/WNL.0b013e3181f73638
   Arora P, 2013, CAN MED ASSOC J, V185, pE417, DOI 10.1503/cmaj.120833
   Chun JH, 2000, KOREAN J EPIDEMIOL, V22, P124
   Coresh J, 2007, JAMA-J AM MED ASSOC, V298, P2038, DOI 10.1001/jama.298.17.2038
   Coussens LM, 2002, NATURE, V420, P860, DOI 10.1038/nature01322
   Davis AM, 2014, JAMA-J AM MED ASSOC, V312, P1248, DOI 10.1001/jama.2014.12272
   Di Angelantonio Emanuele, 2010, BMJ, V341, pc4986, DOI 10.1136/bmj.c4986
   Franses JW, 2013, INT J CANCER, V133, P1334, DOI 10.1002/ijc.28146
   Fried LF, 2005, J AM SOC NEPHROL, V16, P3728, DOI 10.1681/ASN.2005040384
   Gansevoort RT, 2013, LANCET, V382, P339, DOI 10.1016/S0140-6736(13)60595-4
   Hallan S, 2007, ARCH INTERN MED, V167, P2490, DOI 10.1001/archinte.167.22.2490
   Hallan SI, 2012, JAMA-J AM MED ASSOC, V308, P2349, DOI 10.1001/jama.2012.16817
   Harteloh P, 2010, EUR J EPIDEMIOL, V25, P531, DOI 10.1007/s10654-010-9445-5
   Health NIo, 2013, HLTH NIO USRDS 2013
   Hemmelgarn BR, 2010, JAMA-J AM MED ASSOC, V303, P423, DOI 10.1001/jama.2010.39
   Herget-Rosenthal S, 2000, AM J NEPHROL, V20, P97, DOI 10.1159/000013564
   Iff S, 2014, AM J KIDNEY DIS, V63, P23, DOI 10.1053/j.ajkd.2013.07.008
   Imai E, 2009, CLIN EXP NEPHROL, V13, P621, DOI 10.1007/s10157-009-0199-x
   Janus N, 2008, NEPHROL DIAL TRANSPL, V23, P800, DOI 10.1093/ndt/gfm851
   Jee SH, 2014, EUR J PREV CARDIOL, V21, P1484, DOI 10.1177/2047487313497602
   Jha V, 2013, LANCET, V382, P260, DOI 10.1016/S0140-6736(13)60687-X
   Jorgensen L, 2008, J AM SOC NEPHROL, V19, P992, DOI 10.1681/ASN.2007060712
   Kidney Disease Improving Global Outcomes Working Group, 2013, KDIGO CLIN PRACT GUI
   Lee DH, 2000, J KOREAN CANC ASS, V32, P210
   Leung WK, 2008, LANCET ONCOL, V9, P279, DOI 10.1016/S1470-2045(08)70072-X
   Levey AS, 2007, CLIN CHEM, V53, P766, DOI 10.1373/clinchem.2006.077180
   Levey AS, 2011, KIDNEY INT, V80, P17, DOI 10.1038/ki.2010.483
   Levey AS, 2009, ANN INTERN MED, V150, P604, DOI 10.7326/0003-4819-150-9-200905050-00006
   Lowrance WT, 2014, J AM SOC NEPHROL, V25, P2327, DOI 10.1681/ASN.2013060604
   Lu TH, 2000, INT J EPIDEMIOL, V29, P336, DOI 10.1093/ije/29.2.336
   Mahmoodi BK, 2014, STROKE, V45, P1925, DOI 10.1161/STROKEAHA.114.004900
   Matsushita K, 2010, LANCET, V375, P2073, DOI 10.1016/S0140-6736(10)60674-5
   Myers GL, 2006, CLIN CHEM, V52, P5, DOI 10.1373/clinchem.2005.0525144
   Nagata M, 2013, AM J EPIDEMIOL, V178, P1, DOI 10.1093/aje/kws447
   National Bureau of Statistics, 2010, RES 2010 POP HOUS CE
   National Bureau of Statistics, 2012, ANN REP CAUS DEATH S
   Navaneethan SD, 2015, J AM SOC NEPHROL, V26, P2512, DOI 10.1681/ASN.2014101034
   Pedersen LM, 1998, EUR J CANCER, V34, P76, DOI 10.1016/S0959-8049(97)10003-X
   SAWYER N, 1988, BMJ-BRIT MED J, V296, P1295, DOI 10.1136/bmj.296.6632.1295
   Shlipak MG, 2005, NEW ENGL J MED, V352, P2049, DOI 10.1056/NEJMoa043161
   Song YM, 2001, EPIDEMIOLOGY, V12, P173, DOI 10.1097/00001648-200103000-00008
[truncated: 365,932 more chars]
