# Supplementary material for: Bibliometric analysis of global research trends on post-stroke pneumonia: Current development status and research Frontiers
Source: Front Public Health. 2022 Aug 2;10:950859. doi: 10.3389/fpubh.2022.950859 (PMC9379091; doi:10.3389/fpubh.2022.950859)
Supplement: Supplementary file 1 [file Data_Sheet_1.ZIP › data/data (plain text files)/download_1_289.txt]

FN Clarivate Analytics Web of Science
VR 1.0
PT J
AU Cugy, E
   Sibon, I
AF Cugy, Emmanuelle
   Sibon, Igor
TI Stroke-Associated Pneumonia Risk Score: Validity in a French Stroke Unit
SO JOURNAL OF STROKE & CEREBROVASCULAR DISEASES
LA English
DT Article
DE Ischemic stroke; stroke-associated; pneumonia; chest infection
   prediction; screening; predictive value of tests; ROC curve
ID ACUTE ISCHEMIC-STROKE; PREDICT PNEUMONIA; COMPLICATIONS; SCALE;
   MORTALITY; AGE
AB Background: Stroke-associated pneumonia is a leading cause of in-hospital death and post-stroke outcome. Screening patients at high risk is one of the main challenges in acute stroke units. Several screening tests have been developed, but their feasibility and validity still remain unclear. Objective: The aim of our study was to evaluate the validity of four risk scores (Pneumonia score, A2DS2, ISAN score, and AIS-APS) in a population of ischemic stroke patients admitted in a French stroke unit. Methods: Consecutive ischemic stroke patients admitted to a stroke unit were retrospectively analyzed. Data that allowed to retrospectively calculate the different pneumonia risk scores were recorded. Sensitivity and specificity of each score were assessed for in-hospital stroke-associated pneumonia and mortality. The qualitative and quantitative accuracy and utility of each diagnostic screening test were assessed by measuring the Youden Index and the Clinical Utility Index. Results: Complete data were available for only 1960 patients. Pneumonia was observed in 8.6% of patients. Sensitivity and specificity were, respectively,.583 and .907 for Pneumonia score, .744 and .796 for A2DS2, and .696 and .812 for ISAN score. Data were insufficient to test AIS-APS. Stroke-associated pneumonia risk scores had an excellent negative Clinical Utility Index (.77-.87) to screen for in-hospital risk of pneumonia after acute ischemic stroke. Conclusion: All scores might be useful and applied to screen stroke-associated pneumonia in stroke patients treated in French comprehensive stroke units.
C1 [Cugy, Emmanuelle] CH Arcachon, Serv MPR, La Teste De Buch, France.
   [Cugy, Emmanuelle] CHU Bordeaux, Serv MPR, Bordeaux, France.
   [Cugy, Emmanuelle] Univ Bordeaux, EA 4136, Bordeaux, France.
   [Sibon, Igor] Univ Bordeaux, Bordeaux, France.
   [Sibon, Igor] CHU Bordeaux, Unite Neurovasc, Bordeaux, France.
   [Sibon, Igor] INCIA, UMR 5287, Bordeaux, France.
RP Cugy, E (通讯作者)，CH Arcachon, Serv MPR, Pole Sante, Ave Jean Hameau, F-33260 La Teste De Buch, France.
EM emmanuelle.cugy@ch-arcachon.fr
RI Emmanuelle, CUGY/J-7773-2019; SIBON, IGOR/AAJ-2503-2020
OI Sibon, igor/0000-0002-1171-4215
CR Boone M, 2012, THER CLIN RISK MANAG, V8, P87, DOI 10.2147/TCRM.S28569
   BROTT T, 1989, STROKE, V20, P864, DOI 10.1161/01.STR.20.7.864
   Chen CM, 2014, BMC GERIATR, V14, DOI 10.1186/1471-2318-14-41
   Grube MM, 2013, PLOS ONE, V8, DOI 10.1371/journal.pone.0075719
   Hannawi Y, 2013, CEREBROVASC DIS, V35, P430, DOI 10.1159/000350199
   Hilker R, 2003, STROKE, V34, P975, DOI 10.1161/01.STR.0000063373.70993.CD
   Hoffmann S, 2012, STROKE, V43, P2617, DOI 10.1161/STROKEAHA.112.653055
   Ickenstein GW, 2010, J NEUROL, V257, P1492, DOI 10.1007/s00415-010-5558-8
   Ingeman Annette, 2010, Clin Epidemiol, V2, P5
   Ji RJ, 2013, STROKE, V44, P1303, DOI 10.1161/STROKEAHA.111.000598
   Kwon HM, 2006, AM J INFECT CONTROL, V34, P64, DOI 10.1016/j.ajic.2005.06.011
   Li YG, 2014, PLOS ONE, V9, DOI 10.1371/journal.pone.0111707
   Lozano V, 1997, LETT MED REEDUCATEUR, V43, P3
   Mann G, 2000, CEREBROVASC DIS, V10, P380, DOI 10.1159/000016094
   Mitchell AJ, 2009, SCREENING DEPRESSION, P99
   Papavasileiou V, 2015, J STROKE CEREBROVASC, V24, P2619, DOI 10.1016/j.jstrokecerebrovasdis.2015.07.017
   Smith CJ, 2015, STROKE, V46, P2335, DOI 10.1161/STROKEAHA.115.009617
   Smith CJ, 2015, J AM HEART ASSOC, V4, DOI 10.1161/JAHA.114.001307
   Suwanwela Nijasri Charnnarong, 2007, Journal of the Medical Association of Thailand, V90, P1089
   Warusevitane A, 2015, STROKE, V46, P454, DOI 10.1161/STROKEAHA.114.006639
   Westendorp WF, 2011, BMC NEUROL, V11, DOI 10.1186/1471-2377-11-110
NR 21
TC 11
Z9 15
U1 1
U2 6
PU ELSEVIER
PI AMSTERDAM
PA RADARWEG 29, 1043 NX AMSTERDAM, NETHERLANDS
SN 1052-3057
EI 1532-8511
J9 J STROKE CEREBROVASC
JI J. Stroke Cerebrovasc. Dis.
PD JAN
PY 2017
VL 26
IS 1
BP 225
EP 229
DI 10.1016/j.jstrokecerebrovasdis.2016.09.015
PG 5
WC Neurosciences; Peripheral Vascular Disease
WE Science Citation Index Expanded (SCI-EXPANDED)
SC Neurosciences & Neurology; Cardiovascular System & Cardiology
GA EO1AO
UT WOS:000396430100041
PM 27839768
DA 2022-06-17
ER

PT J
AU Smith, CJ
   Heal, C
   Vail, A
   Jeans, AR
   Westendorp, WF
   Nederkoorn, PJ
   van de Beek, D
   Kalra, L
   Montaner, J
   Woodhead, M
   Meisel, A
   Lees, KR
   Alexandrov, A
   Bath, PM
   Berge, E
   Bluhmki, E
   Bornstein, N
   Chen, C
   Claesson, I
   Davis, SM
   Donnan, G
   Diener, HC
   Fisher, M
   Ginsberg, M
   Gregson, B
   Grotta, J
   Hacke, W
   Hennerici, MG
   Hommel, M
   Kaste, M
   Lyden, P
   Marler, J
   Muir, K
   Venketasubramanian, N
   Sacco, R
   Shuaib, A
   Teal, P
   Wahlgren, NG
   Warach, S
   Weimar, C
AF Smith, Craig J.
   Heal, Calvin
   Vail, Andy
   Jeans, Adam R.
   Westendorp, Willeke F.
   Nederkoorn, Paul J.
   van de Beek, Diederik
   Kalra, Lalit
   Montaner, Joan
   Woodhead, Mark
   Meisel, Andreas
   Lees, K. R.
   Alexandrov, A.
   Bath, P. M.
   Berge, E.
   Bluhmki, E.
   Bornstein, N.
   Chen, C.
   Claesson, I
   Davis, S. M.
   Donnan, G.
   Diener, H. C.
   Fisher, M.
   Ginsberg, M.
   Gregson, B.
   Grotta, J.
   Hacke, W.
   Hennerici, M. G.
   Hommel, M.
   Kaste, M.
   Lyden, P.
   Marler, J.
   Muir, K.
   Venketasubramanian, N.
   Sacco, R.
   Shuaib, A.
   Teal, P.
   Wahlgren, N. G.
   Warach, S.
   Weimar, C.
CA VISTA Collaboration PISCES Grp
TI Antibiotic Class and Outcome in Post-stroke Infections: An Individual
   Participant Data Pooled Analysis of VISTA-Acute
SO FRONTIERS IN NEUROLOGY
LA English
DT Article
DE stroke; acute; post-stroke infections; post-stroke pneumonia;
   antibiotics; prognosis
ID FOCAL CEREBRAL-ISCHEMIA; COMBINATION THERAPY; BRAIN-BARRIER; STROKE
   INJURY; BETA-LACTAM; PNEUMONIA; AZITHROMYCIN; SYSTEM; DAMAGE
AB Introduction: Antibiotics used to treat post-stroke infections have differing antimicrobial and anti-inflammatory effects. Our aim was to investigate whether antibiotic class was associated with outcome after post-stroke infection.
   Methods: We analyzed pooled individual participant data from the Virtual International Stroke Trials Archive (VISTA)-Acute. Patients with ischemic stroke and with an infection treated with systemic antibiotic therapy during the first 2 weeks after stroke onset were eligible. Antibiotics were grouped into eight classes, according to antimicrobial mechanism and prevalence. The primary analysis investigated whether antibiotic class for any infection, or for pneumonia, was independently associated with a shift in 90 day modified Rankin Scale (mRS) using ordinal logistic regression.
   Results: 2,708 patients were eligible (median age [IQR] = 74 [65 to 80] y; 51% female; median [IQR] NIHSS score = 15 [11 to 19]). Pneumonia occurred in 35%. Treatment with macrolides (5% of any infections; 9% of pneumonias) was independently associated with more favorable mRS distribution for any infection [OR (95% CI) = 0.59 (0.42 to 0.83), p = 0.004] and for pneumonia [OR (95% CI) = 0.46 (0.29 to 0.73), p = 0.001]. Unfavorable mRS distribution was independently associated with treatment of any infection either with carbapenems, cephalosporins or monobactams [OR (95% CI) = 1.62 (1.33 to 1.97), p 0.001], penicillin plus beta-lactamase inhibitors [OR (95% CI) = 1.26 (1.03 to 1.54), p = 0.025] or with aminoglycosides [OR (95% CI) = 1.73 (1.22 to 2.46), p = 0.002].
   Conclusion: This retrospective study has several limitations including effect modification and confounding by indication. Macrolides may have favorable immune-modulatory effects in stroke-associated infections. Prospective evaluation of the impact of antibiotic class on treatment of post-stroke infections is warranted.
C1 [Smith, Craig J.] Safford Royal NHS Fdn Trust, Manchester Acad Hlth Sci Ctr, Greater Manchester Comprehens Stroke Ctr, Salford, Lancs, England.
   [Smith, Craig J.] Univ Manchester, Sch Med Sci, Div Cardiovasc Sci, Manchester, Lancs, England.
   [Heal, Calvin; Vail, Andy] Univ Manchester, Manchester Acad Hlth Sci Ctr, Ctr Biostat, Manchester, Lancs, England.
   [Jeans, Adam R.] Salford Royal NHS Fdn Trust, Div Clin Support Serv & Tertiary Med, Dept Microbiol, Salford, Lancs, England.
   [Westendorp, Willeke F.; Nederkoorn, Paul J.; van de Beek, Diederik] Univ Amsterdam, Acad Med Ctr, Dept Neurol, Amsterdam Neurosci, Amsterdam, Netherlands.
   [Kalra, Lalit] Kings Coll Hosp NHS Fdn Trust London, Clin Neurosci, London, England.
   [Montaner, Joan] Vaff Dhebron Inst Res, Neurovasc Res Lab, Barcelona, Spain.
   [Montaner, Joan] Univ Seville, Stroke Res Program, Dept Neurol,Hosp Univ Virgen Rocio,CSIC, Inst Biomed Seville,Hosp Univ Virgen Macarena,IBI, Seville, Spain.
   [Woodhead, Mark] Univ Manchester, Manchester Acad Hlth Sci Ctr, Fac Biol Med & Hlth, Manchester, Lancs, England.
   [Meisel, Andreas] Charite Univ Med Berlin, NeuroCure Clin Res Ctr, Ctr Stroke Res Berlin, Dept Neurol, Berlin, Germany.
RP Meisel, A (通讯作者)，Charite Univ Med Berlin, NeuroCure Clin Res Ctr, Ctr Stroke Res Berlin, Dept Neurol, Berlin, Germany.
EM andreas.meisel@charite.de
RI van de Beek, Diederik/Y-2713-2019; Hacke, Werner/ABE-8661-2020; Chen,
   Christopher/E-7023-2013; IBiS, Neurovascular/P-5842-2016; Montaner,
   Joan/D-3063-2015; Sacco, Ralph/Y-9278-2019; Diener,
   Hans-Christoph/AAF-7275-2019
OI van de Beek, Diederik/0000-0002-4571-044X; Chen,
   Christopher/0000-0002-1047-9225; IBiS,
   Neurovascular/0000-0001-9511-0672; Montaner, Joan/0000-0003-4845-2279;
   Smith, Craig/0000-0002-9078-9919; Heal, Calvin/0000-0002-6445-1551;
   Meisel, Andreas/0000-0001-7233-5342; Vail, Andy/0000-0001-8274-2726;
   grotta, james/0000-0002-3667-4248
FU Open Access Publication Fund of Charite-Universitatsmedizin Berlin
FX The Open Access Publication Fund of Charite-Universitatsmedizin Berlin
   and Professor Meisel as corresponding author will provide funding to
   cover the open access publication/article processing fee.
CR Amantea D, 2016, ASSAY DRUG DEV TECHN, V14, P298, DOI 10.1089/adt.2016.728
   Amantea D, 2016, EXP NEUROL, V275, P116, DOI 10.1016/j.expneurol.2015.10.012
   Becker KJ, 2016, J NEUROIMMUNOL, V295, P68, DOI 10.1016/j.jneuroim.2016.04.005
   Chamorro A, 2005, STROKE, V36, P1495, DOI 10.1161/01.STR.0000170644.15504.49
   Chamorro A, 2012, NAT REV NEUROL, V8, P401, DOI 10.1038/nrneurol.2012.98
   Chroinin DN, 2013, STROKE, V44, P448, DOI 10.1161/STROKEAHA.112.668277
   Fan X, 2013, STROKE, V44, P745, DOI 10.1161/STROKEAHA.111.000309
   Harms H, 2012, J NEUROL NEUROSUR PS, V83, P1225, DOI 10.1136/jnnp-2012-302194
   Harms H, 2008, PLOS ONE, V3, DOI 10.1371/journal.pone.0002158
   Horita N, 2016, RESPIROLOGY, V21, P1193, DOI 10.1111/resp.12835
   Kalra L, 2015, LANCET, V386, P1835, DOI 10.1016/S0140-6736(15)00126-9
   Katayama Y, 2017, LIFE SCI, V168, P7, DOI 10.1016/j.lfs.2016.11.004
   Katayama Y, 2016, NEUROL RES, V38, P275, DOI 10.1080/01616412.2016.1138662
   Kim SY, 2013, RESTOR NEUROL NEUROS, V31, P87, DOI 10.3233/RNN-2012-120245
   Kishore AK, 2018, STROKE, V49, P1602, DOI 10.1161/STROKEAHA.117.020250
   Kishore AK, 2015, STROKE, V46, P1202, DOI 10.1161/STROKEAHA.114.007843
   Liang F, 2017, BIOMED RES INT, V2017, DOI 10.1155/2017/1279486
   Mandell LA, 2019, NEW ENGL J MED, V380, P651, DOI 10.1056/NEJMra1714562
   Meisel A, 2015, NAT REV NEUROL, V11, DOI 10.1038/nrneurol.2015.220
   Nau R, 2010, CLIN MICROBIOL REV, V23, P858, DOI 10.1128/CMR.00007-10
   Nicolau DP, 1999, ANTIMICROB AGENTS CH, V43, P3033, DOI 10.1128/AAC.43.12.3033
   Petrelli F, 2016, EUR J PHARMACOL, V791, P518, DOI 10.1016/j.ejphar.2016.09.030
   Sadarangani SP, 2015, MAYO CLIN PROC, V90, P109, DOI 10.1016/j.mayocp.2014.09.006
   Scheitz JF, 2015, INT J STROKE, V10, P61, DOI 10.1111/j.1747-4949.2012.00864.x
   Schwarz S, 2008, STROKE, V39, P1220, DOI 10.1161/STROKEAHA.107.499533
   Smith CJ, 2013, J NEUROIMMUNE PHARM, V8, P867, DOI 10.1007/s11481-013-9469-1
   Wang ZH, 2012, J MOL NEUROSCI, V47, P89, DOI 10.1007/s12031-011-9689-x
   Weeks DL, 2016, J STROKE CEREBROVASC, V25, P2360, DOI 10.1016/j.jstrokecerebrovasdis.2016.05.033
   Westendorp WF, 2015, LANCET, V385, P1519, DOI 10.1016/S0140-6736(14)62456-9
   Westendorp WF, 2011, BMC NEUROL, V11, DOI 10.1186/1471-2377-11-110
   Yang YR, 2015, J NEUROINFLAMM, V12, DOI 10.1186/s12974-015-0245-4
   Yeh PS, 2012, EUR J NEUROL, V19, P689, DOI 10.1111/j.1468-1331.2011.03608.x
   Yoshioka D, 2016, ANTIMICROB AGENTS CH, V60, P6146, DOI 10.1128/AAC.01024-16
   Zierath D, 2015, STROKE, V46, P2287, DOI 10.1161/STROKEAHA.115.008663
   2008, J HYPERTENS, V26, P2426, DOI DOI 10.1097/HJH.0B013E328313E403
   2011, NEUROLOGY, V77, P1338, DOI DOI 10.1212/WNL.0B013E31823152B1
   2018, AM J INFECT CONTROL, V46, P402, DOI DOI 10.1016/J.AJIC.2017.10.001
NR 37
TC 14
Z9 15
U1 2
U2 5
PU FRONTIERS MEDIA SA
PI LAUSANNE
PA AVENUE DU TRIBUNAL FEDERAL 34, LAUSANNE, CH-1015, SWITZERLAND
SN 1664-2295
J9 FRONT NEUROL
JI Front. Neurol.
PD MAY 14
PY 2019
VL 10
AR 504
DI 10.3389/fneur.2019.00504
PG 13
WC Clinical Neurology; Neurosciences
WE Science Citation Index Expanded (SCI-EXPANDED)
SC Neurosciences & Neurology
GA HY1GG
UT WOS:000467863700001
PM 31156537
OA Green Published, gold
DA 2022-06-17
ER

PT J
AU Kishore, AK
   Jeans, AR
   Garau, J
   Bustamante, A
   Kalra, L
   Langhorne, P
   Chamorro, A
   Urra, X
   Katan, M
   Di Napoli, M
   Westendorp, W
   Nederkoorn, PJ
   van de Beek, D
   Roffe, C
   Woodhead, M
   Montaner, J
   Meisel, A
   Smith, CJ
AF Kishore, Amit K.
   Jeans, Adam R.
   Garau, Javier
   Bustamante, Alejandro
   Kalra, Lalit
   Langhorne, Peter
   Chamorro, Angel
   Urra, Xabier
   Katan, Mira
   Di Napoli, Mario
   Westendorp, Willeke
   Nederkoorn, Paul J.
   van de Beek, Diederik
   Roffe, Christine
   Woodhead, Mark
   Montaner, Joan
   Meisel, Andreas
   Smith, Craig J.
TI Antibiotic treatment for pneumonia complicating stroke: Recommendations
   from the pneumonia in stroke consensus (PISCES) group
SO EUROPEAN STROKE JOURNAL
LA English
DT Article
DE Stroke; stroke-associated pneumonia; post-stroke pneumonia; antibiotics;
   treatment
ID INFECTIOUS-DISEASES-SOCIETY; ASPIRATION PNEUMONIA; CEREBRAL-ISCHEMIA;
   GUIDELINES; MANAGEMENT; DIAGNOSIS; DAMAGE; RISK
AB Purpose: The microbiological aetiology of pneumonia complicating stroke is poorly characterised. In this second Pneumonia in Stroke ConsEnsuS statement, we propose a standardised approach to empirical antibiotic therapy in pneumonia complicating stroke, based on likely microbiological aetiology, to improve antibiotic stewardship.
   Methods: Systematic literature searches of multiple databases were undertaken. An evidence review and a round of consensus consultation were completed prior to a final multi-disciplinary consensus meeting in September 2017, held in Barcelona, Spain. Consensus was approached using a modified Delphi technique and defined a priori as 75% agreement between the consensus group members.
   Findings: No randomised trials to guide antibiotic treatment of pneumonia complicating stroke were identified. Consensus was reached for the following: (1) Stroke-associated pneumonia may be caused by organisms associated with either community-acquired or hospital-acquired pneumonia; (2) Treatment for early stroke-associated pneumonia (<72 h of stroke onset) should cover community-acquired pneumonia organisms; (3) Treatment for late stroke-associated pneumonia (>= 72 h and within seven days of stroke onset) should cover community-acquired pneumonia organisms plus coliforms +/- Pseudomonas spp. if risk factors; (4) No additional antimicrobial cover is required for patients with dysphagia or aspiration; (5) Pneumonia occurring after seven days from stroke onset should be treated as for hospital-acquired pneumonia; (6) Treatment should continue for at least seven days for each of these scenarios.
   Discussion: Consensus recommendations for antibiotic treatment of the spectrum of pneumonia complicating stroke are proposed. However, there was limited evidence available to formulate consensus on choice of specific antibiotic class for pneumonia complicating stroke.
   Conclusion: Further studies are required to inform evidence-based treatment of stroke-associated pneumonia including randomised trials of antibiotics and validation of candidate biomarkers.
C1 [Kishore, Amit K.; Smith, Craig J.] Salford Royal Fdn Trust, Manchester Acad Hlth Sci Ctr, Greater Manchester Comprehens Stroke Ctr, Salford, Lancs, England.
   [Kishore, Amit K.; Smith, Craig J.] Univ Manchester, Div Cardiovasc Sci, Manchester, Lancs, England.
   [Jeans, Adam R.] Univ Manchester, Ctr Biostat, Salford Royal Fdn Trust, Manchester, Lancs, England.
   [Garau, Javier] Hosp Univ Mutua Terrassa, Dept Med, Barcelona, Spain.
   [Garau, Javier] Clin Rotger Quironsalud, Palma Of Mallorca, Spain.
   [Bustamante, Alejandro; Montaner, Joan] Vall dHebron Res Inst, Neurovasc Res Lab, Barcelona, Spain.
   [Kalra, Lalit] Kings Coll Hosp NHS Fdn Trust, Clin Neurosci, London, England.
   [Langhorne, Peter] Univ Glasgow, Inst Cardiovasc & Med Sci, Glasgow, Lanark, Scotland.
   [Chamorro, Angel; Urra, Xabier] Univ Barcelona, Hosp Clin, Dept Neurosci, Comprehens Stroke Ctr, Barcelona, Spain.
   [Katan, Mira] Univ Hosp Zurich, Dept Neurol, Stroke Ctr, Zurich, Switzerland.
   [Di Napoli, Mario] San Camillo de Lellis Gen Hosp, Stroke Unit, Rieti, Italy.
   [Westendorp, Willeke; Nederkoorn, Paul J.; van de Beek, Diederik] Univ Amsterdam, Amsterdam UMC, Dept Neurol, Amsterdam Neurosci, Amsterdam, Netherlands.
   [Roffe, Christine] Keele Univ, Inst Sci & Technol Med, Guy Hilton Res Ctr, Stoke On Trent, Staffs, England.
   [Woodhead, Mark] Univ Manchester, Manchester Acad Hlth Sci Ctr, Fac Biol Med & Hlth, Manchester, Lancs, England.
   [Montaner, Joan] Univ Seville, Inst Biomed Seville, Hosp Univ Virgen del Rocio y Macarena, IBiS, Seville, Spain.
   [Meisel, Andreas] Charite, Dept Neurol, Ctr Stroke Res Berlin, NeuroCure Clin Res Ctr, Berlin, Germany.
RP Kishore, AK (通讯作者)，Salford Royal NHS Fdn Trust, Manchester Ctr Clin Neurosci, Stott Lane, Salford M6 8HD, Lancs, England.
EM Amit.Kishore@manchester.ac.uk
RI IBiS, Neurovascular/P-5842-2016; Montaner, Joan/D-3063-2015; Urra,
   Xabier/B-7637-2019; Roffe, Christine/AAT-5611-2020
OI IBiS, Neurovascular/0000-0001-9511-0672; Montaner,
   Joan/0000-0003-4845-2279; Urra, Xabier/0000-0002-4763-5252; Roffe,
   Christine/0000-0002-5259-6649; Meisel, Andreas/0000-0001-7233-5342;
   Katan, Mira/0000-0002-9265-8066; Smith, Craig/0000-0002-9078-9919
FU Ministerio de Economia y Competitividad (MINECO) from Spain
   [EUIN2013-51119]; Juan Rode's research contract from Instituto de Salud
   Carlos III [JR16/00008]; Swiss National Science Foundation, Swiss Heart
   Foundation [PZ00P3_142422]
FX The author(s) disclosed receipt of the following financial support for
   the research, authorship, and/or publication of this article: The
   consensus meet was supported by a grant (EUIN2013-51119) from Ministerio
   de Economia y Competitividad (MINECO) from Spain. AB is supported by a
   Juan Rode's research contract (JR16/00008) from Instituto de Salud
   Carlos III. MK is supported by Swiss National Science Foundation
   (PZ00P3_142422), Swiss Heart Foundation.
CR [Anonymous], 2005, AM J RESP CRIT CARE, V171, P388, DOI 10.1164/rccm.200405-644ST
   Becker KJ, 2016, J NEUROIMMUNOL, V295, P68, DOI 10.1016/j.jneuroim.2016.04.005
   Chamorro A, 2012, NAT REV NEUROL, V8, P401, DOI 10.1038/nrneurol.2012.98
   DiBardino DM, 2015, J CRIT CARE, V30, P40, DOI 10.1016/j.jcrc.2014.07.011
   El-Solh AA, 2003, AM J RESP CRIT CARE, V167, P1650, DOI 10.1164/rccm.200212-1543OC
   Finlayson O, 2011, NEUROLOGY, V77, P1338, DOI 10.1212/WNL.0b013e31823152b1
   Gadsby NJ, 2016, CLIN INFECT DIS, V62, P817, DOI 10.1093/cid/civ1214
   Grau AJ, 2010, NAT REV NEUROL, V6, P681, DOI 10.1038/nrneurol.2010.163
   Harms H, 2012, J NEUROL NEUROSUR PS, V83, P1225, DOI 10.1136/jnnp-2012-302194
   Hasson F, 2000, J ADV NURS, V32, P1008, DOI 10.1046/j.1365-2648.2000.01567.x
   Kalil AC, 2016, CLIN INFECT DIS, V63, P575, DOI 10.1093/cid/ciw504
   Katayama Y, 2017, LIFE SCI, V168, P7, DOI 10.1016/j.lfs.2016.11.004
   Katayama Y, 2016, NEUROL RES, V38, P275, DOI 10.1080/01616412.2016.1138662
   Kim SY, 2013, RESTOR NEUROL NEUROS, V31, P87, DOI 10.3233/RNN-2012-120245
   Kishore AK, 2018, STROKE, V49, P1602, DOI 10.1161/STROKEAHA.117.020250
   Kishore AK, 2015, STROKE, V46, P1202, DOI 10.1161/STROKEAHA.114.007843
   Mandell LA, 2007, CLIN INFECT DIS, V44, pS27, DOI 10.1086/511159
   Meisel A, 2015, NAT REV NEUROL, V11, DOI 10.1038/nrneurol.2015.220
   Moher D, 2009, BMJ-BRIT MED J, V339, DOI [10.1136/bmj.i4086, 10.1136/bmj.b2535, 10.1016/j.ijsu.2010.02.007, 10.1136/bmj.g7647]
   Popovic N, 2013, J STROKE CEREBROVASC, V22, P424, DOI 10.1016/j.jstrokecerebrovasdis.2013.03.003
   Prina E, 2015, LANCET, V386, P1097, DOI 10.1016/S0140-6736(15)60733-4
   Sadarangani SP, 2015, MAYO CLIN PROC, V90, P109, DOI 10.1016/j.mayocp.2014.09.006
   Smith CJ, 2015, STROKE, V46, P2335, DOI 10.1161/STROKEAHA.115.009617
   Tokuyasu H, 2009, INTERNAL MED, V48, P129, DOI 10.2169/internalmedicine.48.1308
   Torres A, 2017, EUR RESPIR J, V50, DOI 10.1183/13993003.00582-2017
   Ulm L, 2017, FRONT NEUROL, V8, DOI 10.3389/fneur.2017.00153
   Vermeij JD, 2018, COCHRANE DB SYST REV, DOI 10.1002/14651858.CD008530.pub3
   Wang JL, 2005, CLIN INFECT DIS, V40, P915, DOI 10.1086/428574
   Woodhead M, 2011, CLIN MICROBIOL INFEC, V17, pE1, DOI 10.1111/j.1469-0691.2011.03672.x
NR 29
TC 15
Z9 16
U1 5
U2 7
PU SAGE PUBLICATIONS LTD
PI LONDON
PA 1 OLIVERS YARD, 55 CITY ROAD, LONDON EC1Y 1SP, ENGLAND
SN 2396-9873
EI 2396-9881
J9 EUR STROKE J
JI Eur. Stroke J.
PD DEC
PY 2019
VL 4
IS 4
BP 318
EP 328
DI 10.1177/2396987319851335
PG 11
WC Clinical Neurology; Peripheral Vascular Disease
WE Science Citation Index Expanded (SCI-EXPANDED)
SC Neurosciences & Neurology; Cardiovascular System & Cardiology
GA JW1XM
UT WOS:000502852800006
PM 31903430
OA Green Accepted, Bronze, Green Submitted, Green Published
DA 2022-06-17
ER

PT J
AU Kwan, J
   Horsfield, G
   Bryant, T
   Gawne-Cain, M
   Durward, G
   Byrne, CD
   Englyst, NA
AF Kwan, Joseph
   Horsfield, Gill
   Bryant, Timothy
   Gawne-Cain, Mary
   Durward, Giles
   Byrne, Christopher D.
   Englyst, Nicola A.
TI IL-6 is a predictive biomarker for stroke associated infection and
   future mortality in the elderly after an ischemic stroke
SO EXPERIMENTAL GERONTOLOGY
LA English
DT Article
DE Stroke; Biomarker; IL-6; Infection; Mortality; Risk factors
ID PREVENTIVE ANTIBACTERIAL THERAPY; INDUCED IMMUNODEPRESSION;
   INTERLEUKIN-6; COMPLICATIONS; RISK; ACTIVATION; MONOCYTES; CYTOKINES;
   MARKERS
AB Background and purpose: Stroke associated infection (within the first seven days) occurs in approximately half of stroke patients and is associated with a worse prognosis, especially in the elderly. It is uncertain what factors predict stroke associated infection, yet identification of a suitable biomarker for infection may allow early and appropriate intervention with antibiotics. The aims of this study were to: a) identify independent risk factors for stroke associated infection, and b) test relationships between these risk factors and mortality at 2 years.
   Methods: Eight-two elderly patients were assessed within 72 h of stroke. Data on stroke severity (Barthel Index), stroke associated infection and mortality at 2 years were collected. Inflammatory biomarkers at baseline and 6 months were measured by ELISA. Logistic regression was used to identify risk factors for stroke associated infection and death.
   Results: Patients with stroke associated infection, especially pneumonia, had increased IL-6, more severe strokes, and higher mortality. IL-6 was independently associated with stroke associated infection (OR = 19.2, [95%CI 3.68, 100], p < 0.001), after adjustment for other risk factors and cytokines. IL-6 was also independently associated with 2 year mortality (OR = 9.2, [1.0, 85.1], p = 0.031).
   Conclusions: These data suggest that IL-6 may be a key biomarker for predicting stroke associated infection and mortality in the first two years post stroke. (C) 2013 Elsevier Inc. All rights reserved.
C1 [Kwan, Joseph] Bournemouth Univ, Sch Hlth & Social Care, Poole BH12 5BB, Dorset, England.
   [Horsfield, Gill] Southampton Univ Hosp, Wellcome Trust Clin Res Facil, Southampton, Hants, England.
   [Bryant, Timothy; Gawne-Cain, Mary] Southampton Univ Hosp, Dept Radiol, Southampton, Hants, England.
   [Byrne, Christopher D.; Englyst, Nicola A.] Univ Southampton, Fac Med, Inst Dev Sci, Endocrinol Nutr & Metab Unit, Southampton SO16 6YD, Hants, England.
RP Englyst, NA (通讯作者)，Univ Southampton, Fac Med, Inst Dev Sci MPT 887, Southampton Gen Hosp, Tremona Rd, Southampton SO16 6YD, Hants, England.
EM nae@soton.ac.uk
RI Bryant, Timothy/AFR-2968-2022
OI Kwan, Joseph/0000-0003-4635-3322; Englyst, Nicola/0000-0003-0508-8323;
   Bryant, Timothy/0000-0002-7141-349X; Byrne, Christopher
   D/0000-0001-6322-7753
FU Research into Ageing [248]
FX This work was supported by Research into Ageing (Fellowship 248 to NAE).
   They had no involvement in study design, analysis or interpretation of
   data, in the preparation or submission of this work for publication.
CR BAMFORD J, 1991, LANCET, V337, P1521, DOI 10.1016/0140-6736(91)93206-O
   Biswas P, 1998, BLOOD, V91, P258, DOI 10.1182/blood.V91.1.258.258_258_265
   Braun JS, 2007, EXP NEUROL, V206, P183, DOI 10.1016/j.expneurol.2007.03.032
   BRETT FM, 1995, J NEUROPATH EXP NEUR, V54, P766, DOI 10.1097/00005072-199511000-00003
   BROTT T, 1989, STROKE, V20, P864, DOI 10.1161/01.STR.20.7.864
   Cesari M, 2003, CIRCULATION, V108, P2317, DOI 10.1161/01.CIR.0000097109.90783.FC
   Chamorro A, 2006, J NEUROL NEUROSUR PS, V77, P1279, DOI 10.1136/jnnp.2006.100800
   Chamorro A, 2007, STROKE, V38, P1097, DOI 10.1161/01.STR.0000258346.68966.9d
   Chamorro A, 2007, J NEUROL SCI, V252, P29, DOI 10.1016/j.jns.2006.10.001
   Clark J, 2005, ANN RHEUM DIS, V64, P70, DOI 10.1136/ard.2005.042523
   Davenport RJ, 1996, STROKE, V27, P415, DOI 10.1161/01.STR.27.3.415
   Emsley HCA, 2003, J NEUROIMMUNOL, V139, P93, DOI 10.1016/S0165-5728(03)00134-6
   Emsley HC, 2008, LANCET NEUROL, V7, P341, DOI 10.1016/S1474-4422(08)70061-9
   Emsley HCA, 2008, STROKE, V39, pE7, DOI 10.1161/STROKEAHA.107.500447
   Englyst NA, 2008, J CEREBR BLOOD F MET, V28, P1196, DOI 10.1038/jcbfm.2008.9
   Fassbender K, 1997, J LAB CLIN MED, V130, P535, DOI 10.1016/S0022-2143(97)90131-1
   Haeusler KG, 2008, CEREBROVASC DIS, V25, P50, DOI 10.1159/000111499
   Harms H, 2011, CEREBROVASC DIS, V32, P552, DOI 10.1159/000331922
   Harms H, 2008, PLOS ONE, V3, DOI 10.1371/journal.pone.0002158
   Johansson A, 1997, J NEUROL SCI, V147, P43
   Johnston KC, 1998, STROKE, V29, P447, DOI 10.1161/01.STR.29.2.447
   Klehmet J, 2009, NEUROSCIENCE, V158, P1184, DOI 10.1016/j.neuroscience.2008.07.044
   Kwan J, 2007, ACTA NEUROL SCAND, V115, P331, DOI 10.1111/j.1600-0404.2006.00783.x
   Kwan J, 2013, J NEUROL NEUROSUR PS, V84, P297, DOI 10.1136/jnnp-2012-302552
   Langhorne P, 2000, STROKE, V31, P1223, DOI 10.1161/01.STR.31.6.1223
   MAHONEY F I, 1965, Md State Med J, V14, P61
   Marz P, 1998, P NATL ACAD SCI USA, V95, P3251, DOI 10.1073/pnas.95.6.3251
   Miller LS, 2007, J IMMUNOL, V179, P6933, DOI 10.4049/jimmunol.179.10.6933
   Nederkoorn PJ, 2011, INT J STROKE, V6, P159, DOI 10.1111/j.1747-4949.2010.00555.x
   Patel MD, 2002, J AM GERIATR SOC, V50, P700, DOI 10.1046/j.1532-5415.2002.50165.x
   Perini F, 2001, NEUROL SCI, V22, P289, DOI 10.1007/s10072-001-8170-y
   Prass K, 2003, J EXP MED, V198, P725, DOI 10.1084/jem.20021098
   Ramadori G, 1999, SEMIN LIVER DIS, V19, P141, DOI 10.1055/s-2007-1007106
   Schlosser HG, 2007, J NEUROSURG ANESTH, V19, P5, DOI 10.1097/01.ana.0000211026.18926.89
   Smith CJ, 2006, J NEUROL SCI, V251, P77, DOI 10.1016/j.jns.2006.09.011
   Smith CJ, 2004, BMC NEUROL, V4, DOI 10.1186/1471-2377-4-2
   Szczudlik A, 2004, J ENDOCRINOL INVEST, V27, P37, DOI 10.1007/BF03350908
   Urra X, 2009, STROKE, V40, P1262, DOI 10.1161/STROKEAHA.108.532085
   VANSWIETEN JC, 1988, STROKE, V19, P604, DOI 10.1161/01.STR.19.5.604
   Vargas M, 2006, STROKE, V37, P461, DOI 10.1161/01.STR.0000199138.73365.b3
   Vogelgesang A, 2008, STROKE, V39, P237, DOI 10.1161/STROKEAHA.107.493635
   Waje-Andreassen U, 2005, ACTA NEUROL SCAND, V111, P360, DOI 10.1111/j.1600-0404.2005.00416.x
   Wang HE, 2013, J CRIT CARE, V28, P549, DOI 10.1016/j.jcrc.2012.11.002
   Wartenberg KE, 2011, STROKE RES TREAT, V2011, DOI 10.4061/2011/830614
   Westendorp WF, 2011, BMC NEUROL, V11, DOI 10.1186/1471-2377-11-110
   Whiteley W, 2012, STROKE, V43, P86, DOI 10.1161/STROKEAHA.111.634089
   Whiteley W, 2011, STROKE, V42, P10, DOI 10.1161/STROKEAHA.110.588954
   Whiteley W, 2009, PLOS MED, V6, DOI 10.1371/journal.pmed.1000145
NR 48
TC 50
Z9 59
U1 0
U2 18
PU PERGAMON-ELSEVIER SCIENCE LTD
PI OXFORD
PA THE BOULEVARD, LANGFORD LANE, KIDLINGTON, OXFORD OX5 1GB, ENGLAND
SN 0531-5565
EI 1873-6815
J9 EXP GERONTOL
JI Exp. Gerontol.
PD SEP
PY 2013
VL 48
IS 9
BP 960
EP 965
DI 10.1016/j.exger.2013.07.003
PG 6
WC Geriatrics & Gerontology
WE Science Citation Index Expanded (SCI-EXPANDED)
SC Geriatrics & Gerontology
GA 207MK
UT WOS:000323604300014
PM 23872300
DA 2022-06-17
ER

PT J
AU Jin, R
   Liu, S
   Wang, M
   Zhong, W
   Li, GH
AF Jin, Rong
   Liu, Shan
   Wang, Min
   Zhong, Wei
   Li, Guohong
TI Inhibition of CD147 Attenuates Stroke-Associated Pneumonia Through
   Modulating Lung Immune Response in Mice
SO FRONTIERS IN NEUROLOGY
LA English
DT Article
DE CD147; stroke; pneumonia; IL-17A; IFN-gamma
ID DELTA-T-CELLS; INTERFERON-GAMMA; NEUTROPHIL; IL-17; ACTIVATION;
   DIFFERENTIATION; INFECTIONS; ISCHEMIA; CLUSTER; EMMPRIN
AB Background and Purpose: Acute ischemic stroke triggers a profound systemic and local immunodysfunction that increased the susceptibility to infections, especially stroke-associated pneumonia (SAP). Our previous study has shown that inhibition of CD147 ameliorates acute ischemic stroke, however, the role of CD147 in post-stroke lung infection has not been investigated.
   Methods: C57BL/6 mice were subjected to transient (60min) middle cerebral artery occlusion, and treated with anti-CD147 antibody (alpha CD147). Lung histological changes, vascular permeability, and pulmonary edema were determined. Bacterial burden in the lung tissue and Broncho alveolar lavage fluid (BALF) were measured. Lung leukocyte infiltration, circulating platelet-leukocyte aggregates, cell type-specific IL-17A, and IFN-gamma expression in the lung were detected by flow cytometry.
   Results: CD147 expression was markedly upregulated in the lung after stroke. alpha CD147 treatment significantly decreased the stroke-associated lung histological damages, bacterial load, vascular permeability and pulmonary edema. The protective effects by a CD147 treatment were associated with deceased lung inflammatory cell infiltration by reducing IL-17A expression in lung gamma delta T cells and attenuated bacterial load by enhancing IFN-gamma expression in the lung NK1.1(+) cells and CD4(+) T cells. In addition, CD147 expression was also increased in the circulating platelets and leukocytes. Enhanced platelet-leukocyte aggregates following stroke was inhibited by alpha CD147 treatment.
   Conclusions: Inhibition of CD147 ameliorates aberrant lung inflammatory and immune response and reduces bacterial infection after stroke. CD147 might represent a novel and promising therapeutic target for post-stroke lung infection.
C1 [Jin, Rong; Liu, Shan; Wang, Min; Zhong, Wei; Li, Guohong] Penn State Univ, Dept Neurosurg, Coll Med, Hershey, PA 17033 USA.
RP Jin, R; Li, GH (通讯作者)，Penn State Univ, Dept Neurosurg, Coll Med, Hershey, PA 17033 USA.
EM rjin@pennstatehealth.psu.edu; guohongli@pennstatehealth.psu.edu
RI Liu, Shan/AFR-8780-2022
FU National Institutes of Health [NS088719, NS089991]
FX This work was supported by National Institutes of Health grants NS088719
   and NS089991 (GL).
CR Agrawal SM, 2011, J NEUROSCI, V31, P669, DOI 10.1523/JNEUROSCI.3659-10.2011
   Arunachalam P, 2017, STROKE, V48, P1957, DOI 10.1161/STROKEAHA.117.016753
   Bai W, 2018, FRONT NEUROL, V8, DOI 10.3389/fneur.2017.00755
   Bai Y, 2014, INT J MOL SCI, V15, P6356, DOI 10.3390/ijms15046356
   Baral P, 2018, NAT MED, V24, P417, DOI 10.1038/nm.4501
   BEDERSON JB, 1986, STROKE, V17, P472, DOI 10.1161/01.STR.17.3.472
   Bernard SC, 2014, NAT MED, V20, P725, DOI 10.1038/nm.3563
   Brackett CM, 2013, J IMMUNOL, V191, P4348, DOI 10.4049/jimmunol.1103621
   Casson CN, 2017, PLOS PATHOG, V13, DOI 10.1371/journal.ppat.1006309
   Cheng M, 2017, IMMUNOLOGY, V151, P375, DOI 10.1111/imm.12764
   D'Alessio FR, 2009, J CLIN INVEST, V119, P2898, DOI 10.1172/JCI36498
   Damsker JM, 2009, IMMUNOLOGY, V126, P55, DOI 10.1111/j.1365-2567.2008.02877.x
   Elmer J, 2013, CRIT CARE MED, V41, P1992, DOI 10.1097/CCM.0b013e31828a3f4d
   Finsterbusch M, 2018, PLATELETS, V29, P677, DOI 10.1080/09537104.2018.1430358
   Gelderblom M, 2018, STROKE, V49, P155, DOI 10.1161/STROKEAHA.117.019101
   Gelderblom M, 2012, BLOOD, V120, P3793, DOI 10.1182/blood-2012-02-412726
   Grommes J, 2011, MOL MED, V17, P293, DOI 10.2119/molmed.2010.00138
   Gwinn WM, 2006, J IMMUNOL, V177, P4870, DOI 10.4049/jimmunol.177.7.4870
   Hu JS, 2010, J CELL MOL MED, V14, P2132, DOI 10.1111/j.1582-4934.2010.01012.x
   Jin R, 2017, STROKE, V48, P3356, DOI 10.1161/STROKEAHA.117.018839
   Jin R, 2013, STROKE, V44, P1135, DOI 10.1161/STROKEAHA.111.000633
   Kalra L, 2015, LANCET, V386, P1835, DOI 10.1016/S0140-6736(15)00126-9
   Koma T, 2014, J VIROL, V88, P7178, DOI 10.1128/JVI.00254-14
   Laan M, 1999, J IMMUNOL, V162, P2347
   Liesz A, 2009, STROKE, V40, P2849, DOI 10.1161/STROKEAHA.109.549618
   Maier IL, 2015, PLOS ONE, V10, DOI 10.1371/journal.pone.0116836
   Matz K, 2016, BMC NEUROL, V16, DOI 10.1186/s12883-016-0627-y
   Meisel C, 2005, NAT REV NEUROSCI, V6, P775, DOI 10.1038/nrn1765
   Meisel C, 2004, STROKE, V35, P2, DOI 10.1161/01.STR.0000109041.89959.4C
   Miossec P, 2017, RMD OPEN, V3, DOI 10.1136/rmdopen-2016-000284
   Ott I, 1998, AM J CARDIOL, V82, P938, DOI 10.1016/S0002-9149(98)00509-8
   Papotto PH, 2017, NAT IMMUNOL, V18, P604, DOI 10.1038/ni.3726
   Prass K, 2003, J EXP MED, V198, P725, DOI 10.1084/jem.20021098
   Righetti RF, 2018, FRONT PHARMACOL, V9, DOI 10.3389/fphar.2018.01021
   Ruiz S, 2008, J BIOL CHEM, V283, P5554, DOI 10.1074/jbc.M708566200
   Samary CS, 2018, CRIT CARE, V22, DOI 10.1186/s13054-018-2164-0
   Schmalbach B, 2015, CEREBROVASC DIS, V39, P176, DOI 10.1159/000375396
   Schoenborn JR, 2007, ADV IMMUNOL, V96, P41, DOI 10.1016/S0065-2776(07)96002-2
   Schulte-Herbruggen O, 2006, NEUROIMMUNOMODULAT, V13, P13, DOI 10.1159/000092109
   Seifert HA, 2014, J NEUROIMMUNE PHARM, V9, P679, DOI 10.1007/s11481-014-9560-2
   Seizer P, 2011, ARTERIOSCL THROM VAS, V31, P1377, DOI 10.1161/ATVBAHA.111.225771
   Shi KB, 2018, STROKE VASC NEUROL, V3, P34, DOI 10.1136/svn-2017-000123
   Shichita T, 2009, NAT MED, V15, P946, DOI 10.1038/nm.1999
   Stanley D, 2016, NAT MED, V22, P1277, DOI 10.1038/nm.4194
   Valeri M, 2016, PATHOG DIS, V74, DOI 10.1093/femspd/ftw111
   Wang CP, 2015, J CARDIOVASC TRANSL, V8, P59, DOI 10.1007/s12265-015-9608-6
   Weber GF, 2014, J EXP MED, V211, P1243, DOI 10.1084/jem.20131471
   Westendorp WF, 2015, LANCET, V385, P1519, DOI 10.1016/S0140-6736(14)62456-9
   Westendorp WF, 2011, BMC NEUROL, V11, DOI 10.1186/1471-2377-11-110
   Wong CHY, 2011, SCIENCE, V334, P101, DOI 10.1126/science.1210301
   Yang H, 2017, APMIS, V125, P24, DOI 10.1111/apm.12629
   Zarbock A, 2009, FRONT BIOSCI-LANDMRK, V14, P150, DOI 10.2741/3236
NR 52
TC 9
Z9 9
U1 2
U2 7
PU FRONTIERS MEDIA SA
PI LAUSANNE
PA AVENUE DU TRIBUNAL FEDERAL 34, LAUSANNE, CH-1015, SWITZERLAND
SN 1664-2295
J9 FRONT NEUROL
JI Front. Neurol.
PD AUG 7
PY 2019
VL 10
AR 853
DI 10.3389/fneur.2019.00853
PG 15
WC Clinical Neurology; Neurosciences
WE Science Citation Index Expanded (SCI-EXPANDED)
SC Neurosciences & Neurology
GA IO1QC
UT WOS:000479156000002
PM 31447768
OA Green Published, gold
DA 2022-06-17
ER

PT J
AU Song, TJ
   Kim, J
AF Song, Tae-Jin
   Kim, Jinkwon
TI Risk of post-stroke pneumonia with proton pump inhibitors, H-2 receptor
   antagonists and mucoprotective agents: A retrospective nationwide cohort
   study
SO PLOS ONE
LA English
DT Article
ID STROKE-ASSOCIATED PNEUMONIA; SUPPRESSIVE MEDICATION USE;
   MUCOSAL-PROTECTIVE AGENTS; RECEPTOR ANTAGONISTS; STRESS-ULCER;
   REBAMIPIDE; ACID; PREVENTION; METAANALYSIS; PROPHYLAXIS
AB Stroke patients are at high risk of developing pneumonia, which is major cause of post stroke mortality. Proton pump inhibitors and H-2 receptor antagonists are anti-ulcer drugs, which may predispose to the development of pneumonia by suppression of the gastric acid with bactericidal activity. Unlike proton pump inhibitors and H-2 receptor antagonists, mucoprotective agents have gastroprotective effects with no or less anti-acid property. We aimed to investigate effects of the acid-suppressive medications (proton pump inhibitors and H-2 receptor antagonists) and mucoprotective agents on risk for post-stroke pneumonia using the National Health Insurance Service-National Sample Cohort in Korea. This retrospective cohort study included 8,319 patients with acute ischemic stroke. Use of proton pump inhibitors, H-2 receptor antagonists, and mucoprotective agents (rebamipide, teprenone, irsogladine, ecabet, polaprezinc, sofalcone, sucralfate, and misoprostol) after stroke were determined based on the prescription records, which were treated as time-dependent variables. Primary outcome was the development of post-stroke pneumonia. During the mean follow-up period of 3.95 years after stroke, 2,035 (24.5%) patients had pneumonia. In the multivariate time-dependent Cox regression analyses (adjusted hazard ratio [95% confidence interval]), there was significantly increased risk for pneumonia with use of proton pump inhibitors (1.56 [1.24-1.96]) and H-2 receptor antagonists (1.40 [1.25-1.58]). In contrast to the proton pump inhibitors and H-2 receptor antagonists, use of mucoprotective agents did not significantly increase the risk for pneumonia (0.89 [0.78-1.01]). In conclusion, the treatment with proton pump inhibitors and H-2 receptor antagonists was associated with increased risk for pneumonia in stroke patients. Clinicians should use caution in prescribing the acid-suppressive medications for the stroke patients at great risk for pneumonia.
C1 [Song, Tae-Jin] Ewha Womans Univ, Coll Med, Dept Neurol, Seoul, South Korea.
   [Kim, Jinkwon] Yonsei Univ, Gangnam Severance Hosp, Dept Neurol, Coll Med, Seoul, South Korea.
   [Kim, Jinkwon] CHA Univ, CHA Bundang Med Ctr, Dept Neurol, Seongnam, South Korea.
RP Kim, J (通讯作者)，Yonsei Univ, Gangnam Severance Hosp, Dept Neurol, Coll Med, Seoul, South Korea.; Kim, J (通讯作者)，CHA Univ, CHA Bundang Med Ctr, Dept Neurol, Seongnam, South Korea.
EM antithrombus@gmail.com
RI Kim, Jinkwon/AAR-6729-2021
OI Kim, Jinkwon/0000-0003-0156-9736
FU Basic Science Research Program through the National Research Foundation
   of Korea (NRF) - Ministry of Education [NRF-2017R1D1A1B03033382,
   2018R1D1A1B07040959]; NHIS [NHIS-2018-2-153]
FX This work was supported by grants (NRF-2017R1D1A1B03033382,
   2018R1D1A1B07040959) of the Basic Science Research Program through the
   National Research Foundation of Korea (NRF) funded by the Ministry of
   Education. The funders had no role in study design, data collection and
   analysis, decision to publish, or preparation of the manuscript.; This
   study used NHIS-NSC data (NHIS-2018-2-153) made by NHIS.
CR Alquraini M, 2017, J CRIT CARE, V40, P21, DOI 10.1016/j.jcrc.2017.03.005
   Arai N, 2017, PLOS ONE, V12, DOI 10.1371/journal.pone.0169300
   Arakawa T., 1998, DIGEST DIS SCI, V43, P5
   Armstrong JR, 2011, NEUROHOSPITALIST, V1, P85, DOI 10.1177/1941875210395775
   Azmi S, 2016, INT J INFECT DIS, V49, P87, DOI 10.1016/j.ijid.2016.05.021
   Badve MS, 2018, J STROKE CEREBROVASC, V27, P3137, DOI 10.1016/j.jstrokecerebrovasdis.2018.07.001
   Bjarnason I, 2018, GASTROENTEROLOGY, V154, P500, DOI 10.1053/j.gastro.2017.10.049
   Chang KC, 2002, STROKE, V33, P2670, DOI 10.1161/01.STR.0000034396.68980.39
   Eurich DT, 2010, AM J MED, V123, P47, DOI 10.1016/j.amjmed.2009.05.032
   Gargallo Carla J, 2014, Curr Treat Options Gastroenterol, V12, P398, DOI 10.1007/s11938-014-0029-4
   Haruma K, 2003, ALIMENT PHARM THER, V18, P153, DOI 10.1046/j.1365-2036.18.s1.17.x
   Herzig SJ, 2014, ANN NEUROL, V76, P712, DOI 10.1002/ana.24262
   Herzig SJ, 2009, JAMA-J AM MED ASSOC, V301, P2120, DOI 10.1001/jama.2009.722
   Ho SW, 2015, MEDICINE, V94, DOI 10.1097/MD.0000000000001227
   HUNT RH, 1988, SCAND J GASTROENTERO, V23, P34, DOI 10.3109/00365528809099128
   Iinuma S, 1998, DIGEST DIS SCI, V43, p35S
   Kang YM, 2016, CARDIOVASC DIABETOL, V15, DOI 10.1186/s12933-016-0451-0
   Kim J, 2017, STROKE, V48, P2723, DOI 10.1161/STROKEAHA.117.018140
   Kim JY, 2019, J STROKE, V21, P42, DOI 10.5853/jos.2018.03125
   Lanza FL, 2009, AM J GASTROENTEROL, V104, P728, DOI 10.1038/ajg.2009.115
   Lee J, 2017, INT J EPIDEMIOL, V46, DOI 10.1093/ije/dyv319
   Lee JH, 2016, KOREAN CIRC J, V46, P658, DOI 10.4070/kcj.2016.46.5.658
   Lee YS, 2018, SCI REP-UK, V8, DOI 10.1038/s41598-018-19841-w
   Levine GN, 2016, CIRCULATION, V134, pE123, DOI 10.1161/CIR.0000000000000404
   Matsui H, 2011, J CLIN BIOCHEM NUTR, V48, P107, DOI 10.3164/jcbn.10-79
   Messori A, 2000, BMJ-BRIT MED J, V321, P1103, DOI 10.1136/bmj.321.7269.1103
   Momosaki R, 2016, J STROKE CEREBROVASC, V25, P1035, DOI 10.1016/j.jstrokecerebrovasdis.2016.01.018
   Nishizawa T, 2015, J CLIN BIOCHEM NUTR, V56, P85, DOI 10.3164/jcbn.14-101
   OGINO K, 1992, EUR J PHARMACOL, V212, P9, DOI 10.1016/0014-2999(92)90065-C
   Olsen AMS, 2015, JAMA-J AM MED ASSOC, V313, P805, DOI 10.1001/jama.2015.0809
   Park SH, 2007, J CLIN BIOCHEM NUTR, V40, P148, DOI 10.3164/jcbn.40.148
   Ran L, 2011, ACTA NEUROCHIR SUPPL, V111, P435, DOI 10.1007/978-3-7091-0693-8_75
   Sari IM, 2017, J STROKE CEREBROVASC, V26, P280, DOI 10.1016/j.jstrokecerebrovasdis.2016.09.018
   Sarkar M, 2008, ANN INTERN MED, V149, P391, DOI 10.7326/0003-4819-149-6-200809160-00005
   Sellars C, 2007, STROKE, V38, P2284, DOI 10.1161/STROKEAHA.106.478156
   Snapinn SM, 2005, AM STAT, V59, P301, DOI 10.1198/000313005X70371
   SUZUKI M, 1994, GUT, V35, P1375, DOI 10.1136/gut.35.10.1375
   Takayama M, 2013, WORLD J GASTROENTERO, V19, P5706, DOI 10.3748/wjg.v19.i34.5706
   Tanigawa T, 2011, J CLIN BIOCHEM NUTR, V48, P149, DOI 10.3164/jcbn.10-75
   Uotani T, 2014, J CLIN PHARMACOL, V54, P858, DOI 10.1002/jcph.284
   Uotani T, 2012, CLIN GASTROENTEROL H, V10, P879, DOI 10.1016/j.cgh.2012.04.016
   Warner TD, 2011, BRIT J CLIN PHARMACO, V72, P619, DOI 10.1111/j.1365-2125.2011.03943.x
   WATKINSON G, 1988, POSTGRAD MED J, V64, P60
   송신정, 2017, International Journal of Arrhythmia, V18, P176, DOI 10.18501/arrhythmia.2017.028
   Zhu H, 2006, J MED MICROBIOL, V55, P1265, DOI 10.1099/jmm.0.46611-0
   2008, EPIDEMIOL INFECT, V136, P232, DOI DOI 10.1017/S0950268807008564
NR 46
TC 6
Z9 13
U1 0
U2 4
PU PUBLIC LIBRARY SCIENCE
PI SAN FRANCISCO
PA 1160 BATTERY STREET, STE 100, SAN FRANCISCO, CA 94111 USA
SN 1932-6203
J9 PLOS ONE
JI PLoS One
PD MAY 8
PY 2019
VL 14
IS 5
AR e0216750
DI 10.1371/journal.pone.0216750
PG 14
WC Multidisciplinary Sciences
WE Science Citation Index Expanded (SCI-EXPANDED)
SC Science & Technology - Other Topics
GA HX4MT
UT WOS:000467373000060
PM 31067267
OA gold, Green Published, Green Submitted
DA 2022-06-17
ER

PT J
AU Harms, H
   Reimnitz, P
   Bohner, G
   Werich, T
   Klingebiel, R
   Meisel, C
   Meisel, A
AF Harms, Hendrik
   Reimnitz, Peter
   Bohner, Georg
   Werich, Tabea
   Klingebiel, Randolf
   Meisel, Christian
   Meisel, Andreas
TI Influence of Stroke Localization on Autonomic Activation,
   Immunodepression, and Post-Stroke Infection
SO CEREBROVASCULAR DISEASES
LA English
DT Article
DE Stroke; Immunodepression; Sympathetic nerve system activation; ASPECT
   score
ID ACUTE ISCHEMIC-STROKE; PREVENTIVE ANTIBACTERIAL THERAPY;
   CARDIOVASCULAR-RESPONSES; CEREBRAL LATERALIZATION; INSULAR CORTEX; DR
   EXPRESSION; STIMULATION; PHYSIOLOGY; PNEUMONIA; SYSTEM
AB Background and Purpose: Experimental and clinical data suggest that overactivation of the sympathetic nerve system (SNS) is an essential mediator of stroke-induced immunodepression, which in turn increases susceptibility to post-stroke infections. In a post hoc analysis of the PANTHERIS (Preventive Antibacterial Treatment in Acute Stroke) trial, we investigated the impact of distinct lesion patterns on SNS activation, immunodepression, and frequency of post-stroke infections. Methods: Stroke volume, stress hormone levels, and immune function were determined on day 1 after stroke onset. Stroke localization was graded using the Alberta Stroke Programme Early CT score (ASPECTS). In univariate analysis, we investigated the impact of clinical (National Institutes of Health Stroke Scale, NIHSS) and imaging stroke characteristics (lesion volume, lateralization, localization grading) on autonomous nervous system activity (norepinephrine, cortisol), immune competence (monocytic HLA-DR expression), and the frequency of post-stroke infections. In a logistic regression model, we tested for independent factors that might increase susceptibility to post-stroke infections. Results: In a single-factor analysis, large stroke volume, lesions affecting distinct regions of the MCA cortex, and SNS activation (elevated norepinephrine levels) were associated with an impaired immune function (reduced mHLA-DR expression) and a higher susceptibility to post-stroke infections. Multivariate analysis identified increased levels of norepinephrine and infarction of the anterior MCA cortex as independent risk factors of post-stroke infections. Neither stroke severity nor stroke volume was independently associated with post-stroke infections. Conclusions: Apart from sympathetic activation, our data suggest that ischemic lesion in the anterior MCA cortex may be a major determinant of stroke-associated infection. This finding has to be confirmed in larger prospective studies. Copyright (C) 2011 S. Karger AG, Basel
C1 [Harms, Hendrik] Charite, Ctr Stroke Res Berlin CSB, Dept Neurol, DE-10117 Berlin, Germany.
   [Bohner, Georg; Werich, Tabea; Klingebiel, Randolf] Charite, Dept Neuroradiol, D-13353 Berlin, Germany.
   [Meisel, Christian] Charite, Dept Med Immunol, D-13353 Berlin, Germany.
   [Reimnitz, Peter] Bayer HealthCare Pharmaceut, Wuppertal, Germany.
RP Harms, H (通讯作者)，Charite, Ctr Stroke Res Berlin CSB, Dept Neurol, Charitepl 1, DE-10117 Berlin, Germany.
EM hendrik.harms@charite.de
OI Meisel, Christian/0000-0003-0222-991X; Bohner,
   Georg/0000-0002-1919-092X; Meisel, Andreas/0000-0001-7233-5342
FU Heritage Pusch; Charite Universitaetsmedizin Berlin; Bayer HealthCare
   AG; Bayer Vital GmbH; European Union [201024, 202213]; Helmholtz
   Gemeinschaft fur Forschungseinrichtungen [SO-022NG]; German Ministry for
   Health and Education [01 EO 08 01]; Deutsche Forschungsgemeinschaft [Exc
   257]
FX This study was supported by the Heritage Pusch, the Charite
   Universitaetsmedizin Berlin (Althoff Fellowship to A. M.) and by the
   Bayer HealthCare AG and Bayer Vital GmbH, the European Union's Seventh
   Framework Programme (FP7/2008-2013) under grant agreements 201024 and
   202213 (European Stroke Network), the Helmholtz Gemeinschaft fur
   Forschungseinrichtungen (SO-022NG), the German Ministry for Health and
   Education (01 EO 08 01), and the Deutsche Forschungsgemeinschaft (Exc
   257).
CR Aslanyan S, 2004, EUR J NEUROL, V11, P49, DOI 10.1046/j.1468-1331.2003.00749.x
   Barber PA, 2000, LANCET, V355, P1670, DOI 10.1016/S0140-6736(00)02237-6
   BRADLEY DJ, 1987, J PHYSIOL-LONDON, V383, P537
   CECHETTO DF, 1984, AM J PHYSIOL, V246, pR832, DOI 10.1152/ajpregu.1984.246.5.R832
   Chamorro A, 2007, STROKE, V38, P1097, DOI 10.1161/01.STR.0000258346.68966.9d
   Chamorro A, 2007, J NEUROL SCI, V252, P29, DOI 10.1016/j.jns.2006.10.001
   Cheung RTF, 2000, ARCH NEUROL-CHICAGO, V57, P1685, DOI 10.1001/archneur.57.12.1685
   Colivicchi F, 2004, STROKE, V35, P2094, DOI 10.1161/01.STR.0000138452.81003.4c
   Docke WD, 2005, CLIN CHEM, V51, P2341, DOI 10.1373/clinchem.2005.052639
   Eisenhofer G, 2004, PHARMACOL REV, V56, P331, DOI 10.1124/pr.56.3.1
   Elenkov IJ, 2006, NEUROIMMUNOMODULAT, V13, P257, DOI 10.1159/000104853
   GELSEMA AJ, 1989, J AUTONOM NERV SYST, V27, P91, DOI 10.1016/0165-1838(89)90091-X
   Goldstein DS, 2003, J PHARMACOL EXP THER, V305, P800, DOI 10.1124/jpet.103.049270
   Guyre PM, 2008, NEUROIMMUNE, V7, P147
   Haeusler KG, 2008, CEREBROVASC DIS, V25, P50, DOI 10.1159/000111499
   Harms H, 2008, PLOS ONE, V3, DOI 10.1371/journal.pone.0002158
   Hilker R, 2003, STROKE, V34, P975, DOI 10.1161/01.STR.0000063373.70993.CD
   Hug A, 2009, STROKE, V40, P3226, DOI 10.1161/STROKEAHA.109.557967
   Kimmerly DS, 2005, J PHYSIOL-LONDON, V569, P331, DOI 10.1113/jphysiol.2005.091637
   Kin NW, 2006, J LEUKOCYTE BIOL, V79, P1093, DOI 10.1189/jlb.1105625
   Klehmet J, 2009, NEUROSCIENCE, V158, P1184, DOI 10.1016/j.neuroscience.2008.07.044
   Kohm AP, 2001, PHARMACOL REV, V53, P487
   Meador KJ, 2004, ANN NEUROL, V55, P840, DOI 10.1002/ana.20105
   Meisel C, 2005, NAT REV NEUROSCI, V6, P775, DOI 10.1038/nrn1765
   Minnerup J, 2010, J NEUROL NEUROSUR PS, V81, P198, DOI 10.1136/jnnp.2009.182394
   Neveu PJ, 2002, INT REV NEUROBIOL, V52, P303
   Nisimaru N, 1998, NEUROSCI RES, V32, P267, DOI 10.1016/S0168-0102(98)00094-7
   Offner H, 2006, J CEREBR BLOOD F MET, V26, P654, DOI 10.1038/sj.jcbfm.9600217
   OPPENHEIMER SM, 1992, NEUROLOGY, V42, P1727, DOI 10.1212/WNL.42.9.1727
   OPPENHEIMER SM, 1992, BRAIN RES, V569, P221, DOI 10.1016/0006-8993(92)90633-K
   Orlandi G, 2000, ACTA NEUROL SCAND, V102, P317, DOI 10.1034/j.1600-0404.2000.102005317.x
   Prass K, 2003, J EXP MED, V198, P725, DOI 10.1084/jem.20021098
   Sellars C, 2007, STROKE, V38, P2284, DOI 10.1161/STROKEAHA.106.478156
   TERREBERRY RR, 1987, BRAIN RES BULL, V19, P639, DOI 10.1016/0361-9230(87)90050-5
   Tokgozoglu SL, 1999, STROKE, V30, P1307, DOI 10.1161/01.STR.30.7.1307
   Toni D, 2004, CEREBROVASC DIS, V17, P30, DOI 10.1159/000074818
   Tracey KJ, 2007, J CLIN INVEST, V117, P289, DOI 10.1172/JCI30555
   Urra X, 2009, STROKE, V40, P1262, DOI 10.1161/STROKEAHA.108.532085
   Verberne AJM, 1998, PROG NEUROBIOL, V54, P149, DOI 10.1016/S0301-0082(97)00056-7
   VINGERHOETS F, 1993, STROKE, V24, P26, DOI 10.1161/01.STR.24.1.26
   Vogelgesang A, 2008, STROKE, V39, P237, DOI 10.1161/STROKEAHA.107.493635
   Walter U, 2007, J NEUROL, V254, P1323, DOI 10.1007/s00415-007-0520-0
   Woiciechowsky C, 1999, J MOL MED-JMM, V77, P769, DOI 10.1007/s001099900051
   YASUI Y, 1991, J COMP NEUROL, V303, P355, DOI 10.1002/cne.903030303
   ZAMRINI EY, 1990, NEUROLOGY, V40, P1408, DOI 10.1212/WNL.40.9.1408
   Zhang DP, 2009, EUR J NEUROL, V16, P498, DOI 10.1111/j.1468-1331.2008.02512.x
NR 46
TC 60
Z9 64
U1 3
U2 20
PU KARGER
PI BASEL
PA ALLSCHWILERSTRASSE 10, CH-4009 BASEL, SWITZERLAND
SN 1015-9770
EI 1421-9786
J9 CEREBROVASC DIS
JI Cerebrovasc. Dis.
PY 2011
VL 32
IS 6
BP 552
EP 560
DI 10.1159/000331922
PG 9
WC Clinical Neurology; Peripheral Vascular Disease
WE Science Citation Index Expanded (SCI-EXPANDED)
SC Neurosciences & Neurology; Cardiovascular System & Cardiology
GA 968IK
UT WOS:000305971200005
PM 22104620
DA 2022-06-17
ER

PT J
AU Derbisz, J
   Nowak, K
   Wnuk, M
   Pulyk, R
   Jagiella, J
   Slowik, J
   Dziedzic, T
   Slowik, A
AF Derbisz, Justyna
   Nowak, Klaudia
   Wnuk, Marcin
   Pulyk, Roman
   Jagiella, Jeremiasz
   Slowik, Joanna
   Dziedzic, Tomasz
   Slowik, Agnieszka
TI Prognostic Significance of Stroke-Associated Infection and other Readily
   Available Parameters in Acute Ischemic Stroke Treated by Intravenous
   Thrombolysis
SO JOURNAL OF STROKE & CEREBROVASCULAR DISEASES
LA English
DT Article
DE Acute stroke; Thrombolysis; Infections; Antibiotics; Outcome
ID TISSUE-PLASMINOGEN ACTIVATOR; ATRIAL-FIBRILLATION; RECANALIZATION;
   COMPLICATIONS; GUIDELINES; PNEUMONIA; DYSPHAGIA; RISK
AB Objectives: The impact of contracting stroke-associate infection (SAI) that requires antibiotic treatment after an acute ischemic stroke (AIS) treated with alteplase remains unclear. We studied the profiles of SAI in patients with AIS treated with alteplase toward identifying predictive factors and prognostic implications at 90 days post-stroke. Methods: We analyzed 33 parameters readily available within 24 hours after AIS: demographics, risk factors, and several clinical and biochemical parameters. Outcome measures were mRS <= 2 and mortality 90 days post-stroke. Results: 83 (23.6%) of 352 patients developed SAI. Multivariate logistic regression analysis showed that atrial fibrillation, mRS above 0 pre-stroke, lower delta NIHSS (the difference between NIHSS score measured upon admission and 24 hours after later), CRP >= 10 mg/L, and elevated WBC count affected SAI risk (model including CRP levels and WBC count) and atrial fibrillation, mRS above 0 pre-stroke, lower delta NIHSS, HT, and elevated fibrinogen levels affected SAI risk (model excluding CRP levels and WBC count). 231 patients (74.1%) had mRS <= 2 at day 90. Multivariate logistic regression analysis showed that younger age, no hypertension, mRS=0 pre-stroke, higher delta NIHSS, no HT, no SAI, and CRP<10 mg/L, were associated with mRS <= 2 at day 90. 54 (15.3%) patients died within 90 days. Multivariate logistic regression analysis showed that pre-stroke mRS>0, lower delta NIHSS, HT, CRP >= 10 mg/L, lower triglyceride levels affected the risk of death within 90 days. Conclusions: Several markers available within 24 hours post-stroke were predictive of SAI that requires antibiotic treatment. SAI affects long-term outcome but not mortality.
C1 [Derbisz, Justyna] Univ Hosp, Dept Neurol, Jakubowskiego 2 Str, PL-30688 Krakow, Poland.
   [Nowak, Klaudia; Wnuk, Marcin; Pulyk, Roman; Jagiella, Jeremiasz; Dziedzic, Tomasz; Slowik, Agnieszka] Jagiellonian Univ, Dept Neurol, Med Coll, Jakubowskiego 2 Str, PL-30688 Krakow, Poland.
   [Slowik, Joanna] Jagiellonian Univ, Dept Dent Prophylaxis & Expt Dent, Med Coll, Montelupich 4 Str, PL-31155 Krakow, Poland.
RP Slowik, A (通讯作者)，Jagiellonian Univ, Dept Neurol, Med Coll, Jakubowskiego 2 Str, PL-30688 Krakow, Poland.
EM slowik@cm-uj.krakow.pl
RI Wnuk, Marcin/AAT-7636-2021
OI Wnuk, Marcin/0000-0002-1090-7496
FU Jagiellonian University Medical College [N41/DBS/000464]
FX Grant from the Jagiellonian University Medical College no:
   N41/DBS/000464
CR ADAMS HP, 1993, STROKE, V24, P35, DOI 10.1161/01.STR.24.1.35
   Al-hussain F, 2014, BMC NEUROL, V14, DOI 10.1186/1471-2377-14-60
   Al-Khaled M, 2014, J STROKE CEREBROVASC, V23, P7, DOI 10.1016/j.jstrokecerebrovasdis.2012.04.004
   Badve MS, 2018, J STROKE CEREBROVASC, V27, P3137, DOI 10.1016/j.jstrokecerebrovasdis.2018.07.001
   BROTT T, 1989, STROKE, V20, P864, DOI 10.1161/01.STR.20.7.864
   Bruening T, 2015, J STROKE CEREBROVASC, V24, P1724, DOI 10.1016/j.jstrokecerebrovasdis.2015.03.045
   Chen ZY, 2020, NEUROL SCI, V41, P1821, DOI 10.1007/s10072-020-04281-0
   Cohen DL, 2016, INT J STROKE, V11, P399, DOI 10.1177/1747493016639057
   Docagne F, 2015, STROKE, V46, P314, DOI 10.1161/STROKEAHA.114.006698
   Dorr M, 2006, J CLIN ENDOCR METAB, V91, P530, DOI 10.1210/jc.2005-1786
   Floriani C, 2018, EUR HEART J, V39, P503, DOI 10.1093/eurheartj/ehx050
   Foell RBT, 2003, CAN MED ASSOC J, V169, P193
   Forster A, 2009, STROKE, V40, P2428, DOI 10.1161/STROKEAHA.109.548750
   Fuentes B, 2012, EUR J NEUROL, V19, P587, DOI 10.1111/j.1468-1331.2011.03576.x
   Haeusler KG, 2008, CEREBROVASC DIS, V25, P50, DOI 10.1159/000111499
   Jovanovic DR, 2009, CLIN NEUROL NEUROSUR, V111, P729, DOI 10.1016/j.clineuro.2009.06.014
   Karlinski M, 2014, STROKE, V45, P770, DOI 10.1161/STROKEAHA.113.003744
   Kimura K, 2008, J NEUROL SCI, V267, P57, DOI 10.1016/j.jns.2007.09.036
   Matthis C, 2011, Z EVIDENZ FORTBILD Q, V105, P376, DOI 10.1016/j.zefq.2011.05.011
   Nardi K, 2012, NEUROLOGY, V79, P1101, DOI 10.1212/WNL.0b013e3182608c82
   Pan H, 2020, CLIN NEUROL NEUROSUR, V190, DOI 10.1016/j.clineuro.2020.105739
   Powers WJ, 2019, STROKE, V50, pE344, DOI 10.1161/STR.0000000000000211
   Rocco A, 2013, INT J STROKE, V8, P639, DOI 10.1111/j.1747-4949.2012.00822.x
   Salat D, 2011, EUR NEUROL, V65, P82, DOI 10.1159/000322903
   Sanak D, 2010, J NEUROL, V257, P999, DOI 10.1007/s00415-010-5452-4
   Scheitz JF, 2015, INT J STROKE, V10, P61, DOI 10.1111/j.1747-4949.2012.00864.x
   Sung SF, 2013, CLIN NEUROL NEUROSUR, V115, P892, DOI 10.1016/j.clineuro.2012.08.034
   Tang H, 2016, J NEUROINTERV SURG, V8, P342, DOI 10.1136/neurintsurg-2014-011643
   VANSWIETEN JC, 1988, STROKE, V19, P604, DOI 10.1161/01.STR.19.5.604
   von Elm E, 2007, PREV MED, V45, P247, DOI [10.1016/j.ypmed.2007.08.012, 10.1016/j.jclinepi.2007.11.008, 10.1371/journal.pmed.0040297, 10.1016/S0140-6736(07)61602-X, 10.1371/journal.pmed.0040296, 10.2471/BLT.07.045120]
   Weimar C, 2002, EUR NEUROL, V48, P133, DOI 10.1159/000065512
   Wollenweber FA, 2013, STROKE, V44, P1446, DOI 10.1161/STROKEAHA.113.000833
   Yeh SJ, 2011, J NEUROL SCI, V306, P38, DOI 10.1016/j.jns.2011.04.001
NR 33
TC 5
Z9 5
U1 2
U2 4
PU ELSEVIER
PI AMSTERDAM
PA RADARWEG 29a, 1043 NX AMSTERDAM, NETHERLANDS
SN 1052-3057
EI 1532-8511
J9 J STROKE CEREBROVASC
JI J. Stroke Cerebrovasc. Dis.
PD FEB
PY 2021
VL 30
IS 2
AR 105525
DI 10.1016/j.jstrokecerebrovasdis.2020.105525
PG 9
WC Neurosciences; Peripheral Vascular Disease
WE Science Citation Index Expanded (SCI-EXPANDED)
SC Neurosciences & Neurology; Cardiovascular System & Cardiology
GA PT2AM
UT WOS:000608421600013
PM 33338755
DA 2022-06-17
ER

PT J
AU Lin, CS
   Shih, CC
   Yeh, CC
   Hu, CJ
   Chung, CL
   Chen, TL
   Liao, CC
AF Lin, Chao-Shun
   Shih, Chun-Chuan
   Yeh, Chun-Chieh
   Hu, Chaur-Jong
   Chung, Chi-Li
   Chen, Ta-Liang
   Liao, Chien-Chang
TI Risk of Stroke and Post-Stroke Adverse Events in Patients with
   Exacerbations of Chronic Obstructive Pulmonary Disease
SO PLOS ONE
LA English
DT Article
ID C-REACTIVE PROTEIN; ISCHEMIC-STROKE; MUSCLE WEAKNESS; GLOBAL BURDEN;
   UNITED-STATES; COPD; FIBRINOGEN; MORTALITY; COMORBIDITIES; EXERCISE
AB Background
   The risk and outcomes of stroke in patients with chronic obstructive pulmonary disease exacerbations (COPDe) remain unclear. We examined whether patients with COPDe faced increased risk of stroke or post-stroke outcomes.
   Methods
   Using Taiwan's National Health Insurance Research Database, we identified 1918 adults with COPDe and selected comparison cohorts of 3836 adults with COPD no exacerbations and 7672 adults without COPD who were frequency matched by age and sex in 2000-2008 (Study 1). Stroke event was identified during 2000-2013 follow-up period. Adjusted hazard ratios (HRs) and 95% confidence intervals (CIs) of stroke associated with COPDe were calculated. In a nested cohort study (Study 2) of 261686 new-diagnosed stroke patients in 2000-2009, we calculated adjusted odds ratios (ORs) and 95% CIs of adverse events after stroke in patients with COPDe.
   Results
   Patients with COPDe had increased stroke incidence, with an adjusted HR of 1.28 (95% CI, 1.03-1.59). In the Study 2, COPDe were associated with post-stroke mortality (OR, 1.34, 95% CI 1.20-1.52), epilepsy (OR, 1.43; 95% CI, (1.22-1.67), and pneumonia (OR, 1.50; 95% CI, 1.39-1.62). Previous intubation for COPD and inpatient admissions due to COPD were factors associated with post-stroke adverse events.
   Conclusion
   Patients who have had COPDe face increased risks of stroke and post-stroke adverse events.
C1 [Lin, Chao-Shun; Chen, Ta-Liang; Liao, Chien-Chang] Taipei Med Univ Hosp, Dept Anesthesiol, Taipei, Taiwan.
   [Lin, Chao-Shun; Chen, Ta-Liang; Liao, Chien-Chang] Taipei Med Univ Hosp, Anesthesiol & Hlth Policy Res Ctr, Taipei, Taiwan.
   [Lin, Chao-Shun; Chen, Ta-Liang; Liao, Chien-Chang] Taipei Med Univ, Dept Anesthesiol, Sch Med, Coll Med, Taipei, Taiwan.
   [Shih, Chun-Chuan] I Shou Univ, Coll Med, Sch Chinese Med Postbaccalaureate, Kaohsiung, Taiwan.
   [Yeh, Chun-Chieh] China Med Univ Hosp, Dept Surg, Taichung, Taiwan.
   [Yeh, Chun-Chieh] Univ Illinois, Dept Surg, Chicago, IL 60680 USA.
   [Hu, Chaur-Jong] Taipei Med Univ, Shuang Ho Hosp, Dept Neurol, New Taipei, Taiwan.
   [Chung, Chi-Li] Taipei Med Univ Hosp, Div Pulm Med, Dept Internal Med, Taipei, Taiwan.
   [Liao, Chien-Chang] China Med Univ, Sch Chinese Med, Coll Chinese Med, Taichung, Taiwan.
   [Liao, Chien-Chang] Taipei Med Univ, Shuan Ho Hosp, Dept Anesthesiol, New Taipei, Taiwan.
RP Liao, CC (通讯作者)，Taipei Med Univ Hosp, Dept Anesthesiol, Taipei, Taiwan.; Liao, CC (通讯作者)，Taipei Med Univ Hosp, Anesthesiol & Hlth Policy Res Ctr, Taipei, Taiwan.; Liao, CC (通讯作者)，Taipei Med Univ, Dept Anesthesiol, Sch Med, Coll Med, Taipei, Taiwan.; Liao, CC (通讯作者)，China Med Univ, Sch Chinese Med, Coll Chinese Med, Taichung, Taiwan.; Liao, CC (通讯作者)，Taipei Med Univ, Shuan Ho Hosp, Dept Anesthesiol, New Taipei, Taiwan.
EM ccliao@tmu.edu.tw
RI Yeh, Chun Chieh/I-4893-2019
OI Yeh, Chun Chieh/0000-0001-6753-7564
FU Shuang Ho Hospital, Taipei Medical University [104TMU-SHH-23]; Taiwan's
   Ministry of Science and Technology [MOST105-2629-B-038-001,
   MOST105-2314-B-038-025, MOST105-2221-E-038-014,
   MOST104-2314-B-038-027-MY2, MOST104-2221-E-038-015,
   NSC102-2314-6-038-021-MY3]; Taiwan's Ministry of Health and Welfare
   Clinical Trial and Research Center of Excellence
   [MOHW105-TDU-B-212-133019]
FX This research was supported in part by Shuang Ho Hospital, Taipei
   Medical University (104TMU-SHH-23), Taiwan's Ministry of Science and
   Technology (MOST105-2629-B-038-001; MOST105-2314-B-038-025; M
   OST105-2221-E-038-014; MOST104-2314-B-038-027-MY2;
   MOST104-2221-E-038-015; NSC102-2314-6-038-021-MY3), and Taiwan's
   Ministry of Health and Welfare Clinical Trial and Research Center of
   Excellence (MOHW105-TDU-B-212-133019). The funders had no role in study
   design, data collection and analysis, decision to publish, or
   preparation of the manuscript.
CR Bazargani YT, 2014, THORAX, V69, P1149, DOI 10.1136/thoraxjnl-2014-205249
   Bernard S, 1998, AM J RESP CRIT CARE, V158, P629, DOI 10.1164/ajrccm.158.2.9711023
   Burge S, 2003, EUR RESPIR J, V41, P46, DOI DOI 10.1183/09031936.03.00078002
   Chang CS, 2014, SEIZURE-EUR J EPILEP, V23, P377, DOI 10.1016/j.seizure.2014.02.007
   Danesh J, 1998, JAMA-J AM MED ASSOC, V279, P1477, DOI 10.1001/jama.279.18.1477
   De Reuck J, 2007, EUR J NEUROL, V14, P989, DOI 10.1111/j.1468-1331.2007.01829.x
   Decramer M, 2012, LANCET, V379, P1341, DOI 10.1016/S0140-6736(11)60968-9
   Divo M, 2012, AM J RESP CRIT CARE, V186, P155, DOI 10.1164/rccm.201201-0034OC
   Eriksson JG, 2000, STROKE, V31, P869, DOI 10.1161/01.STR.31.4.869
   ERNST E, 1993, BRIT J SPORT MED, V27, P175, DOI 10.1136/bjsm.27.3.175
   Fischer U, 2006, ACTA NEUROL SCAND, V113, P108, DOI 10.1111/j.1600-0404.2005.00551.x
   Ford ES, 2015, CHEST, V147, P31, DOI 10.1378/chest.14-0972
   Gabay C, 1999, NEW ENGL J MED, V340, P448, DOI 10.1056/NEJM199902113400607
   Gershon A, 2013, JAMA INTERN MED, V173, P1175, DOI 10.1001/jamainternmed.2013.1016
   Hurst JR, 2006, AM J RESP CRIT CARE, V174, P867, DOI 10.1164/rccm.200604-506OC
   Kesarwani M, 2009, J HYPERTENS, V27, P1056, DOI 10.1097/HJH.0b013e32832935ce
   Koenig W, 1997, CIRCULATION, V95, P335
   Kofoed SC, 2003, EUR HEART J, V24, P569, DOI 10.1016/S0195-668X(02)00467-0
   Kumar S, 2010, LANCET NEUROL, V9, P105, DOI 10.1016/S1474-4422(09)70266-2
   Li ZZ, 2016, SCI REP-UK, V6, DOI 10.1038/srep26636
   Liao CC, 2014, BRIT J SURG, V101, P1616, DOI 10.1002/bjs.9639
   Liao CC, 2014, MAYO CLIN PROC, V89, P163, DOI 10.1016/j.mayocp.2013.09.019
   Liao CC, 2012, PLOS ONE, V7, DOI 10.1371/journal.pone.0031527
   Lin HW, 2015, PLOS ONE, V10, DOI 10.1371/journal.pone.0130102
   Mannino DM, 2007, LANCET, V370, P765, DOI 10.1016/S0140-6736(07)61380-4
   Murray CJL, 1997, LANCET, V349, P1498, DOI 10.1016/S0140-6736(96)07492-2
   Naghavi M, 2015, LANCET, V385, P117, DOI 10.1016/S0140-6736(14)61682-2
   O'Donnell MJ, 2010, LANCET, V376, P112, DOI 10.1016/S0140-6736(10)60834-3
   Oliveira AJ, 2000, CLIN NEUROPHYSIOL, V111, pS141, DOI 10.1016/S1388-2457(00)00415-6
   Pitta F, 2005, AM J RESP CRIT CARE, V171, P972, DOI 10.1164/rccm.200407-855OC
   Portegies MLP, 2016, AM J RESP CRIT CARE, V193, P251, DOI 10.1164/rccm.201505-0962OC
   RAURAMAA R, 1986, CIRCULATION, V74, P939, DOI 10.1161/01.CIR.74.5.939
   Ridker PM, 1999, ANN INTERN MED, V130, P933, DOI 10.7326/0003-4819-130-11-199906010-00018
   Rost NS, 2001, STROKE, V32, P2575, DOI 10.1161/hs1101.098151
   Ryan M, 2013, PLOS ONE, V8, DOI 10.1371/journal.pone.0075887
   Sacco RL, 1997, STROKE, V28, P1507, DOI 10.1161/01.STR.28.7.1507
   Seemungal T, 2001, AM J RESP CRIT CARE, V164, P1618, DOI 10.1164/ajrccm.164.9.2105011
   Sin DD, 2006, EUR RESPIR J, V28, P1245, DOI 10.1183/09031936.00133805
   Sin DD, 2006, THORAX, V61, P1, DOI 10.1136/thx.2005.044941
   Singh S, 2013, THORAX, V68, P114, DOI 10.1136/thoraxjnl-2011-201275
   Soderholm M, 2016, EUR J EPIDEMIOL, V31, P159, DOI 10.1007/s10654-015-0113-7
   Sorheim IC, 2010, THORAX, V65, P480, DOI 10.1136/thx.2009.122002
   Towfighi A, 2011, STROKE, V42, P2351, DOI 10.1161/STROKEAHA.111.621904
   Vestbo J, 2013, AM J RESP CRIT CARE, V187, P347, DOI 10.1164/rccm.201204-0596PP
   Wang MT, 2012, INT J CARDIOL, V158, P279, DOI 10.1016/j.ijcard.2012.02.012
   Wedzicha JA, 2000, THROMB HAEMOSTASIS, V84, P210
   Wheaton AG, 2015, J AGING HEALTH, V27, P480, DOI 10.1177/0898264314552419
   WOOD PD, 1988, NEW ENGL J MED, V319, P1173, DOI 10.1056/NEJM198811033191801
NR 48
TC 12
Z9 12
U1 0
U2 10
PU PUBLIC LIBRARY SCIENCE
PI SAN FRANCISCO
PA 1160 BATTERY STREET, STE 100, SAN FRANCISCO, CA 94111 USA
SN 1932-6203
J9 PLOS ONE
JI PLoS One
PD JAN 6
PY 2017
VL 12
IS 1
AR e0169429
DI 10.1371/journal.pone.0169429
PG 14
WC Multidisciplinary Sciences
WE Science Citation Index Expanded (SCI-EXPANDED)
SC Science & Technology - Other Topics
GA EH3AX
UT WOS:000391641500092
PM 28060955
OA Green Published, Green Submitted, gold
DA 2022-06-17
ER

PT J
AU Teramoto, S
AF Teramoto, Shinji
TI Novel preventive and therapeutic strategy for post-stroke pneumonia
SO EXPERT REVIEW OF NEUROTHERAPEUTICS
LA English
DT Review
DE aspiration pneumonia; dysphagia; elderly; pharmacological approach;
   stroke; swallowing function
AB Pneumonia is a significant complication of ischemic stroke that increases mortality. Post-stroke pneumonia is defined as newly developed pneumonia following stroke onset. Clinically and chronologically, post-stroke pneumonia is divided into two types of aspiration pneumonia. First, acute-onset post-stroke pneumonia occurs within 1 month after stroke. Second, insidious or chronic-onset post-stroke pneumonia occurs 1 month after the stroke. The mechanisms of pneumonia are apparent aspiration and dysphagia-associated microaspiration. Stroke and the post-stroke state are the most significant risk factors for aspiration pneumonia. The preventive and therapeutic strategies have been developed thoroughly and appropriate antibiotic use, and both pharmacological and nonpharmacological approaches for the treatment of post-stroke pneumonia have been studied rigorously. Increases in substance P levels, oral care, and swallowing rehabilitation are necessary to improve swallowing function in post-stroke patients, resulting in a reduction in the incidence of post-stroke pneumonia in a chronic stage. The stroke must be a cause of aspiration pneumonia.
C1 [Teramoto, Shinji] Tokyo Natl Hosp, Dept Pulm Med, Natl Hosp Org, 3-1-1 Takeoka, Tokyo 2048585, Japan.
RP Teramoto, S (通讯作者)，Tokyo Natl Hosp, Dept Pulm Med, Natl Hosp Org, 3-1-1 Takeoka, Tokyo 2048585, Japan.
EM shinjit-tky@umin.ac.jp
CR Addington WR, 1999, ARCH PHYS MED REHAB, V80, P150, DOI 10.1016/S0003-9993(99)90112-0
   Allewelt M, 2004, CLIN MICROBIOL INFEC, V10, P163, DOI 10.1111/j.1469-0691.2004.00774.x
   Arai T, 1998, LANCET, V352, P1937, DOI 10.1016/S0140-6736(05)60437-0
   Arai T, 2000, INT J MOL MED, V5, P609
   Arai T, 2001, CHEST, V119, P660, DOI 10.1378/chest.119.2.660
   Baigent C, 2002, BMJ-BRIT MED J, V324, P71, DOI 10.1136/bmj.324.7329.71
   Baijens LWJ, 2009, DYSPHAGIA, V24, P91, DOI 10.1007/s00455-008-9180-1
   Bravata DM, 2007, STROKE, V38, P1899, DOI 10.1161/STROKEAHA.106.481465
   Chamorro A, 2007, STROKE, V38, P1097, DOI 10.1161/01.STR.0000258346.68966.9d
   Chiba H, 2004, J AM GERIATR SOC, V52, P1410, DOI 10.1111/j.1532-5415.2004.52379_9.x
   Chua KSG, 1996, ARCH PHYS MED REHAB, V77, P194, DOI 10.1016/S0003-9993(96)90167-7
   Clayton J, 2006, AGE AGEING, V35, P47, DOI 10.1093/ageing/afj007
   Daniels SK, 1998, ARCH PHYS MED REHAB, V79, P14, DOI 10.1016/S0003-9993(98)90200-3
   Dennis M, 2005, LANCET, V365, P755, DOI 10.1016/S0140-6736(05)17982-3
   Dennis M, 2005, LANCET, V365, P2005, DOI 10.1016/S0140-6736(05)66691-3
   DEPIPPO KL, 1992, ARCH NEUROL-CHICAGO, V49, P1259, DOI 10.1001/archneur.1992.00530360057018
   DEPIPPO KL, 1994, ARCH PHYS MED REHAB, V75, P1284
   Diamant NE, 1996, NAT MED, V2, P1190
   Etminan M, 2006, PHARMACOTHERAPY, V26, P479, DOI 10.1592/phco.26.4.479
   Feinberg Michael J., 1993, Dysphagia, V8, P356, DOI 10.1007/BF01321779
   Ferrer M, 1999, ANN INTERN MED, V130, P991, DOI 10.7326/0003-4819-130-12-199906150-00007
   Foley N, 2008, AGE AGEING, V37, P258, DOI 10.1093/ageing/afn064
   FOX RA, 1993, DRUG AGING, V3, P40, DOI 10.2165/00002512-199303010-00004
   GORDON C, 1987, BRIT MED J, V295, P411, DOI 10.1136/bmj.295.6595.411
   Gosney MA, 2006, EUR J INTERN MED, V17, P185, DOI 10.1016/j.ejim.2005.11.010
   Gottlieb D, 1996, DISABIL REHABIL, V18, P529, DOI 10.3109/09638289609166040
   Harms H, 2008, PLOS ONE, V3, DOI 10.1371/journal.pone.0002158
   Hassan A., 2006, SMJ Singapore Medical Journal, V47, P204
   He M, 2007, J AM GERIATR SOC, V55, P142, DOI 10.1111/j.1532-5415.2006.01026.x
   HENON H, 1995, STROKE, V26, P392, DOI 10.1161/01.STR.26.3.392
   Heuschmann PU, 2004, ARCH INTERN MED, V164, P1761, DOI 10.1001/archinte.164.16.1761
   Hilker R, 2003, STROKE, V34, P975, DOI 10.1161/01.STR.0000063373.70993.CD
   Hinchey JA, 2005, STROKE, V36, P1972, DOI 10.1161/01.STR.0000177529.86868.8d
   HOLAS MA, 1994, ARCH NEUROL-CHICAGO, V51, P1051, DOI 10.1001/archneur.1994.00540220099020
   HORNER J, 1988, NEUROLOGY, V38, P1359
   Jia YX, 1998, AM J PHYSIOL-REG I, V274, pR76, DOI 10.1152/ajpregu.1998.274.1.R76
   JOHNSON ER, 1993, ARCH PHYS MED REHAB, V74, P973
   Johnston KC, 1998, STROKE, V29, P447, DOI 10.1161/01.STR.29.2.447
   JOKINEN C, 1993, AM J EPIDEMIOL, V137, P977, DOI 10.1093/oxfordjournals.aje.a116770
   Katzan IL, 2003, NEUROLOGY, V60, P620, DOI 10.1212/01.WNL.0000046586.38284.60
   KIDD D, 1995, QJM-MON J ASSOC PHYS, V88, P409
   KIKUCHI R, 1994, AM J RESP CRIT CARE, V150, P251, DOI 10.1164/ajrccm.150.1.8025758
   Kostadima E, 2005, EUR RESPIR J, V26, P106, DOI 10.1183/09031936.05.00096104
   Langhorne P, 2000, STROKE, V31, P1223, DOI 10.1161/01.STR.31.6.1223
   Langmore SE, 1998, DYSPHAGIA, V13, P69, DOI 10.1007/PL00009559
   Lim SHB, 2001, DYSPHAGIA, V16, P1, DOI 10.1007/s004550000038
   Logemann JA, 1997, OTOLARYNG HEAD NECK, V116, P335, DOI 10.1016/S0194-5998(97)70269-9
   Lugger K E, 1994, J Neurosci Nurs, V26, P78
   Mann G, 1999, STROKE, V30, P744, DOI 10.1161/01.STR.30.4.744
   Marciniak C, 2009, AM J PHYS MED REHAB, V88, P30, DOI 10.1097/PHM.0b013e3181909b73
   Marik PE, 2001, NEW ENGL J MED, V344, P665, DOI 10.1056/NEJM200103013440908
   Marik PE, 2003, CHEST, V124, P328, DOI 10.1378/chest.124.1.328
   Martino R, 2005, STROKE, V36, P2756, DOI 10.1161/01.STR.0000190056.76543.eb
   MARUMO K, 1995, CHEST, V107, P453, DOI 10.1378/chest.107.2.453
   Masiero S, 2008, NEUROL SCI, V29, P139, DOI 10.1007/s10072-008-0925-2
   Matsui T, 2002, GERONTOLOGY, V48, P194, DOI 10.1159/000052841
   Matsuse T, 1996, CHEST, V110, P1289, DOI 10.1378/chest.110.5.1289
   Matsuse T, 1998, CHEST, V114, P350, DOI 10.1378/chest.114.1.350-a
   McDowell SE, 2006, BMJ-BRIT MED J, V332, P1177, DOI 10.1136/bmj.38803.528113.55
   Meisel C, 2005, NAT REV NEUROSCI, V6, P775, DOI 10.1038/nrn1765
   Milins B, 2003, GERONTOLOGY, V49, P173, DOI 10.1159/000069171
   Nakagawa T, 1997, ARCH INTERN MED, V157, P321, DOI 10.1001/archinte.157.3.321
   NAKAGAWA T, 1995, LANCET, V345, P1447, DOI 10.1016/S0140-6736(95)92638-0
   Nakajoh K, 2000, J INTERN MED, V247, P39, DOI 10.1046/j.1365-2796.2000.00565.x
   Niimi A, 2003, THORAX, V58, P152, DOI 10.1136/thorax.58.2.152
   NISHINO T, 1987, ANESTHESIOLOGY, V67, P995, DOI 10.1097/00000542-198712000-00024
   Ohkubo T, 2004, AM J RESP CRIT CARE, V169, P1041, DOI 10.1164/rccm.200309-1219OC
   Osler W, 1998, PRINCIPLES PRACTICE, P109
   Pasricha PJ, 2003, AM J MED, V115, p114S, DOI 10.1016/S0002-9343(03)00208-0
   Perry L, 2001, DYSPHAGIA, V16, P7, DOI 10.1007/s004550000047
   PONTOPPIDAN H, 1960, JAMA-J AM MED ASSOC, V174, P2209, DOI 10.1001/jama.1960.03030180029007
   Prass K, 2006, STROKE, V37, P2607, DOI 10.1161/01.STR.0000240409.68739.2b
   Ramsey D, 2005, DYSPHAGIA, V20, P218, DOI 10.1007/s00455-005-0018-9
   Ramsey DJC, 2006, STROKE, V37, P2984, DOI 10.1161/01.STR.0000248758.32627.3b
   Ramsey DJC, 2003, STROKE, V34, P1252, DOI 10.1161/01.STR.0000066309.06490.B8
   Sala R, 1998, REV NEUROLOGIA, V27, P759, DOI 10.33588/rn.27159.98077
   Sasaki H, 1997, INTERNAL MED, V36, P851, DOI 10.2169/internalmedicine.36.851
   Sato K, 2006, ANN OTO RHINOL LARYN, V115, P334, DOI 10.1177/000348940611500503
   Schmidt John, 1994, Dysphagia, V9, P7
   Sekizawa K, 1998, LANCET, V352, P1069, DOI 10.1016/S0140-6736(05)60114-6
   SEKIZAWA K, 1990, LANCET, V335, P1228, DOI 10.1016/0140-6736(90)92758-A
   Sellars C, 2007, STROKE, V38, P2284, DOI 10.1161/STROKEAHA.106.478156
   Shinohara Y, 2006, CEREBROVASC DIS, V22, P57, DOI 10.1159/000092922
   Smith HA, 2000, AGE AGEING, V29, P495, DOI 10.1093/ageing/29.6.495
   Smithard DG, 1997, DYSPHAGIA, V12, P188, DOI 10.1007/PL00009535
   Smithard DG, 1996, STROKE, V27, P1200, DOI 10.1161/01.STR.27.7.1200
   SPLAINGARD ML, 1988, ARCH PHYS MED REHAB, V69, P637
   Tamagawa E, 2006, CHEST, V130, P1631, DOI 10.1378/chest.130.6.1631
   Tamura F, 2002, DYSPHAGIA, V17, P235, DOI 10.1007/s00455-002-0063-6
   Teasell Robert W., 1994, Dysphagia, V9, P35
   Teasell RW, 1996, ARCH PHYS MED REHAB, V77, P707, DOI 10.1016/S0003-9993(96)90012-X
   Teramoto C, 2000, LANCET, V356, P1352, DOI 10.1016/S0140-6736(05)74258-6
   Teramoto S, 1998, AM J RESP CRIT CARE, V158, P1914, DOI 10.1164/ajrccm.158.6.9801127
   Teramoto S, 1999, LANCET, V353, P843, DOI 10.1016/S0140-6736(05)76506-5
   Teramoto S, 2000, ARCH PHYS MED REHAB, V81, P1517, DOI 10.1053/apmr.2000.9171
   Teramoto S, 1999, BRIT J ANAESTH, V83, P296, DOI 10.1093/bja/83.2.296
   Teramoto S, 2007, EUR RESPIR J, V29, P218, DOI 10.1183/09031936.00115106
   Teramoto S, 2006, EUR RESPIR J, V27, P436, DOI 10.1183/09031936.06.00113405
   Teramoto S, 2005, EUR RESPIR J, V25, P210, DOI 10.1183/09031936.04.00111404
   Teramoto S, 1999, LANCET, V353, P1243, DOI 10.1016/S0140-6736(98)05844-9
   Teramoto S, 1999, CHEST, V116, P17, DOI 10.1378/chest.116.1.17
   Teramoto S, 2004, CHEST, V125, P801, DOI 10.1378/chest.125.2.801
   Teramoto S, 1996, AGE AGEING, V25, P333, DOI 10.1093/ageing/25.4.333
   Teramoto S, 2001, AGE AGEING, V30, P527, DOI 10.1093/ageing/30.6.527
   Teramoto S, 2001, LANCET, V357, P720, DOI 10.1016/S0140-6736(05)71480-X
   Teramoto S, 2001, DYSPHAGIA, V16, P249, DOI 10.1007/s00455-001-0083-7
   Teramoto S, 1999, LANCET, V353, P2246, DOI 10.1016/S0140-6736(05)76299-1
   Teramoto S, 2008, J AM GERIATR SOC, V56, P1153, DOI 10.1111/j.1532-5415.2008.01703.x
   Teramoto S, 2008, J AM GERIATR SOC, V56, P577, DOI 10.1111/j.1532-5415.2008.01597.x
   Terpenning MS, 2001, J AM GERIATR SOC, V49, P557, DOI 10.1046/j.1532-5415.2001.49113.x
   Trapl M, 2007, STROKE, V38, P2948, DOI 10.1161/STROKEAHA.107.483933
   van de Garde EMW, 2006, EUR RESPIR J, V27, P1217, DOI 10.1183/09031936.06.00110005
   Vermeij FH, 2009, CEREBROVASC DIS, V27, P465, DOI 10.1159/000210093
   Vernino S, 2003, STROKE, V34, P1828, DOI 10.1161/01.STR.0000080534.98416.A0
   Vila-Corcoles A, 2005, EUR RESPIR J, V26, P1086, DOI 10.1183/09031936.05.00030205
   Wang TG, 2005, ARCH PHYS MED REHAB, V86, P730, DOI 10.1016/j.apmr.2004.10.021
   Warnecke T, 2008, J NEUROL NEUROSUR PS, V79, P312, DOI 10.1136/jnnp.2007.134551
   Watanabe T, 2006, STROKE, V37, P1539, DOI 10.1161/01.STR.0000221783.08037.a9
   Watando A, 2004, CHEST, V126, P1066, DOI 10.1378/chest.126.4.1066
   Widdicombe J, 2006, RESP PHYSIOL NEUROBI, V150, P105, DOI 10.1016/j.resp.2005.04.013
   Wijdicks EFM, 1999, CEREBROVASC DIS, V9, P109, DOI 10.1159/000015907
   WOODHEAD MA, 1987, LANCET, V1, P671
   WYLLIE E, 1986, NEW ENGL J MED, V314, P35, DOI 10.1056/NEJM198601023140107
   Yamaya M, 2001, J AM GERIATR SOC, V49, P85, DOI 10.1046/j.1532-5415.2001.49015.x
   Yamaya M, 2001, J AM GERIATR SOC, V49, P687, DOI 10.1046/j.1532-5415.2001.49140.x
   Yoneyama T, 2002, J AM GERIATR SOC, V50, P430, DOI 10.1046/j.1532-5415.2002.50106.x
   Yoshikawa M, 2006, J AM GERIATR SOC, V54, P444, DOI 10.1111/j.1532-5415.2005.00619.x
   Yoshino A, 2001, JAMA-J AM MED ASSOC, V286, P2235, DOI 10.1001/jama.286.18.2235
   ZAIDI NH, 1995, AGE AGEING, V24, P267, DOI 10.1093/ageing/24.4.267
   Zhang N, 2009, NEUROSCIENCE, V158, P665, DOI 10.1016/j.neuroscience.2008.10.049
NR 130
TC 36
Z9 45
U1 6
U2 17
PU TAYLOR & FRANCIS LTD
PI ABINGDON
PA 2-4 PARK SQUARE, MILTON PARK, ABINGDON OR14 4RN, OXON, ENGLAND
SN 1473-7175
EI 1744-8360
J9 EXPERT REV NEUROTHER
JI Expert Rev. Neurother.
PD AUG
PY 2009
VL 9
IS 8
BP 1187
EP 1200
DI 10.1586/ERN.09.72
PG 14
WC Clinical Neurology; Pharmacology & Pharmacy
WE Science Citation Index Expanded (SCI-EXPANDED)
SC Neurosciences & Neurology; Pharmacology & Pharmacy
GA V39ZT
UT WOS:000209449600013
PM 19673607
DA 2022-06-17
ER

PT J
AU Xu, CY
   Ye, HW
   Chen, B
   Wu, YF
   Cao, Z
   Ding, Z
   Yao, YP
   Gao, Y
   Li, J
   Zhu, JJ
   He, S
AF Xu, C-Y
   Ye, H-W
   Chen, B.
   Wu, Y-F
   Cao, Z.
   Ding, Z.
   Yao, Y-P
   Gao, Y.
   Li, J.
   Zhu, J-J
   He, S.
TI Analysis of risk factors and prognosis of post-stroke pulmonary
   infection in integrated ICU
SO EUROPEAN REVIEW FOR MEDICAL AND PHARMACOLOGICAL SCIENCES
LA English
DT Article
DE Stroke; Stroke-associated pneumonia (SAP); Sepsis; Integrated ICU;
   Prognosis
ID ACUTE ISCHEMIC-STROKE; PNEUMONIA; SEPSIS; SURVEILLANCE; PREDICTORS;
   HEMORRHAGE; MORTALITY; UPDATE; COST
AB OBJECTIVE: The incidence of SAP (stroke-associated pneumonia) is high in integrated ICU (Intensive Care Unit), and it might result in sepsis, which exacerbates the clinical outcome and increases mortality. It is necessary to investigate the epidemiological features of post stroke infection and sepsis, identify the risk factors and analyze the prognosis.
   PATIENTS AND METHODS: We retrospectively analyzed the data of 329 patients with cerebral infarction or cerebral hemorrhage, from seven tertiary university hospitals in Suzhou, Jiangsu Province, between January 1, 2016, and December 31, 2016. Basic demographic and clinical data including common health evaluation, stroke severity, microbiological parameters, surgical interventions and treatments were recorded for the analysis. SAP was diagnosed according to the criteria and recommendation from American Heart Association (AHA).
   RESULTS: 188 (66.4%) patients suffered pneumonia, 124 patients were diagnosed as SAP. Compared with SAP, patients with non-SAP pulmonary infection had prolonged mechanical ventilation time, prolonged central venous catheter indwelling time, and higher incidence of sepsis (17.7% vs. 48.4%). 53 patients (18.7%) developed sepsis during hospitalization, whose mortality rate during hospitalization and the occurrence of neurologic dysfunction at 3 months were significantly increased (p<0.06). 130 positive results of sputum cultures were found. The detected pathogens were mainly gram-negative bacteria. The pathogenic detection rate of non-SAP patients with pulmonary infection was higher (78.1%). The in-hospital mortality was 16.3% and the related risk factors were higher NIHSS score at admission, lower GCS score at admission, pulmonary infection (especially non-SAP pulmonary infection) and sepsis during hospitalization.
   CONCLUSIONS: The incidence of pulmonary infection after stroke in the integrated ICU is high, and it is easy to be complicated with sepsis, prolonging the mechanical ventilation time, central venous catheter indwelling time and hospitalization time, and the prognosis of long-term neurological function is relatively poor. The definition of stroke-associated pneumonia has implications for the classification of clinical infections, the prediction of possible pathogenic pathogens, and the guidance of anti-infective treatment.
C1 [Xu, C-Y; Ye, H-W; Chen, B.; He, S.] Soochow Univ, Peoples Hosp Changshu 1, Changshu Hosp, Dept Emergency Med, Changshu, Jiangsu, Peoples R China.
   [Wu, Y-F; Li, J.] Nanjing Med Univ, Affiliated Suzhou Hosp, Dept Crit Care Med, Suzhou, Jiangsu, Peoples R China.
   [Cao, Z.] First Peoples Hosp Kunshan, Dept Crit Care Med, Kunshan, Jiangsu, Peoples R China.
   [Ding, Z.] First Peoples Hosp Zhangjiagang, Dept Crit Care Med, Zhangjiagang, Jiangsu, Peoples R China.
   [Yao, Y-P] First Peoples Hosp Wujiang, Dept Crit Care Med, Wujiang, Jiangsu, Peoples R China.
   [Gao, Y.] First Peoples Hosp Taicang, Dept Crit Care Med, Taicang, Jiangsu, Peoples R China.
   [Zhu, J-J] Soochow Univ, Affiliated Hosp 2, Dept Emergency Med, Suzhou, Jiangsu, Peoples R China.
RP He, S (通讯作者)，Soochow Univ, Peoples Hosp Changshu 1, Changshu Hosp, Dept Emergency Med, Changshu, Jiangsu, Peoples R China.
EM hs83cs@163.com
FU youth Program of Changshu Health Bureau [cswsq201401]
FX This work was supported by the youth Program of Changshu Health Bureau:
   cswsq201401.
CR ADAMS HP, 1992, HAEMOSTASIS, V22, P99
   Chamorro A, 2007, STROKE, V38, P1097, DOI 10.1161/01.STR.0000258346.68966.9d
   Dellinger RP, 2004, INTENS CARE MED, V30, P536, DOI 10.1007/s00134-004-2210-z
   Dettenkofer M, 2001, J NEUROL, V248, P959, DOI 10.1007/s004150170048
   Engel C, 2007, INTENS CARE MED, V33, P606, DOI 10.1007/s00134-006-0517-7
   Hassan AE, 2012, NEUROCRIT CARE, V16, P246, DOI 10.1007/s12028-011-9638-0
   Hilker R, 2003, STROKE, V34, P975, DOI 10.1161/01.STR.0000063373.70993.CD
   Horan TC, 2008, AM J INFECT CONTROL, V36, P309, DOI 10.1016/j.ajic.2008.03.002
   Kantanen AM, 2017, CRIT CARE, V21, DOI 10.1186/s13054-017-1661-x
   Kasuya Y, 2011, J CRIT CARE, V26, P273, DOI 10.1016/j.jcrc.2010.09.006
   Katzan IL, 2007, NEUROLOGY, V68, P1938, DOI 10.1212/01.wnl.0000263187.08969.45
   Koennecke HC, 2011, NEUROLOGY, V77, P965, DOI 10.1212/WNL.0b013e31822dc795
   Kostadima E, 2005, EUR RESPIR J, V26, P106, DOI 10.1183/09031936.05.00096104
   Kothari U, 1996, STROKE, V27, P1304, DOI 10.1161/01.STR.27.8.1304
   Martin CM, 2009, CRIT CARE MED, V37, P81, DOI 10.1097/CCM.0b013e31819285f0
   Powers WJ, 2015, STROKE, V46, P3020, DOI 10.1161/STR.0000000000000074
   Roger VL, 2012, CIRCULATION, V125, pE2, DOI 10.1161/CIR.0b013e31823ac046
   Savio K, 2013, NEUROL INT, V5, P6, DOI 10.4081/ni.2013.e2
   Singer M, 2016, JAMA-J AM MED ASSOC, V315, P801, DOI 10.1001/jama.2016.0287
   Smith CJ, 2015, STROKE, V46, P2335, DOI 10.1161/STROKEAHA.115.009617
   Sui RB, 2011, NEUROL RES, V33, P508, DOI 10.1179/016164111X13007856084205
   Teramoto S, 2009, EXPERT REV NEUROTHER, V9, P1187, DOI [10.1586/ern.09.72, 10.1586/ERN.09.72]
   Upadya A, 2004, J CRIT CARE, V19, P16, DOI 10.1016/j.jcrc.2004.02.004
   Vermeij FH, 2009, CEREBROVASC DIS, V27, P465, DOI 10.1159/000210093
   Vincent JL, 2006, CRIT CARE MED, V34, P344, DOI 10.1097/01.CCM.0000194725.48928.3A
   Walter U, 2007, J NEUROL, V254, P1323, DOI 10.1007/s00415-007-0520-0
   Wilson RD, 2012, J STROKE CEREBROVASC, V21, P61, DOI 10.1016/j.jstrokecerebrovasdis.2010.05.002
   Yang CC, 2011, BMC HEALTH SERV RES, V11, DOI 10.1186/1472-6963-11-289
   Yeh SJ, 2011, J NEUROL SCI, V306, P38, DOI 10.1016/j.jns.2011.04.001
   Yilmaz GR, 2007, JPN J INFECT DIS, V60, P87
NR 30
TC 3
Z9 3
U1 3
U2 4
PU VERDUCI PUBLISHER
PI ROME
PA VIA GREGORIO VII, ROME, 186-00165, ITALY
SN 1128-3602
J9 EUR REV MED PHARMACO
JI Eur. Rev. Med. Pharmacol. Sci.
PY 2021
VL 25
IS 2
BP 856
EP 865
DI 10.26355/eurrev_202101_24654
PG 10
WC Pharmacology & Pharmacy
WE Science Citation Index Expanded (SCI-EXPANDED)
SC Pharmacology & Pharmacy
GA QF9JM
UT WOS:000617204500041
PM 33577040
DA 2022-06-17
ER

PT J
AU Ahmed, W
   White, IR
   Wilkinson, M
   Johnson, CF
   Rattray, N
   Kishore, AK
   Goodacre, R
   Smith, CJ
   Fowler, SJ
AF Ahmed, Waqar
   White, Iain R.
   Wilkinson, Maxim
   Johnson, Craig F.
   Rattray, Nicholas
   Kishore, Amit K.
   Goodacre, Royston
   Smith, Craig J.
   Fowler, Stephen J.
TI Breath and plasma metabolomics to assess inflammation in acute stroke
SO SCIENTIFIC REPORTS
LA English
DT Article
ID VOLATILE ORGANIC-COMPOUNDS; ACUTE ISCHEMIC-STROKE; MECHANICALLY
   VENTILATED PATIENTS; EXHALED BREATH; PNEUMONIA; INFECTION; SERUM;
   SURVEILLANCE; BIOMARKERS; STANDARDS
AB Inflammation is strongly implicated in both injury and repair processes occurring after stroke. In this exploratory study we assessed the feasibility of repeated sampling of exhaled volatile organic compounds and performed an untargeted metabolomic analysis of plasma collected at multiple time periods after stroke. Metabolic profiles were compared with the time course of the inflammatory markers C-reactive protein (CRP) and interleukin-6 (IL-6). Serial breath sampling was well-tolerated by all patients and the measurement appears feasible in this group. We found that exhaled decanal tracks CRP and IL-6 levels post-stroke and correlates with several metabolic pathways associated with a post-stroke inflammatory response. This suggests that measurement of breath and blood metabolites could facilitate development of novel therapeutic and diagnostic strategies. Results are discussed in relation to the utility of breath analysis in stroke care, such as in monitoring recovery and complications including stroke associated infection.
C1 [Ahmed, Waqar; White, Iain R.; Wilkinson, Maxim; Fowler, Stephen J.] Univ Manchester, Fac Biol, Div Infect Immun & Resp Med, Manchester, Lancs, England.
   [Ahmed, Waqar; Wilkinson, Maxim; Johnson, Craig F.] Univ Manchester, Manchester Inst Biotechnol, Manchester, Lancs, England.
   [White, Iain R.] Univ Nova Gorica, Lab Environm & Life Sci, Nova Gorica, Slovenia.
   [Rattray, Nicholas] Univ Strathclyde, Strathclyde Inst Pharm & Biomed Sci, Glasgow, Lanark, Scotland.
   [Kishore, Amit K.; Smith, Craig J.] Manchester Acad Hlth Sci Ctr, Salford Royal NHS Fdn Trust, Greater Manchester Comprehens Stroke Ctr, Geoffrey Jefferson Brain Res Ctr, Salford, Lancs, England.
   [Kishore, Amit K.; Smith, Craig J.] Univ Manchester, Fac Biol Med & Hlth, Lydia Becker Inst Immunol & Inflammat, Div Cardiovasc Sci, Manchester, Lancs, England.
   [Goodacre, Royston] Univ Liverpool, Inst Syst Mol & Integrat Biol, Dept Biochem & Syst Biol, Liverpool, Merseyside, England.
   [Fowler, Stephen J.] Manchester Univ Hosp NHS Fdn Trust, NIHR Manchester Biomed Res Ctr, Manchester, Lancs, England.
RP Fowler, SJ (通讯作者)，Univ Manchester, Fac Biol, Div Infect Immun & Resp Med, Manchester, Lancs, England.; Smith, CJ (通讯作者)，Manchester Acad Hlth Sci Ctr, Salford Royal NHS Fdn Trust, Greater Manchester Comprehens Stroke Ctr, Geoffrey Jefferson Brain Res Ctr, Salford, Lancs, England.; Smith, CJ (通讯作者)，Univ Manchester, Fac Biol Med & Hlth, Lydia Becker Inst Immunol & Inflammat, Div Cardiovasc Sci, Manchester, Lancs, England.; Fowler, SJ (通讯作者)，Manchester Univ Hosp NHS Fdn Trust, NIHR Manchester Biomed Res Ctr, Manchester, Lancs, England.
EM Craig.Smith-2@manchester.ac.uk; Stephen.Fowler@manchester.ac.uk
OI Wilkinson, Max/0000-0002-4924-612X; Rattray,
   Nicholas/0000-0002-3528-6905
FU Moulton Charitable Trust; University of Manchester; NIHR Manchester
   Biomedical Research Centre
FX Funded by a grant from the Moulton Charitable Trust and Supported by
   SRFT R&D and the University of Manchester. SRFT LCRN Stroke research
   team. Dr Margaret Hoadley and Dr Stephen Hopkins for CRP and IL-6
   immunoassays. SJF is supported by the NIHR Manchester Biomedical
   Research Centre.
CR Ahmed WM, 2019, J BREATH RES, V13, DOI 10.1088/1752-7163/aae557
   Ahmed WM, 2017, ACS INFECT DIS, V3, P695, DOI 10.1021/acsinfecdis.7b00088
   Amann A, 2014, J BREATH RES, V8, DOI 10.1088/1752-7155/8/1/016003
   Au A., 2018, METABOLOMICS LIPIDOM
   Bel EH, 2011, THORAX, V66, P910, DOI 10.1136/thx.2010.153643
   Brouns R, 2010, NEUROCHEM RES, V35, P1315, DOI 10.1007/s11064-010-0187-2
   Bustamante A, 2014, J NEUROIMMUNOL, V274, P215, DOI 10.1016/j.jneuroim.2014.07.015
   Calenic B, 2015, OPEN CHEM, V13, P1020, DOI 10.1515/chem-2015-0105
   Costello BD, 2014, J BREATH RES, V8, DOI 10.1088/1752-7155/8/1/014001
   Dale N, 2019, PURINERG SIGNAL, V15, P237, DOI 10.1007/s11302-019-09647-4
   de Vries R, 2015, J BREATH RES, V9, DOI 10.1088/1752-7155/9/4/046001
   Del Rio D, 2005, NUTR METAB CARDIOVAS, V15, P316, DOI 10.1016/j.numecd.2005.05.003
   Dunn WB, 2015, METABOLOMICS, V11, P9, DOI 10.1007/s11306-014-0707-1
   Dunn WB, 2011, NAT PROTOC, V6, P1060, DOI 10.1038/nprot.2011.335
   Emsley HCA, 2003, J NEUROIMMUNOL, V139, P93, DOI 10.1016/S0165-5728(03)00134-6
   Emsley HCA, 2008, NEUROCRIT CARE, V9, P125, DOI 10.1007/s12028-007-9035-x
   Fiehn O, 2007, METABOLOMICS, V3, P175, DOI 10.1007/s11306-007-0070-6
   Filipiak W, 2015, J BREATH RES, V9, DOI 10.1088/1752-7155/9/1/016004
   Fowler SJ, 2015, THORAX, V70, P320, DOI 10.1136/thoraxjnl-2014-206273
   Garcia-Gil M, 2018, INT J MOL SCI, V19, DOI 10.3390/ijms19113598
   GBD 2016 Neurology Collaborators, 2019, LANCET NEUROL, V18, P459, DOI DOI 10.1016/S1474-4422(18)30499-X
   Gromski PS, 2015, ANAL CHIM ACTA, V879, P10, DOI 10.1016/j.aca.2015.02.012
   Heddergott C, 2014, EUKARYOT CELL, V13, P1014, DOI 10.1128/EC.00074-14
   Henderson B, 2020, J BREATH RES, V14, DOI 10.1088/1752-7163/aba130
   Hoffmann S, 2012, STROKE, V43, P2617, DOI 10.1161/STROKEAHA.112.653055
   Horan TC, 2008, AM J INFECT CONTROL, V36, P309, DOI 10.1016/j.ajic.2008.03.002
   Horvath I, 2017, EUR RESPIR J, V49, DOI 10.1183/13993003.00965-2016
   Hotter B, 2021, STROKE, V52, P325, DOI 10.1161/STROKEAHA.120.031884
   Iadecolar C, 2020, J CLIN INVEST, V130, P2777, DOI 10.1172/JCI135530
   Ibrahim B, 2011, THORAX, V66, P804, DOI 10.1136/thx.2010.156695
   Ibrahim W, 2019, BMJ OPEN, V9, DOI 10.1136/bmjopen-2018-025486
   Jiang ZT, 2011, TALANTA, V84, P298, DOI 10.1016/j.talanta.2011.01.015
   Jombart T, 2008, BIOINFORMATICS, V24, P1403, DOI 10.1093/bioinformatics/btn129
   Jung JY, 2011, STROKE, V42, P1282, DOI 10.1161/STROKEAHA.110.598789
   Kirwan JA, 2013, ANAL BIOANAL CHEM, V405, P5147, DOI 10.1007/s00216-013-6856-7
   Kishore AK, 2016, EUR STROKE J, V1, P76, DOI 10.1177/2396987316651759
   Kishore AK, 2015, STROKE, V46, P1202, DOI 10.1161/STROKEAHA.114.007843
   Kitchen S, 2015, EUR RESPIR J, V46, DOI 10.1183/13993003.congress-2015.PA3987
   KRUSKAL WH, 1952, J AM STAT ASSOC, V47, P583, DOI 10.1080/01621459.1952.10483441
   Kumar S, 2015, ANN SURG, V262, P981, DOI 10.1097/SLA.0000000000001101
   Li SZ, 2013, PLOS COMPUT BIOL, V9, DOI 10.1371/journal.pcbi.1003123
   LINDSBERG PJ, 1991, ANN NEUROL, V30, P117, DOI 10.1002/ana.410300202
   Liu M, 2015, MOL BIOSYST, V11, P3287, DOI 10.1039/c5mb00470e
   Liu PF, 2017, J PROTEOME RES, V16, P773, DOI 10.1021/acs.jproteome.6b00779
   LYDEN P, 1994, STROKE, V25, P2220, DOI 10.1161/01.STR.25.11.2220
   Peel AM, 2020, RESP MED, V169, DOI 10.1016/j.rmed.2020.105984
   Rattray NJW, 2019, NAT COMMUN, V10, DOI 10.1038/s41467-019-12716-2
   Schnabel R, 2015, SCI REP-UK, V5, DOI 10.1038/srep17179
   Schwarcz R, 2012, NAT REV NEUROSCI, V13, P465, DOI 10.1038/nrn3257
   Shannon P, 2003, GENOME RES, V13, P2498, DOI 10.1101/gr.1239303
   Smith CA, 2006, ANAL CHEM, V78, P779, DOI 10.1021/ac051437y
   Sumner LW, 2007, METABOLOMICS, V3, P211, DOI 10.1007/s11306-007-0082-2
   Tautenhahn R, 2008, BMC BIOINFORMATICS, V9, DOI 10.1186/1471-2105-9-504
   Teh WH, 2018, ACTA NEUROL SCAND, V138, P293, DOI 10.1111/ane.12956
   van Oort PMP, 2021, ANALYST, V146, P222, DOI 10.1039/c9an01134j
   VANSWIETEN JC, 1988, STROKE, V19, P604, DOI 10.1161/01.STR.19.5.604
   White IR, 2019, BREATH ANALYSIS, P13, DOI 10.1016/B978-0-12-814562-3.00002-3
   Wilkinson M, 2020, J BREATH RES, V14, DOI 10.1088/1752-7163/ab7e17
   Wilkinson M, 2019, EUR RESPIR J, V54, DOI 10.1183/13993003.01068-2019
   World Health Organization, 2020, WORLD HLTH STAT MON
   Zheng Y, 2016, J AM HEART ASSOC, V5, DOI 10.1161/JAHA.116.003755
NR 61
TC 1
Z9 1
U1 4
U2 5
PU NATURE PORTFOLIO
PI BERLIN
PA HEIDELBERGER PLATZ 3, BERLIN, 14197, GERMANY
SN 2045-2322
J9 SCI REP-UK
JI Sci Rep
PD NOV 9
PY 2021
VL 11
IS 1
AR 21949
DI 10.1038/s41598-021-01268-5
PG 14
WC Multidisciplinary Sciences
WE Science Citation Index Expanded (SCI-EXPANDED)
SC Science & Technology - Other Topics
GA WU6QA
UT WOS:000716666700083
PM 34753981
OA Green Published, Green Accepted, gold
DA 2022-06-17
ER

PT J
AU Dames, C
   Winek, K
   Beckers, Y
   Engel, O
   Meisel, A
   Meisel, C
AF Dames, Claudia
   Winek, Katarzyna
   Beckers, Yasmin
   Engel, Odilo
   Meisel, Andreas
   Meisel, Christian
TI Immunomodulatory treatment with systemic GM-CSF augments pulmonary
   immune responses and improves neurological outcome after experimental
   stroke
SO JOURNAL OF NEUROIMMUNOLOGY
LA English
DT Article
DE Immunomodulation; GM-CSF; MCAo; Neurological outcome; Pneumonia
ID COLONY-STIMULATING FACTOR; CAROTID-ARTERY OCCLUSION; SEVERE SEPSIS;
   PNEUMONIA; MICE; IMMUNOSUPPRESSION; ARTERIOGENESIS; REVERSAL; MOUSE;
   CELLS
AB Stroke-induced immunodepression is an independent risk factor for stroke-associated pneumonia (SAP). Granulocyte-macrophage colony stimulating factor (GM-CSF) has neuroprotective properties in experimental stroke and been demonstrated to reverse immunodepression in sepsis patients. However, whether GM-CSF restores immune function after stroke preventing SAP and improving outcome is unknown. Here, we demonstrated that GM-CSF treatment improved peripheral and pulmonary leukocyte numbers, peripheral cytokine responses, lowered lung bacterial burden in the early course and improved long-term functional outcome after experimental stroke. These data suggest that GM-CSF is promising for stroke treatment since it not only acts neuroprotective in the ischemic brain but may also protect against detrimental post-stroke infections.
C1 [Dames, Claudia; Winek, Katarzyna; Beckers, Yasmin; Engel, Odilo; Meisel, Andreas; Meisel, Christian] Charite Univ Med Berlin, Freie Univ Berlin, Humboldt Univ Berlin, Berlin, Germany.
   [Dames, Claudia; Meisel, Christian] Berlin Inst Hlth, Inst Med Immunol, Berlin, Germany.
   [Beckers, Yasmin; Engel, Odilo] Berlin Inst Hlth, Dept Expt Neurol, Berlin, Germany.
   [Winek, Katarzyna; Meisel, Andreas] Berlin Inst Hlth, Neurocure Cluster Excellence, Dept Neurol, Berlin, Germany.
   [Meisel, Christian] Lab Berlin Charite Vivantes, Berlin, Germany.
RP Dames, C (通讯作者)，Charite Univ Med Berlin, Freie Univ Berlin, Humboldt Univ Berlin, Berlin, Germany.; Dames, C (通讯作者)，Berlin Inst Hlth, Inst Med Immunol, Berlin, Germany.
EM claudia.dames@charite.de
OI Meisel, Andreas/0000-0001-7233-5342; Dames, Claudia/0000-0002-9030-9532;
   Meisel, Christian/0000-0003-0222-991X; Winek,
   Katarzyna/0000-0003-3085-9054; Engel, Odilo/0000-0002-6160-3281
FU Deutsche Forschungsgemeinschaft (Collaborative Research Centre)
   [SFB-TR84, SFB-TR167, Exc 257]
FX This work was supported by the Deutsche Forschungsgemeinschaft
   (Collaborative Research Centre SFB-TR84, Collaborative Research
   CentreSFB-TR167, Exc 257).
CR Bouet V, 2007, EXP NEUROL, V203, P555, DOI 10.1016/j.expneurol.2006.09.006
   Buschmann IR, 2003, CIRCULATION, V108, P610, DOI 10.1161/01.CIR.0000074209.17561.99
   Cakarova L, 2009, AM J RESP CRIT CARE, V180, P521, DOI 10.1164/rccm.200812-1837OC
   Chamorro A, 2012, NAT REV NEUROL, V8, P401, DOI 10.1038/nrneurol.2012.98
   Dames C, 2014, AM J RESP CELL MOL, V51, P730, DOI 10.1165/rcmb.2014-0052MA
   Dirnagl UaG, 2010, NATURE PRECEDINGS
   Emsley HC, 2008, LANCET NEUROL, V7, P341, DOI 10.1016/S1474-4422(08)70061-9
   Engel O, 2015, STROKE, V46, P3232, DOI 10.1161/STROKEAHA.115.008989
   Engel O, 2011, JOVE-J VIS EXP, DOI 10.3791/2423
   Faul F, 2007, BEHAV RES METHODS, V39, P175, DOI 10.3758/BF03193146
   Hall MW, 2011, INTENS CARE MED, V37, P525, DOI 10.1007/s00134-010-2088-x
   Hamilton JA, 2008, NAT REV IMMUNOL, V8, P533, DOI 10.1038/nri2356
   Hannawi Y, 2013, CEREBROVASC DIS, V35, P430, DOI 10.1159/000350199
   Herold S, 2014, AM J RESP CRIT CARE, V189, P609, DOI 10.1164/rccm.201311-2041LE
   Hetze S, 2012, J NEUROSCI METH, V206, P7, DOI 10.1016/j.jneumeth.2012.02.001
   Hoffmann S, 2017, J CEREBR BLOOD F MET, V37, P3671, DOI 10.1177/0271678X16671964
   Hotchkiss RS, 2013, NAT REV IMMUNOL, V13, P862, DOI 10.1038/nri3552
   Kalra L, 2015, LANCET, V386, P1835, DOI 10.1016/S0140-6736(15)00126-9
   Kimmelman J, 2014, PLOS BIOL, V12, DOI 10.1371/journal.pbio.1001863
   Kong T, 2009, J NEUROSURG, V111, P155, DOI 10.3171/2008.12.JNS08172
   Lanfranconi S, 2011, J CELL MOL MED, V15, P1645, DOI 10.1111/j.1582-4934.2009.00987.x
   Mehta HM, 2015, J IMMUNOL, V195, P1341, DOI 10.4049/jimmunol.1500861
   Meisel A, 2015, NAT REV NEUROL, V11, DOI 10.1038/nrneurol.2015.220
   Meisel C, 2005, NAT REV NEUROSCI, V6, P775, DOI 10.1038/nrn1765
   Meisel C, 2011, NEW ENGL J MED, V365, P2134, DOI 10.1056/NEJMcibr1112454
   Meisel C, 2009, AM J RESP CRIT CARE, V180, P640, DOI 10.1164/rccm.200903-0363OC
   Mergenthaler P, 2012, DIS MODEL MECH, V5, P718, DOI 10.1242/dmm.010033
   Nierhaus A, 2003, INTENS CARE MED, V29, P646, DOI 10.1007/s00134-003-1666-6
   Prass K, 2003, J EXP MED, V198, P725, DOI 10.1084/jem.20021098
   Presneill JJ, 2002, AM J RESP CRIT CARE, V166, P138, DOI 10.1164/rccm.2009005
   Quinton LJ, 2012, AM J PHYSIOL-LUNG C, V302, pL445, DOI 10.1152/ajplung.00022.2012
   Ringelstein EB, 2013, STROKE, V44, P2681, DOI 10.1161/STROKEAHA.113.001531
   Roemer C, 2015, J NEUROSCI, V35, P7777, DOI 10.1523/JNEUROSCI.1532-14.2015
   Sarrafzadeh A, 2011, STROKE, V42, P53, DOI 10.1161/STROKEAHA.110.594705
   Schaar Krystal L, 2010, Exp Transl Stroke Med, V2, P13, DOI 10.1186/2040-7378-2-13
   Schabitz WR, 2008, J CEREBR BLOOD F MET, V28, P29, DOI 10.1038/sj.jcbfm.9600496
   Schallert Timothy, 2006, NeuroRx, V3, P497, DOI 10.1016/j.nurx.2006.08.001
   Schneeloch E, 2004, P NATL ACAD SCI USA, V101, P12730, DOI 10.1073/pnas.0404880101
   Schneider UC, 2007, STROKE, V38, P1320, DOI 10.1161/01.STR.0000259707.43496.71
   Smith CJ, 2015, STROKE, V46, P2335, DOI 10.1161/STROKEAHA.115.009617
   Spies C, 2015, PLOS ONE, V10, DOI 10.1371/journal.pone.0144003
   Steinwede K, 2011, J IMMUNOL, V187, P5346, DOI 10.4049/jimmunol.1101413
   Sugiyama Y, 2011, STROKE, V42, P770, DOI 10.1161/STROKEAHA.110.597799
   Theoret JK, 2016, EUR J NEUROSCI, V43, P17, DOI 10.1111/ejn.13105
   Todo K, 2008, STROKE, V39, P1875, DOI 10.1161/STROKEAHA.107.503433
   Unkel B, 2012, J CLIN INVEST, V122, P3652, DOI 10.1172/JCI62139
   Westendorp WF, 2015, LANCET, V385, P1519, DOI 10.1016/S0140-6736(14)62456-9
   Wong CHY, 2011, SCIENCE, V334, P101, DOI 10.1126/science.1210301
NR 48
TC 11
Z9 12
U1 2
U2 6
PU ELSEVIER SCIENCE BV
PI AMSTERDAM
PA PO BOX 211, 1000 AE AMSTERDAM, NETHERLANDS
SN 0165-5728
EI 1872-8421
J9 J NEUROIMMUNOL
JI J. Neuroimmunol.
PD AUG 15
PY 2018
VL 321
BP 144
EP 149
DI 10.1016/j.jneuroim.2018.03.005
PG 6
WC Immunology; Neurosciences
WE Science Citation Index Expanded (SCI-EXPANDED)
SC Immunology; Neurosciences & Neurology
GA GM6XJ
UT WOS:000438322000018
PM 29576323
OA hybrid
DA 2022-06-17
ER

PT J
AU Li, CL
   Ma, MM
   Dong, SJ
   Hong, Y
   Bao, JJ
   Zhang, Y
   Gao, LJ
   Cui, CH
   Guo, J
   He, L
AF Li, Changling
   Ma, Mengmeng
   Dong, Shuju
   Hong, Ye
   Bao, Jiajia
   Zhang, Yang
   Gao, Lijie
   Cui, Chaohua
   Guo, Jian
   He, Li
TI Statin Treatment in the Acute Phase and the Risk of Post-stroke
   Pneumonia: A Retrospective Cohort Study
SO FRONTIERS IN NEUROLOGY
LA English
DT Article
DE statin; post-stroke infection; post-stroke pneumonia; risk; severity
ID ISCHEMIC-STROKE; CYTOKINE PRODUCTION; INFECTION; ATORVASTATIN; SEPSIS;
   SIMVASTATIN; INHIBITION; EXPRESSION; REDUCTASE; THERAPY
AB Background: We aimed to investigate the impact of statin treatment in the acute phase on the risk and severity of post-stroke pneumonia because of the uncertain effects of statins on post-stroke pneumonia.Methods: Consecutive cases of acute ischemic stroke (AIS) between January 2014 and February 2019 were retrospectively analyzed. Additionally, the association of statin treatment in the acute phase with the risk and severity of post-stroke pneumonia was estimated with logistic regression. We registered the present study in the Chinese Clinical Trial Registry (ChiCTR 2000032838).Results: Of the 1,258 enrolled patients, no significant difference was observed in post-stroke pneumonia risk between the two groups (with/without statin treatment in the acute phase) after propensity score matching (35.1 vs. 27.9%, p = 0.155). We did not find statin treatment in the acute phase to significantly increase the risk of post-stroke pneumonia both before and after matched analysis [odds ratio (OR) = 1.51, 95% confidence interval (CI) = 0.85-2.67, p = 0.157; OR = 1.57, 95% CI = 0.77-3.18, p = 0.213, respectively]. In the 271 patients with post-stroke pneumonia, no significant difference was found in its severity between two groups (19.6 vs. 19.4%, p = 0.964). No significant association was found between statin treatment and post-stroke pneumonia severity (OR = 0.95, 95% CI = 0.39-2.31, p = 0.918).Conclusions: There appeared to be no additional benefits of statin treatment in the acute phase for post-stroke pneumonia reduction among AIS patients.
C1 [Li, Changling; Ma, Mengmeng; Dong, Shuju; Hong, Ye; Bao, Jiajia; Zhang, Yang; Gao, Lijie; Cui, Chaohua; Guo, Jian; He, Li] Sichuan Univ, West China Hosp, Dept Neurol, Chengdu, Peoples R China.
RP Guo, J; He, L (通讯作者)，Sichuan Univ, West China Hosp, Dept Neurol, Chengdu, Peoples R China.
EM jian_guo@scu.edu.cn; heli2003new@126.com
FU National Key R&D Program of China [2018YFC1311400, 2018YFC1311401];
   National Natural Science Foundation of China [81772435]; 1.3.5 Project
   for Disciplines of Excellence of West China Hospital, Sichuan University
   [ZY2016203]
FX Funding. This work was supported by the National Key R&D Program of
   China (Grant Nos. 2018YFC1311400 and 2018YFC1311401), the National
   Natural Science Foundation of China (Grant No. 81772435), and the 1.3.5
   Project for Disciplines of Excellence of West China Hospital, Sichuan
   University (Grant No. ZY2016203).
CR Almog Y, 2004, CIRCULATION, V110, P880, DOI 10.1161/01.CIR.0000138932.17956.F1
   Ascer E, 2004, ATHEROSCLEROSIS, V177, P161, DOI 10.1016/j.atherosclerosis.2004.07.003
   Becker K, 2013, J STROKE CEREBROVASC, V22, P66, DOI 10.1016/j.jstrokecerebrovasdis.2011.06.008
   Bessler H, 2005, CLIN IMMUNOL, V117, P73, DOI 10.1016/j.clim.2005.06.014
   Blank N, 2007, J IMMUNOL, V179, P3613, DOI 10.4049/jimmunol.179.6.3613
   Chen JL, 2003, ANN NEUROL, V53, P743, DOI 10.1002/ana.10555
   Dunzendorfer S, 1997, CIRC RES, V81, P963
   Emsley HC, 2008, LANCET NEUROL, V7, P341, DOI 10.1016/S1474-4422(08)70061-9
   Falagas ME, 2008, J ANTIMICROB CHEMOTH, V61, P774, DOI 10.1093/jac/dkn019
   Ferro D, 2000, J AM COLL CARDIOL, V36, P427, DOI 10.1016/S0735-1097(00)00771-3
   Goldstein LB, 2011, STROKE, V42, P517, DOI 10.1161/STR.0b013e3181fcb238
   Greenwood J, 2006, NAT REV IMMUNOL, V6, P358, DOI 10.1038/nri1839
   Guo J, 2015, NEUROLOGY, V85, P701, DOI 10.1212/WNL.0000000000001814
   Hilker R, 2003, STROKE, V34, P975, DOI 10.1161/01.STR.0000063373.70993.CD
   Horan TC, 2008, AM J INFECT CONTROL, V36, P309, DOI 10.1016/j.ajic.2008.03.002
   Ilg A, 2019, ANN EMERG MED, V74, P60, DOI 10.1016/j.annemergmed.2018.06.017
   Kernan WN, 2014, STROKE, V45, P2160, DOI 10.1161/STR.0000000000000024
   Koennecke HC, 2011, NEUROLOGY, V77, P965, DOI 10.1212/WNL.0b013e31822dc795
   Kopterides P, 2009, CLIN MICROBIOL INFEC, V15, P325, DOI 10.1111/j.1469-0691.2009.02750.x
   Langhorne P, 2000, STROKE, V31, P1223, DOI 10.1161/01.STR.31.6.1223
   Laufs U, 2002, BRAIN RES, V942, P23, DOI 10.1016/S0006-8993(02)02649-5
   Methe H, 2005, ARTERIOSCL THROM VAS, V25, P1439, DOI 10.1161/01.ATV.0000168410.44722.86
   Montaner J, 2008, EUR J NEUROL, V15, P82, DOI 10.1111/j.1468-1331.2007.02015.x
   Ouellette DR, 2015, ANN INTENSIVE CARE, V5, DOI 10.1186/s13613-015-0049-9
   de Antonio LAR, 2011, NEUROLOGIA, V26, P150, DOI 10.1016/j.nrl.2010.07.030
   Rosenson RS, 1999, LANCET, V353, P983, DOI 10.1016/S0140-6736(98)05917-0
   Sakabe K, 2004, AM J CARDIOL, V94, P497, DOI 10.1016/j.amjcard.2004.04.067
   Scheitz JF, 2015, INT J STROKE, V10, P61, DOI 10.1111/j.1747-4949.2012.00864.x
   Sironi L, 2003, ARTERIOSCL THROM VAS, V23, P322, DOI 10.1161/01.ATV.0000044458.23905.3B
   Terblanche M, 2007, LANCET INFECT DIS, V7, P358, DOI 10.1016/S1473-3099(07)70111-1
   Tleyjeh IM, 2009, ARCH INTERN MED, V169, P1658, DOI 10.1001/archinternmed.2009.286
   Vargas M, 2006, STROKE, V37, P461, DOI 10.1161/01.STR.0000199138.73365.b3
   Weeks DL, 2016, J STROKE CEREBROVASC, V25, P2360, DOI 10.1016/j.jstrokecerebrovasdis.2016.05.033
   Westendorp WF, 2011, BMC NEUROL, V11, DOI 10.1186/1471-2377-11-110
NR 34
TC 0
Z9 0
U1 7
U2 7
PU FRONTIERS MEDIA SA
PI LAUSANNE
PA AVENUE DU TRIBUNAL FEDERAL 34, LAUSANNE, CH-1015, SWITZERLAND
SN 1664-2295
J9 FRONT NEUROL
JI Front. Neurol.
PD SEP 6
PY 2021
VL 12
AR 635079
DI 10.3389/fneur.2021.635079
PG 8
WC Clinical Neurology; Neurosciences
WE Science Citation Index Expanded (SCI-EXPANDED)
SC Neurosciences & Neurology
GA XF7NH
UT WOS:000724254100001
PM 34552547
OA gold, Green Published
DA 2022-06-17
ER

PT J
AU Sun, YM
   Lu, J
   Zheng, DN
   Qian, JF
   Zhang, HX
   Xing, D
   Rong, FD
   Cao, YJ
   Liu, CF
   You, SJ
AF Sun, Yaming
   Lu, Juan
   Zheng, Danni
   Qian, Jufen
   Zhang, Hongxin
   Xing, Dong
   Rong, Fengdan
   Cao, Yongjun
   Liu, Chun-Feng
   You, Shoujiang
TI Predictive value of monocyte to HDL cholesterol ratio for
   stroke-associated pneumonia in patients with acute ischemic stroke
SO ACTA NEUROLOGICA BELGICA
LA English
DT Article
DE Monocyte to high-density lipoprotein ratio; Acute ischemic stroke;
   Monocyte count; Stroke-associated pneumonia; Prognosis
ID DENSITY LIPOPROTEIN RATIO; INFECTION; MORTALITY; SCORE
AB Prior studies had reported monocyte to high-density lipoprotein cholesterol ratio (MHR) as a new inflammation marker and stroke-associated pneumonia (SAP) is common after stroke. We investigated the predictive value of MHR for SAP in patients with acute ischemic stroke (AIS). A total of 803 AIS patients within 72 h after stroke were enrolled from April 2012 to January 2016 in Zhangjiagang TCM Hospital affiliated to the Nanjing University of Chinese Medicine. MHR measurement within 24 h of hospital admission was divided into quartiles: Q1 (< 0.21), Q2 (0.21-0.30), Q3 (0.30-0.45), and Q4 (>= 0.45). Monocyte count was also divided into categories. Clinical outcomes were post-stroke SAP and 3-month mortality. 121 patients (15.1%) experienced SAP during hospitalization, and 109 patients (13.6%) died from all causes within 3 months after AIS. Compared to the lowest quartile, having admission MHR level in the highest quartile was associated with SAP [adjusted odds ratio (aOR) 2.79, 95% confidence interval (CI) 1.44-5.42;Ptrend = 0.003]. Compared with the lowest category of monocyte, the highest category was associated with a 2.60-fold increase in the odds of SAP (aOR 2.60, 95% CI 1.28-5.30;Ptrend = 0.005). However, there was no significant association between MHR (Ptrend = 0.514) and monocyte count (Ptrend = 0.684) and all-cause mortality at 3 months. We demonstrated that both higher MHR and higher monocyte count at admission predicted SAP in patients with AIS.
C1 [Sun, Yaming; Lu, Juan; Qian, Jufen; Zhang, Hongxin; Xing, Dong; Rong, Fengdan] Nanjing Univ Chinese Med, Dept Neurol, Zhangjiagang TCM Hosp, Suzhou 215600, Peoples R China.
   [Zheng, Danni] Univ Sydney, Fac Med & Hlth, Pharmacol Discipline, Sydney, NSW, Australia.
   [Cao, Yongjun; Liu, Chun-Feng; You, Shoujiang] Soochow Univ, Affiliated Hosp 2, Dept Neurol, Suzhou 215004, Jiangsu, Peoples R China.
   [Cao, Yongjun; Liu, Chun-Feng; You, Shoujiang] Soochow Univ, Affiliated Hosp 2, Suzhou Clin Res Ctr Neurol Dis, Suzhou 215004, Jiangsu, Peoples R China.
   [Cao, Yongjun; Liu, Chun-Feng] Soochow Univ, Inst Neurosci, Suzhou 215123, Peoples R China.
RP You, SJ (通讯作者)，Soochow Univ, Affiliated Hosp 2, Dept Neurol, Suzhou 215004, Jiangsu, Peoples R China.; You, SJ (通讯作者)，Soochow Univ, Affiliated Hosp 2, Suzhou Clin Res Ctr Neurol Dis, Suzhou 215004, Jiangsu, Peoples R China.
EM 0319503013@163.com
FU National Natural Science Foundation of China [81901198]; Basic research
   of Suzhou Medical and health care [SYS201724]; Natural Science
   Foundation for Higher Education of Jiangsu Province of China
   [19KJB320004]
FX This work was supported in part by Grants from the National Natural
   Science Foundation of China (81901198), Basic research of Suzhou Medical
   and health care (SYS201724) and Natural Science Foundation for Higher
   Education of Jiangsu Province of China (19KJB320004).
CR Bolayir A, 2018, NEUROL NEUROCHIR POL, V52, P150, DOI 10.1016/j.pjnns.2017.08.011
   Cai YH, 2015, J LEUKOCYTE BIOL, V97, P1147, DOI 10.1189/jlb.4A0914-441R
   Canpolat U, 2015, EUROPACE, V17, P1807, DOI 10.1093/europace/euu291
   Chamorro A, 2006, STROKE, V37, P291, DOI 10.1161/01.STR.0000200561.69611.f8
   De Raedt Sylvie, 2015, Neurol Neuroimmunol Neuroinflamm, V2, pe71, DOI 10.1212/NXI.0000000000000071
   Doll DN, 2014, AGING DIS, V5, P294, DOI 10.14336/AD.2014.0500294
   Fu Y, 2015, NAT REV NEUROL, V11, P524, DOI 10.1038/nrneurol.2015.144
   Hannawi Y, 2013, CEREBROVASC DIS, V35, P430, DOI 10.1159/000350199
   Harms H, 2013, ACTA NEUROL SCAND, V128, P178, DOI 10.1111/ane.12095
   Hoffmann S, 2012, STROKE, V43, P2617, DOI 10.1161/STROKEAHA.112.653055
   Ji RJ, 2013, STROKE, V44, P1303, DOI 10.1161/STROKEAHA.111.000598
   Kanbay M, 2014, INT UROL NEPHROL, V46, P1619, DOI 10.1007/s11255-014-0730-1
   Kim JY, 2016, EXP NEUROBIOL, V25, P241, DOI 10.5607/en.2016.25.5.241
   Koseoglu HI, 2018, CLIN APPL THROMB-HEM, V24, P139, DOI 10.1177/1076029616677803
   Nam KW, 2018, STROKE, V49, P1886, DOI 10.1161/STROKEAHA.118.021228
   Sacco RL, 2013, STROKE, V44, P2064, DOI 10.1161/STR.0b013e318296aeca
   Smith CJ, 2015, STROKE, V46, P2335, DOI 10.1161/STROKEAHA.115.009617
   Smith CJ, 2015, J AM HEART ASSOC, V4, DOI 10.1161/JAHA.114.001307
   Teh WH, 2018, ACTA NEUROL SCAND, V138, P293, DOI 10.1111/ane.12956
   Vahit D, 2017, BIOMARK MED, V11, P535, DOI 10.2217/bmm-2016-0380
   Vermeij FH, 2009, CEREBROVASC DIS, V27, P465, DOI 10.1159/000210093
   Warusevitane A, 2016, PLOS ONE, V11, DOI 10.1371/journal.pone.0150269
   Xiong HZ, 2016, CELL, V165, P679, DOI 10.1016/j.cell.2016.03.017
   Xiong HZ, 2015, IMMUNOBIOLOGY, V220, P210, DOI 10.1016/j.imbio.2014.08.007
   Yong KK, 2016, INT J MOL SCI, V17, DOI 10.3390/ijms17020179
   You SJ, 2017, J NEUROL SCI, V372, P157, DOI 10.1016/j.jns.2016.11.022
   Yu YJ, 2016, J CLIN NEUROSCI, V33, P124, DOI 10.1016/j.jocn.2016.02.039
NR 27
TC 5
Z9 6
U1 1
U2 6
PU SPRINGER HEIDELBERG
PI HEIDELBERG
PA TIERGARTENSTRASSE 17, D-69121 HEIDELBERG, GERMANY
SN 0300-9009
EI 2240-2993
J9 ACTA NEUROL BELG
JI Acta Neurol. Belg.
PD DEC
PY 2021
VL 121
IS 6
BP 1575
EP 1581
DI 10.1007/s13760-020-01418-y
EA JUL 2020
PG 7
WC Clinical Neurology; Neurosciences
WE Science Citation Index Expanded (SCI-EXPANDED)
SC Neurosciences & Neurology
GA WW6DB
UT WOS:000546757400003
PM 32638269
DA 2022-06-17
ER

PT J
AU Wastfelt, M
   Cao, Y
   Strom, JO
AF Wastfelt, Maja
   Cao, Yang
   Strom, Jakob O.
TI Predictors of post-stroke fever and infections: a systematic review and
   meta-analysis
SO BMC NEUROLOGY
LA English
DT Review
ID HOSPITAL-ACQUIRED PNEUMONIA; STROKE-ASSOCIATED PNEUMONIA;
   URINARY-TRACT-INFECTION; RISK-FACTORS; RESPIRATORY-INFECTIONS;
   MEDICATION USE; DYSPHAGIA; SCORE; CARE; SCALE
AB Background: fever after stroke is common, and often caused by infections. In the current study, we aimed to test the hypothesis that pneumonia, urinary tract infection and all-cause fever (thought to include at least some proportion of endogenous fever) have different predicting factors, since they differ regarding etiology.
   Methods: PubMed was searched systematically for articles describing predictors for post-stroke pneumonia, urinary tract infection and all-cause fever. A total of 5294 articles were manually assessed; first by title, then by abstract and finally by full text. Data was extracted from each study, and for variables reported in 3 or more articles, a meta-analysis was performed using a random effects model.
   Results: Fifty-nine articles met the inclusion criteria. It was found that post stroke pneumonia is predicted by age OR 1.07 (1.04-1.11), male sex OR 1.42 (1.17-1.74), National Institutes of Health Stroke Scale (NIHSS) OR 1.07 (1.05-1.09), dysphagia OR 3.53 (2.69-4.64), nasogastric tube OR 5.29 (3.01-9.32), diabetes OR 1.15 (1.08-1.23), mechanical ventilation OR 4.65 (2.50-8.65), smoking OR 1.16 (1.08-1.26), Chronic Obstructive Pulmonary Disease (COPD) OR 4.48 (1.82-11.00) and atrial fibrillation OR 1.37 (1.22-1.55). An opposite relation to sex may exist for UTI, which seems to be more common in women.
   Conclusions: The lack of studies simultaneously studying a wide range of predictors for UTI or all-cause fever calls for future research in this area. The importance of new research would be to improve our understanding of fever complications to facilitate greater vigilance, monitoring, prevention, diagnosis and treatment.
C1 [Wastfelt, Maja; Strom, Jakob O.] Orebro Univ, Sch Med Sci, Dept Neurol, Orebro, Sweden.
   [Cao, Yang] Orebro Univ, Sch Med Sci, Clin Epidemiol & Biostat, S-70182 Orebro, Sweden.
   [Cao, Yang] Karolinska Inst, Inst Environm Med, Unit Biostat, S-17177 Stockholm, Sweden.
   [Strom, Jakob O.] Linkoping Univ, Inst Clin & Expt Med, Dept Clin Chem, Linkoping, Sweden.
RP Wastfelt, M (通讯作者)，Orebro Univ, Sch Med Sci, Dept Neurol, Orebro, Sweden.
EM maja.wastfelt@regionorebrolan.se
RI Cao, Yang/C-6185-2008
OI Cao, Yang/0000-0002-3552-9153; Strom, Jakob/0000-0002-6681-0546
FU Region Orebro lan
FX The study was funded by Region Orebro lan. Region Orebro lan had no role
   in the design of the study, collection, analysis, interpretation or
   writing of the manuscript.
CR Almeida SRM, 2015, ARQ NEURO-PSIQUIAT, V73, P415, DOI 10.1590/0004-282X20150046
   Alsumrain M, 2013, J INTENSIVE CARE MED, V28, P118, DOI 10.1177/0885066612437512
   AZZIMONDI G, 1995, STROKE, V26, P2040, DOI 10.1161/01.STR.26.11.2040
   Bray BD, 2017, J NEUROL NEUROSUR PS, V88, P25, DOI 10.1136/jnnp-2016-313356
   Brogaard SL, 2015, INT J CHRONIC OBSTR, V10, P2303, DOI 10.2147/COPD.S92133
   Brogan E, 2015, J CLIN NEUROSCI, V22, P92, DOI 10.1016/j.jocn.2014.05.035
   Brogan E, 2014, NEUROEPIDEMIOLOGY, V43, P140, DOI 10.1159/000366423
   Brogan E, 2014, DYSPHAGIA, V29, P340, DOI 10.1007/s00455-013-9514-5
   Bruening T, 2015, J STROKE CEREBROVASC, V24, P1724, DOI 10.1016/j.jstrokecerebrovasdis.2015.03.045
   Bustamante A, 2016, EUR J INTERN MED, V29, P9, DOI 10.1016/j.ejim.2015.11.030
   Chen CM, 2012, AM J PHYS MED REHAB, V91, P211, DOI 10.1097/PHM.0b013e31824661a9
   Chumbler NR, 2010, NEUROEPIDEMIOLOGY, V34, P193, DOI 10.1159/000289350
   Colbert JF, 2016, J STROKE CEREBROVASC, V25, P2399, DOI 10.1016/j.jstrokecerebrovasdis.2016.06.008
   Dromerick AW, 2003, ARCH PHYS MED REHAB, V84, P1369, DOI 10.1016/S0003-9993(03)00201-6
   Dziedzic T, 2006, EUR J NEUROL, V13, P299, DOI 10.1111/j.1468-1331.2006.01210.x
   Dziewas R, 2004, J NEUROL NEUROSUR PS, V75, P852, DOI 10.1136/jnnp.2003.019075
   Ersoz M, 2007, AM J PHYS MED REHAB, V86, P734, DOI 10.1097/PHM.0b013e31813e5f96
   Finlayson O, 2011, NEUROLOGY, V77, P1338, DOI 10.1212/WNL.0b013e31823152b1
   Flores-Mireles AL, 2015, NAT REV MICROBIOL, V13, P269, DOI 10.1038/nrmicro3432
   Fluri F, 2012, PLOS ONE, V7, DOI 10.1371/journal.pone.0048309
   Foxman B, 2014, INFECT DIS CLIN N AM, V28, P1, DOI 10.1016/j.idc.2013.09.003
   Gargano JW, 2008, STROKE, V39, P24, DOI 10.1161/STROKEAHA.107.493262
   Georgilis K, 1999, J INTERN MED, V246, P203, DOI 10.1046/j.1365-2796.1999.00539.x
   Harms H, 2013, ACTA NEUROL SCAND, V128, P178, DOI 10.1111/ane.12095
   Herzig SJ, 2014, ANN NEUROL, V76, P712, DOI 10.1002/ana.24262
   Hoffmann S, 2012, STROKE, V43, P2617, DOI 10.1161/STROKEAHA.112.653055
   Hoffmeister L, 2013, BMC NEUROL, V13, DOI 10.1186/1471-2377-13-23
   Hug A, 2011, NEUROCRIT CARE, V14, P416, DOI 10.1007/s12028-009-9325-6
   Hug A, 2009, STROKE, V40, P3226, DOI 10.1161/STROKEAHA.109.557967
   Ingeman A, 2011, STROKE, V42, P167, DOI 10.1161/STROKEAHA.110.599738
   Ishigami K, 2012, HYPERTENS RES, V35, P648, DOI 10.1038/hr.2012.7
   Ji RJ, 2014, STROKE, V45, P2620, DOI 10.1161/STROKEAHA.114.005023
   Ji RJ, 2013, STROKE, V44, P1303, DOI 10.1161/STROKEAHA.111.000598
   Jones EM, 2011, STROKE, V42, P3226, DOI 10.1161/STROKEAHA.110.613026
   Kwan J, 2004, AGE AGEING, V33, P362, DOI 10.1093/ageing/afh104
   Kwon HM, 2006, AM J INFECT CONTROL, V34, P64, DOI 10.1016/j.ajic.2005.06.011
   Lakshminarayan K, 2010, STROKE, V41, P2849, DOI 10.1161/STROKEAHA.110.597039
   Langdon PC, 2009, NEUROEPIDEMIOLOGY, V32, P107, DOI 10.1159/000177036
   Lee SY, 2016, J STROKE CEREBROVASC, V25, P220, DOI 10.1016/j.jstrokecerebrovasdis.2015.09.022
   Li YG, 2014, PLOS ONE, V9, DOI 10.1371/journal.pone.0111707
   Liao CC, 2015, MEDICINE, V94, DOI 10.1097/MD.0000000000002282
   Liberati A, 2009, BMJ-BRIT MED J, V339, DOI [10.1371/journal.pmed.1000100, 10.1136/bmj.b2700, 10.7326/0003-4819-151-4-200908180-00136]
   Liu CL, 2012, J HYPERTENS, V30, P2223, DOI 10.1097/HJH.0b013e328357a87a
   Maeshima S, 2014, J STROKE CEREBROVASC, V23, P484, DOI 10.1016/j.jstrokecerebrovasdis.2013.04.004
   Marciniak C, 2009, AM J PHYS MED REHAB, V88, P30, DOI 10.1097/PHM.0b013e3181909b73
   Ng M, 2014, JAMA-J AM MED ASSOC, V311, P183, DOI 10.1001/jama.2013.284692
   Masiero S, 2008, NEUROL SCI, V29, P139, DOI 10.1007/s10072-008-0925-2
   Masrur S, 2013, J STROKE CEREBROVASC, V22, pE301, DOI 10.1016/j.jstrokecerebrovasdis.2012.11.013
   Millett ERC, 2013, PLOS ONE, V8, DOI 10.1371/journal.pone.0075131
   Minnerup J, 2010, J NEUROL NEUROSUR PS, V81, P198, DOI 10.1136/jnnp.2009.182394
   Muscari A, 2015, ACTA NEUROL SCAND, V132, P196, DOI 10.1111/ane.12383
   Palmer T. M., 2016, METAANALYSIS STATA U
   Reith J, 1996, LANCET, V347, P422, DOI 10.1016/S0140-6736(96)90008-2
   Ribeiro PW, 2015, J STROKE CEREBROVASC, V24, P2088, DOI 10.1016/j.jstrokecerebrovasdis.2015.05.009
   Scheitz JF, 2015, INT J STROKE, V10, P61, DOI 10.1111/j.1747-4949.2012.00864.x
   Sellars C, 2007, STROKE, V38, P2284, DOI 10.1161/STROKEAHA.106.478156
   Smith CJ, 2015, J AM HEART ASSOC, V4, DOI 10.1161/JAHA.114.001307
   Stott DJ, 2009, QJM-INT J MED, V102, P243, DOI 10.1093/qjmed/hcp012
   Stroup DF, 2000, JAMA-J AM MED ASSOC, V283, P2008, DOI 10.1001/jama.283.15.2008
   Sui RB, 2011, NEUROL RES, V33, P508, DOI 10.1179/016164111X13007856084205
   Titsworth WL, 2013, STROKE, V44, P3154, DOI 10.1161/STROKEAHA.111.000204
   Warnecke T, 2009, CEREBROVASC DIS, V28, P283, DOI 10.1159/000228711
   Westendorp WF, 2011, BMC NEUROL, V11, DOI 10.1186/1471-2377-11-110
   Yamamoto Keiichi, 2014, Osaka City Med J, V60, P81
   Yuan MZ, 2015, EXPERT REV ANTI-INFE, V13, P1289, DOI 10.1586/14787210.2015.1085302
   Zhang X, 2012, J INT MED RES, V40, P1860, DOI 10.1177/030006051204000524
   Zhang XZ, 2016, PROCEEDINGS 2016 IEEE INTERNATIONAL CONFERENCE ON INDUSTRIAL TECHNOLOGY (ICIT), P2016, DOI 10.1109/ICIT.2016.7475077
NR 67
TC 21
Z9 25
U1 0
U2 6
PU BMC
PI LONDON
PA CAMPUS, 4 CRINAN ST, LONDON N1 9XW, ENGLAND
EI 1471-2377
J9 BMC NEUROL
JI BMC Neurol.
PD APR 23
PY 2018
VL 18
AR 49
DI 10.1186/s12883-018-1046-z
PG 8
WC Clinical Neurology
WE Science Citation Index Expanded (SCI-EXPANDED)
SC Neurosciences & Neurology
GA GE2XI
UT WOS:000431077600003
PM 29685118
OA Green Published, gold
DA 2022-06-17
ER

PT J
AU Hoffmann, S
   Harms, H
   Ulm, L
   Nabavi, DG
   Mackert, BM
   Schmehl, I
   Jungehulsing, GJ
   Montaner, J
   Bustamante, A
   Hermans, M
   Hamilton, F
   Gohler, J
   Malzahn, U
   Malsch, C
   Heuschmann, PU
   Meisel, C
   Meisel, A
AF Hoffmann, Sarah
   Harms, Hendrik
   Ulm, Lena
   Nabavi, Darius G.
   Mackert, Bruno-Marcel
   Schmehl, Ingo
   Jungehulsing, Gerhard J.
   Montaner, Joan
   Bustamante, Alejandro
   Hermans, Marcella
   Hamilton, Frank
   Goehler, Jos
   Malzahn, Uwe
   Malsch, Carolin
   Heuschmann, Peter U.
   Meisel, Christian
   Meisel, Andreas
CA PREDICT Investigators
TI Stroke-induced immunodepression and dysphagia independently predict
   stroke-associated pneumonia - The PREDICT study
SO JOURNAL OF CEREBRAL BLOOD FLOW AND METABOLISM
LA English
DT Article
DE Acute stroke; infection; immunology; inflammation; macrophages
ID ACUTE ISCHEMIC-STROKE; CLINICAL-TRIAL; INFECTION; MORTALITY; MONOCYTES;
   DIAGNOSIS; RISK; METAANALYSIS; ASPIRATION; MICROBIOTA
AB Stroke-associated pneumonia is a frequent complication after stroke associated with poor outcome. Dysphagia is a known risk factor for stroke-associated pneumonia but accumulating evidence suggests that stroke induces an immunodepressive state increasing susceptibility for stroke-associated pneumonia. We aimed to confirm that stroke-induced immunodepression syndrome is associated with stroke-associated pneumonia independently from dysphagia by investigating the predictive properties of monocytic HLA-DR expression as a marker of immunodepression as well as biomarkers for inflammation (interleukin-6) and infection (lipopolysaccharide-binding protein). This was a prospective, multicenter study with 11 study sites in Germany and Spain, including 486 patients with acute ischemic stroke. Daily screening for stroke-associated pneumonia, dysphagia and biomarkers was performed. Frequency of stroke-associated pneumonia was 5.2%. Dysphagia and decreased monocytic HLA-DR were independent predictors for stroke-associated pneumonia in multivariable regression analysis. Proportion of pneumonia ranged between 0.9% in the higher monocytic HLA-DR quartile (>= 21,876 mAb/cell) and 8.5% in the lower quartile (<= 12,369 mAb/cell). In the presence of dysphagia, proportion of pneumonia increased to 5.9% and 18.8%, respectively. Patients without dysphagia and normal monocytic HLA-DR expression had no stroke-associated pneumonia risk. We demonstrate that dysphagia and stroke-induced immunodepression syndrome are independent risk factors for stroke-associated pneumonia. Screening for immunodepression and dysphagia might be useful for identifying patients at high risk for stroke-associated pneumonia.
C1 [Hoffmann, Sarah; Ulm, Lena; Meisel, Andreas] Charite, NeuroCure Clin Res Ctr, Berlin, Germany.
   [Hoffmann, Sarah; Goehler, Jos; Meisel, Andreas] Charite, Dept Neurol, Charitepl 1, D-10117 Berlin, Germany.
   [Harms, Hendrik] St Josefs Krankenhaus Potsdam, Dept Neurol, Potsdam, Germany.
   [Nabavi, Darius G.; Hermans, Marcella] Vivantes Klinikum Neukolln, Dept Neurol, Berlin, Germany.
   [Mackert, Bruno-Marcel; Hamilton, Frank] Vivantes Auguste Viktoria Klinikum, Dept Neurol, Berlin, Germany.
   [Schmehl, Ingo] Unfallkrankenhaus Berlin, Dept Neurol, Berlin, Germany.
   [Jungehulsing, Gerhard J.] Judisches Krankenhaus Berlin, Dept Neurol, Berlin, Germany.
   [Jungehulsing, Gerhard J.; Meisel, Andreas] Charite, Ctr Stroke Res CSB, Berlin, Germany.
   [Montaner, Joan; Bustamante, Alejandro] Hosp Univ Vall dHebron, Dept Neurol, Barcelona, Spain.
   [Malzahn, Uwe; Malsch, Carolin; Heuschmann, Peter U.] Univ Wurzburg, Inst Clin Epidemiol & Biometry, Wurzburg, Germany.
   [Malzahn, Uwe; Heuschmann, Peter U.] Univ Hosp Wurzburg, Clin Trial Ctr Wurzburg, Wurzburg, Germany.
   [Malsch, Carolin; Heuschmann, Peter U.] Univ Wurzburg, Comprehens Heart Failure Ctr, Wurzburg, Germany.
   [Meisel, Christian] Charite, Dept Immunol, Berlin, Germany.
   [Meisel, Christian] Charite Vivantes GmbH, Dept Immunol, Lab Berlin, Berlin, Germany.
RP Hoffmann, S (通讯作者)，Charite, Dept Neurol, Charitepl 1, D-10117 Berlin, Germany.
EM sarah.hoffmann@charite.de
RI Hoffmann, Sarah/AAV-9916-2021; Montaner, Joan/D-3063-2015
OI Montaner, Joan/0000-0003-4845-2279; Meisel,
   Christian/0000-0003-0222-991X; Ulm, Lena/0000-0002-3388-8785; Meisel,
   Andreas/0000-0001-7233-5342
FU German Research Foundation [Exc257]; German Federal Ministry of
   Education and Research [01EO0801]; European Community [201024]; Siemens
   Healthcare Diagnostics
FX The author(s) disclosed receipt of the following financial support for
   the research, authorship, and/or publication of this article: This study
   was supported by German Research Foundation (Exc257), German Federal
   Ministry of Education and Research (01EO0801), European Community FP7
   (201024) and Siemens Healthcare Diagnostics.
CR ADAMS HP, 1993, STROKE, V24, P35, DOI 10.1161/01.STR.24.1.35
   Bustamante A, 2014, J NEUROIMMUNOL, V274, P215, DOI 10.1016/j.jneuroim.2014.07.015
   Chamorro A, 2007, STROKE, V38, P1097, DOI 10.1161/01.STR.0000258346.68966.9d
   Chamorro A, 2012, NAT REV NEUROL, V8, P401, DOI 10.1038/nrneurol.2012.98
   Cook NR, 2007, CIRCULATION, V115, P928, DOI 10.1161/CIRCULATIONAHA.106.672402
   Dirnagl U, 2007, STROKE, V38, P770, DOI 10.1161/01.STR.0000251441.89665.bc
   Dziewas R, 2004, J NEUROL NEUROSUR PS, V75, P852, DOI 10.1136/jnnp.2003.019075
   Engel O, 2015, STROKE, V46, P3232, DOI 10.1161/STROKEAHA.115.008989
   Gonzalez-Fernandez M, 2008, ARCH PHYS MED REHAB, V89, P1358, DOI 10.1016/j.apmr.2008.02.016
   Hacke W, 2008, CEREBROVASC DIS, V25, P457, DOI 10.1159/000131083
   Hannawi Y, 2013, CEREBROVASC DIS, V35, P430, DOI 10.1159/000350199
   Harms H, 2012, J NEUROL NEUROSUR PS, V83, P1225, DOI 10.1136/jnnp-2012-302194
   Harms H, 2008, PLOS ONE, V3, DOI 10.1371/journal.pone.0002158
   Hassan A., 2006, SMJ Singapore Medical Journal, V47, P204
   Hinchey JA, 2005, STROKE, V36, P1972, DOI 10.1161/01.STR.0000177529.86868.8d
   Horan TC, 2008, AM J INFECT CONTROL, V36, P309, DOI 10.1016/j.ajic.2008.03.002
   Houlden A, 2016, BRAIN BEHAV IMMUN, V57, P10, DOI 10.1016/j.bbi.2016.04.003
   Kalra L, 2015, LANCET, V386, P1835, DOI 10.1016/S0140-6736(15)00126-9
   Katzan IL, 2003, NEUROLOGY, V60, P620, DOI 10.1212/01.WNL.0000046586.38284.60
   Kishore AK, 2015, STROKE, V46, P1202, DOI 10.1161/STROKEAHA.114.007843
   Klehmet J, 2009, NEUROSCIENCE, V158, P1184, DOI 10.1016/j.neuroscience.2008.07.044
   Koennecke HC, 2011, NEUROLOGY, V77, P965, DOI 10.1212/WNL.0b013e31822dc795
   Kwan J, 2013, EXP GERONTOL, V48, P960, DOI 10.1016/j.exger.2013.07.003
   Leder SB, 2002, DYSPHAGIA, V17, P214, DOI 10.1007/s00455-002-0054-7
   Martino R, 2005, STROKE, V36, P2756, DOI 10.1161/01.STR.0000190056.76543.eb
   Masrur S, 2013, J STROKE CEREBROVASC, V22, pE301, DOI 10.1016/j.jstrokecerebrovasdis.2012.11.013
   Meisel A, 2015, LANCET, V386, P1802, DOI 10.1016/S0140-6736(15)00127-0
   Meisel C, 2005, NAT REV NEUROSCI, V6, P775, DOI 10.1038/nrn1765
   Perry L, 2001, DYSPHAGIA, V16, P7, DOI 10.1007/s004550000047
   Prass K, 2003, J EXP MED, V198, P725, DOI 10.1084/jem.20021098
   Smith CJ, 2015, STROKE, V46, P2335, DOI 10.1161/STROKEAHA.115.009617
   Urra X, 2009, STROKE, V40, P1262, DOI 10.1161/STROKEAHA.108.532085
   Villar J, 2004, CRIT CARE, V8, P180, DOI 10.1186/cc2863
   Walter U, 2007, J NEUROL, V254, P1323, DOI 10.1007/s00415-007-0520-0
   Wartenberg KE, 2011, STROKE RES TREAT, V2011, DOI 10.4061/2011/830614
   Westendorp WF, 2015, LANCET, V385, P1519, DOI 10.1016/S0140-6736(14)62456-9
   Winek K, 2016, STROKE, V47, P1354, DOI 10.1161/STROKEAHA.115.011800
   Wolk K, 2000, BLOOD, V96, P218, DOI 10.1182/blood.V96.1.218.013k04_218_223
   Worthmann H, 2015, J NEUROINFLAMM, V12, DOI 10.1186/s12974-014-0231-2
   Zhang DP, 2009, EUR J NEUROL, V16, P498, DOI 10.1111/j.1468-1331.2008.02512.x
NR 40
TC 86
Z9 100
U1 6
U2 22
PU SAGE PUBLICATIONS INC
PI THOUSAND OAKS
PA 2455 TELLER RD, THOUSAND OAKS, CA 91320 USA
SN 0271-678X
EI 1559-7016
J9 J CEREBR BLOOD F MET
JI J. Cereb. Blood Flow Metab.
PD DEC
PY 2017
VL 37
IS 12
BP 3671
EP 3682
DI 10.1177/0271678X16671964
PG 12
WC Endocrinology & Metabolism; Hematology; Neurosciences
WE Science Citation Index Expanded (SCI-EXPANDED)
SC Endocrinology & Metabolism; Hematology; Neurosciences & Neurology
GA FR5ZS
UT WOS:000419145700004
PM 27733675
OA Green Published, Bronze
DA 2022-06-17
ER

PT J
AU Fluri, F
   Morgenthaler, NG
   Mueller, B
   Christ-Crain, M
   Katan, M
AF Fluri, Felix
   Morgenthaler, Nils G.
   Mueller, Beat
   Christ-Crain, Mirjam
   Katan, Mira
TI Copeptin, Procalcitonin and Routine Inflammatory Markers-Predictors of
   Infection after Stroke
SO PLOS ONE
LA English
DT Article
ID ACUTE ISCHEMIC-STROKE; C-REACTIVE PROTEIN; IMMUNODEPRESSION;
   COMPLICATIONS; PRECURSOR; BRAIN; RISK
AB Background: Early predictors for the development of stroke-associated infection may identify patients at high risk and reduce post-stroke infection and mortality.
   Methods: In 383 prospectively enrolled acute stroke patients we assessed time point and type of post-stroke infections (i.e. pneumonia, urinary tract infection (UTI) other infection (OI)). Blood samples were collected on admission, and days 1, and 3 to assess white blood cells (WBC), monocytes, C-reactive protein (CRP), procalcitonin (PCT), and copeptin. To determine the magnitude of association with the development of infections, odds ratios (OR) were calculated for each prognostic blood marker. The discriminatory ability of different predictors was assessed, by calculating area under the receiver operating characteristic curves (AUC). Prognostic models including the three parameters with the best performance were identified.
   Results: Of 383 patients, 66 (17.2%) developed an infection after onset of stroke. WBC, CRP, copeptin and PCT were all independent predictors of any infection, pneumonia and UTI developed at least 24 hours after measurements. The combination of the biomarkers WBC, CRP and copeptin (AUC: 0.92) and WBC, CRP and PCT (AUC: 0.90) showed a better predictive accuracy concerning the development of pneumonia during hospitalization compared to each marker by itself (p-Wald <0.0001).
   Conclusion: Among ischemic stroke patients, copeptin, PCT, WBC and CRP measured on admission were predictors of infection in general, and specifically for pneumonia and UTI within 5 days after stroke. The combination of these biomarkers improved the prediction of patients who developed an infection.
C1 [Fluri, Felix] Univ Basel Hosp, Dept Neurol, CH-4031 Basel, Switzerland.
   [Fluri, Felix; Katan, Mira] Univ Zurich Hosp, Dept Neurol, CH-8091 Zurich, Switzerland.
   [Morgenthaler, Nils G.] Charite, Inst Expt Endokrinol, Berlin, Germany.
   [Mueller, Beat] Cantonal Hosp Aarau, Med Univ Clin, Aarau, Switzerland.
   [Christ-Crain, Mirjam] Univ Basel Hosp, Dept Endocrinol, CH-4031 Basel, Switzerland.
   [Katan, Mira] Columbia Univ, Dept Neurol, Div Stroke, New York, NY USA.
RP Fluri, F (通讯作者)，Univ Basel Hosp, Dept Neurol, CH-4031 Basel, Switzerland.
EM ffluri@gmx.ch
RI Mueller, Beat/G-2662-2012
OI Christ-Crain, Mirjam/0000-0002-6336-0965; Katan,
   Mira/0000-0002-9265-8066
FU Swiss National Science Foundation [PBZHP3-130982]; Fondation Leducq
FX This work was supported by the Swiss National Science Foundation
   (PBZHP3-130982, to MK) and the Fondation Leducq (career development
   grant, to MK). The funding institutions had no role in study design,
   data collection, analysis decision to publish, or preparation of the
   manuscript.
CR Aslanyan S, 2004, EUR J NEUROL, V11, P49, DOI 10.1046/j.1468-1331.2003.00749.x
   Chamorro A, 2006, J NEUROL NEUROSUR PS, V77, P1279, DOI 10.1136/jnnp.2006.100800
   Chamorro A, 2005, STROKE, V36, P1495, DOI 10.1161/01.STR.0000170644.15504.49
   Chamorro A, 2007, STROKE, V38, P1097, DOI 10.1161/01.STR.0000258346.68966.9d
   Chamorro A, 2007, J NEUROL SCI, V252, P29, DOI 10.1016/j.jns.2006.10.001
   Christ-Crain M, 2004, LANCET, V363, P600, DOI 10.1016/S0140-6736(04)15591-8
   Elenkov IJ, 2000, PHARMACOL REV, V52, P595
   Emsley HCA, 2008, NEUROCRIT CARE, V9, P125, DOI 10.1007/s12028-007-9035-x
   GARNER JS, 1988, AM J INFECT CONTROL, V16, P128, DOI 10.1016/0196-6553(88)90053-3
   Haeusler KG, 2008, CEREBROVASC DIS, V25, P50, DOI 10.1159/000111499
   Harms H, 2011, CEREBROVASC DIS, V32, P552, DOI 10.1159/000331922
   Katan M, 2008, NEUROENDOCRINOL LETT, V29, P341
   Katan M, 2009, ANN NEUROL, V66, P799, DOI 10.1002/ana.21783
   Kofoed K, 2007, CRIT CARE, V11, DOI 10.1186/cc5723
   Morgenthaler NG, 2006, CLIN CHEM, V52, P112, DOI 10.1373/clinchem.2005.060038
   Sakr Y, 2008, INFECTION, V36, P396, DOI 10.1007/s15010-008-7374-Y
   Salat D, 2011, EUR NEUROL, V65, P82, DOI 10.1159/000322903
   Schuetz P, 2011, EUR RESPIR J, V37, P384, DOI 10.1183/09031936.00035610
   Simon L, 2004, CLIN INFECT DIS, V39, P206, DOI 10.1086/421997
   Vargas M, 2006, STROKE, V37, P461, DOI 10.1161/01.STR.0000199138.73365.b3
   Vermeij FH, 2009, CEREBROVASC DIS, V27, P465, DOI 10.1159/000210093
   Vogelgesang A, 2008, STROKE, V39, P237, DOI 10.1161/STROKEAHA.107.493635
   Wartenberg KE, 2011, STROKE RES TREAT, V2011, DOI 10.4061/2011/830614
   Weimar C, 2002, EUR NEUROL, V48, P133, DOI 10.1159/000065512
NR 24
TC 61
Z9 67
U1 0
U2 8
PU PUBLIC LIBRARY SCIENCE
PI SAN FRANCISCO
PA 1160 BATTERY STREET, STE 100, SAN FRANCISCO, CA 94111 USA
SN 1932-6203
J9 PLOS ONE
JI PLoS One
PD OCT 31
PY 2012
VL 7
IS 10
AR e48309
DI 10.1371/journal.pone.0048309
PG 7
WC Multidisciplinary Sciences
WE Science Citation Index Expanded (SCI-EXPANDED)
SC Science & Technology - Other Topics
GA 030WJ
UT WOS:000310600500099
PM 23118979
OA Green Published, gold, Green Submitted
DA 2022-06-17
ER

PT J
AU Samary, CS
   Pelosi, P
   Silva, PL
   Rocco, PRM
AF Samary, Cynthia Santos
   Pelosi, Paolo
   Silva, Pedro Leme
   Macedo Rocco, Patricia Rieken
TI Immunomodulation after ischemic stroke: potential mechanisms and
   implications for therapy
SO CRITICAL CARE
LA English
DT Review
DE Ischemic stroke; Immunosuppression; Stroke-associated pneumonia;
   Inflammation; Damage-associated molecular patterns
ID PREVENTIVE ANTIBACTERIAL THERAPY; REGULATORY T-CELLS; FACTOR-KAPPA-B;
   VAGUS NERVE; BRAIN INFLAMMATION; TIME WINDOW; INFECTION; ACTIVATION;
   RISK; NEUTROPHILS
AB Brain injuries are often associated with intensive care admissions, and carry high morbidity and mortality rates. Ischemic stroke is one of the most frequent causes of injury to the central nervous system. It is now increasingly clear that human stroke causes multi-organ systemic disease. Brain inflammation may lead to opposing local and systemic effects. Suppression of systemic immunity by the nervous system could protect the brain from additional inflammatory damage; however, it may increase the susceptibility to infection. Pneumonia and urinary tract infection are the most common complications occurring in patients after stroke. The mechanisms involved in lung-brain interactions are still unknown, but some studies have suggested that inhibition of the cholinergic anti-inflammatory pathway and release of glucocorticoids, catecholamines, and damage-associated molecular patterns (DAMPs) are among the pathophysiological mechanisms involved in communication from the ischemic brain to the lungs after stroke. This review describes the modifications in local and systemic immunity that occur after stroke, outlines mechanisms of stroke-induced immunosuppression and their role in pneumonia, and highlights potential therapeutic targets to reduce post-stroke complications. Despite significant advances towards a better understanding of the pathophysiology of ischemic stroke-induced immunosuppression and stroke-associated pneumonia (SAP) in recent years, many unanswered questions remain. The true incidence and outcomes of SAP, especially in intensive care unit settings, have yet to be determined, as has the full extent of stroke-induced immunosuppression and its clinical implications.
C1 [Samary, Cynthia Santos; Silva, Pedro Leme; Macedo Rocco, Patricia Rieken] Univ Fed Rio de Janeiro, Carlos Chagas Filho Biophys Inst, Lab Pulm Invest, Ctr Ciencias Saude,Ilha Fundao, Ave Carlos Chagas Filho S-N,Bloco G-014, BR-21941902 Rio De Janeiro, RJ, Brazil.
   [Pelosi, Paolo] Univ Genoa, Dept Surg Sci & Integrated Diagnost, IRCCS AOU San Martino IST, Genoa, Italy.
RP Rocco, PRM (通讯作者)，Univ Fed Rio de Janeiro, Carlos Chagas Filho Biophys Inst, Lab Pulm Invest, Ctr Ciencias Saude,Ilha Fundao, Ave Carlos Chagas Filho S-N,Bloco G-014, BR-21941902 Rio De Janeiro, RJ, Brazil.
EM prmrocco@gmail.com
RI Rocco, Patricia/I-7460-2012; Silva, Pedro Leme/AAD-8236-2019
OI Rocco, Patricia/0000-0003-1412-7136; Silva, Pedro
   Leme/0000-0001-5838-4949; Pelosi, Paolo/0000-0001-5055-3023
FU Conselho Nacional de Desenvolvimento Cientifico e Tecnologico/Ministerio
   da Saude/DECIT [469716/2014-2, 465064/2014-0, 400462/2014-1]; Fundacao
   Carlos Chagas Filho de Amparo a Pesquisa do Estado do Rio de Janeiro
   [E-26/103.118/2]
FX This study was supported by Conselho Nacional de Desenvolvimento
   Cientifico e Tecnologico/Ministerio da Saude/DECIT (469716/2014-2,
   465064/2014-0, and 400462/2014-1 to PRMR) and Fundacao Carlos Chagas
   Filho de Amparo a Pesquisa do Estado do Rio de Janeiro (E-26/103.118/2
   to PRMR).
CR Abraham E, 2001, J IMMUNOL, V166, P522, DOI 10.4049/jimmunol.166.1.522
   Arai T, 2003, NEUROLOGY, V61, P1625, DOI 10.1212/01.WNL.0000096395.80826.23
   Becker K, 2012, TRANSL STROKE RES, V3, P310, DOI 10.1007/s12975-012-0154-0
   Becker KJ, 2011, STROKE, V42, P2763, DOI 10.1161/STROKEAHA.111.619593
   Bergquist J, 2000, ANN NY ACAD SCI, V917, P281
   Buck BH, 2008, STROKE, V39, P355, DOI 10.1161/STROKEAHA.107.490128
   Cai PY, 2014, FRONT NEUROL, V5, DOI 10.3389/fneur.2014.00107
   Chamorro A, 2006, J NEUROL NEUROSUR PS, V77, P1279, DOI 10.1136/jnnp.2006.100800
   Chamorro A, 2005, STROKE, V36, P1495, DOI 10.1161/01.STR.0000170644.15504.49
   Chamorro A, 2007, STROKE, V38, P1097, DOI 10.1161/01.STR.0000258346.68966.9d
   Chen LK, 2016, STEM CELLS INT, V2016, DOI 10.1155/2016/6129579
   CHROUSOS GP, 1995, NEW ENGL J MED, V332, P1351, DOI 10.1056/NEJM199505183322008
   Clausen BH, 2008, J NEUROINFLAMM, V5, DOI 10.1186/1742-2094-5-46
   del Zoppo GJ, 2009, STROKE, V40, P2945, DOI 10.1161/STROKEAHA.109.192535
   Denes A, 2011, J NEUROINFLAMM, V8, DOI 10.1186/1742-2094-8-164
   Diener HC, 2002, J NEUROL, V249, P561, DOI 10.1007/s004150200065
   dos Santos CC, 2011, AM J RESP CRIT CARE, V183, P471, DOI 10.1164/rccm.201002-0314OC
   Dziedzic T, 2007, J NEUROL SCI, V252, P53, DOI 10.1016/j.jns.2006.10.007
   Emsley HCA, 2003, J NEUROIMMUNOL, V139, P93, DOI 10.1016/S0165-5728(03)00134-6
   Giraidi-Guimaraes A, 2009, BRAIN RES, V1266, P108, DOI 10.1016/j.brainres.2009.01.062
   Gliem M, 2012, ANN NEUROL, V71, P743, DOI 10.1002/ana.23529
   Haddad JJ, 2002, J NEUROIMMUNOL, V133, P1, DOI 10.1016/S0165-5728(02)00357-0
   Haeusler KG, 2008, CEREBROVASC DIS, V25, P50, DOI 10.1159/000111499
   Harms H, 2008, PLOS ONE, V3, DOI 10.1371/journal.pone.0002158
   Harris AK, 2005, BMC NEUROSCI, V6, DOI 10.1186/1471-2202-6-49
   Huang JY, 2006, J INT MED RES, V34, P303, DOI 10.1177/147323000603400310
   Cuartero MI, 2013, STROKE, V44, P3498, DOI 10.1161/STROKEAHA.113.002470
   Jia YX, 1998, AM J PHYSIOL-REG I, V274, pR76, DOI 10.1152/ajpregu.1998.274.1.R76
   Johnston KC, 1998, STROKE, V29, P447, DOI 10.1161/01.STR.29.2.447
   Kamel H, 2012, ARCH NEUROL-CHICAGO, V69, P576, DOI 10.1001/archneurol.2011.3590
   Klehmet J, 2009, NEUROSCIENCE, V158, P1184, DOI 10.1016/j.neuroscience.2008.07.044
   Kleinschnitz C, 2013, BLOOD, V121, P679, DOI 10.1182/blood-2012-04-426734
   Lai TW, 2014, PROG NEUROBIOL, V115, P157, DOI 10.1016/j.pneurobio.2013.11.006
   Liesz A, 2015, J NEUROSCI, V35, P583, DOI 10.1523/JNEUROSCI.2439-14.2015
   Liesz A, 2013, PLOS ONE, V8, DOI 10.1371/journal.pone.0074839
   Liu XF, 2012, INTERV NEUROL, V1, P3, DOI 10.1159/000338389
   Liu Y, 2015, CELL BIOCHEM BIOPHYS, V71, P731, DOI 10.1007/s12013-014-0256-2
   Maier IL, 2015, PLOS ONE, V10, DOI 10.1371/journal.pone.0116836
   Maouche K, 2009, AM J PATHOL, V175, P1868, DOI 10.2353/ajpath.2009.090212
   Marklund N, 2004, J INTERN MED, V256, P15, DOI 10.1111/j.1365-2796.2004.01334.x
   Meisel C, 2005, NAT REV NEUROSCI, V6, P775, DOI 10.1038/nrn1765
   Milins B, 2003, GERONTOLOGY, V49, P173, DOI 10.1159/000069171
   Mravec B, 2010, AUTON NEUROSCI-BASIC, V158, P8, DOI 10.1016/j.autneu.2010.08.009
   Offner H, 2006, J CEREBR BLOOD F MET, V26, P654, DOI 10.1038/sj.jcbfm.9600217
   Offner H, 2006, J IMMUNOL, V176, P6523, DOI 10.4049/jimmunol.176.11.6523
   Offner H, 2012, TRANSL STROKE RES, V3, P324, DOI 10.1007/s12975-012-0187-4
   Ottani A, 2009, J CEREBR BLOOD F MET, V29, P512, DOI 10.1038/jcbfm.2008.140
   Prass K, 2003, J EXP MED, V198, P725, DOI 10.1084/jem.20021098
   Renu A, 2015, STROKE, V46, P673, DOI 10.1161/STROKEAHA.114.008147
   Roemer C, 2015, J NEUROSCI, V35, P7777, DOI 10.1523/JNEUROSCI.1532-14.2015
   Rosas-Ballina M, 2009, J INTERN MED, V265, P663, DOI 10.1111/j.1365-2796.2009.02098.x
   Ruhnau J, 2014, STROKE, V45, P794, DOI 10.1161/STROKEAHA.113.003342
   Seshadri S, 2006, STROKE, V37, P345, DOI 10.1161/01.STR.0000199613.38911.b2
   SIMON RP, 1984, SCIENCE, V226, P850, DOI 10.1126/science.6093256
   Smith Wade S, 2004, J Vasc Interv Radiol, V15, pS3
   Strong K, 2007, LANCET NEUROL, V6, P182, DOI 10.1016/S1474-4422(07)70031-5
   Teramoto S, 2009, EXPERT REV NEUROTHER, V9, P1187, DOI [10.1586/ern.09.72, 10.1586/ERN.09.72]
   Tracey KJ, 2007, J CLIN INVEST, V117, P289, DOI 10.1172/JCI30555
   Tung A, 2008, ANESTH ANALG, V106, P1772, DOI 10.1213/ane.0b013e31816f2004
   Urra X, 2014, FRONT CELL NEUROSCI, V8, DOI 10.3389/fncel.2014.00278
   Urra X, 2009, STROKE, V40, P1262, DOI 10.1161/STROKEAHA.108.532085
   Villarreal A, 2011, J NEUROCHEM, V117, P321, DOI 10.1111/j.1471-4159.2011.07207.x
   Vogelgesang A, 2008, STROKE, V39, P237, DOI 10.1161/STROKEAHA.107.493635
   Walter U, 2007, J NEUROL, V254, P1323, DOI 10.1007/s00415-007-0520-0
   WARLOW CP, 1998, LANCET S3, V352, P1, DOI DOI 10.1016/S0140-6736(98)90086-1
   Westendorp WF, 2011, BMC NEUROL, V11, DOI 10.1186/1471-2377-11-110
   Wong CHY, 2011, SCIENCE, V334, P101, DOI 10.1126/science.1210301
   YAN GM, 1994, BRAIN RES, V656, P43, DOI 10.1016/0006-8993(94)91364-1
   Yang M, 2003, MOL PHARMACOL, V64, P447, DOI 10.1124/mol.64.2.447
   Yilmaz G, 2010, NEUROMOL MED, V12, P193, DOI 10.1007/s12017-009-8074-1
NR 70
TC 54
Z9 61
U1 1
U2 17
PU BMC
PI LONDON
PA CAMPUS, 4 CRINAN ST, LONDON N1 9XW, ENGLAND
SN 1466-609X
EI 1364-8535
J9 CRIT CARE
JI Crit. Care
PD DEC 7
PY 2016
VL 20
AR 391
DI 10.1186/s13054-016-1573-1
PG 9
WC Critical Care Medicine
WE Science Citation Index Expanded (SCI-EXPANDED)
SC General & Internal Medicine
GA EF4FX
UT WOS:000390281700001
PM 27923376
OA Green Published, gold
DA 2022-06-17
ER

PT J
AU Phuc, DD
   Nguyen, MH
   Mai, XK
   Pham, DD
   Dang, MD
   Nguyen, DH
   Bui, VN
   Mai, DT
   Do, BN
   Do, DT
AF Duc Dang Phuc
   Minh Hien Nguyen
   Xuan Khan Mai
   Dinh Dai Pham
   Minh Duc Dang
   Dang Hai Nguyen
   Van Nam Bui
   Duy Ton Mai
   Binh Nhu Do
   Duc Thuan Do
TI A Comparison of the National Institutes of Health Stroke Scale and the
   Gugging Swallowing Screen in Predicting Stroke-Associated Pneumonia
SO THERAPEUTICS AND CLINICAL RISK MANAGEMENT
LA English
DT Article
DE stroke-related pneumonia; post-stroke pneumonia; pneumonia after stroke;
   pneumonia prediction
ID RISK SCORE; DYSPHAGIA; DIAGNOSIS
AB Background: There have been many scales to predict pneumonia in stroke patients, but they are so complex, making it difficult to apply in practice. Therefore, we conducted this study to assess the role of the National Institutes of Health Stroke Scale (NIHSS) and the Gugging Swallowing Screen (GUSS) in predicting stroke-associated pneumonia (SAP). These scales are routinely used in stroke patients. Therefore, their application in predicting SAP risk will be of high value in clinical practice. There has been no previous study evaluating the effectiveness of SAP risk prediction for each of these scales.
   Aim: This study aimed to compare the value of NIHSS and GUSS in SAP prediction and their convenience in clinical practice.
   Methods: It was a cohort study. The receiver operating characteristics (ROC) curves were constructed to assess the sensitivity (Se) and specificity (Sp) of the scales. Area under the curves (AUC) were calculated, and we compared them.
   Results: NIHSS had a medium value of predictor of SAP with AUC 0.764 (95% CI 0.735-0.792), 65.4% Se, 76.5% Sp. GUSS had good value in predicting SAP with AUC 0.858 (95% CI 0.833-0.880), 80.5% Se, 80.1% Sp. Pairwise comparison of ROCs curves demonstrated that the difference between two AUCs was significant (p < 0.01). Performing GUSS required 24.5 +/- 6.7 minutes, 2.5 times longer than NIHSS (9.9 +/- 2.0 minutes).
   Conclusion: GUSS had a better predictive value of SAP than NIHSS. But NIHSS was more convenient in clinical practice because of its simple instrument and quick performance.
C1 [Duc Dang Phuc; Minh Hien Nguyen; Dinh Dai Pham; Minh Duc Dang; Dang Hai Nguyen; Van Nam Bui; Duc Thuan Do] Mil Hosp 103, Dept Stroke, Hanoi, Vietnam.
   [Duc Dang Phuc; Minh Hien Nguyen; Dinh Dai Pham; Duc Thuan Do] Vietnam Mil Med Univ, Dept Neurol, Hanoi, Vietnam.
   [Xuan Khan Mai] Mil Hosp 103, Resp Ctr, Hanoi, Vietnam.
   [Xuan Khan Mai] Vietnam Mil Med Univ, Dept TB & Lung Dis, Hanoi, Vietnam.
   [Duy Ton Mai] Bach Mai Hosp, Emergency Dept, Hanoi, Vietnam.
   [Binh Nhu Do] Mil Hosp 103, Div Mil Sci, Hanoi, Vietnam.
   [Binh Nhu Do] Vietnam Mil Med Univ, Dept Infect Dis, Hanoi, Vietnam.
RP Do, DT (通讯作者)，Mil Hosp 103, Dept Stroke, Hanoi, Vietnam.; Do, DT (通讯作者)，Vietnam Mil Med Univ, Dept Neurol, Hanoi, Vietnam.
EM thuandd@vmmu.edu.vn
RI Do Nhu, Binh/AAL-3339-2020
OI Do Nhu, Binh/0000-0002-1377-3921; Do Duc, Thuan/0000-0001-5495-6030;
   Nguyen dang, Hai/0000-0003-2558-3639; Hien, Nguyen
   Minh/0000-0001-5113-9721; Dang Phuc, Duc/0000-0002-8143-8041
CR Arnold M, 2016, PLOS ONE, V11, DOI 10.1371/journal.pone.0148424
   Bray BD, 2017, J NEUROL NEUROSUR PS, V88, P25, DOI 10.1136/jnnp-2016-313356
   BROTT T, 1989, STROKE, V20, P864, DOI 10.1161/01.STR.20.7.864
   Centers for Disease Control and Prevention, 2012, CDC NHSN SURV DEF HE
   Chumbler NR, 2010, NEUROEPIDEMIOLOGY, V34, P193, DOI 10.1159/000289350
   Cugy E, 2017, J STROKE CEREBROVASC, V26, P225, DOI 10.1016/j.jstrokecerebrovasdis.2016.09.015
   DELONG ER, 1988, BIOMETRICS, V44, P837, DOI 10.2307/2531595
   Donovan NJ, 2013, STROKE, V44, pE24, DOI 10.1161/STR.0b013e3182877f57
   Friedant AJ, 2015, J STROKE CEREBROVASC, V24, P680, DOI 10.1016/j.jstrokecerebrovasdis.2014.11.014
   Harms H, 2013, ACTA NEUROL SCAND, V128, P178, DOI 10.1111/ane.12095
   Hoffmann S, 2012, STROKE, V43, P2617, DOI 10.1161/STROKEAHA.112.653055
   Ji RJ, 2014, STROKE, V45, P2620, DOI 10.1161/STROKEAHA.114.005023
   Ji RJ, 2013, STROKE, V44, P1303, DOI 10.1161/STROKEAHA.111.000598
   Kishore AK, 2016, EUR STROKE J, V1, P76, DOI 10.1177/2396987316651759
   Kwon HM, 2006, AM J INFECT CONTROL, V34, P64, DOI 10.1016/j.ajic.2005.06.011
   Martino R, 2005, STROKE, V36, P2756, DOI 10.1161/01.STR.0000190056.76543.eb
   Powers WJ, 2018, STROKE, V49, pE46, DOI 10.1161/STR.0000000000000158
   Smith CJ, 2015, STROKE, V46, P2335, DOI 10.1161/STROKEAHA.115.009617
   Smith CJ, 2015, J AM HEART ASSOC, V4, DOI 10.1161/JAHA.114.001307
   Trapl M, 2007, STROKE, V38, P2948, DOI 10.1161/STROKEAHA.107.483933
   World Health Organization, 2005, WHO STEPS STROK MAN
NR 21
TC 1
Z9 1
U1 1
U2 3
PU DOVE MEDICAL PRESS LTD
PI ALBANY
PA PO BOX 300-008, ALBANY, AUCKLAND 0752, NEW ZEALAND
EI 1178-203X
J9 THER CLIN RISK MANAG
JI Therap. Clin. Risk Manag.
PY 2020
VL 16
BP 445
EP 450
DI 10.2147/TCRM.S251658
PG 6
WC Health Care Sciences & Services
WE Science Citation Index Expanded (SCI-EXPANDED)
SC Health Care Sciences & Services
GA LW0CP
UT WOS:000538815000001
PM 32547041
OA Green Published, gold
DA 2022-06-17
ER

PT J
AU Harms, H
   Prass, K
   Meisel, C
   Klehmet, J
   Rogge, W
   Drenckhahn, C
   Goehler, J
   Bereswill, S
   Goebel, U
   Wernecke, KD
   Wolf, T
   Arnold, G
   Halle, E
   Volk, HD
   Dirnagl, U
   Meisel, A
AF Harms, Hendrik
   Prass, Konstantin
   Meisel, Christian
   Klehmet, Juliane
   Rogge, Witold
   Drenckhahn, Christoph
   Goehler, Jos
   Bereswill, Stefan
   Goebel, Ulf
   Wernecke, Klaus Dieter
   Wolf, Tilo
   Arnold, Guy
   Halle, Elke
   Volk, Hans-Dieter
   Dirnagl, Ulrich
   Meisel, Andreas
TI Preventive Antibacterial Therapy in Acute Ischemic Stroke: A Randomized
   Controlled Trial
SO PLOS ONE
LA English
DT Article
ID DR EXPRESSION; PNEUMONIA; INFECTION; ASPIRATION; MORTALITY;
   COMPLICATIONS; PREDICTORS; DYSPHAGIA; DEATH; ADULTS
AB Background: Pneumonia is a major risk factor of death after acute stroke. In a mouse model, preventive antibacterial therapy with moxifloxacin not only prevents the development of post-stroke infections, it also reduces mortality, and improves neurological outcome significantly. In this study we investigate whether this approach is effective in stroke patients.
   Methods: Preventive ANtibacterial THERapy in acute Ischemic Stroke (PANTHERIS) is a randomized, double-blind, placebo-controlled trial in 80 patients with severe, non-lacunar, ischemic stroke (NIHSS. 11) in the middle cerebral artery (MCA) territory. Patients received either intravenous moxifloxacin (400 mg daily) or placebo for 5 days starting within 36 hours after stroke onset. Primary endpoint was infection within 11 days. Secondary endpoints included neurological outcome, survival, development of stroke-induced immunodepression, and induction of bacterial resistance.
   Findings: On intention-to treat analysis (79 patients), the infection rate at day 11 in the moxifloxacin treated group was 15.4% compared to 32.5% in the placebo treated group (p = 0.114). On per protocol analysis (n = 66), moxifloxacin significantly reduced infection rate from 41.9% to 17.1% (p = 0.032). Stroke associated infections were associated with a lower survival rate. In this study, neurological outcome and survival were not significantly influenced by treatment with moxifloxacin. Frequency of fluoroquinolone resistance in both treatment groups did not differ. On logistic regression analysis, treatment arm as well as the interaction between treatment arm and monocytic HLA-DR expression (a marker for immunodepression) at day 1 after stroke onset was independently and highly predictive for post-stroke infections.
   Interpretation: PANTHERIS suggests that preventive administration of moxifloxacin is superior in reducing infections after severe non-lacunar ischemic stroke compared to placebo. In addition, the results emphasize the pivotal role of immunodepression in developing post-stroke infections.
C1 [Harms, Hendrik; Klehmet, Juliane; Drenckhahn, Christoph; Goehler, Jos; Dirnagl, Ulrich; Meisel, Andreas] Univ Med Berlin, Dept Neurol, Charite, Berlin, Germany.
   [Bereswill, Stefan; Goebel, Ulf; Halle, Elke] Univ Med Berlin, Dept Microbiol, Charite, Berlin, Germany.
   [Meisel, Christian; Volk, Hans-Dieter] Univ Med Berlin, Inst Med Immunol, Charite, Berlin, Germany.
   [Wernecke, Klaus Dieter] Univ Med Berlin, Dept Biometrics & Clin Epidemiol, Charite, Berlin, Germany.
   [Prass, Konstantin] Landesklinikum Waldviertel Horn, Dept Neurol, Horn, Austria.
   [Rogge, Witold] Unfallkrankenhaus Berlin, Dept Neurol, Berlin, Germany.
   [Arnold, Guy] Klin Sindelfingen Boblingen, Dept Neurol, Sindelfingen, Germany.
   [Wolf, Tilo] James Cook Univ Hosp, Dept Neurol, Middlesbrough, Cleveland, England.
RP Harms, H (通讯作者)，Univ Med Berlin, Dept Neurol, Charite, Berlin, Germany.
EM andreas.meisel@charite.de
RI volk, hans-dieter/AAV-8053-2021
OI volk, hans-dieter/0000-0002-7743-6668; Meisel,
   Christian/0000-0003-0222-991X; Meisel, Andreas/0000-0001-7233-5342;
   Dirnagl, Ulrich/0000-0003-0755-6119
FU Heritage Pusch; Hermann and Lilly Schilling Foundation; Charite
   Universitaetsmedizin Berlin [Althoff Fellowship]; Bayer HealthCare AG;
   Bayer Vital GmbH; Helmholtz Association
FX This study was funded by the Heritage Pusch, the Hermann and Lilly
   Schilling Foundation, and the Charite Universitaetsmedizin Berlin
   (Althoff Fellowship to AM) and supported by the Bayer HealthCare AG and
   Bayer Vital GmbH, and the Helmholtz Association. The funding sources had
   no role in the study design, the collection, the analysis, and
   interpretation of data, in the writing of the report, and the decision
   to submit the article for publication. The authors were solely
   responsible for the trial protocol, the statistical plan, and had full
   access to the data.
CR Adams HP, 2007, STROKE, V38, P1655, DOI 10.1161/STROKEAHA.107.181486
   ADAMS HP, 1993, STROKE, V24, P35, DOI 10.1161/01.STR.24.1.35
   [Anonymous], 2002, NONPARAMETRIC ANAL L
   Asadullah K, 1995, Eur J Emerg Med, V2, P184, DOI 10.1097/00063110-199512000-00003
   Aslanyan S, 2004, EUR J NEUROL, V11, P49, DOI 10.1046/j.1468-1331.2003.00749.x
   Bartlett John G., 2000, Clinical Infectious Diseases, V31, P347, DOI 10.1086/313954
   Brott T, 1989, STROKE, V46, P660
   Castillo J, 1998, STROKE, V29, P2455, DOI 10.1161/01.STR.29.12.2455
   Chamorro A, 2005, STROKE, V36, P1495, DOI 10.1161/01.STR.0000170644.15504.49
   Chamorro A, 2007, J NEUROL SCI, V252, P29, DOI 10.1016/j.jns.2006.10.001
   Clarke J, 2005, LANCET, V365, P764, DOI 10.1016/S0140-6736(05)17983-5
   Davenport RJ, 1996, STROKE, V27, P415, DOI 10.1161/01.STR.27.3.415
   DEPIPPO KL, 1994, NEUROLOGY, V44, P1655, DOI 10.1212/WNL.44.9.1655
   Dirnagl U, 2007, STROKE, V38, P770, DOI 10.1161/01.STR.0000251441.89665.bc
   Docke WD, 1997, NAT MED, V3, P678, DOI 10.1038/nm0697-678
   Dziewas R, 2004, J NEUROL NEUROSUR PS, V75, P852, DOI 10.1136/jnnp.2003.019075
   El Solh A, 2003, INTENS CARE MED, V29, P1451, DOI 10.1007/s00134-003-1870-4
   Gleeson K, 1997, CHEST, V111, P1266, DOI 10.1378/chest.111.5.1266
   Grau AJ, 1999, J NEUROL SCI, V171, P115, DOI 10.1016/S0022-510X(99)00261-0
   Hamidon B. B., 2003, SMJ Singapore Medical Journal, V44, P344
   HENON H, 1995, STROKE, V26, P392, DOI 10.1161/01.STR.26.3.392
   Heuschmann PU, 2004, ARCH INTERN MED, V164, P1761, DOI 10.1001/archinte.164.16.1761
   Hilker R, 2003, STROKE, V34, P975, DOI 10.1161/01.STR.0000063373.70993.CD
   Hinchey JA, 2005, STROKE, V36, P1972, DOI 10.1161/01.STR.0000177529.86868.8d
   HUXLEY EJ, 1978, AM J MED, V64, P564, DOI 10.1016/0002-9343(78)90574-0
   Johnston KC, 1998, STROKE, V29, P447, DOI 10.1161/01.STR.29.2.447
   Katzan IL, 2003, NEUROLOGY, V60, P620, DOI 10.1212/01.WNL.0000046586.38284.60
   Khaja AM, 2007, LANCET, V369, P319, DOI 10.1016/S0140-6736(07)60154-8
   Kong KH, 1998, ARCH PHYS MED REHAB, V79, P1535, DOI 10.1016/S0003-9993(98)90415-4
   Langhorne P, 2000, STROKE, V31, P1223, DOI 10.1161/01.STR.31.6.1223
   Lekkou A, 2004, CLIN DIAGN LAB IMMUN, V11, P161, DOI 10.1128/CDLI.11.1.161-167.2004
   LILLIEFORS HW, 1967, J AM STAT ASSOC, V62, P399, DOI 10.2307/2283970
   MAHONEY F I, 1965, Md State Med J, V14, P61
   Meisel C, 2005, NAT REV NEUROSCI, V6, P775, DOI 10.1038/nrn1765
   Meisel C, 2004, STROKE, V35, P2, DOI 10.1161/01.STR.0000109041.89959.4C
   Monneret G, 2006, INTENS CARE MED, V32, P1175, DOI 10.1007/s00134-006-0204-8
   Nakajima M, 2006, ACTA NEUROL SCAND, V113, P36, DOI 10.1111/j.1600-0404.2005.00534.x
   Nakajoh K, 2000, J INTERN MED, V247, P39, DOI 10.1046/j.1365-2796.2000.00565.x
   Perry L, 2001, DYSPHAGIA, V16, P7, DOI 10.1007/s004550000047
   Porzecanski I, 2006, CHEST, V130, P597, DOI 10.1378/chest.130.2.597
   Prass K, 2003, J EXP MED, V198, P725, DOI 10.1084/jem.20021098
   Prass K, 2006, STROKE, V37, P2607, DOI 10.1161/01.STR.0000240409.68739.2b
   Qiang YZ, 2002, J ANTIMICROB CHEMOTH, V49, P549, DOI 10.1093/jac/49.3.549
   Schaumann R, 2000, INT J ANTIMICROB AG, V16, P225, DOI 10.1016/S0924-8579(00)00186-2
   Strohmeyer JC, 2003, CYTOM PART B-CLIN CY, V53B, P54, DOI 10.1002/cyto.b.10031
   TAVES DR, 1974, CLIN PHARMACOL THER, V15, P443
   Toni D, 2004, CEREBROVASC DIS, V17, P30, DOI 10.1159/000074818
   Vargas M, 2006, STROKE, V37, P461, DOI 10.1161/01.STR.0000199138.73365.b3
   Vernino S, 2003, STROKE, V34, P1828, DOI 10.1161/01.STR.0000080534.98416.A0
NR 49
TC 180
Z9 196
U1 1
U2 5
PU PUBLIC LIBRARY SCIENCE
PI SAN FRANCISCO
PA 1160 BATTERY STREET, STE 100, SAN FRANCISCO, CA 94111 USA
SN 1932-6203
J9 PLOS ONE
JI PLoS One
PD MAY 14
PY 2008
VL 3
IS 5
AR e2158
DI 10.1371/journal.pone.0002158
PG 12
WC Multidisciplinary Sciences
WE Science Citation Index Expanded (SCI-EXPANDED)
SC Science & Technology - Other Topics
GA 390OE
UT WOS:000262172800023
PM 18478129
OA gold, Green Submitted, Green Published
DA 2022-06-17
ER

PT J
AU Harms, H
   Grittner, U
   Droge, H
   Meisel, A
AF Harms, H.
   Grittner, U.
   Droege, H.
   Meisel, A.
TI Predicting post-stroke pneumonia: the PANTHERIS score
SO ACTA NEUROLOGICA SCANDINAVICA
LA English
DT Article
DE predictive score; stroke; stroke-associated pneumonia; glasgow coma
   scale; systolic hypertension
ID ACUTE ISCHEMIC-STROKE; PREVENTIVE ANTIBACTERIAL THERAPY; SYMPATHETIC
   ACTIVATION; RISK-FACTORS; INFECTION; CARE; ASPIRATION; IMMUNODEPRESSION;
   ANTIBIOTICS; MORTALITY
AB Objectives - Stroke-associated pneumonia (SAP) is a common complication with a known negative impact on neurological outcome. We developed a score to identify patients at highest risk of SAP in order to promote prophylactic measures. Materials and Methods - We conducted a cohort study on a neurological intensive care unit in patients suffering from acute ischemic MCA infarction. Association of predefined demographics, comorbidities, and clinical characteristics with SAP was investigated using logistic regression analysis. Results Between 2003 and 2010, a total of 335 patients were included in this analysis. Frequency of SAP was 31.3%. A 12-point scoring system was developed based on the following factors: Glasgow Coma Scale (GCS) [GCS < 9 = 5, GCS 9-12 = 2, GCS > 12 = 0], age [< 60 = 0, 60 -80 = 1, > 80 = 2], increase in systolic arterial blood pressure >200 mmHg within the first 24 h after admission [no = 0, yes = 2], and white blood cell count > 11.000/mu l [no = 0, yes = 3]. The score revealed excellent discrimination (AUC = 0.85) and calibration (Nagelkerke's R-2 = 0.46) properties. Predictive properties were reproduced in an internal validation group. Conclusions - The PANTHERIS score is a simple scoring system for the prediction of SAP based on easy-to-assess parameters. By identifying patients at high risk, it may guide intense monitoring or prophylactic measures. This score needs to be validated within external datasets.
C1 [Harms, H.; Grittner, U.; Meisel, A.] Charite, Ctr Stroke Res Berlin CSB, D-10117 Berlin, Germany.
   [Harms, H.; Meisel, A.] Charite, NCRC, D-10117 Berlin, Germany.
   [Harms, H.; Droege, H.; Meisel, A.] Charite, Dept Neurol, D-10117 Berlin, Germany.
   [Grittner, U.] Charite, Dept Biometr & Clin Epidemiol, D-10117 Berlin, Germany.
RP Harms, H (通讯作者)，Charite, Ctr Stroke Res Berlin CSB, NCRC, Dept Neurol, Charitepl 1, D-10117 Berlin, Germany.
EM hendrik.harms@charite.de
RI Grittner, Ulrike/I-2026-2019
OI Grittner, Ulrike/0000-0003-2595-0224; Meisel,
   Andreas/0000-0001-7233-5342
FU European Union [201024, 202213]; Helmholtz Gemeinschaft fur
   Forschungseinrichtungen [SO-022NG]; German Ministry for Health and
   Education [01 EO 08 01]; Deutsche Forschungsgemeinschaft [Exc 257
   NeuroCure]
FX We thank Stephanie Ohlraun for careful revision of the manuscript. This
   study was supported by the European Union's Seventh Framework Programme
   (FP7/2008-2013) under grant agreements 201024 and 202213 (European
   Stroke Network), the Helmholtz Gemeinschaft fur Forschungseinrichtungen
   (SO-022NG), the German Ministry for Health and Education (01 EO 08 01),
   and the Deutsche Forschungsgemeinschaft (Exc 257 NeuroCure).
CR Adams HP, 2007, STROKE, V38, P1655, DOI 10.1161/STROKEAHA.107.181486
   ADAMS HP, 1993, STROKE, V24, P35, DOI 10.1161/01.STR.24.1.35
   Ahmed N, 2004, CEREBROVASC DIS, V18, P206, DOI 10.1159/000079943
   Aslanyan S, 2004, EUR J NEUROL, V11, P49, DOI 10.1046/j.1468-1331.2003.00749.x
   Chamorro A, 2005, STROKE, V36, P1495, DOI 10.1161/01.STR.0000170644.15504.49
   Chamorro A, 2007, J NEUROL SCI, V252, P29, DOI 10.1016/j.jns.2006.10.001
   Chamorro A, 2012, NAT REV NEUROL, V8, P401, DOI 10.1038/nrneurol.2012.98
   Christensen H, 2004, J NEUROL SCI, V217, P175, DOI 10.1016/j.jns.2003.09.013
   Chumbler NR, 2010, NEUROEPIDEMIOLOGY, V34, P193, DOI 10.1159/000289350
   Finlayson O, 2011, NEUROLOGY, V77, P1338, DOI 10.1212/WNL.0b013e31823152b1
   Hacke W, 2008, CEREBROVASC DIS, V25, P457, DOI 10.1159/000131083
   Harms H, 2012, J NEUROL NEUROSUR PS, V83, P1225, DOI 10.1136/jnnp-2012-302194
   Harms H, 2011, CEREBROVASC DIS, V32, P552, DOI 10.1159/000331922
   Harms H, 2008, PLOS ONE, V3, DOI 10.1371/journal.pone.0002158
   Hilker R, 2003, STROKE, V34, P975, DOI 10.1161/01.STR.0000063373.70993.CD
   Hinchey JA, 2005, STROKE, V36, P1972, DOI 10.1161/01.STR.0000177529.86868.8d
   Hug A, 2009, STROKE, V40, P3226, DOI 10.1161/STROKEAHA.109.557967
   Klehmet J, 2009, NEUROSCIENCE, V158, P1184, DOI 10.1016/j.neuroscience.2008.07.044
   Koennecke HC, 2011, NEUROLOGY, V77, P965, DOI 10.1212/WNL.0b013e31822dc795
   Kumar S, 2010, LANCET NEUROL, V9, P105, DOI 10.1016/S1474-4422(09)70266-2
   Kuusinen P, 2012, NEUROCRIT CARE, V16, P123, DOI 10.1007/s12028-011-9570-3
   Kwon HM, 2006, AM J INFECT CONTROL, V34, P64, DOI 10.1016/j.ajic.2005.06.011
   Langmore SE, 1998, DYSPHAGIA, V13, P69, DOI 10.1007/PL00009559
   Meisel C, 2005, NAT REV NEUROSCI, V6, P775, DOI 10.1038/nrn1765
   Naidech AM, 2012, J CRIT CARE, V27, DOI 10.1016/j.jcrc.2011.11.009
   Nederkoorn PJ, 2011, INT J STROKE, V6, P159, DOI 10.1111/j.1747-4949.2010.00555.x
   Perry L, 2001, DYSPHAGIA, V16, P7, DOI 10.1007/s004550000047
   Prass K, 2003, J EXP MED, V198, P725, DOI 10.1084/jem.20021098
   Prass K, 2006, STROKE, V37, P2607, DOI 10.1161/01.STR.0000240409.68739.2b
   Sander D, 2001, NEUROLOGY, V57, P833, DOI 10.1212/WNL.57.5.833
   Schwarz S, 2008, STROKE, V39, P1220, DOI 10.1161/STROKEAHA.107.499533
   Sellars C, 2007, STROKE, V38, P2284, DOI 10.1161/STROKEAHA.106.478156
   van de Beek D, 2009, ARCH NEUROL-CHICAGO, V66, P1076, DOI 10.1001/archneurol.2009.176
   Walter U, 2007, J NEUROL, V254, P1323, DOI 10.1007/s00415-007-0520-0
   Whiting R, 2011, ACTA NEUROL SCAND, V124, P309, DOI 10.1111/j.1600-0404.2010.01476.x
NR 35
TC 54
Z9 66
U1 0
U2 11
PU WILEY
PI HOBOKEN
PA 111 RIVER ST, HOBOKEN 07030-5774, NJ USA
SN 0001-6314
EI 1600-0404
J9 ACTA NEUROL SCAND
JI Acta Neurol. Scand.
PD SEP
PY 2013
VL 128
IS 3
BP 178
EP 184
DI 10.1111/ane.12095
PG 7
WC Clinical Neurology
WE Science Citation Index Expanded (SCI-EXPANDED)
SC Neurosciences & Neurology
GA 201OY
UT WOS:000323152600009
PM 23461541
DA 2022-06-17
ER

PT J
AU Eltringham, SA
   Kilner, K
   Gee, M
   Sage, K
   Bray, BD
   Pownall, S
   Smith, CJ
AF Eltringham, Sabrina A.
   Kilner, Karen
   Gee, Melanie
   Sage, Karen
   Bray, Benjamin D.
   Pownall, Sue
   Smith, Craig J.
TI Impact of Dysphagia Assessment and Management on Risk of
   Stroke-Associated Pneumonia: A Systematic Review
SO CEREBROVASCULAR DISEASES
LA English
DT Review
DE Acute stroke; Dysphagia; Stroke-associated pneumonia
ID FIBEROPTIC ENDOSCOPIC EVALUATION; ACUTE ISCHEMIC-STROKE; GUIDELINES;
   OUTCOMES; CARE; ASPIRATION; INFECTIONS; SWALLOW; SCALE; COST
AB Background: Patients with dysphagia are at an increased risk of stroke-associated pneumonia. There is wide variation in the way patients are screened and assessed during the acute phase. The aim of this review was to identify the methods of assessment and management in acute stroke that influence the risk of stroke-associated pneumonia. Studies of stroke patients that reported dysphagia screening, assessment or management and occurrence of pneumonia during acute phase stroke were screened for inclusion after electronic searches of multiple databases from inception to November 2016. The primary outcome was association with stroke-associated pneumonia. Summary: Twelve studies of 87,824 patients were included. The type of dysphagia screening protocol varied widely across and within studies. There was limited information on what comprised a specialist swallow assessment and alternative feeding was the only management strategy, which was reported for association with stroke-associated pneumonia. Use of a formal screening protocol and early dysphagia screening (EDS) and assessment by a speech and language pathologist (SLP) were associated with a reduced risk of stroke-associated pneumonia. There was marked heterogeneity between the included studies, which precluded meta-analysis. Key Messages: There is variation in the assessment and management of dysphagia in acute stroke. There is increasing evidence that EDS and specialist swallow assessment by an SLP may reduce the odds of stroke-associated pneumonia. There is the potential for other factors to influence the incidence of stroke-associated pneumonia during the acute phase.
C1 [Eltringham, Sabrina A.; Pownall, Sue] Sheffield Teaching Hosp NHS Fdn Trust, Dept Speech & Language Therapy, Glossop Rd, Sheffield S10 2JF, S Yorkshire, England.
   [Eltringham, Sabrina A.; Kilner, Karen; Gee, Melanie; Sage, Karen; Pownall, Sue] Sheffield Hallam Univ, Fac Hlth & Wellbeing, Sheffield, S Yorkshire, England.
   [Bray, Benjamin D.] Royal Coll Physicians, Sentinel Stroke Natl Audit Programme, London, England.
   [Smith, Craig J.] Salford Royal Fdn Trust, Manchester Acad Hlth Sci Ctr, Greater Manchester Comprehens Stroke Ctr, Salford, Lancs, England.
   [Smith, Craig J.] Univ Manchester, Div Cardiovasc Sci, Manchester, Lancs, England.
RP Eltringham, SA (通讯作者)，Sheffield Teaching Hosp NHS Fdn Trust, Dept Speech & Language Therapy, Glossop Rd, Sheffield S10 2JF, S Yorkshire, England.
EM Sabrina.Eltringham@sth.nhs.uk
OI Eltringham, Sabrina/0000-0002-0453-2456; Smith,
   Craig/0000-0002-9078-9919
FU Stroke Association [SE-TSA PGF 2017/03]
FX This work was supported by the Stroke Association (SE-TSA PGF 2017/03).
CR Al-Khaled M, 2016, CEREBROVASC DIS, V42, P81, DOI 10.1159/000445299
   Arnold M, 2016, PLOS ONE, V11, DOI 10.1371/journal.pone.0148424
   Bax L, 2014, J STROKE CEREBROVASC, V23, pE195, DOI 10.1016/j.jstrokecerebrovasdis.2013.09.031
   Beavan J, 2015, BR J NEUROSCI NURS, V11, P10, DOI DOI 10.12968/bjnn.2015.11.Sup2.10
   Booth A, 2008, HEALTH INFO LIBR J, V25, P313, DOI 10.1111/j.1471-1842.2008.00825.x
   Bray BD, 2017, J NEUROL NEUROSUR PS, V88, P25, DOI 10.1136/jnnp-2016-313356
   Brogan E, 2015, J CLIN NEUROSCI, V22, P92, DOI 10.1016/j.jocn.2014.05.035
   Casaubon LK, 2015, INT J STROKE, V10, P924, DOI 10.1111/ijs.12551
   CASP, CASP CHECKL
   Centre for Reviews and Dissemination, 2017, SYST REV GUID UND RE
   Colodny N, 2002, DYSPHAGIA, V17, P308, DOI 10.1007/s00455-002-0073-4
   Daniels SK, 2012, STROKE, V43, P892, DOI 10.1161/STROKEAHA.111.640946
   DERSIMONIAN R, 1986, CONTROL CLIN TRIALS, V7, P177, DOI 10.1016/0197-2456(86)90046-2
   Emsley HC, 2008, LANCET NEUROL, V7, P341, DOI 10.1016/S1474-4422(08)70061-9
   Finlayson O, 2011, NEUROLOGY, V77, P1338, DOI 10.1212/WNL.0b013e31823152b1
   Hacke W, 2008, CEREBROVASC DIS, V25, P457, DOI 10.1159/000131083
   Hannawi Y, 2013, CEREBROVASC DIS, V35, P430, DOI 10.1159/000350199
   Hinchey JA, 2005, STROKE, V36, P1972, DOI 10.1161/01.STR.0000177529.86868.8d
   Hoffmeister L, 2013, BMC NEUROL, V13, DOI 10.1186/1471-2377-13-23
   Horan TC, 2008, AM J INFECT CONTROL, V36, P309, DOI 10.1016/j.ajic.2008.03.002
   Intercollegiate Stroke Working Party, NAT CLIN GUID STROK
   Intercollegiate Stroke Working Party 2016, 2017, NAT CLIN GUID STROK
   Jauch EC, 2013, STROKE, V44, P870, DOI 10.1161/STR.0b013e318284056a
   Joundi RA, 2017, STROKE, V48, P900, DOI 10.1161/STROKEAHA.116.015332
   Katzan IL, 2007, NEUROLOGY, V68, P1938, DOI 10.1212/01.wnl.0000263187.08969.45
   Kishore AK, 2015, STROKE, V46, P1202, DOI 10.1161/STROKEAHA.114.007843
   Leder SB, 2002, DYSPHAGIA, V17, P214, DOI 10.1007/s00455-002-0054-7
   Maeshima S, 2014, J STROKE CEREBROVASC, V23, P484, DOI 10.1016/j.jstrokecerebrovasdis.2013.04.004
   Mann G., 2002, MASA MANN ASSESSMENT
   Martino R, 2005, STROKE, V36, P2756, DOI 10.1161/01.STR.0000190056.76543.eb
   McAllister S, 2016, DYSPHAGIA, V31, P650, DOI 10.1007/s00455-016-9724-8
   Moher D, 2009, PLOS MED, V6, DOI 10.1371/journal.pmed.1000097
   National Heart Lung and Blood Institute, QUAL ASS TOOL PREPOS
   Neyeloff Jeruza L, 2012, BMC Res Notes, V5, P52, DOI 10.1186/1756-0500-5-52
   ODDERSON IR, 1995, ARCH PHYS MED REHAB, V76, P1130, DOI 10.1016/S0003-9993(95)80121-9
   ODDERSON IR, 1993, STROKE, V24, P1823, DOI 10.1161/01.STR.24.12.1823
   Palli C, 2017, STROKE, V48, P2583, DOI 10.1161/STROKEAHA.117.018157
   Perry L, 2000, J CLIN EXCELLENCE, V2, P147
   Smith CJ, 2015, STROKE, V46, P2335, DOI 10.1161/STROKEAHA.115.009617
   Smith EE, 2018, STROKE, V49, pE123, DOI 10.1161/STR.0000000000000159
   Smithard DG, 1996, STROKE, V27, P1200, DOI 10.1161/01.STR.27.7.1200
   Warnecke T, 2017, EUR J NEUROL, V24, P594, DOI 10.1111/ene.13251
   Warnecke T, 2009, CEREBROVASC DIS, V28, P283, DOI 10.1159/000228711
   Westendorp WF, 2011, BMC NEUROL, V11, DOI 10.1186/1471-2377-11-110
NR 44
TC 36
Z9 46
U1 8
U2 25
PU KARGER
PI BASEL
PA ALLSCHWILERSTRASSE 10, CH-4009 BASEL, SWITZERLAND
SN 1015-9770
EI 1421-9786
J9 CEREBROVASC DIS
JI Cerebrovasc. Dis.
PY 2018
VL 46
IS 3-4
BP 97
EP 105
DI 10.1159/000492730
PG 9
WC Clinical Neurology; Peripheral Vascular Disease
WE Science Citation Index Expanded (SCI-EXPANDED)
SC Neurosciences & Neurology; Cardiovascular System & Cardiology
GA HC3ST
UT WOS:000451723600002
PM 30199856
OA Green Accepted, Green Submitted, Bronze
DA 2022-06-17
ER

PT J
AU Liu, DD
   Chu, SF
   Chen, C
   Yang, PF
   Chen, NH
   He, X
AF Liu, Dan-Dan
   Chu, Shi-Feng
   Chen, Chen
   Yang, Peng-Fei
   Chen, Nai-Hong
   He, Xin
TI Research progress in stroke-induced immunodepression syndrome (SIDS) and
   stroke-associated pneumonia (SAP)
SO NEUROCHEMISTRY INTERNATIONAL
LA English
DT Article
DE Stroke-induced immunodepression syndrome; Stroke-associated infection;
   Stroke-associated pneumonia; Cytokines
ID ACUTE ISCHEMIC-STROKE; SYMPATHETIC-NERVOUS-SYSTEM; FOCAL
   CEREBRAL-ISCHEMIA; CHEMOKINE-LIKE FACTOR-1; PITUITARY-ADRENAL AXIS;
   STEM-CELL THERAPY; POSTSTROKE PNEUMONIA; T-CELLS; EXTRACELLULAR
   VESICLES; PREVENTIVE ANTIBIOTICS
AB In recent years, stroke-induced immunodepression syndrome (SIDS) and the resulting stroke -associated infection (SAI) have become a focus of current research efforts. Inflammatory reactions after stroke promote tissue healing and eliminate necrotic cells, whereas excessive inflammatory reactions may cause secondary damage. Stroke-induced immunodepression not only reduces inflammatory reactions and protects brain tissues but also weakens the resistance of the human body against pathogens and leads to infection. Changes in the local and systemic immune system in stroke patients may play an important role in prognosis. Infection is a leading cause of death in patients following stroke, and an evaluation of the prognosis of stroke patients is associated closely with the presence of infectious complications. Among these complications, pneumonia is the most common type of infection observed after acute stroke, which exhibits the greatest effect on the recovery of neurological function. SIDS is closely related to stroke-associated pneumonia (SAP), and the use of immunodepression as an entry point may provide an efficacious treatment target and drug development strategy. An improved understanding of the pathophysiological mechanisms leading to SAP is essential to develop new treatment strategies for improving the outcomes of stroke patients. (C) 2018 Elsevier Ltd. All rights reserved.
C1 [Liu, Dan-Dan; He, Xin] Tianjin Univ Tradit Chinese Med, Tianjin 300193, Peoples R China.
   [Liu, Dan-Dan; Chu, Shi-Feng; Chen, Chen; Yang, Peng-Fei; Chen, Nai-Hong] Chinese Acad Med Sci, Inst Mat Med, State Key Lab Bioact Subst & Funct Nat Med, Beijing 100050, Peoples R China.
   [Liu, Dan-Dan; Chu, Shi-Feng; Chen, Chen; Yang, Peng-Fei; Chen, Nai-Hong] Chinese Acad Med Sci, Neurosci Ctr, Beijing 100050, Peoples R China.
   [Liu, Dan-Dan; Chu, Shi-Feng; Chen, Chen; Yang, Peng-Fei; Chen, Nai-Hong] Peking Union Med Coll, Beijing 100050, Peoples R China.
RP Chen, NH (通讯作者)，Chinese Acad Med Sci, Inst Mat Med, State Key Lab Bioact Subst & Funct Nat Med, Beijing 100050, Peoples R China.; Chen, NH (通讯作者)，Chinese Acad Med Sci, Neurosci Ctr, Beijing 100050, Peoples R China.; Chen, NH (通讯作者)，Peking Union Med Coll, Beijing 100050, Peoples R China.; He, X (通讯作者)，Tianjin Univ Tradit Chinese Med, Sch Chinese Mat Med, 312 Anshanxi Rd, Tianjin 300193, Peoples R China.
EM chennh@imm.ac.cn; hexintn@163.com
RI He, Xin/AHE-0494-2022
FU National Natural Science Foundation of China [81730096, U1402221,
   81603315, 81560685]; CAMS Innovation Fund for Medical Sciences (CIFMS)
   [2016-12M-1004]; Key Research and Development Projects of ShanDong
   [2016ZDJS07A21]; Program for Changjiang Scholars and Innovative Research
   Team in University [IRT_14R41]; PUMC Graduate Education and Teaching
   Reform Project [10023201600801]; Beijing Key Laboratory of New Drug
   Mechanisms and Pharmacological Evaluation Study [BZ0150]; State Key
   Laboratory Fund Open Project [GTZK201610]
FX This work was supported by the National Natural Science Foundation of
   China (81730096, U1402221, 81603315, 81560685), CAMS Innovation Fund for
   Medical Sciences (CIFMS) (2016-12M-1004), Key Research and Development
   Projects of ShanDong (2016ZDJS07A21), Program for Changjiang Scholars
   and Innovative Research Team in University (No. IRT_14R41), PUMC
   Graduate Education and Teaching Reform Project (10023201600801), Beijing
   Key Laboratory of New Drug Mechanisms and Pharmacological Evaluation
   Study (BZ0150), The State Key Laboratory Fund Open Project (GTZK201610).
CR Al-Khaled M, 2016, CEREBROVASC DIS, V42, P81, DOI 10.1159/000445299
   [Anonymous], 2013, MATH PROBL ENG, DOI DOI 10.1103/PHYSREVLETT.110.155003
   Arnold M, 2016, PLOS ONE, V11, DOI 10.1371/journal.pone.0148424
   Artiaga BL, 2016, SCI REP-UK, V6, DOI 10.1038/srep23593
   Ashour Wmr, 2016, J Med Life, V9, P163
   Bang OY, 2016, J STROKE, V18, P256, DOI 10.5853/jos.2016.01263
   Becker KJ, 2016, J NEUROIMMUNOL, V295, P68, DOI 10.1016/j.jneuroim.2016.04.005
   Bellinger DL, 2008, CELL IMMUNOL, V252, P27, DOI 10.1016/j.cellimm.2007.09.005
   Benedek G, 2017, NEUROCHEM INT, V107, P138, DOI 10.1016/j.neuint.2016.10.007
   Braun JS, 2007, EXP NEUROL, V206, P183, DOI 10.1016/j.expneurol.2007.03.032
   Bravo-Alegria J, 2017, NEUROCHEM INT, V107, P127, DOI 10.1016/j.neuint.2017.01.009
   Bustamante A, 2016, EUR J INTERN MED, V29, P9, DOI 10.1016/j.ejim.2015.11.030
   Chamorro A, 2007, STROKE, V38, P1097, DOI 10.1161/01.STR.0000258346.68966.9d
   Chamorro A, 2012, NAT REV NEUROL, V8, P401, DOI 10.1038/nrneurol.2012.98
   Chang KH, 2013, DISABIL REHABIL, V35, P662, DOI 10.3109/09638288.2012.708817
   Chauhan A, 2018, NEUROBIOL AGING, V61, P102, DOI 10.1016/j.neurobiolaging.2017.09.022
   Chen PS, 2014, ACTA NEUROL SCAND, V129, P41, DOI 10.1111/ane.12143
   Chen R, 2016, AM J MED SCI, V351, P380, DOI 10.1016/j.amjms.2016.01.011
   Chen SY, 2017, J STROKE CEREBROVASC, V26, P2778, DOI 10.1016/j.jstrokecerebrovasdis.2017.06.051
   Cheyuo C, 2011, J CEREBR BLOOD F MET, V31, P1187, DOI 10.1038/jcbfm.2011.24
   Colbert JF, 2016, J STROKE CEREBROVASC, V25, P2399, DOI 10.1016/j.jstrokecerebrovasdis.2016.06.008
   Dantzer Robert, 2003, Journal de la Societe de Biologie, V197, P81
   De Michele M, 2007, REGUL PEPTIDES, V143, P69, DOI 10.1016/j.regpep.2007.03.004
   De Raedt S, 2015, NEUROL-NEUROIMMUNOL, V2, DOI 10.1212/NXI.0000000000000071
   Deng QW, 2016, NEUROCHEM RES, V41, P1877, DOI 10.1007/s11064-016-1899-8
   Desilles JP, 2013, STROKE, V44, P1915, DOI 10.1161/STROKEAHA.111.000813
   Dirnagl U, 2007, STROKE, V38, P770, DOI 10.1161/01.STR.0000251441.89665.bc
   Doeppner TR, 2015, STEM CELL TRANSL MED, V4, P1131, DOI 10.5966/sctm.2015-0078
   Doll DN, 2014, AGING DIS, V5, P294, DOI 10.14336/AD.2014.0500294
   Dorrance AM, 2015, COMPR PHYSIOL, V5, P1241, DOI 10.1002/cphy.c140016
   Dotson AL, 2015, J NEUROIMMUNOL, V278, P289, DOI 10.1016/j.jneuroim.2014.11.020
   Dryden M, 2015, CLIN MICROBIOL INFEC, V21, pS27, DOI 10.1016/j.cmi.2015.03.024
   Dziennis S, 2011, BRAIN BEHAV IMMUN, V25, P685, DOI 10.1016/j.bbi.2011.01.009
   El Husseini N, 2014, EXPERT REV NEUROTHER, V14, P217, DOI 10.1586/14737175.2014.877841
   Engel O, 2015, STROKE, V46, P3232, DOI 10.1161/STROKEAHA.115.008989
   Esmaeili A, 2012, INT REV IMMUNOL, V31, P396, DOI 10.3109/08830185.2012.723078
   Furlan JC, 2014, EUR J NEUROL, V21, P215, DOI 10.1111/ene.12233
   Gandara E., 2016, PLOS ONE, V11
   Garcia-Bonilla L, 2012, J NEUROCHEM, V122, P233, DOI 10.1111/j.1471-4159.2012.07773.x
   Gertz K, 2012, BRAIN, V135, P1964, DOI 10.1093/brain/aws075
   Gill D, 2016, CURR OPIN PHARMACOL, V26, P26, DOI 10.1016/j.coph.2015.09.009
   Gill SK, 2016, SCI REP-UK, V6, DOI 10.1038/srep27636
   Gu LJ, 2014, CNS NEUROSCI THER, V20, P67, DOI 10.1111/cns.12160
   Haeusler KG, 2008, CEREBROVASC DIS, V25, P50, DOI 10.1159/000111499
   Han ZP, 2015, EXP NEUROL, V272, P67, DOI 10.1016/j.expneurol.2015.06.006
   Hao L, 2014, BIOMED RES INT, V2014, DOI 10.1155/2014/468748
   Harms H, 2013, ACTA NEUROL SCAND, V128, P178, DOI 10.1111/ane.12095
   Harms H, 2011, CEREBROVASC DIS, V32, P552, DOI 10.1159/000331922
   Harms H, 2008, PLOS ONE, V3, DOI 10.1371/journal.pone.0002158
   Hetze S, 2013, J CEREBR BLOOD F MET, V33, P846, DOI 10.1038/jcbfm.2013.6
   Hilker R, 2003, STROKE, V34, P975, DOI 10.1161/01.STR.0000063373.70993.CD
   Hisham NF, 2013, J STROKE CEREBROVASC, V22, pE4, DOI 10.1016/j.jstrokecerebrovasdis.2012.05.001
   Ho SW, 2015, MEDICINE, V94, DOI 10.1097/MD.0000000000001227
   Hoffmann S, 2017, J CEREBR BLOOD F MET, V37, P3671, DOI 10.1177/0271678X16671964
   Horn S., 2007, AM J PHYSIOL-REG I, V292, pR1881, DOI DOI 10.1152/AJPREGU.00761.2005
   Hu BL, 2016, CELL PHYSIOL BIOCHEM, V40, P155, DOI 10.1159/000452533
   Huang Deng-peng, 2006, Nan Fang Yi Ke Da Xue Xue Bao, V26, P128
   Hurn PD, 2007, J CEREBR BLOOD F MET, V27, P1798, DOI 10.1038/sj.jcbfm.9600482
   Ingeman A, 2011, STROKE, V42, P3214, DOI 10.1161/STROKEAHA.110.610881
   Ishigami K, 2012, HYPERTENS RES, V35, P648, DOI 10.1038/hr.2012.7
   Jin R, 2013, STROKE, V44, P1135, DOI 10.1161/STROKEAHA.111.000633
   Johnston GR, 2009, BRIT J ANAESTH, V102, P453, DOI 10.1093/bja/aep037
   Kalra L, 2015, LANCET, V386, P1835, DOI 10.1016/S0140-6736(15)00126-9
   Kim E, 2014, J CEREBR BLOOD F MET, V34, P1411, DOI 10.1038/jcbfm.2014.101
   Kishore AK, 2015, STROKE, V46, P1202, DOI 10.1161/STROKEAHA.114.007843
   Kong LL, 2014, NEUROCHEM INT, V76, P91, DOI 10.1016/j.neuint.2014.07.004
   Kong LL, 2012, NEUROSCI LETT, V508, P13, DOI 10.1016/j.neulet.2011.11.048
   Koniusz S, 2016, FRONT CELL NEUROSCI, V10, DOI 10.3389/fncel.2016.00109
   Korhonen P, 2015, BRAIN BEHAV IMMUN, V49, P322, DOI 10.1016/j.bbi.2015.06.013
   Kumar D, 2014, J STROKE CEREBROVASC, V23, P2041, DOI 10.1016/j.jstrokecerebrovasdis.2014.03.002
   Kwan J, 2013, J NEUROL NEUROSUR PS, V84, P297, DOI 10.1136/jnnp-2012-302552
   Lambertsen KL, 2012, J CEREBR BLOOD F MET, V32, P1677, DOI 10.1038/jcbfm.2012.88
   Lee SL, 2001, J SURG RES, V100, P150, DOI 10.1006/jsre.2001.6230
   Li G, 2010, J MED CHEM, V53, P1741, DOI 10.1021/jm901652p
   Li GH, 2016, NEURAL REGEN RES, V11, P1015, DOI 10.4103/1673-5374.184506
   Liao CC, 2015, MEDICINE, V94, DOI 10.1097/MD.0000000000002282
   Liesz A, 2015, STROKE, V46, P1422, DOI 10.1161/STROKEAHA.114.008608
   Liesz A, 2011, BRAIN, V134, P704, DOI 10.1093/brain/awr008
   Liesz A, 2009, STROKE, V40, P2849, DOI 10.1161/STROKEAHA.109.549618
   Lin SP, 2016, J NEUROL SCI, V366, P235, DOI 10.1016/j.jns.2016.03.034
   Liu L, 2016, SCI REP-UK, V6, DOI 10.1038/srep36656
   Luo Y, 2015, BRAIN RES, V1597, P86, DOI 10.1016/j.brainres.2014.12.005
   Ma SN, 2013, J NEUROIMMUNOL, V257, P28, DOI 10.1016/j.jneuroim.2013.01.007
   Macrez R, 2011, LANCET NEUROL, V10, P471, DOI 10.1016/S1474-4422(11)70066-7
   Maeshima S, 2014, J STROKE CEREBROVASC, V23, P484, DOI 10.1016/j.jstrokecerebrovasdis.2013.04.004
   Maier IL, 2015, PLOS ONE, V10, DOI 10.1371/journal.pone.0116836
   Martelli D, 2014, AUTON NEUROSCI-BASIC, V182, P65, DOI 10.1016/j.autneu.2013.12.007
   Martino R, 2005, STROKE, V36, P2756, DOI 10.1161/01.STR.0000190056.76543.eb
   Masrur S, 2013, J STROKE CEREBROVASC, V22, pE301, DOI 10.1016/j.jstrokecerebrovasdis.2012.11.013
   Matz K, 2016, BMC NEUROL, V16, DOI 10.1186/s12883-016-0627-y
   McCombe PA, 2008, INT J STROKE, V3, P254, DOI 10.1111/j.1747-4949.2008.00222.x
   McCulloch L, 2017, NAT COMMUN, V8, DOI 10.1038/ncomms15051
   Meisel A, 2015, NAT REV NEUROL, V11, DOI 10.1038/nrneurol.2015.220
   Meisel A, 2015, LANCET, V385, P1486, DOI 10.1016/S0140-6736(15)60076-9
   Meisel C, 2005, NAT REV NEUROSCI, V6, P775, DOI 10.1038/nrn1765
   Meisel C, 2004, STROKE, V35, P2, DOI 10.1161/01.STR.0000109041.89959.4C
   Miller CM, 2016, CURR NEUROL NEUROSCI, V16, DOI 10.1007/s11910-016-0679-9
   Misra V, 2012, NEUROLOGY, V79, pS207, DOI 10.1212/WNL.0b013e31826959d2
   Momosaki R, 2016, J STROKE CEREBROVASC, V25, P1035, DOI 10.1016/j.jstrokecerebrovasdis.2016.01.018
   Mourao AM, 2016, CODAS, V28, P66, DOI 10.1590/2317-1782/20162015072
   Mracsko E, 2014, BRAIN BEHAV IMMUN, V41, P200, DOI 10.1016/j.bbi.2014.05.015
   Niu F, 2017, J STROKE CEREBROVASC, V26, P2065, DOI 10.1016/j.jstrokecerebrovasdis.2016.11.121
   Offner H, 2009, NEUROSCIENCE, V158, P1098, DOI 10.1016/j.neuroscience.2008.05.033
   Offner H, 2006, J CEREBR BLOOD F MET, V26, P654, DOI 10.1038/sj.jcbfm.9600217
   Offner H, 2006, J IMMUNOL, V176, P6523, DOI 10.4049/jimmunol.176.11.6523
   Peng Ying, 2017, Yaoxue Xuebao, V52, P339, DOI 10.16438/j.0513-4870.2016-1018
   Pennypacker KR, 2015, J CEREBR BLOOD F MET, V35, P186, DOI 10.1038/jcbfm.2014.212
   Polderman KH, 2009, CRIT CARE MED, V37, P1101, DOI 10.1097/CCM.0b013e3181962ad5
   Prass K, 2003, J EXP MED, V198, P725, DOI 10.1084/jem.20021098
   Prass K, 2006, STROKE, V37, P2607, DOI 10.1161/01.STR.0000240409.68739.2b
   Procaccini C, 2014, FRONT IMMUNOL, V5, DOI 10.3389/fimmu.2014.00143
   Radak D, 2014, ANGIOLOGY, V65, P723, DOI 10.1177/0003319713503487
   Roemer C, 2015, J NEUROSCI, V35, P7777, DOI 10.1523/JNEUROSCI.1532-14.2015
   Sahan M, 2013, EUR REV MED PHARMACO, V17, P2773
   Sahota P, 2013, INT J STROKE, V8, P60, DOI 10.1111/ijs.12022
   Schmitt E, 2014, TRENDS IMMUNOL, V35, P61, DOI 10.1016/j.it.2013.10.004
   Schwarz Stefan, 2010, Evid Based Med, V15, P18, DOI 10.1136/ebm.15.1.18
   Seifert HA, 2012, METAB BRAIN DIS, V27, P131, DOI 10.1007/s11011-012-9283-0
   Seo HG, 2016, DYSPHAGIA, V31, P160, DOI 10.1007/s00455-015-9670-x
   Shah SV, 2015, J STROKE CEREBROVASC, V24, P1969, DOI 10.1016/j.jstrokecerebrovasdis.2015.04.037
   Shichita T, 2009, NAT MED, V15, P946, DOI 10.1038/nm.1999
   Shim R, 2016, INT J MOL SCI, V17, DOI 10.3390/ijms17010064
   Smith CJ, 2015, EXPERT OPIN INV DRUG, V24, P623, DOI 10.1517/13543784.2015.1020110
   Strecker JK, 2017, NEUROCHEM INT, V107, P117, DOI 10.1016/j.neuint.2016.11.006
   Sui RB, 2011, NEUROL RES, V33, P508, DOI 10.1179/016164111X13007856084205
   Sundboll J, 2016, STROKE, V47, P829, DOI 10.1161/STROKEAHA.115.012231
   Sykora M, 2015, STROKE, V46, P1269, DOI 10.1161/STROKEAHA.114.008260
   Turin TC, 2016, J HYPERTENS, V34, P116, DOI 10.1097/HJH.0000000000000753
   Urra X, 2009, NEUROSCIENCE, V158, P1174, DOI 10.1016/j.neuroscience.2008.06.014
   Urra X, 2017, BRAIN BEHAV IMMUN, V60, P142, DOI 10.1016/j.bbi.2016.10.004
   van de Beek D, 2009, ARCH NEUROL-CHICAGO, V66, P1076, DOI 10.1001/archneurol.2009.176
   Vogelgesang A, 2014, ACTA NEUROL SCAND, V129, P1, DOI 10.1111/ane.12165
   Vogelgesang A, 2008, STROKE, V39, P237, DOI 10.1161/STROKEAHA.107.493635
   Wagner C, 2016, CEREBROVASC DIS, V41, P35, DOI 10.1159/000440733
   Walter U, 2013, EUR J NEUROL, V20, P153, DOI 10.1111/j.1468-1331.2012.03818.x
   Wang W, 2015, MOL NEUROBIOL, V52, P1572, DOI 10.1007/s12035-014-8952-x
   Wang YY, 2014, ENDOCRINOLOGY, V155, P1235, DOI 10.1210/en.2013-1593
   Wang ZK, 2016, NEUROSCI LETT, V633, P62, DOI 10.1016/j.neulet.2016.09.010
   Westendorp WF, 2016, CEREBROVASC DIS, V42, P506, DOI 10.1159/000450926
   Westendorp WF, 2015, LANCET, V385, P1519, DOI 10.1016/S0140-6736(14)62456-9
   Westendorp WF, 2014, TRIALS, V15, DOI 10.1186/1745-6215-15-382
   Westendorp WF, 2011, BMC NEUROL, V11, DOI 10.1186/1471-2377-11-110
   Winklewski PJ, 2014, J NEUROINFLAMM, V11, DOI 10.1186/s12974-014-0213-4
   Wong CHY, 2017, FRONT NEUROL, V8, DOI 10.3389/fneur.2017.00006
   Yan FL, 2014, MED SCI MONITOR, V20, P2489, DOI 10.12659/MSM.890844
   Yilmaz G, 2006, CIRCULATION, V113, P2105, DOI 10.1161/CIRCULATIONAHA.105.593046
   Yu CY, 2013, TRANSL STROKE RES, V4, P477, DOI 10.1007/s12975-013-0281-2
   Yu YJ, 2016, J CLIN NEUROSCI, V33, P124, DOI 10.1016/j.jocn.2016.02.039
   Zhang MJ, 2013, CNS NEUROL DISORD-DR, V12, P371, DOI 10.2174/1871527311312030010
   Zhang Y, 2014, J NEUROINFLAMM, V11, DOI 10.1186/1742-2094-11-79
   Zheng Y, 2015, NEUROSCIENCE, V290, P321, DOI 10.1016/j.neuroscience.2015.01.041
   Zierath D, 2017, STROKE, V48, P497, DOI 10.1161/STROKEAHA.116.016037
   Zuo L, 2016, NEUROSCI LETT, V627, P205, DOI 10.1016/j.neulet.2016.05.066
NR 153
TC 32
Z9 39
U1 3
U2 27
PU PERGAMON-ELSEVIER SCIENCE LTD
PI OXFORD
PA THE BOULEVARD, LANGFORD LANE, KIDLINGTON, OXFORD OX5 1GB, ENGLAND
SN 0197-0186
EI 1872-9754
J9 NEUROCHEM INT
JI Neurochem. Int.
PD MAR
PY 2018
VL 114
BP 42
EP 54
DI 10.1016/j.neuint.2018.01.002
PG 13
WC Biochemistry & Molecular Biology; Neurosciences
WE Science Citation Index Expanded (SCI-EXPANDED)
SC Biochemistry & Molecular Biology; Neurosciences & Neurology
GA GA7CE
UT WOS:000428491400006
PM 29317279
DA 2022-06-17
ER

PT J
AU Ge, YQ
   Wang, QH
   Wang, L
   Wu, HH
   Peng, C
   Wang, JJ
   Xu, Y
   Xiong, G
   Zhang, YY
   Yi, YP
AF Ge, Yanqiu
   Wang, Qinghua
   Wang, Li
   Wu, Honghu
   Peng, Chen
   Wang, Jiajing
   Xu, Yuan
   Xiong, Gang
   Zhang, Yaoyun
   Yi, Yingping
TI Predicting post-stroke pneumonia using deep neural network approaches
SO INTERNATIONAL JOURNAL OF MEDICAL INFORMATICS
LA English
DT Article
DE Acute ischaemic stroke; Pneumonia; Machine learning; Deep learning
ID ACUTE ISCHEMIC-STROKE; RISK-FACTORS; INFECTION; SCORE; MORTALITY; SCALE
AB Background and purpose: Pneumonia is a common complication after stroke, causing an increased length of hospital stay and death. Therefore, the timely and accurate prediction of post-stroke pneumonia would be highly valuable in clinical practice. Previous pneumonia risk score models were often built on simple statistical methods such as logistic regression. This study aims to investigate post-stroke pneumonia prediction models using more advanced machine learning algorithms, specifically deep learning approaches.
   Methods: Using a hospital's electronic health record(EHR) data from 2007-2017, 13,930 eligible patients with acute ischaemic stroke (AIS) were identified to build and evaluate the models (85% of the patients were used for training, and 15% were used for testing). In total, 1012 patients (7.23%) contracted pneumonia during hospitalization. A number of machine learning methods were developed and compared to predict pneumonia in the stroke population in China. In addition to the classic methods (i.e., logistic regression (LR), support vector machines (SVMs), extreme gradient boosting (XGBoost)), methods based on multiple layer perceptron (MLP) neural networks and recurrent neural network (RNNs) (i.e., attention-augmented gated recurrent unit (GRU)) are also implemented to make use of the temporal sequence information in electronic health record (EHR) systems. Prediction models for pneumonia were built for two time windows, i.e., within 7 days and within 14 days after stroke onset. In particular, pneumonia occurring within the 7-day window is considered highly associated with stroke (stroke-associated pneumonia, SAP).
   Main findings: The attention-augmented GRU model achieved the best performance based on an area under the receiver operating characteristic curve (AUC) of 0.928 for pneumonia prediction within 7 days and an AUC of 0.905 for pneumonia prediction within 14 days. This method outperformed the other machine learning-based methods and previously published pneumonia risk score models. Considering that pneumonia prediction after stroke requires a high sensitivity to facilitate its prevention at a relatively low cost (i.e., increasing the nursing level), we also compared the prediction performance using other evaluation criteria by setting the sensitivity to 0.90. The attention-augmented GRU achieved the optimal performance, with a specificity of 0.85, a positive predictive value (PPV) of 0.32 and a negative predictive value (NPV) of 0.99 for pneumonia within 7 days and a specificity of 0.82, a PPV of 0.29 and an NPV of 0.99 for pneumonia within 14 days.
   Conclusions: The deep learning-based predictive model is feasible for stroke patient management and achieves the optimal performance compared to many classic machine learning methods.
C1 [Ge, Yanqiu; Wu, Honghu; Xu, Yuan; Xiong, Gang; Yi, Yingping] Nanchang Univ, Dept Informat, Affiliated Hosp 2, Nanchang, Jiangxi, Peoples R China.
   [Ge, Yanqiu; Peng, Chen; Wang, Jiajing] Nanchang Univ, Sch Publ Hlth, Med Sch, Jiangxi Prov Key Lab Prevent Med, Nanchang, Jiangxi, Peoples R China.
   [Wang, Qinghua; Wang, Li] Nantong Univ, Med Sch, Dept Med Informat, Nantong, Peoples R China.
   [Zhang, Yaoyun] Digital China Hlth Technol Co Ltd, Beijing, Peoples R China.
RP Ge, YQ; Yi, YP (通讯作者)，Nanchang Univ, Dept Informat, Affiliated Hosp 2, Nanchang, Jiangxi, Peoples R China.; Ge, YQ (通讯作者)，Nanchang Univ, Sch Publ Hlth, Med Sch, Jiangxi Prov Key Lab Prevent Med, Nanchang, Jiangxi, Peoples R China.; Wang, QH (通讯作者)，Nantong Univ, Med Sch, Dept Med Informat, Nantong, Peoples R China.
OI Ge, Yanqiu/0000-0003-1456-7254; wang, li/0000-0003-2838-9807
FU National Key R&D Program of China [2018YFC1312902, 2018YFC0116901];
   National Science Foundation of China [81873915, 81960609]; General
   Project of Science and Technology Department of Jiangxi Province
   [20171BBH80025]
FX This work is supported by the National Key R&D Program of China (no.
   2018YFC1312902 & no. 2018YFC0116901), the National Science Foundation of
   China (no. 81873915 & no.GN2 81960609 GN2), and the General Project of
   Science and Technology Department of Jiangxi Province (no.
   20171BBH80025).
CR Amarenco P, 2009, CEREBROVASC DIS, V27, P493, DOI 10.1159/000210432
   [Anonymous], 1989, Stroke, V20, P1407
   Aslanyan S, 2004, EUR J NEUROL, V11, P49, DOI 10.1046/j.1468-1331.2003.00749.x
   Chen TQ, 2016, KDD'16: PROCEEDINGS OF THE 22ND ACM SIGKDD INTERNATIONAL CONFERENCE ON KNOWLEDGE DISCOVERY AND DATA MINING, P785, DOI 10.1145/2939672.2939785
   Chen ZH, 2017, NEUROEPIDEMIOLOGY, V48, P95, DOI 10.1159/000477494
   Cheng JZ, 2016, SCI REP-UK, V6, DOI 10.1038/srep24454
   Chinese Expert Consensus Group on Diagnosis and Treatment of Stroke associated Pneumonia, 2010, CHIN J INTEGR MED, V49, P1075
   Cho K., 2014, COMPUT SCI
   Choi E, 2016, RETAIN INTERPRETABLE
   Chumbler NR, 2010, NEUROEPIDEMIOLOGY, V34, P193, DOI 10.1159/000289350
   Cybenko G., 1989, Mathematics of Control, Signals, and Systems, V2, P303, DOI 10.1007/BF02551274
   Emsley HC, 2008, LANCET NEUROL, V7, P341, DOI 10.1016/S1474-4422(08)70061-9
   Hearst MA, 1998, IEEE INTELL SYST APP, V13, P18, DOI 10.1109/5254.708428
   Hoffmann S, 2012, STROKE, V43, P2617, DOI 10.1161/STROKEAHA.112.653055
   Horne B. G., 1995, Advances in Neural Information Processing Systems 7, P697
   Ji RJ, 2013, STROKE, V44, P1303, DOI 10.1161/STROKEAHA.111.000598
   Kammersgaard L P, 2001, J Stroke Cerebrovasc Dis, V10, P217, DOI 10.1053/jscd.2001.30366
   Kasner SE, 1999, STROKE, V30, P1534, DOI 10.1161/01.STR.30.8.1534
   Katzan IL, 2003, NEUROLOGY, V60, P620, DOI 10.1212/01.WNL.0000046586.38284.60
   Koennecke HC, 2011, NEUROLOGY, V77, P965, DOI 10.1212/WNL.0b013e31822dc795
   Kwon HM, 2006, AM J INFECT CONTROL, V34, P64, DOI 10.1016/j.ajic.2005.06.011
   Li L, 2014, WORLD J EMERG MED, V5, P209, DOI [10.5847/wjem.j.1920-8642.2014.03.009, 10.5847/wjem.j.issn.1920-8642.2014.03.009]
   Miotto R, 2016, SCI REP-UK, V6, DOI 10.1038/srep26094
   Ovbiagele Bruce, 2006, J Stroke Cerebrovasc Dis, V15, P209
   Pascanu R., 2012, ABS12115063 CORR, V2, P417
   Sellars C, 2007, STROKE, V38, P2284, DOI 10.1161/STROKEAHA.106.478156
   Van Der Malsburg C., 1986, BRAIN THEORY
   Vargas M, 2006, STROKE, V37, P461, DOI 10.1161/01.STR.0000199138.73365.b3
   Vermeij FH, 2009, CEREBROVASC DIS, V27, P465, DOI 10.1159/000210093
   WALKER SH, 1967, BIOMETRIKA, V54, P167, DOI 10.2307/2333860
   Walter U, 2007, J NEUROL, V254, P1323, DOI 10.1007/s00415-007-0520-0
   Wang PL, 2012, CHINESE MED J-PEKING, V125, P2449, DOI 10.3760/cma.j.issn.0366-6999.2012.14.010
   Westendorp WF, 2011, BMC NEUROL, V11, DOI 10.1186/1471-2377-11-110
   Wu DF, 2010, INT J NEURAL SYST, V20, P109, DOI 10.1142/S0129065710002292
   Yuan MZ, 2015, EXPERT REV ANTI-INFE, V13, P1289, DOI 10.1586/14787210.2015.1085302
NR 35
TC 22
Z9 23
U1 9
U2 36
PU ELSEVIER IRELAND LTD
PI CLARE
PA ELSEVIER HOUSE, BROOKVALE PLAZA, EAST PARK SHANNON, CO, CLARE, 00000,
   IRELAND
SN 1386-5056
EI 1872-8243
J9 INT J MED INFORM
JI Int. J. Med. Inform.
PD DEC
PY 2019
VL 132
AR 103986
DI 10.1016/j.ijmedinf.2019.103986
PG 8
WC Computer Science, Information Systems; Health Care Sciences & Services;
   Medical Informatics
WE Science Citation Index Expanded (SCI-EXPANDED)
SC Computer Science; Health Care Sciences & Services; Medical Informatics
GA JG5YY
UT WOS:000492149900019
PM 31629312
OA hybrid
DA 2022-06-17
ER

PT J
AU Ghelani, DP
   Kim, HA
   Zhang, SR
   Drummond, GR
   Sobey, CG
   De Silva, TM
AF Ghelani, Drishti P.
   Kim, Hyun Ah
   Zhang, Shenpeng R.
   Drummond, Grant R.
   Sobey, Christopher G.
   De Silva, T. Michael
TI Ischemic stroke and infection: A brief update on mechanisms and
   potential therapies
SO BIOCHEMICAL PHARMACOLOGY
LA English
DT Review
DE Ischemic stroke; Immunosuppression; Post-stroke infection; Gut
   microbiota; Antimicrobial drugs; Immunomodulatory therapy
ID URINARY-TRACT-INFECTION; NERVOUS-SYSTEM; T-CELLS; MEDICAL COMPLICATIONS;
   COMMENSAL BACTERIA; CEREBRAL-ISCHEMIA; BRAIN-BARRIER; MOUSE MODEL;
   PNEUMONIA; RISK
AB Ischemic stroke triggers a multifaceted inflammatory response in the brain that contributes to secondary brain injury and infarct expansion. In parallel with brain inflammation, ischemic stroke also leads to post-stroke immunosuppression. Stroke-induced leukopenia then predisposes patients to opportunistic infections potentially leading to pneumonia or unrinary tract infections and a worsened stroke outcome. There is evidence that the hypothalamic-pituitaryadrenal axis plays an important role in the etiology of post-stroke immunosuppression, by which prolonged glucocorticoid signalling leads to changes in immune responses. While opportunistic microbes in hospitals have been thought to be the source of infection, recent studies have reported that gut flora may also be a cause of post-stroke infection as a consequence of compromised integrity of the gut barrier after stroke. While antimicrobial drugs would appear to be a rational form of treatment for bacterial infections in stroke patients, the rise in drug-resistant bacteria and possible adverse effects of disrupting beneficial gut flora represent major challenges with these drugs. Considering the prominent role of gut microbiota in modulating immune responses, protecting and restoring the post-stroke gut bacteriome may provide significant benefit in the context of post-stroke infection. With such broad aspects of post-stroke infection occurring together with an extensive inflammatory response in the brain, a carefully considered administration of therapies for ischemic stroke is warranted.
C1 [Sobey, Christopher G.] La Trobe Univ, Dept Physiol Anat & Microbiol, Sch Life Sci, Bundoora, Vic, Australia.
   La Trobe Univ, Ctr Cardiovasc Biol & Dis Res, Sch Life Sci, Bundoora, Vic, Australia.
RP Sobey, CG (通讯作者)，La Trobe Univ, Dept Physiol Anat & Microbiol, Sch Life Sci, Bundoora, Vic, Australia.
EM c.sobey@latrobe.edu.au
RI Sobey, Christopher/A-2786-2008
OI Sobey, Christopher/0000-0001-6525-9097
FU National Health and Medical Research Council of Australia (NHMRC)
   [606488, 1064686, 1085323, 1163282, 2003156]
FX The authors are supported by Grants from the National Health and Medical
   Research Council of Australia (NHMRC) (606488; 1064686; 1085323;
   1163282; 2003156) .
CR Alfieri DF, 2017, METAB BRAIN DIS, V32, P493, DOI 10.1007/s11011-016-9939-2
   Amantea D, 2016, ASSAY DRUG DEV TECHN, V14, P298, DOI 10.1089/adt.2016.728
   Arpaia N, 2013, NATURE, V504, P451, DOI 10.1038/nature12726
   Baccetto SL, 2019, INT J MOL SCI, V20, DOI 10.3390/ijms20205184
   Bak S, 2003, STROKE, V34, P379, DOI 10.1161/01.STR.0000053029.45352.A0
   Barlas RS, 2019, J STROKE CEREBROVASC, V28, P1448, DOI 10.1016/j.jstrokecerebrovasdis.2019.03.024
   Baron JC, 2014, J CEREBR BLOOD F MET, V34, P2, DOI 10.1038/jcbfm.2013.188
   Beal CC, 2010, J NEUROSCI NURS, V42, P80, DOI 10.1097/JNN.0b013e3181ce5c70
   Benakis C, 2016, NAT MED, V22, P516, DOI 10.1038/nm.4068
   Bernard SC, 2014, NAT MED, V20, P725, DOI 10.1038/nm.3563
   Bosel J, 2017, STROKE, V48, P2638, DOI 10.1161/STROKEAHA.117.017794
   Brinkmann V, 2004, SCIENCE, V303, P1532, DOI 10.1126/science.1092385
   Bruniera FR, 2015, EUR REV MED PHARMACO, V19, P694
   Cain DW, 2017, NAT REV IMMUNOL, V17, P233, DOI 10.1038/nri.2017.1
   Chen RZ, 2019, PHARMACOL RES, V148, DOI 10.1016/j.phrs.2019.104403
   Courties G, 2019, CIRC RES, V124, P1372, DOI 10.1161/CIRCRESAHA.118.314518
   Courties G, 2015, CIRC RES, V116, P407, DOI 10.1161/CIRCRESAHA.116.305207
   Crapser J, 2016, AGING-US, V8, P1049, DOI 10.18632/aging.100952
   Dai CS, 2019, ACS CHEM NEUROSCI, V10, P120, DOI 10.1021/acschemneuro.8b00300
   Damsker JM, 2009, IMMUNOLOGY, V126, P55, DOI 10.1111/j.1365-2567.2008.02877.x
   Denieffe S, 2013, BRAIN BEHAV IMMUN, V34, P86, DOI 10.1016/j.bbi.2013.07.174
   Dziedzic T, 2007, J NEUROL SCI, V252, P53, DOI 10.1016/j.jns.2006.10.007
   Engel O, 2015, STROKE, V46, P3232, DOI 10.1161/STROKEAHA.115.008989
   Evans MA, 2018, STROKE, V49, P700, DOI 10.1161/STROKEAHA.117.019136
   Fang WR, 2018, THERANOSTICS, V8, P3530, DOI 10.7150/thno.24475
   Furness JB, 2012, NAT REV GASTRO HEPAT, V9, P286, DOI 10.1038/nrgastro.2012.32
   Gebhardt T, 2005, EUR J IMMUNOL, V35, P1124, DOI 10.1002/eji.200425869
   Ginsberg MD, 1997, AM J NEURORADIOL, V18, P1435
   Gwinn WM, 2006, J IMMUNOL, V177, P4870, DOI 10.4049/jimmunol.177.7.4870
   Hacke W, 2008, NEW ENGL J MED, V359, P1317, DOI 10.1056/NEJMoa0804656
   Haeusler KG, 2008, CEREBROVASC DIS, V25, P50, DOI 10.1159/000111499
   Harms H, 2013, ACTA NEUROL SCAND, V128, P178, DOI 10.1111/ane.12095
   Henriksson KM, 2012, INT J STROKE, V7, P276, DOI 10.1111/j.1747-4949.2011.00706.x
   Herold MJ, 2006, CELL MOL LIFE SCI, V63, P60, DOI 10.1007/s00018-005-5390-y
   Herzig SJ, 2009, JAMA-J AM MED ASSOC, V301, P2120, DOI 10.1001/jama.2009.722
   Hilker R, 2003, STROKE, V34, P975, DOI 10.1161/01.STR.0000063373.70993.CD
   Hinchey JA, 2005, STROKE, V36, P1972, DOI 10.1161/01.STR.0000177529.86868.8d
   Hoek RM, 2000, SCIENCE, V290, P1768, DOI 10.1126/science.290.5497.1768
   Hoffmann S, 2017, J CEREBR BLOOD F MET, V37, P3671, DOI 10.1177/0271678X16671964
   Hu JS, 2010, J CELL MOL MED, V14, P2132, DOI 10.1111/j.1582-4934.2010.01012.x
   Huang GQ, 2019, CLIN INTERV AGING, V14, P2305, DOI 10.2147/CIA.S230255
   Huang YN, 2015, J NEUROINFLAMM, V12, DOI 10.1186/s12974-015-0370-0
   Hug A, 2009, STROKE, V40, P3226, DOI 10.1161/STROKEAHA.109.557967
   Iadecola C, 2011, NAT MED, V17, P796, DOI 10.1038/nm.2399
   Iadecolar C, 2020, J CLIN INVEST, V130, P2777, DOI 10.1172/JCI135530
   Ishigami K, 2012, HYPERTENS RES, V35, P648, DOI 10.1038/hr.2012.7
   Jenmalm MC, 2006, J IMMUNOL, V176, P191, DOI 10.4049/jimmunol.176.1.191
   Ji RJ, 2013, STROKE, V44, P1303, DOI 10.1161/STROKEAHA.111.000598
   Jiang C, 2017, ONCOTARGET, V8, P3553, DOI 10.18632/oncotarget.12201
   Jih JS, 2009, ACTA DERM-VENEREOL, V89, P612, DOI 10.2340/00015555-0729
   Jin R, 2019, FRONT NEUROL, V10, DOI 10.3389/fneur.2019.00853
   Jin R, 2017, STROKE, V48, P3356, DOI 10.1161/STROKEAHA.117.018839
   Kajta M, 2009, NEUROCHEM INT, V55, P265, DOI 10.1016/j.neuint.2009.03.010
   Kalra L, 2015, LANCET, V386, P1835, DOI 10.1016/S0140-6736(15)00126-9
   Katayama Y, 2017, LIFE SCI, V168, P7, DOI 10.1016/j.lfs.2016.11.004
   Katayama Y, 2016, NEUROL RES, V38, P275, DOI 10.1080/01616412.2016.1138662
   Katzan IL, 2003, NEUROLOGY, V60, P620, DOI 10.1212/01.WNL.0000046586.38284.60
   Kim HA, 2014, FRONT CELL NEUROSCI, V8, DOI 10.3389/fncel.2014.00365
   Langhorne P, 2000, STROKE, V31, P1223, DOI 10.1161/01.STR.31.6.1223
   Lee S, 2015, STROKE, V46, P537, DOI 10.1161/STROKEAHA.114.007298
   Liesz A, 2009, STROKE, V40, P2849, DOI 10.1161/STROKEAHA.109.549618
   Lin SM, 2019, BMJ OPEN, V9, DOI 10.1136/bmjopen-2018-024180
   Liu Q, 2017, IMMUNITY, V46, P474, DOI 10.1016/j.immuni.2017.02.015
   Liu XD, 2014, AM J RESP CELL MOL, V50, P40, DOI 10.1165/rcmb.2013-0211OC
   Ma H, 2019, NEW ENGL J MED, V380, P1795, DOI 10.1056/NEJMoa1813046
   Maier IL, 2015, PLOS ONE, V10, DOI 10.1371/journal.pone.0116836
   Mao LL, 2019, ANN INDIAN ACAD NEUR, V22, P395, DOI 10.4103/aian.AIAN_212_18
   Martin-Loeches I, 2015, J INFECTION, V70, P213, DOI 10.1016/j.jinf.2014.10.004
   Martino R, 2005, STROKE, V36, P2756, DOI 10.1161/01.STR.0000190056.76543.eb
   Mascia L, 2009, NEUROCRIT CARE, V11, P417, DOI 10.1007/s12028-009-9242-8
   Matz K, 2016, BMC NEUROL, V16, DOI 10.1186/s12883-016-0627-y
   McLean DE, 2004, ARCH PHYS MED REHAB, V85, P466, DOI 10.1016/S0003-9993(03)00484-2
   McNamee EN, 2011, P NATL ACAD SCI USA, V108, P16711, DOI 10.1073/pnas.1111982108
   Meisel C, 2005, NAT REV NEUROSCI, V6, P775, DOI 10.1038/nrn1765
   Meisel C, 2004, STROKE, V35, P2, DOI 10.1161/01.STR.0000109041.89959.4C
   Mravec B, 2010, AUTON NEUROSCI-BASIC, V158, P8, DOI 10.1016/j.autneu.2010.08.009
   Murray V, 2010, J INTERN MED, V267, P191, DOI 10.1111/j.1365-2796.2009.02205.x
   Nau R, 2010, CLIN MICROBIOL REV, V23, P858, DOI 10.1128/CMR.00007-10
   Nold MF, 2010, NAT IMMUNOL, V11, P1014, DOI 10.1038/ni.1944
   Obiora E, 2013, THORAX, V68, P163, DOI 10.1136/thoraxjnl-2012-202374
   Offner H, 2006, J CEREBR BLOOD F MET, V26, P654, DOI 10.1038/sj.jcbfm.9600217
   Offner H, 2006, J IMMUNOL, V176, P6523, DOI 10.4049/jimmunol.176.11.6523
   Petrelli F, 2016, EUR J PHARMACOL, V791, P518, DOI 10.1016/j.ejphar.2016.09.030
   Prass K, 2003, J EXP MED, V198, P725, DOI 10.1084/jem.20021098
   Reardon C, 2013, P NATL ACAD SCI USA, V110, P1410, DOI 10.1073/pnas.1221655110
   Ren XF, 2011, J NEUROSCI, V31, P8556, DOI 10.1523/JNEUROSCI.1623-11.2011
   Ritzel RM, 2019, J NEUROINFLAMM, V16, DOI 10.1186/s12974-019-1426-3
   Ritzel RM, 2018, ACTA NEUROPATHOL, V136, P89, DOI 10.1007/s00401-018-1859-2
   Roemer C, 2015, J NEUROSCI, V35, P7777, DOI 10.1523/JNEUROSCI.1532-14.2015
   Ruhnau J, 2014, STROKE, V45, P794, DOI 10.1161/STROKEAHA.113.003342
   Ruiz S, 2008, J BIOL CHEM, V283, P5554, DOI 10.1074/jbc.M708566200
   Sadarangani SP, 2015, MAYO CLIN PROC, V90, P109, DOI 10.1016/j.mayocp.2014.09.006
   Samary CS, 2018, CRIT CARE, V22, DOI 10.1186/s13054-018-2164-0
   Samary CS, 2016, CRIT CARE, V20, DOI 10.1186/s13054-016-1573-1
   Sanders RD, 2013, CRIT CARE MED, V41, P1627, DOI 10.1097/CCM.0b013e31827c0c8d
   Sarkar M, 2008, ANN INTERN MED, V149, P391, DOI 10.7326/0003-4819-149-6-200809160-00005
   Seizer P, 2011, ARTERIOSCL THROM VAS, V31, P1377, DOI 10.1161/ATVBAHA.111.225771
   Shim R, 2020, TRANSL STROKE RES, V11, P387, DOI 10.1007/s12975-019-00738-3
   Shim R, 2016, INT J MOL SCI, V17, DOI 10.3390/ijms17010064
   Singh V, 2018, J CEREBR BLOOD F MET, V38, P1293, DOI 10.1177/0271678X18780130
   Singh V, 2016, J NEUROSCI, V36, P7428, DOI 10.1523/JNEUROSCI.1114-16.2016
   Smith C, 2019, J NEUROL SCI, V403, P146, DOI 10.1016/j.jns.2019.06.005
   Smith CJ, 2019, FRONT NEUROL, V10, DOI 10.3389/fneur.2019.00504
   Song TJ, 2019, PLOS ONE, V14, DOI 10.1371/journal.pone.0216750
   Stanley D, 2016, NAT MED, V22, P1277, DOI 10.1038/nm.4194
   Stott DJ, 2009, QJM-INT J MED, V102, P243, DOI 10.1093/qjmed/hcp012
   Theodorou GL, 2008, CLIN EXP IMMUNOL, V152, P456, DOI 10.1111/j.1365-2249.2008.03650.x
   Tremaroli V, 2012, NATURE, V489, P242, DOI 10.1038/nature11552
   Tung YC, 2020, PLOS ONE, V15, DOI 10.1371/journal.pone.0228409
   Turan A, 2020, ANESTHESIOLOGY, V132, P121, DOI 10.1097/ALN.0000000000003000
   Urra X, 2009, NEUROSCIENCE, V158, P1174, DOI 10.1016/j.neuroscience.2008.06.014
   Vahidy FS, 2016, J CEREBR BLOOD F MET, V36, P1012, DOI 10.1177/0271678X15607880
   Vila N, 2003, STROKE, V34, P671, DOI 10.1161/01.STR.0000057976.53301.69
   Virani SS, 2020, CIRCULATION, V141, pE139, DOI 10.1161/CIR.0000000000000757
   Vogelgesang A, 2008, STROKE, V39, P237, DOI 10.1161/STROKEAHA.107.493635
   Waterer GW, 2001, CRIT CARE MED, V29, pN75, DOI 10.1097/00003246-200104001-00004
   Wen SW, 2019, AGING CELL, V18, DOI 10.1111/acel.12980
   Westendorp WF, 2015, LANCET, V385, P1519, DOI 10.1016/S0140-6736(14)62456-9
   Westendorp WF, 2011, BMC NEUROL, V11, DOI 10.1186/1471-2377-11-110
   Woiciechowsky C, 1999, CRIT CARE, V3, pR107, DOI 10.1186/cc375
   Wong CHY, 2011, SCIENCE, V334, P101, DOI 10.1126/science.1210301
   Woodruff TM, 2011, MOL NEURODEGENER, V6, DOI 10.1186/1750-1326-6-11
   Yan TY, 2018, AM J INFECT CONTROL, V46, P402, DOI 10.1016/j.ajic.2017.10.001
   Yoshioka D, 2016, ANTIMICROB AGENTS CH, V60, P6146, DOI 10.1128/AAC.01024-16
   Yuan M, 2019, BMC NEUROL, V19, DOI 10.1186/s12883-019-1481-5
   Zbesko JC, 2021, BRAIN BEHAV IMMUN, V91, P578, DOI 10.1016/j.bbi.2020.09.014
   Zhang SPR, 2021, TRENDS PHARMACOL SCI, V42, P96, DOI 10.1016/j.tips.2020.11.010
   Zhang SR, 2019, SCI REP-UK, V9, DOI 10.1038/s41598-019-43364-7
   Zhang SPR, 2018, JCI INSIGHT, V3, DOI 10.1172/jci.insight.121560
   Zhao HM, 2019, NEURAL REGEN RES, V14, P1772, DOI 10.4103/1673-5374.258411
   Zheng Z, 2004, NEUROL RES, V26, P884, DOI 10.1179/016164104X2357
NR 131
TC 3
Z9 3
U1 4
U2 8
PU PERGAMON-ELSEVIER SCIENCE LTD
PI OXFORD
PA THE BOULEVARD, LANGFORD LANE, KIDLINGTON, OXFORD OX5 1GB, ENGLAND
SN 0006-2952
EI 1873-2968
J9 BIOCHEM PHARMACOL
JI Biochem. Pharmacol.
PD NOV
PY 2021
VL 193
AR 114768
DI 10.1016/j.bcp.2021.114768
EA SEP 2021
PG 10
WC Pharmacology & Pharmacy
WE Science Citation Index Expanded (SCI-EXPANDED)
SC Pharmacology & Pharmacy
GA WD5MK
UT WOS:000704984300007
PM 34543657
DA 2022-06-17
ER

PT J
AU Teh, WH
   Smith, CJ
   Barlas, RS
   Wood, AD
   Bettencourt-Silva, JH
   Clark, AB
   Metcalf, AK
   Bowles, KM
   Potter, JF
   Myint, PK
AF Teh, W. H.
   Smith, C. J.
   Barlas, R. S.
   Wood, A. D.
   Bettencourt-Silva, J. H.
   Clark, A. B.
   Metcalf, A. K.
   Bowles, K. M.
   Potter, J. F.
   Myint, P. K.
TI Impact of stroke-associated pneumonia on mortality, length of
   hospitalization, and functional outcome
SO ACTA NEUROLOGICA SCANDINAVICA
LA English
DT Article
DE acute stroke; mortality; prognosis; stroke-associated pneumonia
ID ACUTE ISCHEMIC-STROKE; ASPIRATION PNEUMONIA; RISK-FACTORS; MEDICAL
   COMPLICATIONS; ACID ASPIRATION; LUNG INJURY; INFECTION; CARE; MORBIDITY;
   DIAGNOSIS
AB ObjectivesStroke-associated pneumonia (SAP) is common and associated with adverse outcomes. Data on its impact beyond 1year are scarce.
   Materials and methodsThis observational study was conducted in a cohort of stroke patients admitted consecutively to a tertiary referral center in the east of England, UK (January 2003-April 2015). Logistic regression models examined inpatient mortality and length of stay (LOS). Cox regression models examined longer-term mortality at predefined time periods (0-90days, 90days-1year, 1-3years, and 3-10years) for SAP. Effect of SAP on functional outcome at discharge was assessed using logistic regression.
   ResultsA total of 9238 patients (mean age [SD] 77.61 +/- 11.88years) were included. SAP was diagnosed in 1083 (11.7%) patients. The majority of these cases (n=658; 60.8%) were aspiration pneumonia. After controlling for age, sex, stroke type, Oxfordshire Community Stroke Project (OCSP) classification, prestroke modified Rankin scale, comorbidities, and acute illness markers, mortality estimates remained significant at 3 time periods: inpatient (OR 5.87, 95%CI [4.97-6.93]), 0-90days (2.17 [1.97-2.40]), and 91-365days (HR 1.31 [1.03-1.67]). SAP was also associated with higher odds of long LOS (OR 1.93 [1.67-2.22]) and worse functional outcome (OR 7.17 [5.44-9.45]). In this cohort, SAP did not increase mortality risk beyond 1year post-stroke, but it was associated with reduced mortality beyond 3years.
   ConclusionsStroke-associated pneumonia is not associated with increased long-term mortality, but it is linked with increased mortality up to 1year, prolonged LOS, and poor functional outcome on discharge. Targeted intervention strategies are required to improve outcomes of SAP patients who survive to hospital discharge.
C1 [Teh, W. H.; Barlas, R. S.; Wood, A. D.; Bettencourt-Silva, J. H.; Myint, P. K.] Univ Aberdeen, Inst Appl Hlth Sci, Sch Med Med Sci & Nutr, Aberdeen, Scotland.
   [Smith, C. J.] Salford Royal NHS Fdn Trust, Manchester Acad Hlth Sci Ctr, Greater Manchester Comprehens Stroke Ctr, Salford, Lancs, England.
   [Smith, C. J.] Univ Manchester, Fac Biol Med & Hlth, Manchester, Lancs, England.
   [Clark, A. B.; Bowles, K. M.; Potter, J. F.] Univ East Anglia, Norwich Med Sch, Norwich, Norfolk, England.
   [Bettencourt-Silva, J. H.; Metcalf, A. K.; Bowles, K. M.; Potter, J. F.; Myint, P. K.] Norwich Cardiovasc Res Grp, Stroke Res Grp, Norwich Res Pk, Norwich, Norfolk, England.
   [Metcalf, A. K.] Norfolk & Norwich Univ Hosp NHS Fdn Trust, Stroke Serv, Norwich, Norfolk, England.
RP Myint, PK (通讯作者)，Univ Aberdeen, Sch Med Med Sci & Nutr, Aberdeen, Scotland.
EM phyo.myint@abdn.ac.uk
RI Bettencourt-Silva, Joao H/D-6186-2013; myint, phyo/G-5730-2013
OI Bettencourt-Silva, Joao H/0000-0002-4562-0911; myint,
   phyo/0000-0003-3852-6158; Smith, Craig/0000-0002-9078-9919; Clark,
   Allan/0000-0003-2965-8941; Teh, Wen Hui/0000-0003-2935-1886; Bowles,
   Kristian/0000-0003-1334-4526
CR Amigoni M, 2008, ANESTHESIOLOGY, V108, P1037, DOI 10.1097/ALN.0b013e318173f64f
   Aslanyan S, 2004, EUR J NEUROL, V11, P49, DOI 10.1046/j.1468-1331.2003.00749.x
   Bae HJ, 2005, STROKE, V36, P2441, DOI 10.1161/01.STR.0000185721.73445.fd
   BAMFORD J, 1991, LANCET, V337, P1521, DOI 10.1016/0140-6736(91)93206-O
   Davenport RJ, 1996, STROKE, V27, P415, DOI 10.1161/01.STR.27.3.415
   Emsley HCA, 2003, J NEUROIMMUNOL, V139, P93, DOI 10.1016/S0165-5728(03)00134-6
   Emsley HC, 2008, LANCET NEUROL, V7, P341, DOI 10.1016/S1474-4422(08)70061-9
   Finlayson O, 2011, NEUROLOGY, V77, P1338, DOI 10.1212/WNL.0b013e31823152b1
   Hannawi Y, 2013, CEREBROVASC DIS, V35, P430, DOI 10.1159/000350199
   Hassan A., 2006, SMJ Singapore Medical Journal, V47, P204
   Hong KS, 2008, EUR J NEUROL, V15, P1324, DOI 10.1111/j.1468-1331.2008.02310.x
   Ickenstein GW, 2010, J NEUROL, V257, P1492, DOI 10.1007/s00415-010-5558-8
   Ifejika-Jones NL, 2012, AM J PHYS MED REHAB, V91, P141, DOI 10.1097/PHM.0b013e31823caa8d
   Ingeman A, 2011, STROKE, V42, P167, DOI 10.1161/STROKEAHA.110.599738
   Kalra L, 2015, LANCET, V386, P1835, DOI 10.1016/S0140-6736(15)00126-9
   Katzan IL, 2003, NEUROLOGY, V60, P620, DOI 10.1212/01.WNL.0000046586.38284.60
   Kishore AK, 2015, STROKE, V46, P1202, DOI 10.1161/STROKEAHA.114.007843
   Koennecke HC, 2011, NEUROLOGY, V77, P965, DOI 10.1212/WNL.0b013e31822dc795
   Ladenvall C, 2006, STROKE, V37, P2018, DOI 10.1161/01.STR.0000231872.86071.68
   Lanspa MJ, 2015, J HOSP MED, V10, P90, DOI 10.1002/jhm.2280
   Lanspa MJ, 2013, J HOSP MED, V8, P83, DOI 10.1002/jhm.1996
   Lim WS, 2009, THORAX, V64, P1, DOI 10.1136/thx.2009.121434
   Marik PE, 2001, NEW ENGL J MED, V344, P665, DOI 10.1056/NEJM200103013440908
   Meisel A, 2015, NAT REV NEUROL, V11, DOI 10.1038/nrneurol.2015.220
   Naidech AM, 2012, J CRIT CARE, V27, DOI 10.1016/j.jcrc.2011.11.009
   Pawlik MT, 2005, CHEST, V127, P613, DOI 10.1378/chest.127.2.613
   Sellars C, 2007, STROKE, V38, P2284, DOI 10.1161/STROKEAHA.106.478156
   Smith CJ, 2015, STROKE, V46, P2335, DOI 10.1161/STROKEAHA.115.009617
   Smith CJ, 2013, J NEUROIMMUNE PHARM, V8, P867, DOI 10.1007/s11481-013-9469-1
   Smith EE, 2010, NEUROLOGY, V75, P456, DOI 10.1212/WNL.0b013e3181ebdd8d
   Thomson J, 2016, PEDIATRICS, V137, DOI 10.1542/peds.2015-1612
   VANSWIETEN JC, 1988, STROKE, V19, P604, DOI 10.1161/01.STR.19.5.604
   Vermeij FH, 2009, CEREBROVASC DIS, V27, P465, DOI 10.1159/000210093
   Westendorp WF, 2015, LANCET, V385, P1519, DOI 10.1016/S0140-6736(14)62456-9
   Wilson RD, 2012, J STROKE CEREBROVASC, V21, P61, DOI 10.1016/j.jstrokecerebrovasdis.2010.05.002
NR 35
TC 37
Z9 49
U1 2
U2 17
PU WILEY
PI HOBOKEN
PA 111 RIVER ST, HOBOKEN 07030-5774, NJ USA
SN 0001-6314
EI 1600-0404
J9 ACTA NEUROL SCAND
JI Acta Neurol. Scand.
PD OCT
PY 2018
VL 138
IS 4
BP 293
EP 300
DI 10.1111/ane.12956
PG 8
WC Clinical Neurology
WE Science Citation Index Expanded (SCI-EXPANDED)
SC Neurosciences & Neurology
GA GS8BK
UT WOS:000443931400004
PM 29749062
OA Green Submitted, Green Accepted
DA 2022-06-17
ER

PT J
AU Cohen, DL
   Roffe, C
   Beavan, J
   Blackett, B
   Fairfield, CA
   Hamdy, S
   Havard, D
   McFarlane, M
   McLauglin, C
   Randall, M
   Robson, K
   Scutt, P
   Smith, C
   Smithard, D
   Sprigg, N
   Warusevitane, A
   Watkins, C
   Woodhouse, L
   Bath, PM
AF Cohen, David L.
   Roffe, Christine
   Beavan, Jessica
   Blackett, Brenda
   Fairfield, Carol A.
   Hamdy, Shaheen
   Havard, Di
   McFarlane, Mary
   McLauglin, Carolee
   Randall, Mark
   Robson, Katie
   Scutt, Polly
   Smith, Craig
   Smithard, David
   Sprigg, Nikola
   Warusevitane, Anushka
   Watkins, Caroline
   Woodhouse, Lisa
   Bath, Philip M.
TI Post-stroke dysphagia: A review and design considerations for future
   trials
SO INTERNATIONAL JOURNAL OF STROKE
LA English
DT Review
DE Stroke; dysphagia; treatment; randomized controlled trial; design;
   pneumonia; aspiration; rehabilitation
ID FIBEROPTIC ENDOSCOPIC EVALUATION; ACUTE ISCHEMIC-STROKE; OROPHARYNGEAL
   DYSPHAGIA; MEDICAL COMPLICATIONS; SWALLOWING FUNCTION; SILENT
   ASPIRATION; NATURAL-HISTORY; PNEUMONIA; CARE; RISK
AB Post-stroke dysphagia (a difficulty in swallowing after a stroke) is a common and expensive complication of acute stroke and is associated with increased mortality, morbidity, and institutionalization due in part to aspiration, pneumonia, and malnutrition. Although most patients recover swallowing spontaneously, a significant minority still have dysphagia at six months. Although multiple advances have been made in the hyperacute treatment of stroke and secondary prevention, the management of dysphagia post-stroke remains a neglected area of research, and its optimal management, including diagnosis, investigation and treatment, have still to be defined.
C1 [Cohen, David L.] Northwick Pk Hosp & Clin Res Ctr, Care Older People, London, England.
   [Roffe, Christine] Keele Univ, Univ Hosp North Midlands, Stroke Res, Keele, Staffs, England.
   [Beavan, Jessica] Royal Derby Hosp, Stroke, Derby, England.
   [Blackett, Brenda] Salford Royal Hosp, Nutr, Salford, Lancs, England.
   [Fairfield, Carol A.] Univ Reading, Sch Psychol & Clin Language Sci, Reading RG6 2AH, Berks, England.
   [Hamdy, Shaheen] Univ Manchester, Inst Inflammat & Repair, Manchester M13 9PL, Lancs, England.
   [Havard, Di; Robson, Katie; Scutt, Polly; Sprigg, Nikola; Woodhouse, Lisa; Bath, Philip M.] Univ Nottingham, Div Clin Neurosci, Stroke Trials Unit, Nottingham NG7 2RD, England.
   [McFarlane, Mary] Northwick Pk Hosp & Clin Res Ctr, Speech & Language, Harrow, Middx, England.
   [McLauglin, Carolee] Royal Victoria Hosp, Speech & Language, Belfast, Antrim, North Ireland.
   [Randall, Mark] Leeds Teaching Hosp, Neurol, Leeds, W Yorkshire, England.
   [Smith, Craig] Univ Manchester, Stroke & Vasc Res Ctr, Manchester M13 9PL, Lancs, England.
   [Smithard, David] Princess Royal Univ Hosp, Elderly Med, Orpington, Kent, England.
   [Warusevitane, Anushka] Univ Hosp North Midlands, Acute Stroke Unit, Stoke On Trent, Staffs, England.
   [Watkins, Caroline] Univ Cent Lancashire, Coll Hlth & Wellbeing, Preston PR1 2HE, Lancs, England.
RP Bath, PM (通讯作者)，Univ Nottingham, Stroke Trials Unit, Div Clin Neurosci, City Hosp Campus, Nottingham NG5 1PB, England.
EM philip.bath@nottingham.ac.uk
RI Roffe, Christine/AAT-5611-2020; Watkins, Caroline/E-6898-2013; Hamdy,
   Shaheen/O-5039-2014
OI Roffe, Christine/0000-0002-5259-6649; Cohen, David/0000-0001-7318-8567;
   Smith, Craig/0000-0002-9078-9919; Randall, Marc/0000-0002-3196-182X;
   Watkins, Caroline/0000-0002-9403-3772; Hamdy,
   Shaheen/0000-0001-9640-7427; Havard, Diane/0000-0002-3257-1137
FU Phagenesis Ltd; National Institute for Health Research
   [NF-SI-0611-10003, 11/129/109, NF-SI-0515-10116, NF-SI-0515-10044,
   PB-PG-0909-19113, PB-PG-0212-27024, PB-PG-0107-12076] Funding Source:
   researchfish
FX The author(s) declared the following potential conflicts of interest
   with respect to the research, authorship, and/or publication of this
   article: PMB organized the NIHR SRN workshop; is senior author of a
   Cochrane review on PSD (see literature<SUP>62,63</SUP>); is Chief
   Investigator of the STEPS trial of PES (with funding by Phagenesis Ltd);
   has received honoraria and travel expenses from Phagenesis Ltd for his
   work on STEPS and PHADER; and coordinates the academic MAPS database of
   real-world use of PES. SH is inventor of PES, and owns stock in
   Phagenesis Ltd. PMB, CR, DLC, AW were Principal Investigators in the
   STEPS trial. PMB, CMcL have submitted clinical data to the MAPS
   database. PMB, SH, CMcL DS spoke at a Phagenesis Ltd-sponsored symposium
   and received travel expenses to attend. DLC has received travel expenses
   from Phagenesis Ltd.
CR Aviv JE, 1996, ANN OTO RHINOL LARYN, V105, P92, DOI 10.1177/000348949610500202
   Barritt AW, 2009, DYSPHAGIA, V24, P83, DOI 10.1007/s00455-008-9162-3
   Bath PM, 2014, INT J STROKE, V9, P683, DOI 10.1111/ijs.12302
   Bath PMW, 2015, LANCET, V385, P617, DOI 10.1016/S0140-6736(14)61121-1
   Bath PMW, 2012, STROKE, V43, P1171, DOI 10.1161/STROKEAHA.111.641456
   Boaden E., 2006, INTERPROFESSIONAL DY
   Brady M., 2006, COCHRANE DB SYST REV, V4, DOI DOI 10.1002/14651858.CD003864.PUB2
   British Society of Gerondontology, 2010, GUID OR HEALTHC STRO
   Brooks R, 1996, HEALTH POLICY, V37, P53, DOI 10.1016/0168-8510(96)00822-6
   Bulow M, 1999, DYSPHAGIA, V14, P67, DOI 10.1007/PL00009589
   Carnaby-Mann GD, 2010, ARCH PHYS MED REHAB, V91, P743, DOI 10.1016/j.apmr.2010.01.013
   Chalmers JM, 2005, AUST DENT J, V50, P191, DOI 10.1111/j.1834-7819.2005.tb00360.x
   Chamorro A, 2005, STROKE, V36, P1495, DOI 10.1161/01.STR.0000170644.15504.49
   Chamorro A, 2007, STROKE, V38, P1097, DOI 10.1161/01.STR.0000258346.68966.9d
   Clarke J, 2005, LANCET, V365, P764, DOI 10.1016/S0140-6736(05)17983-5
   Clave P, 2006, ALIMENT PHARM THER, V24, P1385, DOI 10.1111/j.1365-2036.2006.03118.x
   Colodny N, 2001, DYSPHAGIA, V16, P48, DOI 10.1007/s004550000042
   Crary M, 1997, DYSPHAGIA, V2, P108
   Daniels SK, 2012, STROKE, V43, P892, DOI 10.1161/STROKEAHA.111.640946
   Dennis M, 2014, LANCET NEUROL, V13, P1186, DOI 10.1016/S1474-4422(14)70258-3
   Dennis M, 2013, LANCET, V382, P516, DOI 10.1016/S0140-6736(13)61050-8
   DEPIPPO KL, 1992, ARCH NEUROL-CHICAGO, V49, P1259, DOI 10.1001/archneur.1992.00530360057018
   DINES DE, 1961, JAMA-J AM MED ASSOC, V176, P229, DOI 10.1001/jama.1961.63040160013013b
   Dziewas R, 2004, J NEUROL NEUROSUR PS, V75, P852, DOI 10.1136/jnnp.2003.019075
   Edmans J., 2010, OCCUPATIONAL THERAPY
   Ekberg O, 2002, DYSPHAGIA, V17, P139, DOI 10.1007/s00455-001-0113-5
   Falsetti P, 2009, J STROKE CEREBROVASC, V18, P329, DOI 10.1016/j.jstrokecerebrovasdis.2009.01.009
   Finlayson O, 2011, NEUROLOGY, V77, P1338, DOI 10.1212/WNL.0b013e31823152b1
   Foley NC, 2009, J REHABIL MED, V41, P707, DOI 10.2340/16501977-0415
   Geeganage C, 2012, COCHRANE DB SYST REV, DOI 10.1002/14651858.CD000323.pub2
   Gomes GF, 2003, CURR OPIN CLIN NUTR, V6, P327, DOI 10.1097/01.mco.0000068970.34812.8b
   GORDON C, 1987, BRIT MED J, V295, P411, DOI 10.1136/bmj.295.6595.411
   Gosney M, 2006, AGE AGEING, V35, P42, DOI 10.1093/ageing/afj019
   Govan L, 2007, STROKE, V38, P2536, DOI 10.1161/STROKEAHA.106.478842
   Cuesy PG, 2010, J STROKE CEREBROVASC, V19, P23, DOI 10.1016/j.jstrokecerebrovasdis.2009.02.009
   Hamdy S, 1996, NAT MED, V2, P1217, DOI 10.1038/nm1196-1217
   Hamdy S, 1998, GASTROENTEROLOGY, V115, P1104, DOI 10.1016/S0016-5085(98)70081-2
   Harms H, 2008, PLOS ONE, V3, DOI 10.1371/journal.pone.0002158
   Hinchey JA, 2005, STROKE, V36, P1972, DOI 10.1161/01.STR.0000177529.86868.8d
   Hoffmann S, 2012, STROKE, V43, P2617, DOI 10.1161/STROKEAHA.112.653055
   Ingeman A, 2011, STROKE, V42, P167, DOI 10.1161/STROKEAHA.110.599738
   Intercollegiate Stroke Working Party, 2012, NAT CLIN GUID STROK
   Jacobsson C, 2000, J CLIN NURS, V9, P255, DOI 10.1046/j.1365-2702.2000.00355.x
   Jayasekeran V, 2010, GASTROENTEROLOGY, V138, P1737, DOI 10.1053/j.gastro.2010.01.052
   Kalra L, 2015, LANCET, V386, P1835, DOI 10.1016/S0140-6736(15)00126-9
   Kelly AM, 2006, CLIN OTOLARYNGOL, V31, P425, DOI 10.1111/j.1749-4486.2006.01292.x
   KIDD D, 1995, QJM-MON J ASSOC PHYS, V88, P409
   Kishore AK, 2015, STROKE, V46, P1202, DOI 10.1161/STROKEAHA.114.007843
   Kumar S, 2010, LANCET NEUROL, V9, P105, DOI 10.1016/S1474-4422(09)70266-2
   Langmore S E, 1988, Dysphagia, V2, P216, DOI 10.1007/BF02414429
   LANGMORE SE, 1991, ANN OTO RHINOL LARYN, V100, P678
   Langmore SE, 1998, DYSPHAGIA, V13, P93
   Leder SB, 1998, DYSPHAGIA, V13, P19, DOI 10.1007/PL00009544
   Leder SB, 2005, DYSPHAGIA, V20, P157, DOI 10.1007/s00455-005-0009-x
   Leder SB, 1998, DYSPHAGIA, V13, P208, DOI 10.1007/PL00009573
   Lee H, 2014, INT J STROKE, V9, P22
   Lees KR, 2012, STROKE, V43, P1163, DOI 10.1161/STROKEAHA.111.641423
   Li S, 2009, J NEUROL NEUROSUR PS, V80, P1320, DOI 10.1136/jnnp.2009.176214
   Liu CL, 2012, J HYPERTENS, V30, P2223, DOI 10.1097/HJH.0b013e328357a87a
   Lowery SD, 2001, CURR OPIN OTOLARYNGO, V9, P134
   Mann G, 2000, CEREBROVASC DIS, V10, P380, DOI 10.1159/000016094
   Mann G, 1999, STROKE, V30, P744, DOI 10.1161/01.STR.30.4.744
   Martino R, 2005, STROKE, V36, P2756, DOI 10.1161/01.STR.0000190056.76543.eb
   Martino R, 2009, STROKE, V40, P555, DOI 10.1161/STROKEAHA.107.510370
   McHorney CA, 2002, DYSPHAGIA, V17, P97, DOI 10.1007/s00455-001-0109-1
   Mensah GA., 2004, ATLAS HEART DIS STRO
   NATHADWARAWALA KM, 1992, J NEUROL NEUROSUR PS, V55, P822, DOI 10.1136/jnnp.55.9.822
   O'Neill PA, 2000, BRIT MED BULL, V56, P457, DOI 10.1258/0007142001903094
   Payne C, 2012, J TEXTURE STUD, V43, P95, DOI 10.1111/j.1745-4603.2011.00319.x
   Perie S, 1998, LARYNGOSCOPE, V108, P1712, DOI 10.1097/00005537-199811000-00022
   Perry L, 2001, DYSPHAGIA, V16, P7, DOI 10.1007/s004550000047
   Ramsey D, 2005, DYSPHAGIA, V20, P218, DOI 10.1007/s00455-005-0018-9
   Rao N., 2003, J APPL RES, V3, P89
   Robbins J, 2007, ARCH PHYS MED REHAB, V88, P150, DOI 10.1016/j.apmr.2006.11.002
   Rofes L, 2011, GASTROENT RES PRACT, V2011, DOI 10.1155/2011/818979
   Rohweder G, 2015, STROKE, V46, P65, DOI 10.1161/STROKEAHA.114.006667
   Schmidt John, 1994, Dysphagia, V9, P7
   Shi ZD, 2013, COCHRANE DB SYST REV, DOI 10.1002/14651858.CD008367.pub2
   Shinohara Y, 2006, CEREBROVASC DIS, V22, P57, DOI 10.1159/000092922
   Smith CH, 1999, DYSPHAGIA, V14, P1, DOI 10.1007/PL00009579
   Smith CJ, 2015, STROKE, V46, P2335, DOI 10.1161/STROKEAHA.115.009617
   Smith Craig J., 2010, Infectious Disorders - Drug Targets, V10, P112
   Smithard DG, 2007, AGE AGEING, V36, P90, DOI 10.1093/ageing/afl149
   Smithard DG, 1997, DYSPHAGIA, V12, P188, DOI 10.1007/PL00009535
   Smithard DG, 1996, STROKE, V27, P1200, DOI 10.1161/01.STR.27.7.1200
   Speyer R, 2010, DYSPHAGIA, V25, P40, DOI 10.1007/s00455-009-9239-7
   Sung CY, 2012, EUR NEUROL, V67, P57, DOI 10.1159/000334099
   Teismann IK, 2011, BMC NEUROL, V11, DOI 10.1186/1471-2377-11-34
   Titsworth WL, 2013, STROKE, V44, P3154, DOI 10.1161/STROKEAHA.111.000204
   Tong X, 2010, STROKE, V41, P980, DOI 10.1161/STROKEAHA.110.578674
   Trapl M, 2007, STROKE, V38, P2948, DOI 10.1161/STROKEAHA.107.483933
   Warnecke T, 2009, CEREBROVASC DIS, V28, P283, DOI 10.1159/000228711
   Warusevitane A, 2015, STROKE, V46, P454, DOI 10.1161/STROKEAHA.114.006639
   Watkins C, 2009, STROKE SPECIFIC ED F
   Weir CJ, 2003, STAT MED, V22, P705, DOI 10.1002/sim.1366
   Westendorp WF, 2015, LANCET, V385, P1519, DOI 10.1016/S0140-6736(14)62456-9
   Westendorp WF, 2012, COCHRANE DB SYST REV, DOI 10.1002/14651858.CD008530.pub2
   Westendorp WF, 2011, BMC NEUROL, V11, DOI 10.1186/1471-2377-11-110
   Wilson RD, 2012, J STROKE CEREBROVASC, V21, P61, DOI 10.1016/j.jstrokecerebrovasdis.2010.05.002
   Wu CH, 1997, LARYNGOSCOPE, V107, P396
   Yaacob M, 2014, COCHRANE DB SYST REV, V6
NR 101
TC 153
Z9 184
U1 7
U2 34
PU SAGE PUBLICATIONS LTD
PI LONDON
PA 1 OLIVERS YARD, 55 CITY ROAD, LONDON EC1Y 1SP, ENGLAND
SN 1747-4930
EI 1747-4949
J9 INT J STROKE
JI Int. J. Stroke
PD JUN
PY 2016
VL 11
IS 4
BP 399
EP 411
DI 10.1177/1747493016639057
PG 13
WC Clinical Neurology; Peripheral Vascular Disease
WE Science Citation Index Expanded (SCI-EXPANDED)
SC Neurosciences & Neurology; Cardiovascular System & Cardiology
GA DK6PB
UT WOS:000375045100008
PM 27006423
OA Green Accepted, hybrid
DA 2022-06-17
ER

PT J
AU Westendorp, WF
   Vermeij, JD
   Brouwer, MC
   Roos, YBWEM
   Nederkoorn, PJ
   van de Beek, D
AF Westendorp, Willeke F.
   Vermeij, Jan-Dirk
   Brouwer, Matthijs C.
   Roos, Y. B. W. E. M.
   Nederkoorn, Paul J.
   van de Beek, Diederik
CA PASS Investigators
TI Pre-Stroke Use of Beta-Blockers Does Not Lower Post-Stroke Infection
   Rate: An Exploratory Analysis of the Preventive Antibiotics in Stroke
   Study
SO CEREBROVASCULAR DISEASES
LA English
DT Article
DE Cerebrovascular disease/stroke; Infection; Pneumonia; Immune
   suppression; Beta-blocker
ID ISCHEMIC-STROKE; PNEUMONIA; CARE
AB Background: Stroke-associated infections occur frequently and are associated with unfavorable outcome. Previous cohort studies suggest a protective effect of beta-blockers (BBs) against infections. A sympathetic drive may increase immune suppression and infections. Aim: This study is aimed at investigating the association between BB treatment at baseline and post-stroke infection in the Preventive Antibiotics in Stroke Study (PASS), a prospective clinical trial. Methods: We performed an exploratory analysis in PASS, 2,538 patients with acute phase of stroke (24 h after onset) were randomized to ceftriaxone (intravenous, 2 g per day for 4 days) in addition to stroke unit care, or standard stroke unit care without preventive antibiotic treatment. All clinical data, including use of BBs, was prospectively collected. Infection was diagnosed by the treating physician, and independently by an expert panel blinded for all other data. Multivariable analysis was performed to investigate the relation between BB treatment and infection rate. Results: Infection, as defined by the physician, occurred in 348 of 2,538 patients (14%). Multivariable analysis showed that the use of BBs at baseline was associated with the development of infection during clinical course (adjusted OR (aOR) 1.61, 95% CI 1.19-2.18; p < 0.01). BB use at baseline was also associated with the development of pneumonia (aOR 1.56, 95% CI 1.05-2.30; p = 0.03). Baseline BB use was not associated with mortality (aOR 1.14, 95% CI 0.84-1.53; p = 0.41) or unfavorable outcome at 3 months (aOR 1.10, 95% CI 0.89-1.35; p = 0.39). Conclusions: Patients treated with BBs prior to stroke have a higher rate of infection and pneumonia. (C) 2016 S. Karger AG, Basel
C1 [Westendorp, Willeke F.; Vermeij, Jan-Dirk; Brouwer, Matthijs C.; Roos, Y. B. W. E. M.; Nederkoorn, Paul J.; van de Beek, Diederik] Univ Amsterdam, Acad Med Ctr, Dept Neurol, Amsterdam, Netherlands.
   [Brouwer, Matthijs C.; van de Beek, Diederik] Univ Amsterdam, Acad Med Ctr, Ctr Infect & Immun Amsterdam, Amsterdam, Netherlands.
RP van de Beek, D (通讯作者)，Acad Med Ctr, Dept Neurol, POB 22660, NL-1100 DD Amsterdam, Netherlands.
EM d.vandebeek@amc.uva.nl
RI van de Beek, Diederik/Y-2713-2019; Roos, Yvo BWEM/B-9843-2013
OI van de Beek, Diederik/0000-0002-4571-044X; Brouwer,
   Matthijs/0000-0001-7775-7843
FU European Research Council [281156] Funding Source: Medline
CR Chamorro A, 2012, NAT REV NEUROL, V8, P401, DOI 10.1038/nrneurol.2012.98
   Dziedzic T, 2007, J NEUROL SCI, V252, P53, DOI 10.1016/j.jns.2006.10.007
   Emsley Hedley C. A., 2010, Infectious Disorders - Drug Targets, V10, P91
   Griffin GD, 2015, MED HYPOTHESES, V85, P224, DOI 10.1016/j.mehy.2015.05.005
   Horan TC, 2008, AM J INFECT CONTROL, V36, P309, DOI 10.1016/j.ajic.2008.03.002
   Kalita J, 2013, NEUROL SCI, V34, P1099, DOI 10.1007/s10072-012-1210-y
   Kwan J, 2007, ACTA NEUROL SCAND, V115, P331, DOI 10.1111/j.1600-0404.2006.00783.x
   Maier IL, 2015, PLOS ONE, V10, DOI 10.1371/journal.pone.0116836
   Marik PE, 2001, NEW ENGL J MED, V344, P665, DOI 10.1056/NEJM200103013440908
   Popovic N, 2013, J STROKE CEREBROVASC, V22, P424, DOI 10.1016/j.jstrokecerebrovasdis.2013.03.003
   Prass K, 2003, J EXP MED, V198, P725, DOI 10.1084/jem.20021098
   Smith CJ, 2015, STROKE, V46, P2335, DOI 10.1161/STROKEAHA.115.009617
   Sykora M, 2015, STROKE, V46, P1269, DOI 10.1161/STROKEAHA.114.008260
   Westendorp WF, 2015, LANCET, V385, P1519, DOI 10.1016/S0140-6736(14)62456-9
   Wong CHY, 2011, SCIENCE, V334, P101, DOI 10.1126/science.1210301
NR 15
TC 18
Z9 20
U1 0
U2 3
PU KARGER
PI BASEL
PA ALLSCHWILERSTRASSE 10, CH-4009 BASEL, SWITZERLAND
SN 1015-9770
EI 1421-9786
J9 CEREBROVASC DIS
JI Cerebrovasc. Dis.
PD DEC
PY 2016
VL 42
IS 5-6
BP 506
EP 511
DI 10.1159/000450926
PG 6
WC Clinical Neurology; Peripheral Vascular Disease
WE Science Citation Index Expanded (SCI-EXPANDED)
SC Neurosciences & Neurology; Cardiovascular System & Cardiology
GA EF0QL
UT WOS:000390030800023
PM 27701170
OA Green Published, hybrid
DA 2022-06-17
ER

PT J
AU Gandolfi, M
   Smania, N
   Bisoffi, G
   Squaquara, T
   Zuccher, P
   Mazzucco, S
AF Gandolfi, Marialuisa
   Smania, Nicola
   Bisoffi, Giulia
   Squaquara, Teresa
   Zuccher, Paola
   Mazzucco, Sara
TI Improving Post-Stroke Dysphagia Outcomes Through a Standardized and
   Multidisciplinary Protocol: An Exploratory Cohort Study
SO DYSPHAGIA
LA English
DT Article
DE Stroke; Rehabilitation; Outcome; Mortality; Deglutition; Deglutition
   disorders
ID ACUTE STROKE; COMPLICATIONS; ASPIRATION; GUIDELINES; PNEUMONIA
AB Stroke is a major cause of dysphagia. Few studies to date have reported on standardized multidisciplinary protocolized approaches to the management of post-stroke dysphagia. The aim of this retrospective cohort study was to evaluate the impact of a standardized multidisciplinary protocol on clinical outcomes in patients with post-stroke dysphagia. We performed retrospective chart reviews of patients with post-stroke dysphagia admitted to the neurological ward of Verona University Hospital from 2004 to 2008. Outcomes after usual treatment for dysphagia (T- group) were compared versus outcomes after treatment under a standardized diagnostic and rehabilitative multidisciplinary protocol (T+ group). Outcome measures were death, pneumonia on X-ray, need for respiratory support, and proportion of patients on tube feeding at discharge. Of the 378 patients admitted with stroke, 84 had dysphagia and were enrolled in the study. A significantly lower risk of in-hospital death (odds ratio [OR] 0.20 [0.53-0.78]), pneumonia (OR 0.33 [0.10-1.03]), need for respiratory support (OR 0.48 [0.14-1.66]), and tube feeding at discharge (OR 0.30 [0.09-0.91]) was recorded for the T+ group (N = 39) as compared to the T- group (N = 45). The adjusted OR showed no difference between the two groups for in-hospital death and tube feeding at discharge. Use of a standardized multidisciplinary protocolized approach to the management of post-stroke dysphagia may significantly reduce rates of aspiration pneumonia, in-hospital mortality, and tube feeding in dysphagic stroke survivors. Consistent with the study's exploratory purposes, our findings suggest that the multidisciplinary protocol applied in this study offers an effective model of management of post-stroke dysphagia.
C1 [Gandolfi, Marialuisa; Smania, Nicola; Squaquara, Teresa; Zuccher, Paola] Univ Verona, Dept Neurol & Movement Sci, CRRNC, I-37100 Verona, Italy.
   [Gandolfi, Marialuisa; Smania, Nicola; Zuccher, Paola] AOUI Verona, USO Neurol Rehabil, I-37134 Verona, Italy.
   [Bisoffi, Giulia] AOUI Verona, USO Res Support & Biostat, I-37134 Verona, Italy.
   [Mazzucco, Sara] Univ Verona, Dept Neurol & Movement Sci, Sect Clin Neurol, I-37100 Verona, Italy.
RP Smania, N (通讯作者)，Univ Verona, Dept Neurol & Movement Sci, CRRNC, I-37100 Verona, Italy.
EM marialuisa.gandolfi@univr.it; nicola.smania@univr.it;
   giulia.bisoffi@ospedaleuniverona.it; teresa.squaquara@libero.it;
   paola.zuccher@gmail.com; sara.mazzucco@univr.it
RI Gandolfi, Marialuisa/J-7033-2018
OI Gandolfi, Marialuisa/0000-0002-0877-4807
CR Bernstein JM, 1999, CHEST, V115, p9S, DOI 10.1378/chest.115.suppl_1.9S
   Clarke J, 2005, LANCET, V365, P764, DOI 10.1016/S0140-6736(05)17983-5
   COLLIN C, 1990, J NEUROL NEUROSUR PS, V53, P576, DOI 10.1136/jnnp.53.7.576
   DEPIPPO KL, 1992, ARCH NEUROL-CHICAGO, V49, P1259, DOI 10.1001/archneur.1992.00530360057018
   Eisenhuber E, 2002, AM J ROENTGENOL, V178, P393, DOI 10.2214/ajr.178.2.1780393
   Hewer RL, 1987, BMJ-BRIT MED J, V295, P411
   Katzan IL, 2003, NEUROLOGY, V60, P620, DOI 10.1212/01.WNL.0000046586.38284.60
   Kumar S, 2010, LANCET NEUROL, V9, P105, DOI 10.1016/S1474-4422(09)70266-2
   Langhorne P, 2007, J REHABIL MED, V39, P103, DOI 10.2340/16501977-0042
   Leder SB, 2002, DYSPHAGIA, V17, P214, DOI 10.1007/s00455-002-0054-7
   MARLENE AH, 1994, ARCH NEUROL-CHICAGO, V51, P1051
   Martino R, 2000, DYSPHAGIA, V15, P19, DOI 10.1007/s004559910006
   Martino R, 2005, STROKE, V36, P2756, DOI 10.1161/01.STR.0000190056.76543.eb
   Mazzucco S, 2012, CARDIOL YOUNG, V21, P1
   O'Neil KH, 1999, DYSPHAGIA, V14, P139, DOI 10.1007/PL00009595
   Renzi De, 1966, CORTEX, V2, P50
   ROTHMAN KJ, EPIDEMIOLOGY INTRO
   Schindler O, 2011, DEGLUTOLOGIA
   Scottish Intercollegiate Guidelines Network (SIGN), 2004, SIGN PUBL, V78
   SHAH S, 1989, J CLIN EPIDEMIOL, V42, P703, DOI 10.1016/0895-4356(89)90065-6
   *SIGN, 2002, SIGN PUBL, V64
   Smithard DG, 1996, STROKE, V27, P1200, DOI 10.1161/01.STR.27.7.1200
   Takahata H, 2011, BMC NEUROL, V11, DOI 10.1186/1471-2377-11-6
   World Health Organization, 1987, 9 REV INT CLASS DIS
NR 24
TC 18
Z9 19
U1 1
U2 18
PU SPRINGER
PI NEW YORK
PA 233 SPRING ST, NEW YORK, NY 10013 USA
SN 0179-051X
EI 1432-0460
J9 DYSPHAGIA
JI Dysphagia
PD DEC
PY 2014
VL 29
IS 6
BP 704
EP 712
DI 10.1007/s00455-014-9565-2
PG 9
WC Otorhinolaryngology
WE Science Citation Index Expanded (SCI-EXPANDED)
SC Otorhinolaryngology
GA AU5CK
UT WOS:000345624500009
PM 25115857
DA 2022-06-17
ER

PT J
AU Hannawi, Y
   Hannawi, B
   Rao, CPV
   Suarez, JI
   Bershad, EM
AF Hannawi, Yousef
   Hannawi, Bashar
   Rao, Chethan P. Venkatasubba
   Suarez, Jose I.
   Bershad, Eric M.
TI Stroke-Associated Pneumonia: Major Advances and Obstacles
SO CEREBROVASCULAR DISEASES
LA English
DT Review
DE Acute ischemic stroke; Post-stroke pneumonia; Stroke-induced
   immunodepression; Stroke-associated pneumonia; Ventilator-associated
   pneumonia
ID ACUTE ISCHEMIC-STROKE; VENTILATOR-ASSOCIATED PNEUMONIA; CRITICALLY-ILL
   PATIENTS; TRAUMATIC BRAIN-INJURY; IN-HOSPITAL MORTALITY;
   INTENSIVE-CARE-UNIT; RISK-FACTORS; NOSOCOMIAL PNEUMONIA; ASPIRATION
   PNEUMONIA; OROPHARYNGEAL DYSPHAGIA
AB Background: Stroke- associated pneumonia (SAP) has been implicated in the morbidity, mortality and increased medical cost after acute ischemic stroke. The annual cost of SAP during hospitalization in the United States approaches USD 459 million. The incidence and prognosis of SAP among intensive care unit (ICU) patients have not been thoroughly investigated. We reviewed the pathophysiology, microbiology, incidence, risk factors, outcomes and prophylaxis of SAP with special attention to ICU studies. Methods: To determine the incidence, risk factors and prognosis of acute SAP, PubMed was searched using the terms `pneumonia' AND `neurology intensive unit' and the MeSH terms `stroke' AND `pneumonia'. Non- English literature, case reports and chronic SAP studies were excluded. Studies were classified into 5 categories according to the setting they were performed in: neurological intensive care units (NICUs), medical intensive care units (MICUs), stroke units, mixed studies combining more than one setting or when the settings were not specified and rehabilitation studies. Results: The incidences of SAP in the following settings were: NICUs 4.156.6%, MICUs 17-50%, stroke units 3.9-44%, mixed studies3.9-23.8% and rehabilitation 3.2-1%. The majority of NICU and MICU studies were heterogeneous including different neurovascular diseases, which partly explains the wide range of SAP incidence. The higher incidence in the majority of ICU studies compared to stroke units or acute floor studies is likely explained by the presence of mechanical ventilation, higher stroke severity causing higher rates of aspiration and stroke- induced immunodepression among ICU patients. The short- term mortality of SAP was increased among the mixed and stroke unit studies ranging between 10.1 and 37.3%. SAP was associated with worse functional outcome in the majority of stroke unit and floor studies. Mortality was less consistent among NICU and MICU studies. This difference could be due to the heterogeneity of ICU studies and the effect of small sample size or other independent risk factors for mortality such as the larger neurological deficit, mechanical ventilation, and age, which may simultaneously increase the risk of SAP and mortality confounding the outcomes of SAP itself. The pathophysiology of SAP is likely explained by aspiration combined with stroke- induced immunodepression through complex humeral and neural pathways that include the hypothalamic- pituitary- adrenal axis, parasympathetic and sympathetic systems. Conclusions: A unified definition of SAP, strict inclusion criteria, and the presence of a long- term follow- up need to be applied to the future prospective studies to better identify the incidence and prognosis of SAP, especially among ICU patients.
C1 [Hannawi, Yousef; Rao, Chethan P. Venkatasubba; Suarez, Jose I.; Bershad, Eric M.] Baylor Coll Med, Dept Neurol, Houston, TX 77030 USA.
   [Hannawi, Bashar] Baylor Univ, Methodist Hosp, Dept Med, Houston, TX 77030 USA.
RP Hannawi, Y (通讯作者)，Baylor Coll Med, Dept Neurol, 1 Baylor Plaza NB-302, Houston, TX 77030 USA.
EM yousefhannawi@yahoo.com
CR Adams HP, 2007, CIRCULATION, V115, pE478, DOI 10.1161/CIRCULATIONAHA.107.181486
   Arai T, 2003, NEUROLOGY, V61, P1625, DOI 10.1212/01.WNL.0000096395.80826.23
   Aslanyan S, 2004, EUR J NEUROL, V11, P49, DOI 10.1046/j.1468-1331.2003.00749.x
   Bernik TR, 2002, J EXP MED, V195, P781, DOI 10.1084/jem.20011714
   Bershad EM, 2008, NEUROCRIT CARE, V9, P287, DOI 10.1007/s12028-008-9051-5
   Braun JS, 2007, EXP NEUROL, V206, P183, DOI 10.1016/j.expneurol.2007.03.032
   Broadley S, 2003, J CLIN NEUROSCI, V10, P300, DOI 10.1016/S0967-5868(03)00022-5
   Chamorro A, 2005, STROKE, V36, P1495, DOI 10.1161/01.STR.0000170644.15504.49
   Chamorro A, 2007, STROKE, V38, P1097, DOI 10.1161/01.STR.0000258346.68966.9d
   Chamorro A, 2012, NAT REV NEUROL, V8, P401, DOI 10.1038/nrneurol.2012.98
   Chastre J, 2002, AM J RESP CRIT CARE, V165, P867, DOI 10.1164/ajrccm.165.7.2105078
   Chen CM, 2012, AM J PHYS MED REHAB, V91, P211, DOI 10.1097/PHM.0b013e31824661a9
   Chumbler NR, 2010, NEUROEPIDEMIOLOGY, V34, P193, DOI 10.1159/000289350
   Commichau C, 2003, NEUROLOGY, V60, P837, DOI 10.1212/01.WNL.0000047344.28843.EB
   Dettenkofer M, 2001, J NEUROL, V248, P959, DOI 10.1007/s004150170048
   Dietrich WD, 2004, ACTA NEUROCHIR SUPPL, V89, P69
   Dirnagl U, 2007, STROKE, V38, P770, DOI 10.1161/01.STR.0000251441.89665.bc
   Dziedzic T, 2006, EUR J NEUROL, V13, P299, DOI 10.1111/j.1468-1331.2006.01210.x
   Dziedzic T, 2009, EUR J NEUROL, V16, P251, DOI 10.1111/j.1468-1331.2008.02400.x
   Dziewas R, 2004, J NEUROL NEUROSUR PS, V75, P852, DOI 10.1136/jnnp.2003.019075
   Falsetti P, 2009, J STROKE CEREBROVASC, V18, P329, DOI 10.1016/j.jstrokecerebrovasdis.2009.01.009
   Field TS, 2004, CAN J NEUROL SCI, V31, P387, DOI 10.1017/S0317167100003504
   Finlayson O, 2011, NEUROLOGY, V77, P1338, DOI 10.1212/WNL.0b013e31823152b1
   Gomes CAR, 2012, COCHRANE DB SYST REV, DOI 10.1002/14651858.CD008096.pub3
   Gosney M, 2006, AGE AGEING, V35, P42, DOI 10.1093/ageing/afj019
   Gosney MA, 2006, EUR J INTERN MED, V17, P185, DOI 10.1016/j.ejim.2005.11.010
   Cuesy PG, 2010, J STROKE CEREBROVASC, V19, P23, DOI 10.1016/j.jstrokecerebrovasdis.2009.02.009
   Grau AJ, 1999, J NEUROL SCI, V171, P115, DOI 10.1016/S0022-510X(99)00261-0
   Haeusler KG, 2008, CEREBROVASC DIS, V25, P50, DOI 10.1159/000111499
   Hajat C, 2000, STROKE, V31, P410, DOI 10.1161/01.STR.31.2.410
   Hamidon B. B., 2003, SMJ Singapore Medical Journal, V44, P344
   Hanchaiphiboolkul Suchat, 2005, Journal of the Medical Association of Thailand, V88, P150
   Harms H, 2008, PLOS ONE, V3, DOI 10.1371/journal.pone.0002158
   Hassan A., 2006, SMJ Singapore Medical Journal, V47, P204
   Hassan AE, 2012, NEUROCRIT CARE, V16, P246, DOI 10.1007/s12028-011-9638-0
   Hilker R, 2003, STROKE, V34, P975, DOI 10.1161/01.STR.0000063373.70993.CD
   Hinchey JA, 2005, STROKE, V36, P1972, DOI 10.1161/01.STR.0000177529.86868.8d
   Hong KS, 2008, EUR J NEUROL, V15, P1324, DOI 10.1111/j.1468-1331.2008.02310.x
   Horan TC, 2008, AM J INFECT CONTROL, V36, P309, DOI 10.1016/j.ajic.2008.03.002
   HOWARD RJ, 1974, SURG GYNECOL OBSTET, V139, P771
   Huang JY, 2006, J INT MED RES, V34, P303, DOI 10.1177/147323000603400310
   Huang WY, 2012, CEREBROVASC DIS, V34, P55, DOI 10.1159/000338906
   Ickenstein GW, 2010, J NEUROL, V257, P1492, DOI 10.1007/s00415-010-5558-8
   Ifejika-Jones NL, 2012, AM J PHYS MED REHAB, V91, P141, DOI 10.1097/PHM.0b013e31823caa8d
   Ingeman A, 2011, STROKE, V42, P167, DOI 10.1161/STROKEAHA.110.599738
   Jia YX, 1998, AM J PHYSIOL-REG I, V274, pR76, DOI 10.1152/ajpregu.1998.274.1.R76
   Johnston KC, 1998, STROKE, V29, P447, DOI 10.1161/01.STR.29.2.447
   Jones EM, 2011, STROKE, V42, P3226, DOI 10.1161/STROKEAHA.110.613026
   Josephson SA, 2010, NEUROCRIT CARE, V12, P155, DOI 10.1007/s12028-009-9285-x
   Kasuya Y, 2011, J CRIT CARE, V26, P273, DOI 10.1016/j.jcrc.2010.09.006
   Katzan IL, 2007, NEUROLOGY, V68, P1938, DOI 10.1212/01.wnl.0000263187.08969.45
   Katzan IL, 2003, NEUROLOGY, V60, P620, DOI 10.1212/01.WNL.0000046586.38284.60
   Koennecke HC, 2011, NEUROLOGY, V77, P965, DOI 10.1212/WNL.0b013e31822dc795
   Kolb G, 2009, J NUTR HEALTH AGING, V13, P429, DOI 10.1007/s12603-009-0079-9
   Kostadima E, 2005, EUR RESPIR J, V26, P106, DOI 10.1183/09031936.05.00096104
   Kwon HM, 2006, AM J INFECT CONTROL, V34, P64, DOI 10.1016/j.ajic.2005.06.011
   Lakshminarayan K, 2010, STROKE, V41, P2849, DOI 10.1161/STROKEAHA.110.597039
   Liesz A, 2009, STROKE, V40, P2849, DOI 10.1161/STROKEAHA.109.549618
   Lim SHB, 2001, DYSPHAGIA, V16, P1, DOI 10.1007/s004550000038
   Lipson DM, 2005, INT J REHABIL RES, V28, P303, DOI 10.1097/00004356-200512000-00002
   Marklund N, 2004, J INTERN MED, V256, P15, DOI 10.1111/j.1365-2796.2004.01334.x
   Martinez MA, 1999, CRIT CARE MED, V27, P1303, DOI 10.1097/00003246-199907000-00017
   Meisel C, 2005, NAT REV NEUROSCI, V6, P775, DOI 10.1038/nrn1765
   Meisel C, 2004, STROKE, V35, P2, DOI 10.1161/01.STR.0000109041.89959.4C
   Milins B, 2003, GERONTOLOGY, V49, P173, DOI 10.1159/000069171
   Minnerup J, 2010, J NEUROL NEUROSUR PS, V81, P198, DOI 10.1136/jnnp.2009.182394
   NAKAGAWA T, 1995, LANCET, V345, P1447, DOI 10.1016/S0140-6736(95)92638-0
   Nederkoorn PJ, 2011, INT J STROKE, V6, P159, DOI 10.1111/j.1747-4949.2010.00555.x
   Ohkubo T, 2004, AM J RESP CRIT CARE, V169, P1041, DOI 10.1164/rccm.200309-1219OC
   Ota K, 2011, J STROKE CEREBROVASC, V20, P183, DOI 10.1016/j.jstrokecerebrovasdis.2009.11.015
   Prass K, 2003, J EXP MED, V198, P725, DOI 10.1084/jem.20021098
   Prass K, 2006, STROKE, V37, P2607, DOI 10.1161/01.STR.0000240409.68739.2b
   Roger VL, 2012, CIRCULATION, V125, pE2, DOI 10.1161/CIR.0b013e31823ac046
   Saposnik G, 2009, STROKE, V40, P3328, DOI 10.1161/STROKEAHA.109.558759
   Schulte-Herbruggen O, 2009, NEUROIMMUNOMODULAT, V16, P213, DOI 10.1159/000205514
   Schwarz S, 2008, STROKE, V39, P1220, DOI 10.1161/STROKEAHA.107.499533
   Sellars C, 2007, STROKE, V38, P2284, DOI 10.1161/STROKEAHA.106.478156
   Seo WK, 2008, NEUROCRIT CARE, V9, P183, DOI 10.1007/s12028-008-9056-0
   Shinohara Y, 2006, CEREBROVASC DIS, V22, P57, DOI 10.1159/000092922
   Shinohara Y, 2012, ADV THER, V29, P900, DOI 10.1007/s12325-012-0049-1
   Sui RB, 2011, NEUROL RES, V33, P508, DOI 10.1179/016164111X13007856084205
   TAKAGI K, 1994, AM J PHYSIOL-HEART C, V267, pH1770, DOI 10.1152/ajpheart.1994.267.5.H1770
   Teasell R, 2002, ARCH PHYS MED REHAB, V83, P1013, DOI 10.1053/apmr.2002.33102
   Teramoto S, 2009, EXPERT REV NEUROTHER, V9, P1187, DOI [10.1586/ern.09.72, 10.1586/ERN.09.72]
   Torres A, 2010, CLIN INFECT DIS, V51, pS48, DOI 10.1086/653049
   Tuosto L, 1994, EUR J IMMUNOL, V24, P1061, DOI 10.1002/eji.1830240508
   Upadya A, 2004, J CRIT CARE, V19, P16, DOI 10.1016/j.jcrc.2004.02.004
   Vermeij FH, 2009, CEREBROVASC DIS, V27, P465, DOI 10.1159/000210093
   Vogelgesang A, 2008, STROKE, V39, P237, DOI 10.1161/STROKEAHA.107.493635
   Walter U, 2013, EUR J NEUROL, V20, P153, DOI 10.1111/j.1468-1331.2012.03818.x
   Walter U, 2007, J NEUROL, V254, P1323, DOI 10.1007/s00415-007-0520-0
   Weimar C, 2002, EUR NEUROL, V48, P133, DOI 10.1159/000065512
   Westendorp WF, 2012, COCHRANE DB SYST REV, DOI 10.1002/14651858.CD008530.pub2
   Westendorp WF, 2011, BMC NEUROL, V11, DOI 10.1186/1471-2377-11-110
   Whalen MJ, 1997, ACT NEUR S, V70, P260
   Wilson RD, 2012, J STROKE CEREBROVASC, V21, P61, DOI 10.1016/j.jstrokecerebrovasdis.2010.05.002
   Wright WL, 2012, CURR NEUROL NEUROSCI, V12, P466, DOI 10.1007/s11910-012-0284-5
   Yan FL, 2008, NEUROL RES, V30, P394, DOI 10.1179/174313208X300422
   Yang CC, 2011, BMC HEALTH SERV RES, V11, DOI 10.1186/1472-6963-11-289
   Yeh SJ, 2011, J NEUROL SCI, V306, P38, DOI 10.1016/j.jns.2011.04.001
   Yilmaz GR, 2007, JPN J INFECT DIS, V60, P87
NR 101
TC 187
Z9 236
U1 3
U2 25
PU KARGER
PI BASEL
PA ALLSCHWILERSTRASSE 10, CH-4009 BASEL, SWITZERLAND
SN 1015-9770
EI 1421-9786
J9 CEREBROVASC DIS
JI Cerebrovasc. Dis.
PY 2013
VL 35
IS 5
BP 430
EP 443
DI 10.1159/000350199
PG 14
WC Clinical Neurology; Peripheral Vascular Disease
WE Science Citation Index Expanded (SCI-EXPANDED)
SC Neurosciences & Neurology; Cardiovascular System & Cardiology
GA 242SS
UT WOS:000326262900004
PM 23735757
OA Bronze
DA 2022-06-17
ER

PT J
AU Vermeij, FH
   Reimer, WJMSO
   de Man, P
   van Oostenbrugge, RJ
   Franke, CL
   de Jong, G
   de Kort, PLM
   Dippel, DWJ
AF Vermeij, Frederique H.
   Reimer, Wilma J. M. Scholte op
   de Man, Peter
   van Oostenbrugge, Robert J.
   Franke, Cees L.
   de Jong, Gosse
   de Kort, Paul L. M.
   Dippel, Diederik W. J.
CA Netherlands Stroke Survey Investig
TI Stroke-Associated Infection Is an Independent Risk Factor for Poor
   Outcome after Acute Ischemic Stroke: Data from the Netherlands Stroke
   Survey
SO CEREBROVASCULAR DISEASES
LA English
DT Article
DE Acute ischemic stroke; Infection; Pneumonia; Urinary tract infection;
   Poor outcome; Mortality
ID RANDOMIZED CONTROLLED-TRIAL; URINARY-TRACT-INFECTION; MEDICAL
   COMPLICATIONS; PNEUMONIA; FEVER; PREDICTORS; MORTALITY; PROGNOSIS;
   THERAPY; TIME
AB Background: Infections are a common and serious threat to patients with acute ischemic stroke. The aim of this study was to assess the effect of infection on mortality and functional outcome at discharge and at 1 year. Methods: From a consecutive cohort study in 11 centers, the Netherlands Stroke Survey, we selected 521 patients with ischemic stroke admitted to hospital within 48 h of onset. Stroke-associated infection was defined as infection occurring within 7 days after admission. Poor outcome (modified Rankin score >2) was recorded at discharge and at 1 year. Results: Stroke-associated infection occurred in 78 patients (15%); 39 of these (7.5%) had pneumonia and 23 (4.4%) had urinary tract infection. Overall, 276 patients (53%) had a poor outcome at 1 year. Poor outcome was recorded in 69 patients with stroke-associated infection (88%), and 37 of the 78 patients with stroke-associated infection (47%) had died at 1 year. After adjustment for confounders, stroke-associated infection was associated with poor outcome at discharge [odds ratio (OR) 2.6, 95% confidence interval (CI) 1.0-6.7] and at 1 year (OR 3.8, 95% CI 1.8-8.9). Pneumonia had a stronger association with poor outcome at 1 year (OR 10, 95% CI 2.2-46). Conclusions: This study suggests that stroke-associated infection, in particular pneumonia, is independently associated with poor functional outcome after ischemic stroke. Copyright (C) 2009 S. Karger AG, Basel
C1 [Vermeij, Frederique H.] St Franciscus Gasthuis, Dept Neurol, NL-3043 PM Rotterdam, Netherlands.
   [de Man, Peter] St Franciscus Gasthuis, Dept Microbiol, NL-3043 PM Rotterdam, Netherlands.
   [Vermeij, Frederique H.; Dippel, Diederik W. J.] Erasmus Univ, Dept Neurol, Med Ctr, NL-3000 DR Rotterdam, Netherlands.
   [Reimer, Wilma J. M. Scholte op] Erasmus Univ, Dept Cardiol, Med Ctr, NL-3000 DR Rotterdam, Netherlands.
   [van Oostenbrugge, Robert J.] Univ Hosp, Dept Neurol, Maastricht, Netherlands.
   [Franke, Cees L.] Atrium Med Ctr, Dept Neurol, Heerlen, Netherlands.
   [de Jong, Gosse] Isala Klin, Dept Neurol, Zwolle, Netherlands.
   [de Kort, Paul L. M.] St Elizabeth Ziekenhuis, Dept Neurol, Rotterdam, Netherlands.
RP Vermeij, FH (通讯作者)，St Franciscus Gasthuis, Dept Neurol, Kleiweg 500, NL-3043 PM Rotterdam, Netherlands.
EM f.vermeij@sfg.nl
RI Dippel, Diederik/AAJ-2192-2020
OI Dippel, Diederik/0000-0002-9234-3515
FU Netherlands Heart Foundation [2000T101]
FX M. L. Simoons, MD, PhD, initiated the Euro Heart Survey and the
   Netherlands Stroke Survey.; The Netherlands Stroke Survey Investigators
   are: R.P. Kleyweg, MD, PhD, Albert Schweitzer Kliniek, Dordrecht; C.L.
   Franke, MD, PhD, Atrium Medical Center, Heerlen, Brunssum, Kerkrade;
   D.W.J. Dippel, MD, PhD, Erasmus Medical Center, Rotterdam; D.J. Hofstee,
   MD, Ziekenhuis St Jansdal, Harderwijk; G. de Jong, MD, PhD, J.S.P. van
   den Berg, MD, PhD, ISALA Klinieken, Ziekenhuis De Weezenlanden,
   Ziekenhuis Sophia, Zwolle; A. Schyns-Soeterboek, MD, Laurentius
   Ziekenhuis, Roermond; R. Saxena, MD, PhD, E. Thomeer, MD, PhD, Medisch
   Centrum Rijnmond-Zuid, Locatie Clara, Locatie Zuider, Rotterdam; F.H.
   Vermeij, MD, Sint Franciscus Gasthuis, Rotterdam; B.P.W. Jansen, MD,
   TweeSteden Ziekenhuis, Tilburg; P.L.M. de Kort, MD, PhD, Sint Elisabeth
   Ziekenhuis, Tilburg; R.J. van Oostenbrugge, MD, PhD, University Hospital
   Maastricht, Maastricht.; Data collection officers: M. Beijerink, H.
   Broers, A. van den Dool, H. Fransen, C. Jansen, M. Kamps, C. Koppelaar,
   G. Middelveld-van Berkum, C.W. van Rijn, E.A.M. de Swart, H.A.M. Tebbe,
   M. van der Wal, M. Vermeulen and S. Versluis. S. Notenboom and Y. van
   Gestel collected part of the data on infections after stroke.; The
   Netherlands Stroke Survey was funded by the Netherlands Heart Foundation
   (2000T101).
CR Aslanyan S, 2004, EUR J NEUROL, V11, P49, DOI 10.1046/j.1468-1331.2003.00749.x
   AZZIMONDI G, 1995, STROKE, V26, P2040, DOI 10.1161/01.STR.26.11.2040
   Carnaby G, 2006, LANCET NEUROL, V5, P31, DOI 10.1016/S1474-4422(05)70252-0
   Chamorro A, 2005, STROKE, V36, P1495, DOI 10.1161/01.STR.0000170644.15504.49
   DAVALOS A, 1990, NEUROLOGY, V40, P1865, DOI 10.1212/WNL.40.12.1865
   Davenport RJ, 1996, STROKE, V27, P415, DOI 10.1161/01.STR.27.3.415
   Dziewas R, 2004, J NEUROL NEUROSUR PS, V75, P852, DOI 10.1136/jnnp.2003.019075
   Ersoz M, 2007, AM J PHYS MED REHAB, V86, P734, DOI 10.1097/PHM.0b013e31813e5f96
   Fassbender K, 1997, J LAB CLIN MED, V130, P535, DOI 10.1016/S0022-2143(97)90131-1
   GARNER JS, 1988, AM J INFECT CONTROL, V16, P128, DOI 10.1016/0196-6553(88)90053-3
   Georgilis K, 1999, J INTERN MED, V246, P203, DOI 10.1046/j.1365-2796.1999.00539.x
   Grau AJ, 1999, J NEUROL SCI, V171, P115, DOI 10.1016/S0022-510X(99)00261-0
   Hacke W, 2008, CEREBROVASC DIS, V25, P457, DOI 10.1159/000131083
   Harms H, 2008, PLOS ONE, V3, DOI 10.1371/journal.pone.0002158
   Heuschmann PU, 2004, ARCH INTERN MED, V164, P1761, DOI 10.1001/archinte.164.16.1761
   Hilker R, 2003, STROKE, V34, P975, DOI 10.1161/01.STR.0000063373.70993.CD
   Johnston KC, 1998, STROKE, V29, P447, DOI 10.1161/01.STR.29.2.447
   Jorgensen HS, 1999, STROKE, V30, P2008, DOI 10.1161/01.STR.30.10.2008
   Katzan IL, 2003, NEUROLOGY, V60, P620, DOI 10.1212/01.WNL.0000046586.38284.60
   Kwan J, 2007, ACTA NEUROL SCAND, V115, P331, DOI 10.1111/j.1600-0404.2006.00783.x
   Kwan J, 2006, STROKE, V37, P1656, DOI 10.1161/01.STR.0000227391.21171.0a
   Langhorne P, 2000, STROKE, V31, P1223, DOI 10.1161/01.STR.31.6.1223
   MAHONEY F I, 1965, Md State Med J, V14, P61
   Ovbiagele Bruce, 2006, J Stroke Cerebrovasc Dis, V15, P209
   Pittock Sean J, 2003, J Stroke Cerebrovasc Dis, V12, P1
   Roth EJ, 2001, STROKE, V32, P523, DOI 10.1161/01.STR.32.2.523
   Schwarz S, 2008, STROKE, V39, P1220, DOI 10.1161/STROKEAHA.107.499533
   Sellars C, 2007, STROKE, V38, P2284, DOI 10.1161/STROKEAHA.106.478156
   SILVER FL, 1984, STROKE, V15, P492, DOI 10.1161/01.STR.15.3.492
   Spratt N, 2003, J CLIN NEUROSCI, V10, P665, DOI 10.1016/j.jocn.2002.12.001
   van der Worp HB, 1998, CEREBROVASC DIS, V8, P124, DOI 10.1159/000015830
   VANSWIETEN JC, 1988, STROKE, V19, P604, DOI 10.1161/01.STR.19.5.604
   Vargas M, 2006, STROKE, V37, P461, DOI 10.1161/01.STR.0000199138.73365.b3
   Wade D T, 1988, Int Disabil Stud, V10, P64
   Walter U, 2007, J NEUROL, V254, P1323, DOI 10.1007/s00415-007-0520-0
   Weimar C, 2002, J NEUROL, V249, P888, DOI 10.1007/s00415-002-0755-8
   Weimar C, 2002, EUR NEUROL, V48, P133, DOI 10.1159/000065512
   Wong AA, 2007, CEREBROVASC DIS, V24, P104, DOI 10.1159/000103124
NR 38
TC 160
Z9 181
U1 1
U2 7
PU KARGER
PI BASEL
PA ALLSCHWILERSTRASSE 10, CH-4009 BASEL, SWITZERLAND
SN 1015-9770
EI 1421-9786
J9 CEREBROVASC DIS
JI Cerebrovasc. Dis.
PY 2009
VL 27
IS 5
BP 465
EP 471
DI 10.1159/000210093
PG 7
WC Clinical Neurology; Peripheral Vascular Disease
WE Science Citation Index Expanded (SCI-EXPANDED)
SC Neurosciences & Neurology; Cardiovascular System & Cardiology
GA 436MG
UT WOS:000265417600007
PM 19329851
DA 2022-06-17
ER

PT J
AU Kumazawa, R
   Jo, T
   Matsui, H
   Fushimi, K
   Yasunaga, H
AF Kumazawa, Ryosuke
   Jo, Taisuke
   Matsui, Hiroki
   Fushimi, Kiyohide
   Yasunaga, Hideo
TI Association between Angiotensin-Converting Enzyme Inhibitors and
   Post-Stroke Aspiration Pneumonia
SO JOURNAL OF STROKE & CEREBROVASCULAR DISEASES
LA English
DT Article
DE Stroke; aspiration pneumonia; angiotensin-converting enzyme inhibitors;
   angiotensin II receptor blockers; patient readmission
ID ACE-INHIBITORS; PREDICTORS; AGREEMENT; MORTALITY
AB Background: Previous small studies conducted around 2000 suggested an association between the use of angiotensin-converting enzyme inhibitors (ACEIs) and a reduction in post-stroke aspiration pneumonia (AP) in Japan. However, it is unclear whether receiving ACEIs can reduce post-stroke AP in the current clinical environment, where stroke management has been improved. This study aimed to re-evaluate the preventive effect of ACEIs on post-stroke AP, compared with that of angiotensin II receptor blockers (ARBs). Methods: Using the Japanese Diagnosis Procedure Combination database, we identified patients who were hospitalized for stroke and developed AP during hospitalization from July 2010 to December 2016. After applying the exclusion criteria, we performed 1:1 propensity score matching between patients receiving ACEIs and those receiving ARBs after discharge. The outcomes were 14-day, 30-day, and 90-day readmission for post-stroke AP among patients with stroke who had AP during their initial hospitalization. Cox regression was performed to analyze these readmissions. Results: In total, 35,586 eligible patients were identified. Of these patients, 5846 (16%) received ACEIs. Propensity score matching created 5789 pairs. No significant difference was seen in 14-day readmission (0.7% versus 0.8%), 30-day readmission (1.3% versus 1.3%), or 90-day readmission (2.4% versus 2.6%) between the ARB and ACEI groups. The hazard ratio of the ACEI group compared with the ARB group was not significant (1.21; 95% confidence interval: 0.98-1.48). Conclusions: In this retrospective nationwide study, ACEIs could not be concluded to have a preventive effect on post-stroke AP in the current clinical environment.
C1 [Kumazawa, Ryosuke; Matsui, Hiroki; Yasunaga, Hideo] Univ Tokyo, Sch Publ Hlth, Dept Clin Epidemiol & Hlth Econ, Tokyo, Japan.
   [Jo, Taisuke] Univ Tokyo, Grad Sch Med, Dept Hlth Serv Res, Tokyo, Japan.
   [Fushimi, Kiyohide] Tokyo Med & Dent Univ, Grad Sch Med & Dent Sci, Dept Hlth Policy & Informat, Tokyo, Japan.
RP Kumazawa, R (通讯作者)，Univ Tokyo, Sch Publ Hlth, Dept Clin Epidemiol & Hlth Econ, Bunkyo Ku, Tokyo 1130033, Japan.
EM rkumazawa@m.u-tokyo.ac.jp
OI Yasunaga, Hideo/0000-0002-6017-469X; Kumazawa,
   Ryosuke/0000-0002-8694-6803
FU Ministry of Health, Labour and Welfare, Japan; Ministry of Education,
   Culture, Sports, Science and Technology, Japan
FX This work was supported by grants from the Ministry of Health, Labour
   and Welfare, Japan and the Ministry of Education, Culture, Sports,
   Science and Technology, Japan.
CR Arai T, 2000, AM J HYPERTENS, V13, P1050, DOI 10.1016/S0895-7061(00)00301-0
   Arai T, 2005, NEUROLOGY, V64, P573, DOI 10.1212/01.WNL.0000150897.14961.0F
   Arai T, 2001, CHEST, V119, P660, DOI 10.1378/chest.119.2.660
   Austin PC, 2009, STAT MED, V28, P3083, DOI 10.1002/sim.3697
   DiBardino DM, 2015, J CRIT CARE, V30, P40, DOI 10.1016/j.jcrc.2014.07.011
   Heuschmann PU, 2004, ARCH INTERN MED, V164, P1761, DOI 10.1001/archinte.164.16.1761
   Katzan IL, 2003, NEUROLOGY, V60, P620, DOI 10.1212/01.WNL.0000046586.38284.60
   MAHONEY F I, 1965, Md State Med J, V14, P61
   Nakayama K, 1998, CHEST, V113, P1425, DOI 10.1378/chest.113.5.1425
   Sekizawa K, 1998, LANCET, V352, P1069, DOI 10.1016/S0140-6736(05)60114-6
   Shigematsu K, 2013, BMJ OPEN, V3, DOI 10.1136/bmjopen-2013-002736
   Shigemi D, 2019, CLIN INFECT DIS, V69, P316, DOI 10.1093/cid/ciy862
   Shinohara Y, 2006, CEREBROVASC DIS, V21, P271, DOI 10.1159/000091226
   Teramoto S, 2009, EXPERT REV NEUROTHER, V9, P1187, DOI [10.1586/ern.09.72, 10.1586/ERN.09.72]
   VANSWIETEN JC, 1988, STROKE, V19, P604, DOI 10.1161/01.STR.19.5.604
   Walter U, 2007, J NEUROL, V254, P1323, DOI 10.1007/s00415-007-0520-0
   Yamana H, 2017, J EPIDEMIOL, V27, P476, DOI 10.1016/j.je.2016.09.009
   Yasunaga H., 2013, ASIAN PAC J DIS MANA, V7, P19, DOI DOI 10.7223/APJDM.7.19
NR 18
TC 1
Z9 1
U1 1
U2 5
PU ELSEVIER
PI AMSTERDAM
PA RADARWEG 29, 1043 NX AMSTERDAM, NETHERLANDS
SN 1052-3057
EI 1532-8511
J9 J STROKE CEREBROVASC
JI J. Stroke Cerebrovasc. Dis.
PD DEC
PY 2019
VL 28
IS 12
AR 104444
DI 10.1016/j.jstrokecerebrovasdis.2019.104444
PG 7
WC Neurosciences; Peripheral Vascular Disease
WE Science Citation Index Expanded (SCI-EXPANDED)
SC Neurosciences & Neurology; Cardiovascular System & Cardiology
GA JQ3SL
UT WOS:000498868800036
PM 31635965
DA 2022-06-17
ER

PT J
AU Patel, U
   Malik, P
   Dave, M
   DeMasi, MS
   Lunagariya, A
   Jani, VB
   Dhamoon, MS
AF Patel, Urvish
   Malik, Preeti
   Dave, Mihir
   DeMasi, Matthew S.
   Lunagariya, Abhishek
   Jani, Vishal B.
   Dhamoon, Mandip S.
TI The Lipid Paradox Among Acute Ischemic Stroke Patients-A Retrospective
   Study of Outcomes and Complications
SO MEDICINA-LITHUANIA
LA English
DT Article
DE stroke; hyperlipidemia; epilepsy; stroke associated pneumonia;
   gastro-intestinal hemorrhage; hemorrhagic transformation; nationwide
   inpatient sample; outcomes
ID SERUM-CHOLESTEROL LEVELS; RISK-FACTOR; ATRIAL-FIBRILLATION;
   HEART-DISEASE; JAPANESE MEN; MORTALITY; SURVIVAL; ASSOCIATION; SUBTYPES
AB Background and objectives: The Studies have suggested hypercholesterolemia is a risk factor for cerebrovascular disease. However, few of the studies with a small number of patients had tested the effect of hypercholesterolemia on the outcomes and complications among acute ischemic stroke (AIS) patients. We hypothesized that lipid disorders (LDs), though risk factors for AIS, were associated with better outcomes and fewer post-stroke complications. Materials and Method: We performed a retrospective analysis of the Nationwide Inpatient Sample (years 2003-2014) in adult hospitalizations for AIS to determine the outcomes and complications associated with LDs, using ICD-9-CM codes. In 2014, we also aimed to estimate adjusted odds of AIS in patients with LDs compared to patients without LDs. The multivariable survey logistic regression models, weighted to account for sampling strategy, were fitted to evaluate relationship of LDs with AIS among 2014 hospitalizations, and outcomes and complications amongst AIS patients from 2003-2014. Results and Conclusions: In 2014, there were 28,212,820 (2.02% AIS and 5.50% LDs) hospitalizations. LDs patients had higher prevalence and odds of having AIS compared with non-LDs. Between 2003-2014, of the total 4,224,924 AIS hospitalizations, 451,645 (10.69%) had LDs. Patients with LDs had lower percentages and odds of mortality, risk of death, major/extreme disability, discharge to nursing facility, and complications including epilepsy, stroke-associated pneumonia, GI-bleeding and hemorrhagic-transformation compared to non-LDs. Although LDs are risk factors for AIS, concurrent LDs in AIS is not only associated with lower mortality and disability but also lower post-stroke complications and higher chance of discharge to home.
C1 [Patel, Urvish; Lunagariya, Abhishek; Jani, Vishal B.] Creighton Univ, Sch Med, Dept Neurol, Omaha, NE 68124 USA.
   [Malik, Preeti] Icahn Sch Med Mt Sinai, Dept Publ Hlth, New York, NY 10029 USA.
   [Dave, Mihir] Univ Nevada, Dept Internal Med, Sch Med, Reno, NV 89102 USA.
   [DeMasi, Matthew S.] Albert Einstein Coll Med, Dept Internal Med, Bronx, NY 10461 USA.
   [Dhamoon, Mandip S.] Icahn Sch Med Mt Sinai, Dept Neurol, New York, NY 10029 USA.
RP Patel, U (通讯作者)，Creighton Univ, Sch Med, Dept Neurol, Omaha, NE 68124 USA.
EM dr.urvish.patel@gmail.com
RI Lunagariya, Abhishek/AAX-5628-2021; Malik, Preeti/AAW-6665-2020
OI Lunagariya, Abhishek/0000-0003-2515-3698; Malik,
   Preeti/0000-0002-9427-0225; Patel, Urvish/0000-0002-6702-298X
CR Amarenco P, 2001, NEUROLOGY, V57, pS35, DOI 10.1212/WNL.57.suppl_2.S35
   Amarenco P, 2006, CEREBROVASC DIS, V22, P101, DOI 10.1159/000093237
   [Anonymous], 2017, Circulation, V136, pe196, DOI 10.1161/CIR.0000000000000530
   Baram Daniel, 2008, Clin Med Circ Respirat Pulm Med, V2, P19
   BENFANTE R, 1994, STROKE, V25, P814, DOI 10.1161/01.STR.25.4.814
   Birman-Deych E, 2005, MED CARE, V43, P480, DOI 10.1097/01.mlr.0000160417.39497.a9
   Castelli W P, 1992, Ann Epidemiol, V2, P23, DOI 10.1016/1047-2797(92)90033-M
   Chroinin DN, 2011, STROKE, V42, P1021, DOI 10.1161/STROKEAHA.110.596734
   Dyker AG, 1997, BMJ-BRIT MED J, V314, P1584, DOI 10.1136/bmj.314.7094.1584
   Hankey GJ, 1999, LANCET, V354, P1457, DOI 10.1016/S0140-6736(99)04407-4
   ISO H, 1989, NEW ENGL J MED, V320, P904, DOI 10.1056/NEJM198904063201405
   Jorgensen HS, 1996, STROKE, V27, P1765, DOI 10.1161/01.STR.27.10.1765
   KAGAN A, 1980, STROKE, V11, P14, DOI 10.1161/01.STR.11.1.14
   KLAG MJ, 1993, NEW ENGL J MED, V328, P313, DOI 10.1056/NEJM199302043280504
   Koton S, 2012, CEREBROVASC DIS, V34, P213, DOI 10.1159/000342302
   Landau WM, 1999, ARCH NEUROL-CHICAGO, V56, P1521, DOI 10.1001/archneur.56.12.1521
   Lin HJ, 1996, STROKE, V27, P1760, DOI 10.1161/01.STR.27.10.1760
   Markaki I, 2014, J STROKE CEREBROVASC, V23, pE47, DOI 10.1016/j.jstrokecerebrovasdis.2013.08.009
   McCormick PJ, 2018, J MED SYST, V42, DOI 10.1007/s10916-018-0936-3
   Oake J, 2017, BIOMED INFORM INSIGH, V9, P1, DOI 10.1177/1178222616685880
   Olsen TS, 2007, STROKE, V38, P2646, DOI 10.1161/STROKEAHA.107.490292
   Qizilbash N, 1995, LANCET, V346, P1647
   Rodgers A, 1998, LANCET, V352, P1801
   Schulz UGR, 2003, STROKE, V34, P2050, DOI 10.1161/01.STR.0000079818.08343.8C
   Tirschwell DL, 2004, NEUROLOGY, V63, P1868, DOI 10.1212/01.WNL.0000144282.42222.DA
   Tuttolomondo A, 2013, NUTR METAB CARDIOVAS, V23, P642, DOI 10.1016/j.numecd.2012.01.010
   Vauthey C, 2000, NEUROLOGY, V54, P1944, DOI 10.1212/WNL.54.10.1944
   Volpato S, 2001, J AM GERIATR SOC, V49, P1142, DOI 10.1046/j.1532-5415.2001.49229.x
   Wolf P A, 1983, Neurol Clin, V1, P317
   Yang QH, 2017, MMWR-MORBID MORTAL W, V66, P933, DOI 10.15585/mmwr.mm6635e1
   Zuliani G, 2004, J GERONTOL A-BIOL, V59, P293
NR 31
TC 2
Z9 2
U1 0
U2 1
PU MDPI
PI BASEL
PA ST ALBAN-ANLAGE 66, CH-4052 BASEL, SWITZERLAND
SN 1010-660X
EI 1648-9144
J9 MEDICINA-LITHUANIA
JI Med. Lith.
PD AUG
PY 2019
VL 55
IS 8
AR 475
DI 10.3390/medicina55080475
PG 14
WC Medicine, General & Internal
WE Science Citation Index Expanded (SCI-EXPANDED)
SC General & Internal Medicine
GA IZ0GQ
UT WOS:000486769900074
PM 31412670
OA Green Published, gold, Green Submitted
DA 2022-06-17
ER

PT J
AU Stanley, D
   Mason, LJ
   Mackin, KE
   Srilchanta, YN
   Lyras, D
   Prakash, MD
   Nurgali, K
   Venegas, A
   Hill, MD
   Moore, RJ
   Wong, CHY
AF Stanley, Dragana
   Mason, Linda J.
   Mackin, Kate E.
   Srilchanta, Yogitha N.
   Lyras, Dena
   Prakash, Monica D.
   Nurgali, Kulmira
   Venegas, Andres
   Hill, Michael D.
   Moore, Robert J.
   Wong, Connie H. Y.
TI Translocation and dissemination of commensal bacteria in post-stroke
   infection
SO NATURE MEDICINE
LA English
DT Article
ID TRAUMATIC BRAIN-INJURY; VENTILATOR-ASSOCIATED PNEUMONIA;
   CENTRAL-NERVOUS-SYSTEM; STAPHYLOCOCCUS-AUREUS; ASPIRATION PNEUMONIA;
   STROKE; COMPLICATIONS; DYSFUNCTION; RESISTANCE; MICROBIOTA
AB Bacterial infection is highly prevalent in patients who have had a stroke. Despite the potential contribution of micro-aspiration in post-stroke pneumonia, we found that the majority of the microorganisms detected in the patients who developed infections after having a stroke were common commensal bacteria that normally reside in the intestinal tracts. In a mouse model of ischemic stroke, post-stroke infection was only observed in mice that were born and raised in specific-pathogen-free facilities; this was not seen in mice that were born and raised in germ-free facilities. Using high-throughput 16S rRNA gene amplicon sequencing and bioinformatics analyses, we provide evidence demonstrating that the source of the bacteria forming the microbial community in the lungs of post-stroke mice was indeed the host small intestine. Additionally, stroke-induced gut barrier permeability and dysfunction preceded the dissemination of orally inoculated bacteria to peripheral tissues. This study identifies a novel pathway in which stroke promotes the translocation and dissemination of selective strains of bacteria that originated from the host gut microbiota.
C1 [Stanley, Dragana] Cent Queensland Univ, Sch Med & Appl Sci, Rockhampton, Qld, Australia.
   [Mason, Linda J.] Monash Univ, Dept Biochem, Clayton, Vic, Australia.
   [Mackin, Kate E.; Srilchanta, Yogitha N.; Lyras, Dena; Moore, Robert J.] Monash Univ, Monash Biomed Discovery Inst, Infect & Immun Program, Clayton, Vic, Australia.
   [Mackin, Kate E.; Srilchanta, Yogitha N.; Lyras, Dena; Moore, Robert J.] Monash Univ, Dept Microbiol, Clayton, Vic, Australia.
   [Prakash, Monica D.; Nurgali, Kulmira] Victoria Univ, Coll Hlth & Biomed, Ctr Chron Dis, St Albans, Vic, Australia.
   [Venegas, Andres; Hill, Michael D.] Univ Calgary, Dept Clin Neurosci, Stroke Unit, Calgary, AB, Canada.
   [Venegas, Andres; Hill, Michael D.] Univ Calgary, Hotchkiss Brain Inst, Calgary, AB, Canada.
   [Moore, Robert J.] RMIT Univ, Sch Sci, Bundoora, Vic, Australia.
   [Wong, Connie H. Y.] Monash Univ, Sch Clin Sci, Dept Med, Ctr Inflammatory Dis, Clayton, Vic, Australia.
RP Wong, CHY (通讯作者)，Monash Univ, Sch Clin Sci, Dept Med, Ctr Inflammatory Dis, Clayton, Vic, Australia.
EM connie.wong@monash.edu
RI Moore, Robert J./D-8352-2011; Hill, Michael D/C-9073-2012; Stanley,
   Dragana/AAC-2596-2020; Prakash, Monica/AAK-1548-2021
OI Moore, Robert J./0000-0002-0776-5861; Hill, Michael
   D/0000-0002-6269-1543; Stanley, Dragana/0000-0001-7019-4726; Srikhanta,
   Yogitha/0000-0002-7513-9969; Wong, Connie/0000-0002-9020-1847; Prakash,
   Monica/0000-0002-2814-7560; Lyras, Dena/0000-0003-2345-9271; Nurgali,
   Kulmira/0000-0002-2597-6929
FU Australia Research Council (ARC); Australian National Heart Foundation
   (NHF); Australian National Health and Medical Research Council (NHMRC);
   Alberta Innovates [201300690] Funding Source: researchfish
FX We thank the staff at Monash Animal Research Facilities, Monash
   Micromon, Monash Micro Imaging and Monash Histology Platform, which are
   managed by Monash University The bioinformatics data was analyzed using
   the Isaac Newton high-performance computing system at Central Queensland
   University We wish to acknowledge the help from J. Bell that was
   provided for all aspects of the high-performance computing. We thank
   E.A. Palombo (Swinburne University of Technology) for providing a
   streptomycin-resistant derivative of the E. coli strain ATCC700927
   (EDL933), designated DLL206. The work was supported by the Australia
   Research Council (ARC) (D.S. and C.H.Y.W.), the Australian National
   Heart Foundation (NHF) (C.H.Y.W.) and the Australian National Health and
   Medical Research Council (NHMRC) (C.H.Y.W.).
CR Bansal V, 2010, J TRAUMA, V68, P1059, DOI 10.1097/TA.0b013e3181d87373
   Benakis C, 2016, NAT MED, V22, P516, DOI 10.1038/nm.4068
   Chamorro A, 2007, STROKE, V38, P1097, DOI 10.1161/01.STR.0000258346.68966.9d
   Elenkov IJ, 2000, PHARMACOL REV, V52, P595
   Furness JB, 2012, NAT REV GASTRO HEPAT, V9, P286, DOI 10.1038/nrgastro.2012.32
   Gauguet S, 2015, INFECT IMMUN, V83, P4003, DOI 10.1128/IAI.00037-15
   Hang CH, 2003, WORLD J GASTROENTERO, V9, P2776
   Hannawi Y, 2013, CEREBROVASC DIS, V35, P430, DOI 10.1159/000350199
   Hill LT, 2013, NUTRITION, V29, P948, DOI 10.1016/j.nut.2012.12.023
   Ho PL, 2009, CHEST, V136, P1119, DOI 10.1378/chest.09-0285
   Kalra L, 2015, LANCET, V386, P1835, DOI 10.1016/S0140-6736(15)00126-9
   Knights D, 2011, NAT METHODS, V8, P761, DOI 10.1038/nmeth.1650
   Langhorne P, 2000, STROKE, V31, P1223, DOI 10.1161/01.STR.31.6.1223
   Lopez NE, 2012, J TRAUMA ACUTE CARE, V72, P1562, DOI 10.1097/TA.0b013e3182569875
   Marik PE, 2001, NEW ENGL J MED, V344, P665, DOI 10.1056/NEJM200103013440908
   Marik PE, 1999, CHEST, V115, P178, DOI 10.1378/chest.115.1.178
   Martinez RM, 2014, J CLIN MICROBIOL, V52, P30, DOI 10.1128/JCM.02072-13
   Meisel C, 2005, NAT REV NEUROSCI, V6, P775, DOI 10.1038/nrn1765
   Menuet Magalie, 2008, J Med Case Rep, V2, P373, DOI 10.1186/1752-1947-2-373
   Messika J, 2012, INTENS CARE MED, V38, P2007, DOI 10.1007/s00134-012-2699-5
   Miller RF, 2005, INT J STD AIDS, V16, P763, DOI 10.1258/095646205774763243
   Pavlov VA, 2003, MOL MED, V9, P125, DOI 10.1007/BF03402177
   Pilitsis JG, 2001, NEUROL RES, V23, P227, DOI 10.1179/016164101101198389
   Prass K, 2003, J EXP MED, V198, P725, DOI 10.1084/jem.20021098
   Qin JJ, 2010, NATURE, V464, P59, DOI 10.1038/nature08821
   Sheth K, 2001, Curr Opin Crit Care, V7, P99, DOI 10.1097/00075198-200104000-00008
   Stechmiller J K, 1997, Am J Crit Care, V6, P204
   Ulluwishewa D, 2011, J NUTR, V141, P769, DOI 10.3945/jn.110.135657
   Umar Shahid, 2010, Curr Gastroenterol Rep, V12, P340, DOI 10.1007/s11894-010-0130-3
   Valentine S., 2013, EXAMINATION BEHAV BA
   Westendorp WF, 2015, LANCET, V385, P1519, DOI 10.1016/S0140-6736(14)62456-9
   Westendorp WF, 2011, BMC NEUROL, V11, DOI 10.1186/1471-2377-11-110
   Winek K, 2016, STROKE, V47, P1354, DOI 10.1161/STROKEAHA.115.011800
   Wong CHY, 2013, NAT IMMUNOL, V14, P785, DOI 10.1038/ni.2631
   Wong CHY, 2011, SCIENCE, V334, P101, DOI 10.1126/science.1210301
NR 35
TC 170
Z9 183
U1 8
U2 64
PU NATURE PUBLISHING GROUP
PI NEW YORK
PA 75 VARICK ST, 9TH FLR, NEW YORK, NY 10013-1917 USA
SN 1078-8956
EI 1546-170X
J9 NAT MED
JI Nat. Med.
PD NOV
PY 2016
VL 22
IS 11
BP 1277
EP 1284
DI 10.1038/nm.4194
PG 8
WC Biochemistry & Molecular Biology; Cell Biology; Medicine, Research &
   Experimental
WE Science Citation Index Expanded (SCI-EXPANDED)
SC Biochemistry & Molecular Biology; Cell Biology; Research & Experimental
   Medicine
GA EB3XK
UT WOS:000387302300020
PM 27694934
DA 2022-06-17
ER

PT J
AU Kim, TJ
   Lee, JS
   Kang, MK
   Nam, KW
   Lee, CH
   Mo, H
   Jeong, HY
   Yoon, BW
   Ko, SB
AF Kim, T. J.
   Lee, J. S.
   Kang, M-K.
   Nam, K-W.
   Lee, C-H.
   Mo, H.
   Jeong, H-Y.
   Yoon, B-W.
   Ko, S-B.
TI Clopidogrel may decrease the risk of post-stroke infection after
   ischaemic stroke
SO EUROPEAN JOURNAL OF NEUROLOGY
LA English
DT Article
DE clopidogrel; P2Y12 receptor antagonist; post-stroke infection
ID URINARY-TRACT-INFECTION; ANTIPLATELET AGENTS; PNEUMONIA; SEPSIS;
   CLASSIFICATION; DEFINITIONS; SEVERITY; DRUGS; SCORE
AB Background and purpose The P2Y12 receptor, a well-known factor in the platelet activation pathway, plays a role in thrombosis as well as systemic inflammation. Clopidogrel, a prototype P2Y12 receptor antagonist, reportedly decreases inflammation and systemic infection. The aim of this study was to evaluate whether clopidogrel use decreases the risk of post-stroke infection following ischaemic stroke. Methods A total of 1643 patients with acute ischaemic stroke (within 7 days after onset) were included for analysis between March 2010 and December 2015. Patients were categorized into two groups (clopidogrel users versus clopidogrel non-users), and clinical characteristics and risks of post-stroke infection were compared between the two groups. The inverse probability of treatment weighting using propensity scores for baseline imbalance adjustments was applied. Results Of the included patients (mean age 67.7 years; men 60.6%), 670 (40.8%) patients were clopidogrel users and 164 (10.0%) patients had post-stroke infection. The proportion of patients with post-stroke infection was significantly lower in clopidogrel users compared to clopidogrel non-users (6.7% vs. 12.2%, P <= 0.001). Moreover, clopidogrel users were less likely to be admitted to the intensive care unit (13.3% vs. 35.3%, P = 0.006). A multivariate analysis with inverse probability of treatment weighting revealed that clopidogrel users exhibited a lower risk of post-stroke infection (odds ratio 0.56, 95% confidence interval 0.42-0.75) and intensive care unit admission (odds ratio 0.34, 95% confidence interval 0.22-0.53). Conclusions The study suggested that clopidogrel users exhibit a lower risk of infection and develop less severe infections after ischaemic stroke. Further prospective studies are needed.
C1 [Kim, T. J.; Kang, M-K.; Nam, K-W.; Lee, C-H.; Mo, H.; Jeong, H-Y.; Yoon, B-W.; Ko, S-B.] Seoul Natl Univ Hosp, Dept Neurol, 101 Daehak Ro, Seoul 03080, South Korea.
   [Lee, J. S.] Asan Med Ctr, Clin Res Ctr, Seoul, South Korea.
RP Ko, SB (通讯作者)，Seoul Natl Univ Hosp, Dept Neurol, 101 Daehak Ro, Seoul 03080, South Korea.
EM sangbai1378@gmail.com
OI Ko, Sang-Bae/0000-0002-9429-9597
FU National Research Foundation of Korea (NRF) - Ministry of Science, ICT
   and Future Planning [NRF-2013M3A9B2076531]
FX This study was supported in part by the National Research Foundation of
   Korea (NRF) funded by the Ministry of Science, ICT and Future Planning
   (NRF-2013M3A9B2076531).
CR ADAMS HP, 1993, STROKE, V24, P35, DOI 10.1161/01.STR.24.1.35
   Akca S, 2002, CRIT CARE MED, V30, P753, DOI 10.1097/00003246-200204000-00005
   Akinosoglou K, 2014, THROMB RES, V133, P131, DOI 10.1016/j.thromres.2013.07.002
   Aslanyan S, 2004, EUR J NEUROL, V11, P49, DOI 10.1046/j.1468-1331.2003.00749.x
   Bozza FA, 2009, AM J RESP CELL MOL, V40, P123, DOI 10.1165/rcmb.2008-0241TR
   Chamorro A, 2007, STROKE, V38, P1097, DOI 10.1161/01.STR.0000258346.68966.9d
   Chobanian AV, 2003, HYPERTENSION, V42, P1206, DOI 10.1161/01.HYP.0000107251.49515.c2
   Cleeman JI, 2001, JAMA-J AM MED ASSOC, V285, P2486, DOI 10.1001/jama.285.19.2486
   Craig A, 2009, INFECT IMMUN, V77, P568, DOI 10.1128/IAI.00832-08
   Curtis LH, 2007, MED CARE, V45, pS103, DOI 10.1097/MLR.0b013e31806518ac
   Emsley Hedley C. A., 2010, Infectious Disorders - Drug Targets, V10, P91
   Evangelista V, 2005, THROMB HAEMOSTASIS, V94, P568, DOI 10.1160/TH05-01-0020
   Gross AK, 2013, J THROMB THROMBOLYS, V35, P147, DOI 10.1007/s11239-012-0833-4
   Hang L, 1999, J IMMUNOL, V162, P3037
   KNAUS WA, 1985, CRIT CARE MED, V13, P818, DOI 10.1097/00003246-198510000-00009
   Kwon HM, 2006, AM J INFECT CONTROL, V34, P64, DOI 10.1016/j.ajic.2005.06.011
   Li ZY, 2011, THROMB RES, V127, P184, DOI 10.1016/j.thromres.2010.10.010
   Liverani E, 2016, ARTERIOSCL THROM VAS, V36, P961, DOI 10.1161/ATVBAHA.116.307401
   Liverani E, 2013, BLOOD, V122, DOI 10.1182/blood.V122.21.2309.2309
   Nylander S, 2016, BRIT J PHARMACOL, V173, P1163, DOI 10.1111/bph.13429
   Opal SM, 2003, CRIT CARE, V7, P23, DOI 10.1186/cc1854
   Poisson SN, 2010, STROKE, V41, pE180, DOI 10.1161/STROKEAHA.109.576413
   Robins JM, 2000, EPIDEMIOLOGY, V11, P550, DOI 10.1097/00001648-200009000-00011
   ROSENBAUM PR, 1983, BIOMETRIKA, V70, P41, DOI 10.1093/biomet/70.1.41
   Shim R, 2016, INT J MOL SCI, V17, DOI 10.3390/ijms17010064
   Singer M, 2016, JAMA-J AM MED ASSOC, V315, P801, DOI 10.1001/jama.2016.0287
   Smith CJ, 2015, STROKE, V46, P2335, DOI 10.1161/STROKEAHA.115.009617
   Stott DJ, 2009, QJM-INT J MED, V102, P243, DOI 10.1093/qjmed/hcp012
   Teasell RW, 1996, ARCH PHYS MED REHAB, V77, P707, DOI 10.1016/S0003-9993(96)90012-X
   Thomas MR, 2015, ARTERIOSCL THROM VAS, V35, P2562, DOI 10.1161/ATVBAHA.115.306528
   Thomas MR, 2015, PLATELETS, V26, P392, DOI 10.3109/09537104.2015.1049519
   Tsai MJ, 2015, INTENS CARE MED, V41, P806, DOI 10.1007/s00134-015-3760-y
   van der Maarel-Wierink CD, 2011, J AM MED DIR ASSOC, V12, P344, DOI 10.1016/j.jamda.2010.12.099
   Vijan Sandeep, 2010, Ann Intern Med, V152, pITC31, DOI 10.7326/0003-4819-152-5-201003020-01003
   Westendorp WF, 2011, BMC NEUROL, V11, DOI 10.1186/1471-2377-11-110
   Winning J, 2010, CRIT CARE MED, V38, P32, DOI 10.1097/CCM.0b013e3181b4275c
   Winning J, 2009, PLATELETS, V20, P50, DOI 10.1080/09537100802503368
NR 37
TC 4
Z9 4
U1 1
U2 6
PU WILEY
PI HOBOKEN
PA 111 RIVER ST, HOBOKEN 07030-5774, NJ USA
SN 1351-5101
EI 1468-1331
J9 EUR J NEUROL
JI Eur. J. Neurol.
PD FEB
PY 2019
VL 26
IS 2
BP 261
EP 267
DI 10.1111/ene.13801
PG 7
WC Clinical Neurology; Neurosciences
WE Science Citation Index Expanded (SCI-EXPANDED)
SC Neurosciences & Neurology
GA HH5YE
UT WOS:000455803800011
PM 30168901
DA 2022-06-17
ER

PT J
AU Helmy, TA
   Abd-Elhady, MAE
   Abdou, M
AF Helmy, Tamer Abdallah
   Abd-Elhady, Mohamed Abd-Elalim
   Abdou, Mohammed
TI Prediction of Ischemic Stroke-Associated Pneumonia: A Comparison between
   3 Scores
SO JOURNAL OF STROKE & CEREBROVASCULAR DISEASES
LA English
DT Article
DE Stroke-associated pneumonia; Ischemic stroke; A(2)DS(2) score; PANTHERIS
   score; AIS-APS
ID HEALTH-CARE PROFESSIONALS; CEREBRAL INFARCTION; RISK SCORE; INFECTION;
   TRIAL; SCALE; METAANALYSIS; DEFINITION; POSTSTROKE; GUIDELINES
AB Background: Stroke is a leading cause of death and disability worldwide. Among all poststroke complications, pneumonia constitutes a major complication with a strong impact on morbidity and mortality. To identify patients at high risk of stroke-associated pneumonia (SAP) and to tailor a prophylactic approach, a reliable scoring model for prediction may be useful in daily stroke care. Objectives: This study aimed to compare the performance of the Age, Atrial fibrillation, Dysphagia, Sex, Stroke Severity (A(2)DS(2)) score, the acute ischemic stroke-associated pneumonia score (AIS-APS), and the Preventive ANtibacterial THERapy in acute Ischemic Stroke (PANTHERIS) score in predicting SAP. Methods: Seventy consecutive patients with ischemic stroke admitted to the Critical Care Medicine Department of Alexandria Main University Hospital were included. Patients were prospectively followed up for primary outcome of pneumonia within the first 7 days after admission diagnosed by the Centers for Disease Control and Prevention criteria. Accuracy in predicting outcome measures was assessed by calculating the area under receiver operating characteristic curve (AUC). Results: Twenty-six (37.1%) patients developed pneumonia by the seventh day; the A(2)DS(2) score AUC was .847 (95% CI: .741-.922), and the AIS-APS AUC was .798 (95% CI:.685-.884). The PANTHERIS score AUC was .715 (95% CI:.595-.817). The A(2)DS(2) score AUC was significantly higher than the AIS-APS and the PANTHERIS score AUCs (P=.048 and P=.009 respectively), and the AIS-APS AUC was significantly higher than the PANTHERIS score AUC (P=.044). Conclusions: The A(2)DS(2) score is a valid tool for the prediction of SAP based on routinely collected data, and among the 3 studied scores, it shows the best performance in predicting SAP.
C1 [Helmy, Tamer Abdallah; Abd-Elhady, Mohamed Abd-Elalim] Univ Alexandria, Fac Med, Dept Crit Care Med, Alexandria, Egypt.
   [Abdou, Mohammed] Mamoura Chest Hosp, Intens Care Unit, Alexandria, Egypt.
RP Abdou, M (通讯作者)，el Nabawy el Mohandis St, Alexandria 21923, Egypt.
EM dr_midorotail@yahoo.com
CR Adams HP, 1999, NEUROLOGY, V53, P126, DOI 10.1212/WNL.53.1.126
   Arnold M, 2016, PLOS ONE, V11, DOI 10.1371/journal.pone.0148424
   Aslanyan S, 2004, EUR J NEUROL, V11, P49, DOI 10.1046/j.1468-1331.2003.00749.x
   BAMFORD J, 1991, LANCET, V337, P1521, DOI 10.1016/0140-6736(91)93206-O
   BROTT T, 1989, STROKE, V20, P864, DOI 10.1161/01.STR.20.7.864
   Caldeira D, 2012, BMJ-BRIT MED J, V345, DOI 10.1136/bmj.e4260
   DELONG ER, 1988, BIOMETRICS, V44, P837, DOI 10.2307/2531595
   Donovan NJ, 2013, STROKE, V44, pE24, DOI 10.1161/STR.0b013e3182877f57
   Harms H, 2013, ACTA NEUROL SCAND, V128, P178, DOI 10.1111/ane.12095
   Hoffmann S, 2012, STROKE, V43, P2617, DOI 10.1161/STROKEAHA.112.653055
   Horan TC, 2008, AM J INFECT CONTROL, V36, P309, DOI 10.1016/j.ajic.2008.03.002
   Jauch EC, 2013, STROKE, V44, P870, DOI 10.1161/STR.0b013e318284056a
   Ji RJ, 2013, STROKE, V44, P1303, DOI 10.1161/STROKEAHA.111.000598
   Koennecke HC, 2011, NEUROLOGY, V77, P965, DOI 10.1212/WNL.0b013e31822dc795
   Kumar S, 2010, LANCET NEUROL, V9, P105, DOI 10.1016/S1474-4422(09)70266-2
   Kurth T, 2012, JAMA-J AM MED ASSOC, V308, P292, DOI 10.1001/jama.2012.8448
   Li L, 2014, WORLD J EMERG MED, V5, P209, DOI [10.5847/wjem.j.1920-8642.2014.03.009, 10.5847/wjem.j.issn.1920-8642.2014.03.009]
   Li YG, 2014, PLOS ONE, V9, DOI 10.1371/journal.pone.0111707
   Ribeiro PW, 2014, J STROKE CEREBROVASC, V23, P1524, DOI 10.1016/j.jstrokecerebrovasdis.2013.12.033
   Sacco RL, 2013, STROKE, V44, P2064, DOI 10.1161/STR.0b013e318296aeca
   Saposnik G, 2008, STROKE, V39, P2318, DOI 10.1161/STROKEAHA.107.510362
   Smith CJ, 2015, J AM HEART ASSOC, V4, DOI 10.1161/JAHA.114.001307
   Smith EE, 2010, CIRCULATION, V122, P1496, DOI 10.1161/CIRCULATIONAHA.109.932822
   Sykora M, 2015, STROKE, V46, P1269, DOI 10.1161/STROKEAHA.114.008260
   TEASDALE G, 1974, LANCET, V2, P81
   van de Beek D, 2009, ARCH NEUROL-CHICAGO, V66, P1076, DOI 10.1001/archneurol.2009.176
   Warusevitane A, 2015, STROKE, V46, P454, DOI 10.1161/STROKEAHA.114.006639
   Yuan MZ, 2015, EXPERT REV ANTI-INFE, V13, P1289, DOI 10.1586/14787210.2015.1085302
   Zhang XP, 2016, PLOS ONE, V11, DOI 10.1371/journal.pone.0150298
NR 29
TC 11
Z9 14
U1 1
U2 11
PU ELSEVIER SCIENCE BV
PI AMSTERDAM
PA PO BOX 211, 1000 AE AMSTERDAM, NETHERLANDS
SN 1052-3057
EI 1532-8511
J9 J STROKE CEREBROVASC
JI J. Stroke Cerebrovasc. Dis.
PD NOV
PY 2016
VL 25
IS 11
BP 2756
EP 2761
DI 10.1016/j.jstrokecerebrovasdis.2016.07.030
PG 6
WC Neurosciences; Peripheral Vascular Disease
WE Science Citation Index Expanded (SCI-EXPANDED)
SC Neurosciences & Neurology; Cardiovascular System & Cardiology
GA EE3TH
UT WOS:000389520800033
PM 27554074
DA 2022-06-17
ER

PT J
AU Mracsko, E
   Stegemann-Koniszewski, S
   Na, SY
   Dalpke, A
   Bruder, D
   Lasitschka, F
   Veltkamp, R
AF Mracsko, Eva
   Stegemann-Koniszewski, Sabine
   Na, Shin-Young
   Dalpke, Alexander
   Bruder, Dunja
   Lasitschka, Felix
   Veltkamp, Roland
TI A Mouse Model of Post-Stroke Pneumonia Induced by Intra-Tracheal
   Inoculation with Streptococcus pneumoniae
SO CEREBROVASCULAR DISEASES
LA English
DT Article
DE Ischemic stroke; Stroke-induced immunodepression; Infection
ID NERVOUS-SYSTEM; DEFICIENT MICE; SPLENIC ATROPHY; IMMUNE-SYSTEM; ACUTE
   STROKE; INFECTION; LUNG; SUSCEPTIBILITY; IMMUNODEPRESSION;
   IMMUNOCOMPETENT
AB Background: Stroke-induced immunodeficiency increases the risk of infectious complications, which adversely affects neurological outcome. Among those, pneumonia affects as many as one third of stroke patients and is the main contributor to mortality in the post-acute phase of stroke. Experimental findings on post-stroke susceptibility to spontaneous pneumonia in mice are contradictory. Here, we established a mouse model inducing standardized bacterial pneumonia and characterized the impaired pulmonary cellular and humoral immune responses after experimental stroke. Methods: Bacterial pneumonia was induced by intratracheal inoculation with Streptococcus pneumoniae at different time points after transient middle cerebral artery occlusion (MCAO). Bacterial counts in lungs and blood, histological changes, and cytokine production in the lungs were assessed. Furthermore, we investigated the effect of pneumonia on stroke outcome. Results: Intra-tracheal inoculation resulted in reproducible pneumonia and bacteraemia, and demonstrated post-stroke susceptibility to streptococcal pneumonia developing with a delay of at least 24 h after MCAO. Higher bacterial counts in mice infected 3 days after stroke induction correlated with reduced neutrophil and macrophage infiltration in the lungs and lower levels of proinflammatory cytokines in the broncho-alveolar lavage compared to sham-operated animals. Pneumonia increased mortality without affecting brain-infiltrating leukocytes. Conclusions: In this standardized mouse model of post-stroke pneumonia, we describe attenuated leukocyte infiltration and cytokine production in response to bacterial infection in the lungs that has a profound effect on outcome. (C) 2017 S. Karger AG, Basel
C1 [Mracsko, Eva; Na, Shin-Young; Veltkamp, Roland] Heidelberg Univ, Dept Neurol, Heidelberg, Germany.
   [Dalpke, Alexander] Heidelberg Univ, Dept Infect Dis Med Microbiol & Hyg, Heidelberg, Germany.
   [Lasitschka, Felix] Heidelberg Univ, Inst Pathol, Heidelberg, Germany.
   [Stegemann-Koniszewski, Sabine; Bruder, Dunja] Helmholtz Ctr Infect Res, Immune Regulat Grp, Braunschweig, Germany.
   [Stegemann-Koniszewski, Sabine; Bruder, Dunja] Otto von Guericke Univ, Inst Med Microbiol Infect Prevent & Control, Infect Immunol Grp, Magdeburg, Germany.
   [Veltkamp, Roland] Imperial Coll London, Div Brain Sci, London, England.
RP Veltkamp, R (通讯作者)，Imperial Coll London, Dept Stroke Med, Charing Cross Campus,3 East 6 Fulham Palace Rd, London W6 RF, England.
EM Roland.Veltkamp@imperial.nhs.uk
RI Stegemann-Koniszewski, Sabine/AAS-1926-2020
FU Deutsche Forschungsgemeinschaft [VE 196/3-1]
FX The study was supported by a grant from the Deutsche
   Forschungsgemeinschaft (VE 196/3-1).
CR Brommer B, 2016, BRAIN, V139, P692, DOI 10.1093/brain/awv375
   Candiani G, 1997, J ANTIMICROB CHEMOTH, V39, P199, DOI 10.1093/jac/39.2.199
   Chamorro A, 2007, J NEUROL SCI, V252, P29, DOI 10.1016/j.jns.2006.10.001
   Chen LF, 2012, PLOS ONE, V7, DOI [10.1371/journal.pone.0051512, 10.1371/journal.pone.0051452]
   Chen L, 2015, BIOTECHNOL APPL BIOC, V62, P393, DOI 10.1002/bab.1286
   Denes A, 2014, ANN NEUROL, V75, P670, DOI 10.1002/ana.24146
   Dirnagl U, 2007, STROKE, V38, P770, DOI 10.1161/01.STR.0000251441.89665.bc
   Gauthier JF, 2007, INFECT IMMUN, V75, P5361, DOI 10.1128/IAI.02008-06
   Gavalda J, 1997, ANTIMICROB AGENTS CH, V41, P795, DOI 10.1128/AAC.41.4.795
   Hannawi Y, 2013, CEREBROVASC DIS, V35, P430, DOI 10.1159/000350199
   Hilker R, 2003, STROKE, V34, P975, DOI 10.1161/01.STR.0000063373.70993.CD
   Hufeldt MR, 2010, COMPARATIVE MED, V60, P336
   Iadecola C, 2011, NAT MED, V17, P796, DOI 10.1038/nm.2399
   Jeong Dong-Gu, 2011, Lab Anim Res, V27, P91, DOI 10.5625/lar.2011.27.2.91
   Jin R, 2013, STROKE, V44, P1135, DOI 10.1161/STROKEAHA.111.000633
   Kadioglu A, 2004, TRENDS IMMUNOL, V25, P143, DOI 10.1016/j.it.2003.12.006
   Knapp S, 2003, AM J RESP CRIT CARE, V167, P171, DOI 10.1164/rccm.200207-698OC
   Kollef MH, 2005, CHEST, V128, P3854, DOI 10.1378/chest.128.6.3854
   Lawrenz MB, 2014, JOVE-J VIS EXP, DOI 10.3791/52261
   Liesz A, 2015, J NEUROSCI, V35, P583, DOI 10.1523/JNEUROSCI.2439-14.2015
   Liesz A, 2009, STROKE, V40, P2849, DOI 10.1161/STROKEAHA.109.549618
   Macrez R, 2011, LANCET NEUROL, V10, P471, DOI 10.1016/S1474-4422(11)70066-7
   MARRIE TJ, 1994, CLIN INFECT DIS, V18, P501, DOI 10.1093/clinids/18.4.501
   Meisel C, 2005, NAT REV NEUROSCI, V6, P775, DOI 10.1038/nrn1765
   Meisel C, 2004, STROKE, V35, P2, DOI 10.1161/01.STR.0000109041.89959.4C
   Meisel C, 2011, NEW ENGL J MED, V365, P2134, DOI 10.1056/NEJMcibr1112454
   Miller MA, 2012, PLOS ONE, V7, DOI 10.1371/journal.pone.0031359
   Mizrachi-Nebenzahl Y, 2003, CLIN EXP IMMUNOL, V134, P23, DOI 10.1046/j.1365-2249.2003.02261.x
   Mracsko E, 2014, BRAIN BEHAV IMMUN, V41, P200, DOI 10.1016/j.bbi.2014.05.015
   Munder A, 2002, EXP TOXICOL PATHOL, V54, P127, DOI 10.1078/0940-2993-00240
   Munder A, 2011, RESP RES, V12, DOI 10.1186/1465-9921-12-148
   Nedeltchev K, 2010, SWISS MED WKLY, V140, P254, DOI smw-12919
   Ochoa-Reparaz J, 2009, J IMMUNOL, V183, P6041, DOI 10.4049/jimmunol.0900747
   Offner H, 2006, J IMMUNOL, V176, P6523, DOI 10.4049/jimmunol.176.11.6523
   Prass K, 2003, J EXP MED, V198, P725, DOI 10.1084/jem.20021098
   Prass K, 2006, STROKE, V37, P2607, DOI 10.1161/01.STR.0000240409.68739.2b
   Rayamajhi M., 2011, JOVE-J VIS EXP, V51, P2702
   Rijneveld AW, 2002, J INFECT DIS, V185, P123, DOI 10.1086/338008
   Rijneveld AW, 2001, J IMMUNOL, V167, P5240, DOI 10.4049/jimmunol.167.9.5240
   Ruiz M, 1999, AM J RESP CRIT CARE, V160, P397, DOI 10.1164/ajrccm.160.2.9808045
   Sandgren A, 2005, J INFECT DIS, V192, P791, DOI 10.1086/432513
   Sellars C, 2007, STROKE, V38, P2284, DOI 10.1161/STROKEAHA.106.478156
   Smith CJ, 2015, STROKE, V46, P2335, DOI 10.1161/STROKEAHA.115.009617
   Stegemann S, 2009, PLOS ONE, V4, DOI 10.1371/journal.pone.0004840
   Sun K, 2007, INFECT IMMUN, V75, P1196, DOI 10.1128/IAI.01403-06
   Tettelin H, 2001, SCIENCE, V293, P498, DOI 10.1126/science.1061217
   vanderPoll T, 1997, J INFECT DIS, V176, P439, DOI 10.1086/514062
   Vila-Corcoles A, 2012, BMC PUBLIC HEALTH, V12, DOI 10.1186/1471-2458-12-222
   Wellmer A, 2001, INFECT IMMUN, V69, P6881, DOI 10.1128/IAI.69.11.6881-6886.2001
   Westendorp WF, 2011, BMC NEUROL, V11, DOI 10.1186/1471-2377-11-110
   Zeldin DC, 2001, AM J RESP CELL MOL, V25, P457, DOI 10.1165/ajrcmb.25.4.4505
   Zhang ZH, 2009, PROCEEDINGS OF 2009 INTERNATIONAL CONFERENCE ON ADVANCED FIBERS AND POLYMER MATERIALS, VOLS 1 AND 2, P119
NR 52
TC 3
Z9 3
U1 0
U2 4
PU KARGER
PI BASEL
PA ALLSCHWILERSTRASSE 10, CH-4009 BASEL, SWITZERLAND
SN 1015-9770
EI 1421-9786
J9 CEREBROVASC DIS
JI Cerebrovasc. Dis.
PY 2017
VL 43
IS 3-4
BP 99
EP 109
DI 10.1159/000452136
PG 11
WC Clinical Neurology; Peripheral Vascular Disease
WE Science Citation Index Expanded (SCI-EXPANDED)
SC Neurosciences & Neurology; Cardiovascular System & Cardiology
GA ER9TP
UT WOS:000399170000002
PM 28049200
OA Green Submitted
DA 2022-06-17
ER

PT J
AU Ulm, L
   Harms, H
   Ohlraun, S
   Reimnitz, P
   Meisel, A
AF Ulm, Lena
   Harms, Hendrik
   Ohlraun, Stephanie
   Reimnitz, Peter
   Meisel, Andreas
TI Impact of infections on long-term outcome after severe middle cerebral
   artery infarction
SO JOURNAL OF THE NEUROLOGICAL SCIENCES
LA English
DT Article
DE Stroke; Post-stroke infection; Antibiotics; Immunodepression; Pneumonia;
   Long-term outcome; Gender differences
ID ACUTE ISCHEMIC-STROKE; PREVENTIVE ANTIBACTERIAL THERAPY; INDUCED
   IMMUNODEPRESSION; TRIAL; PNEUMONIA; RISK; CARE
AB Post-stroke infections are the most important complications after acute stroke, accounting for almost 20% of in-hospital deaths and poor functional outcomes at discharge. Little is known about long-term effects of post-stroke infections on outcome. Here, we studied the impact of infections on long-term outcome in 64 patients which had suffered from severe middle cerebral artery infarction. Mean follow-up time in the survivors was 6.5 +/- 0.9 years. Structured telephone interviews were performed to assess the patients' current functional outcome. Where re-contacting was not successful, vital status of the patients was requested at the registration office of Berlin. Multiple logistic regression analysis identified three independent risk factors associated with mortality: infections within the first 11 days after stroke, age > 64 years, and female sex. Among surviving patients, functional outcome measured by Barthel Index was influenced by infections and immunocompetence measured by levels of monocytic HLA-DR expression on day 3 after stroke. In conclusion, the occurrence of post-stroke infections is the most important predictor of poor long-term outcome in this cohort of patients. Our observation warrants prospective trials on prevention or early treatment of post-stroke infections in order to improve long-term outcome after stroke. (C) 2012 Elsevier B.V. All rights reserved.
C1 [Ulm, Lena; Meisel, Andreas] Charite, Dept Neurol, D-10117 Berlin, Germany.
   [Ulm, Lena; Harms, Hendrik; Ohlraun, Stephanie; Meisel, Andreas] Charite, NeuroCure Clin Res Ctr, D-10117 Berlin, Germany.
   [Meisel, Andreas] Charite, Ctr Stroke Res Berlin, D-10117 Berlin, Germany.
RP Meisel, A (通讯作者)，Charite, Dept Neurol, Charitepl 1, D-10117 Berlin, Germany.
EM andreas.meisel@charite.de
RI Harms, Hendrik/X-8741-2019; Ulm, Lena/L-5305-2013
OI Ulm, Lena/0000-0002-3388-8785; Meisel, Andreas/0000-0001-7233-5342
FU European Union [201024, 202213]; Helmholtz Gemeinschaft fur
   Forschungseinrichtungen [SO-022NG]; German Ministry for Health and
   Education [01 EO 08 01]; Deutsche Forschungsgemeinschaft [Exc 257
   NeuroCure]
FX European Union's Seventh Framework Programme (FP7/2008-2013) under grant
   agreements 201024 and 202213 (European Stroke Network), Helmholtz
   Gemeinschaft fur Forschungseinrichtungen (SO-022NG), German Ministry for
   Health and Education (01 EO 08 01), and the Deutsche
   Forschungsgemeinschaft (Exc 257 NeuroCure).
CR Chamorro A, 2007, STROKE, V38, P1097, DOI 10.1161/01.STR.0000258346.68966.9d
   Emsley HC, 2008, LANCET NEUROL, V7, P341, DOI 10.1016/S1474-4422(08)70061-9
   Finlayson O, 2011, NEUROLOGY, V77, P1338, DOI 10.1212/WNL.0b013e31823152b1
   Fukuda M, 2009, INTERNAL MED, V48, P967, DOI 10.2169/internalmedicine.48.1757
   Hankey GJ, 2003, CEREBROVASC DIS, V16, P14, DOI 10.1159/000069936
   Harms H, 2008, PLOS ONE, V3, DOI 10.1371/journal.pone.0002158
   Hilker R, 2003, STROKE, V34, P975, DOI 10.1161/01.STR.0000063373.70993.CD
   Klehmet J, 2009, NEUROSCIENCE, V158, P1184, DOI 10.1016/j.neuroscience.2008.07.044
   Koennecke HC, 2011, NEUROLOGY, V77, P965, DOI 10.1212/WNL.0b013e31822dc795
   Meisel C, 2005, NAT REV NEUROSCI, V6, P775, DOI 10.1038/nrn1765
   Meisel C, 2004, STROKE, V35, P2, DOI 10.1161/01.STR.0000109041.89959.4C
   Nederkoorn PJ, 2011, INT J STROKE, V6, P159, DOI 10.1111/j.1747-4949.2010.00555.x
   Prass K, 2003, J EXP MED, V198, P725, DOI 10.1084/jem.20021098
   Urra X, 2009, STROKE, V40, P1262, DOI 10.1161/STROKEAHA.108.532085
   Westendorp WF, 2012, COCHRANE DB SYST REV, DOI 10.1002/14651858.CD008530.pub2
   Westendorp WF, 2011, BMC NEUROL, V11, DOI 10.1186/1471-2377-11-110
NR 16
TC 12
Z9 12
U1 0
U2 0
PU ELSEVIER SCIENCE BV
PI AMSTERDAM
PA PO BOX 211, 1000 AE AMSTERDAM, NETHERLANDS
SN 0022-510X
J9 J NEUROL SCI
JI J. Neurol. Sci.
PD AUG 15
PY 2012
VL 319
IS 1-2
BP 15
EP 17
DI 10.1016/j.jns.2012.05.042
PG 3
WC Clinical Neurology; Neurosciences
WE Science Citation Index Expanded (SCI-EXPANDED)
SC Neurosciences & Neurology
GA 971ZS
UT WOS:000306246900004
PM 22682764
DA 2022-06-17
ER

PT J
AU Shim, R
   Wong, CHY
AF Shim, Raymond
   Wong, Connie H. Y.
TI Complex interplay of multiple biological systems that contribute to
   post-stroke infections
SO BRAIN BEHAVIOR AND IMMUNITY
LA English
DT Review
DE Stroke; Immonosuppression; Bacterial infection; Therapeutics
ID ACUTE ISCHEMIC-STROKE; SYMPATHETIC-NERVOUS-SYSTEM; TRAUMATIC
   BRAIN-INJURY; BETA-BLOCKERS; BACTERIAL TRANSLOCATION; PREVENTIVE
   ANTIBIOTICS; BARRIER FUNCTION; ACUTE-PHASE; T-CELLS; PNEUMONIA
AB Stroke is a leading contributor of death and disability around the world. Despite its recognised debilitating neurological deficits, a devastating clinical complication of surviving stroke patients that needs more attention is infection. Up to half of the patients develop infections after stroke, and a high proportion of them will die as a direct consequence. Major clinical trials that examined preventive antibiotic therapy in stroke patients have demonstrated this method of prevention is not effective as it does not reduce incidence of post-stroke pneumonia or improve patient outcome. Additionally, retrospective studies evaluating the use of B-blockers for the modulation of the sympathetic nervous system to prevent post stroke infections have given mixed results. Therefore, there is an urgent need for more effective therapeutic options that target the underlying mechanisms of post-stroke infections. The understanding that infections are largely attributable to the "stroke-induced systemic immunosuppression" phenomenon has begun to emerge, and thus, exploring the pathways that trigger post-stroke immunosuppression is expected to reveal potential new therapeutics. As such, we will outline the impacts that stroke has on several biological systems in this review, and discuss how these contribute to host susceptibility to infection after stroke. Furthermore, the emerging role of the gut and its microbiota has recently come to surface and intensifies the complex pathways to post-stroke infection. Finally, we identify potential avenues to combat infection that target the pathways of stroke-induced systemic immunosuppression to ultimately improve stroke patient outcome. (C) 2018 Elsevier Inc. All rights reserved.
C1 [Shim, Raymond; Wong, Connie H. Y.] Monash Univ, Dept Med, Ctr Inflammatory Dis, Monash Med Ctr, Clayton, Vic, Australia.
RP Wong, CHY (通讯作者)，Monash Univ, Sch Clin Sci, Dept Med, Ctr Inflammatory Dis,Sch Clin Sci, Clayton, Vic 3168, Australia.
EM connie.wong@monash.edu
OI Wong, Connie/0000-0002-9020-1847
FU National Heart Foundation (NHF, Australia) [100863]; National Health and
   Medical Research Council (NHMRC, Australia) [APP1104036]
FX This work was supported by National Heart Foundation (NHF, Australia;
   100863) and National Health and Medical Research Council (NHMRC,
   Australia; APP1104036). The financial supports have no role in
   conducting the research and/or preparation of the article.
CR Abramov AY, 2007, J NEUROSCI, V27, P1129, DOI 10.1523/JNEUROSCI.4468-06.2007
   Ajmo CT, 2008, J NEUROSCI RES, V86, P2227, DOI 10.1002/jnr.21661
   Akil E, 2015, J NEUROSCI RURAL PRA, V6, P145, DOI 10.4103/0976-3147.153216
   Anne M, 2007, CURR NEUROVASC RES, V4, P170, DOI 10.2174/156720207781387169
   Aslanyan S, 2004, EUR J NEUROL, V11, P49, DOI 10.1046/j.1468-1331.2003.00749.x
   Balzan S, 2007, J GASTROEN HEPATOL, V22, P464, DOI 10.1111/j.1440-1746.2007.04933.x
   Bansal V, 2009, J NEUROTRAUM, V26, P1353, DOI [10.1089/neu.2008.0858, 10.1089/neu.2008-0858]
   BARER DH, 1988, BRIT MED J, V296, P737, DOI 10.1136/bmj.296.6624.737
   Benakis C, 2016, NAT MED, V22, P516, DOI 10.1038/nm.4068
   Bischoff SC, 2014, BMC GASTROENTEROL, V14, DOI 10.1186/s12876-014-0189-7
   Brinkmann V, 2004, SCIENCE, V303, P1532, DOI 10.1126/science.1092385
   Chamorro A, 2006, J NEUROL NEUROSUR PS, V77, P1279, DOI 10.1136/jnnp.2006.100800
   Chamorro A, 2005, STROKE, V36, P1495, DOI 10.1161/01.STR.0000170644.15504.49
   Chapman KZ, 2009, J CEREBR BLOOD F MET, V29, P1764, DOI 10.1038/jcbfm.2009.113
   Cohen DL, 2016, INT J STROKE, V11, P399, DOI 10.1177/1747493016639057
   Crapser J, 2016, AGING-US, V8, P1049, DOI 10.18632/aging.100952
   Deng QW, 2016, NEUROCHEM RES, V41, P1877, DOI 10.1007/s11064-016-1899-8
   Dettenkofer M, 2001, J NEUROL, V248, P959, DOI 10.1007/s004150170048
   Doyle KP, 2017, BRAIN BEHAV IMMUN, V64, P1, DOI 10.1016/j.bbi.2016.08.009
   Dziedzic T, 2007, J NEUROL SCI, V252, P53, DOI 10.1016/j.jns.2006.10.007
   Emsley HC, 2008, LANCET NEUROL, V7, P341, DOI 10.1016/S1474-4422(08)70061-9
   Erdur H, 2015, STROKE, V46, P1031, DOI 10.1161/STROKEAHA.114.006886
   Fasano A, 2011, PHYSIOL REV, V91, P151, DOI 10.1152/physrev.00003.2008
   Feigin VL, 2017, CIRC RES, V120, P439, DOI 10.1161/CIRCRESAHA.116.308413
   Fukami K, 2014, CURR PHARM DESIGN, V20, P2395, DOI 10.2174/13816128113199990475
   Gould K, 2016, J ANTIMICROB CHEMOTH, V71, P572, DOI 10.1093/jac/dkv484
   Grailer JJ, 2014, J INNATE IMMUN, V6, P607, DOI 10.1159/000358524
   Ha CH, 2013, INT J MOL MED, V32, P373, DOI 10.3892/ijmm.2013.1393
   Haeusler KG, 2008, CEREBROVASC DIS, V25, P50, DOI 10.1159/000111499
   Hang CH, 2003, WORLD J GASTROENTERO, V9, P2776
   Harms H, 2008, PLOS ONE, V3, DOI 10.1371/journal.pone.0002158
   Hernandez-Jimenez E, 2017, J IMMUNOL, V198, P2038, DOI 10.4049/jimmunol.1601594
   Hetze S, 2013, J CEREBR BLOOD F MET, V33, P846, DOI 10.1038/jcbfm.2013.6
   Heuschmann PU, 2004, ARCH INTERN MED, V164, P1761, DOI 10.1001/archinte.164.16.1761
   Hilker R, 2003, STROKE, V34, P975, DOI 10.1161/01.STR.0000063373.70993.CD
   Hoffmann S, 2017, J CEREBR BLOOD F MET, V37, P3671, DOI 10.1177/0271678X16671964
   Houlden A, 2016, BRAIN BEHAV IMMUN, V57, P10, DOI 10.1016/j.bbi.2016.04.003
   Hug A, 2011, STROKE, V42, P3580, DOI 10.1161/STROKEAHA.111.620948
   Hug A, 2009, STROKE, V40, P3226, DOI 10.1161/STROKEAHA.109.557967
   Im JS, 2009, IMMUNITY, V30, P888, DOI 10.1016/j.immuni.2009.03.022
   Jiang C, 2017, ONCOTARGET, V8, P3553, DOI 10.18632/oncotarget.12201
   Kalra L, 2015, LANCET, V386, P1835, DOI 10.1016/S0140-6736(15)00126-9
   Kassebaum NJ, 2016, LANCET, V388, P1603, DOI 10.1016/S0140-6736(16)31460-X
   Kawano T, 1997, SCIENCE, V278, P1626, DOI 10.1126/science.278.5343.1626
   Kimura K, 2005, CEREBROVASC DIS, V19, P171, DOI 10.1159/000083252
   Kwan J, 2007, ACTA NEUROL SCAND, V115, P331, DOI 10.1111/j.1600-0404.2006.00783.x
   Laban KG, 2015, INT J STROKE, V10, P763, DOI 10.1111/ijs.12494
   Langhorne P, 2000, STROKE, V31, P1223, DOI 10.1161/01.STR.31.6.1223
   Laridan E, 2017, ANN NEUROL, V82, P223, DOI 10.1002/ana.24993
   Liesz A, 2015, EXP NEUROL, V271, P46, DOI 10.1016/j.expneurol.2015.04.021
   Liesz A, 2015, J NEUROSCI, V35, P583, DOI 10.1523/JNEUROSCI.2439-14.2015
   Liu Q, 2017, IMMUNITY, V46, P474, DOI 10.1016/j.immuni.2017.02.015
   Liu Y, 2015, CELL BIOCHEM BIOPHYS, V71, P731, DOI 10.1007/s12013-014-0256-2
   Maier IL, 2015, PLOS ONE, V10, DOI 10.1371/journal.pone.0116836
   Mantovani A, 2011, NAT REV IMMUNOL, V11, P519, DOI 10.1038/nri3024
   Mantuano E., 2017, BLOOD
   Martino R, 2005, STROKE, V36, P2756, DOI 10.1161/01.STR.0000190056.76543.eb
   Mauri C, 2012, ANNU REV IMMUNOL, V30, P221, DOI 10.1146/annurev-immunol-020711-074934
   Mawhorter S, 2008, CURR OPIN ORGAN TRAN, V13, P581, DOI 10.1097/MOT.0b013e3283186bbc
   McCulloch L, 2017, NAT COMMUN, V8, DOI 10.1038/ncomms15051
   Meisel C, 2004, STROKE, V35, P2, DOI 10.1161/01.STR.0000109041.89959.4C
   Minnerup J, 2010, J NEUROL NEUROSUR PS, V81, P198, DOI 10.1136/jnnp.2009.182394
   Mozaffarian D, 2015, CIRCULATION, V131, pE29, DOI 10.1161/CIR.0000000000000152
   Mracsko E, 2014, BRAIN BEHAV IMMUN, V41, P200, DOI 10.1016/j.bbi.2014.05.015
   Offner H, 2006, J CEREBR BLOOD F MET, V26, P654, DOI 10.1038/sj.jcbfm.9600217
   Offner H, 2006, J IMMUNOL, V176, P6523, DOI 10.4049/jimmunol.176.11.6523
   Pennypacker KR, 2015, J CEREBR BLOOD F MET, V35, P186, DOI 10.1038/jcbfm.2014.212
   Pilitsis JG, 2001, NEUROL RES, V23, P227, DOI 10.1179/016164101101198389
   Prass K, 2003, J EXP MED, V198, P725, DOI 10.1084/jem.20021098
   Prass K, 2006, STROKE, V37, P2607, DOI 10.1161/01.STR.0000240409.68739.2b
   Riquelme R, 1996, AM J RESP CRIT CARE, V154, P1450, DOI 10.1164/ajrccm.154.5.8912763
   Roemer C, 2015, J NEUROSCI, V35, P7777, DOI 10.1523/JNEUROSCI.1532-14.2015
   Rohweder G, 2017, BMC NEUROL, V17, DOI 10.1186/s12883-017-0897-z
   Ruhnau J., 2016, VOGELGESANG 2016 RED, V2016
   Ruhnau J, 2014, STROKE, V45, P794, DOI 10.1161/STROKEAHA.113.003342
   Sarro G. D., 2001, CURR MED CHEM, V8, P371, DOI DOI 10.2174/0929867013373435
   Schaller BJ, 2006, AM J GASTROENTEROL, V101, P1655, DOI 10.1111/j.1572-0241.2006.00540.x
   Schulze J, 2014, AGING DIS, V5, P327, DOI 10.14336/AD.2014.0500327
   Seki Y, 2010, J CLIN NEUROSCI, V17, P187, DOI 10.1016/j.jocn.2009.04.020
   Shaw SY, 2011, AM J GASTROENTEROL, V106, P2133, DOI 10.1038/ajg.2011.304
   Shim R, 2016, INT J MOL SCI, V17, DOI 10.3390/ijms17010064
   Sica A, 2012, J CLIN INVEST, V122, P787, DOI 10.1172/JCI59643
   Singh V, 2016, J NEUROSCI, V36, P7428, DOI 10.1523/JNEUROSCI.1114-16.2016
   Sippel TR, 2015, J CEREBR BLOOD F MET, V35, P1657, DOI 10.1038/jcbfm.2015.103
   Stanley D, 2016, NAT MED, V22, P1277, DOI 10.1038/nm.4194
   Starr JB, 2017, NEUROL SCI, V38, P967, DOI 10.1007/s10072-017-2877-x
   Stolk RF, 2016, AM J RESP CRIT CARE, V194, P550, DOI 10.1164/rccm.201604-0862CP
   Strong K, 2007, LANCET NEUROL, V6, P182, DOI 10.1016/S1474-4422(07)70031-5
   Sykora M, 2015, STROKE, V46, P1269, DOI 10.1161/STROKEAHA.114.008260
   Teramoto S., 2009, NOVEL PREVENTIVE THE
   Theodorou GL, 2008, CLIN EXP IMMUNOL, V152, P456, DOI 10.1111/j.1365-2249.2008.03650.x
   Ulm L, 2017, FRONT NEUROL, V8, DOI 10.3389/fneur.2017.00153
   Urra X, 2017, BRAIN BEHAV IMMUN, V60, P142, DOI 10.1016/j.bbi.2016.10.004
   Urra X, 2009, STROKE, V40, P1262, DOI 10.1161/STROKEAHA.108.532085
   Vahedi K, 2007, LANCET NEUROL, V6, P215, DOI 10.1016/S1474-4422(07)70036-4
   Vahidy FS, 2016, J CEREBR BLOOD F MET, V36, P1012, DOI 10.1177/0271678X15607880
   van de Beek D, 2009, ARCH NEUROL-CHICAGO, V66, P1076, DOI 10.1001/archneurol.2009.176
   Vargas M, 2006, STROKE, V37, P461, DOI 10.1161/01.STR.0000199138.73365.b3
   Vermeij FH, 2009, CEREBROVASC DIS, V27, P465, DOI 10.1159/000210093
   Vermeij JD, 2018, COCHRANE DB SYST REV, DOI 10.1002/14651858.CD008530.pub3
   Vernino S, 2003, STROKE, V34, P1828, DOI 10.1161/01.STR.0000080534.98416.A0
   Vogelgesang A, 2008, STROKE, V39, P237, DOI 10.1161/STROKEAHA.107.493635
   Vogelgesang A, 2010, PLOS ONE, V5, DOI 10.1371/journal.pone.0008718
   Walter U, 2013, EUR J NEUROL, V20, P153, DOI 10.1111/j.1468-1331.2012.03818.x
   Walter U, 2007, J NEUROL, V254, P1323, DOI 10.1007/s00415-007-0520-0
   Wang H, 2016, ONCOTARGET, V7, P52404, DOI 10.18632/oncotarget.10497
   Wen S. W., 2017, GUT MICROBES, P1
   Westendorp WF, 2016, CEREBROVASC DIS, V42, P506, DOI 10.1159/000450926
   Westendorp WF, 2015, LANCET, V385, P1519, DOI 10.1016/S0140-6736(14)62456-9
   Westendorp WF, 2011, BMC NEUROL, V11, DOI 10.1186/1471-2377-11-110
   Winek K, 2016, NEUROTHERAPEUTICS, V13, P762, DOI 10.1007/s13311-016-0475-x
   Winek K, 2016, STROKE, V47, P1354, DOI 10.1161/STROKEAHA.115.011800
   Wong CHY, 2017, FRONT NEUROL, V8, DOI 10.3389/fneur.2017.00006
   Wong CHY, 2011, SCIENCE, V334, P101, DOI 10.1126/science.1210301
   Yamashiro K, 2017, PLOS ONE, V12, DOI 10.1371/journal.pone.0171521
   Yilmaz G, 2010, NEUROMOL MED, V12, P193, DOI 10.1007/s12017-009-8074-1
   Yin J, 2015, J AM HEART ASSOC, V4, DOI 10.1161/JAHA.115.002699
   Zhang S, 2014, CURR NEUROL NEUROSCI, V14, DOI 10.1007/s11910-014-0467-3
   Zheng F, 2017, PLOS ONE, V12, DOI 10.1371/journal.pone.0186607
   Zierath D, 2015, STROKE, V46, P2287, DOI 10.1161/STROKEAHA.115.008663
   Zuo L, 2016, NEUROSCI LETT, V627, P205, DOI 10.1016/j.neulet.2016.05.066
NR 121
TC 15
Z9 18
U1 0
U2 19
PU ACADEMIC PRESS INC ELSEVIER SCIENCE
PI SAN DIEGO
PA 525 B ST, STE 1900, SAN DIEGO, CA 92101-4495 USA
SN 0889-1591
EI 1090-2139
J9 BRAIN BEHAV IMMUN
JI Brain Behav. Immun.
PD MAY
PY 2018
VL 70
BP 10
EP 20
DI 10.1016/j.bbi.2018.03.019
PG 11
WC Immunology; Neurosciences; Psychiatry
WE Science Citation Index Expanded (SCI-EXPANDED)
SC Immunology; Neurosciences & Neurology; Psychiatry
GA GH4US
UT WOS:000433400900006
PM 29571897
DA 2022-06-17
ER

PT J
AU Vermeij, JD
   Westendorp, WF
   van de Beek, D
   Nederkoorn, PJ
AF Vermeij, Jan-Dirk
   Westendorp, Willeke F.
   van de Beek, Diederik
   Nederkoorn, Paul J.
TI Post-stroke infections and preventive antibiotics in stroke: Update of
   clinical evidence
SO INTERNATIONAL JOURNAL OF STROKE
LA English
DT Review
DE Stroke; post-stroke infection; antibiotics; preventive antibiotics;
   functional outcome
ID ACUTE ISCHEMIC-STROKE; INTRACEREBRAL HEMORRHAGE; NOSOCOMIAL PNEUMONIA;
   RISK-FACTORS; SHORT-TERM; CARE; OUTCOMES; IMMUNODEPRESSION;
   COMPLICATIONS; PROPHYLAXIS
AB This review provides an update of evidence on post-stroke infections and the use of preventive antibiotics in stroke. Infection is a common complication after stroke, affecting between 15% and 30% of the patients. The predictors for post-stroke infection can be divided into three categories: clinical factors, anatomical (stroke related) factors and immunological factors. The relation between the occurrence of a post-stroke infection and functional outcome remained subject of debate, but it seems likely that the occurrence of these infections has a causal relation with poor functional outcome and mortality. In the first meta-analysis on preventive antibiotic therapy, almost a decade ago, its beneficial effect on post-stroke infection rate was clear; however, the effect on functional outcome remained uncertain because included studies were small and heterogeneous. Afterwards, three large phase-3 RCTs were published and a Cochrane meta-analysis was performed. It has now become clear that, despite the finding that overall infections are reduced, preventive antibiotic therapy in the acute phase of stroke does neither improve functional outcome, nor decrease mortality rates. This does not yet mean that further research on preventive antibiotics in stroke is useless: the pathophysiology and etiology of post-stroke infections are unclear and the use of preventive antibiotics in specific subgroups of stroke patients could still be very effective. This is currently being studied. Besides, preventive antibiotic therapy might be cost-effective by increasing quality-adjusted life years. Thirdly, research for the upcoming years might put more emphasis on the effect of stroke on immunological alterations.
C1 [Vermeij, Jan-Dirk; Westendorp, Willeke F.; van de Beek, Diederik; Nederkoorn, Paul J.] Amsterdam UMC, Dept Neurol, Amsterdam Neurosci, Amsterdam, Netherlands.
RP Nederkoorn, PJ (通讯作者)，Amsterdam UMC, Dept Neurol, POB 22660, NL-1100 DD Amsterdam, Netherlands.
EM p.j.nederkoorn@amc.uva.nl
RI van de Beek, Diederik/Y-2713-2019
OI van de Beek, Diederik/0000-0002-4571-044X; Vermeij,
   Jan-Dirk/0000-0003-2686-4117
FU Netherlands Organization for Health Research and Development (ZonMW)
   [171002302]; Netherlands Heart Foundation (Hartstichting) [2009B095]
FX The author(s) disclosed receipt of the following financial support for
   the research, authorship, and/or publication of this article: This
   meta-analysis was supported by grants from the Netherlands Organization
   for Health Research and Development (ZonMW; 171002302) and the
   Netherlands Heart Foundation (Hartstichting; 2009B095).
CR Chamorro A, 2005, STROKE, V36, P1495, DOI 10.1161/01.STR.0000170644.15504.49
   Chamorro A, 2007, STROKE, V38, P1097, DOI 10.1161/01.STR.0000258346.68966.9d
   Chamorro A, 2012, NAT REV NEUROL, V8, P401, DOI 10.1038/nrneurol.2012.98
   Daneman N, 2013, LANCET INFECT DIS, V13, P328, DOI 10.1016/S1473-3099(12)70322-5
   Dirnagl U, 2007, STROKE, V38, P770, DOI 10.1161/01.STR.0000251441.89665.bc
   Divani AA, 2015, NEUROCRIT CARE, V22, P234, DOI 10.1007/s12028-014-0065-x
   Emsley HC, 2008, LANCET NEUROL, V7, P341, DOI 10.1016/S1474-4422(08)70061-9
   Finlayson O, 2011, NEUROLOGY, V77, P1338, DOI 10.1212/WNL.0b013e31823152b1
   Ginsberg MD, 1998, STROKE, V29, P529, DOI 10.1161/01.STR.29.2.529
   Goyal M, 2016, LANCET, V387, P1723, DOI 10.1016/S0140-6736(16)00163-X
   Hamidon B. B., 2003, SMJ Singapore Medical Journal, V44, P344
   Harms H, 2011, CEREBROVASC DIS, V32, P552, DOI 10.1159/000331922
   Hilker R, 2003, STROKE, V34, P975, DOI 10.1161/01.STR.0000063373.70993.CD
   Hong KS, 2008, EUR J NEUROL, V15, P1324, DOI 10.1111/j.1468-1331.2008.02310.x
   Hug A, 2009, STROKE, V40, P3226, DOI 10.1161/STROKEAHA.109.557967
   Ionita CC, 2011, J STROKE CEREBROVASC, V20, P1, DOI 10.1016/j.jstrokecerebrovasdis.2009.09.011
   Jauch EC, 2013, STROKE, V44, P870, DOI 10.1161/STR.0b013e318284056a
   Kalra L, 2015, LANCET, V386, P1835, DOI 10.1016/S0140-6736(15)00126-9
   Kammersgaard L P, 2001, J Stroke Cerebrovasc Dis, V10, P217, DOI 10.1053/jscd.2001.30366
   Katzan IL, 2003, NEUROLOGY, V60, P620, DOI 10.1212/01.WNL.0000046586.38284.60
   Kern R, 2013, CEREBROVASC DIS, V35, P402, DOI 10.1159/000351753
   Kwan J, 2007, ACTA NEUROL SCAND, V115, P331, DOI 10.1111/j.1600-0404.2006.00783.x
   Lord AS, 2014, STROKE, V45, P3535, DOI 10.1161/STROKEAHA.114.006435
   Majkowski J, 1982, Neurol Neurochir Pol, V16, P261
   Minnerup J, 2010, J NEUROL NEUROSUR PS, V81, P198, DOI 10.1136/jnnp.2009.182394
   MOUNTOKALAKIS T, 1985, J UROLOGY, V134, P506, DOI 10.1016/S0022-5347(17)47262-4
   NYREN P, 1981, ANN CLIN RES, V13, P16
   Ovbiagele Bruce, 2006, J Stroke Cerebrovasc Dis, V15, P209
   Popovic N, 2013, J STROKE CEREBROVASC, V22, P424, DOI 10.1016/j.jstrokecerebrovasdis.2013.03.003
   Rohweder G, 2015, STROKE, V46, P65, DOI 10.1161/STROKEAHA.114.006667
   Roth GA, 2017, J AM COLL CARDIOL, V70, P1, DOI 10.1016/j.jacc.2017.04.052
   Ulm L, 2017, FRONT NEUROL, V8, DOI 10.3389/fneur.2017.00153
   Urra X, 2017, BRAIN BEHAV IMMUN, V60, P142, DOI 10.1016/j.bbi.2016.10.004
   van de Beek D, 2009, ARCH NEUROL-CHICAGO, V66, P1076, DOI 10.1001/archneurol.2009.176
   Vargas M, 2006, STROKE, V37, P461, DOI 10.1161/01.STR.0000199138.73365.b3
   Vermeij FH, 2009, CEREBROVASC DIS, V27, P465, DOI 10.1159/000210093
   Vermeij JD, 2018, COCHRANE DB SYST REV, DOI 10.1002/14651858.CD008530.pub3
   Vermeij JD, 2016, CEREBROVASC DIS, V42, P361, DOI 10.1159/000446160
   Vial F, 2016, J STROKE CEREBROVASC, V25, P2708, DOI 10.1016/j.jstrokecerebrovasdis.2016.07.020
   Wardlaw JM, 2014, COCHRANE DB SYST REV, DOI 10.1002/14651858.CD000213.pub3
   Westendorp WF, 2018, EUR STROKE J, V3, P136, DOI 10.1177/2396987318764519
   Westendorp WF, 2018, NEUROLOGY, V90, pE1553, DOI 10.1212/WNL.0000000000005412
   Westendorp WF, 2015, LANCET, V385, P1519, DOI 10.1016/S0140-6736(14)62456-9
   Westendorp WF, 2012, COCHRANE DB SYST REV, DOI 10.1002/14651858.CD008530.pub2
   Westendorp WF, 2011, BMC NEUROL, V11, DOI 10.1186/1471-2377-11-110
NR 45
TC 15
Z9 16
U1 1
U2 6
PU SAGE PUBLICATIONS LTD
PI LONDON
PA 1 OLIVERS YARD, 55 CITY ROAD, LONDON EC1Y 1SP, ENGLAND
SN 1747-4930
EI 1747-4949
J9 INT J STROKE
JI Int. J. Stroke
PD DEC
PY 2018
VL 13
IS 9
BP 913
EP 920
DI 10.1177/1747493018798557
PG 8
WC Clinical Neurology; Peripheral Vascular Disease
WE Science Citation Index Expanded (SCI-EXPANDED)
SC Neurosciences & Neurology; Cardiovascular System & Cardiology
GA HF6QI
UT WOS:000454363000007
PM 30175940
OA hybrid
DA 2022-06-17
ER

PT J
AU Park, HY
   Kim, Y
   Oh, HM
   Kim, TW
   Park, GY
   Im, S
AF Park, Hae-Yeon
   Kim, Youngkook
   Oh, Hyun Mi
   Kim, Tae-Woo
   Park, Geun-Young
   Im, Sun
TI Potential Prognostic Impact of Dopamine Receptor D1 (rs4532)
   Polymorphism in Post-stroke Outcome in the Elderly
SO FRONTIERS IN NEUROLOGY
LA English
DT Article
DE single nucleotide polymorphism; swallowing; aged; prognosis; stroke;
   elderly
ID BDNF GENE POLYMORPHISMS; NEUROTROPHIC FACTOR; PARKINSONS-DISEASE;
   SWALLOWING DISORDERS; STROKE; DYSPHAGIA; RELIABILITY; BRAIN; AGE;
   ASSOCIATION
AB Background: Single-nucleotide polymorphisms (SNPs) may affect post-stroke motor recovery, and some SNPs have been implicated in swallowing disturbances after stroke. Certain SNPs may also have altered influences according to different age.
   Objective: This post-hoc study investigated whether SNPs have different effects on dysphagia recovery between the elderly vs. young stroke patients.
   Methods: Analysis was conducted from a previous study including 218 stroke subjects with dysphagia. They were stratified into two groups, aged <65 and aged >= 65 years. The primary outcome was persistence of nil per mouth (NPM) at 3 months post-stroke onset. Association between outcome and nine different SNPs were investigated.
   Results: The elderly group (50%, n = 103) showed poorer swallowing outcomes than the young group. The minor allele of the dopamine receptor D1 (DRD1, rs4532) polymorphism showed potential association (p = 0.022) with an increased risk of NPM at 12 weeks post-stroke in the elderly, both in the additive (OR, 2.94; 95% CI, 1.17-7.37) and dominant models (OR, 2.93; 95% CI, 1.04-8.23) but did not reach statistical significance after Bonferonni correction. Logistic regression analysis showed that in those aged >= 65 years, models including the minor allele of rs4532 predicted the risk of the poor outcome with good accuracies even after adjustment of clinical factors, such as previous pneumonia episodes (AUROC, 0.86; 95% CI, 0.79-0.93) or the National Institutes of Health Stroke Scale (AUROC, 0.82; 95% CI, 0.67-0.92). In contrast, those aged <65 years seemed not to be affected by the presence of the rs4532 polymorphism, and models that included intubation history (AUROC, 0.81; 95% CI, 0.73-0.90) or previous pneumonia episodes (AUROC, 0.77; 95% CI, 0.68-0.87) showed modest levels of accuracies in predicting NPM at 12 weeks poststroke.
   Conclusions: Our study suggests a possible association between the rs4532 and post-stroke swallowing recovery, primarily in those aged >= 65 years. Certain SNPs may lead to less favorable outcomes in the elderly. The gene-age interaction should be considered in post-stroke swallowing recovery.
C1 [Park, Hae-Yeon] Catholic Univ Korea, Coll Med, Seoul St Marys Hosp, Dept Rehabil Med, Seoul, South Korea.
   [Kim, Youngkook] Catholic Univ Korea, Coll Med, Yeouido St Marys Hosp, Dept Rehabil Med, Seoul, South Korea.
   [Oh, Hyun Mi; Kim, Tae-Woo] Natl Traff Injury Rehabil Hosp, Dept Rehabil Med, Yangpyeong, South Korea.
   [Oh, Hyun Mi; Kim, Tae-Woo] Seoul Natl Univ, Coll Med, Dept Rehabil Med, Seoul, South Korea.
   [Park, Geun-Young; Im, Sun] Catholic Univ Korea, Coll Med, Bucheon St Marys Hosp, Dept Rehabil Med, Seoul, South Korea.
RP Im, S (通讯作者)，Catholic Univ Korea, Coll Med, Bucheon St Marys Hosp, Dept Rehabil Med, Seoul, South Korea.
EM lafoliamd@gmail.com
OI Im, Sun/0000-0001-8400-4911
FU National Research Foundation of Korea (NRF) - Korean government (MSIT)
   [2017R1C1B501792]
FX This work was supported by the National Research Foundation of Korea
   (NRF) grant funded by the Korean government (MSIT) 2017R1C1B501792.
CR Antal A, 2010, BRAIN STIMUL, V3, P230, DOI 10.1016/j.brs.2009.12.003
   Balding DJ, 2006, NAT REV GENET, V7, P781, DOI 10.1038/nrg1916
   Balkaya M, 2019, NEUROBIOL DIS, V126, P36, DOI 10.1016/j.nbd.2018.08.009
   Becker KJ, 2014, NEUROCRIT CARE, V21, P140, DOI 10.1007/s12028-013-9899-x
   Belafsky PC, 2008, ANN OTO RHINOL LARYN, V117, P919, DOI 10.1177/000348940811701210
   BERG K, 1989, Physiotherapy Canada, V41, P304
   Berthele A, 2005, NEUROIMAGE, V28, P185, DOI 10.1016/j.neuroimage.2005.05.030
   Bieger D, 1977, Neuropharmacology, V16, P243
   Boger HA, 2011, GENES BRAIN BEHAV, V10, P186, DOI 10.1111/j.1601-183X.2010.00654.x
   Brodsky Martin B, 2014, Ann Am Thorac Soc, V11, P1545, DOI 10.1513/AnnalsATS.201406-274OC
   Brogan E, 2014, DYSPHAGIA, V29, P340, DOI 10.1007/s00455-013-9514-5
   BURN JPS, 1992, STROKE, V23, P438, DOI 10.1161/str.23.3.438b
   Chowdhury A H, 2001, J Epidemiol, V11, P131
   Cramer SC, 2012, EUR J NEUROL, V19, P718, DOI 10.1111/j.1468-1331.2011.03615.x
   Crary MA, 2005, ARCH PHYS MED REHAB, V86, P1516, DOI 10.1016/j.apmr.2004.11.049
   de Frias CM, 2005, J COGNITIVE NEUROSCI, V17, P1018, DOI 10.1162/0898929054475136
   Delbarre B, 1992, EXS, V62, P199
   Di Pino G, 2016, NEUROREHAB NEURAL RE, V30, P3, DOI 10.1177/1545968315583721
   Essa H, 2017, NEUROGASTROENT MOTIL, V29, DOI 10.1111/nmo.13062
   Goldstein LB, 1997, STROKE, V28, P307, DOI 10.1161/01.STR.28.2.307
   Gower A, 2018, FRONT SYNAPTIC NEURO, V10, DOI 10.3389/fnsyn.2018.00018
   Hoffmann S, 2012, STROKE, V43, P2617, DOI 10.1161/STROKEAHA.112.653055
   HOLDEN MK, 1984, PHYS THER, V64, P35, DOI 10.1093/ptj/64.1.35
   Ickenstein Guntram W, 2003, J Stroke Cerebrovasc Dis, V12, P169, DOI 10.1016/S1052-3057(03)00077-6
   JOHNSON ER, 1993, ARCH PHYS MED REHAB, V74, P973
   Kelly-Hayes Margaret, 2003, J Stroke Cerebrovasc Dis, V12, P119, DOI 10.1016/S1052-3057(03)00042-9
   Kim BR, 2016, RESTOR NEUROL NEUROS, V34, P925, DOI 10.3233/RNN-160667
   Kim EJ, 2016, EUR J NEUROL, V23, P76, DOI 10.1111/ene.12791
   Kokubo Y, 2000, STROKE, V31, P1299, DOI 10.1161/01.STR.31.6.1299
   Kumar S, 2014, J STROKE CEREBROVASC, V23, P56, DOI 10.1016/j.jstrokecerebrovasdis.2012.09.005
   Lee WH, 2020, STROKE, V51, P440, DOI 10.1161/STROKEAHA.119.027439
   Liepert J, 2013, NEUROREHAB NEURAL RE, V27, P491, DOI 10.1177/1545968313481282
   Lindenberger U, 2008, FRONT NEUROSCI-SWITZ, V2, P234, DOI 10.3389/neuro.01.039.2008
   Lugger K E, 1994, J Neurosci Nurs, V26, P78
   Mann G, 1999, STROKE, V30, P744, DOI 10.1161/01.STR.30.4.744
   Marano M, 2020, J NEUROL SCI, V410, DOI 10.1016/j.jns.2019.116626
   Martin Bonnie J. W., 1994, Dysphagia, V9, P1
   Martin-Harris B, 2008, DYSPHAGIA, V23, P392, DOI 10.1007/s00455-008-9185-9
   Martino R, 2005, STROKE, V36, P2756, DOI 10.1161/01.STR.0000190056.76543.eb
   Mentz H, 2015, DIS ESOPHAGUS, V28, P97, DOI 10.1111/dote.12162
   Mirowsha-Guzel D, 2014, TOP STROKE REHABIL, V21, pS33, DOI 10.1310/tsr21S1-S33
   Nagel IE, 2008, FRONT HUM NEUROSCI, V2, DOI 10.3389/neuro.09.001.2008
   NAKAYAMA H, 1994, STROKE, V25, P808, DOI 10.1161/01.STR.25.4.808
   Nimmons D, 2015, NEUROGASTROENT MOTIL, V27, P1223, DOI 10.1111/nmo.12609
   Oh HM, 2021, NEUROGASTROENT MOTIL, V33, DOI 10.1111/nmo.13953
   Oh J-C., 2014, THESIS YONSEI U SEOU THESIS YONSEI U SEOU
   PARK JH, 1990, INT J GERIATR PSYCH, V5, P381, DOI 10.1002/gps.930050606
   Patel B, 2020, EXPERT REV GASTROENT, V14, P411, DOI 10.1080/17474124.2020.1769475
   Pearson-Fuhrhop KM, 2014, PLOS ONE, V9, DOI 10.1371/journal.pone.0093772
   Pearson-Fuhrhop KM, 2013, PLOS ONE, V8, DOI 10.1371/journal.pone.0061197
   Polychronis S, 2019, PLOS ONE, V14, DOI 10.1371/journal.pone.0214352
   PONTOPPIDAN H, 1960, JAMA-J AM MED ASSOC, V174, P2209, DOI 10.1001/jama.1960.03030180029007
   Remesso GC, 2011, ARQ NEURO-PSIQUIAT, V69, P785, DOI 10.1590/S0004-282X2011000600012
   Rosenbek JC, 1996, DYSPHAGIA, V11, P93, DOI 10.1007/BF00417897
   SHAH S, 1989, J CLIN EPIDEMIOL, V42, P703, DOI 10.1016/0895-4356(89)90065-6
   Smithard David G, 2016, Curr Phys Med Rehabil Rep, V4, P287, DOI 10.1007/s40141-016-0137-2
   St John J, 2015, J CONTIN EDUC NURS, V46, P103, DOI 10.3928/00220124-20150220-12
   Stock AK, 2014, J NEUROSCI, V34, P5335, DOI 10.1523/JNEUROSCI.5140-13.2014
   Sura L, 2012, CLIN INTERV AGING, V7, P287, DOI 10.2147/CIA.S23404
   Sutton JP, 2013, PARKINSONISM RELAT D, V19, P282, DOI 10.1016/j.parkreldis.2012.11.007
   Tison F, 1996, MOVEMENT DISORD, V11, P729, DOI 10.1002/mds.870110622
   Warnecke T, 2016, PARKINSONISM RELAT D, V28, P100, DOI 10.1016/j.parkreldis.2016.04.034
   Wirth Rainer, 2013, Exp Transl Stroke Med, V5, P14, DOI 10.1186/2040-7378-5-14
   Witte AV, 2012, J NEUROSCI, V32, P4553, DOI 10.1523/JNEUROSCI.6010-11.2012
   Yang EJ, 2013, J KOREAN MED SCI, V28, P1534, DOI 10.3346/jkms.2013.28.10.1534
NR 65
TC 1
Z9 1
U1 1
U2 1
PU FRONTIERS MEDIA SA
PI LAUSANNE
PA AVENUE DU TRIBUNAL FEDERAL 34, LAUSANNE, CH-1015, SWITZERLAND
SN 1664-2295
J9 FRONT NEUROL
JI Front. Neurol.
PD JUN 30
PY 2021
VL 12
AR 675060
DI 10.3389/fneur.2021.675060
PG 13
WC Clinical Neurology; Neurosciences
WE Science Citation Index Expanded (SCI-EXPANDED)
SC Neurosciences & Neurology
GA TI8BA
UT WOS:000673021800001
PM 34276537
OA Green Published, gold
DA 2022-06-17
ER

PT J
AU Westendorp, WF
   Nederkoorn, PJ
   Vermeij, JD
   Dijkgraaf, MG
   van de Beek, D
AF Westendorp, Willeke F.
   Nederkoorn, Paul J.
   Vermeij, Jan-Dirk
   Dijkgraaf, Marcel G.
   van de Beek, Diederik
TI Post-stroke infection: A systematic review and meta-analysis
SO BMC NEUROLOGY
LA English
DT Article
ID ACUTE ISCHEMIC-STROKE; URINARY-TRACT-INFECTION; INTENSIVE-CARE-UNIT;
   ASPIRATION PNEUMONIA; PREVENTIVE ANTIBIOTICS; NOSOCOMIAL PNEUMONIA;
   MODERATE HYPOTHERMIA; COMPLICATIONS; RISK; TRIAL
AB Background: stroke is the main cause of disability in high-income countries, and ranks second as a cause of death worldwide. Patients with acute stroke are at risk for infections, but reported post-stroke infection rates vary considerably. We performed a systematic review and meta-analysis to estimate the pooled post-stroke infection rate and its effect on outcome.
   Methods: MEDLINE and EMBASE were searched for studies on post-stroke infection. Cohort studies and randomized clinical trials were included when post-stroke infection rate was reported. Rates of infection were pooled after assessment of heterogeneity. Associations between population-and study characteristics and infection rates were quantified. Finally, we reviewed the association between infection and outcome.
   Results: 87 studies were included involving 137817 patients. 8 studies were restricted to patients admitted on the intensive care unit (ICU). There was significant heterogeneity between studies (P < 0.001, I-2 = 97%). The overall pooled infection rate was 30% (24-36%); rates of pneumonia and urinary tract infection were 10% (95% confidence interval [CI] 9-10%) and 10% (95% CI 9-12%). For ICU studies, these rates were substantially higher with 45% (95% CI 38-52%), 28% (95% CI 18-38%) and 20% (95% CI 0-40%). Rates of pneumonia were higher in studies that specifically evaluated infections and in consecutive studies. Studies including older patients or more females reported higher rates of urinary tract infection. Pneumonia was significantly associated with death (odds ratio 3.62 (95% CI 2.80-4.68).
   Conclusions: Infection complicated acute stroke in 30% of patients. Rates of pneumonia and urinary tract infection after stroke were 10%. Pneumonia was associated with death. Our study stresses the need to prevent infections in patients with stroke.
C1 [Westendorp, Willeke F.; Nederkoorn, Paul J.; Vermeij, Jan-Dirk; van de Beek, Diederik] Univ Amsterdam, Acad Med Ctr, Dept Neurol, NL-1105 AZ Amsterdam, Netherlands.
   [Dijkgraaf, Marcel G.] Univ Amsterdam, Acad Med Ctr, Clin Res Unit, NL-1105 AZ Amsterdam, Netherlands.
   [van de Beek, Diederik] Univ Amsterdam, Acad Med Ctr, Ctr Infect & Immun CINIMA, NL-1105 AZ Amsterdam, Netherlands.
RP van de Beek, D (通讯作者)，Univ Amsterdam, Acad Med Ctr, Dept Neurol, NL-1105 AZ Amsterdam, Netherlands.
EM d.vandebeek@amc.uva.nl
RI van de Beek, Diederik/Y-2713-2019; Dijkgraaf, Marcel GW/G-6663-2011
OI van de Beek, Diederik/0000-0002-4571-044X; 
FU Netherlands Organisation for Health Research and Development (ZonMW)
   [171002302, 2006 [916.76.023], 2010 [016.116.358])]; Netherlands Heart
   Foundation (Hartstichting) [2009B095]; Academic Medical Center (AMC)
FX This work was supported by the Netherlands Organisation for Health
   Research and Development (ZonMW): 171002302 and the Netherlands Heart
   Foundation (Hartstichting): 2009B095. DvdB is supported by grants from
   the Netherlands Organization for Health Research and Development (ZonMw;
   NWOVeni grant 2006 [916.76.023], NWO-Vidi grant 2010 [016.116.358]) and
   the Academic Medical Center (AMC Fellowship 2008).
CR Adnet F, 1996, LANCET, V348, P123, DOI 10.1016/S0140-6736(05)64630-2
   Aslanyan S, 2004, EUR J NEUROL, V11, P49, DOI 10.1046/j.1468-1331.2003.00749.x
   Bartlett JG, 2000, INT J CLIN PRACT, P18
   Chamorro A, 2006, J NEUROL NEUROSUR PS, V77, P1279, DOI 10.1136/jnnp.2006.100800
   Davenport RJ, 1996, STROKE, V27, P415, DOI 10.1161/01.STR.27.3.415
   Dziedzic T, 2006, EUR J NEUROL, V13, P299, DOI 10.1111/j.1468-1331.2006.01210.x
   Dziedzic T, 2007, J NEUROL SCI, V252, P53, DOI 10.1016/j.jns.2006.10.007
   Emsley HC, 2008, LANCET NEUROL, V7, P341, DOI 10.1016/S1474-4422(08)70061-9
   Emsley HCA, 2008, STROKE, V39, pE7, DOI 10.1161/STROKEAHA.107.500447
   Georgilis K, 1999, J INTERN MED, V246, P203, DOI 10.1046/j.1365-2796.1999.00539.x
   Gosney M, 2006, AGE AGEING, V35, P42, DOI 10.1093/ageing/afj019
   Govan L, 2007, STROKE, V38, P2536, DOI 10.1161/STROKEAHA.106.478842
   Haeusler KG, 2008, CEREBROVASC DIS, V25, P50, DOI 10.1159/000111499
   Harms H, 2008, PLOS ONE, V3, DOI 10.1371/journal.pone.0002158
   Hassan A., 2006, SMJ Singapore Medical Journal, V47, P204
   Hilker R, 2003, STROKE, V34, P975, DOI 10.1161/01.STR.0000063373.70993.CD
   Hinchey JA, 2005, STROKE, V36, P1972, DOI 10.1161/01.STR.0000177529.86868.8d
   Hong KS, 2008, EUR J NEUROL, V15, P1324, DOI 10.1111/j.1468-1331.2008.02310.x
   Horan TC, 2008, AM J INFECT CONTROL, V36, P309, DOI 10.1016/j.ajic.2008.03.002
   Huang WY, 2008, NEUROL INDIA, V56, P173
   Iadecola C, 2011, NAT MED, V17, P796, DOI 10.1038/nm.2399
   Jones RN, 2010, CLIN INFECT DIS, V51, pS81, DOI 10.1086/653053
   Kammersgaard L P, 2001, J Stroke Cerebrovasc Dis, V10, P217, DOI 10.1053/jscd.2001.30366
   Katzan IL, 2003, NEUROLOGY, V60, P620, DOI 10.1212/01.WNL.0000046586.38284.60
   Kwon HM, 2006, AM J INFECT CONTROL, V34, P64, DOI 10.1016/j.ajic.2005.06.011
   Lees KR, 2006, NEW ENGL J MED, V354, P588, DOI 10.1056/NEJMoa052980
   Marik PE, 2001, NEW ENGL J MED, V344, P665, DOI 10.1056/NEJM200103013440908
   Marik PE, 1999, CHEST, V115, P178, DOI 10.1378/chest.115.1.178
   Martino R, 2005, STROKE, V36, P2756, DOI 10.1161/01.STR.0000190056.76543.eb
   Milins B, 2003, GERONTOLOGY, V49, P173, DOI 10.1159/000069171
   Nederkoorn PJ, 2011, INT J STROKE, V6, P159, DOI 10.1111/j.1747-4949.2010.00555.x
   Newell SD, 1998, STROKE, V29, P1092, DOI 10.1161/01.STR.29.6.1092
   Ovbiagele Bruce, 2006, J Stroke Cerebrovasc Dis, V15, P209
   Pinto AN, 1998, CEREBROVASC DIS, V8, P204, DOI 10.1159/000015852
   Schwab S, 1999, NERVENARZT, V70, P539, DOI 10.1007/s001150050477
   Schwab S, 2001, STROKE, V32, P2033, DOI 10.1161/hs0901.095394
   Shuaib A, 2007, NEW ENGL J MED, V357, P562, DOI 10.1056/NEJMoa070240
   Spratt N, 2003, J CLIN NEUROSCI, V10, P665, DOI 10.1016/j.jocn.2002.12.001
   Stott DJ, 2009, QJM-INT J MED, V102, P243, DOI 10.1093/qjmed/hcp012
   van de Beek D, 2009, ARCH NEUROL-CHICAGO, V66, P1076, DOI 10.1001/archneurol.2009.176
   van der Kooi TII, 2010, J HOSP INFECT, V75, P168, DOI 10.1016/j.jhin.2009.11.020
   Vermeij FH, 2009, CEREBROVASC DIS, V27, P465, DOI 10.1159/000210093
   Vogelgesang A, 2008, STROKE, V39, P237, DOI 10.1161/STROKEAHA.107.493635
   Walter U, 2007, J NEUROL, V254, P1323, DOI 10.1007/s00415-007-0520-0
   WEBB DJ, 1995, STROKE, V26, P1353, DOI 10.1161/01.STR.26.8.1353
   Yilmaz GR, 2007, JPN J INFECT DIS, V60, P87
NR 46
TC 393
Z9 424
U1 5
U2 30
PU BIOMED CENTRAL LTD
PI LONDON
PA 236 GRAYS INN RD, FLOOR 6, LONDON WC1X 8HL, ENGLAND
SN 1471-2377
J9 BMC NEUROL
JI BMC Neurol.
PD SEP 20
PY 2011
VL 11
AR 110
DI 10.1186/1471-2377-11-110
PG 7
WC Clinical Neurology
WE Science Citation Index Expanded (SCI-EXPANDED)
SC Neurosciences & Neurology
GA 832EP
UT WOS:000295785200001
PM 21933425
OA gold, Green Published
DA 2022-06-17
ER

PT J
AU Cieplik, F
   Wiedenhofer, AM
   Pietsch, V
   Hiller, KA
   Hiergeist, A
   Wagner, A
   Baldaranov, D
   Linker, RA
   Jantsch, J
   Buchalla, W
   Schlachetzki, F
   Gessner, A
AF Cieplik, Fabian
   Wiedenhofer, Alma Maria
   Pietsch, Verena
   Hiller, Karl-Anton
   Hiergeist, Andreas
   Wagner, Andrea
   Baldaranov, Dobri
   Linker, Ralf A.
   Jantsch, Jonathan
   Buchalla, Wolfgang
   Schlachetzki, Felix
   Gessner, Andre
TI Oral Health, Oral Microbiota, and Incidence of Stroke-Associated
   Pneumonia-A Prospective Observational Study
SO FRONTIERS IN NEUROLOGY
LA English
DT Article
DE oral health; oral microbiota; stroke; stroke care; pneumonia;
   stroke-associated pneumonia
ID ACUTE ISCHEMIC-STROKE; SCREENING SWALLOWING FUNCTION; ASPIRATION
   PNEUMONIA; PERIODONTITIS; INTUBATION; INFARCTION; DYSPHAGIA; DISCHARGE;
   DISEASES; OUTCOMES
AB Stroke-associated pneumonia is a major cause for poor outcomes in the post-acute phase after stroke. Several studies have suggested potential links between neglected oral health and pneumonia. Therefore, the aim of this prospective observational study was to investigate oral health and microbiota and incidence of pneumonia in patients consecutively admitted to a stroke unit with stroke-like symptoms. This study involved three investigation timepoints. The baseline investigation (within 24 h of admission) involved collection of demographic, neurological, and immunological data; dental examinations; and microbiological sampling (saliva and subgingival plaque). Further investigation timepoints at 48 or 120 h after baseline included collection of immunological data and microbiological sampling. Microbiological samples were analyzed by culture technique and by 16S rRNA amplicon sequencing. From the 99 patients included in this study, 57 were diagnosed with stroke and 42 were so-called stroke mimics. From 57 stroke patients, 8 (14%) developed pneumonia. Stroke-associated pneumonia was significantly associated with higher age, dysphagia, greater stroke severity, embolectomy, nasogastric tubes, and higher baseline C-reactive protein (CRP). There were trends toward higher incidence of pneumonia in patients with more missing teeth and worse oral hygiene. Microbiological analyses showed no relevant differences regarding microbial composition between the groups. However, there was a significant ecological shift over time in the pneumonia patients, probably due to antibiotic treatment. This prospective observational study investigating associations between neglected oral health and incidence of SAP encourages investigations in larger patient cohorts and implementation of oral hygiene programs in stroke units that may help reducing the incidence of stroke-associated pneumonia.
C1 [Cieplik, Fabian; Wiedenhofer, Alma Maria; Pietsch, Verena; Hiller, Karl-Anton; Buchalla, Wolfgang] Univ Hosp Regensburg, Dept Conservat Dent & Periodontol, Regensburg, Germany.
   [Wiedenhofer, Alma Maria; Pietsch, Verena; Hiergeist, Andreas; Jantsch, Jonathan; Gessner, Andre] Univ Hosp Regensburg, Inst Clin Microbiol & Hyg, Regensburg, Germany.
   [Wiedenhofer, Alma Maria; Pietsch, Verena; Wagner, Andrea; Baldaranov, Dobri; Linker, Ralf A.; Schlachetzki, Felix] Univ Regensburg, Dept Neurol, Regensburg, Germany.
RP Cieplik, F (通讯作者)，Univ Hosp Regensburg, Dept Conservat Dent & Periodontol, Regensburg, Germany.
EM fabian.cieplik@ukr.de
OI Cieplik, Fabian/0000-0002-1750-7380
FU Medical Faculty of the University of Regensburg (ReForM B program);
   Deutsche Forschungsgemeinschaft (DFG, German Research Foundation) [CRC
   1371]
FX FC received funding from the Medical Faculty of the University of
   Regensburg (ReForM B program) and AG received funding from the Deutsche
   Forschungsgemeinschaft (DFG, German Research Foundation; CRC 1371, Z2).
CR ADAMS HP, 1993, STROKE, V24, P35, DOI 10.1161/01.STR.24.1.35
   Addo J, 2012, STROKE, V43, P1186, DOI 10.1161/STROKEAHA.111.639732
   Azarpazhooh A, 2006, J PERIODONTOL, V77, P1465, DOI 10.1902/jop.2006.060010
   Bahrani-Mougeot FK, 2007, J CLIN MICROBIOL, V45, P1588, DOI 10.1128/JCM.01963-06
   Bartolome G, 2018, SCHLUCKSTORUNGEN
   Boaden E, 2017, GERODONTOLOGY, V34, P343, DOI 10.1111/ger.12271
   Brogan E, 2014, NEUROEPIDEMIOLOGY, V43, P140, DOI 10.1159/000366423
   BROTT T, 1989, STROKE, V20, P864, DOI 10.1161/01.STR.20.7.864
   Cheng F, 2018, PLOS ONE, V13, DOI 10.1371/journal.pone.0194563
   Cieplik F, 2019, J ORAL MICROBIOL, V11, DOI 10.1080/20022727.2018.1551596
   Dai RX, 2015, J DENT, V43, P171, DOI 10.1016/j.jdent.2014.06.005
   Dorfer CE, 2004, J CLIN PERIODONTOL, V31, P396, DOI 10.1111/j.1600-051X.2004.00579.x
   Dziewas R, 2004, J NEUROL NEUROSUR PS, V75, P852, DOI 10.1136/jnnp.2003.019075
   Elkind Mitchell S V, 2004, J Stroke Cerebrovasc Dis, V13, P220, DOI 10.1016/j.jstrokecerebrovasdis.2004.07.004
   Emsley HC, 2008, LANCET NEUROL, V7, P341, DOI 10.1016/S1474-4422(08)70061-9
   Feigin VL, 2018, NEW ENGL J MED, V379, P2429, DOI 10.1056/NEJMoa1804492
   Feng HX, 2018, AM J TRANSL RES, V10, P4367
   Gavazzi G, 2002, LANCET INFECT DIS, V2, P659, DOI 10.1016/S1473-3099(02)00437-1
   Hall MW, 2017, NPJ BIOFILMS MICROBI, V3, DOI 10.1038/s41522-016-0011-0
   Hassan AE, 2012, NEUROCRIT CARE, V16, P246, DOI 10.1007/s12028-011-9638-0
   Johnson CO, 2019, LANCET NEUROL, V18, P439, DOI 10.1016/S1474-4422(19)30034-1
   Jordan A.R., 2016, FUNFTE DTSCH MUNDGES, P617
   Jumaa MA, 2010, STROKE, V41, P1180, DOI 10.1161/STROKEAHA.109.574194
   Kalra L, 2019, INT J STROKE, V14, P167, DOI 10.1177/1747493018798527
   Kalra L, 2016, NEUROLOGY, V87, P1352, DOI 10.1212/WNL.0000000000003151
   Katzan IL, 2003, NEUROLOGY, V60, P620, DOI 10.1212/01.WNL.0000046586.38284.60
   Klein H, 1938, DENT CARIES AM INDIA
   Kumar PS, 2017, PATHOGENESIS PERIODO, DOI [10.1007/978-3-319-53737-5, DOI 10.1007/978-3-319-53737-5]
   Lam OL, 2013, ARCH PHYS MED REHAB, V94, P435, DOI 10.1016/j.apmr.2012.10.024
   Lange D E, 1977, Dtsch Zahnarztl Z, V32, P44
   Langmore SE, 1998, DYSPHAGIA, V13, P69, DOI 10.1007/PL00009559
   Lee HJ, 2019, J DENT RES, V98, P164, DOI 10.1177/0022034518814829
   Leira Y, 2017, EUR J EPIDEMIOL, V32, P43, DOI 10.1007/s10654-016-0170-6
   Loeb MB, 2003, J AM GERIATR SOC, V51, P539, DOI 10.1046/j.1532-5415.2003.51165.x
   LOVE MI, 2014, GENOME BIOL, V15, P550, DOI DOI 10.1186/S13059-014-0550-8
   Lozupone C, 2006, BMC BIOINFORMATICS, V7, DOI 10.1186/1471-2105-7-371
   Lyons M, 2018, EUR STROKE J, V3, P347, DOI 10.1177/2396987318775206
   Maguire A, 1996, CARIES RES, V30, P16, DOI 10.1159/000262131
   Mandell LA, 2019, NEW ENGL J MED, V380, P651, DOI 10.1056/NEJMra1714562
   Mann G, 1999, STROKE, V30, P744, DOI 10.1161/01.STR.30.4.744
   Martin M., 2011, EMBNET J, V17, P10, DOI [10.14806/ej.17.1.200, DOI 10.14806/EJ.17.1.200]
   Martino R, 2005, STROKE, V36, P2756, DOI 10.1161/01.STR.0000190056.76543.eb
   McMurdie PJ, 2013, PLOS ONE, V8, DOI 10.1371/journal.pone.0061217
   Milins B, 2003, GERONTOLOGY, V49, P173, DOI 10.1159/000069171
   Miller R. G., 1981, SIMULTANEOUS STAT IN
   Murray J, 2018, GERODONTOLOGY, V35, P18, DOI 10.1111/ger.12309
   najoshi/sickle, 2011, NAJOSHI SICKLE
   Needleman I, 2012, J CLIN PERIODONTOL, V39, P1011, DOI 10.1111/j.1600-051X.2012.01939.x
   Paju S, 2007, ORAL DIS, V13, P508, DOI 10.1111/j.1601-0825.2007.01410a.x
   Perry L, 2001, J CLIN NURS, V10, P463, DOI 10.1046/j.1365-2702.2001.00501.x
   Perry L, 2001, J CLIN NURS, V10, P474, DOI 10.1046/j.1365-2702.2001.00502.x
   Pow EHN, 2005, INT DENT J, V55, P319, DOI 10.1111/j.1875-595X.2005.tb00330.x
   Preston AJ, 1999, GERONTOLOGY, V45, P49, DOI 10.1159/000022055
   Quagliarello V, 2005, CLIN INFECT DIS, V40, P1, DOI 10.1086/426023
   Rajsic S, 2019, EUR J HEALTH ECON, V20, P107, DOI 10.1007/s10198-018-0984-0
   Richardson Jenny, 2006, J Neurosci Nurs, V38, P309
   Rognes T, 2016, PEERJ, V4, DOI 10.7717/peerj.2584
   Sacco RL, 2013, STROKE, V44, P2064, DOI 10.1161/STR.0b013e318296aeca
   Scannapieco FA, 1999, J PERIODONTOL, V70, P793, DOI 10.1902/jop.1999.70.7.793
   Scannapieco Frank A, 2003, Ann Periodontol, V8, P54, DOI 10.1902/annals.2003.8.1.54
   Segata N, 2011, GENOME BIOL, V12, DOI 10.1186/gb-2011-12-6-r60
   Shi KB, 2018, STROKE VASC NEUROL, V3, P34, DOI 10.1136/svn-2017-000123
   Suma S, 2018, PLOS ONE, V13, DOI 10.1371/journal.pone.0195813
   Tinker RJ, 2021, ACTA NEUROL BELG, V121, P379, DOI 10.1007/s13760-019-01148-w
   Tonetti MS, 2017, J CLIN PERIODONTOL, V44, P456, DOI 10.1111/jcpe.12732
   VANSWIETEN JC, 1988, STROKE, V19, P604, DOI 10.1161/01.STR.19.5.604
   Vermeij JD, 2018, INT J STROKE, V13, P913, DOI 10.1177/1747493018798557
   Wagner C, 2016, CEREBROVASC DIS, V41, P35, DOI 10.1159/000440733
   Warusevitane A, 2016, PLOS ONE, V11, DOI 10.1371/journal.pone.0150269
   Westendorp WF, 2011, BMC NEUROL, V11, DOI 10.1186/1471-2377-11-110
   Zhu H, 2006, J ORAL REHABIL, V32, P495, DOI [10.1111/j.1365-2842.2005.01451.x, DOI 10.1111/J.1365-2842.2005.01451.X]
NR 71
TC 4
Z9 4
U1 4
U2 9
PU FRONTIERS MEDIA SA
PI LAUSANNE
PA AVENUE DU TRIBUNAL FEDERAL 34, LAUSANNE, CH-1015, SWITZERLAND
SN 1664-2295
J9 FRONT NEUROL
JI Front. Neurol.
PD NOV 6
PY 2020
VL 11
AR 528056
DI 10.3389/fneur.2020.528056
PG 12
WC Clinical Neurology; Neurosciences
WE Science Citation Index Expanded (SCI-EXPANDED)
SC Neurosciences & Neurology
GA OT9XR
UT WOS:000591191900001
PM 33240188
OA Green Published, gold
DA 2022-06-17
ER

PT J
AU Hug, A
   Murle, B
   Dalpke, A
   Zorn, M
   Liesz, A
   Veltkamp, R
AF Hug, Andreas
   Muerle, Bettina
   Dalpke, Alexander
   Zorn, Markus
   Liesz, Arthur
   Veltkamp, Roland
TI Usefulness of Serum Procalcitonin Levels for the Early Diagnosis of
   Stroke-Associated Respiratory Tract Infections
SO NEUROCRITICAL CARE
LA English
DT Article
DE Acute ischemic stroke; Respiratory tract infection; Procalcitonin
ID ACUTE ISCHEMIC-STROKE; COMPLICATIONS; PNEUMONIA; IMMUNODEPRESSION;
   EXPERIENCE; ADULTS; FEVER
AB Background Patients with extensive brain infarcts are at increased risk for stroke-associated respiratory tract infections (SARTI), which cause worse outcome. The benefit of general antibiotic prophylaxis is controversial. Early diagnosis of SARTI may improve patient selection for antimicrobial therapy. Procalcitonin (PCT) is widely recognized as serum marker for bacterial infections. Its diagnostic value with respect to SARTI has not been assessed systematically.
   Methods Serum PCT levels were analyzed in ischemic stroke patients (n = 50) at day 1 (d1) and day 4 (d4) after stroke onset. PCT test performance was assessed by receiver operator characteristics (ROC) curve analysis. Multivariable logistic regression analysis was applied to identify early predictors for SARTI.
   Results Higher d4 serum PCT levels were associated with SARTI; ROC curve analysis revealed an area under the curve (AUC) of 0.79 (95%-confidence interval (CI) 0.61-0.96). A 0.25-ng/ml cutoff resulted in a test sensitivity and specificity of 42 and 96%, respectively. Positive (LR+) and negative (LR-) likelihood ratios were 10.8 and 0.6, respectively. In predicting SARTI, multivariable logistic regression analysis controlling for infarct volume ruled out an independent explanatory effect of serum PCT. Greater infarct volume (odds ratio (OR) 1.06, 95%-CI 1.02-1.1) prevailed as independent SARTI-predictor.
   Conclusions In the absence of clinical signs, post-stroke screening for SARTI using serum PCT levels is not useful since test sensitivity is low. If the clinical suspicion for SARTI is strong, serum PCT-testing (> 0.25 ng/ml) may improve diagnostic accuracy by improving specificity.
C1 [Hug, Andreas; Liesz, Arthur; Veltkamp, Roland] Univ Heidelberg Hosp, Dept Neurol, D-69120 Heidelberg, Germany.
   [Muerle, Bettina] Univ Heidelberg Hosp, Dept Neuroradiol, D-69120 Heidelberg, Germany.
   [Dalpke, Alexander] Univ Heidelberg Hosp, Dept Infect Dis, D-69120 Heidelberg, Germany.
   [Zorn, Markus] Univ Heidelberg Hosp, Cent Lab, D-69120 Heidelberg, Germany.
RP Hug, A (通讯作者)，Univ Heidelberg Hosp, Dept Neurol, INF 400, D-69120 Heidelberg, Germany.
EM andreas.hug@med.uni-heidelberg.de; bettina.muerle@med.uni-heidelberg.de;
   alexander.dalpke@med.uni-heidelberg.de;
   markus.zorn@med.uni-heidelberg.de; arthur.liesz@med.uni-heidelberg.de;
   roland.veltkamp@med.uni-heidelberg.de
RI Hug, Andreas/O-5508-2014; Liesz, Arthur/AAT-7147-2021
OI Hug, Andreas/0000-0002-7764-1813; Liesz, Arthur/0000-0002-9069-2594
FU Else Kroner Fresenius Stiftung; Else Kroner Memorial scholarship
FX This study was supported by a grant from the Else Kroner Fresenius
   Stiftung to R.V. R.V. is supported by an Else Kroner Memorial
   scholarship.
CR Adams HP, 2007, STROKE, V38, P1655, DOI 10.1161/STROKEAHA.107.181486
   ADAMS HP, 1993, STROKE, V24, P35, DOI 10.1161/01.STR.24.1.35
   Aslanyan S, 2004, EUR J NEUROL, V11, P49, DOI 10.1046/j.1468-1331.2003.00749.x
   Chamorro A, 2005, STROKE, V36, P1495, DOI 10.1161/01.STR.0000170644.15504.49
   Chamorro A, 2007, STROKE, V38, P1097, DOI 10.1161/01.STR.0000258346.68966.9d
   Christ-Crain M, 2004, LANCET, V363, P600, DOI 10.1016/S0140-6736(04)15591-8
   Davenport RJ, 1996, STROKE, V27, P415, DOI 10.1161/01.STR.27.3.415
   Dirnagl U, 2007, STROKE, V38, P770, DOI 10.1161/01.STR.0000251441.89665.bc
   Duflo F, 2002, ANESTHESIOLOGY, V96, P74, DOI 10.1097/00000542-200201000-00018
   Emsley HCA, 2002, J CEREBR BLOOD F MET, V22, P1399, DOI 10.1097/01.WCB.0000037880.62590.28
   Emsley HC, 2008, LANCET NEUROL, V7, P341, DOI 10.1016/S1474-4422(08)70061-9
   Fassbender K, 1997, J LAB CLIN MED, V130, P535, DOI 10.1016/S0022-2143(97)90131-1
   Grau AJ, 1999, J NEUROL SCI, V171, P115, DOI 10.1016/S0022-510X(99)00261-0
   Hacke W, 2008, CEREBROVASC DIS, V25, P457, DOI 10.1159/000131083
   Haeusler KG, 2008, CEREBROVASC DIS, V25, P50, DOI 10.1159/000111499
   Hamidon B. B., 2003, SMJ Singapore Medical Journal, V44, P344
   Harms H, 2008, PLOS ONE, V3, DOI 10.1371/journal.pone.0002158
   Hilker R, 2003, STROKE, V34, P975, DOI 10.1161/01.STR.0000063373.70993.CD
   Hug A, 2009, STROKE, V40, P3226, DOI 10.1161/STROKEAHA.109.557967
   Johnston KC, 1998, STROKE, V29, P447, DOI 10.1161/01.STR.29.2.447
   Joos L, 2007, RESP MED, V101, P93, DOI 10.1016/j.rmed.2006.04.006
   KAHN FW, 1987, J INFECT DIS, V155, P862, DOI 10.1093/infdis/155.5.862
   Katzan IL, 2003, NEUROLOGY, V60, P620, DOI 10.1212/01.WNL.0000046586.38284.60
   Kwan J, 2007, ACTA NEUROL SCAND, V115, P331, DOI 10.1111/j.1600-0404.2006.00783.x
   Langhorne P, 2000, STROKE, V31, P1223, DOI 10.1161/01.STR.31.6.1223
   Luyt CE, 2005, AM J RESP CRIT CARE, V171, P48, DOI 10.1164/rccm.200406-746Oc
   Meisel C, 2005, NAT REV NEUROSCI, V6, P775, DOI 10.1038/nrn1765
   Miyakis S, 2004, CLIN CHIM ACTA, V350, P237, DOI 10.1016/j.cccn.2004.08.002
   Ovbiagele Bruce, 2006, J Stroke Cerebrovasc Dis, V15, P209
   Pelosi P, 2008, CHEST, V134, P101, DOI 10.1378/chest.07-2546
   Pittock Sean J, 2003, J Stroke Cerebrovasc Dis, V12, P1
   Schwarz S, 2008, STROKE, V39, P1220, DOI 10.1161/STROKEAHA.107.499533
   Stolz D, 2007, CHEST, V132, P504, DOI 10.1378/chest.07-0175
   STOVER DE, 1984, ANN INTERN MED, V101, P1, DOI 10.7326/0003-4819-101-1-1
   Urra X, 2009, NEUROSCIENCE, V158, P1174, DOI 10.1016/j.neuroscience.2008.06.014
   Uzzan B, 2006, CRIT CARE MED, V34, P1996, DOI 10.1097/01.CCM.0000226413.54364.36
   Vermeij FH, 2009, CEREBROVASC DIS, V27, P465, DOI 10.1159/000210093
   Vogelgesang A, 2008, STROKE, V39, P237, DOI 10.1161/STROKEAHA.107.493635
   Weimar C, 2002, EUR NEUROL, V48, P133, DOI 10.1159/000065512
   XAUBET A, 1989, CHEST, V95, P130, DOI 10.1378/chest.95.1.130
NR 40
TC 26
Z9 30
U1 0
U2 2
PU HUMANA PRESS INC
PI TOTOWA
PA 999 RIVERVIEW DRIVE SUITE 208, TOTOWA, NJ 07512 USA
SN 1541-6933
EI 1556-0961
J9 NEUROCRIT CARE
JI Neurocrit. Care
PD JUN
PY 2011
VL 14
IS 3
BP 416
EP 422
DI 10.1007/s12028-009-9325-6
PG 7
WC Critical Care Medicine; Clinical Neurology
WE Science Citation Index Expanded (SCI-EXPANDED)
SC General & Internal Medicine; Neurosciences & Neurology
GA 759FT
UT WOS:000290226800014
PM 20052623
DA 2022-06-17
ER

PT J
AU Gens, R
   Ourtani, A
   De Vos, A
   De Keyser, J
   De Raedt, S
AF Gens, Robin
   Ourtani, Anissa
   De Vos, Aurelie
   De Keyser, Jacques
   De Raedt, Sylvie
TI Usefulness of the Neutrophil-to-Lymphocyte Ratio as a Predictor of
   Pneumonia and Urinary Tract Infection Within the First Week After Acute
   Ischemic Stroke
SO FRONTIERS IN NEUROLOGY
LA English
DT Article
DE acute ischemic stroke; post-stroke pneumonia; post-stroke urinary tract
   infection; post-stroke infections; neutrophil-to-lymphocyte ratio
ID BETA-BLOCKERS; RISK; SCORE; COMPLICATIONS; SCALE
AB Background: A high Neutrophil-to-Lymphocyte ratio (NLR) in patients with acute ischemic stroke (AIS) has been associated with post-stroke infections, but it's role as an early predictive biomarker for post-stroke pneumonia (PSP) and urinary tract infection (UTI) is not clear.
   Aim: To investigate the usefulness of NLR obtained within 24 h after AIS for predicting PSP and UTI in the first week.
   Methods: Clinical and laboratory data were retrieved from the University Hospital Brussels stroke database/electronic record system. Patients were divided into those who developed PSP or UTI within the first week after stroke onset and those who didn't. Receiver operating characteristics (ROC) curves and logistic regression analysis were used to identify independent predictors.
   Results: Five hundred and fourteen patients were included, of which 15.4% (n = 79) developed PSP and 22% (n = 115) UTI. In univariate analysis, NLR was significantly higher in patients who developed PSP (4.1 vs. 2.8, p < 0.001) but not in those who developed UTI (3.3 vs. 2.9, p = 0.074). Multiple logistic regression analysis for PSP showed that NLR, male gender, dysphagia, and stroke severity measured by the National Institutes of Health Stroke Scale (NIHSS), were independent predictors of PSP. For NLR alone, the area under the curve (AUC) in the ROC curve was 0.66 (95% CI = 0.59-0.73). When combining NLR >= 4.7 with age >75 years, male gender, NIHSS > 7, and dysphagia, the AUC increased to 0.84 (95% CI = 0.79-0.89).
   Conclusion: The NLR within 24 h after AIS appears to have no predictive value for post-stroke UTI, and is only a weak predictor for identifying patients at high risk for PSP. Its predictive value for PSP appears to be much stronger when incorporated in a prediction model including age, gender, NIHSS score, and dysphagia.
C1 [Gens, Robin; Ourtani, Anissa; De Raedt, Sylvie] Univ Ziekenhuis Brussel UZ Brussel, Vrije Univ Brussel VUB, Dept Neurol, Ctr Neurosci, Brussels, Belgium.
   [Ourtani, Anissa] CHU Brugmann, Dept Neurol, Brussels, Belgium.
   [De Vos, Aurelie] Sint Maria Halle, Dept Neurol, Halle, Belgium.
   [De Keyser, Jacques] Vrije Univ Brussel, Fac Med & Pharm, Brussels, Belgium.
RP Gens, R (通讯作者)，Univ Ziekenhuis Brussel UZ Brussel, Vrije Univ Brussel VUB, Dept Neurol, Ctr Neurosci, Brussels, Belgium.
EM robin.gens@vub.be
RI De Raedt, Sylvie/AAX-4965-2020
OI De Raedt, Sylvie/0000-0001-8042-2024
CR Aslanyan S, 2004, EUR J NEUROL, V11, P49, DOI 10.1046/j.1468-1331.2003.00749.x
   Celikbilek A, 2014, J CLIN LAB ANAL, V28, P27, DOI 10.1002/jcla.21639
   Chamorro A, 2006, J NEUROL NEUROSUR PS, V77, P1279, DOI 10.1136/jnnp.2006.100800
   Chumbler NR, 2010, NEUROEPIDEMIOLOGY, V34, P193, DOI 10.1159/000289350
   Davenport RJ, 1996, STROKE, V27, P415, DOI 10.1161/01.STR.27.3.415
   De Raedt S, 2015, NEUROL-NEUROIMMUNOL, V2, DOI 10.1212/NXI.0000000000000071
   De Raedt S, 2015, J NEUROL SCI, V348, P24, DOI 10.1016/j.jns.2014.12.007
   Dromerick AW, 2003, ARCH PHYS MED REHAB, V84, P1369, DOI 10.1016/S0003-9993(03)00201-6
   Dziedzic T, 2007, J NEUROL SCI, V252, P53, DOI 10.1016/j.jns.2006.10.007
   Emsley HC, 2008, LANCET NEUROL, V7, P341, DOI 10.1016/S1474-4422(08)70061-9
   Fang YN, 2017, BIOMED J, V40, P154, DOI 10.1016/j.bj.2017.03.002
   Fluri F, 2012, PLOS ONE, V7, DOI 10.1371/journal.pone.0048309
   Haeusler KG, 2008, CEREBROVASC DIS, V25, P50, DOI 10.1159/000111499
   Harms H, 2008, PLOS ONE, V3, DOI 10.1371/journal.pone.0002158
   He LY, 2020, BMC NEUROL, V20, DOI 10.1186/s12883-020-01914-x
   Hoffmann S, 2012, STROKE, V43, P2617, DOI 10.1161/STROKEAHA.112.653055
   Ji RJ, 2013, STROKE, V44, P1303, DOI 10.1161/STROKEAHA.111.000598
   Kong KH, 2000, ARCH PHYS MED REHAB, V81, P1464, DOI 10.1053/apmr.2000.9630
   Kwah LK, 2014, J PHYSIOTHER, V60, P61, DOI 10.1016/j.jphys.2013.12.012
   Kwon HM, 2006, AM J INFECT CONTROL, V34, P64, DOI 10.1016/j.ajic.2005.06.011
   Lan Y, 2020, FRONT NEUROL, V11, DOI 10.3389/fneur.2020.574280
   Maier IL, 2015, PLOS ONE, V10, DOI 10.1371/journal.pone.0116836
   Nam KW, 2018, STROKE, V49, P1886, DOI 10.1161/STROKEAHA.118.021228
   Nous A, 2020, PLOS ONE, V15, DOI 10.1371/journal.pone.0232497
   Poisson SN, 2010, STROKE, V41, pE180, DOI 10.1161/STROKEAHA.109.576413
   Prass K, 2003, J EXP MED, V198, P725, DOI 10.1084/jem.20021098
   Qun S, 2017, NEUROTOX RES, V31, P444, DOI 10.1007/s12640-017-9707-z
   Ruhnau J, 2017, J IMMUNOL RES, V2017, DOI 10.1155/2017/5140679
   Ruhnau J, 2014, STROKE, V45, P794, DOI 10.1161/STROKEAHA.113.003342
   Salat D, 2013, CEREBROVASC DIS, V35, P220, DOI 10.1159/000346591
   Shi KB, 2018, STROKE VASC NEUROL, V3, P34, DOI 10.1136/svn-2017-000123
   Shim R, 2016, INT J MOL SCI, V17, DOI 10.3390/ijms17010064
   Smith CJ, 2015, J AM HEART ASSOC, V4, DOI 10.1161/JAHA.114.001307
   Stanley D, 2016, NAT MED, V22, P1277, DOI 10.1038/nm.4194
   Sykora M, 2015, STROKE, V46, P1269, DOI 10.1161/STROKEAHA.114.008260
   Tokgoz S, 2014, J STROKE CEREBROVASC, V23, P2163, DOI 10.1016/j.jstrokecerebrovasdis.2014.04.007
   Tokgoz S, 2013, J STROKE CEREBROVASC, V22, P1169, DOI 10.1016/j.jstrokecerebrovasdis.2013.01.011
   van Gemmeren T, 2020, J CLIN MED, V9, DOI 10.3390/jcm9030872
   Vermeij JD, 2018, COCHRANE DB SYST REV, DOI 10.1002/14651858.CD008530.pub3
   Walter U, 2007, J NEUROL, V254, P1323, DOI 10.1007/s00415-007-0520-0
   Wang L, 2020, CURR NEUROVASC RES, V17, P294, DOI 10.2174/1567202617666200408091131
   Wastfelt M, 2018, BMC NEUROL, V18, DOI 10.1186/s12883-018-1046-z
   Westendorp WF, 2015, LANCET, V385, P1519, DOI 10.1016/S0140-6736(14)62456-9
   Westendorp WF, 2011, BMC NEUROL, V11, DOI 10.1186/1471-2377-11-110
   Xue J, 2017, J STROKE CEREBROVASC, V26, P650, DOI 10.1016/j.jstrokecerebrovasdis.2016.11.010
   Yan TY, 2018, AM J INFECT CONTROL, V46, P402, DOI 10.1016/j.ajic.2017.10.001
NR 46
TC 3
Z9 3
U1 1
U2 3
PU FRONTIERS MEDIA SA
PI LAUSANNE
PA AVENUE DU TRIBUNAL FEDERAL 34, LAUSANNE, CH-1015, SWITZERLAND
SN 1664-2295
J9 FRONT NEUROL
JI Front. Neurol.
PD MAY 13
PY 2021
VL 12
AR 671739
DI 10.3389/fneur.2021.671739
PG 8
WC Clinical Neurology; Neurosciences
WE Science Citation Index Expanded (SCI-EXPANDED)
SC Neurosciences & Neurology
GA SI7BN
UT WOS:000654981600001
PM 34054712
OA gold, Green Published
DA 2022-06-17
ER

PT J
AU Gunther, A
   Salzmann, I
   Nowack, S
   Schwab, M
   Surber, R
   Hoyer, H
   Witte, OW
   Hoyer, D
AF Guenther, A.
   Salzmann, I.
   Nowack, S.
   Schwab, M.
   Surber, R.
   Hoyer, H.
   Witte, O. W.
   Hoyer, D.
TI Heart rate variability - a potential early marker of sub-acute
   post-stroke infections
SO ACTA NEUROLOGICA SCANDINAVICA
LA English
DT Article
DE autonomic nervous system; immunodepression; infection; stroke; heart
   rate variability
ID VAGUS NERVE-STIMULATION; ACUTE ISCHEMIC-STROKE; CARDIAC AUTONOMIC
   DERANGEMENT; ORGAN DYSFUNCTION SYNDROME; SYMPATHETIC ACTIVATION;
   RISK-STRATIFICATION; INFORMATION-FLOW; ARRHYTHMIAS; PNEUMONIA; EMERGENCY
AB Gunther A, Salzmann I, Nowack S, Schwab M, Surber R, Hoyer H, Witte OW, Hoyer D. Heart rate variability a potential early marker of sub-acute post-stroke infections. ?Acta Neurol Scand: 2012: 126: 189-196. (C) 2011 John Wiley & Sons A/S. Objective Infection is the most relevant complication after acute ischemic stroke. Activity of the autonomic nervous system seems to control post-stroke immunodepression. We investigated heart rate variability (HRV) indices that reflect autonomic readjustments as predictors of post-stroke infection. Materials and methods Forty-three patients with acute ischemic stroke were enrolled in a prospective study. The predictability of sub-acute infections (day 4 +/- 1 after admission) was investigated in 34 patients without acute infection by means of HRV indices obtained in the acute period (48 h after admission). Results Sub-acute infection could be predicted in patients without clinical or paraclinical (white blood cell count and C-reactive protein) signs of infection in the acute period at (i) day: increased HFnorm, reduced LFnorm and LF/HF; (ii) night: reduced LF and VLF (P < 0.05). Conclusions HRV indices are candidates for early markers of developing post-stroke infections, preceding routine blood samples. Thus, HRV-based early diagnosis of post-stroke infection should be investigated in more detail as it may have implications as a novel tool for timely and appropriate treatment. A corresponding continuous HRV-based risk assessment using the ECG provided by the routine stroke monitoring system would be possible without any additional burden for patients and staff.
C1 [Guenther, A.; Salzmann, I.; Nowack, S.; Schwab, M.; Witte, O. W.; Hoyer, D.] Jena Univ Hosp, Hans Berger Dept Neurol, D-07747 Jena, Germany.
   [Surber, R.] Jena Univ Hosp, Dept Internal Med, Div Cardiol, D-07747 Jena, Germany.
   [Hoyer, H.] Jena Univ Hosp, Inst Med Stat Comp Sci & Documentat, D-07747 Jena, Germany.
RP Hoyer, D (通讯作者)，Jena Univ Hosp, Hans Berger Dept Neurol, Erlanger Allee 101, D-07747 Jena, Germany.
EM dirk.hoyer@med.uni-jena.de
RI Witte, Otto/P-4127-2018
OI Witte, Otto/0000-0003-2101-4105
FU Deutsche Forschungsgemeinschaft (German Research Foundation) [HO 1634
   12-02]; Interdisciplinary Centre for Clinical Research (IZKF); European
   Union [LSHB-CT-2006-018936]
FX DH and SN were supported by Deutsche Forschungsgemeinschaft (German
   Research Foundation - HO 1634 12-02), SN by the Interdisciplinary Centre
   for Clinical Research (IZKF), and OW by the European Union (grant number
   LSHB-CT-2006-018936). We thank Nasim Kroegel for editing the manuscript.
CR Ahmad S, 2009, PLOS ONE, V4, DOI 10.1371/journal.pone.0006642
   Ahmad S, 2009, CRIT CARE, V13, DOI 10.1186/cc8132
   Barnaby D, 2002, ACAD EMERG MED, V9, P661, DOI 10.1111/j.1553-2712.2002.tb02143.x
   BARRON SA, 1994, STROKE, V25, P113, DOI 10.1161/01.STR.25.1.113
   Borovikova LV, 2000, NATURE, V405, P458, DOI 10.1038/35013070
   Camm AJ, 1996, CIRCULATION, V93, P1043
   Chamorro A, 2007, STROKE, V38, P1097, DOI 10.1161/01.STR.0000258346.68966.9d
   Chen WL, 2007, ACAD EMERG MED, V14, P392, DOI 10.1197/j.aem.2006.12.015
   Colivicchi F, 2005, STROKE, V36, P1710, DOI 10.1161/01.STR.0000173400.19346.bd
   Colivicchi F, 2004, STROKE, V35, P2094, DOI 10.1161/01.STR.0000138452.81003.4c
   Dirnagl U, 2007, STROKE, V38, P770, DOI 10.1161/01.STR.0000251441.89665.bc
   Dutsch M, 2007, NEUROLOGY, V69, P2249, DOI 10.1212/01.wnl.0000286946.06639.a7
   Emsley HC, 2008, LANCET NEUROL, V7, P341, DOI 10.1016/S1474-4422(08)70061-9
   Fairchild KD, 2011, AM J PHYSIOL-REG I, V300, pR330, DOI 10.1152/ajpregu.00487.2010
   Fairchild KD, 2010, CLIN PERINATOL, V37, P581, DOI 10.1016/j.clp.2010.06.002
   Haensel A, 2008, PSYCHONEUROENDOCRINO, V33, P1305, DOI 10.1016/j.psyneuen.2008.08.007
   Harms H, 2008, PLOS ONE, V3, DOI 10.1371/journal.pone.0002158
   Hilker R, 2003, STROKE, V34, P975, DOI 10.1161/01.STR.0000063373.70993.CD
   Hoyer D, 2006, INT J CARDIOL, V108, P359, DOI 10.1016/j.ijcard.2005.05.031
   Hoyer D, 2008, J CRIT CARE, V23, P255, DOI 10.1016/j.jcrc.2007.04.005
   Huston JM, 2007, CRIT CARE MED, V35, P2762, DOI 10.1097/01.CCM.0000288102.15975.BA
   Kwan J, 2007, ACTA NEUROL SCAND, V115, P331, DOI 10.1111/j.1600-0404.2006.00783.x
   Meisel C, 2005, NAT REV NEUROSCI, V6, P775, DOI 10.1038/nrn1765
   Offner H, 2009, NEUROSCIENCE, V158, P1098, DOI 10.1016/j.neuroscience.2008.05.033
   Prass K, 2003, J EXP MED, V198, P725, DOI 10.1084/jem.20021098
   Prass K, 2006, STROKE, V37, P2607, DOI 10.1161/01.STR.0000240409.68739.2b
   Sander D, 2001, NEUROLOGY, V57, P833, DOI 10.1212/WNL.57.5.833
   Schmidt H, 2008, CRIT CARE MED, V36, P1990, DOI 10.1097/CCM.0b013e31817c3b6a
   Schmidt H, 2005, CRIT CARE MED, V33, P1994, DOI 10.1097/01.CCM.0000178181.91250.99
   Stein PK, 2008, CRIT CARE MED, V36, P1025, DOI 10.1097/CCM.0B013E318164EC6D
   Stein PK, 2005, CRIT CARE MED, V33, P2128, DOI 10.1097/01.CCM.0000178369.64672.4E
   Tateishi Y, 2007, SHOCK, V28, P549, DOI 10.1097/shk.0b013e3180638d1
   Taylor JA, 1998, CIRCULATION, V98, P547, DOI 10.1161/01.CIR.98.6.547
   Thayer JF, 2010, BRAIN BEHAV IMMUN, V24, P1223, DOI 10.1016/j.bbi.2010.07.247
   Tracey KJ, 2010, NAT IMMUNOL, V11, P561, DOI 10.1038/ni0710-561
NR 35
TC 34
Z9 37
U1 1
U2 12
PU WILEY
PI HOBOKEN
PA 111 RIVER ST, HOBOKEN 07030-5774, NJ USA
SN 0001-6314
EI 1600-0404
J9 ACTA NEUROL SCAND
JI Acta Neurol. Scand.
PD SEP
PY 2012
VL 126
IS 3
BP 189
EP 196
DI 10.1111/j.1600-0404.2011.01626.x
PG 8
WC Clinical Neurology
WE Science Citation Index Expanded (SCI-EXPANDED)
SC Neurosciences & Neurology
GA 983DX
UT WOS:000307099800008
PM 22118023
DA 2022-06-17
ER

PT J
AU Wang, ZY
   Chen, JM
   Ni, GX
AF Wang, Zhi-Yong
   Chen, Jian-Min
   Ni, Guo-Xin
TI Effect of an indwelling nasogastric tube on swallowing function in
   elderly post-stroke dysphagia patients with long-term nasal feeding
SO BMC NEUROLOGY
LA English
DT Article
DE Indwelling nasogastric tube; Post-stroke dysphagia; Swallowing function;
   Long-term nasal feeding
ID OROPHARYNGEAL DYSPHAGIA; PHARYNGEAL; STROKE; ASPIRATION; PHYSIOLOGY;
   PNEUMONIA; DIAGNOSIS; IMPACT
AB Background: In clinical practice, a large number of post-stroke survivors require nasogastric tube (NGT) placement and nasal feeding for a relatively long period. However, its impact on the swallowing function remains largely unknown. This study examines the impact of prolonged placement of an NGT on the swallowing function of elderly post-stroke patients.
   Methods: The participants of this study were 30 elderly post-stroke patients who had been using an NGT for more than 2months. A videofluoroscopic swallowing study (VFSS) was performed before and 5h after removal of the NGT. The following parameters were analyzed and compared, the functional dysphagia scale (FDS), residue in the valleculae, residue in the pyriform sinuses, and the penetration-aspiration scale (PAS). In addition, prior to the VFSS, the pharynx and larynx were examined using a fiberoptic laryngoscope.
   Results: Significant differences were observed between the total scores of the FDS, pharyngeal transit times (PTTs), the residue in the valleculae, and the residue in the pyriform sinuses before and after the NGT removal, suggesting an improved swallowing function following the removal of the NGT. A significantly lower penetration-aspiration degree was found after removing the NGT compared with that before its removal. In addition, examinations using the fiberoptic laryngoscope showed that laryngopharyngeal edema was present in three quarters of the patients.
   Conclusions: Our results demonstrate that prolonged placement of the NGT had a negative impact on the swallowing function of elderly post-stroke dysphagia patients, mainly on the pharyngeal phase.
C1 [Wang, Zhi-Yong; Chen, Jian-Min; Ni, Guo-Xin] Fujian Med Univ, Affiliated Hosp 1, Dept Rehabil Med, 20 Chazhong Rd, Fuzhou 350005, Fujian, Peoples R China.
   [Ni, Guo-Xin] Beijing Sport Univ, Sch Sports Med & Rehabil, 48 Shangdi Informat Rd, Beijing 100084, Peoples R China.
RP Ni, GX (通讯作者)，Fujian Med Univ, Affiliated Hosp 1, Dept Rehabil Med, 20 Chazhong Rd, Fuzhou 350005, Fujian, Peoples R China.; Ni, GX (通讯作者)，Beijing Sport Univ, Sch Sports Med & Rehabil, 48 Shangdi Informat Rd, Beijing 100084, Peoples R China.
EM guoxinni@fjmu.edu.cn
RI GUOXIN, NI/AAU-3457-2021; Ni, Guo-Xin/AGZ-8255-2022
OI GUOXIN, NI/0000-0001-9181-8155; 
FU Fujian Medical University Qi Hang Research funds
FX The study was supported by Fujian Medical University Qi Hang Research
   funds.
CR Altman KW, 2010, ARCH OTOLARYNGOL, V136, P784, DOI 10.1001/archoto.2010.129
   [Anonymous], 2017, NUTR SUPP AD OR NUTR
   Brown K, 2018, J STROKE CEREBROVASC, V27, P3200, DOI 10.1016/j.jstrokecerebrovasdis.2018.07.022
   Cichero JAY, 2017, DYSPHAGIA, V32, P293, DOI 10.1007/s00455-016-9758-y
   Dharmarajan TS, 2004, POSTGRAD MED, V115, P51, DOI 10.3810/pgm.2004.02.1443
   Donnan GA, 2008, LANCET, V371, P1612, DOI 10.1016/S0140-6736(08)60694-7
   Dziewas R, 2008, BMC NEUROL, V8, DOI 10.1186/1471-2377-8-28
   Eisenhuber E, 2002, AM J ROENTGENOL, V178, P393, DOI 10.2214/ajr.178.2.1780393
   Garand KL, 2018, INT J CHRONIC OBSTR, V13, P2663, DOI 10.2147/COPD.S165657
   Garon BR, 2002, DYSPHAGIA, V17, P57, DOI 10.1007/s00455-001-0102-8
   Gomes CAR, 2010, COCHRANE DB SYST REV, DOI 10.1002/14651858.CD008096.pub2
   Hamidon B B, 2006, Med J Malaysia, V61, P59
   Hart TR, 2001, ARCH PHYS MED REHAB, V82, P677, DOI 10.1053/apmr.2001.21939
   Ho Yi-Hui, 2014, Hu Li Za Zhi, V61, P54, DOI 10.6224/JN.61.2.54
   Huggins PS, 1999, DYSPHAGIA, V14, P157, DOI 10.1007/PL00009598
   Kalra L, 2016, NEUROLOGY, V87, P1352, DOI 10.1212/WNL.0000000000003151
   Ku PKM, 2010, LARYNGOSCOPE, V120, P223, DOI 10.1002/lary.20701
   Logemann JA, 2012, DIS ESOPHAGUS, V25, P299, DOI 10.1111/j.1442-2050.2011.01210.x
   Martino R, 2005, STROKE, V36, P2756, DOI 10.1161/01.STR.0000190056.76543.eb
   Masiero S, 2008, NEUROL SCI, V29, P139, DOI 10.1007/s10072-008-0925-2
   Miarons M, 2018, J AM MED DIR ASSOC, V19, DOI 10.1016/j.jamda.2018.04.016
   Moon HI, 2012, ANN REHABIL MED-ARM, V36, P347, DOI 10.5535/arm.2012.36.3.347
   Nam DH, 2015, ANN REHABIL MED-ARM, V39, P517, DOI 10.5535/arm.2015.39.4.517
   Perlman AL, 1999, J APPL PHYSIOL, V86, P1663, DOI 10.1152/jappl.1999.86.5.1663
   Pryor LN, 2015, CLIN NUTR, V34, P572, DOI 10.1016/j.clnu.2014.09.002
   ROBBINS J, 1992, GASTROENTEROLOGY, V103, P823, DOI 10.1016/0016-5085(92)90013-O
   Rosenbek JC, 1996, DYSPHAGIA, V11, P93, DOI 10.1007/BF00417897
   SCHEEREN Betina, 2014, Arq. Gastroenterol., V51, P221, DOI 10.1590/S0004-28032014000300011
   Sobotka L, 2009, CLIN NUTR, V28, P461, DOI 10.1016/j.clnu.2009.04.004
   Ulualp S, 2013, LARYNGOSCOPE, V123, P2291, DOI 10.1002/lary.24024
   Vose Alicia, 2014, Curr Phys Med Rehabil Rep, V2, P197
   Wang TG, 2006, ARCH PHYS MED REHAB, V87, P1270, DOI 10.1016/j.apmr.2006.05.019
   Yang EJ, 2012, RESTOR NEUROL NEUROS, V30, P303, DOI 10.3233/RNN-2012-110213
NR 33
TC 18
Z9 22
U1 3
U2 12
PU BMC
PI LONDON
PA CAMPUS, 4 CRINAN ST, LONDON N1 9XW, ENGLAND
SN 1471-2377
J9 BMC NEUROL
JI BMC Neurol.
PD MAY 1
PY 2019
VL 19
AR 83
DI 10.1186/s12883-019-1314-6
PG 7
WC Clinical Neurology
WE Science Citation Index Expanded (SCI-EXPANDED)
SC Neurosciences & Neurology
GA HW2OM
UT WOS:000466525400006
PM 31043159
OA Green Published, gold
DA 2022-06-17
ER

PT J
AU Urra, X
   Laredo, C
   Zhao, YS
   Amaro, S
   Rudilosso, S
   Renu, A
   Prats-Galino, A
   Planas, AM
   Oleaga, L
   Chamorro, A
AF Urra, Xabier
   Laredo, Carlos
   Zhao, Yashu
   Amaro, Sergio
   Rudilosso, Salvatore
   Renu, Arturo
   Prats-Galino, Alberto
   Planas, Anna M.
   Oleaga, Laura
   Chamorro, Angel
TI Neuroanatomical correlates of stroke-associated infection and
   stroke-induced immunodepression
SO BRAIN BEHAVIOR AND IMMUNITY
LA English
DT Article
DE Stroke; Immunodepression; Stroke-associated infection; MRI; Voxel-based
   lesion-symptom mapping
ID ACUTE ISCHEMIC-STROKE; CEREBRAL LATERALIZATION; LYMPHOCYTE SUBSETS;
   LESION LOCATION; BRAIN; IMMUNE; MONOCYTES; RISK; ASPIRATION; ACTIVATION
AB Background: Infections represent the most frequent medical complications in stroke patients. Their main determinants are dysphagia and a transient state of immunodepression. We analyzed whether distinct anatomical brain regions were associated with the occurrence of stroke-associated infections or immunodepression.
   Materials and methods: In 106 patients with acute ischemic stroke, we evaluated the incidence of pneumonia, urinary tract infection, or other infections together with the characterization of biomarkers of immunodepression. Twenty control subjects served to provide reference values. Using voxel-based lesion-symptom mapping, the involvement of gray and white matter structures was correlated with clinical and laboratory findings in crude analyses and in volume adjusted models to rule out associations reflecting differences in the size of the infarction.
   Results: Stroke-associated infection occurred in 22 (21%) patients and prevailed in patients with larger infarcts. Volume adjusted voxel-based lesion-symptom mapping revealed the involvement of the superior and middle temporal gyri, the orbitofrontal cortex, the superior longitudinal fasciculus and the inferior fronto-occipital fasciculus amongst infected patients. These associations were similar for pneumonia but not for urinary tract infections. Lymphopenia was associated with lesions of the superior and middle temporal gyri. Laterality did not influence stroke-associated infections or the presence of immunodepressive traits after volume control. The greatest overlap in the neuroanatomical correlates occurred between pneumonia and dysphagia.
   Conclusion: Infarct volume plays a relevant role in the occurrence of stroke-associated infections, but lesions in specific brain locations such as the superior and lateral temporal lobe and the orbitofrontal cortex are also associated with increased infectious risk, especially pneumonia. (C) 2016 Elsevier Inc. All rights reserved.
C1 [Urra, Xabier; Laredo, Carlos; Zhao, Yashu; Amaro, Sergio; Rudilosso, Salvatore; Renu, Arturo; Oleaga, Laura; Chamorro, Angel] Hosp Clin Barcelona, Funct Unit Cerebrovasc Dis, 170 Villarroel, E-08036 Barcelona, Spain.
   [Urra, Xabier; Amaro, Sergio; Oleaga, Laura; Chamorro, Angel] Inst Invest Biomed August Pi i Sunyer, Barcelona, Spain.
   [Prats-Galino, Alberto] Univ Barcelona, Sch Med, Lab Surg NeuroAnat, Barcelona, Spain.
   [Planas, Anna M.] CSIC, Inst Invest Biomed Barcelona, Barcelona, Spain.
   [Chamorro, Angel] Univ Barcelona, Sch Med, Dept Med, Barcelona, Spain.
RP Urra, X (通讯作者)，Hosp Clin Barcelona, Funct Unit Cerebrovasc Dis, 170 Villarroel, E-08036 Barcelona, Spain.
EM xurra@clinic.cat
RI Prats-Galino, Alberto/J-6319-2013; Rudilosso, Salvatore/B-9265-2018;
   Laredo, Carlos/AAB-4456-2019; Oleaga, Laura/T-5360-2019; Urra,
   Xabier/B-7637-2019; Planas, Anna/J-5991-2014
OI Prats-Galino, Alberto/0000-0002-2710-6433; Rudilosso,
   Salvatore/0000-0002-8775-6884; Laredo, Carlos/0000-0002-4626-6360;
   Oleaga, Laura/0000-0001-9702-0451; Urra, Xabier/0000-0002-4763-5252;
   Planas, Anna/0000-0002-6147-1880; Amaro, Sergi/0000-0001-6838-6390
FU Spanish Ministry of Economy and Competitiveness, Plan Nacional
   Investigacion, Desarrollo e Innovacion [PS09/01313, PI12/01437];
   Instituto Salud Carlos III-Subdireccion General de Evaluacion; Fondo
   Europeo de Desarrollo Regional; State Scholarship Fund of China
FX This study was funded by grants from the Spanish Ministry of Economy and
   Competitiveness to Dr. Chamorro [grant numbers PS09/01313 and
   PI12/01437], funded as part of the Plan Nacional Investigacion,
   Desarrollo e Innovacion and cofinanced by Instituto Salud Carlos
   III-Subdireccion General de Evaluacion and by Fondo Europeo de
   Desarrollo Regional. Yashu Zhao has a scholarship of the State
   Scholarship Fund of China.
CR BROOKS WH, 1982, ANN NEUROL, V12, P56, DOI 10.1002/ana.410120111
   Carrera E, 2014, BRAIN, V137, P2408, DOI 10.1093/brain/awu101
   Chamorro A, 2006, J NEUROL NEUROSUR PS, V77, P1279, DOI 10.1136/jnnp.2006.100800
   Chamorro A, 2007, STROKE, V38, P1097, DOI 10.1161/01.STR.0000258346.68966.9d
   Chamorro A, 2007, J NEUROL SCI, V252, P29, DOI 10.1016/j.jns.2006.10.001
   Chamorro A, 2012, NAT REV NEUROL, V8, P401, DOI 10.1038/nrneurol.2012.98
   Clave P, 2008, CLIN NUTR, V27, P806, DOI 10.1016/j.clnu.2008.06.011
   Fink JN, 2005, ARCH NEUROL-CHICAGO, V62, P1081, DOI 10.1001/archneur.62.7.1081
   Frisina PG, 2013, ARCH PHYS MED REHAB, V94, P516, DOI 10.1016/j.apmr.2012.10.012
   Galovic M, 2013, STROKE, V44, P2760, DOI 10.1161/STROKEAHA.113.001690
   Gendron A, 2002, BRAIN RES, V955, P85, DOI 10.1016/S0006-8993(02)03368-1
   Haeusler KG, 2008, CEREBROVASC DIS, V25, P50, DOI 10.1159/000111499
   Harms H, 2011, CEREBROVASC DIS, V32, P552, DOI 10.1159/000331922
   HERZOG AG, 1976, BRAIN RES, V115, P57, DOI 10.1016/0006-8993(76)90822-2
   Honey CJ, 2008, HUM BRAIN MAPP, V29, P802, DOI 10.1002/hbm.20579
   Hua K, 2008, NEUROIMAGE, V39, P336, DOI 10.1016/j.neuroimage.2007.07.053
   Hug A, 2009, STROKE, V40, P3226, DOI 10.1161/STROKEAHA.109.557967
   INSAUSTI R, 1987, J COMP NEUROL, V264, P356, DOI 10.1002/cne.902640306
   Kamali A, 2014, BRAIN STRUCT FUNCT, V219, P269, DOI 10.1007/s00429-012-0498-y
   Kemmling A, 2013, PLOS ONE, V8, DOI 10.1371/journal.pone.0071141
   Liesz A, 2015, J NEUROSCI, V35, P583, DOI 10.1523/JNEUROSCI.2439-14.2015
   Liesz A, 2009, STROKE, V40, P2849, DOI 10.1161/STROKEAHA.109.549618
   Marik PE, 2001, NEW ENGL J MED, V344, P665, DOI 10.1056/NEJM200103013440908
   Matsunaga M, 2008, BRAIN BEHAV IMMUN, V22, P408, DOI 10.1016/j.bbi.2007.09.008
   Meador KJ, 2004, ANN NEUROL, V55, P840, DOI 10.1002/ana.20105
   Meisel A, 2012, CEREBROVASC DIS, V33, P580, DOI 10.1159/000338080
   Meisel C, 2005, NAT REV NEUROSCI, V6, P775, DOI 10.1038/nrn1765
   Mesulam MM, 1998, BRAIN, V121, P1013, DOI 10.1093/brain/121.6.1013
   Minnerup J, 2010, J NEUROL NEUROSUR PS, V81, P198, DOI 10.1136/jnnp.2009.182394
   Mirman D, 2015, NAT COMMUN, V6, DOI 10.1038/ncomms7762
   Neveu PJ, 2002, INT REV NEUROBIOL, V52, P303
   Ohira H, 2008, NEUROIMAGE, V39, P500, DOI 10.1016/j.neuroimage.2007.08.017
   Payabvash S, 2011, STROKE, V42, P1255, DOI 10.1161/STROKEAHA.110.600940
   Prass K, 2003, J EXP MED, V198, P725, DOI 10.1084/jem.20021098
   Rorden C, 2004, NAT REV NEUROSCI, V5, P813, DOI 10.1038/nrn1521
   Rorden C, 2007, J COGNITIVE NEUROSCI, V19, P1081, DOI 10.1162/jocn.2007.19.7.1081
   Schmahmann JD, 2008, ANN NY ACAD SCI, V1142, P266, DOI 10.1196/annals.1444.017
   Smith CJ, 2015, STROKE, V46, P2335, DOI 10.1161/STROKEAHA.115.009617
   Steinhagen V, 2009, STROKE, V40, P1903, DOI 10.1161/STROKEAHA.108.535468
   Trakhtenberg EF, 2011, SCIENCE, V334, P47, DOI 10.1126/science.1213099
   Tzourio-Mazoyer N, 2002, NEUROIMAGE, V15, P273, DOI 10.1006/nimg.2001.0978
   Urra X, 2009, NEUROSCIENCE, V158, P1174, DOI 10.1016/j.neuroscience.2008.06.014
   Urra X, 2010, STROKE, V41, pE110, DOI 10.1161/STROKEAHA.109.566968
   Urra X, 2009, STROKE, V40, P1262, DOI 10.1161/STROKEAHA.108.532085
   van den Heuvel MP, 2013, TRENDS COGN SCI, V17, P683, DOI 10.1016/j.tics.2013.09.012
   Vogelgesang A, 2008, STROKE, V39, P237, DOI 10.1161/STROKEAHA.107.493635
   Walter U, 2013, EUR J NEUROL, V20, P153, DOI 10.1111/j.1468-1331.2012.03818.x
   Wartenberg KE, 2011, STROKE RES TREAT, V2011, DOI 10.4061/2011/830614
   Zhang DP, 2009, EUR J NEUROL, V16, P498, DOI 10.1111/j.1468-1331.2008.02512.x
NR 49
TC 24
Z9 36
U1 0
U2 14
PU ACADEMIC PRESS INC ELSEVIER SCIENCE
PI SAN DIEGO
PA 525 B ST, STE 1900, SAN DIEGO, CA 92101-4495 USA
SN 0889-1591
EI 1090-2139
J9 BRAIN BEHAV IMMUN
JI Brain Behav. Immun.
PD FEB
PY 2017
VL 60
BP 142
EP 150
DI 10.1016/j.bbi.2016.10.004
PG 9
WC Immunology; Neurosciences; Psychiatry
WE Science Citation Index Expanded (SCI-EXPANDED)
SC Immunology; Neurosciences & Neurology; Psychiatry
GA EH6UA
UT WOS:000391908200017
PM 27742582
DA 2022-06-17
ER

PT J
AU Badve, MS
   Zhou, Z
   van de Beek, D
   Anderson, CS
   Hackett, ML
AF Badve, Monica S.
   Zhou, Zien
   van de Beek, Diederik
   Anderson, Craig S.
   Hackett, Maree L.
TI Frequency of post-stroke pneumonia: Systematic review and meta-analysis
   of observational studies
SO INTERNATIONAL JOURNAL OF STROKE
LA English
DT Review
DE Frequency; global; infection; intracerebral hemorrhage; ischemic stroke;
   pneumonia; post-stroke pneumonia; stroke; stroke units; urinary tract
   infection
ID ACUTE ISCHEMIC-STROKE; MEDICAL COMPLICATIONS; EARLY MANAGEMENT; 2018
   GUIDELINES; CARE; INFECTION; MORTALITY; DYSPHAGIA; PREDICTORS; COUNTRIES
AB Background Post-stroke pneumonia and other infectious complications are serious conditions whose frequency varies widely across studies. Aims We conducted a systematic review to estimate the frequency of post-stroke pneumonia and other types of major infection. Summary of review MEDLINE, EMBASE, CINAHL, and PsycINFO databases were searched for prospective studies with consecutive recruitment of stroke patients. The primary outcome was post-stroke pneumonia. Secondary outcomes were any infection and urinary tract infection. Quality assessment was done using Newcastle Ottawa scale. Heterogeneity of estimates across study populations was calculated using Cochran's Q (heterogeneity chi(2)) and I-2 statistics. A total of 47 studies (139,432 patients) with 48 sample populations were eligible for inclusion. Mean age of patients was 68.3 years and their mean National Institute of Health Stroke Scale score was 8.2. The pooled frequency of post-stroke pneumonia was 12.3% (95% confidence interval [CI] 11%-13.6%; I-2 = 98%). The pooled frequency from 2011 to 2017 was 13.5% (95% CI 11.8%-15.3%; I-2 = 98%) and comparable with earlier periods (P interaction = 0.31). The pooled frequency in studies in stroke units was 8% (95% CI 7.1%-9%; I-2 = 78%) and significantly lower than other locations (P interaction = 0.001). The pooled frequency of post-stroke infection was 21% (95% CI 13%-29.3%; I-2 = 99%) and of post-stroke urinary tract infection was 7.9% (95% CI 6.7%-9.3%; I-2 = 96%). Conclusion Approximately 1 in 10 stroke patients experience pneumonia during the acute period of hospital care. The frequency of post-stroke pneumonia has remained stable in recent decades but is lower in patients receiving stroke unit care compared to management in other ward settings.
C1 [Badve, Monica S.] St George Hosp, Dept Neurol, 27 Belgrave St, Kogarah, NSW 2217, Australia.
   [Badve, Monica S.; Zhou, Zien; Hackett, Maree L.] Univ New South Wales, Fac Med, George Inst Global Hlth, Mental Hlth Program, Sydney, NSW, Australia.
   [Badve, Monica S.; Anderson, Craig S.; Hackett, Maree L.] Univ Sydney, Sch Med, Sydney, NSW, Australia.
   [Zhou, Zien] Shanghai Jiao Tong Univ, Sch Med, Ren Ji Hosp, Dept Radiol, Shanghai, Peoples R China.
   [van de Beek, Diederik] Univ Amsterdam, Med Ctr, Amsterdam, Netherlands.
   [Anderson, Craig S.] UNSW, George Inst Global Hlth, Fac Med, Cardiometabol Cluster, Sydney, NSW, Australia.
   [Anderson, Craig S.] Peking Univ, Hlth Sci Ctr, George Inst China, Beijing, Peoples R China.
   [Anderson, Craig S.] Royal Prince Alfred Hosp, Neurol Dept, Camperdown, NSW, Australia.
   [Hackett, Maree L.] Univ Cent Lancashire, Fac Hlth & Wellbeing, Preston, Lancs, England.
RP Badve, MS (通讯作者)，St George Hosp, Dept Neurol, 27 Belgrave St, Kogarah, NSW 2217, Australia.
EM monica.badve@health.nsw.gov.au
RI Badve, Monica/W-2187-2017; Hackett, Maree L/O-8752-2016; van de Beek,
   Diederik/Y-2713-2019
OI Badve, Monica/0000-0002-1115-6719; Hackett, Maree L/0000-0003-1211-9087;
   van de Beek, Diederik/0000-0002-4571-044X; Anderson,
   Craig/0000-0002-7248-4863
FU Scientia PhD Scholarship from UNSW Sydney; National Heart Foundation
   Future Leader Fellowship [100034]; NHMRC CDF fellowship [APP1141328];
   National Health and Medical Research Council (NHMRC) Senior Principal
   Research Fellowship
FX The authors thank Professor Suetonia Palmer for her help with this
   publication. During the completion of this review Zien Zhou held a
   Scientia PhD Scholarship from UNSW Sydney, Maree Hackett held a National
   Heart Foundation Future Leader Fellowship (2014-2017, 100034), and an
   NHMRC CDF fellowship APP1141328, 2018-2021, and Craig Anderson held a
   National Health and Medical Research Council (NHMRC) Senior Principal
   Research Fellowship. These sources of funding had no role in this study.
CR Arnold M, 2016, PLOS ONE, V11, DOI 10.1371/journal.pone.0148424
   BEGG CB, 1994, BIOMETRICS, V50, P1088, DOI 10.2307/2533446
   Chisolm D, 2011, SCALING ACTION NONCO
   DerSimonian R, 2007, CONTEMP CLIN TRIALS, V28, P105, DOI 10.1016/j.cct.2006.04.004
   Dziewas R, 2004, J NEUROL NEUROSUR PS, V75, P852, DOI 10.1136/jnnp.2003.019075
   Feigin VL, 2017, CIRC RES, V120, P439, DOI 10.1161/CIRCRESAHA.116.308413
   Finlayson O, 2011, NEUROLOGY, V77, P1338, DOI 10.1212/WNL.0b013e31823152b1
   Finlayson O, 2010, CEREBROVASC DIS, V29, P190
   Fromm A, 2011, STROKE RES TREAT, V2011, DOI 10.4061/2011/183256
   Furie KL, 2018, STROKE, V49, P509, DOI 10.1161/STROKEAHA.118.020176
   Grau A, 1999, REV NEUROLOGIA, V29, P847, DOI 10.33588/rn.2909.99398
   Hamidon B B, 2003, Med J Malaysia, V58, P499
   Harms H, 2013, ACTA NEUROL SCAND, V128, P178, DOI 10.1111/ane.12095
   Hellyer Thomas P, 2016, J Intensive Care Soc, V17, P238, DOI 10.1177/1751143716644461
   Higgins J.P.T., 2011, COCHRANE HDB SYSTEMA, DOI DOI 10.1002/9781119536604
   Higgins JPT, 2003, BRIT MED J, V327, P557, DOI 10.1136/bmj.327.7414.557
   Hilker R, 2003, STROKE, V34, P975, DOI 10.1161/01.STR.0000063373.70993.CD
   Hinduja A, 2015, AM J CRIT CARE, V24, P227, DOI 10.4037/ajcc2015422
   Huang WY, 2012, CEREBROVASC DIS, V34, P55, DOI 10.1159/000338906
   Indredavik B, 2008, STROKE, V39, P414, DOI 10.1161/STROKEAHA.107.489294
   Ji RJ, 2013, STROKE, V44, P3436, DOI 10.1161/STROKEAHA.113.001931
   Kalra L, 2015, LANCET, V386, P1835, DOI 10.1016/S0140-6736(15)00126-9
   Kammersgaard L P, 2001, J Stroke Cerebrovasc Dis, V10, P217, DOI 10.1053/jscd.2001.30366
   Kishore AK, 2015, STROKE, V46, P1202, DOI 10.1161/STROKEAHA.114.007843
   Koennecke HC, 2011, NEUROLOGY, V77, P965, DOI 10.1212/WNL.0b013e31822dc795
   Lakshminarayan K, 2014, STROKE, V45, P2575, DOI 10.1161/STROKEAHA.114.005512
   Liberati A, 2009, BMJ-BRIT MED J, V339, DOI [10.1371/journal.pmed.1000100, 10.1136/bmj.b2700, 10.7326/0003-4819-151-4-200908180-00136]
   Lindner-Pfleghar B, 2017, NERVENARZT, V88, P173, DOI 10.1007/s00115-016-0271-1
   McEachern R, 1998, INFECT DIS CLIN N AM, V12, P761, DOI 10.1016/S0891-5520(05)70209-9
   Minnerup J, 2010, J NEUROL NEUROSUR PS, V81, P198, DOI 10.1136/jnnp.2009.182394
   Pandian JD, 2017, NEUROEPIDEMIOLOGY, V49, P45, DOI 10.1159/000479518
   Powers WJ, 2018, STROKE, V49, pE46, DOI 10.1161/STR.0000000000000158
   Resar R, 2005, JT COMM J QUAL PATIE, V31, P243, DOI 10.1016/S1553-7250(05)31031-2
   Ros L, 2007, MED CLIN-BARCELONA, V128, P441, DOI 10.1157/13100582
   Saposnik G, 2008, STROKE, V39, P2318, DOI 10.1161/STROKEAHA.107.510362
   Spratt N, 2003, J CLIN NEUROSCI, V10, P665, DOI 10.1016/j.jocn.2002.12.001
   Stang A, 2010, EUR J EPIDEMIOL, V25, P603, DOI 10.1007/s10654-010-9491-z
   Stroup DF, 2000, JAMA-J AM MED ASSOC, V283, P2008, DOI 10.1001/jama.283.15.2008
   Thrift AG, 2017, INT J STROKE, V12, P796, DOI 10.1177/1747493017730782
   Vargas M, 2006, STROKE, V37, P461, DOI 10.1161/01.STR.0000199138.73365.b3
   Vermeij FH, 2009, CEREBROVASC DIS, V27, P465, DOI 10.1159/000210093
   Wang HD, 2017, LANCET, V390, P1084, DOI 10.1016/S0140-6736(17)31833-0
   Weimar C, 2002, EUR NEUROL, V48, P133, DOI 10.1159/000065512
   Westendorp WF, 2015, LANCET, V385, P1519, DOI 10.1016/S0140-6736(14)62456-9
   Westendorp WF, 2011, BMC NEUROL, V11, DOI 10.1186/1471-2377-11-110
   Wip C, 2009, CURR OPIN INFECT DIS, V22, P159, DOI 10.1097/QCO.0b013e3283295e7b
   Yeh SJ, 2011, J NEUROL SCI, V306, P38, DOI 10.1016/j.jns.2011.04.001
NR 47
TC 24
Z9 25
U1 5
U2 16
PU SAGE PUBLICATIONS LTD
PI LONDON
PA 1 OLIVERS YARD, 55 CITY ROAD, LONDON EC1Y 1SP, ENGLAND
SN 1747-4930
EI 1747-4949
J9 INT J STROKE
JI Int. J. Stroke
PD FEB
PY 2019
VL 14
IS 2
BP 125
EP 136
DI 10.1177/1747493018806196
PG 12
WC Clinical Neurology; Peripheral Vascular Disease
WE Science Citation Index Expanded (SCI-EXPANDED)
SC Neurosciences & Neurology; Cardiovascular System & Cardiology
GA HI7HA
UT WOS:000456625100004
PM 30346258
OA Green Accepted
DA 2022-06-17
ER

PT J
AU Kalra, L
   Smith, CJ
   Hodsoll, J
   Vail, A
   Irshad, S
   Manawadu, D
AF Kalra, Lalit
   Smith, Craig J.
   Hodsoll, John
   Vail, Andy
   Irshad, Saddif
   Manawadu, Dulka
CA Stroke INF Investigators
TI Elevated C-reactive protein increases diagnostic accuracy of
   algorithm-defined stroke-associated pneumonia in afebrile patients
SO INTERNATIONAL JOURNAL OF STROKE
LA English
DT Article
DE Acute stroke; poststroke pneumonia; diagnostic accuracy; C-reactive
   protein
ID INFECTION; DYSPHAGIA
AB Background and aim Pyrexia-dependent clinical algorithms may under or overdiagnose stroke-associated pneumonia. This study investigates whether inclusion of elevated C-reactive protein as a criterion improves diagnosis. Methods The contribution of C-reactive protein >= 30 mg/l as an additional criterion to a Centers for Disease Control and Prevention-based algorithm incorporating pyrexia with chest signs and leukocytosis and/or chest infiltrates to diagnose stroke-associated pneumonia was assessed in 1088 acute stroke patients from 37 UK stroke units. The sensitivity, specificity, and positive predictive value of different approaches were assessed using adjudicated stroke-associated pneumonia as the reference standard. Results Adding elevated C-reactive protein to all algorithm criteria did not increase diagnostic accuracy compared with the algorithm alone against adjudicated stroke-associated pneumonia (sensitivity 0.74 (95% CI 0.65-0.81) versus 0.72 (95% CI 0.64-0.80), specificity 0.97 (95% CI 0.96-0.98) for both; kappa 0.70 (95% CI 0.63-0.77) for both). In afebrile patients (n = 965), elevated C-reactive protein with chest and laboratory findings had sensitivity of 0.84 (95% CI 0.67-0.93), specificity of 0.99 (95% CI 0.98-1.00), and kappa 0.80 (95% CI 0.70-0.90). The modified algorithm of pyrexia or elevated C-reactive protein and chest signs with infiltrates or leukocytosis had sensitivity of 0.94 (95% CI 0.87-0.97), specificity of 0.96 (95% CI 0.94-0.97), and kappa of 0.88 (95% CI 0.84-0.93) against adjudicated stroke-associated pneumonia. Conclusions An algorithm consisting of pyrexia or C-reactive protein >= 30 mg/l, positive chest signs, leukocytosis, and/or chest infiltrates has high accuracy and can be used to standardize stroke-associated pneumonia diagnosis in clinical or research setting
C1 [Kalra, Lalit; Irshad, Saddif] Kings Coll London, Inst Psychiat Psychol & Neurosci, Dept Basic & Clin Neurosci, POB 41, London SE5 8AF, England.
   [Smith, Craig J.] Univ Manchester, Manchester Acad Hlth Sci Ctr, Greater Manchester Comprehens Stroke Ctr, Salford Royal NHS Fdn Trust, Salford, Lancs, England.
   [Smith, Craig J.] Univ Manchester, Manchester Acad Hlth Sci Ctr, Div Cardiovasc Sci, Salford Royal NHS Fdn Trust, Salford, Lancs, England.
   [Hodsoll, John] Kings Coll London, Biostat Dept, NIHR Biomed Res Ctr Mental Hlth, London, England.
   [Hodsoll, John] Kings Coll London, Biostat Dept, Inst Psychiat Psychol & Neurosci, London, England.
   [Vail, Andy] Univ Manchester, Ctr Biostat, Manchester, Lancs, England.
   [Manawadu, Dulka] Kings Coll Hosp NHS Fdn Trust, Dept Clin Neurosci, London, England.
RP Kalra, L (通讯作者)，Kings Coll London, Inst Psychiat Psychol & Neurosci, Dept Basic & Clin Neurosci, POB 41, London SE5 8AF, England.
EM lalit.kalra@kcl.ac.uk
OI Hodsoll, John/0000-0001-7546-9901; Smith, Craig/0000-0002-9078-9919;
   Vail, Andy/0000-0001-8274-2726
FU National Institute for Health Research [PB-PG-0906-11103]
FX The author(s) declared the following potential conflicts of interest
   with respect to the research, authorship, and/or publication of this
   article: Funded by the National Institute for Health Research (Project
   number PB-PG-0906-11103). The funders had no role in the study design;
   collection, analysis, or interpretation of the data; or in writing of
   the report. The views expressed in this publication are those of the
   authors and not necessarily those of the NHS, NIHR, or the Department of
   Health.
CR Bustamante A, 2017, J NEUROCHEM, V141, P305, DOI 10.1111/jnc.13973
   Emsley HCA, 2003, J NEUROIMMUNOL, V139, P93, DOI 10.1016/S0165-5728(03)00134-6
   Horan TC, 2008, AM J INFECT CONTROL, V36, P309, DOI 10.1016/j.ajic.2008.03.002
   Kalra L, 2016, J NEUROL NEUROSUR PS, V87, P1163, DOI 10.1136/jnnp-2016-313508
   Kalra L, 2016, NEUROLOGY, V87, P1352, DOI 10.1212/WNL.0000000000003151
   Kalra L, 2015, LANCET, V386, P1835, DOI 10.1016/S0140-6736(15)00126-9
   Kishore AK, 2015, STROKE, V46, P1202, DOI 10.1161/STROKEAHA.114.007843
   Liu A, 2010, AGE AGEING, V39, P559, DOI 10.1093/ageing/afq067
   Lyden P, 2016, STROKE, V47, P2888, DOI 10.1161/STROKEAHA.116.014200
   Meisel A, 2015, LANCET, V386, P1802, DOI 10.1016/S0140-6736(15)00127-0
   Molnar T, 2010, CLIN HEMORHEOL MICRO, V44, P183, DOI 10.3233/CH-2010-1273
   Ramsey DJC, 2003, STROKE, V34, P1252, DOI 10.1161/01.STR.0000066309.06490.B8
   Smith CJ, 2015, STROKE, V46, P2335, DOI 10.1161/STROKEAHA.115.009617
   Tamayose M, 2015, J INFECT CHEMOTHER, V21, P456, DOI 10.1016/j.jiac.2015.02.009
   Warusevitane A, 2016, PLOS ONE, V11, DOI 10.1371/journal.pone.0150269
   Westendorp WF, 2011, BMC NEUROL, V11, DOI 10.1186/1471-2377-11-110
   Worthmann H, 2015, J NEUROINFLAMM, V12, DOI 10.1186/s12974-014-0231-2
NR 17
TC 8
Z9 8
U1 1
U2 10
PU SAGE PUBLICATIONS LTD
PI LONDON
PA 1 OLIVERS YARD, 55 CITY ROAD, LONDON EC1Y 1SP, ENGLAND
SN 1747-4930
EI 1747-4949
J9 INT J STROKE
JI Int. J. Stroke
PD FEB
PY 2019
VL 14
IS 2
BP 167
EP 173
DI 10.1177/1747493018798527
PG 7
WC Clinical Neurology; Peripheral Vascular Disease
WE Science Citation Index Expanded (SCI-EXPANDED)
SC Neurosciences & Neurology; Cardiovascular System & Cardiology
GA HI7HA
UT WOS:000456625100009
PM 30196790
OA Green Submitted
DA 2022-06-17
ER

PT J
AU van Gemmeren, T
   Schuppner, R
   Grosse, GM
   Fering, J
   Gabriel, MM
   Huber, R
   Worthmann, H
   Lichtinghagen, R
   Weissenborn, K
AF van Gemmeren, Till
   Schuppner, Ramona
   Grosse, Gerrit M.
   Fering, Jessica
   Gabriel, Maria M.
   Huber, Rene
   Worthmann, Hans
   Lichtinghagen, Ralf
   Weissenborn, Karin
TI Early Post-Stroke Infections Are Associated with an Impaired Function of
   Neutrophil Granulocytes
SO JOURNAL OF CLINICAL MEDICINE
LA English
DT Article
DE stroke; inflammation; neutrophils; immunodepression; oxidative burst
ID ACUTE ISCHEMIC-STROKE; ENHANCED RESPONSIVENESS; PNEUMONIA; MARKER
AB To investigate whether neutrophil granulocytes' function relates to post-stroke infections and clinical outcome after stroke, we prospectively recruited 95 patients after ischemic stroke and tested them for their microbiocidal neutrophil functions in this exploratory study. Additionally, 24 age-adjusted controls were examined regarding neutrophil function. Phagocytic capacity and the ability of the neutrophil granulocytes to produce reactive oxygen species (ROS) as well as CD11b and CD16 receptor expression profile were measured by flow cytometry at days 1, 3, 7, and 90 after symptom onset. Primary outcome was the development of an infection within the first week after stroke. Results of neutrophil functional measurements were compared between patients with and without infection as well as between all stroke patients and controls. Further risk factors for the development of infections were summarized in an infection-risk score for the purpose of multivariate statistical analysis. The ROS production in neutrophils after stimulation with formyl-methionyl-leucyl-phenylalanine (fMLP) was reduced at baseline in patients with post-stroke infections compared to those without (p = 0.013). This difference proved to be independent from the infection-risk score in the binary logistic regression (p = 0.011). Phagocytosis and oxidative bursts were not significantly reduced in the whole stroke patient group compared to controls. Dysfunction of neutrophil granulocytes seems to play a significant role in the development of post-stroke infections. Further studies are warranted to investigate neutrophil granulocytes ' function as a potential biomarker of post-stroke infections.
C1 [van Gemmeren, Till; Schuppner, Ramona; Grosse, Gerrit M.; Fering, Jessica; Gabriel, Maria M.; Worthmann, Hans; Weissenborn, Karin] Hannover Med Sch, Dept Neurol, D-30625 Hannover, Germany.
   [Huber, Rene; Lichtinghagen, Ralf] Hannover Med Sch, Inst Clin Chem, D-30625 Hannover, Germany.
RP Schuppner, R (通讯作者)，Hannover Med Sch, Dept Neurol, D-30625 Hannover, Germany.
EM T.vanGemmeren@gmx.de; Schuppner.Ramona@mh-hannover.de;
   Grosse.Gerrit@mh-hannover.de; Jessica.Fering@web.de;
   Gabriel.Maria@mh-hannover.de; Huber.Rene@mh-hannover.de;
   Worthmann.Hans@mh-hannover.de; Lichtinghagen.Ralf@mh-hannover.de;
   Weissenborn.Karin@mh-hannover.de
RI Grosse, Gerrit M./R-2462-2019
OI Grosse, Gerrit M./0000-0002-5335-9880; Huber, Rene/0000-0002-1041-9935
FU Else Kroner-Fresenius-Stiftung within the structured doctorate program
   KlinStrucMed of Hannover Medical School; German Research Foundation
   (DFG); Open Access Publication Fund of Hannover Medical School (MHH)
FX This research was funded by the Else Kroner-Fresenius-Stiftung within
   the structured doctorate program KlinStrucMed of Hannover Medical
   School. We acknowledge support by the German Research Foundation (DFG)
   and the Open Access Publication Fund of Hannover Medical School (MHH).
CR ADAMS HP, 1993, STROKE, V24, P35, DOI 10.1161/01.STR.24.1.35
   [Anonymous], CEIVD341058BD BURSTE
   Aslanyan S, 2004, EUR J NEUROL, V11, P49, DOI 10.1046/j.1468-1331.2003.00749.x
   Bertram A, 2011, ARCH IMMUNOL THER EX, V59, P79, DOI 10.1007/s00005-011-0112-7
   Castillo LA, 2019, FRONT IMMUNOL, V10, DOI 10.3389/fimmu.2019.00929
   Cendoroglo M, 1999, J AM SOC NEPHROL, V10, P93
   Chen H, 2009, J CEREBR BLOOD F MET, V29, P1262, DOI 10.1038/jcbfm.2009.47
   Emsley HC, 2008, LANCET NEUROL, V7, P341, DOI 10.1016/S1474-4422(08)70061-9
   Foerch C, 2005, ARCH NEUROL-CHICAGO, V62, P1130, DOI 10.1001/archneur.62.7.1130
   Haeusler KG, 2008, CEREBROVASC DIS, V25, P50, DOI 10.1159/000111499
   Horan TC, 2008, AM J INFECT CONTROL, V36, P309, DOI 10.1016/j.ajic.2008.03.002
   JONES DH, 1988, J LEUKOCYTE BIOL, V44, P535, DOI 10.1002/jlb.44.6.535
   Karakonstantis S, 2018, INFECT DIS-NOR, V50, P163, DOI 10.1080/23744235.2017.1388537
   Kawahito K, 2000, ARTIF ORGANS, V24, P37, DOI 10.1046/j.1525-1594.2000.06381.x
   Kuuliala K, 2007, RHEUMATOLOGY, V46, P934, DOI 10.1093/rheumatology/kem039
   Lukacsi S, 2017, IMMUNOL LETT, V189, P64, DOI 10.1016/j.imlet.2017.05.014
   MAHONEY F I, 1965, Md State Med J, V14, P61
   MATSUO Y, 1994, STROKE, V25, P1469, DOI 10.1161/01.STR.25.7.1469
   Montecucco F, 2008, CELL SIGNAL, V20, P557, DOI 10.1016/j.cellsig.2007.11.008
   Nagarajan S, 2000, BLOOD, V95, P1069, DOI 10.1182/blood.V95.3.1069.003k14_1069_1077
   Nam KW, 2018, STROKE, V49, P1886, DOI 10.1161/STROKEAHA.118.021228
   Nguyen GT, 2017, FRONT CELL INFECT MI, V7, DOI 10.3389/fcimb.2017.00373
   Prass K, 2003, J EXP MED, V198, P725, DOI 10.1084/jem.20021098
   Ruhnau J, 2014, STROKE, V45, P794, DOI 10.1161/STROKEAHA.113.003342
   Seki Y, 2010, J CLIN NEUROSCI, V17, P187, DOI 10.1016/j.jocn.2009.04.020
   Selvaraj P, 2004, IMMUNOL RES, V29, P219, DOI 10.1385/IR:29:1-3:219
   Smith CJ, 2015, STROKE, V46, P2335, DOI 10.1161/STROKEAHA.115.009617
   Sulter G, 1999, STROKE, V30, P1538, DOI 10.1161/01.STR.30.8.1538
   Unkeless J C, 1995, Semin Immunol, V7, P37, DOI 10.1016/1044-5323(95)90006-3
   Urra X, 2009, STROKE, V40, P1262, DOI 10.1161/STROKEAHA.108.532085
   VANSWIETEN JC, 1988, STROKE, V19, P604, DOI 10.1161/01.STR.19.5.604
   Vogelgesang A, 2017, J NEUROINFLAMM, V14, DOI 10.1186/s12974-017-0914-6
   Westendorp WF, 2011, BMC NEUROL, V11, DOI 10.1186/1471-2377-11-110
   WHYTE MKB, 1993, J IMMUNOL, V150, P5124
   Xue J, 2017, J STROKE CEREBROVASC, V26, P650, DOI 10.1016/j.jstrokecerebrovasdis.2016.11.010
NR 35
TC 8
Z9 8
U1 0
U2 0
PU MDPI
PI BASEL
PA ST ALBAN-ANLAGE 66, CH-4052 BASEL, SWITZERLAND
EI 2077-0383
J9 J CLIN MED
JI J. Clin. Med.
PD MAR
PY 2020
VL 9
IS 3
AR 872
DI 10.3390/jcm9030872
PG 13
WC Medicine, General & Internal
WE Science Citation Index Expanded (SCI-EXPANDED)
SC General & Internal Medicine
GA LF2UT
UT WOS:000527278800261
PM 32209993
OA Green Published, gold
DA 2022-06-17
ER

PT J
AU Chaves, MAL
   Gittins, M
   Bray, B
[truncated: 1,524,418 more chars]
