# Supplementary material for: Bibliometric analysis of global research trends on post-stroke pneumonia: Current development status and research Frontiers
Source: Front Public Health. 2022 Aug 2;10:950859. doi: 10.3389/fpubh.2022.950859 (PMC9379091; doi:10.3389/fpubh.2022.950859)
Supplement: Supplementary file 1 [file Data_Sheet_1.ZIP › data/data (plain text files)/download_291_790.txt]

FN Clarivate Analytics Web of Science
VR 1.0
PT J
AU Kulnik, ST
   Rafferty, GF
   Birring, SS
   Moxham, J
   Kalra, L
AF Kulnik, Stefan Tino
   Rafferty, Gerrard Francis
   Birring, Surinder S.
   Moxham, John
   Kalra, Lalit
TI A pilot study of respiratory muscle training to improve cough
   effectiveness and reduce the incidence of pneumonia in acute stroke:
   study protocol for a randomized controlled trial
SO TRIALS
LA English
DT Article
DE Respiratory muscle training; Prevention; Pneumonia; Stroke; Cough;
   Rehabilitation
ID IN-HOSPITAL MORTALITY; ACUTE ISCHEMIC-STROKE; MEDICAL COMPLICATIONS;
   OROPHARYNGEAL DYSPHAGIA; RISK-FACTORS; ASPIRATION; INFECTION; STATEMENT;
   OUTCOMES; REFLEX
AB Background: After stroke, pneumonia is a relevant medical complication that can be precipitated by aspiration of saliva, liquids, or solid food. Swallowing difficulty and aspiration occur in a significant proportion of stroke survivors. Cough, an important mechanism protecting the lungs from inhaled materials, can be impaired in stroke survivors, and the likely cause for this impairment is central weakness of the respiratory musculature. Thus, respiratory muscle training in acute stroke may be useful in the recovery of respiratory muscle and cough function, and may thereby reduce the risk of pneumonia. The present study is a pilot study, aimed at investigating the validity and feasibility of this approach by exploring effect size, safety, and patient acceptability of the intervention.
   Methods/design: Adults with moderate to severe stroke impairment (National Institutes of Health Stroke Scale (NIHSS) score 5 to 25 at the time of admission) are recruited within 2 weeks of stroke onset. Participants must be able to perform voluntary respiratory maneuvers. Excluded are patients with increased intracranial pressure, uncontrolled hypertension, neuromuscular conditions other than stroke, medical history of asthma or chronic obstructive pulmonary disease, and recent cardiac events. Participants are randomized to receive inspiratory, expiratory, or sham respiratory training over a 4-week period, by using commercially available threshold resistance devices. Participants and caregivers, but not study investigators, are blind to treatment allocation. All participants receive medical care and stroke rehabilitation according to the usual standard of care. The following assessments are conducted at baseline, 4 weeks, and 12 weeks: Voluntary and reflex cough flow measurements, forced spirometry, respiratory muscle strength tests, incidence of pneumonia, assessments of safety parameters, and self-reported activity of daily living. The primary outcome is peak expiratory cough flow of voluntary cough, a parameter indicating the effectiveness of cough. Secondary outcomes are incidence of pneumonia, peak expiratory cough flow of reflex cough, and maximum inspiratory and expiratory mouth pressures.
   Discussion: Various novel pharmacologic and nonpharmacologic approaches for preventing stroke-associated pneumonia are currently being researched. This study investigates a novel strategy based on an exercise intervention for cough rehabilitation.
C1 [Kulnik, Stefan Tino; Kalra, Lalit] Kings Coll London, Inst Psychiat, Dept Clin Neurosci, Stroke Res Team, London SE5 8AF, England.
   [Rafferty, Gerrard Francis] Kings Coll London, Kings Coll Hosp, Dept Resp Med & Allergy, Sch Med,Chest Unit, London SE5 9RS, England.
   [Birring, Surinder S.] Kings Coll London, Kings Coll Hosp, Div Asthma Allergy & Lung Biol, Sch Med,Chest Unit, London SE5 9RS, England.
   [Moxham, John] Kings Hlth Partners, Kings Coll Hosp, Dept Resp Med & Allergy, Chest Unit, London SE5 9RS, England.
RP Kulnik, ST (通讯作者)，Kings Coll London, Inst Psychiat, Dept Clin Neurosci, Stroke Res Team, POB 41,Denmark Hill, London SE5 8AF, England.
EM stefan.kulnik@nhs.net
RI Rafferty, Gerrard F/B-2826-2011
OI Rafferty, Gerrard F/0000-0001-9520-6500; Kulnik, Stefan
   Tino/0000-0001-5419-6713
FU United Kingdom National Institute for Health Research (NIHR) under its
   Research for Patient Benefit (RfPB) Programme [PB-PG-0408-16096];
   National Institute for Health Research [PB-PG-0408-16096] Funding
   Source: researchfish
FX This article presents independent research funded by the United Kingdom
   National Institute for Health Research (NIHR) under its Research for
   Patient Benefit (RfPB) Programme (grant reference number
   PB-PG-0408-16096). The views expressed are those of the authors and not
   necessarily those of the National Health Service (NHS), the NIHR, or the
   Department of Health.
CR Addington W Robert, 2005, Cough, V1, P4, DOI 10.1186/1745-9974-1-4
   Addington WR, 1999, STROKE, V30, P1203, DOI 10.1161/01.STR.30.6.1203
   Aldrich TK, 2002, AM J RESP CRIT CARE, V166, P548, DOI 10.1164/rccm.166.4.518
   [Anonymous], 2008, STROK NAT CLIN GUID
   Aslanyan S, 2004, EUR J NEUROL, V11, P49, DOI 10.1046/j.1468-1331.2003.00749.x
   Bath PMW, 1999, COCHRANE DB SYST REV, V4, DOI DOI 10.1002/14651858
   BENJAMINI Y, 1995, J R STAT SOC B, V57, P289, DOI 10.1111/j.2517-6161.1995.tb02031.x
   Bott J, 2009, THORAX, V64, P1, DOI 10.1136/thx.2008.110726
   Boutron I, 2008, ANN INTERN MED, V148, P295, DOI 10.7326/0003-4819-148-4-200802190-00008
   Britto RR, 2011, ARCH PHYS MED REHAB, V92, P184, DOI 10.1016/j.apmr.2010.09.029
   Christensen MC, 2009, NEUROEPIDEMIOLOGY, V32, P142, DOI 10.1159/000184747
   Chumbler NR, 2010, NEUROEPIDEMIOLOGY, V34, P193, DOI 10.1159/000289350
   DAY SJ, 1989, BMJ-BRIT MED J, V299, P663, DOI 10.1136/bmj.299.6700.663
   Finlayson O, 2011, NEUROLOGY, V77, P1338, DOI 10.1212/WNL.0b013e31823152b1
   GARNER JS, 1988, AM J INFECT CONTROL, V16, P128, DOI 10.1016/0196-6553(88)90053-3
   Geeganage C, 2012, COCHRANE DB SYST REV, V10
   GLADMAN JRF, 1993, AGE AGEING, V22, P419, DOI 10.1093/ageing/22.6.419
   GOLDSTEIN RS, 1993, THORAX, V48, P1025, DOI 10.1136/thx.48.10.1025
   Hammond CAS, 2009, CHEST, V135, P769, DOI 10.1378/chest.08-1122
   Hammond CAS, 2001, NEUROLOGY, V56, P502, DOI 10.1212/WNL.56.4.502
   Hannawi Y, 2013, CEREBROVASC DIS, V35, P430, DOI 10.1159/000350199
   Harraf F, 2008, NEUROLOGY, V71, P2000, DOI 10.1212/01.wnl.0000336927.30977.56
   Heuschmann PU, 2004, ARCH INTERN MED, V164, P1761, DOI 10.1001/archinte.164.16.1761
   Hinchey JA, 2005, STROKE, V36, P1972, DOI 10.1161/01.STR.0000177529.86868.8d
   Hoffmann S, 2012, STROKE, V43, P2617, DOI 10.1161/STROKEAHA.112.653055
   HOLAS MA, 1994, ARCH NEUROL-CHICAGO, V51, P1051, DOI 10.1001/archneur.1994.00540220099020
   Hong KS, 2008, EUR J NEUROL, V15, P1324, DOI 10.1111/j.1468-1331.2008.02310.x
   Ickenstein GW, 2010, J NEUROL, V257, P1492, DOI 10.1007/s00415-010-5558-8
   JOHNSON ER, 1993, ARCH PHYS MED REHAB, V74, P973
   Katzan IL, 2007, NEUROLOGY, V68, P1938, DOI 10.1212/01.wnl.0000263187.08969.45
   Katzan IL, 2003, NEUROLOGY, V60, P620, DOI 10.1212/01.WNL.0000046586.38284.60
   KING M, 1985, J APPL PHYSIOL, V58, P1776, DOI 10.1152/jappl.1985.58.6.1776
   Koennecke HC, 2011, NEUROLOGY, V77, P965, DOI 10.1212/WNL.0b013e31822dc795
   Lakshminarayan K, 2010, STROKE, V41, P2849, DOI 10.1161/STROKEAHA.110.597039
   Langdon PC, 2007, J CLIN NEUROSCI, V14, P630, DOI 10.1016/j.jocn.2006.04.009
   Little RJ, 2012, NEW ENGL J MED, V367, P1355, DOI 10.1056/NEJMsr1203730
   Mann G, 1999, STROKE, V30, P744, DOI 10.1161/01.STR.30.4.744
   Martino R, 2005, STROKE, V36, P2756, DOI 10.1161/01.STR.0000190056.76543.eb
   Masiero S, 2008, NEUROL SCI, V29, P139, DOI 10.1007/s10072-008-0925-2
   Miller MR, 2005, EUR RESPIR J, V26, P319, DOI 10.1183/09031936.05.00034805
   Moher David, 2010, J Clin Epidemiol, V63, pe1, DOI [10.1136/bmj.c869, 10.1016/j.ijsu.2011.10.001, 10.1016/j.jclinepi.2010.03.004]
   Ovbiagele Bruce, 2006, J Stroke Cerebrovasc Dis, V15, P209
   Perry L, 2001, DYSPHAGIA, V16, P7, DOI 10.1007/s004550000047
   POLKEY MI, 1995, THORAX, V50, P1131, DOI 10.1136/thx.50.11.1131
   Pollock RD, 2013, INT J STROKE, V8, P124, DOI 10.1111/j.1747-4949.2012.00811.x
   Ramsey D, 2005, DYSPHAGIA, V20, P218, DOI 10.1007/s00455-005-0018-9
   REID WD, 1995, PHYS THER, V75, P971, DOI 10.1093/ptj/75.11.971
   REID WD, 1995, PHYS THER, V75, P996, DOI 10.1093/ptj/75.11.996
   ROSENBAUM PR, 1983, BIOMETRIKA, V70, P41, DOI 10.1093/biomet/70.1.41
   Royal College of Physicians, 2011, NAT SENT STROK CLIN
   Royal College of Physicians, 2009, NAT SENT STROK AUD P
   Saposnik G, 2008, STROKE, V39, P2318, DOI 10.1161/STROKEAHA.107.510362
   Schulz KF, 2010, BMC MED, V8, DOI [10.1186/1741-7015-8-18, 10.1136/bmj.c332]
   Sellars C, 2007, STROKE, V38, P2284, DOI 10.1161/STROKEAHA.106.478156
   Sheskin DJ, 1997, PARAMETRIC NONPARAME
   SINGH P, 1994, BRIT J ANAESTH, V73, P145, DOI 10.1093/bja/73.2.145
   Smithard DG, 1996, STROKE, V27, P1200, DOI 10.1161/01.STR.27.7.1200
   Sutbeyaz ST, 2010, CLIN REHABIL, V24, P240, DOI 10.1177/0269215509358932
   Syabbalo N, 1998, POSTGRAD MED J, V74, P208, DOI 10.1136/pgmj.74.870.208
   Teramoto S, 2009, EXPERT REV NEUROTHER, V9, P1187, DOI [10.1586/ern.09.72, 10.1586/ERN.09.72]
   Tong X, 2010, STROKE, V41, P980, DOI 10.1161/STROKEAHA.110.578674
   Vernino S, 2003, STROKE, V34, P1828, DOI 10.1161/01.STR.0000080534.98416.A0
   Vickers AJ, 2001, BMJ-BRIT MED J, V323, P1123, DOI 10.1136/bmj.323.7321.1123
   Ward K, 2010, EUR RESPIR J, V36, P1383, DOI 10.1183/09031936.00010510
   Westendorp WF, 2012, COCHRANE DB SYST REV, DOI 10.1002/14651858.CD008530.pub2
   White IR, 2011, STAT MED, V30, P377, DOI 10.1002/sim.4067
   Widdicombe JG, 2011, PULM PHARMACOL THER, V24, P312, DOI 10.1016/j.pupt.2011.01.015
   Wilson RD, 2012, J STROKE CEREBROVASC, V21, P61, DOI 10.1016/j.jstrokecerebrovasdis.2010.05.002
   Yoon J, 2012, J PHYS THER SCI, V24, P465, DOI 10.1589/jpts.24.465
   Yousheng X, 2012, COCHRANE DB SYST REV, V5
   Zhou Z, 2012, AM J PHYS MED REHAB, V91, P494, DOI 10.1097/PHM.0b013e31824fa66a
NR 71
TC 23
Z9 36
U1 1
U2 39
PU BMC
PI LONDON
PA CAMPUS, 4 CRINAN ST, LONDON N1 9XW, ENGLAND
EI 1745-6215
J9 TRIALS
JI Trials
PD APR 12
PY 2014
VL 15
AR 123
DI 10.1186/1745-6215-15-123
PG 10
WC Medicine, Research & Experimental
WE Science Citation Index Expanded (SCI-EXPANDED)
SC Research & Experimental Medicine
GA AF7DP
UT WOS:000334874000001
PM 24725276
OA Green Published, gold
DA 2022-06-17
ER

PT J
AU Zhang, H
   Shu, Y
   Zhang, JJ
   Tong, ET
AF Zhang, Hong
   Shu, Yi
   Zhang, Junjian
   Tong, Etang
TI Dynamics of nutritional status in dying patients with acute cerebral
   infarction in central China: a preliminary study
SO NEUROLOGICAL RESEARCH
LA English
DT Article
DE Nutritional status; Acute cerebral infarction; Mortality; Serum
   prealbumin
ID ACUTE STROKE PATIENTS; ELDERLY-PATIENTS; POOR OUTCOMES; FOOD TRIAL;
   UNDERNUTRITION; SUPPLEMENTATION; MALNUTRITION
AB Background and aims: Stroke is the number one cause of death in China. Although the effective management has reduced the mortality and lengthened survival, little attention has been paid to nutritional issues in patients with stroke in China. This study aimed to assess the premorbid nutrition status in dying patients with acute cerebral infarction.
   Methods: In this study, a total of 185 acute ischemic stroke patients dying within 30 days were recruited from medical records. Characteristics of dying patients were assessed on admission, and serum biochemical parameters including serum total protein, serum albumin, and serum prealbumin were measured within 24 hours after stroke onset and every week routinely.
   Results: Among 185 ischemic stroke patients, 86 dying patients experienced their first-ever acute cerebral infarction, while 99 dying patients were experiencing a recurrent cerebral infarction. The prevalence of dysphagia, post-stroke pneumonia, and gastrointestinal hemorrhage in recurrent stroke groups were higher than those in the first-ever stroke group (P<0.01). There were gradually declines in serum total protein, serum albumin, and serum prealbumin in dying patients from admission to death, especially in the recurrent ischemic stroke group, as compared to their normal range. The sensitive sequence of serum nutritional index for dying patients with ischemic infarction was: serum prealbumin. serum albumin. serum total protein.
   Conclusions: This study showed that hypoproteinemia and undernutrition were serious in dying patients with acute ischemic stroke, especially in patients with recurrent ischemic stroke. This study also confirmed that serum prealbumin is more sensitive than serum albumin to assess nutritional status. The strategies to improve malnutrition in stroke patients are urgently needed in China.
C1 [Zhang, Hong; Shu, Yi; Zhang, Junjian] Wuhan Univ, Zhongnan Hosp, Dept Neurol, Wuhan 430071, Peoples R China.
   [Zhang, Hong; Shu, Yi; Zhang, Junjian] Wuhan Univ, Coll Med, Ctr Cerebral Vasc Dis, Wuhan 430071, Peoples R China.
   [Tong, Etang] Huazhong Univ Sci & Technol, Tongji Med Coll, Union Hosp, Dept Neurol, Wuhan 430074, Peoples R China.
RP Zhang, H (通讯作者)，Wuhan Univ, Zhongnan Hosp, Dept Neurol, 169 Donghu Rd, Wuhan 430071, Peoples R China.
EM zhangh9@yahoo.com
FU Health Department of Hubei Province, China [JX5A04]
FX This work was supported by the Key Projects of Scientific Research Funds
   (JX5A04) from Health Department of Hubei Province, China. We thank
   Professor Yuchuan Ding, Wayne State University, for writing and
   editorial assistance. We also thank Professor Liping Liu, Beijing
   Tiantan Hospital, Capital Medical University for kind comments on this
   manuscript.
CR Bonita R, 2004, LANCET NEUROL, V3, P391, DOI 10.1016/S1474-4422(04)00800-2
   Brynningsen PK, 2007, J NUTR HEALTH AGING, V11, P75
   Choi-Kwon S, 1998, ACTA NEUROL SCAND, V98, P187, DOI 10.1111/j.1600-0404.1998.tb07292.x
   Davis JP, 2004, STROKE, V35, P1930, DOI 10.1161/01.STR.0000135227.10451.c9
   Dennis M, 2003, STROKE, V34, P1450, DOI 10.1161/01.STR.0000074037.49197.8C
   Feigin VL, 2005, LANCET, V365, P2160, DOI 10.1016/S0140-6736(05)66755-4
   Gariballa SE, 1998, AM J CLIN NUTR, V68, P275, DOI 10.1093/ajcn/68.2.275
   Gariballa SE, 1998, BRIT J NUTR, V79, P481, DOI 10.1079/BJN19980085
   Gariballa SE, 2001, CLIN NUTR, V20, P487, DOI 10.1054/clnu.2001.0477
   High KP, 1999, CLIN INFECT DIS, V28, P717, DOI 10.1086/515208
   JEBB SA, 1993, AM J CLIN NUTR, V58, P455, DOI 10.1093/ajcn/58.4.455
   Kang Y, 2010, NUTR RES PRACT, V4, P393, DOI 10.4162/nrp.2010.4.5.393
   LIPKIN EW, 1993, CLIN LAB MED, V13, P329, DOI 10.1016/S0272-2712(18)30442-6
   Liu M, 2007, LANCET NEUROL, V6, P456, DOI 10.1016/S1474-4422(07)70004-2
   Mann G, 1999, STROKE, V30, P744, DOI 10.1161/01.STR.30.4.744
   Martineau J, 2005, CLIN NUTR, V24, P1073, DOI 10.1016/j.clnu.2005.08.010
   Ministry of Health, 2006, CHIN HLTH STAT DIG 2
   Prosser-Loose EJ, 2006, NUTR REV, V64, P289, DOI [10.1301/nr.2006.jun.289-294, 10.1111/j.1753-4887.2006.tb00212.x]
   Smithard DG, 1997, DYSPHAGIA, V12, P188, DOI 10.1007/PL00009535
   Sullivan DH, 1999, JAMA-J AM MED ASSOC, V281, P2013, DOI 10.1001/jama.281.21.2013
   UNOSSON M, 1994, STROKE, V25, P366, DOI 10.1161/01.STR.25.2.366
   XUE GB, 1991, CHINESE MED J-PEKING, V104, P697
   Yoo SH, 2008, ARCH NEUROL-CHICAGO, V65, P39, DOI 10.1001/archneurol.2007.12
NR 23
TC 7
Z9 7
U1 1
U2 8
PU MANEY PUBLISHING
PI LEEDS
PA STE 1C, JOSEPHS WELL, HANOVER WALK, LEEDS LS3 1AB, W YORKS, ENGLAND
SN 0161-6412
J9 NEUROL RES
JI Neurol. Res.
PD JUN
PY 2011
VL 33
IS 5
BP 503
EP 507
DI 10.1179/016164111X13007856084160
PG 5
WC Clinical Neurology; Neurosciences
WE Science Citation Index Expanded (SCI-EXPANDED)
SC Neurosciences & Neurology
GA 773JX
UT WOS:000291304400009
PM 21669119
DA 2022-06-17
ER

PT J
AU Manousakis, G
   Jensen, MB
   Chacon, MR
   Sattin, JA
   Levine, RL
AF Manousakis, Georgios
   Jensen, Matthew B.
   Chacon, Marcus R.
   Sattin, Justin A.
   Levine, Ross L.
TI The interface between stroke and infectious disease: Infectious diseases
   leading to stroke and infections complicating stroke
SO CURRENT NEUROLOGY AND NEUROSCIENCE REPORTS
LA English
DT Review
ID ACUTE ISCHEMIC-STROKE; URINARY-TRACT-INFECTION; TUBERCULOUS MENINGITIS;
   RISK-FACTORS; INFLUENZA VACCINATION; ASPIRATION PNEUMONIA;
   CHLAMYDIA-PNEUMONIAE; CEREBRAL VASCULITIS; ELDERLY-PATIENTS;
   VIRUS-INFECTION
AB It is well established that several infectious diseases can directly lead to ischemic or hemorrhagic stroke during their course. It appears possible that common viral and bacterial infections can increase the susceptibility to stroke by promoting atherosclerosis, inflammation, and local thrombosis. Stroke commonly leads to disruption of protective mechanisms against infection and induces a cascade of anti-inflammatory and immunosuppressive reactions, which greatly increases the risk of infection. The social and economic costs of post-stroke infections and their impact on stroke morbidity and outcome are dramatic. Understanding the pathophysiologic links between stroke and infection is therefore of paramount importance, and effective preventive strategies to reduce the risk of infection are needed. This article summarizes current clinical and experimental data regarding the interactions between stroke and infection and outlines possible targets for therapeutic intervention.
C1 [Jensen, Matthew B.] Univ Wisconsin, Dept Neurol, Sch Med & Publ Hlth, Clin Sci Ctr H6 574, Madison, WI 53792 USA.
RP Jensen, MB (通讯作者)，Univ Wisconsin, Dept Neurol, Sch Med & Publ Hlth, Clin Sci Ctr H6 574, 600 Highland Ave, Madison, WI 53792 USA.
EM jensen@neurology.wisc.edu
RI levine, ross/AAE-7658-2019
CR Alexander JJ, 2006, J CHILD NEUROL, V21, P623, DOI 10.1177/08830738060210071301
   Arai T, 2005, NEUROLOGY, V64, P573, DOI 10.1212/01.WNL.0000150897.14961.0F
   Arena MG, 2003, J INVEST ALLERG CLIN, V13, P135
   Aslanyan S, 2004, EUR J NEUROL, V11, P49, DOI 10.1046/j.1468-1331.2003.00749.x
   Braun JS, 2007, EXP NEUROL, V206, P183, DOI 10.1016/j.expneurol.2007.03.032
   Carod-Artal FJ, 2008, ANN INDIAN ACAD NEUR, V11, pS64
   Chamorro A, 2005, STROKE, V36, P1495, DOI 10.1161/01.STR.0000170644.15504.49
   Chamorro A, 2007, STROKE, V38, P1097, DOI 10.1161/01.STR.0000258346.68966.9d
   Chan KH, 2005, CEREBROVASC DIS, V19, P391, DOI 10.1159/000085568
   Chetty R, 2001, J CLIN PATHOL, V54, P275, DOI 10.1136/jcp.54.4.275
   Dromerick AW, 2003, ARCH PHYS MED REHAB, V84, P1369, DOI 10.1016/S0003-9993(03)00201-6
   Dziewas R, 2004, J NEUROL NEUROSUR PS, V75, P852, DOI 10.1136/jnnp.2003.019075
   Emsley HCA, 2005, J NEUROL NEUROSUR PS, V76, P1366, DOI 10.1136/jnnp.2004.054882
   Emsley HC, 2008, LANCET NEUROL, V7, P341, DOI 10.1016/S1474-4422(08)70061-9
   Ersoz M, 2007, AM J PHYS MED REHAB, V86, P734, DOI 10.1097/PHM.0b013e31813e5f96
   Fagerberg B, 1999, STROKE, V30, P299, DOI 10.1161/01.STR.30.2.299
   Grau AJ, 2005, STROKE, V36, P1501, DOI 10.1161/01.STR.0000170674.45136.80
   Haeusler KG, 2008, CEREBROVASC DIS, V25, P50, DOI 10.1159/000111499
   Hamidon B. B., 2003, SMJ Singapore Medical Journal, V44, P344
   Heinrich A, 2003, EUR NEUROL, V50, P109, DOI 10.1159/000072510
   Hilker R, 2003, STROKE, V34, P975, DOI 10.1161/01.STR.0000063373.70993.CD
   HSIEH FY, 1992, NEURORADIOLOGY, V34, P197, DOI 10.1007/BF00596334
   Huang JY, 2006, J INT MED RES, V34, P303, DOI 10.1177/147323000603400310
   Kammersgaard L P, 2001, J Stroke Cerebrovasc Dis, V10, P217, DOI 10.1053/jscd.2001.30366
   Katzan IL, 2007, NEUROLOGY, V68, P1938, DOI 10.1212/01.wnl.0000263187.08969.45
   Katzan IL, 2003, NEUROLOGY, V60, P620, DOI 10.1212/01.WNL.0000046586.38284.60
   Koh SB, 2007, J CLIN NEUROSCI, V14, P1073, DOI 10.1016/j.jocn.2006.07.014
   Kohhaas K, 2007, DEUT MED WOCHENSCHR, V132, P1748, DOI 10.1055/s-2007-984960
   Konya J, 2008, CEREBROVASC DIS, V25, P170, DOI 10.1159/000113735
   Kwan J, 2007, ACTA NEUROL SCAND, V115, P331, DOI 10.1111/j.1600-0404.2006.00783.x
   Lampl Y, 2007, NEUROLOGY, V69, P1404, DOI 10.1212/01.wnl.0000277487.04281.db
   Lavallee P, 2002, STROKE, V33, P513, DOI 10.1161/hs0202.102328
   Lindsberg PJ, 2003, STROKE, V34, P2518, DOI 10.1161/01.STR.0000089015.51603.CC
   Mochan A, 2005, J NEUROL NEUROSUR PS, V76, P1455, DOI 10.1136/jnnp.2004.059733
   Monforte AD, 2004, AIDS, V18, P1811, DOI 10.1097/00002030-200409030-00010
   Nagel MA, 2008, NEUROLOGY, V70, P853, DOI 10.1212/01.wnl.0000304747.38502.e8
   Ortiz G, 2007, NEUROLOGY, V68, P1257, DOI 10.1212/01.wnl.0000259515.45579.1e
   Ovbiagele Bruce, 2006, J Stroke Cerebrovasc Dis, V15, P209
   PFISTER HW, 1992, NEUROLOGY, V42, P1497, DOI 10.1212/WNL.42.8.1497
   PRABHAKARAN S, 2008, CONTINUUM LIFELONG L, V14, P53
   Prass K, 2006, STROKE, V37, P2607, DOI 10.1161/01.STR.0000240409.68739.2b
   Ridker PM, 1998, CIRCULATION, V98, P2796, DOI 10.1161/01.CIR.98.25.2796
   Ros L, 2007, MED CLIN-BARCELONA, V128, P441, DOI 10.1157/13100582
   Schwarz S, 2008, STROKE, V39, P1220, DOI 10.1161/STROKEAHA.107.499533
   Sellars C, 2007, STROKE, V38, P2284, DOI 10.1161/STROKEAHA.106.478156
   Shinohara Y, 2006, CEREBROVASC DIS, V22, P57, DOI 10.1159/000092922
   Teramoto S, 2007, EUR RESPIR J, V29, P218, DOI 10.1183/09031936.00115106
   Tipping B, 2007, J NEUROL NEUROSUR PS, V78, P1320, DOI 10.1136/jnnp.2007.116103
   Vargas M, 2006, STROKE, V37, P461, DOI 10.1161/01.STR.0000199138.73365.b3
   Vogelgesang A, 2008, STROKE, V39, P237, DOI 10.1161/STROKEAHA.107.493635
NR 50
TC 24
Z9 25
U1 0
U2 2
PU SPRINGER
PI NEW YORK
PA 233 SPRING ST, NEW YORK, NY 10013 USA
SN 1528-4042
EI 1534-6293
J9 CURR NEUROL NEUROSCI
JI Curr. Neurol. Neurosci. Rep.
PD JAN
PY 2009
VL 9
IS 1
BP 28
EP 34
DI 10.1007/s11910-009-0005-x
PG 7
WC Clinical Neurology; Neurosciences
WE Science Citation Index Expanded (SCI-EXPANDED)
SC Neurosciences & Neurology
GA 384RU
UT WOS:000261762700004
PM 19080750
DA 2022-06-17
ER

PT J
AU Zhu, YB
   Gao, J
   Lv, QS
   Yin, QH
   Yang, D
AF Zhu, Yubo
   Gao, Jie
   Lv, Qiushi
   Yin, Qihua
   Yang, Dong
TI Risk Factors and Outcomes of Stroke-Associated Pneumonia in Patients
   with Stroke and Acute Large Artery Occlusion Treated with Endovascular
   Thrombectomy
SO JOURNAL OF STROKE & CEREBROVASCULAR DISEASES
LA English
DT Article
DE Acute ischemic stroke; Pneumonia; Endovascular treatment; Dysphagia;
   Neutrophil-lymphocyte ratio; Recanalization
ID ACUTE ISCHEMIC-STROKE; INTERVENTIONAL MANAGEMENT; MECHANICAL
   THROMBECTOMY; LYMPHOCYTE RATIO; THROMBOLYSIS; METAANALYSIS; REPERFUSION;
   INFECTION; SUBTYPES; SAFETY
AB Background and Purpose: Stroke-associated pneumonia (SAP) often increases high hospital mortality, prolongs length of hospital stay, and has considerable economic impact on healthcare costs. We aimed to explore independent predictors of SAP in acute anterior large artery occlusion patients who treated with endovascular treatment (EVT). Methods: Consecutive patients with acute anterior large artery occlusion stroke who underwent EVT from the Nanjing Stroke Registry from January 2019 to January 2020 were identified retrospectively. Patients were divided into SAP group and Non-SAP group. In the univariate analysis, variables including demographics, clinical factors, labs, and EVT features were compared between the two groups. Then a multivariable logistic regression analysis was conducted to determine independent predictors of SAP. Results: One hundred and twelve patients were enrolled. Patients with SAP, compared to those without SAP, had lower modified treatment in cerebral infarction (mTICI) score 2b-3 rate (54.8% vs 85.2%; P = 0.001), higher asymptomatic intracerebral hemorrhage rate (48.4% vs 28.4%; P = 0.046), lower modified Rankin Scale (mRS) score 0-2 rate at 90days rate (9.7% vs 60.5%; P < 0.001), and higher mortality at 90days (38.7% vs 11.1%; P = 0.001). The independent predictors of SAP were dysphagia (Unadjusted Odds ratio[OR] 6.49, 95% Confidence interval[CI] 2.49-16.92; P = 0.02; Adjusted OR 3.59, 95% CI 1.19-10.83; P = 0.02), neutrophil-lymphocyte ratio (Unadjusted OR 1.19, 95% CI 1.1-1.3; P = 0.001; Adjusted OR 1.15, 95% CI 1.06-1.25; P = 0.001), and mTICI 2b-3 (Unadjusted OR 0.21, 95% CI 0.08-0.54; P = 0.001; Adjusted OR 0.3, 95% CI 0.1-0.92; P = 0.04). Conclusion: Dysphagia, higher neutrophil-lymphocyte ratio, and failed recanalization were associated with SAP in acute ischemic stroke patients underwent endovascular therapy. Identification and prevention of SAP was necessary and important.
C1 [Zhu, Yubo; Gao, Jie; Lv, Qiushi; Yang, Dong] Nanjing Univ, Jinling Hosp, Dept Neurol, Med Sch, 305 East Zhongshan Rd, Nanjing 210002, Jiangsu, Peoples R China.
   [Zhu, Yubo; Yin, Qihua] Shaoxing Univ, Dept Neurol, Affiliated Hosp, 999 South Zhongxing Rd, Shaoxing 312000, Zhejiang, Peoples R China.
RP Yin, QH (通讯作者)，Shaoxing Univ, Dept Neurol, Affiliated Hosp, 999 South Zhongxing Rd, Shaoxing 312000, Zhejiang, Peoples R China.
EM 13516755203@163.com
CR Albers GW, 2018, NEW ENGL J MED, V378, P708, DOI 10.1056/NEJMoa1713973
   Ali AN, 2018, TOP STROKE REHABIL, V25, P214, DOI 10.1080/10749357.2017.1398482
   [Anonymous], 2019, WORLD NEUROSURG
   Bracard S, 2016, LANCET NEUROL, V15, P1138, DOI 10.1016/S1474-4422(16)30177-6
   Castellanos M, 2003, STROKE, V34, P40, DOI 10.1161/01.STR.0000046764.57344.31
   Cugy E, 2017, J STROKE CEREBROVASC, V26, P225, DOI 10.1016/j.jstrokecerebrovasdis.2016.09.015
   Duan ZH, 2018, CEREBROVASC DIS, V45, P221, DOI 10.1159/000489401
   Eker OF, 2018, FRONT NEUROL, V9, DOI 10.3389/fneur.2018.00702
   Eltringham SA, 2019, DYSPHAGIA
   Fandler-Hoefler S, 2020, EUR J NEUROL, V27, P849, DOI 10.1111/ene.14178
   Finlayson O, 2011, NEUROLOGY, V77, P1338, DOI 10.1212/WNL.0b013e31823152b1
   Gokhan S, 2013, EUR REV MED PHARMACO, V17, P653
   Goyal M, 2016, LANCET, V387, P1723, DOI 10.1016/S0140-6736(16)00163-X
   Higashida RT, 2003, STROKE, V34, pE109, DOI 10.1161/01.STR.0000082721.62796.09
   Hong KS, 2009, STROKE, V40, P3828, DOI 10.1161/STROKEAHA.109.561365
   Ji RJ, 2013, STROKE, V44, P1303, DOI 10.1161/STROKEAHA.111.000598
   Katzan IL, 2007, NEUROLOGY, V68, P1938, DOI 10.1212/01.wnl.0000263187.08969.45
   Katzan IL, 2003, NEUROLOGY, V60, P620, DOI 10.1212/01.WNL.0000046586.38284.60
   Khatri P, 2014, LANCET NEUROL, V13, P567, DOI 10.1016/S1474-4422(14)70066-3
   Li Y, 2019, BMC NEUROL, V19, DOI 10.1186/s12883-019-1497-x
   Liu R, 2016, MEDICINE, V95, DOI 10.1097/MD.0000000000003958
   Liu XF, 2006, CEREBROVASC DIS, V22, P130, DOI 10.1159/000093241
   Maeshima S, 2014, J STROKE CEREBROVASC, V23, P484, DOI 10.1016/j.jstrokecerebrovasdis.2013.04.004
   Minnerup J, 2016, STROKE, V47, P1584, DOI 10.1161/STROKEAHA.116.012619
   Nam KW, 2018, STROKE, V49, P1886, DOI 10.1161/STROKEAHA.118.021228
   Nogueira RG, 2018, NEW ENGL J MED, V378, P11, DOI 10.1056/NEJMoa1706442
   Ren CG, 2020, FRONT NEUROL, V11, DOI 10.3389/fneur.2020.00170
   Ren XF, 2011, J NEUROSCI, V31, P8556, DOI 10.1523/JNEUROSCI.1623-11.2011
   Sellars C, 2007, STROKE, V38, P2284, DOI 10.1161/STROKEAHA.106.478156
   Smith CJ, 2015, STROKE, V46, P2335, DOI 10.1161/STROKEAHA.115.009617
   Souza JT, 2019, CLIN NUTR
   Teh WH, 2018, ACTA NEUROL SCAND, V138, P293, DOI 10.1111/ane.12956
   Tomsick T, 2008, AM J NEURORADIOL, V29, P582, DOI 10.3174/ajnr.A0843
   von Kummer R, 2015, STROKE, V46, P2981, DOI 10.1161/STROKEAHA.115.010049
   Xue J, 2017, J STROKE CEREBROVASC, V26, P650, DOI 10.1016/j.jstrokecerebrovasdis.2016.11.010
   Yeh SJ, 2011, J NEUROL SCI, V306, P38, DOI 10.1016/j.jns.2011.04.001
   Yuan MZ, 2015, EXPERT REV ANTI-INFE, V13, P1289, DOI 10.1586/14787210.2015.1085302
   Zhang XE, 2016, PLOS ONE, V11, DOI 10.1371/journal.pone.0155490
NR 38
TC 5
Z9 6
U1 1
U2 8
PU ELSEVIER
PI AMSTERDAM
PA RADARWEG 29, 1043 NX AMSTERDAM, NETHERLANDS
SN 1052-3057
EI 1532-8511
J9 J STROKE CEREBROVASC
JI J. Stroke Cerebrovasc. Dis.
PD NOV
PY 2020
VL 29
IS 11
AR 105223
DI 10.1016/j.jstrokecerebrovasdis.2020.105223
PG 7
WC Neurosciences; Peripheral Vascular Disease
WE Science Citation Index Expanded (SCI-EXPANDED)
SC Neurosciences & Neurology; Cardiovascular System & Cardiology
GA OD0CS
UT WOS:000579523100039
PM 33066949
DA 2022-06-17
ER

PT J
AU Yao, SQ
   Liu, Y
   Cui, S
   Li, HZ
   Ji, C
   Yuan, S
   Ye, QP
   Zhang, Y
   Xu, NG
AF Yao, Shuqi
   Liu, Yun
   Cui, Shuai
   Li, Hongzhu
   Ji, Chang
   Yuan, Si
   Ye, Qiuping
   Zhang, Yu
   Xu, Nenggui
TI Effect of Different Frequencies of Electroacupuncture on Post-Stroke
   Dysphagia in Mice
SO JOURNAL OF MOLECULAR NEUROSCIENCE
LA English
DT Article
DE Electroacupuncture; Different frequency; Dysphagia; Electrophysiological
ID NEUROTROPHIC FACTOR; STROKE; ACUPUNCTURE; NEUROGENESIS; BDNF;
   EXPRESSION; STIMULATION; HIPPOCAMPUS; PNEUMONIA; INCREASES
AB The aim of this study was to determine the optimum frequency of electroacupuncture (EA) for the treatment of dysphagia after stroke. Male C57BL/6 J mice were randomly divided into five groups: normal, model, 2 Hz, 50 Hz, and 100 Hz groups. All mice received a photochemical ischemia, except the normal group. The EA parameters were 1 mA for 15 min, with different frequencies (2, 50, and 100 Hz) applied. After a three day treatment, neuronal activation was detected by the expression of c-Fos. A multi-channel electrophysiological technique was used to assess the discharge of contralateral neurons and the neuron types in each group. The concentration of brain-derived neurotrophic factor (BDNF) in the contralateral neurons was also examined. In addition, the dysfunction of swallowing in mice was calculated according to the lick counts and the lick-lick interval within a certain period of time. The number of c-Fos neurons (P < 0.05) and the expression of BDNF (P < 0.05) increased after the 2 Hz EA treatment. The total frequency of neuron discharge in the 2 Hz group increased compared with the model group (P < 0.05). The pattern of sorted neuron populations was similar between the normal and 2 Hz groups. Consistent with these results, the lick counts increased (P < 0.05) and the lick-lick interval decreased after the 2 Hz EA treatment, which indicated a functional improvement in swallowing. These results indicated that the 2 Hz EA treatment had a good effect on dysphagia after stroke.
C1 [Yao, Shuqi; Liu, Yun; Cui, Shuai; Li, Hongzhu; Ji, Chang; Yuan, Si; Ye, Qiuping; Zhang, Yu; Xu, Nenggui] Guangzhou Univ Chinese Med, South China Res Ctr Acupuncture & Moxibust, Med Coll Acu Moxi & Rehabil, Guangzhou Higher Educ Mega Ctr, 232 East Ring Rd, Guangzhou 510006, Peoples R China.
RP Xu, NG (通讯作者)，Guangzhou Univ Chinese Med, South China Res Ctr Acupuncture & Moxibust, Med Coll Acu Moxi & Rehabil, Guangzhou Higher Educ Mega Ctr, 232 East Ring Rd, Guangzhou 510006, Peoples R China.
EM ysq9211@163.com; rowone268@126.com; eferson@sina.com;
   20182107138@stu.gzucm.edu.cn; ji55555chang@163.com; 847530672@qq.com;
   2473001623@qq.com; zhangyudyx92@163.com; ngxu8018@163.com
OI zhang, yu/0000-0002-2358-0904
FU National Natural Science Foundation of China [81774406]
FX This study is supported by the National Natural Science Foundation of
   China (No. 81774406). The funding bodies do not play roles in study
   design, data collection, analysis, interpretation of results, and the
   manuscript.
CR BULLITT E, 1990, J COMP NEUROL, V296, P517, DOI 10.1002/cne.902960402
   CHEN XH, 1992, BEHAV BRAIN RES, V47, P143, DOI 10.1016/S0166-4328(05)80120-2
   Chorev E, 2009, CURR OPIN NEUROBIOL, V19, P513, DOI 10.1016/j.conb.2009.08.005
   Cohen DL, 2016, INT J STROKE, V11, P399, DOI 10.1177/1747493016639057
   Ding RY, 2000, DYSPHAGIA, V15, P51, DOI 10.1007/s004550010001
   GORDON C, 1987, BRIT MED J, V295, P411, DOI 10.1136/bmj.295.6595.411
   Guo ZL, 2019, BRAIN RES, V1708, P69, DOI 10.1016/j.brainres.2018.12.009
   Guo ZL, 2004, BRAIN RES, V1030, P103, DOI 10.1016/j.brainres.2004.09.059
   Han JS, 2003, TRENDS NEUROSCI, V26, P17, DOI 10.1016/S0166-2236(02)00006-1
   Hernandez-Morato I, 2016, NEUROSCIENCE, V333, P44, DOI 10.1016/j.neuroscience.2016.07.004
   Katoh-Semba R, 2002, FASEB J, V16, P1328, DOI 10.1096/fj.02-0143fje
   Kim YR, 2018, SCI REP-UK, V8, DOI 10.1038/s41598-018-20481-3
   Kowianski P, 2018, CELL MOL NEUROBIOL, V38, P579, DOI 10.1007/s10571-017-0510-4
   Kwon M, 2011, J NEUROSCI, V31, P9735, DOI 10.1523/JNEUROSCI.6785-10.2011
   Lee J, 2002, J NEUROCHEM, V82, P1367, DOI 10.1046/j.1471-4159.2002.01085.x
   Li LX, 2018, CHIN J INTEGR MED, V24, P686, DOI 10.1007/s11655-018-3005-3
   Lian D, 2016, J NEUROIMMUNOL, V294, P46, DOI 10.1016/j.jneuroim.2016.03.014
   Lu L, 2016, SCI REP-UK, V6, DOI 10.1038/srep19521
   Meng NH, 2000, AM J PHYS MED REHAB, V79, P170, DOI 10.1097/00002060-200003000-00010
   Obermeyer JM, 2019, TISSUE ENG PT A, V25, P1175, DOI [10.1089/ten.tea.2018.0215, 10.1089/ten.TEA.2018.0215]
   Pang Gang, 2014, Chinese Pharmacological Bulletin, V30, P1262, DOI 10.3969/j.issn.1001-1978.2014.09.017
   Qi DB, 2016, LIFE SCI, V160, P64, DOI 10.1016/j.lfs.2016.06.025
   Rauskolb S, 2010, J NEUROSCI, V30, P1739, DOI 10.1523/JNEUROSCI.5100-09.2010
   Segal RA, 2003, ANNU REV NEUROSCI, V26, P299, DOI 10.1146/annurev.neuro.26.041002.131421
   Shi J, 2018, BRAIN RES, P1718
   Smith PA, 2014, NEUROSCIENCE, V283, P107, DOI 10.1016/j.neuroscience.2014.05.044
   Smithard DG, 2007, AGE AGEING, V36, P90, DOI 10.1093/ageing/afl149
   Su Yongli, 2004, J Tradit Chin Med, V24, P129
   Takekawa T, 2010, EUR J NEUROSCI, V31, P263, DOI 10.1111/j.1460-9568.2009.07068.x
   Tan F, 2018, EXP THER MED, V16, P4943, DOI 10.3892/etm.2018.6848
   Tateyama Y, 2017, NEUROSCI RES, V125, P54, DOI 10.1016/j.neures.2017.07.003
   Vickers AJ, 2018, J PAIN, V19, P455, DOI 10.1016/j.jpain.2017.11.005
   Wang L, 2015, J NEUROSCI, V35, P8384, DOI 10.1523/JNEUROSCI.4682-14.2015
   Wilson RD, 2012, J STROKE CEREBROVASC, V21, P61, DOI 10.1016/j.jstrokecerebrovasdis.2010.05.002
   Wood F, 2004, P ANN INT IEEE EMBS, V26, P4009
   Ye QP, 2019, BRAIN RES BULL, V144, P132, DOI 10.1016/j.brainresbull.2018.11.021
   Ye QP, 2017, EVID-BASED COMPL ALT, V2017, DOI 10.1155/2017/6421852
   Zhang JH, 2014, NEUROEPIDEMIOLOGY, V42, P50, DOI 10.1159/000355435
   Zhang Lizhi, 2018, Zhongguo Zhen Jiu, V38, P115, DOI 10.13703/j.0255-2930.2018.02.001
   Zhao XF, 2012, TOP STROKE REHABIL, V19, P226, DOI 10.1310/tsr1903-226
NR 40
TC 5
Z9 6
U1 1
U2 14
PU HUMANA PRESS INC
PI TOTOWA
PA 999 RIVERVIEW DRIVE SUITE 208, TOTOWA, NJ 07512 USA
SN 0895-8696
EI 1559-1166
J9 J MOL NEUROSCI
JI J. Mol. Neurosci.
PD NOV
PY 2020
VL 70
IS 11
BP 1871
EP 1879
DI 10.1007/s12031-020-01580-1
EA JUN 2020
PG 9
WC Biochemistry & Molecular Biology; Neurosciences
WE Science Citation Index Expanded (SCI-EXPANDED)
SC Biochemistry & Molecular Biology; Neurosciences & Neurology
GA OA9FR
UT WOS:000539179700001
PM 32519209
DA 2022-06-17
ER

PT J
AU Colin, O
   Labreuche, J
   Deguil, J
   Mendyk, AM
   Deken, V
   Cordonnier, C
   Deplanque, D
   Leys, D
   Bordet, R
AF Colin, Olivier
   Labreuche, Julien
   Deguil, Julie
   Mendyk, Anne-Marie
   Deken, Valerie
   Cordonnier, Charlotte
   Deplanque, Dominique
   Leys, Didier
   Bordet, Regis
TI Preadmission use of benzodiazepines and stroke outcomes: the Biostroke
   prospective cohort study
SO BMJ OPEN
LA English
DT Article
ID PROPENSITY SCORE; IMPACT; CLOMETHIAZOLE; PNEUMONIA; MORTALITY
AB Objectives We tested the hypothesis that stroke outcomes in patients with preadmission use of benzodiazepine are worse.
   Method In a prospective cohort study, we recruited patients with acute ischaemic stroke. Mortality, functional outcomes and cognition were evaluated at 8 and 90 days after stroke.
   Results 370 patients were included. 62 (18.5%) of the 336 remaining patients were treated with benzodiazepines when stroke occurred, and they did not receive any other psychotropic drug. The mortality rate was higher in benzodiazepines users than non-users at day 8 (2.2% vs 8.1%, p= 0.034) and day 90 (8.1% vs 25.9%, p= 0.0001). After controlling for baseline differences using propensityscore matching, only the difference in mortality rate at day 90 was of borderline of significance, with a matched OR of 3.93 (95% CI, 0.91 to 16.98). In propensity-score-adjusted cohort, this difference remained significant with a similar treatment effect size (adjusted OR, 3.50; 95% CI, 1.57 to 7.76). A higher rate of poor functional outcome at day 8 and day 90 defined bymodified Rankin scale (mRS)>= 2 or by theBarthel index (BI) < 95 was found in benzodiazepines users. In propensity-score-adjusted cohort, only the difference in mRS >= 2 at day 90 remained significant (adjusted OR, 1.89; 95% CI, 1.02 to 3.48). In survivors at day 8 and at day 90, there was no significant difference in cognitive evaluation.
   Conclusion Our study has shown that preadmission use of benzodiazepines could be associated with increased post-stroke mortality at 90 days. These findings do not support a putative neuroprotective effect of.-aminobutyric acid A receptors agonists and should alert clinicians of their potential risks.
C1 [Colin, Olivier; Deguil, Julie; Mendyk, Anne-Marie; Cordonnier, Charlotte; Deplanque, Dominique; Leys, Didier; Bordet, Regis] Univ Lille, CHU Lille, INSERM, UMR S Degenerat & Vasc Cognit Disorders 1171, Lille, France.
   [Colin, Olivier] Univ Poitiers, Ctr Invest Clin CIC1402, INSERM, Poitiers, France.
   [Colin, Olivier] CHU Poitiers, Neurol Unit, Poitiers, France.
   [Labreuche, Julien; Deken, Valerie] Univ Lille, INSERM, CHU Lille, EA2694, Lille, France.
RP Colin, O (通讯作者)，Univ Lille, CHU Lille, INSERM, UMR S Degenerat & Vasc Cognit Disorders 1171, Lille, France.; Colin, O (通讯作者)，Univ Poitiers, Ctr Invest Clin CIC1402, INSERM, Poitiers, France.; Colin, O (通讯作者)，CHU Poitiers, Neurol Unit, Poitiers, France.
EM olivier.colin@chu-poitiers.fr
RI Deplanque, Dominique/E-4901-2015
OI Deplanque, Dominique/0000-0002-4995-584X
FU French Ministry of Health (as part of the PHRC programme)
FX This study was funded by the French Ministry of Health (as part of the
   PHRC programme).
CR Airagnes G, 2016, CURR PSYCHIAT REP, V18, DOI 10.1007/s11920-016-0727-9
   Austin PC, 2014, STAT MED, V33, P1057, DOI 10.1002/sim.6004
   Austin PC, 2011, MULTIVAR BEHAV RES, V46, P119, DOI 10.1080/00273171.2011.540480
   Austin PC, 2011, PHARM STAT, V10, P150, DOI 10.1002/pst.433
   Austin PC, 2009, STAT MED, V28, P3083, DOI 10.1002/sim.3697
   Bartlett E, 2005, BRIT J RADIOL, V78, P997, DOI 10.1259/bjr/61535842
   Buuren S., 2011, J STAT SOFTW, V45
   DEGAGE SB, 2012, BMJ-BRIT MED J, V345, DOI DOI 10.1136/BMJ.E6231
   Deplanque D, 2006, NEUROLOGY, V67, P1403, DOI 10.1212/01.wnl.0000240057.71766.71
   Ducroquet A, 2013, STROKE, V44, P2324, DOI 10.1161/STROKEAHA.113.001355
   FORSTER A, 1982, ANESTHESIOLOGY, V56, P453, DOI 10.1097/00000542-198206000-00009
   Frank B, 2014, INT J STROKE, V9, P890, DOI 10.1111/ijs.12148
   House A, 2001, STROKE, V32, P696, DOI 10.1161/01.STR.32.3.696
   Jennum P, 2016, BMJ OPEN, V6, DOI 10.1136/bmjopen-2015-010662
   Liu J, 2013, COCHRANE DB SYST REV, DOI 10.1002/14651858.CD009622.pub2
   Lozano R, 2012, LANCET, V380, P2095, DOI 10.1016/S0140-6736(12)61728-0
   Marshall JWB, 2003, BRAIN RES, V972, P119, DOI 10.1016/S0006-8993(03)02511-3
   Mattei A, 2009, STAT METHOD APPL-GER, V18, P257, DOI 10.1007/s10260-007-0086-0
   Nelson RM, 2000, BRIT J PHARMACOL, V130, P1124, DOI 10.1038/sj.bjp.0703398
   Obiora E, 2013, THORAX, V68, P163, DOI 10.1136/thoraxjnl-2012-202374
   Palmaro A, 2015, EUR NEUROPSYCHOPHARM, V25, P1566, DOI 10.1016/j.euroneuro.2015.07.006
   Rubin DB, 1987, MULTIPLE IMPUTATION, pXXIX+258
   Weich S, 2014, BMJ-BRIT MED J, V348, DOI 10.1136/bmj.g1996
   Wu CK, 2014, ATHEROSCLEROSIS, V235, P496, DOI 10.1016/j.atherosclerosis.2014.05.918
NR 24
TC 4
Z9 5
U1 0
U2 0
PU BMJ PUBLISHING GROUP
PI LONDON
PA BRITISH MED ASSOC HOUSE, TAVISTOCK SQUARE, LONDON WC1H 9JR, ENGLAND
SN 2044-6055
J9 BMJ OPEN
JI BMJ Open
PD JUN
PY 2019
VL 9
IS 1
AR e022720
DI 10.1136/bmjopen-2018-022720
PG 8
WC Medicine, General & Internal
WE Science Citation Index Expanded (SCI-EXPANDED)
SC General & Internal Medicine
GA IC6XU
UT WOS:000471116800053
PM 30782684
OA Green Published, gold
DA 2022-06-17
ER

PT J
AU Okeng'o, K
   Chillo, P
   Gray, WK
   Walker, RW
   Matuja, W
AF Okeng'o, Kigocha
   Chillo, Pilly
   Gray, William K.
   Walker, Richard W.
   Matuja, William
TI Early Mortality and Associated Factors among Patients with Stroke
   Admitted to a Large Teaching Hospital in Tanzania
SO JOURNAL OF STROKE & CEREBROVASCULAR DISEASES
LA English
DT Article
DE Tanzania; stroke; mortality; case fatality; aspiration pneumonia;
   sub-Saharan Africa
ID CASE-FATALITY; PREDICTORS; EPIDEMIOLOGY; POPULATION; INFECTION; NIGERIA;
   IBADAN; RISK
AB Background: Stroke is a major cause of death worldwide and 85.5% of stroke deaths occur in low-and middle-income countries due to stroke. The aim of this study was to investigate correlates and predictors of 30-day mortality in stroke patients in urban Tanzania. Methods: A prospective 30-day follow-up study was conducted at the Muhimbili National Hospital, Dar es Salaam, Tanzania. We recruited all patients with stroke seen at the Emergency Medicine Department and medical wards. Patients underwent medical history and physical examination including full neurological examination. For those who met the criteria for the diagnosis of stroke according to the World Health Organization, further data were collected, including cholesterol, creatinine, fasting blood glucose, full blood picture, human immunodeficiency virus serology, and electrocardiogram. Patients were followed up at 30 days from the date of stroke onset. The date and the cause of death of those participants who died within 30 days of stroke onset were recorded. Results: A total of 224 patients were recruited into the study, with follow-up data available on 186 (83.0%). At 30 days post stroke, 124 patients (66.7%) were still alive. Mortality was significantly higher among stroke patients who were over 65 years of age. Of the 62 who died, 54% died of aspiration pneumonia and 21% of septicemia. Patients with infection were 4.4 times more likely to die than those without (P =.001). Conclusions: Poststroke mortality rates were high. Many deaths were potentially preventable. (C) 2017 Published by Elsevier Inc. on behalf of National Stroke Association. All rights reserved.
C1 [Okeng'o, Kigocha] Muhimbili Natl Hosp, Dept Internal Med, POB 65000, Dar Es Salaam, Tanzania.
   [Chillo, Pilly; Matuja, William] Muhimbili Univ Hlth & Allied Sci, Dept Internal Med, Dar Es Salaam, Tanzania.
   [Gray, William K.; Walker, Richard W.] North Tyneside Gen Hosp, Dept Med, Northumbria Healthcare NHS Fdn Trust, North Shields, England.
   [Walker, Richard W.] Newcastle Univ, Inst Hlth & Soc, Newcastle Upon Tyne, Tyne & Wear, England.
RP Okeng'o, K (通讯作者)，Muhimbili Natl Hosp, Dept Internal Med, POB 65000, Dar Es Salaam, Tanzania.
EM okigocha@yahoo.com
OI Chillo, Pilly/0000-0001-7073-1122; Walker, Richard/0000-0003-3155-122X;
   Gray, William/0000-0002-9597-5446
FU Ministry of Health and Social Welfare of Tanzania
FX Funds to do the study were provided by the Ministry of Health and Social
   Welfare of Tanzania.
CR Alkali Nura H, 2013, Niger Med J, V54, P129, DOI 10.4103/0300-1652.110051
   [Anonymous], 1988, J CLIN EPIDEMIOL, V41, P105, DOI 10.1016/0895-4356(88)90084-4
   Danesi MA, 2013, J NEUROL SCI, V331, P43, DOI 10.1016/j.jns.2013.04.026
   Das S, 2012, ANN NEUROSCI, V19, P61, DOI 10.5214/ans.0972.7531.12190203
   Feigin VL, 2015, NEUROEPIDEMIOLOGY, V45, P161, DOI 10.1159/000441085
   Feigin VL, 2009, LANCET NEUROL, V8, P355, DOI 10.1016/S1474-4422(09)70025-0
   Garbusinski JM, 2005, STROKE, V36, P1388, DOI 10.1161/01.STR.0000170717.91591.7d
   Hundt GL, 2004, J BIOSOC SCI, V36, P433, DOI 10.1017/S0021932004006662
   Komolafe MA, 2007, TROP DOCT, V37, P186, DOI 10.1258/004947507781524557
   Kwan J, 2013, J NEUROL NEUROSUR PS, V84, P297, DOI 10.1136/jnnp-2012-302552
   Longo-Mbenza B, 2008, CARDIOVASC J AFR, V19, P72
   Maki DG, 2001, EMERG INFECT DIS, V7, P342, DOI 10.3201/eid0702.010240
   Mshana G, 2008, J BIOSOC SCI, V40, P35, DOI 10.1017/S0021932007002295
   Nakibuuka J, 2015, SPRINGERPLUS, V4, DOI 10.1186/s40064-015-1252-8
   Nkoke C, 2015, J NEUROL SCI, V358, P113, DOI 10.1016/j.jns.2015.08.033
   OSUNTOKUN BO, 1979, STROKE, V10, P205, DOI 10.1161/01.STR.10.2.205
   Owolabi MO, 2009, ACTA NEUROL SCAND, V119, P81, DOI 10.1111/j.1600-0404.2008.01077.x
   ROSMAN KD, 1986, STROKE, V17, P667, DOI 10.1161/01.STR.17.4.667
   Wahab KW, 2008, JCPSP-J COLL PHYSICI, V18, P755, DOI 12.2008/JCPSP.755758
   Walker RW, 2016, ACTA NEUROL SCAND, V133, P49, DOI 10.1111/ane.12422
   Walker RW, 2013, SAMJ S AFR MED J, V103, P107, DOI [10.7196/SAMJ.5793, 10.7196/samj.5793]
   Walker RW, 2011, J NEUROL NEUROSUR PS, V82, P1001, DOI 10.1136/jnnp.2010.231944
   Walker RW, 2003, STROKE, V34, P1604, DOI 10.1161/01.STR.0000077943.63718.67
   World Health Organization, 1993, INT STAT CLASS DIS R
NR 24
TC 18
Z9 18
U1 0
U2 4
PU ELSEVIER
PI AMSTERDAM
PA RADARWEG 29, 1043 NX AMSTERDAM, NETHERLANDS
SN 1052-3057
EI 1532-8511
J9 J STROKE CEREBROVASC
JI J. Stroke Cerebrovasc. Dis.
PD APR
PY 2017
VL 26
IS 4
BP 871
EP 878
DI 10.1016/j.jstrokecerebrovasdis.2016.10.037
PG 8
WC Neurosciences; Peripheral Vascular Disease
WE Science Citation Index Expanded (SCI-EXPANDED)
SC Neurosciences & Neurology; Cardiovascular System & Cardiology
GA EP3AF
UT WOS:000397254200032
PM 27913201
DA 2022-06-17
ER

PT J
AU Zhang, Q
   Wu, S
AF Zhang, Qian
   Wu, Shuang
TI Effects of Synchronized Neuromuscular Electrical Stimulation (NMES) on
   the Submental Muscles During Ingestion of a Specified Volume of Soft
   Food in Patients with Mild-to-Moderate Dysphagia Following Stroke
SO MEDICAL SCIENCE MONITOR
LA English
DT Article
DE Deglutition Disorders; Electric Stimulation Therapy; Feeding Methods;
   Stroke
ID MOTOR CORTEX; SWALLOWING MUSCLES; OLDER-PEOPLE; POSTSTROKE; MECHANISMS;
   VISCOSITY; STRENGTH; THERAPY
AB Background: Neuromuscular electrical stimulation (NMES) is a method for producing regular contractions of muscles that have been paralyzed. This study aimed to evaluate the effects of synchronized NMES on the submental muscles during ingestion of a specified volume of soft food in patients with mild-to-moderate dysphagia following stroke.
   Material/Methods: Eighty-three patients with mild-to-moderate dysphagia following stroke were enrolled and randomly divided into 3 groups: conventional training (CT) (n=28), eating training (ET) (n=28), and intensive swallowing training (IST) (n=27). The CT group received conventional swallow training, the ET group was given additional individual feedings with a specified volume of soft food, and the IST group received intensive swallowing training with synchronized NEMS. All of the patients were evaluated before and after the treatment with a modified barium swallow, and the Dysphagia Outcome and Severity Scale (DOSS); the numbers of patients with Stroke-Associated Pneumonia (SAP) and wet voice also were assessed.
   Results: After 6 weeks, DOSS scores improved in patients in all 3 groups, and there were significant differences among the groups in their scores (P<0.001 for both measures). In the CT and ET groups, there was a statistically significant difference in the number of patients with SAP before and after treatment (P=0.010 and P<0.001, respectively). There also were fewer cases in the IST group than in the CT (P=0.042) and ET groups (P=0.011). After completion of treatment, compared with the first treatment, there were significantly fewer patients with wet voices in the CT (P<0.001) and IST groups (P<0.001).
   Conclusions: Feeding a specified volume of soft food plus synchronized NMES of the submental muscles can improve the swallowing function of patients with mild-to-moderate dysphagia following stroke and it reduces their risk of food aspiration.
C1 [Zhang, Qian; Wu, Shuang] Guizhou Med Univ, Dept Rehabil, Affiliated Hosp, Guiyang, Guizhou, Peoples R China.
   [Zhang, Qian; Wu, Shuang] Guizhou Med Univ, Guiyang, Guizhou, Peoples R China.
RP Wu, S (通讯作者)，Guizhou Med Univ, Dept Rehabil, Affiliated Hosp, Guiyang, Guizhou, Peoples R China.; Wu, S (通讯作者)，Guizhou Med Univ, Guiyang, Guizhou, Peoples R China.
EM wus212@sina.com
CR Alfonsi E, 2017, FRONT PHARMACOL, V8, P1, DOI 10.3389/fphar.2017.00080
   Baijens LWJ, 2016, CLIN INTERV AGING, V11, P1403, DOI 10.2147/CIA.S107750
   Balou M, 2019, CLIN INTERV AGING, V14, P283, DOI 10.2147/CIA.S194723
   Biyouki F, 2016, ACTA NEUROL BELG, V116, P317, DOI 10.1007/s13760-015-0550-9
   Burgos R, 2018, CLIN NUTR, V37, P354, DOI 10.1016/j.clnu.2017.09.003
   Butefisch CM, 2004, J NEUROPHYSIOL, V91, P2110, DOI 10.1152/jn.01038.2003
   Calabro RS, 2016, NEUROREHABILITATION, V38, P53, DOI 10.3233/NRE-151295
   Carnaby-Mann GD, 2010, ARCH PHYS MED REHAB, V91, P743, DOI 10.1016/j.apmr.2010.01.013
   Dimitrijevic MM, 2002, ARTIF ORGANS, V26, P256, DOI 10.1046/j.1525-1594.2002.06946.x
   Foley NC, 2009, J REHABIL MED, V41, P707, DOI 10.2340/16501977-0415
   Hamdy S, 1998, NAT NEUROSCI, V1, P64, DOI 10.1038/264
   Hammer MJ, 2014, DYSPHAGIA, V29, P564, DOI 10.1007/s00455-014-9545-6
   HODKINSON H M, 1972, Age and Ageing, V1, P233, DOI 10.1093/ageing/1.4.233
   Huang GQ, 2019, CLIN INTERV AGING, V14, P1951, DOI 10.2147/CIA.S225039
   Ichikawa M, 2017, ACUTE MED SURG, V4, P418, DOI 10.1002/ams2.297
   Jenks J, 2019, AM J SPEECH-LANG PAT, V28, P1268, DOI 10.1044/2019_AJSLP-18-0168
   Jostarndt-Fogen K, 1998, ACTA PHYSIOL SCAND, V164, P299
   Kim YH, 2006, STROKE, V37, P1471, DOI 10.1161/01.STR.0000221233.55497.51
   Kletzien H, 2018, MUSCLE NERVE, V58, P441, DOI 10.1002/mus.26173
   Ko KR, 2016, ANN REHABIL MED-ARM, V40, P600, DOI 10.5535/arm.2016.40.4.600
   Kuhlemeier KV, 2001, DYSPHAGIA, V16, P119, DOI 10.1007/s004550011003
   LAKE DA, 1992, SPORTS MED, V13, P320, DOI 10.2165/00007256-199213050-00003
   Langdon PC, 2009, NEUROEPIDEMIOLOGY, V32, P107, DOI 10.1159/000177036
   Li Y, 2014, PLOS ONE, V9, DOI [10.1371/journal.pone.0109665, DOI 10.1371/journal.pone.0109665]
   Mansutti I, 2019, BMC NEUROL, V19, DOI 10.1186/s12883-019-1547-4
   Martin RE, 2009, DYSPHAGIA, V24, P218, DOI 10.1007/s00455-008-9193-9
   Martin-Harris B, 2008, PHYS MED REH CLIN N, V19, P769, DOI 10.1016/j.pmr.2008.06.004
   Martino R, 2005, STROKE, V36, P2756, DOI 10.1161/01.STR.0000190056.76543.eb
   Matsuo K, 2016, CURR OPIN FOOD SCI, V9, P1, DOI 10.1016/j.cofs.2016.03.004
   Michou E, 2014, BRAIN STIMUL, V7, P66, DOI 10.1016/j.brs.2013.09.005
   Mulheren RW, 2017, J NEUROPHYSIOL, V118, P1698, DOI 10.1152/jn.00244.2017
   O'Neil KH, 1999, DYSPHAGIA, V14, P139, DOI 10.1007/PL00009595
   Paine PA, 2008, DYSPHAGIA, V23, P146, DOI 10.1007/s00455-007-9114-3
   Park JW, 2009, DYSPHAGIA, V24, P296, DOI 10.1007/s00455-008-9205-9
   Quinn TJ, 2018, STROKE, V49, P483, DOI 10.1161/STROKEAHA.117.016994
   Rofes L, 2014, NEUROGASTROENT MOTIL, V26, P1256, DOI 10.1111/nmo.12382
   Rofes L, 2013, NEUROGASTROENT MOTIL, V25, P888, DOI 10.1111/nmo.12211
   Rofes L, 2013, GUT, V62, P1280, DOI 10.1136/gutjnl-2011-300753
   Saigusa H, 1998, Nihon Jibiinkoka Gakkai Kaiho, V101, P1012
   Shaw GY, 2007, ANN OTO RHINOL LARYN, V116, P36, DOI 10.1177/000348940711600107
   Sheffler LR, 2007, MUSCLE NERVE, V35, P562, DOI 10.1002/mus.20758
   Simonelli M, 2019, NEUROREHABILITATION, V44, P103, DOI 10.3233/NRE-182526
   Steele CM, 2010, DYSPHAGIA, V25, P323, DOI 10.1007/s00455-010-9301-5
   Stevens-Lapsley JE, 2012, PHYS THER, V92, P1187, DOI 10.2522/ptj.20110479
   Sun JH, 2014, ANN TRANSL MED, V2, DOI 10.3978/j.issn.2305-5839.2014.08.05
   Sun SF, 2013, DYSPHAGIA, V28, P557, DOI 10.1007/s00455-013-9466-9
   Vaiman Michael, 2009, Head Face Med, V5, P9, DOI 10.1186/1746-160X-5-9
   Wakabayashi H, 2018, NUTRITION, V48, P111, DOI 10.1016/j.nut.2017.11.009
   Wirth Rainer, 2013, Exp Transl Stroke Med, V5, P14, DOI 10.1186/2040-7378-5-14
   Wright L, 2005, J HUM NUTR DIET, V18, P213, DOI 10.1111/j.1365-277X.2005.00605.x
   Wu S, 2018, CHINESE MED J-PEKING, V131, P2868, DOI 10.4103/0366-6999.246071
   YOUNG A, 1984, CLIN PHYSIOL, V4, P23, DOI 10.1111/j.1475-097X.1984.tb00641.x
   Zarkada A, 2018, DYSPHAGIA, V33, P329, DOI 10.1007/s00455-017-9857-4
NR 53
TC 3
Z9 3
U1 4
U2 6
PU INT SCIENTIFIC INFORMATION, INC
PI MELVILLE
PA 150 BROADHOLLOW RD, STE 114, MELVILLE, NY 11747 USA
EI 1643-3750
J9 MED SCI MONITOR
JI Med. Sci. Monitor
PD MAR 29
PY 2021
VL 27
AR e928988
DI 10.12659/MSM.928988
PG 10
WC Medicine, Research & Experimental
WE Science Citation Index Expanded (SCI-EXPANDED); Social Science Citation Index (SSCI)
SC Research & Experimental Medicine
GA RF5OX
UT WOS:000634888700001
PM 33780432
OA Green Published
DA 2022-06-17
ER

PT J
AU Ji, RJ
   Wang, D
   Shen, HP
   Pan, YS
   Liu, GF
   Wang, PL
   Wang, YL
   Li, H
   Wang, YJ
AF Ji, Ruijun
   Wang, David
   Shen, Haipeng
   Pan, Yuesong
   Liu, Gaifen
   Wang, Penglian
   Wang, Yilong
   Li, Hao
   Wang, Yongjun
CA China Natl Stroke Registry CNSR
TI Interrelationship Among Common Medical Complications After Acute Stroke
   Pneumonia Plays an Important Role
SO STROKE
LA English
DT Article
DE acute; hospitalization; interrelationship; medical complications; stroke
ID ACUTE ISCHEMIC-STROKE; RESPIRATORY-DISTRESS-SYNDROME; CRITICALLY-ILL
   PATIENTS; MULTIPLE ORGAN FAILURE; INTENSIVE-CARE-UNIT; INDUCED LUNG
   INJURY; RISK-FACTORS; INDUCED IMMUNODEPRESSION; MECHANICAL VENTILATION;
   TERM MORTALITY
AB Background and Purpose Medical complications are common among patients with stroke. However, little is known about the potential interrelationship among them. In the present study, we aimed to investigate the association between common in-hospital medical complications after acute ischemic stroke (AIS) and spontaneous intracerebral hemorrhage (ICH).
   Methods We analyzed patients enrolled in the China National Stroke Registry from 2007 to 2008. The occurrence of 11 common stroke-associated medical complications during acute hospitalization was prospectively registered. Multivariable analysis using generalized estimation equation was performed to assess association between medical complications in AIS and ICH cohort, respectively.
   Results A total of 14 702 patients with AIS and 5221 patients with ICH were enrolled. The median age was 65 years (interquartile range, 55-74 years), and 38.1% were female. The median length of hospital stay was 14 days (interquartile range, 10-20 days) for AIS and 18 days (interquartile range, 11-26 days) for ICH. Pneumonia was the most common medical complication after AIS (11.4%) and ICH (16.8%). In the AIS cohort, after adjusting for potential confounders, pneumonia was significantly associated with development of gastrointestinal bleeding (adjusted odds ratio [OR], 8.35; 95% confidence interval [CI], 6.27-11.1; P<0.001), decubitus ulcer (adjusted OR, 5.31; 95% CI, 3.39-8.31; P<0.001), deep vein thrombosis (adjusted OR, 4.27; 95% CI, 2.41-7.59; P<0.001), epileptic seizure (adjusted OR, 3.96; 95% CI, 2.67-5.88; P<0.001), urinary tract infection (adjusted OR, 3.34; 95% CI, 2.73-4.10; P<0.001), atrial fibrillation/flutter (adjusted OR, 3.17; 95% CI, 2.58-3.90; P<0.001), and recurrent stroke (adjusted OR, 2.65; 95% CI, 2.07-3.40; P<0.001). Similar significant association between pneumonia and development of several nonpneumonia medical complications was verified in ICH cohort as well.
   Conclusions Pneumonia is closely associated with the development of several nonpneumonia medical complications after AIS and ICH.
C1 [Ji, Ruijun; Pan, Yuesong; Liu, Gaifen; Wang, Penglian; Wang, Yilong; Li, Hao; Wang, Yongjun] Capital Med Univ, Dept Neurol, Tiantan Comprehens Stroke Ctr, Tiantan Hosp, Beijing 100050, Peoples R China.
   [Wang, David] Illinois Neurol Inst, Dept Neurol, Peoria, IL USA.
   [Shen, Haipeng] Univ N Carolina, Dept Stat & Operat Res, Chapel Hill, NC USA.
RP Wang, YJ (通讯作者)，Capital Med Univ, Dept Neurol, Tiantan Comprehens Stroke Ctr, Beijing Tiantan Hosp, 6 Tiantanxili, Beijing 100050, Peoples R China.
EM yongjunwang1962@gmail.com
RI Pan, Yuesong/AAI-6303-2020
OI Pan, Yuesong/0000-0003-3082-6789
FU Ministry of Science and Technology [2006BA101A11]; Ministry of Health of
   the People's Republic of China [2009CB521905]; Nova Program of Beijing
   Science and Technology Commission [2008B30]
FX The CNSR is funded by the Ministry of Science and Technology
   (2006BA101A11) and the Ministry of Health of the People's Republic of
   China (2009CB521905). This work was partially supported by the Nova
   Program of Beijing Science and Technology Commission (Dr Ji, 2008B30).
CR Bae HJ, 2005, STROKE, V36, P2441, DOI 10.1161/01.STR.0000185721.73445.fd
   Brander L, 2009, INTENS CARE MED, V35, P1979, DOI 10.1007/s00134-009-1626-x
   Chen YD, 2011, EUR NEUROL, V66, P204, DOI 10.1159/000330551
   Ciesla DJ, 2005, SURGERY, V138, P749, DOI 10.1016/j.surg.2005.07.020
   COOK DJ, 1994, NEW ENGL J MED, V330, P377, DOI 10.1056/NEJM199402103300601
   Corrales-Medina VF, 2012, CIRCULATION, V125, P773, DOI 10.1161/CIRCULATIONAHA.111.040766
   Davenport RJ, 1996, STROKE, V27, P415, DOI 10.1161/01.STR.27.3.415
   Del Sorbo L, 2011, CURR OPIN CRIT CARE, V17, P1, DOI 10.1097/MCC.0b013e3283427295
   Dirnagl U, 2007, STROKE, V38, P770, DOI 10.1161/01.STR.0000251441.89665.bc
   Emsley HC, 2008, LANCET NEUROL, V7, P341, DOI 10.1016/S1474-4422(08)70061-9
   Gharib SA, 2009, PHYSIOL GENOMICS, V37, P239, DOI 10.1152/physiolgenomics.00027.2009
   Gonzalvo R, 2007, CRIT CARE, V11, DOI 10.1186/cc5930
   Henri C, 2012, CIRC-ARRHYTHMIA ELEC, V5, P61, DOI 10.1161/CIRCEP.111.964569
   Hong KS, 2008, EUR J NEUROL, V15, P1324, DOI 10.1111/j.1468-1331.2008.02310.x
   Indredavik B, 2008, STROKE, V39, P414, DOI 10.1161/STROKEAHA.107.489294
   Ingeman A, 2011, STROKE, V42, P3214, DOI 10.1161/STROKEAHA.110.610881
   Johnston KC, 1998, STROKE, V29, P447, DOI 10.1161/01.STR.29.2.447
   KALRA L, 1995, STROKE, V26, P990, DOI 10.1161/01.STR.26.6.990
   Klehmet J, 2009, NEUROSCIENCE, V158, P1184, DOI 10.1016/j.neuroscience.2008.07.044
   Kumar S, 2010, LANCET NEUROL, V9, P105, DOI 10.1016/S1474-4422(09)70266-2
   LACROIX J, 1992, CRIT CARE MED, V20, P35, DOI 10.1097/00003246-199201000-00013
   Langhorne P, 2000, STROKE, V31, P1223, DOI 10.1161/01.STR.31.6.1223
   Lopez-Aguilar J, 2005, CRIT CARE MED, V33, P1077, DOI 10.1097/01.CCM.0000162913.72479.F7
   Margolis DJ, 2003, AGE AGEING, V32, P259, DOI 10.1093/ageing/32.3.259
   Meduri GU, 2009, CHEST, V136, P1631, DOI 10.1378/chest.08-2408
   Mutz C, 2009, CRIT CARE, V13, DOI 10.1186/cc8015
   Quilez ME, 2012, CURR OPIN CRIT CARE, V18, P23, DOI 10.1097/MCC.0b013e32834ef3ea
   Roth EJ, 2001, STROKE, V32, P523, DOI 10.1161/01.STR.32.2.523
   Saxena SK, 2006, ACTA NEUROL SCAND, V114, P307, DOI 10.1111/j.1600-0404.2006.00701.x
   Schefold JC, 2009, BLOOD PURIFICAT, V28, P116, DOI 10.1159/000223361
   Smith BR, 2011, ARCH SURG-CHICAGO, V146, P1424, DOI 10.1001/archsurg.2011.204
   Stevens RD, 2011, INTENS CARE MED, V37, P1054, DOI 10.1007/s00134-011-2233-1
   Stroke group, 1989, STROKE, V20, P1407
   Sulter G, 2003, STROKE, V34, P101, DOI 10.1161/01.STR.0000048148.09143.6C
   Tong X, 2010, STROKE, V41, P980, DOI 10.1161/STROKEAHA.110.578674
   Tremblay LN, 2006, INTENS CARE MED, V32, P24, DOI 10.1007/s00134-005-2817-8
   Tu JV, 2004, NEW ENGL J MED, V350, P1414, DOI 10.1056/NEJMsa031697
   Wang YJ, 2011, INT J STROKE, V6, P355, DOI 10.1111/j.1747-4949.2011.00584.x
   Weimar C, 2002, EUR NEUROL, V48, P133, DOI 10.1159/000065512
   ZEGER SL, 1986, BIOMETRICS, V42, P121, DOI 10.2307/2531248
NR 40
TC 47
Z9 57
U1 0
U2 6
PU LIPPINCOTT WILLIAMS & WILKINS
PI PHILADELPHIA
PA 530 WALNUT ST, PHILADELPHIA, PA 19106-3621 USA
SN 0039-2499
EI 1524-4628
J9 STROKE
JI Stroke
PD DEC
PY 2013
VL 44
IS 12
BP 3436
EP 3444
DI 10.1161/STROKEAHA.113.001931
PG 9
WC Clinical Neurology; Peripheral Vascular Disease
WE Science Citation Index Expanded (SCI-EXPANDED)
SC Neurosciences & Neurology; Cardiovascular System & Cardiology
GA 257LR
UT WOS:000327386300316
PM 24178914
OA Bronze
DA 2022-06-17
ER

PT J
AU Andrade, JBC
   Mohr, JP
   Lima, FO
   de Carvalho, JJF
   Barros, LCM
   Nepomuceno, CR
   Ferrer, JVCC
   Silva, GS
AF Andrade, Joao Brainer Clares
   Mohr, Jay P.
   Lima, Fabricio Oliveira
   Freitas de Carvalho, Joao Jose
   Barros, Levi Coelho Maia
   Nepomuceno, Camila Rodrigues
   Ferrer, Joao Victor Cabral Correia
   Silva, Gisele Sampaio
TI The Role of Hemorrhagic Transformation in Acute Ischemic Stroke Upon
   Clinical Complications and Outcomes
SO JOURNAL OF STROKE & CEREBROVASCULAR DISEASES
LA English
DT Article
DE Ischemic Stroke; Hemorrahagic transformation; Prognosis; Outcomes
ID THROMBOLYSIS; FREQUENCY; CLASSIFICATION; PREDICTORS; MORTALITY;
   ALTEPLASE; SEIZURES; THERAPY
AB Background and purpose: Hemorrhagic transformation (HT) is a common neurological complication after ischemic stroke. The influence of symptomatic HT upon clinical outcomes post-stroke is well established, however, the role of asymptomatic HT upon prognosis is still unclear. We aimed to analyze the relationship between HT, clinical complications and outcomes in patients not submitted to reperfusion therapies (RT). Methods: We included 448 randomly selected patients admitted with acute ischemic stroke to a tertiary hospital stroke unit from 2015 to 2017. Patients submitted to RT were excluded. All patients were evaluated with computed tomography (CT) at admission and within 7 days from the initial CT. Patients with HT were divided into two groups: symptomatic and asymptomatic cases based on the ECASS II definition. A good clinical outcome was defined as a modified Rankin Scale (mRS) 0-2 at discharge. Results: A total of 95 patients (21.2%) had HT (51 asymptomatic and 44 symptomatic). Age, NIHSS at admission and symptomatic HT were associated with a higher risk of developing pneumonia and seizures during hospitalization. Symptomatic HT was also associated with a prolonged length of hospitalization and death and inversely associated with good clinical outcomes at discharge (OR 0.96, 95% CI 0.94-0.98, p<0.001). In an adjusted analysis, even asymptomatic HT was independently associated with worse clinical outcomes at discharge (mRS 4-6) (OR 5.99, 95% CI 1.83-19.58, p = 0.003). Conclusions: Symptomatic HT is associated with a higher risk of clinical complications, prolonged hospitalization, death and worse clinical outcome at discharge. Furthermore, even patients with asymptomatic HT had a higher chance of worse clinical outcomes at discharge. (c) 2020 Elsevier Inc. All rights reserved.
C1 [Andrade, Joao Brainer Clares; Silva, Gisele Sampaio] Univ Fed Sao Paulo, Dept Neurol, Rua Napoleao Barros 715, BR-04039001 Sao Paulo, SP, Brazil.
   [Andrade, Joao Brainer Clares; Mohr, Jay P.] Columbia Univ, Doris & Stanley Tananbaum Stroke Ctr, New York, NY 10027 USA.
   [Lima, Fabricio Oliveira; Freitas de Carvalho, Joao Jose] Hosp Geral Fortaleza, Fortaleza, Ceara, Brazil.
   [Barros, Levi Coelho Maia; Nepomuceno, Camila Rodrigues; Ferrer, Joao Victor Cabral Correia] Univ Estadual Ceara, Fortaleza, Ceara, Brazil.
RP Andrade, JBC (通讯作者)，Univ Fed Sao Paulo, Dept Neurol, Rua Napoleao Barros 715, BR-04039001 Sao Paulo, SP, Brazil.
EM joao.brainer@unifesp.br; jpm10@cumc.columbia.edu;
   fabricio_oliveira_lima@yahoo.com.br; jjcarvalho@gmail.com;
   levicmaiabarros@gmail.com; caamilanepo@gmail.com; jvccferrer@gmail.com;
   giselesampaio@hotmail.com
RI Andrade, Joao/AAE-4929-2021
OI CARVALHO, JOAO JOSE/0000-0002-1070-5552
FU CAPES Foundation, Ministry of Education, Brazil
FX Dr. Andrade's visiting scholarship at Columbia University, USA, is
   sponsored by the CAPES Foundation, Ministry of Education, Brazil.
CR Alberti A, 2008, VASC HEALTH RISK MAN, V4, P715
   Alvarez-Sabin J, 2013, LANCET NEUROL, V12, P689, DOI 10.1016/S1474-4422(13)70055-3
   Annan M, 2015, CEREBROVASC DIS EXTR, V5, P103, DOI 10.1159/000440737
   Bateman BT, 2007, NEUROCRIT CARE, V7, P187, DOI 10.1007/s12028-007-0056-2
   Camilo O, 2004, STROKE, V35, P1769, DOI 10.1161/01.STR.0000130989.17100.96
   D'Amelio M, 2014, J STROKE CEREBROVASC, V23, P649, DOI 10.1016/j.jstrokecerebrovasdis.2013.06.005
   Gnofam M, 2013, J NEUROL, V260, P2786, DOI 10.1007/s00415-013-7069-x
   Goldstein JN, 2010, ARCH NEUROL-CHICAGO, V67, P965, DOI 10.1001/archneurol.2010.175
   Hacke W, 1998, LANCET, V352, P1245, DOI 10.1016/S0140-6736(98)08020-9
   Hacke W, 2008, NEW ENGL J MED, V359, P1317, DOI 10.1056/NEJMoa0804656
   Heuschmann PU, 2004, JAMA-J AM MED ASSOC, V292, P1831, DOI 10.1001/jama.292.15.1831
   Hilker R, 2003, STROKE, V34, P975, DOI 10.1161/01.STR.0000063373.70993.CD
   Jaillard A, 1999, STROKE, V30, P1326, DOI 10.1161/01.STR.30.7.1326
   Kalinin MN, 2017, BMC NEUROL, V17, DOI 10.1186/s12883-017-0958-3
   Kimura K, 2008, J NEUROL SCI, V272, P136, DOI 10.1016/j.jns.2008.05.012
   Lei CY, 2014, J STROKE CEREBROVASC, V23, P2767, DOI 10.1016/j.jstrokecerebrovasdis.2014.06.024
   Lindley Richard I, 2004, J Stroke Cerebrovasc Dis, V13, P235, DOI 10.1016/j.jstrokecerebrovasdis.2004.03.003
   Matz K, 2016, BMC NEUROL, V16, DOI 10.1186/s12883-016-0627-y
   Martins SCO, 2013, INT J STROKE, V8, P106, DOI 10.1111/ijs.12062
   Ovbiagele B, 2010, CEREBROVASC DIS, V29, P50, DOI 10.1159/000255974
   Park JH, 2012, NEUROLOGY, V78, P421, DOI 10.1212/WNL.0b013e318245d22c
   Schmutzhard E, 2017, HAND CLINIC, V141, P675, DOI 10.1016/B978-0-444-63599-0.00036-3
   Strbian D, 2012, ANN NEUROL, V71, P634, DOI 10.1002/ana.23546
   Terruso V, 2009, NEUROEPIDEMIOLOGY, V33, P261, DOI 10.1159/000229781
   Thanvi BR, 2008, POSTGRAD MED J, V84, P361, DOI 10.1136/pgmj.2007.067058
   Thevathasan A, 2018, EPILEPSIA, V59, P403, DOI 10.1111/epi.13982
   Toni D, 1996, NEUROLOGY, V46, P341, DOI 10.1212/WNL.46.2.341
   von Kummer R, 2015, STROKE, V46, P2981, DOI 10.1161/STROKEAHA.115.010049
   Zhang J, 2016, ANN TRANSL MED, V2, P1
NR 29
TC 5
Z9 5
U1 0
U2 2
PU ELSEVIER
PI AMSTERDAM
PA RADARWEG 29, 1043 NX AMSTERDAM, NETHERLANDS
SN 1052-3057
EI 1532-8511
J9 J STROKE CEREBROVASC
JI J. Stroke Cerebrovasc. Dis.
PD AUG
PY 2020
VL 29
IS 8
AR 104898
DI 10.1016/j.jstrokecerebrovasdis.2020.104898
PG 7
WC Neurosciences; Peripheral Vascular Disease
WE Science Citation Index Expanded (SCI-EXPANDED)
SC Neurosciences & Neurology; Cardiovascular System & Cardiology
GA ND3MV
UT WOS:000561808800018
PM 32417239
DA 2022-06-17
ER

PT J
AU Yuan, MZ
   Li, F
   Tian, X
   Wang, W
   Jia, M
   Wang, XF
   Liu, GW
AF Yuan, Mei-zhen
   Li, Feng
   Tian, Xin
   Wang, Wei
   Jia, Man
   Wang, Xue-feng
   Liu, Guang-wei
TI Risk factors for lung infection in stroke patients: a meta-analysis of
   observational studies
SO EXPERT REVIEW OF ANTI-INFECTIVE THERAPY
LA English
DT Review
DE lung infection; pneumonia; risk factors; meta-analysis; stroke;
   stroke-associated pneumonia
ID NOSOCOMIAL PNEUMONIA; ATRIAL-FIBRILLATION; CARE; PREDICTORS; DYSPHAGIA;
   LESIONS
AB Background: The aims of this meta-analysis were to evaluate the risk factors associated with lung infections in stroke patients and to provide evidence for prevention decisions. Methods: We searched the Embase, PubMed, EBSCO and Web of Science databases to collect studies from January 2000 to July 2015. Results: The meta-analysis identified 23 risk factors for lung infections in stroke patients, and the top 5, ranked by order according to odds ratio values (95% confidence interval), were as follows: multiple vertebrobasilar stroke, 22.99 (4.04, 130.83); National Institutes of Health Stroke Scale score >15 points, 14.63 (8.54, 25.08); mechanical ventilation, 10.20 (7.15, 14.57); nasogastric tube use, 9.87 (6.21, 15.70); and dysphagia, 7.50 (2.60, 21.65). Conclusion: Preventive measures should be taken against these risk factors to reduce the incidence of lung infection.
C1 [Yuan, Mei-zhen; Li, Feng; Tian, Xin; Wang, Wei; Wang, Xue-feng; Liu, Guang-wei] Chongqing Med Univ, Affiliated Hosp 1, Dept Neurol, Chongqing 400016, Peoples R China.
   [Jia, Man] Chongqing Med Univ, Affiliated Hosp 1, Dept Obstet & Gynecol, Chongqing 400016, Peoples R China.
RP Liu, GW (通讯作者)，Chongqing Med Univ, Affiliated Hosp 1, Dept Neurol, Chongqing 400016, Peoples R China.
EM 18523438683@163.com
RI Tian, Xin/P-1591-2018
OI Tian, Xin/0000-0003-1552-8919
FU National Clinical Key Specialty Construction Foundation of China
   [2010(305), 2012(649)]; Traditional Chinese Medicine Department of
   Chongqing Health Bureau [2012-1-9]
FX This work was supported by the National Clinical Key Specialty
   Construction Foundation of China [2010(305)], the National Clinical Key
   Specialty Construction Foundation of China [2012(649)] and the
   Traditional Chinese Medicine Department of Chongqing Health Bureau
   [2012-1-9]. The authors have no other relevant affiliations or financial
   involvement with any organization or entity with a financial interest in
   or financial conflict with the subject matter or materials discussed in
   the manuscript apart from those disclosed.
CR Alsumrain M, 2013, J INTENSIVE CARE MED, V28, P118, DOI 10.1177/0885066612437512
   [Anonymous], 1989, Stroke, V20, P1407
   BEGG CB, 1994, BIOMETRICS, V50, P1088, DOI 10.2307/2533446
   Brogan E, 2014, NEUROEPIDEMIOLOGY, V43, P140, DOI 10.1159/000366423
   Chang KC, 2010, CLIN NEUROL NEUROSUR, V112, P296, DOI 10.1016/j.clineuro.2009.12.016
   Chen CM, 2012, AM J PHYS MED REHAB, V91, P211, DOI 10.1097/PHM.0b013e31824661a9
   DiBardino DM, 2015, J CRIT CARE, V30, P40, DOI 10.1016/j.jcrc.2014.07.011
   Ding RY, 2000, DYSPHAGIA, V15, P51, DOI 10.1007/s004550010001
   Divani AA, 2015, NEUROCRIT CARE, V22, P234, DOI 10.1007/s12028-014-0065-x
   Egger M, 1997, BMJ-BRIT MED J, V315, P629, DOI 10.1136/bmj.315.7109.629
   Finlayson O, 2011, NEUROLOGY, V77, P1338, DOI 10.1212/WNL.0b013e31823152b1
   Han J, 2010, NEURAL REGEN RES, V5, P1592, DOI 10.3969/j.issn.1673-5374.2010.20.013
   Harms H, 2013, ACTA NEUROL SCAND, V128, P178, DOI 10.1111/ane.12095
   Higgins JPT, 2003, BRIT MED J, V327, P557, DOI 10.1136/bmj.327.7414.557
   Hilker R, 2003, STROKE, V34, P975, DOI 10.1161/01.STR.0000063373.70993.CD
   Horan TC, 2008, AM J INFECT CONTROL, V36, P309, DOI 10.1016/j.ajic.2008.03.002
   Imai K, 2008, AM J NEURORADIOL, V29, P773, DOI 10.3174/ajnr.A0906
   Katzan IL, 2007, NEUROLOGY, V68, P1938, DOI 10.1212/01.wnl.0000263187.08969.45
   Katzan IL, 2003, NEUROLOGY, V60, P620, DOI 10.1212/01.WNL.0000046586.38284.60
   Kemmling A, 2013, PLOS ONE, V8, DOI 10.1371/journal.pone.0071141
   Kishore AK, 2015, STROKE, V46, P1202, DOI 10.1161/STROKEAHA.114.007843
   Lakshminarayan K, 2010, STROKE, V41, P2849, DOI 10.1161/STROKEAHA.110.597039
   Li F, 2015, EXPERT REV ANTI-INFE, V13, P521, DOI 10.1586/14787210.2015.1019471
   Li L, 2014, WORLD J EMERG MED, V5, P209, DOI [10.5847/wjem.j.1920-8642.2014.03.009, 10.5847/wjem.j.issn.1920-8642.2014.03.009]
   Li Y, 2014, PLOS ONE, V9, DOI [10.1371/journal.pone.0086083, 10.1371/journal.pone.0109665, 10.1371/journal.pone.0094792]
   Lin S, 2011, CEREBROVASC DIS, V31, P419, DOI 10.1159/000323221
   [吕一欣 Lv Yixin], 2005, [中华神经科杂志, Chinese Journal of Neurology], V38, P258
   Maeshima S, 2014, J STROKE CEREBROVASC, V23, P484, DOI 10.1016/j.jstrokecerebrovasdis.2013.04.004
   Marciniak C, 2009, AM J PHYS MED REHAB, V88, P30, DOI 10.1097/PHM.0b013e3181909b73
   Memish ZA, 2000, INFECT CONT HOSP EP, V21, P271, DOI 10.1086/501758
   Ovbiagele Bruce, 2006, J Stroke Cerebrovasc Dis, V15, P209
   Rubo S, 2011, EUR J NEUROL, V33, P509
   Sellars C, 2007, STROKE, V38, P2284, DOI 10.1161/STROKEAHA.106.478156
   Shang Yanchang, 2013, Nan Fang Yi Ke Da Xue Xue Bao, V33, P1615
   Stang A, 2010, EUR J EPIDEMIOL, V25, P603, DOI 10.1007/s10654-010-9491-z
   Steger C, 2004, EUR HEART J, V25, P1734, DOI 10.1016/j.ehj.2004.06.030
   Upadya A, 2004, J CRIT CARE, V19, P16, DOI 10.1016/j.jcrc.2004.02.004
   Walter U, 2007, J NEUROL, V254, P1323, DOI 10.1007/s00415-007-0520-0
   Wang Peng-lian, 2013, Zhonghua Nei Ke Za Zhi, V52, P554
   Ward K, 2010, EUR RESPIR J, V36, P1383, DOI 10.1183/09031936.00010510
   Westendorp WF, 2012, COCHRANE DB SYST REV, DOI 10.1002/14651858.CD008530.pub2
   Willeke FW, 2011, NEUROLOGY, V11, P1471
NR 42
TC 26
Z9 37
U1 0
U2 15
PU TAYLOR & FRANCIS LTD
PI ABINGDON
PA 2-4 PARK SQUARE, MILTON PARK, ABINGDON OR14 4RN, OXON, ENGLAND
SN 1478-7210
EI 1744-8336
J9 EXPERT REV ANTI-INFE
JI Expert Rev. Anti-Infect. Ther.
PY 2015
VL 13
IS 10
BP 1289
EP 1298
DI 10.1586/14787210.2015.1085302
PG 10
WC Infectious Diseases; Microbiology; Pharmacology & Pharmacy
WE Science Citation Index Expanded (SCI-EXPANDED)
SC Infectious Diseases; Microbiology; Pharmacology & Pharmacy
GA CR4RZ
UT WOS:000361326900010
PM 26359533
DA 2022-06-17
ER

PT J
AU Gandolfo, C
   Sukkar, S
   Ceravolo, MG
   Cortinovis, F
   Finocchi, C
   Gradaschi, R
   Orlandoni, P
   Reale, N
   Ricci, S
   Vassallo, D
   Zini, A
AF Gandolfo, Carlo
   Sukkar, Samir
   Ceravolo, Maria Gabriella
   Cortinovis, Fiorenzo
   Finocchi, Cinzia
   Gradaschi, Raffaella
   Orlandoni, Paolo
   Reale, Nicoletta
   Ricci, Stefano
   Vassallo, Daniela
   Zini, Andrea
CA PreDyScore Grp
TI The predictive dysphagia score (PreDyScore) in the short- and
   medium-term post-stroke: a putative tool in PEG indication
SO NEUROLOGICAL SCIENCES
LA English
DT Article
DE Stroke; PEG; Dysphagia; BMI; Aspiration pneumonia; mRS
ID ACUTE ISCHEMIC-STROKE; OROPHARYNGEAL DYSPHAGIA; PROLONGED DYSPHAGIA;
   NATURAL-HISTORY; ASPIRATION; CONSEQUENCES; DIAGNOSIS
AB PurposeWe performed an evaluation of dysphagia in an unselected series of strokes to identify factors causing persisting dysphagia at 1month after onset and to formulate a predictive score.MethodsWe evaluated the association between dysphagia and clinical aspects (univariate analysis) at the 7th and 30th days after admission. We performed a multivariate logistic regression at the 30th day on the factors that were significant. We computed a simple score for predicting persistent dysphagia.ResultsWe recruited 249 patients. At the 7th day, 94 patients were dysphagic (37.75%). Factors associated with dysphagia included TACI (OR 3.85), mRS >= 3 (OR 4.45), malnutrition (OR 2.69), and BMI >= 20 (OR 0.52). At the 30th day, 217 patients remained in the study, and dysphagia persisted in 75 (36.76%). The factors that were associated with dysphagia were age >74years (OR 1.99), TACI (OR 5.82), mRS score >= 3 (OR 4.31), malnutrition (OR 3.27), and BMI >= 20 (OR 0.45). The multivariate analysis indicated that mRS >= 3 (OR 1.80) and BMI >= 20 (OR 0.45) remained significantly associated with dysphagia. The best correlation with dysphagia was the sum of mRS and the reciprocal of the BMI multiplied by 100 ((mRS+1/BMI)x100). We named this score PreDyScore that ranged between 3.7 and 10.47. Using <6 and >8 as cutoffs, the sensitivity was 67.03%, and the specificity 95.65%.ConclusionBMI <20 and mRS >= 3 are easily measurable bedside predictive factors of persistent dysphagia. PreDyScore showed good sensitivity and very good specificity and enables the prediction of persistent dysphagia with great accuracy in any clinical setting.
C1 [Gandolfo, Carlo; Finocchi, Cinzia; Reale, Nicoletta] Univ Genoa, Clin Neurol, Genoa, Italy.
   [Gandolfo, Carlo; Finocchi, Cinzia; Reale, Nicoletta] Osped Policlin San Martino, IRCCS Oncol & Neurol, Genoa, Italy.
   [Sukkar, Samir; Gradaschi, Raffaella] Osped Policlin San Martino, IRCCS Oncol & Neurol, Unita Operativa Dietet & Nutr Clin, Genoa, Italy.
   [Ceravolo, Maria Gabriella] Osped Riuniti Ancona, Azienda Osped Univ, Clin Riabilitaz, Ancona, Italy.
   [Cortinovis, Fiorenzo] ASST Papa Giovanni XXIII, Malattie Endocrine Dietet Nutr Clin & Disturbi Al, Bergamo, Italy.
   [Orlandoni, Paolo] INRCA Ancona, IRCCS, Unita Operativa Nutriz Clin, Ancona, Italy.
   [Ricci, Stefano] USL Umbria 1, Unita Operativa Neurol, Perugia, Italy.
   [Vassallo, Daniela] Azienda Osped Ordine Mauriziano, Unita Operativa Dietol & Nutr Clin, Turin, Italy.
   [Zini, Andrea] Bologna AUSL, UOC Neurol, IRCCS Ist Sci Neurol, Bologna, Italy.
RP Gandolfo, C (通讯作者)，Univ Genoa, Clin Neurol, Genoa, Italy.; Gandolfo, C (通讯作者)，Osped Policlin San Martino, IRCCS Oncol & Neurol, Genoa, Italy.
EM gandcaci@unige.it; samir.sukkar@hsanmartino.it; m.g.ceravolo@univpm.it;
   fcortinovis@asst-pg23.it; cfinocchi@neurologia.unige.it;
   raffaella.gradaschi@hsanmartino.it; p.orlandoni@inrca.it;
   alice@neurologia.unige.it; stefano.ricci@uslumbria1.it;
   daniela.vassallo@unito.it; a.zini@ausl.bologna.it
RI sukkar, samir/AAB-1850-2021; Zini, Andrea/K-1136-2014; orlandoni,
   paolo/AAB-3055-2021; Finocchi, Cinzia/AAA-7409-2020
OI sukkar, samir/0000-0003-4194-1547; Zini, Andrea/0000-0003-1486-4507;
   Finocchi, Cinzia/0000-0003-4385-1203; ORLANDONI,
   PAOLO/0000-0003-1786-6743
CR Aslanyan S, 2004, EUR J NEUROL, V11, P49, DOI 10.1046/j.1468-1331.2003.00749.x
   Barbiera F, 2009, MEDITERR J NUTR META, V2, P49, DOI 10.1007/s12349-009-0043-9
   BARER DH, 1989, J NEUROL NEUROSUR PS, V52, P236, DOI 10.1136/jnnp.52.2.236
   Bouziana SD, 2011, J NUTR METAB, V2011, DOI 10.1155/2011/167898
   Broadley S, 2005, DYSPHAGIA, V20, P303, DOI 10.1007/s00455-005-0032-y
   Broadley S, 2003, J CLIN NEUROSCI, V10, P300, DOI 10.1016/S0967-5868(03)00022-5
   Burgos R, 2018, CLIN NUTR, V37, P354, DOI 10.1016/j.clnu.2017.09.003
   Crary Michael A, 2006, J Stroke Cerebrovasc Dis, V15, P164, DOI 10.1016/j.jstrokecerebrovasdis.2006.05.006
   Davalos A, 1996, STROKE, V27, P1028, DOI 10.1161/01.STR.27.6.1028
   Dennis M, 2003, STROKE, V34, P1450, DOI 10.1161/01.STR.0000074037.49197.8C
   Dennis MS, 2005, EFFECT TIMING METHOD, V365, P764, DOI DOI 10.1016/S0140-6736(05)17983-5
   DEPIPPO KL, 1992, ARCH NEUROL-CHICAGO, V49, P1259, DOI 10.1001/archneur.1992.00530360057018
   Falsetti P, 2009, J STROKE CEREBROVASC, V18, P329, DOI 10.1016/j.jstrokecerebrovasdis.2009.01.009
   Gariballa SE, 1998, AM J CLIN NUTR, V68, P275, DOI 10.1093/ajcn/68.2.275
   George BP, 2017, STROKE, V48, P420, DOI 10.1161/STROKEAHA.116.015119
   Han TR, 2008, DYSPHAGIA, V23, P59, DOI 10.1007/s00455-007-9097-0
   HOLAS MA, 1994, ARCH NEUROL-CHICAGO, V51, P1051, DOI 10.1001/archneur.1994.00540220099020
   Holloway RG, 2014, STROKE, V45, P1887, DOI 10.1161/STR.0000000000000015
   Ickenstein GW, 2012, J STROKE CEREBROVASC, V21, P569, DOI 10.1016/j.jstrokecerebrovasdis.2011.01.004
   KIDD D, 1995, QJM-MON J ASSOC PHYS, V88, P409
   Mann G, 2001, DYSPHAGIA, V16, P208, DOI 10.1007/s00455-001-0069-5
   Mari F, 1997, J NEUROL NEUROSUR PS, V63, P456, DOI 10.1136/jnnp.63.4.456
   Martino R, 2000, DYSPHAGIA, V15, P19, DOI 10.1007/s004559910006
   Martino R, 2005, STROKE, V36, P2756, DOI 10.1161/01.STR.0000190056.76543.eb
   ODDERSON IR, 1995, ARCH PHYS MED REHAB, V76, P1130, DOI 10.1016/S0003-9993(95)80121-9
   Perry L, 2001, DYSPHAGIA, V16, P7, DOI 10.1007/s004550000047
   Quinn TJ, 2009, INT J STROKE, V4, P200, DOI 10.1111/j.1747-4949.2009.00271.x
   Suiter DM, 2008, DYSPHAGIA, V23, P244, DOI 10.1007/s00455-007-9127-y
   Teasell Robert W., 1994, Dysphagia, V9, P35
   Trapl M, 2007, STROKE, V38, P2948, DOI 10.1161/STROKEAHA.107.483933
   Travalca Cupillo B, 2001, DISFAGIA EAT QUANDO
   Warlow CP, 1997, STROKE PRACTICAL GUI
   Wilson JTL, 2005, STROKE, V36, P777, DOI 10.1161/01.STR.0000157596.13234.95
NR 33
TC 5
Z9 5
U1 0
U2 3
PU SPRINGER-VERLAG ITALIA SRL
PI MILAN
PA VIA DECEMBRIO, 28, MILAN, 20137, ITALY
SN 1590-1874
EI 1590-3478
J9 NEUROL SCI
JI Neurol. Sci.
PD AUG
PY 2019
VL 40
IS 8
BP 1619
EP 1626
DI 10.1007/s10072-019-03896-2
PG 8
WC Clinical Neurology; Neurosciences
WE Science Citation Index Expanded (SCI-EXPANDED)
SC Neurosciences & Neurology
GA IJ2CO
UT WOS:000475706000013
PM 31004231
DA 2022-06-17
ER

PT J
AU Huang, YC
   Hsu, TW
   Leong, CP
   Hsieh, HC
   Lin, WC
AF Huang, Yu-Chi
   Hsu, Tun-Wei
   Leong, Chau-Peng
   Hsieh, Han-Chin
   Lin, Wei-Che
TI Clinical Effects and Differences in Neural Function Connectivity
   Revealed by MRI in Subacute Hemispheric and Brainstem Infarction
   Patients With Dysphagia After Swallowing Therapy
SO FRONTIERS IN NEUROSCIENCE
LA English
DT Article
DE dysphagia; stroke; swallowing therapy; videofluoroscopy; magnetic
   resonance imaging
ID CEREBRAL CORTICAL REPRESENTATION; STROKE PATIENTS; OROPHARYNGEAL
   DYSPHAGIA; MOTOR CORTEX; PNEUMONIA; ASPIRATION; ACTIVATION; DIAGNOSIS;
   HUMANS; REORGANIZATION
AB Background: Early detection and intervention for post-stroke dysphagia could reduce the incidence of pulmonary complications and mortality. The aims of this study were to investigate the benefits of swallowing therapy in swallowing function and brain neuro-plasticity and to explore the relationship between swallowing function recovery and neuro-plasticity after swallowing therapy in cerebral and brainstem stroke patients with dysphagia.
   Methods: We collected 17 subacute stroke patients with dysphagia (11 cerebral stroke patients with a median age of 76 years and 6 brainstem stroke patients with a median age of 70 years). Each patient received swallowing therapies during hospitalization. For each patient, functional oral intake scale (FOIS), functional dysphagia scale (FDS) and 8-point penetration-aspiration scale (PAS) in videofluoroscopy swallowing study (VFSS), and brain functional magnetic resonance imaging (fMRI) were evaluated before and after treatment.
   Results: FOIS (p = 0.003 in hemispheric group and p = 0.039 in brainstem group) and FDS (p = 0.006 in hemispheric group and p = 0.028 in brainstem group) were both significantly improved after treatment in hemispheric and brainstem stroke patients. In hemispheric stroke patients, changes in FOIS were related to changes of functional brain connectivity in the ventral default mode network (vDMN) of the precuneus in brain functional MRI (fMRI). In brainstem stroke patients, changes in FOIS were related to changes of functional brain connectivity in the left sensorimotor network (LSMN) of the left postcentral region characterized by brain fMRI.
   Conclusion: Both hemispheric and brainstem stroke patients with different swallowing difficulties showed improvements after swallowing training. For these two dysphagic stroke groups with corresponding etiologies, swallowing therapy could contribute to different functional neuroplasticity.
C1 [Huang, Yu-Chi; Leong, Chau-Peng; Hsieh, Han-Chin] Chang Gung Univ, Kaohsiung Chang Gung Mem Hosp, Coll Med, Dept Phys Med & Rehabil, Kaohsiung, Taiwan.
   [Hsu, Tun-Wei] Taipei Vet Gen Hosp, Dept Diagnost Radiol, Taipei, Taiwan.
   [Lin, Wei-Che] Chang Gung Univ, Coll Med, Kaohsiung Chang Gung Mem Hosp, Dept Diagnost Radiol, Kaohsiung, Taiwan.
RP Lin, WC (通讯作者)，Chang Gung Univ, Coll Med, Kaohsiung Chang Gung Mem Hosp, Dept Diagnost Radiol, Kaohsiung, Taiwan.
EM u64lin@yahoo.com.tw
OI Hsu, Tun-Wei/0000-0002-4614-6449
FU National Science Council [NMRPG896021-3:NSC 99-2314-B-182A-021- 1090
   MY3]; Taiwan National Science Council
FX This work was supported by funds from the National Science Council
   (NMRPG896021-3: NSC 99-2314-B-182A-021- 1090 MY3). This study was
   supported by grants from the Taiwan National Science Council.
CR Babaei A, 2013, NEUROIMAGE, V76, P33, DOI 10.1016/j.neuroimage.2013.01.037
   BARER DH, 1989, J NEUROL NEUROSUR PS, V52, P236, DOI 10.1136/jnnp.52.2.236
   BELL AJ, 1995, NEURAL COMPUT, V7, P1129, DOI 10.1162/neco.1995.7.6.1129
   Betzler F., 2009, NEUROIMAGE S, V47, pS39, DOI [10.1016/S1053-8119(09)70471-9, DOI 10.1016/S1053-8119(09)70471-9]
   Brotherton AM, 2007, J HUM NUTR DIET, V20, P513, DOI 10.1111/j.1365-277X.2007.00827.x
   Byeon Haewon, 2016, J Phys Ther Sci, V28, P1809, DOI 10.1589/jpts.28.1809
   Calhoun VD, 2001, HUM BRAIN MAPP, V14, P140, DOI 10.1002/hbm.1048
   Carnaby G, 2006, LANCET NEUROL, V5, P31, DOI 10.1016/S1474-4422(05)70252-0
   Chen PC, 2016, J ADV NURS, V72, P2575, DOI 10.1111/jan.13013
   Chenji S, 2016, PLOS ONE, V11, DOI 10.1371/journal.pone.0157443
   Crary MA, 2005, ARCH PHYS MED REHAB, V86, P1516, DOI 10.1016/j.apmr.2004.11.049
   Croghan John E., 1994, Dysphagia, V9, P141, DOI 10.1007/BF00341256
   Dehaghani SE, 2016, J RES MED SCI, V21
   Dennis MS, 2005, EFFECT TIMING METHOD, V365, P764, DOI DOI 10.1016/S0140-6736(05)17983-5
   Doggett DL, 2001, DYSPHAGIA, V16, P279, DOI 10.1007/s00455-001-0087-3
   Dziewas R, 2004, J NEUROL NEUROSUR PS, V75, P852, DOI 10.1136/jnnp.2003.019075
   Falsetti P, 2009, J STROKE CEREBROVASC, V18, P329, DOI 10.1016/j.jstrokecerebrovasdis.2009.01.009
   Foley N, 2008, AGE AGEING, V37, P258, DOI 10.1093/ageing/afn064
   Freed M L, 2001, Respir Care, V46, P466
   Hamdy S, 1999, AM J PHYSIOL-GASTR L, V277, pG219, DOI 10.1152/ajpgi.1999.277.1.G219
   Hamdy S, 1996, NAT MED, V2, P1217, DOI 10.1038/nm1196-1217
   Hamdy S, 1997, LANCET, V350, P686, DOI 10.1016/S0140-6736(97)02068-0
   Hamdy S, 1998, GASTROENTEROLOGY, V115, P1104, DOI 10.1016/S0016-5085(98)70081-2
   Hamdy S, 1998, NAT NEUROSCI, V1, P64, DOI 10.1038/264
   Himberg J, 2004, NEUROIMAGE, V22, P1214, DOI 10.1016/j.neuroimage.2004.03.027
   HORNER J, 1991, ARCH NEUROL-CHICAGO, V48, P1170, DOI 10.1001/archneur.1991.00530230078026
   Jestrovic I, 2016, BRAIN RES, V1652, P158, DOI 10.1016/j.brainres.2016.09.041
   JOHNSON ER, 1993, ARCH PHYS MED REHAB, V74, P973
   Kern MK, 2001, AM J PHYSIOL-GASTR L, V280, pG354, DOI 10.1152/ajpgi.2001.280.3.G354
   Kim SY, 2014, DYSPHAGIA, V29, P444, DOI 10.1007/s00455-014-9525-x
   Kober SE, 2015, FRONT NEUROL, V6, DOI 10.3389/fneur.2015.00151
   Lee KW, 2014, ANN REHABIL MED-ARM, V38, P153, DOI 10.5535/arm.2014.38.2.153
   Li S, 2009, J NEUROL NEUROSUR PS, V80, P1320, DOI 10.1136/jnnp.2009.176214
   Li SS, 2014, NEUROREHAB NEURAL RE, V28, P260, DOI 10.1177/1545968313508227
   Luan B, 2013, PLOS ONE, V8, DOI 10.1371/journal.pone.0073577
   Maeshima S, 2014, J STROKE CEREBROVASC, V23, P484, DOI 10.1016/j.jstrokecerebrovasdis.2013.04.004
   Malandraki GA, 2011, HEAD NECK-J SCI SPEC, V33, pS14, DOI 10.1002/hed.21903
   Malandraki GA, 2009, HUM BRAIN MAPP, V30, P3209, DOI 10.1002/hbm.20743
   Martin RE, 2001, J NEUROPHYSIOL, V85, P938, DOI 10.1152/jn.2001.85.2.938
   Martin Ruth E., 1993, Dysphagia, V8, P195, DOI 10.1007/BF01354538
   Martino R, 2005, STROKE, V36, P2756, DOI 10.1161/01.STR.0000190056.76543.eb
   Mihai PG, 2016, NEUROIMAGE-CLIN, V12, P1013, DOI 10.1016/j.nicl.2016.05.006
   Moon HI, 2012, ANN REHABIL MED-ARM, V36, P347, DOI 10.5535/arm.2012.36.3.347
   Mosier K, 1999, LARYNGOSCOPE, V109, P1417, DOI 10.1097/00005537-199909000-00011
   Mosier KM, 1999, AM J NEURORADIOL, V20, P1520
   Paciaroni M, 2004, EUR NEUROL, V51, P162, DOI 10.1159/000077663
   Poorjavad M, 2014, STROKE RES TREAT, V2014, DOI 10.1155/2014/918057
   ROBBINS JA, 1993, ARCH PHYS MED REHAB, V74, P1295, DOI 10.1016/0003-9993(93)90082-L
   Rosenbek JC, 1996, DYSPHAGIA, V11, P93, DOI 10.1007/BF00417897
   Shirer WR, 2012, CEREB CORTEX, V22, P158, DOI 10.1093/cercor/bhr099
   Smithard DG, 2007, AGE AGEING, V36, P90, DOI 10.1093/ageing/afl149
   Soros P, 2009, HUM BRAIN MAPP, V30, P2426, DOI 10.1002/hbm.20680
   Stevens MC, 2009, HUM BRAIN MAPP, V30, P24, DOI 10.1002/hbm.20478
   Sung DH, 2001, ARCH PHYS MED REHAB, V82, P671, DOI 10.1053/apmr.2001.21975
   TEISMANN IK, 2009, BMC NEUROSCI, V10
   Teismann IK, 2011, BMC NEUROL, V11, DOI 10.1186/1471-2377-11-34
   Tzourio-Mazoyer N, 2002, NEUROIMAGE, V15, P273, DOI 10.1006/nimg.2001.0978
   Vahdat S, 2011, J NEUROSCI, V31, P16907, DOI 10.1523/JNEUROSCI.2737-11.2011
   Walter U, 2007, J NEUROL, V254, P1323, DOI 10.1007/s00415-007-0520-0
NR 59
TC 3
Z9 4
U1 2
U2 11
PU FRONTIERS MEDIA SA
PI LAUSANNE
PA AVENUE DU TRIBUNAL FEDERAL 34, LAUSANNE, CH-1015, SWITZERLAND
SN 1662-453X
J9 FRONT NEUROSCI-SWITZ
JI Front. Neurosci.
PD JUL 20
PY 2018
VL 12
AR 488
DI 10.3389/fnins.2018.00488
PG 11
WC Neurosciences
WE Science Citation Index Expanded (SCI-EXPANDED)
SC Neurosciences & Neurology
GA GN8JA
UT WOS:000439405100001
PM 30079009
OA gold, Green Published
DA 2022-06-17
ER

PT J
AU Juan, J
   Hind, J
   Jones, C
   McCulloch, T
   Gangnon, R
   Robbins, J
AF Juan, Junerose
   Hind, Jacqueline
   Jones, Corinne
   McCulloch, Timothy
   Gangnon, Ron
   Robbins, JoAnne
TI Case Study: Application of Isometric Progressive Resistance
   Oropharyngeal Therapy Using the Madison Oral Strengthening Therapeutic
   Device
SO TOPICS IN STROKE REHABILITATION
LA English
DT Article
DE deglutition; dysphagia; rehabilitation; strengthening; stroke
ID QOL OUTCOMES TOOL; SWAL-QOL; DYSPHAGIA; STROKE; EXERCISE; ADULTS; HEAD;
   PNEUMONIA
AB Purpose: Isometric progressive resistance oropharyngeal (I-PRO) therapy improves swallowing function; however, current devices utilize a single sensor that provides limited information or are prohibitively expensive. This single-subject study presents results of I-PRO therapy, detraining, and maintenance using the 5-sensor Madison Oral Strengthening Therapeutic (MOST) device combined with upper esophageal sphincter (UES) dilatation. Methods: A 56-year-old female nurse who was 27 months post stroke and subsequent to traditional behavioral interventions and UES dilatations presented limited to gastrostomy tube intake only and expectorating all saliva. She completed 8 weeks of I-PRO therapy, 5 weeks of detraining, and 9 weeks of I-PRO maintenance (reduced frequency) followed by a third UES dilatation post intervention. Data included diet inventory, lingual pressures (MOST), lingual volume (magnetic resonance imaging), postswallow residue (videofluoroscopy), UES and pharyngeal pressures (high-resolution manometry), and quality of life (QOL). Results: Findings after 8 weeks of I-PRO therapy were progression to general oral diet, 15 lb weight gain, increased isometric pressures (Delta > 16 kPa) with transference to swallowing pressures, increased lingual volume (8.3%), reduced pharyngeal wall residue (P = .03), increased pharyngeal pressures (Delta > 43 mm Hg) and increased UES opening (nadir) pressures(Delta > 9 mm Hg) with improved temporopressure coordination across the pharynx, and improved QOL. After detraining, decreased isometric pressures and reduced UES opening were noted. After I-PRO maintenance, isometric anterior lingual pressures returned to levels noted after the 8 weeks of intervention. Conclusion: I-PRO therapy, facilitated by the MOST device combined with instrumental UES dilatation, improved swallow safety, increased oropharyngeal intake, and facilitated UES opening while enriching QOL.
C1 [Juan, Junerose; Hind, Jacqueline; Robbins, JoAnne] Univ Wisconsin, Dept Med, Madison, WI USA.
   [Juan, Junerose; Hind, Jacqueline; Robbins, JoAnne] William S Middleton Mem Vet Adm Med Ctr, Geriatr Res Educ Clin Ctr, Madison, WI USA.
   [Jones, Corinne; McCulloch, Timothy] Univ Wisconsin, Dept Surg, Madison, WI USA.
   [Gangnon, Ron] Univ Wisconsin, Dept Biostat & Med Informat, Madison, WI USA.
RP Juan, J (通讯作者)，Univ Wisconsin, Dept Med, Madison, WI USA.
RI Jones, Corinne/K-7775-2019
OI Gangnon, Ronald/0000-0003-2587-6714
FU VA Merit Grant [C4796R]; NATIONAL INSTITUTE OF GENERAL MEDICAL SCIENCES
   [T32GM007507] Funding Source: NIH RePORTER; NATIONAL INSTITUTE ON
   DEAFNESS AND OTHER COMMUNICATION DISORDERS [R33DC011130, R21DC011130]
   Funding Source: NIH RePORTER
FX This article is the result of work supported by VA Merit Grant C4796R
   and resources at the Geriatric Research, Education, and Clinical Center
   (GRECC) in the William S. Middleton Memorial Veterans Hospital. This is
   GRECC manuscript #09. The senior author, Dr. Robbins, serves in a
   leadership position for Swallow Solutions, LLC, and is an equity holder.
CR [Anonymous], 1990, MED SCI SPORT EXER, V22, P265
   Banaszynski K, 2012, DYSPH RES SOC TOR CA
   Block G, 1990, Epidemiology, V1, P58, DOI 10.1097/00001648-199001000-00013
   Clark HM, 2009, J SPEECH LANG HEAR R, V52, P1034, DOI 10.1044/1092-4388(2009/08-0062)
   Daniels SK, 2006, J REHABIL RES DEV, V43, P347, DOI 10.1682/JRRD.2005.01.0024
   FIATARONE MA, 1990, JAMA-J AM MED ASSOC, V263, P3029, DOI 10.1001/jama.263.22.3029
   Han TR, 2008, DYSPHAGIA, V23, P59, DOI 10.1007/s00455-007-9097-0
   Hewitt A, 2008, DYSPHAGIA, V23, P16, DOI 10.1007/s00455-007-9089-0
   Hind JA, 2001, ARCH PHYS MED REHAB, V82, P1661, DOI 10.1053/apmr.2001.28006
   Ickenstein GW, 2010, J NEUROL, V257, P1492, DOI 10.1007/s00415-010-5558-8
   Lazarus Cathy, 2006, Seminars in Speech and Language, V27, P260, DOI 10.1055/s-2006-955116
   LIST MA, 1990, CANCER, V66, P564, DOI 10.1002/1097-0142(19900801)66:3<564::AID-CNCR2820660326>3.0.CO;2-D
   Logemann JA, 1997, HEAD NECK-J SCI SPEC, V19, P535, DOI 10.1002/(SICI)1097-0347(199709)19:6<535::AID-HED11>3.0.CO;2-4
   Marik PE, 2003, CHEST, V124, P328, DOI 10.1378/chest.124.1.328
   Martino R, 2005, STROKE, V36, P2756, DOI 10.1161/01.STR.0000190056.76543.eb
   McHorney CA, 2000, DYSPHAGIA, V15, P115, DOI 10.1007/s004550010012
   McHorney CA, 2000, DYSPHAGIA, V15, P122, DOI 10.1007/s004550010013
   McHorney CA, 2002, DYSPHAGIA, V17, P97, DOI 10.1007/s00455-001-0109-1
   McNair PJ, 1996, BRIT J SPORT MED, V30, P243, DOI 10.1136/bjsm.30.3.243
   Mielens JD, 2011, DYSPHAGIA, V26, P3, DOI 10.1007/s00455-010-9320-2
   Nasreddine ZS, 2005, J AM GERIATR SOC, V53, P695, DOI 10.1111/j.1532-5415.2005.53221.x
   Palmer JB, 2000, AM FAM PHYSICIAN, V61, P2453
   Pikus L, 2003, AM J ROENTGENOL, V180, P1613, DOI 10.2214/ajr.180.6.1801613
   Robbins J, 1999, DYSPHAGIA, V14, P228, DOI 10.1007/PL00009610
   Robbins J HJ, 2010, SHORT COURS AM SPEEC
   Robbins J, 2007, ARCH PHYS MED REHAB, V88, P150, DOI 10.1016/j.apmr.2006.11.002
   Rosenbek JC, 1996, DYSPHAGIA, V11, P93, DOI 10.1007/BF00417897
   Teasell R, 2002, DYSPHAGIA, V17, P115, DOI 10.1007/s00455-001-0110-8
   Tokunaga T, 2008, GERIATR GERONTOL INT, V8, P19, DOI 10.1111/j.1447-0594.2008.00442.x
   Trappe S, 2002, J GERONTOL A-BIOL, V57, pB138, DOI 10.1093/gerona/57.4.B138
   Verschuren O, 2011, PHYS THER, V91, P1130, DOI 10.2522/ptj.20100356
NR 31
TC 9
Z9 9
U1 0
U2 12
PU TAYLOR & FRANCIS LTD
PI ABINGDON
PA 2-4 PARK SQUARE, MILTON PARK, ABINGDON OR14 4RN, OXON, ENGLAND
SN 1074-9357
EI 1945-5119
J9 TOP STROKE REHABIL
JI Top. Stroke Rehabil.
PD SEP-OCT
PY 2013
VL 20
IS 5
BP 450
EP 470
DI 10.1310/tsr2005-450
PG 21
WC Rehabilitation
WE Science Citation Index Expanded (SCI-EXPANDED)
SC Rehabilitation
GA 231WE
UT WOS:000325448300009
PM 24091287
OA Green Accepted
DA 2022-06-17
ER

PT J
AU Bijani, B
   Mozhdehipanah, H
   Jahanihashemi, H
   Azizi, S
AF Bijani, Behzad
   Mozhdehipanah, Hossein
   Jahanihashemi, Hassan
   Azizi, Samaneh
TI The impact of pneumonia on hospital stay among patients hospitalized for
   acute stroke
SO NEUROSCIENCES
LA English
DT Article
ID ACUTE ISCHEMIC-STROKE; RISK-FACTORS; PREDICTORS; REHABILITATION;
   INFECTIONS; MORTALITY; LENGTH; COST; CARE
AB Objectives: To determine the impact of pneumonia on length of hospital stay in cases of acute stroke.
   Methods: This was a retrospective cross-sectional study on 368 stroke patients admitted with a diagnosis of stroke at the Avicenna Hospital, Qazvin, Iran between January 2010 and March 2011. By reviewing the hospital patient records, the demographic characteristics, stroke characteristics, and complications of stroke in these patients were determined during their hospital stay. In surviving patients, the impact of each variable on length of hospital stay was calculated by logistic regression analysis and the Log-Rank test.
   Results: Patients with pneumonia during the post stroke period had an increased length of hospital stay (11.5 +/- 6.4 days), compared with other patients (7.2 +/- 4.1 days), (p=0.0005). Multiple logistic regression analysis showed a significant association between length of hospital stay and urinary tract infection (p=0.001), steroid consumption (p=0.028), index of stroke severity (p=0.039), pneumonia (p=0.042), and swallowing disorder (p=0.048).
   Conclusion: Considering the impact of pneumonia on the length of hospital stay and its consequences, prophylactic activities, rapid diagnosis, and treatment of pneumonia may improve outcome and reduce costs in stroke patients.
C1 [Bijani, Behzad] Qazvin Univ Med Sci, Dept Infect Dis, Qazvin 3419759811, Iran.
   [Mozhdehipanah, Hossein] Qazvin Univ Med Sci, Dept Neurol, Qazvin 3419759811, Iran.
   [Jahanihashemi, Hassan] Qazvin Univ Med Sci, Dept Biostat, Qazvin 3419759811, Iran.
   [Azizi, Samaneh] Qazvin Univ Med Sci, Dept Hlth Affairs, Qazvin 3419759811, Iran.
RP Jahanihashemi, H (通讯作者)，Qazvin Univ Med Sci, Sch Med, Dept Biostat, Shahid Bahonar Blvd, Qazvin 3419759811, Iran.
EM jahanihashemi@yahoo.com
RI Mozhdehipanah, Hossein/M-9278-2017; Bijani, Behzad/K-1701-2017;
   Jahanihashemi, Hassan/L-9189-2017
OI Mozhdehipanah, Hossein/0000-0002-7380-3344; Bijani,
   Behzad/0000-0003-1789-3055; Jahanihashemi, Hassan/0000-0003-1130-0693
CR Adams C, 2006, J NURSE PRACTITIONER, V2, P533
   Adams HP, 2003, STROKE, V34, P1056, DOI 10.1161/01.STR.0000064841.47697.22
   Al-Eithan MH, 2011, NEUROSCIENCES, V16, P253
   Doshi V. S., 2003, SMJ Singapore Medical Journal, V44, P643
   Han DS, 2008, J REHABIL MED, V40, P844, DOI 10.2340/16501977-0275
   Hanley Daniel, 2004, J Stroke Cerebrovasc Dis, V13, P196, DOI 10.1016/j.jstrokecerebrovasdis.2004.05.002
   Harms H, 2008, PLOS ONE, V3, DOI 10.1371/journal.pone.0002158
   Hassan A., 2006, SMJ Singapore Medical Journal, V47, P204
   Heuschmann PU, 2004, ARCH INTERN MED, V164, P1761, DOI 10.1001/archinte.164.16.1761
   Hilker R, 2003, STROKE, V34, P975, DOI 10.1161/01.STR.0000063373.70993.CD
   Katzan IL, 2003, NEUROLOGY, V60, P620, DOI 10.1212/01.WNL.0000046586.38284.60
   Khan Sarosh A, 2004, Neurosciences (Riyadh), V9, P223
   Langdon PC, 2007, J CLIN NEUROSCI, V14, P630, DOI 10.1016/j.jocn.2006.04.009
   Manousakis G, 2009, CURR NEUROL NEUROSCI, V9, P28, DOI 10.1007/s11910-009-0005-x
   Mufti MH, 2000, SAUDI MED J, V21, P321
   Ovbiagele Bruce, 2006, J Stroke Cerebrovasc Dis, V15, P209
   Perera MN, 2006, J CLIN NEUROSCI, V13, P1, DOI 10.1016/j.jocn.2005.07.005
   Prass K, 2003, J EXP MED, V198, P725, DOI 10.1084/jem.20021098
   Qureshi AI, 2007, STROKE, V38, P2180, DOI 10.1161/STROKEAHA.106.467506
   Roth EJ, 2001, STROKE, V32, P523, DOI 10.1161/01.STR.32.2.523
   Saxena SK, 2006, ACTA NEUROL SCAND, V114, P307, DOI 10.1111/j.1600-0404.2006.00701.x
   Sellars C, 2007, STROKE, V38, P2284, DOI 10.1161/STROKEAHA.106.478156
   Spratt N, 2003, J CLIN NEUROSCI, V10, P665, DOI 10.1016/j.jocn.2002.12.001
NR 23
TC 8
Z9 8
U1 0
U2 5
PU RIYADH ARMED FORCES HOSPITAL
PI RIYADH
PA PO BOX 7897, RIYADH, KSA 11159, SAUDI ARABIA
SN 1319-6138
J9 NEUROSCIENCES
JI Neurosciences
PD APR
PY 2014
VL 19
IS 2
BP 118
EP 123
PG 6
WC Clinical Neurology
WE Science Citation Index Expanded (SCI-EXPANDED)
SC Neurosciences & Neurology
GA AF9AI
UT WOS:000335006800007
PM 24739408
DA 2022-06-17
ER

PT J
AU Xu, ZQ
   Gu, YQ
   Li, JX
   Wang, CM
   Wang, R
   Huang, Y
   Zhang, J
AF Xu, Zeqin
   Gu, Yongquan
   Li, Jianxin
   Wang, Chunmei
   Wang, Rong
   Huang, Ying
   Zhang, Jian
TI Dysphagia and aspiration pneumonia in elderly hospitalization stroke
   patients: Risk factors, cerebral infarction area comparison
SO JOURNAL OF BACK AND MUSCULOSKELETAL REHABILITATION
LA English
DT Article
DE Stroke; dysphagia; deglutition disorders; aspiration pneumonia
ID ACUTE ISCHEMIC-STROKE; LESION LOCATION
AB OBJECTIVE: Stroke is the most common neurological disease that is associated with deglutition disorders. The aim of this study was to analyze dysphagia and aspiration pneumonia risk factors in post-stroke elderly inpatients. METHOD: We consecutively enrolled 212 stroke patients over sixty years of age from July 2014 to June 2015. Seventeen patients were eliminated. Stroke patients' demographics, clinical symptoms and biochemistry data were collected. Modified water swallowing test was used for the assessment of deglutition difficulty. These inpatients were classified into two groups: territorial anterior circulation infarction (n = 114) and territorial posterior circulation infarction (n = 82). Finally, dysphagia and aspiration pneumonia risk factor were analyzed between these two groups. RESULT: Number of previous cerebral infarction, National Institutes of Health Stroke Scale (NIHSS) score, masticatory muscle paralysis, abolition of gag reflex were correlated with the deglutition difficulty in these patients. In addition, NIHSS score (p = 0.017) and dysphagia (p = 0.02) were correlated with aspiration pneumonia. CONCLUSION: In stroke inpatients over sixty years of age, it is necessary to distinguish the patients with multiple previous cerebral infarctions, high NIHSS score, masticatory muscle paralysis, and abolition of gag reflex for early detection and rehabilitation of dysphagia.
C1 [Xu, Zeqin; Gu, Yongquan; Li, Jianxin; Wang, Chunmei; Huang, Ying; Zhang, Jian] Capital Med Univ, Xuanwu Hosp, Dept Vasc Surg, Beijing 100053, Peoples R China.
   [Xu, Zeqin; Gu, Yongquan; Li, Jianxin; Wang, Chunmei; Huang, Ying; Zhang, Jian] Capital Med Univ, Inst Vasc Surg, Beijing 100053, Peoples R China.
   [Wang, Rong] Capital Med Univ, Xuanwu Hosp, Dept Cent Lab, Beijing 100053, Peoples R China.
RP Zhang, J (通讯作者)，Capital Med Univ, Xuanwu Hosp, Dept Vasc Surg, Beijing 100053, Peoples R China.; Zhang, J (通讯作者)，Capital Med Univ, Inst Vasc Surg, Beijing 100053, Peoples R China.
EM zhangjiandoctor@126.com
FU Ministry of Health, P.R. China [201302008]; Beijing Chinese Medical
   Science and Technique Development Foundation Project [JJ2015-09];
   Beijing Clinical Translational Research of Decelluarized Artificial
   Blood Vessels from the Capital Health Research and Development of
   Special Fund [2016-1-2012]
FX The authors would like to thank the Department of Neurology, Xuanwu
   Hospital of Capital Medical University. Financial support was provided
   by the Ministry of Health, P.R. China (No. 201302008), the Beijing
   Chinese Medical Science and Technique Development Foundation Project
   (No. JJ2015-09) and the Beijing Clinical Translational Research of
   Decelluarized Artificial Blood Vessels from the Capital Health Research
   and Development of Special Fund (No. 2016-1-2012).
CR Altman KW, 2007, OTOLARYNG HEAD NECK, V136, P873, DOI 10.1016/j.otohns.2007.02.032
   Altman KW, 2011, OTOLARYNG HEAD NECK, V145, P895, DOI 10.1177/0194599811415803
   Altman KW, 2010, ARCH OTOLARYNGOL, V136, P784, DOI 10.1001/archoto.2010.129
   [Anonymous], 2009, RESPIROLOGY, V14, pS59, DOI [10.1111/j.1440-1843.2009.01578.x, 10.1111/j.1400-1843.2009.1578.x]
   Daniels SK, 1999, DYSPHAGIA, V14, P85, DOI 10.1007/PL00009592
   Daniels SK, 1998, ARCH PHYS MED REHAB, V79, P14, DOI 10.1016/S0003-9993(98)90200-3
   Daniels SK, 2012, STROKE, V43, P892, DOI 10.1161/STROKEAHA.111.640946
   Flowers HL, 2011, CEREBROVASC DIS, V32, P1, DOI 10.1159/000324940
   Galovic M, 2013, STROKE, V44, P2760, DOI 10.1161/STROKEAHA.113.001690
   HORNER J, 1988, NEUROLOGY, V38, P317, DOI 10.1212/WNL.38.2.317
   Jean A, 2001, PHYSIOL REV, V81, P929, DOI 10.1152/physrev.2001.81.2.929
   KIDD D, 1993, Q J MED, V86, P825
   Kim SY, 2014, DYSPHAGIA, V29, P444, DOI 10.1007/s00455-014-9525-x
   Lakshminarayan K, 2010, STROKE, V41, P2849, DOI 10.1161/STROKEAHA.110.597039
   Martino R, 2005, STROKE, V36, P2756, DOI 10.1161/01.STR.0000190056.76543.eb
   Metheny NA, 2006, CRIT CARE MED, V34, P1007, DOI 10.1097/01.CCM.0000206106.65220.59
   Okamura N, 2004, J AM GERIATR SOC, V52, P645, DOI 10.1111/j.1532-5415.2004.52178_4.x
   Rofes L, 2013, NEUROGASTROENT MOTIL, V25, P278, DOI 10.1111/nmo.12112
   Rovira A, 2005, EUR RADIOL, V15, P416, DOI 10.1007/s00330-004-2633-5
   Roy N, 2007, ANN OTO RHINOL LARYN, V116, P858, DOI 10.1177/000348940711601112
   Schrock JW, 2011, ACAD EMERG MED, V18, P584, DOI 10.1111/j.1553-2712.2011.01087.x
   Shinohara Y, 2011, J STROKE CEREBROVASC, V20, pS145, DOI 10.1016/j.jstrokecerebrovasdis.2011.05.014
   Singh S, 2006, POSTGRAD MED J, V82, P383, DOI 10.1136/pgmj.2005.043281
   Smithard DG, 1996, STROKE, V27, P1200, DOI 10.1161/01.STR.27.7.1200
   Somasundaram S, 2014, CEREBROVASC DIS, V37, P217, DOI 10.1159/000358118
   Steinhagen V, 2009, STROKE, V40, P1903, DOI 10.1161/STROKEAHA.108.535468
   Tohara H, 2003, DYSPHAGIA, V18, P126, DOI 10.1007/s00455-002-0095-y
   Warnecke T, 2008, J NEUROL NEUROSUR PS, V79, P312, DOI 10.1136/jnnp.2007.134551
NR 28
TC 8
Z9 11
U1 5
U2 13
PU IOS PRESS
PI AMSTERDAM
PA NIEUWE HEMWEG 6B, 1013 BG AMSTERDAM, NETHERLANDS
SN 1053-8127
EI 1878-6324
J9 J BACK MUSCULOSKELET
JI J. Back Musculoskelet. Rehabil.
PY 2019
VL 32
IS 1
BP 85
EP 91
DI 10.3233/BMR-170801
PG 7
WC Orthopedics; Rehabilitation
WE Science Citation Index Expanded (SCI-EXPANDED)
SC Orthopedics; Rehabilitation
GA HO5AI
UT WOS:000460934600012
PM 30223382
DA 2022-06-17
ER

PT J
AU Arnold, M
   Liesirova, K
   Broeg-Morvay, A
   Meisterernst, J
   Schlager, M
   Mono, ML
   El-Koussy, M
   Kagi, G
   Jung, S
   Sarikaya, H
AF Arnold, Marcel
   Liesirova, Kai
   Broeg-Morvay, Anne
   Meisterernst, Julia
   Schlager, Markus
   Mono, Marie-Luise
   El-Koussy, Marwan
   Kaegi, Georg
   Jung, Simon
   Sarikaya, Hakan
TI Dysphagia in Acute Stroke: Incidence, Burden and Impact on Clinical
   Outcome
SO PLOS ONE
LA English
DT Article
ID ACUTE ISCHEMIC-STROKE; CRITICALLY-ILL PATIENTS; INTENSIVE-CARE-UNIT;
   OROPHARYNGEAL DYSPHAGIA; RESPIRATORY-INFECTIONS; NOSOCOMIAL INFECTIONS;
   ASPIRATION PNEUMONIA; SWALLOWING DISORDERS; POSTSTROKE DYSPHAGIA;
   CIRCULATION STROKES
AB Background
   Reported frequency of post-stroke dysphagia in the literature is highly variable. In view of progress in stroke management, we aimed to assess the current burden of dysphagia in acute ischemic stroke.
   Methods
   We studied 570 consecutive patients treated in a tertiary stroke center. Dysphagia was evaluated by using the Gugging Swallowing Screen (GUSS). We investigated the relationship of dysphagia with pneumonia, length of hospital stay and discharge destination and compared rates of favourable clinical outcome and mortality at 3 months between dysphagic patients and those without dysphagia.
   Results
   Dysphagia was diagnosed in 118 of 570 (20.7%) patients and persisted in 60 (50.9%) at hospital discharge. Thirty-six (30.5%) patients needed nasogastric tube because of severe dysphagia. Stroke severity rather than infarct location was associated with dysphagia. Dysphagic patients suffered more frequently from pneumonia (23.1% vs. 1.1%, p<0.001), stayed longer at monitored stroke unit beds (4.4 +/- 2.8 vs. 2.7 +/- 2.4 days; p<0.001) and were less often discharged to home (19.5% vs. 63.7%, p = 0.001) as compared to those without dysphagia. At 3 months, dysphagic patients less often had a favourable outcome (35.7% vs. 69.7%; p<0.001), less often lived at home (38.8% vs. 76.5%; p<0.001), and more often had died (13.6% vs. 1.6%; p<0.001). Multivariate analyses identified dysphagia to be an independent predictor of discharge destination and institutionalization at 3 months, while severe dysphagia requiring tube placement was strongly associated with mortality.
   Conclusion
   Dysphagia still affects a substantial portion of stroke patients and may have a large impact on clinical outcome, mortality and institutionalization.
C1 [Arnold, Marcel; Liesirova, Kai; Broeg-Morvay, Anne; Meisterernst, Julia; Schlager, Markus; Mono, Marie-Luise; Jung, Simon; Sarikaya, Hakan] Univ Hosp Bern, Dept Neurol, CH-3010 Bern, Switzerland.
   [El-Koussy, Marwan] Univ Hosp Bern, Dept Neuroradiol, CH-3010 Bern, Switzerland.
   [Kaegi, Georg] Kantonsspital, Dept Neurol & Neurophysiol, St Gallen, Switzerland.
RP Arnold, M (通讯作者)，Univ Hosp Bern, Dept Neurol, CH-3010 Bern, Switzerland.
EM marcel.arnold@insel.ch
FU Nestec S.A.
FX This study was supported by Nestec S.A. The funder had no role in study
   design, data collection and analysis, decision to publish, or
   preparation of the manuscript.
CR Altman KW, 2010, ARCH OTOLARYNGOL, V136, P784, DOI 10.1001/archoto.2010.129
   BOGOUSSLAVSKY J, 1988, STROKE, V19, P1083, DOI 10.1161/01.STR.19.9.1083
   Bonilha HS, 2014, DYSPHAGIA, V29, P545, DOI 10.1007/s00455-014-9543-8
   Broadley S, 2003, J CLIN NEUROSCI, V10, P300, DOI 10.1016/S0967-5868(03)00022-5
   Brogan E, 2014, DYSPHAGIA, V29, P340, DOI 10.1007/s00455-013-9514-5
   BROTT T, 1989, STROKE, V20, P864, DOI 10.1161/01.STR.20.7.864
   Carandang R, 2006, JAMA-J AM MED ASSOC, V296, P2939, DOI 10.1001/jama.296.24.2939
   Crary MA, 2005, ARCH PHYS MED REHAB, V86, P1516, DOI 10.1016/j.apmr.2004.11.049
   Daniels SK, 2012, STROKE, V43, P892, DOI 10.1161/STROKEAHA.111.640946
   De Marchis GM, 2011, J NEUROL NEUROSUR PS, V82, P33, DOI 10.1136/jnnp.2010.211151
   Doggett DL, 2001, DYSPHAGIA, V16, P279, DOI 10.1007/s00455-001-0087-3
   Drakulovic MB, 1999, LANCET, V354, P1851, DOI 10.1016/S0140-6736(98)12251-1
   Ellis C, 2012, STROKE, V43, P1429, DOI 10.1161/STROKEAHA.111.647339
   Falsetti P, 2009, J STROKE CEREBROVASC, V18, P329, DOI 10.1016/j.jstrokecerebrovasdis.2009.01.009
   Fang MC, 2014, AM J MED, V127, P608, DOI 10.1016/j.amjmed.2014.03.017
   Finlayson O, 2011, NEUROLOGY, V77, P1338, DOI 10.1212/WNL.0b013e31823152b1
   Fourrier F, 2000, INTENS CARE MED, V26, P1239, DOI 10.1007/s001340000585
   GARNER JS, 1988, AM J INFECT CONTROL, V16, P128, DOI 10.1016/0196-6553(88)90053-3
   Goldhill DR, 2007, AM J CRIT CARE, V16, P50
   Gonzalez-Fernandez Marlis, 2013, Curr Phys Med Rehabil Rep, V1, P187
   Hamdy S, 1997, LANCET, V350, P686, DOI 10.1016/S0140-6736(97)02068-0
   Heckert KD, 2009, STROKE, V40, P1381, DOI 10.1161/STROKEAHA.108.533489
   KIDD D, 1995, QJM-MON J ASSOC PHYS, V88, P409
   Langdon PC, 2009, NEUROEPIDEMIOLOGY, V32, P107, DOI 10.1159/000177036
   Langdon PC, 2007, J CLIN NEUROSCI, V14, P630, DOI 10.1016/j.jocn.2006.04.009
   Langmore SE, 1998, DYSPHAGIA, V13, P69, DOI 10.1007/PL00009559
   Langmore SE, 2002, DYSPHAGIA, V17, P298, DOI 10.1007/s00455-002-0072-5
   Lawrence ES, 2001, STROKE, V32, P1279, DOI 10.1161/01.STR.32.6.1279
   Lee S, 2011, BMJ OPEN, V1, DOI 10.1136/bmjopen-2011-000269
   Li L, 2015, EUR J PHYS REHAB MED, V51, P71
   Mann G, 2000, CEREBROVASC DIS, V10, P380, DOI 10.1159/000016094
   Mann G, 1999, STROKE, V30, P744, DOI 10.1161/01.STR.30.4.744
   Martino R, 2005, STROKE, V36, P2756, DOI 10.1161/01.STR.0000190056.76543.eb
   Meng NH, 2000, AM J PHYS MED REHAB, V79, P170, DOI 10.1097/00002060-200003000-00010
   Metheny NA, 2002, AM J CRIT CARE, V11, P150, DOI 10.4037/ajcc2002.11.2.150
   Milins B, 2003, GERONTOLOGY, V49, P173, DOI 10.1159/000069171
   Momosaki R, 2014, NEUROMODULATION, V17, P637, DOI 10.1111/ner.12137
   Nilsson H, 1998, DYSPHAGIA, V13, P32, DOI 10.1007/PL00009547
   Okubo PCMI, 2012, CEREBROVASC DIS, V33, P501, DOI 10.1159/000336240
   Paciaroni M, 2004, EUR NEUROL, V51, P162, DOI 10.1159/000077663
   Sarikaya H, 2011, STROKE, V42, P2498, DOI 10.1161/STROKEAHA.110.607614
   Sato S, 2008, NEUROLOGY, V70, P2371, DOI 10.1212/01.wnl.0000304346.14354.0b
   Smithard DG, 2007, AGE AGEING, V36, P90, DOI 10.1093/ageing/afl149
   Smithard DG, 1996, STROKE, V27, P1200, DOI 10.1161/01.STR.27.7.1200
   Tatu L, 1998, NEUROLOGY, V50, P1699, DOI 10.1212/WNL.50.6.1699
   Trapl M, 2007, STROKE, V38, P2948, DOI 10.1161/STROKEAHA.107.483933
   Upadya A, 2004, J CRIT CARE, V19, P16, DOI 10.1016/j.jcrc.2004.02.004
   VANSWIETEN JC, 1988, STROKE, V19, P604, DOI 10.1161/01.STR.19.5.604
   VEIS SL, 1985, ARCH PHYS MED REHAB, V66, P372
   Walter U, 2007, J NEUROL, V254, P1323, DOI 10.1007/s00415-007-0520-0
   Wilson RD, 2012, J STROKE CEREBROVASC, V21, P61, DOI 10.1016/j.jstrokecerebrovasdis.2010.05.002
   Yeh SJ, 2011, J NEUROL SCI, V306, P38, DOI 10.1016/j.jns.2011.04.001
NR 52
TC 145
Z9 157
U1 5
U2 29
PU PUBLIC LIBRARY SCIENCE
PI SAN FRANCISCO
PA 1160 BATTERY STREET, STE 100, SAN FRANCISCO, CA 94111 USA
SN 1932-6203
J9 PLOS ONE
JI PLoS One
PD FEB 10
PY 2016
VL 11
IS 2
AR e0148424
DI 10.1371/journal.pone.0148424
PG 11
WC Multidisciplinary Sciences
WE Science Citation Index Expanded (SCI-EXPANDED)
SC Science & Technology - Other Topics
GA DD6PR
UT WOS:000370046600069
PM 26863627
OA Green Published, gold, Green Submitted
DA 2022-06-17
ER

PT J
AU Chumbler, NR
   Williams, LS
   Wells, CK
   Lo, AC
   Nadeau, S
   Peixoto, AJ
   Gorman, M
   Boice, JL
   Concato, J
   Bravata, DM
AF Chumbler, Neale R.
   Williams, Linda S.
   Wells, Carolyn K.
   Lo, Albert C.
   Nadeau, Steven
   Peixoto, Aldo J.
   Gorman, Mark
   Boice, John L.
   Concato, John
   Bravata, Dawn M.
TI Derivation and Validation of a Clinical System for Predicting Pneumonia
   in Acute Stroke
SO NEUROEPIDEMIOLOGY
LA English
DT Article
DE Pneumonia; Stroke; Clinical prediction
ID RISK-FACTORS; DYSPHAGIA; ASPIRATION; INFECTION; DIAGNOSIS; MORTALITY
AB Aims: We derived and validated a clinical prediction rule that can be used to predict post-stroke pneumonia. Methods: We conducted a retrospective cohort study of patients admitted to hospital with a stroke. The cohort was subdivided into a derivation group and a validation group. Within the derivation group, a point scoring system was developed to predict pneumonia based on a logistic regression model. The point scoring system was then tested within the validation group. Results: Of the 1,363 patients with stroke, 10.5% of patients experienced new pneumonia. The most points were assigned for abnormal swallowing result and history of pneumonia (4 points), followed by greater NIHSS score (3 points), patient being 'found down' at symptom onset (3 points), and age 1 70 years (2 points). A 3-level classification system was created denoting low, medium and high risks of pneumonia, which accurately predicted pneumonia in the validation group. The discriminatory accuracy of the 3-level clinical prediction rule exceeded the acceptable range in both the derivation group (c statistic: 0.78) and validation group (c statistic: 0.76). Conclusion: A simple scoring system was derived and validated. This clinical scoring system may better identify stroke patients who are at high risk of developing new pneumonia. Copyright (C) 2010 S. Karger AG, Basel
C1 [Chumbler, Neale R.; Williams, Linda S.; Bravata, Dawn M.] Richard L Roudebush VAMC, VA HSR&D Ctr Excellence Implementing Evidence Bas, Indianapolis, IN USA.
   [Chumbler, Neale R.] Indiana Univ Purdue Univ, Dept Sociol, Indiana Univ, Sch Liberal Arts, Indianapolis, IN 46202 USA.
   [Williams, Linda S.; Concato, John] Indiana Univ, Sch Med, Dept Neurol, Indianapolis, IN 46202 USA.
   [Bravata, Dawn M.] Indiana Univ, Sch Med, Dept Internal Med, Indianapolis, IN USA.
   [Chumbler, Neale R.; Williams, Linda S.; Bravata, Dawn M.] Regenstrief Inst Hlth Care, Indianapolis, IN 46202 USA.
   [Wells, Carolyn K.; Concato, John] VA Connecticut Healthcare Syst, Clin Epidemiol Res Ctr, West Haven, CT USA.
   [Wells, Carolyn K.] VA Connecticut Healthcare Syst, Med Serv, West Haven, CT USA.
   [Lo, Albert C.] Yale Univ, Sch Med, Dept Neurol, New Haven, CT 06510 USA.
   [Concato, John] Yale Univ, Sch Med, Dept Internal Med, New Haven, CT 06510 USA.
   [Lo, Albert C.] Brown Univ, Sch Med, Providence Vet Adm Hosp, Providence, RI 02912 USA.
   [Lo, Albert C.] Brown Univ, Sch Med, Dept Neurol, Providence, RI 02912 USA.
   [Nadeau, Steven] Malcolm Randall VAMC, Neurol Serv, Gainesville, FL USA.
   [Nadeau, Steven] Univ Florida, Sch Med, Dept Neurol, Gainesville, FL USA.
   [Gorman, Mark] Univ Vermont, Coll Med, Dept Neurol, Burlington, VT USA.
   [Boice, John L.] Boise VAMC, Med Serv, Boise, ID USA.
   [Bravata, Dawn M.] VA HSR&D Stroke Qual Enhancement Res Initiat Prog, Indianapolis, IN USA.
RP Chumbler, NR (通讯作者)，1481 W 10th St, Indianapolis, IN 46202 USA.
EM neale.chumbler@va.gov
FU Department of Veterans Affairs Health Services Research and Development
   Servic [IIR-01-104-3]; Max Patterson Stroke Research Fund at Yale
   University
FX This study was supported by the Department of Veterans Affairs Health
   Services Research and Development Service (Merit IIR-01-104-3) and the
   Max Patterson Stroke Research Fund at Yale University. This study was
   also supported by resources from the Department of Veterans Affairs
   HSR&D Center for Implementing Evidence-Based Practice, Richard L.
   Roudebush VAMC, Indianapolis, Ind., USA.
CR Aslanyan S, 2004, EUR J NEUROL, V11, P49, DOI 10.1046/j.1468-1331.2003.00749.x
   CHARLSON ME, 1987, J CHRON DIS, V40, P373, DOI 10.1016/0021-9681(87)90171-8
   Ding RY, 2000, DYSPHAGIA, V15, P51, DOI 10.1007/s004550010001
   Doggett DL, 2001, DYSPHAGIA, V16, P279, DOI 10.1007/s00455-001-0087-3
   Dziewas R, 2004, J NEUROL NEUROSUR PS, V75, P852, DOI 10.1136/jnnp.2003.019075
   HANLEY JA, 1982, RADIOLOGY, V143, P29, DOI 10.1148/radiology.143.1.7063747
   Hilker R, 2003, STROKE, V34, P975, DOI 10.1161/01.STR.0000063373.70993.CD
   Hinchey JA, 2005, STROKE, V36, P1972, DOI 10.1161/01.STR.0000177529.86868.8d
   HODKINSON H M, 1972, Age and Ageing, V1, P233, DOI 10.1093/ageing/1.4.233
   Hosmer D, 2000, APPL LOGISTIC REGRES
   Jackson C, 2005, STROKE, V36, P891, DOI 10.1161/01.STR.0000157949.34986.30
   Janssen I, 2005, AM J PREV MED, V29, P194, DOI 10.1016/j.amepre.2005.05.003
   Kammersgaard LP, 2002, STROKE, V33, P1759, DOI 10.1161/01.STR.0000019910.90280.F1
   Liebeskind DS, 2003, BRIT MED J, V326, P1085, DOI 10.1136/bmj.326.7398.1085-b
   Mann G, 1999, STROKE, V30, P744, DOI 10.1161/01.STR.30.4.744
   Marciniak C, 2009, AM J PHYS MED REHAB, V88, P30, DOI 10.1097/PHM.0b013e3181909b73
   Martino R, 2005, STROKE, V36, P2756, DOI 10.1161/01.STR.0000190056.76543.eb
   ODDERSON IR, 1995, ARCH PHYS MED REHAB, V76, P1130, DOI 10.1016/S0003-9993(95)80121-9
   Perry L, 2001, DYSPHAGIA, V16, P7, DOI 10.1007/s004550000047
   Ramsey DJC, 2003, STROKE, V34, P1252, DOI 10.1161/01.STR.0000066309.06490.B8
   Sellars C, 2007, STROKE, V38, P2284, DOI 10.1161/STROKEAHA.106.478156
   Smithard DG, 2007, AGE AGEING, V36, P90, DOI 10.1093/ageing/afl149
   Teramoto S, 2009, EXPERT REV NEUROTHER, V9, P1187, DOI [10.1586/ern.09.72, 10.1586/ERN.09.72]
   Upadya A, 2004, J CRIT CARE, V19, P16, DOI 10.1016/j.jcrc.2004.02.004
   VANSWIETEN JC, 1988, STROKE, V19, P604, DOI 10.1161/01.STR.19.5.604
   Walter U, 2007, J NEUROL, V254, P1323, DOI 10.1007/s00415-007-0520-0
   Williams LS, 2000, STROKE, V31, P858, DOI 10.1161/01.STR.31.4.858
NR 27
TC 64
Z9 76
U1 0
U2 2
PU KARGER
PI BASEL
PA ALLSCHWILERSTRASSE 10, CH-4009 BASEL, SWITZERLAND
SN 0251-5350
EI 1423-0208
J9 NEUROEPIDEMIOLOGY
JI Neuroepidemiology
PY 2010
VL 34
IS 4
BP 193
EP 199
DI 10.1159/000289350
PG 7
WC Public, Environmental & Occupational Health; Clinical Neurology
WE Science Citation Index Expanded (SCI-EXPANDED)
SC Public, Environmental & Occupational Health; Neurosciences & Neurology
GA 574CW
UT WOS:000275967100001
PM 20197702
OA Green Published, Bronze
DA 2022-06-17
ER

PT J
AU Guo, YK
   Zhang, M
   Su, Y
   Liu, JF
   Fu, HR
   Wang, Q
   Chen, Y
AF Guo, Yikun
   Zhang, Min
   Su, Yan
   Liu, Jianfang
   Fu, Hongran
   Wang, Qian
   Chen, Yun
TI Analysis of Risk Factors for Poor Short-Term Outcomes in Acute
   Cardioembolic Stroke Patients without Reperfusion Therapy
SO NEUROPSYCHIATRIC DISEASE AND TREATMENT
LA English
DT Article
DE acute cardioembolic stroke; risk factor; functional outcome; reperfusion
   therapy; leukoaraiosis
ID ACUTE ISCHEMIC-STROKE; SEVERE HEMORRHAGIC TRANSFORMATION; THROMBOLYSIS;
   THROMBECTOMY; PREDICTION; PROGNOSIS; SEVERITY; WORSE
AB Purpose: Few clinical indicators of a poor outcome have been defined in acute cardioembolic stroke (CES) patients. We would like to explore practical clinical factors that can predict poor outcomes of CES in the early stage. Patients and Methods: In this single-center, retrospective, observational study, 251 consecutive patients with acute CES who did not undergo reperfusion therapy were evaluated. On the basis of the modified Rankin Scale (mRS) score at 3 months, patients were divided into the good functional outcome group (mRS <= 2) and the poor functional outcome group (mRS 3). Risk factors were analyzed and the independent indicators for a poor outcome were identified using a binary logistic regression model. Results: One hundred (39.8%) patients had a poor outcome. Patients in the poor outcome group were significantly older (P = 0.002) and had significantly higher baseline National Institutes of Health Stroke Scale (NIHSS) score compared with those with a good outcome (P < 0.001). After adjusting for potential confounders, the baseline NIHSS score (P < 0.001), moderate to severe leukoaraiosis (P = 0.011), non-symptomatic intracranial hemorrhage (P = 0.019), stroke-associated pneumonia (P = 0.001), and fasting glucose (P = 0.040) were independent risk factors for a poor outcome. Conclusion: The short-term outcome in acute CES patients without reperfusion therapy can be predicted by using five practical clinical factors. These indicators should attract more attention.
C1 [Guo, Yikun; Zhang, Min; Liu, Jianfang; Fu, Hongran; Wang, Qian; Chen, Yun] Nanjing Med Univ, Affiliated Changzhou Peoples Hosp 2, Dept Neurol, 68 Middle Gehu Rd, Changzhou 213000, Jiangsu, Peoples R China.
   [Su, Yan] Nanjing Med Univ, Affiliated Changzhou Peoples Hosp 2, Dept Radiol, Changzhou, Jiangsu, Peoples R China.
RP Guo, YK (通讯作者)，Nanjing Med Univ, Affiliated Changzhou Peoples Hosp 2, Dept Neurol, 68 Middle Gehu Rd, Changzhou 213000, Jiangsu, Peoples R China.
EM guoyikun000@163.com
CR ADAMS HP, 1993, STROKE, V24, P35, DOI 10.1161/01.STR.24.1.35
   Arauz Antonio, 2017, J Vasc Interv Neurol, V9, P5
   Celeste F, 2017, J CARDIOVASC ECHOGR, V27, P33, DOI 10.4103/jcecho.jcecho_1_17
   de Montmollin E, 2019, J INFECTION, V79, P220, DOI 10.1016/j.jinf.2019.06.012
   Gill D, 2016, J STROKE CEREBROVASC, V25, P2232, DOI 10.1016/j.jstrokecerebrovasdis.2016.04.020
   Goyal M, 2016, LANCET, V387, P1723, DOI 10.1016/S0140-6736(16)00163-X
   Hong KS, 2013, J STROKE CEREBROVASC, V22, pE373, DOI 10.1016/j.jstrokecerebrovasdis.2013.04.008
   Huang GQ, 2019, CLIN INTERV AGING, V14, P1951, DOI 10.2147/CIA.S225039
   Jeong HY, 2020, INT J STROKE, V15, P619, DOI 10.1177/1747493019884517
   Jung JM, 2010, CEREBROVASC DIS, V29, P490, DOI 10.1159/000297965
   Kwakkel G, 2010, J NEUROL SCI, V294, P57, DOI 10.1016/j.jns.2010.04.004
   Larrue V, 2001, STROKE, V32, P438, DOI 10.1161/01.STR.32.2.438
   Leng TD, 2019, BRAIN CIRC, V5, P8, DOI 10.4103/bc.bc_36_18
   Leonards CO, 2012, STROKE, V43, P3046, DOI 10.1161/STROKEAHA.111.646554
   Li LX, 2015, LANCET NEUROL, V14, P903, DOI 10.1016/S1474-4422(15)00132-5
   Parikh NS, 2020, STROKE, V51, P711, DOI 10.1161/STROKEAHA.119.024157
   Ryu WS, 2017, BRAIN, V140, P158, DOI 10.1093/brain/aww259
   Tai MLS, 2019, SINGAP MED J, V60, P236, DOI 10.11622/smedj.2018150
   Tan YF, 2018, CURR MED SCI, V38, P296, DOI 10.1007/s11596-018-1878-1
   Wahlund LO, 2001, STROKE, V32, P1318, DOI 10.1161/01.STR.32.6.1318
   Wallin MT, 2019, LANCET NEUROL, V18, P269, DOI 10.1016/S1474-4422(18)30443-5
   Wardlaw JM, 2019, LANCET NEUROL, V18, P684, DOI 10.1016/S1474-4422(19)30079-1
   Wu SM, 2018, STROKE, V49, P2918, DOI 10.1161/STROKEAHA.118.022001
   Yaghi S, 2017, STROKE, V48, pE343, DOI 10.1161/STR.0000000000000152
   Yasuda K, 2018, CEREBROVASC DIS EXTR, V8, P50, DOI 10.1159/000488206
   Zhao WB, 2021, J NEUROL SCI, V427, DOI 10.1016/j.jns.2021.117539
NR 26
TC 0
Z9 0
U1 0
U2 0
PU DOVE MEDICAL PRESS LTD
PI ALBANY
PA PO BOX 300-008, ALBANY, AUCKLAND 0752, NEW ZEALAND
EI 1178-2021
J9 NEUROPSYCH DIS TREAT
JI Neuropsychiatr. Dis. Treat.
PY 2021
VL 17
BP 3431
EP 3437
DI 10.2147/NDT.S335274
PG 7
WC Clinical Neurology; Psychiatry
WE Science Citation Index Expanded (SCI-EXPANDED)
SC Neurosciences & Neurology; Psychiatry
GA XG0XM
UT WOS:000724484500001
PM 34848963
OA gold, Green Published
DA 2022-06-17
ER

PT J
AU Woodhouse, LJ
   Scutt, P
   Hamdy, S
   Smithard, DG
   Cohen, DL
   Roffe, C
   Bereczki, D
   Berge, E
   Bladin, CF
   Caso, V
   Christensen, HK
   Collins, R
   Czlonkowska, A
   de Silva, A
   Etribi, A
   Laska, AC
   Ntaios, G
   Ozturk, S
   Phillips, SJ
   Prasad, K
   Szatmari, S
   Sprigg, N
   Bath, PM
AF Woodhouse, Lisa J.
   Scutt, Polly
   Hamdy, Shaheen
   Smithard, David G.
   Cohen, David L.
   Roffe, Christine
   Bereczki, Daniel
   Berge, Eivind
   Bladin, Christopher F.
   Caso, Valeria
   Christensen, Hanne K.
   Collins, Ronan
   Czlonkowska, Anna
   de Silva, Asita
   Etribi, Anwar
   Laska, Ann-Charlotte
   Ntaios, George
   Ozturk, Serefnur
   Phillips, Stephen J.
   Prasad, Kameshwar
   Szatmari, Szabolcs
   Sprigg, Nikola
   Bath, Philip M.
TI Route of Feeding as a Proxy for Dysphagia After Stroke and the Effect of
   Transdermal Glyceryl Trinitrate: Data from the Efficacy of Nitric Oxide
   in Stroke Randomised Controlled Trial
SO TRANSLATIONAL STROKE RESEARCH
LA English
DT Article
DE Dysphagia; Glyceryl trinitrate; Outcome; Randomised controlled trial;
   Stroke
ID PREVENT PNEUMONIA; ENOS; COMPLICATIONS; SAFETY
AB at day Post-stroke dysphagia is common, associated with poor outcome and often requires non-oral feeding/fluids. The relationship between route of feeding and outcome, as well as treatment with glyceryl trinitrate (GTN), was studied prospectively. The Efficacy of Nitric Oxide in Stroke (ENOS) trial assessed transdermal GTN (5 mg versus none for 7 days) in 4011 patients with acute stroke and high blood pressure. Feeding route (oral = normal or soft diet; non-oral = nasogastric tube, percutaneous endoscopic gastrostomy tube, parenteral fluids, no fluids) was assessed at baseline and day 7. The primary outcome was the modified Rankin Scale (mRS) measured 90. At baseline, 1331 (33.2%) patients had non-oral feeding, were older, had more severe stroke and more were female, than 2680 (66.8%) patients with oral feeding. By day 7, 756 patients had improved from non-oral to oral feeding, and 119 had deteriorated. Non-oral feeding at baseline was associated with more impairment at day 7 (Scandinavian Stroke Scale 29.0 versus 43.7; 2p < 0.001), and worse mRS (4.0 versus 2.7; 2p < 0.001) and death (23.6 versus 6.8%; 2p = 0.014) at day 90. Although GTN did not modify route of feeding overall, randomisation ae<currency>6 h of stroke was associated with a move to more oral feeding at day 7 (odds ratio = 0.61, 95% confidence intervals 0.38, 0.98; 2p = 0.040). As a proxy for dysphagia, non-oral feeding is present in 33% of patients with acute stroke and associated with more impairment, dependency and death. GTN moved feeding route towards oral intake if given very early after stroke.
C1 [Woodhouse, Lisa J.; Scutt, Polly; Sprigg, Nikola; Bath, Philip M.] Univ Nottingham, Div Clin Neurosci, Stroke Trials Unit, City Hosp Campus,Hucknall Rd, Nottingham NG5 1PB, England.
   [Hamdy, Shaheen] Univ Manchester, Ctr Gastrointestinal Sci, Salford, Lancs, England.
   [Smithard, David G.] Princess Royal Univ Hosp, Elderly Med, Orpington, England.
   [Cohen, David L.] Northwick Pk Hosp & Clin Res Ctr, Elderly Med, Harrow, Middx, England.
   [Roffe, Christine] Keele Univ, Inst Sci & Technol Med, Stoke On Trent, Staffs, England.
   [Bereczki, Daniel] Semmelweis Univ, Neurol, Budapest, Hungary.
   [Berge, Eivind] Oslo Univ Hosp, Oslo, Norway.
   [Bladin, Christopher F.] Melbourne Brain Ctr, Florey Inst Neurosci & Mental Hlth, Austin Campus, Heidelberg, Vic, Australia.
   [Caso, Valeria] Osped Santa Maria della Misericordia Perugia, Stroke Unit, Perugia, Italy.
   [Christensen, Hanne K.] Bispebjerg Hosp, Neurol, Copenhagen, Denmark.
   [Christensen, Hanne K.] Univ Copenhagen, Copenhagen, Denmark.
   [Collins, Ronan] Tallaght Hosp, Stroke Serv, Tallaght Dublin, Ireland.
   [Czlonkowska, Anna] Inst Psychiat & Neurol, Neurol 2, Warsaw, Poland.
   [de Silva, Asita] Univ Kelaniya, Clin Trials Unit, Ragama, Sri Lanka.
   [Etribi, Anwar] Ain Shams Univ, Neurol, Cairo, Egypt.
   [Laska, Ann-Charlotte] Karolinska Inst, Clin Sci, Stockholm, Sweden.
   [Ntaios, George] Univ Thessaly, Med, Larisa, Greece.
   [Ozturk, Serefnur] Selcuk Univ, Neurol, Konya, Turkey.
   [Phillips, Stephen J.] Halifax Infirm, Div Neurol, Halifax, NS, Canada.
   [Prasad, Kameshwar] All India Inst Med Sci, Neurol, New Delhi, India.
   [Szatmari, Szabolcs] Clin Cty Emergency Hosp, Neurol, Targu Mures, Romania.
   [Sprigg, Nikola; Bath, Philip M.] Nottingham Univ Hosp NHS Trust, Stroke, Nottingham, England.
RP Bath, PM (通讯作者)，Univ Nottingham, Div Clin Neurosci, Stroke Trials Unit, City Hosp Campus,Hucknall Rd, Nottingham NG5 1PB, England.; Bath, PM (通讯作者)，Nottingham Univ Hosp NHS Trust, Stroke, Nottingham, England.
EM philip.bath@nottingham.ac.uk
RI Bereczki, Daniel/AAL-9886-2020; CASO, VALERIA/AAC-5156-2022; Szatmari,
   Szabolcs/AAG-7508-2020; Szatmari, Szabolcs/C-3070-2011; OZTURK,
   SEREFNUR/AAG-4973-2019; Ntaios, George/AAG-1908-2019; Roffe,
   Christine/AAT-5611-2020; Hamdy, Shaheen/O-5039-2014
OI CASO, VALERIA/0000-0002-2020-8891; Szatmari,
   Szabolcs/0000-0001-8197-3231; Szatmari, Szabolcs/0000-0001-8197-3231;
   Ntaios, George/0000-0002-0629-9248; Roffe,
   Christine/0000-0002-5259-6649; Hamdy, Shaheen/0000-0001-9640-7427;
   collins, Ronan/0000-0003-0404-8266; Cohen, David/0000-0001-7318-8567;
   Czlonkowska, Anna/0000-0002-1956-1866; Christensen,
   Hanne/0000-0002-7472-3194
FU Medical Research Council [G0501797]; Bupa Foundation; Medical Research
   Council; Stroke Association; MRC [G0501797] Funding Source: UKRI;
   National Institute for Health Research [NF-SI-0515-10044] Funding
   Source: researchfish
FX This work was supported by the Medical Research Council [grant number
   G0501797]. ENOS was funded by the Bupa Foundation and Medical Research
   Council, and supported by the Stroke Association. PMB is a Stroke
   Association Professor of Stroke Medicine, and a NIHR Senior
   Investigator. No GTN manufacturer was involved in the trial.
CR Ankolekar S, 2013, STROKE, V44, P3120, DOI 10.1161/STROKEAHA.113.001301
   BAMFORD J, 1991, LANCET, V337, P1521, DOI 10.1016/0140-6736(91)93206-O
   Bath PMW, 2015, LANCET, V385, P617, DOI 10.1016/S0140-6736(14)61121-1
   Bath PMW, 2014, INT J STROKE, V9, P711, DOI 10.1111/ijs.12308
   Brainin M, 2014, EUR J NEUROL
   Bulow M, 2008, DYSPHAGIA, V23, P302, DOI 10.1007/s00455-007-9145-9
   Daniels SK, 2012, STROKE, V43, P892, DOI 10.1161/STROKEAHA.111.640946
   Geeganage C, 2012, COCHRANE DB SYST REV, DOI 10.1002/14651858.CD000323.pub2
   Herve D, 2014, AM J HUM GENET, V94, P385, DOI 10.1016/j.ajhg.2014.01.018
   Jayasekeran V, 2010, GASTROENTEROLOGY, V138, P1737, DOI 10.1053/j.gastro.2010.01.052
   Kumar S, 2010, LANCET NEUROL, V9, P105, DOI 10.1016/S1474-4422(09)70266-2
   Lee JSW, 2015, J AM MED DIR ASSOC, V16, P702, DOI 10.1016/j.jamda.2015.05.009
   Mann G, 2000, CEREBROVASC DIS, V10, P380, DOI 10.1159/000016094
   Martino R, 2005, STROKE, V36, P2756, DOI 10.1161/01.STR.0000190056.76543.eb
   Perez I, 1998, DYSPHAGIA, V13, P12, DOI 10.1007/PL00009543
   Rofes L, 2011, GASTROENT RES PRACT, V2011, DOI 10.1155/2011/818979
   Scutt P, 2015, STROKE RES TREAT, V2015, DOI 10.1155/2015/429053
   Smithard DG, 2007, AGE AGEING, V36, P90, DOI 10.1093/ageing/afl149
   Smithard DG, 1996, STROKE, V27, P1200, DOI 10.1161/01.STR.27.7.1200
   Thomas D, 2006, INT J STROKE, V1, P245, DOI 10.1111/j.1747-4949.2006.00059.x
   Warusevitane A, 2015, STROKE, V46, P454, DOI 10.1161/STROKEAHA.114.006639
   Wei JF, 2011, INT J CARDIOL, V146, P4, DOI 10.1016/j.ijcard.2010.05.019
   Wilson RD, 2012, J STROKE CEREBROVASC, V21, P61, DOI 10.1016/j.jstrokecerebrovasdis.2010.05.002
   Woodhouse L, 2015, STROKE, V46, P3194, DOI 10.1161/STROKEAHA.115.009647
   Xie Y, 2008, COCHRANE DB SYST REV, DOI 10.1002/14651858.CD006076.pub2
NR 25
TC 6
Z9 6
U1 0
U2 3
PU SPRINGER
PI NEW YORK
PA 233 SPRING ST, NEW YORK, NY 10013 USA
SN 1868-4483
EI 1868-601X
J9 TRANSL STROKE RES
JI Transl. Stroke Res.
PD APR
PY 2018
VL 9
IS 2
BP 120
EP 129
DI 10.1007/s12975-017-0548-0
PG 10
WC Clinical Neurology; Neurosciences
WE Science Citation Index Expanded (SCI-EXPANDED)
SC Neurosciences & Neurology
GA FZ3VB
UT WOS:000427517600005
PM 28770403
OA Green Published, hybrid, Green Submitted, Green Accepted
DA 2022-06-17
ER

PT J
AU Reid, KA
   Barlasm, RS
   Mamas, MA
   Clark, AB
   Kwok, CS
   Wong, CW
   Kongbunkiat, K
   Bettencourt-Silva, JH
   Sawanyawisuth, K
   Kasemsap, N
   Tiamkao, S
   Myint, PK
AF Reid, Katie A.
   Barlasm, Raphae S.
   Mamas, Mamas A.
   Clark, Allan B.
   Kwok, Chun Shing
   Wong, Chun W.
   Kongbunkiat, Kannikar
   Bettencourt-Silva, Joao H.
   Sawanyawisuth, Kittisak
   Kasemsap, Narongrit
   Tiamkao, Somsak
   Myint, Phyo K.
TI Infective endocarditis is associated with worse outcomes in stroke: A
   Thailand National Database Study
SO INTERNATIONAL JOURNAL OF CLINICAL PRACTICE
LA English
DT Article
ID RISK-FACTORS; CLINICAL PRESENTATION; MORTALITY; SURGERY; BURDEN; IMPACT;
   EPIDEMIOLOGY; DIETARY; EVENTS; TRENDS
AB Background There is lack of data on the association between infective endocarditis (IE) and outcomes of mortality and complications in stroke. We aimed to compare characteristics and outcomes of stroke patients with and without IE. Methods We retrospectively examined the above association using data obtained from an insurance database which covers similar to 75% of the Thai population. All hospitalised strokes between 8 January 2003 and 31 December 2013 were included in the current study. Characteristics and outcomes were compared between stroke patients with or without IE, and then between two main stroke types. Multiple logistic regression models including propensity score-matched analyses were constructed to assess study outcomes controlling for age, sex, stroke type and comorbidities. Results A total of 590 115 stroke patients (mean (SD) age = 64.2 +/- 13.7 years; ischaemic = 51.7%; haemorrhagic = 32.6%; undetermined = 15.7%) were included, of whom 2129 (0.36%) had stroke associated with IE. After adjustment, we found that IE was significantly associated with the following complications: arrhythmias (adjusted odds ratio (95% CI) 6.94 (6.29-7.66)), sepsis (1.24 (1.01-1.52)), pneumonia (1.34 (1.17-1.53)), respiratory failure (1.43 (1.24-1.66)) and in-hospital mortality (1.29 (1.13-1.47)) (Pfor all <.001). Patients with haemorrhagic stroke with IE had poorer outcomes for in-hospital mortality and respiratory failure compared with their counterparts with ischaemic stroke. Propensity score-matched analysis showed similar results. Conclusions Our results suggest that stroke patients with IE differ from that of the general stroke population and these patients have worse outcomes. Future studies are needed to determine the best treatment strategies for stroke patients with IE.
C1 [Reid, Katie A.; Barlasm, Raphae S.; Bettencourt-Silva, Joao H.; Myint, Phyo K.] Univ Aberdeen, Inst Appl Hlth Sci, Aberdeen, Scotland.
   [Mamas, Mamas A.; Kwok, Chun Shing; Wong, Chun W.] Keele Univ, Cardiovasc Res Grp, Stoke On Trent, Staffs, England.
   [Mamas, Mamas A.; Kwok, Chun Shing; Wong, Chun W.] Royal Stoke Hosp, Acad Dept Cardiol, Stoke On Trent, Staffs, England.
   [Clark, Allan B.] Univ East Anglia, Norwich Med Sch, Norwich, Norfolk, England.
   [Kongbunkiat, Kannikar; Tiamkao, Somsak] Khon Kaen Univ, Fac Med, Dept Med, Neurol Div, Khon Kaen, Thailand.
   [Kongbunkiat, Kannikar; Sawanyawisuth, Kittisak; Kasemsap, Narongrit] Khon Kaen Univ, Fac Med, Dept Med, Khon Kaen, Thailand.
   [Kasemsap, Narongrit; Tiamkao, Somsak] Khon Kaen Univ, North Eastern Stroke Res Grp, Khon Kaen, Thailand.
RP Myint, PK (通讯作者)，Room 4 013,Polwarth Bldg, Foresterhill AB25 2ZD, Scotland.
EM phyo.myint@abdn.ac.uk
RI Mamas, Mamas/A-2549-2019; Kongbunkiat, Kannikar/AAB-4978-2021
OI Mamas, Mamas/0000-0001-9241-8890; Clark, Allan/0000-0003-2965-8941;
   Kasemsap, Narongrit/0000-0001-8706-9665
FU NHS Grampian Department of Medicine for the Elderly Endowment Funds
FX No project-specific funding was obtained for this study. KAR received
   the Aberdeen Summer Research Scholarship funded by the NHS Grampian
   Department of Medicine for the Elderly Endowment Funds.
CR Arima H, 2010, J HYPERTENS, V28, P395, DOI 10.1097/HJH.0b013e328333b009
   Bannay A, 2011, EUR HEART J, V32, P2003, DOI 10.1093/eurheartj/ehp008
   Bin Abdulhak AA, 2014, GLOB HEART, V9, P131, DOI 10.1016/j.gheart.2014.01.002
   Camicia M, 2016, REHABIL NURS, V41, P78, DOI 10.1002/rnj.218
   Christensen H, 2016, PRESSE MED, V45, pE409, DOI 10.1016/j.lpm.2016.10.005
   Cresti A, 2017, CARDIOVASC DIAGN THE, V7, P27, DOI 10.21037/cdt.2016.08.09
   Cumming K, 2017, EPIDEMIOL INFECT, V145, P1, DOI DOI 10.1017/S095026881600340X
   Davis KA, 2020, AM J MED, V133, P360, DOI 10.1016/j.amjmed.2019.07.059
   Duval X, 2012, J AM COLL CARDIOL, V59, P1968, DOI 10.1016/j.jacc.2012.02.029
   Farooq MU, 2009, INT J STROKE, V4, P381, DOI 10.1111/j.1747-4949.2009.00327.x
   Fischer F, 2016, INT J ENV RES PUB HE, V13, DOI 10.3390/ijerph13020198
   Garcia-Cabrera E, 2013, CIRCULATION, V127, P2272, DOI 10.1161/CIRCULATIONAHA.112.000813
   Gomes F, 2016, J STROKE CEREBROVASC, V25, P799, DOI 10.1016/j.jstrokecerebrovasdis.2015.12.017
   Ho WM, 2016, SPRINGERPLUS, V5, DOI 10.1186/s40064-016-2687-2
   Hyun KK, 2013, INT J STROKE, V8, P606, DOI 10.1111/ijs.12166
   Ibarra M, 2016, EUR HEART J-CARD IMG, V17, P522, DOI 10.1093/ehjci/jew004
   Joshi K, 2003, INT J EPIDEMIOL, V32, P978, DOI 10.1093/ije/dyg204
   Merkler AE, 2015, NEUROLOGY, V85, P512, DOI 10.1212/WNL.0000000000001835
   Mihos CG, 2016, INNOVATIONS, V11, P187, DOI 10.1097/IMI.0000000000000271
   Miller RJH, 2016, BMC INFECT DIS, V16, DOI 10.1186/s12879-016-1476-4
   Mirabel M, 2015, INT J CARDIOL, V180, P270, DOI 10.1016/j.ijcard.2014.11.184
   Murdoch DR, 2009, ARCH INTERN MED, V169, P463, DOI 10.1001/archinternmed.2008.603
   O'Donnell MJ, 2016, LANCET, V388, P761, DOI 10.1016/S0140-6736(16)30506-2
   Ooi C P, 2011, Med J Malaysia, V66, P108
   Rehm J, 2016, BMC PUBLIC HEALTH, V16, DOI 10.1186/s12889-016-3026-9
   Ruttmann E, 2006, STROKE, V37, P2094, DOI 10.1161/01.STR.0000229894.28591.3f
   Seckeler Michael D, 2011, Clin Epidemiol, V3, P67, DOI 10.2147/CLEP.S12977
   Selton-Suty C, 2016, PLOS ONE, V11, DOI 10.1371/journal.pone.0158522
   Shih CJ, 2014, CIRCULATION, V130, P1684, DOI 10.1161/CIRCULATIONAHA.114.012717
   Slipczuk L, 2013, PLOS ONE, V8, DOI 10.1371/journal.pone.0082665
   Spychala MS, 2017, J NEUROSCI RES, V95, P462, DOI 10.1002/jnr.23962
   Sun LM, 2016, MEDICINE, V95, DOI 10.1097/MD.0000000000003198
   Suwanwela NC, 2016, NEUROL INDIA, V64, P46, DOI 10.4103/0028-3886.178042
   Threapleton DE, 2015, EUR J CLIN NUTR, V69, P467, DOI 10.1038/ejcn.2014.260
   Tsai CF, 2013, NEUROLOGY, V81, P264, DOI 10.1212/WNL.0b013e31829bfde3
   Wood AD, 2016, STROKE, V47, P2695, DOI 10.1161/STROKEAHA.116.014512
   World Health Organisation, 2016, HLTH SYST REV ACH CH
   Yakoob MY, 2016, AM J PUBLIC HEALTH, V106, P2113, DOI 10.2105/AJPH.2016.303368
   Yamanashi H, 2016, PLOS ONE, V11, DOI 10.1371/journal.pone.0160665
NR 39
TC 1
Z9 1
U1 0
U2 0
PU WILEY
PI HOBOKEN
PA 111 RIVER ST, HOBOKEN 07030-5774, NJ USA
SN 1368-5031
EI 1742-1241
J9 INT J CLIN PRACT
JI Int. J. Clin. Pract.
PD NOV
PY 2020
VL 74
IS 11
AR e13614
DI 10.1111/ijcp.13614
EA SEP 2020
PG 8
WC Medicine, General & Internal; Pharmacology & Pharmacy
WE Science Citation Index Expanded (SCI-EXPANDED)
SC General & Internal Medicine; Pharmacology & Pharmacy
GA OI5GB
UT WOS:000564464000001
PM 32688452
OA Green Accepted, hybrid, Green Published
DA 2022-06-17
ER

PT J
AU Ari, BC
AF Ari, Buse Cagla
TI Acute Ischemic Stroke Associated with COVID-19
SO JCPSP-JOURNAL OF THE COLLEGE OF PHYSICIANS AND SURGEONS PAKISTAN
LA English
DT Article
DE COVID-19; Stroke; Coagulopathy; Ischemia; SARS-CoV-2
AB During the prevailing coronavirus disease 2019 (COVID-19) pandemic, the disease has started manifesting with some neurological symptoms. There have been reports on acute ischemic stroke, cerebral venous thrombosis, and intracerebral hemorrhage associated with COVID-19. The plausible mechanism that causes these ischemic processes is called "sepsis-induced coagulopathy." A 40-year male patient, who was hospitalised due to COVID-19 pneumonia, developed sudden-onset motor aphasia and right-sided hemiplegia. He was then placed in, with the diagnosis of acute ischemia, most probably associated with COVID-19, considering that the patient's medical history was not remarkable for a relevant etiology, and all tests for the etiology of ischemic stroke showed normal findings. The patient was placed on therapy with acetyl salicylic acid, 300 mg/day. It is presumed that ischemic events occur by an increase in coagulopathy secondary to inflammation. COVID-19 causes ischemic processes by inducing endothelial dysfunction and arterial or venous thrombosis.
C1 [Ari, Buse Cagla] Bahcesehir Univ, Med Fac, Dept Neurol, Pendik Med Pk Hosp, Istanbul, Turkey.
RP Ari, BC (通讯作者)，Bahcesehir Univ, Med Fac, Dept Neurol, Pendik Med Pk Hosp, Istanbul, Turkey.
EM juvelia@gmail.com
RI ARI, Buse Cagla/V-6055-2019
OI ARI, Buse Cagla/0000-0002-2354-2975
CR Avula A, 2020, BRAIN BEHAV IMMUN, V87, P115, DOI 10.1016/j.bbi.2020.04.077
   Beyrouti R, 2020, J NEUROL NEUROSUR PS, V91, P889, DOI 10.1136/jnnp-2020-323586
   Divani AA, 2020, J STROKE CEREBROVASC, V29, DOI 10.1016/j.jstrokecerebrovasdis.2020.104941
   Guan W, 2020, NEW ENGL J MED, V382, P1708, DOI [10.1056/NEJMoa2002032, 10.1056/NEJMc2005203]
   Hess DC, 2020, TRANSL STROKE RES, V11, P322, DOI 10.1007/s12975-020-00818-9
   Li YN, 2020, STROKE VASC NEUROL, V5, P279, DOI 10.1136/svn-2020-000431
   Mao L, 2020, JAMA NEUROL, V77, P683, DOI 10.1001/jamaneurol.2020.1127
   Oxley TJ, 2020, NEW ENGL J MED, V382, DOI 10.1056/NEJMc2009787
   Qureshi AI, 2020, INT J STROKE, V15, P540, DOI 10.1177/1747493020923234
   Zhai P, 2020, DIAGN PATHOL, V15, DOI 10.1186/s13000-020-00994-0
NR 10
TC 0
Z9 0
U1 1
U2 1
PU COLL PHYSICIANS & SURGEONS PAKISTAN
PI KARACHI
PA SEVENTH CENTRAL ST, DEFENCE HOUSING AUTHORITY, KARACHI, 75500, PAKISTAN
SN 1022-386X
EI 1681-7168
J9 JCPSP-J COLL PHYSICI
JI JCPSP-J. Coll. Physicians Surg.
PD JUL
PY 2021
VL 31
IS 7
SU S3
BP S132
EP S134
DI 10.29271/jcpsp.2021.Supp3.S132
PG 3
WC Medicine, General & Internal
WE Science Citation Index Expanded (SCI-EXPANDED)
SC General & Internal Medicine
GA XB5IA
UT WOS:000721361700012
DA 2022-06-17
ER

PT J
AU Sawczynska, K
   Wnuk, M
   Jagiella, J
   Kesek, T
   Wolska-Sikora, M
   Szara-Cichon, M
   Zagata-Szewczyk, K
   Uchacz, A
   Filipowicz, K
   Plaszczak, M
   Spisak-Borowska, K
   Baranowska, A
   Wojcik-Pedziwiatr, M
   Swarowska-Skuza, M
   Szczygiel-Pilut, E
   Klos, M
   Grzyb, P
   Biela, M
   Mierzwinska, J
   Sinkiewicz, I
   Machowski, J
   Wegrzyn, A
   Michalski, M
   Nowak, R
   Slowik, A
AF Sawczynska, Katarzyna
   Wnuk, Marcin
   Jagiella, Jeremiasz
   Kesek, Tomasz
   Wolska-Sikora, Magdalena
   Szara-Cichon, Magdalena
   Zagata-Szewczyk, Kinga
   Uchacz, Adela
   Filipowicz, Katarzyna
   Plaszczak, Marcin
   Spisak-Borowska, Katarzyna
   Baranowska, Anna
   Wojcik-Pedziwiatr, Magdalena
   Swarowska-Skuza, Marta
   Szczygiel-Pilut, Elzbieta
   Klos, Mariusz
   Grzyb, Piotr
   Biela, Michal
   Mierzwinska, Joanna
   Sinkiewicz, Iwona
   Machowski, Jerzy
   Wegrzyn, Anna
   Michalski, Michal
   Nowak, Ryszard
   Slowik, Agnieszka
TI 4C Mortality Score correlates with in-hospital functional outcome after
   COVID-19-associated ischaemic stroke
SO NEUROLOGIA I NEUROCHIRURGIA POLSKA
LA English
DT Article
DE acute ischaemic stroke; COVID-19; 4C Mortality Score; modified Rankin
   Scale
AB Aim of the study. The 4C Mortality Score was created to predict mortality in hospitalised patients with COVID-19 and has to date been evaluated only in respiratory system disorders. The aim of this study was to investigate its application in patients with COVID-19-associated acute ischaemic stroke (AIS).
   Clinical rationale for study. COVID-19 is a risk factor for AIS. COVID-19-associated AIS results in higher mortality and worse functional outcome. Predictors of functional outcome in COVID-19-associated AIS are required.
   Materials and methods. This was a retrospective observational study of patients with AIS hospitalised in seven neurological wards in Malopolska Voivodship (Poland) between August and December 2020. We gathered data concerning the patients' age, sex, presence of cardiovascular risk factors, type of treatment received, and the presence of stroke-associated infections (including pneumonia, urinary tract infection and infection of unknown source). We calculated 4C Mortality Score at stroke onset, and investigated whether there was a correlation with neurological deficit measured using the National Health Institute Stroke Scale (NIHSS) and functional outcome assessed using the modified Rankin Scale (mRS) at discharge.
   Results. The study included 52 patients with COVID-19-associated AIS. The 4C Mortality Score at stroke onset correlated with mRS (r(s)= 0.565, p < 0.01) at discharge.There was also a statistically significant difference in the mean 4C Mortality Score between patients who died and patients who survived the stroke (13.08 +/- 2.71 vs. 9.85 +/- 3.47, p = 0.04).
   Conclusions and clinical implications. 4C Mortality Score predicts functional outcome at discharge in COVID-19-associated AIS patients.
C1 [Sawczynska, Katarzyna; Wnuk, Marcin; Jagiella, Jeremiasz; Slowik, Agnieszka] Jagiellonian Univ Med Coll, Dept Neurol, 2 Jakubowskiego Str, PL-30688 Krakow, Poland.
   [Sawczynska, Katarzyna; Wnuk, Marcin; Jagiella, Jeremiasz; Kesek, Tomasz; Slowik, Agnieszka] Univ Hosp Krakow, Dept Neurol, Krakow, Poland.
   [Wolska-Sikora, Magdalena; Szara-Cichon, Magdalena; Mierzwinska, Joanna] Henryk Klimontowicz Specialist Hosp, Dept Neurol, Gorlice, Poland.
   [Zagata-Szewczyk, Kinga; Uchacz, Adela; Filipowicz, Katarzyna; Plaszczak, Marcin; Sinkiewicz, Iwona] John Paul II Podhale Specialist Hosp, Dept Neurol, Nowy Targ, Poland.
   [Spisak-Borowska, Katarzyna; Machowski, Jerzy] St Maximillian Cty Hosp, Dept Neurol, Oswiecim, Poland.
   [Baranowska, Anna; Wegrzyn, Anna] Jedrzej Sniadecki Specialist Hosp, Dept Neurol, Nowy Sacz, Poland.
   [Wojcik-Pedziwiatr, Magdalena; Swarowska-Skuza, Marta; Szczygiel-Pilut, Elzbieta; Michalski, Michal] John Paul II Specialist Hosp, Dept Neurol, Krakow, Poland.
   [Klos, Mariusz; Grzyb, Piotr; Biela, Michal; Nowak, Ryszard] Ludw Rydygier Specialist Hosp, Dept Neurol, Krakow, Poland.
RP Sawczynska, K (通讯作者)，Jagiellonian Univ Med Coll, Dept Neurol, 2 Jakubowskiego Str, PL-30688 Krakow, Poland.
EM katarzyna.sawczynska@gmail.com
RI Wnuk, Marcin/AAT-7636-2021
OI Wnuk, Marcin/0000-0002-1090-7496; Wojcik-Pedziwiatr,
   Magdalena/0000-0003-0600-6780
FU National Center for Research and Development CRACoV-HHSproject (Model of
   multi-specialist hospital and non-hospital care for patients with
   SARS-CoV-2infection) [SZPITALE-JEDNOIMIENNE/18/2020]
FX This publication was supported by the National Center for Research and
   Development CRACoV-HHSproject (Model of multi-specialist hospital and
   non-hospital care for patients with SARS-CoV-2infection) through the
   initiative & quot;Support for specialist hospitals in fighting the
   spread of SARS-CoV-2infection and in treating COVID-19 & quot; (contract
   number - SZPITALE-JEDNOIMIENNE/18/2020). Thedescribed research was
   implemented by consortium of the University Hospital in Cracow and
   theJagiellonian University Medical College.
CR Belani P, 2020, AM J NEURORADIOL, V41, P1361, DOI 10.3174/ajnr.A6650
   Derbisz J, 2021, J STROKE CEREBROVASC, V30, DOI 10.1016/j.jstrokecerebrovasdis.2020.105525
   Fatima N, 2020, NEUROL SCI, V41, P2675, DOI 10.1007/s10072-020-04637-6
   Hess DC, 2020, TRANSL STROKE RES, V11, P322, DOI 10.1007/s12975-020-00818-9
   Knight SR, 2020, BMJ-BRIT MED J, V371, DOI 10.1136/bmj.m4334
   Moro E, 2020, EUR J NEUROL, V27, P1727, DOI 10.1111/ene.14407
   Nannoni S, 2021, INT J STROKE, V16, P137, DOI 10.1177/1747493020972922
   Ntaios G, 2020, STROKE, V51, pE254, DOI 10.1161/STROKEAHA.120.031208
   Perry RJ, 2021, J NEUROL NEUROSUR PS, V92, P242, DOI 10.1136/jnnp-2020-324927
   Siegler JE, 2021, INT J STROKE, V16, P437, DOI 10.1177/1747493020959216
   Spence JD, 2020, CEREBROVASC DIS, V49, P451, DOI 10.1159/000509581
   Vogrig A, 2021, J NEUROL, V268, P758, DOI 10.1007/s00415-020-10103-2
   Wassie GT, 2020, CURR THER RES CLIN E, V93, DOI 10.1016/j.curtheres.2020.100607
   Wellbelove Z, 2021, J INFECTION, V82, P428, DOI 10.1016/j.jinf.2020.10.015
NR 14
TC 0
Z9 0
U1 0
U2 1
PU VIA MEDICA
PI GDANSK
PA UL SWIETOKRZYSKA 73, 80-180 GDANSK, POLAND
SN 0028-3843
EI 1897-4260
J9 NEUROL NEUROCHIR POL
JI Neurol. Neurochir. Pol.
PY 2021
VL 55
IS 3
BP 295
EP 299
DI 10.5603/PJNNS.a2021.0037
PG 5
WC Clinical Neurology
WE Science Citation Index Expanded (SCI-EXPANDED)
SC Neurosciences & Neurology
GA TC3CF
UT WOS:000668517100008
PM 33949676
OA Bronze
DA 2022-06-17
ER

PT J
AU Maier, IL
   Becker, JC
   Leyhe, JR
   Schnieder, M
   Behme, D
   Psychogios, MN
   Liman, J
AF Maier, Ilko L.
   Becker, Johannes C.
   Leyhe, Johanna Rosemarie
   Schnieder, Marlene
   Behme, Daniel
   Psychogios, Marios-Nikos
   Liman, Jan
TI Influence of beta-blocker therapy on the risk of infections and death in
   patients at high risk for stroke induced immunodepression
SO PLOS ONE
LA English
DT Article
ID IN-HOSPITAL MORTALITY; ISCHEMIC-STROKE; POSTSTROKE INFECTION; PNEUMONIA;
   ACTIVATION; DIAGNOSIS; LATERALIZATION; COMPLICATIONS; PREDICTORS;
   DYSPHAGIA
AB Background
   Stroke-induced immunodepression is a well characterized complication of acute ischemic stroke. In experimental studies beta-blocker therapy reversed stroke-induced immunodepression, reduced infection rates and mortality. Recent, heterogeneous studies in stroke patients could not provide evidence of a protective effect of beta-blocker therapy. Aim of this study is to investigate the potential preventive effect of beta-blockers in subgroups of patients at high risk for stroke-induced immunodepression.
   Methods
   Data from a prospectively derived registry of major stroke patients receiving endovascular therapy between 2011 +/- 2017 in a tertiary stroke center (University Medical Center Go E ttingen. Germany) was used. The effect of beta-blocker therapy on pneumonia, urinary tract infection, sepsis and mortality was assessed using multivariate logistic regression analysis.
   Results
   Three hundred six patients with a mean age of 72 +/- 13 years and a median NIHSS of 16 (IQR 10.75 +/- 20) were included. 158 patients (51.6%) had pre-stroke-and continued betablocker therapy. Beta-blocker therapy did not reduce the incidence of pneumonia (OR 0.78, 95% CI 0.31 +/- 1.92, p = 0.584), urinary tract infections (OR 1.51, 0.88 +/- 2.60, p = 0.135), sepsis (OR 0.57, 0.18 +/- 1.80, p = 0.334) or mortality (OR 0.59, 0.16 +/- 2.17, p = 0.429). Strokes involving the insula and anterio-medial cortex increased the risk for pneumonia (OR 4.55, 2.41 +/- 8.56, p< 0.001) and sepsis (OR 4.13, 1.81 +/- 9.43, p = 0.001), while right hemispheric strokes increased the risk for pneumonia (OR 1.60, 0.92 +/- 2.77, p = 0.096). There was a nonsignificantly increased risk for urinary tract infections in patients with beta-blocker therapy and insula/anterio-medial cortex strokes (OR 3.12, 95% CI 0.88 +/- 11.05, p = 0.077) with no effect of beta-blocker therapy on pneumonia, sepsis or mortality in both subgroups.
   Conclusions
   In major ischemic stroke patients, beta- blocker therapy did not lower post-stroke infection rates and was associated with urinary tract infections in a subgroup with insula/anteriomedial strokes.
C1 [Maier, Ilko L.; Schnieder, Marlene; Liman, Jan] Univ Med Ctr Gottingen, Dept Neurol, Gottingen, Germany.
   [Becker, Johannes C.] St Bernward Hosp Hildesheim, Dept Neurol, Hildesheim, Germany.
   [Leyhe, Johanna Rosemarie; Behme, Daniel; Psychogios, Marios-Nikos] Univ Med Ctr Gottingen, Dept Neuroradiol, Gottingen, Germany.
RP Maier, IL (通讯作者)，Univ Med Ctr Gottingen, Dept Neurol, Gottingen, Germany.
EM ilko.maier@med.uni-goettingen.de
RI Behme, Daniel/H-4551-2019
FU Gottinger Kolleg fur Translationale Medizin; Niedersachsisches
   Ministerium fur Wissenschaft and Kultur [11-76251-99-52/14]
FX This study was supported with a grant provided by the "Gottinger Kolleg
   fur Translationale Medizin" and the "Niedersachsisches Ministerium fur
   Wissenschaft and Kultur" to ILM (grant number 11-76251-99-52/14). The
   funders had no role in study design, data collection and analysis,
   decision to publish, or preparation of the manuscript. No additional
   external funding was received for this study.
CR Bae HJ, 2005, STROKE, V36, P2441, DOI 10.1161/01.STR.0000185721.73445.fd
   Barber PA, 2000, LANCET, V355, P1670, DOI 10.1016/S0140-6736(00)02237-6
   Brogan E, 2014, DYSPHAGIA, V29, P340, DOI 10.1007/s00455-013-9514-5
   Choe HS, 2017, INT J UROL, DOI [10.1001/jama.2016.0287, DOI 10.1001/JAMA.2016.0287]
   Dalhoff K, 2013, DTSCH ARZTEBL INT, V110, P634, DOI 10.3238/arztebl.2013.0634
   De Raedt S, 2012, EUR J NEUROL, V19, P234, DOI 10.1111/j.1468-1331.2011.03475.x
   Dziedzic T, 2007, J NEUROL SCI, V252, P53, DOI 10.1016/j.jns.2006.10.007
   Harms H, 2011, CEREBROVASC DIS, V32, P552, DOI 10.1159/000331922
   Heuschmann PU, 2004, ARCH INTERN MED, V164, P1761, DOI 10.1001/archinte.164.16.1761
   Hug A, 2011, STROKE, V42, P3580, DOI 10.1161/STROKEAHA.111.620948
   Klehmet J, 2009, NEUROSCIENCE, V158, P1184, DOI 10.1016/j.neuroscience.2008.07.044
   Koennecke HC, 2011, NEUROLOGY, V77, P965, DOI 10.1212/WNL.0b013e31822dc795
   Kohm AP, 2001, PHARMACOL REV, V53, P487
   Lv H, 2016, OSTEOPOROSIS INT, V27, P3001, DOI 10.1007/s00198-016-3624-5
   Maier IL, 2015, PLOS ONE, V10, DOI 10.1371/journal.pone.0116836
   Martino R, 2005, STROKE, V36, P2756, DOI 10.1161/01.STR.0000190056.76543.eb
   Meyer S, 2004, NEUROREPORT, V15, P357, DOI 10.1097/00001756-200402090-00029
   Phelan C, 2015, J STROKE CEREBROVASC, V24, P1998, DOI 10.1016/j.jstrokecerebrovasdis.2015.04.035
   Prass K, 2003, J EXP MED, V198, P725, DOI 10.1084/jem.20021098
   SANDER D, 1995, J NEUROL, V242, P313, DOI 10.1007/BF00878874
   Singer M, 2016, JAMA-J AM MED ASSOC, V315, P801, DOI 10.1001/jama.2016.0287
   Smith CJ, 2015, STROKE, V46, P2335, DOI 10.1161/STROKEAHA.115.009617
   Starr JB, 2017, STROKE, V48, P2693, DOI 10.1161/STROKEAHA.117.017230
   Starr JB, 2017, NEUROL SCI, V38, P967, DOI 10.1007/s10072-017-2877-x
   Sykora M, 2015, STROKE, V46, P1269, DOI 10.1161/STROKEAHA.114.008260
   Vogelgesang A, 2010, PLOS ONE, V5, DOI 10.1371/journal.pone.0008718
   Walter U, 2013, EUR J NEUROL, V20, P153, DOI 10.1111/j.1468-1331.2012.03818.x
   Westendorp WF, 2016, CEREBROVASC DIS, V42, P506, DOI 10.1159/000450926
   Westendorp WF, 2011, BMC NEUROL, V11, DOI 10.1186/1471-2377-11-110
   Wong CHY, 2011, SCIENCE, V334, P101, DOI 10.1126/science.1210301
NR 30
TC 12
Z9 13
U1 1
U2 9
PU PUBLIC LIBRARY SCIENCE
PI SAN FRANCISCO
PA 1160 BATTERY STREET, STE 100, SAN FRANCISCO, CA 94111 USA
SN 1932-6203
J9 PLOS ONE
JI PLoS One
PD APR 25
PY 2018
VL 13
IS 4
AR e0196174
DI 10.1371/journal.pone.0196174
PG 11
WC Multidisciplinary Sciences
WE Science Citation Index Expanded (SCI-EXPANDED)
SC Science & Technology - Other Topics
GA GD8ZI
UT WOS:000430802400070
PM 29694433
OA Green Published, gold, Green Submitted
DA 2022-06-17
ER

PT J
AU Zhang, XP
   Yu, SZ
   Wei, L
   Ye, RC
   Lin, MZ
   Li, XM
   Li, GM
   Cai, YF
   Zhao, M
AF Zhang, Xiaopei
   Yu, Shangzhen
   Wei, Lin
   Ye, Richun
   Lin, Meizhen
   Li, Xiaomin
   Li, Guoming
   Cai, Yefeng
   Zhao, Min
TI The A(2)DS(2) Score as a Predictor of Pneumonia and In-Hospital Death
   after Acute Ischemic Stroke in Chinese Populations
SO PLOS ONE
LA English
DT Article
ID MEDICAL COMPLICATIONS; RISK-FACTORS; MORTALITY; INFECTION; CARE;
   INPATIENT; BLOCKERS
AB Background and Purpose
   Stroke-associated pneumonia (SAP) is a common complication and an important cause of death during hospitalization. The A(2)DS(2) (Age, Atrial fibrillation, Dysphagia, Sex, Stroke Severity) score was developed from the Berlin Stroke Registry and showed good predictive value for predicting SAP. We sought to identify the association between the A(2)DS(2) score and SAP, and, furthermore, to identify whether the A(2)DS(2) score was a predictor for in-hospital death after acute ischemic stroke in a Chinese population.
   Methods
   This was a retrospective study. 1239 acute ischemic stroke patients were classified to low A(2)DS(2) group (0-4) and high A(2)DS(2) score (5-10) group. Primary outcome was in-hospital SAP. Logistic regression analyses were performed to identify the association between the A(2)DS(2) score and SAP, and also the association between the A(2)DS(2) score and in-hospital death.
   Results
   The overall incidence rates of SAP and in-hospitalmortality after acute ischemic stroke were 7.3% and 2.4%, respectively. The incidence rate of SAP in low and high A(2)DS(2) score groups was separately 3.3% and 24.7% (P<0.001). During hospitalization, 1.2% patients in low score group and 7.8% patients in high score group died (P<0.001). Multivariate regression demonstrated that patients in high score group had a higher risk of SAP (OR = 8.888, 95% CI: 5.552-14.229) and mortality (OR = 7.833, 95% CI: 3.580-17.137) than patients in low score group.
   Conclusions
   The A(2)DS(2) score was a strong predictor for SAP and in-hospital death of Chinese acute ischemic stroke patients. The A(2)DS(2) score might be a useful tool for the identification of patients with a high risk of SAP and death during hospitalization.
C1 [Zhang, Xiaopei; Wei, Lin; Ye, Richun; Lin, Meizhen; Li, Guoming; Cai, Yefeng; Zhao, Min] Guangdong Prov Hosp Chinese Med, Dept Neurol, Guangzhou, Guangdong, Peoples R China.
   [Yu, Shangzhen; Li, Xiaomin] JiangmenWuyi Tradit Chinese Med Hosp, Dept Neurol, Jiangmen, Guangdong, Peoples R China.
   [Zhao, Min] Southern Med Univ, Nanfang Hosp, State Key Lab Organ Failure Res, Natl Clin Res Ctr Kidney Dis, Guangzhou, Guangdong, Peoples R China.
RP Cai, YF; Zhao, M (通讯作者)，Guangdong Prov Hosp Chinese Med, Dept Neurol, Guangzhou, Guangdong, Peoples R China.; Zhao, M (通讯作者)，Southern Med Univ, Nanfang Hosp, State Key Lab Organ Failure Res, Natl Clin Res Ctr Kidney Dis, Guangzhou, Guangdong, Peoples R China.
EM chiefcai@163.com; cassiesandra@163.com
OI Li, Guoming/0000-0002-8289-3310
FU Scientific Research Project of Public Welfare Industry, State
   Administration of Traditional Chinese Medicine of P. R. of China
   [200707004]; Finance Department of Guangdong Province [[2006] 143]
FX This project was supported by the Scientific Research Project of Public
   Welfare Industry, State Administration of Traditional Chinese Medicine
   of P. R. of China (No. 200707004); and the Finance Department of
   Guangdong Province (No. [2006] 143). The funders had no role in study
   design, data collection and analysis, decision to publish, or
   preparation of the manuscript.
CR Alsumrain M, 2013, J INTENSIVE CARE MED, V28, P118, DOI 10.1177/0885066612437512
   Caldeira D, 2012, BMJ-BRIT MED J, V345, DOI 10.1136/bmj.e4260
   Chumbler NR, 2010, NEUROEPIDEMIOLOGY, V34, P193, DOI 10.1159/000289350
   Finlayson O, 2011, NEUROLOGY, V77, P1338, DOI 10.1212/WNL.0b013e31823152b1
   Harms H, 2013, ACTA NEUROL SCAND, V128, P178, DOI 10.1111/ane.12095
   Heuschmann PU, 2004, ARCH INTERN MED, V164, P1761, DOI 10.1001/archinte.164.16.1761
   Hilker R, 2003, STROKE, V34, P975, DOI 10.1161/01.STR.0000063373.70993.CD
   Hinchey JA, 2005, STROKE, V36, P1972, DOI 10.1161/01.STR.0000177529.86868.8d
   Hoffmann S, 2012, STROKE, V43, P2617, DOI 10.1161/STROKEAHA.112.653055
   Ingeman A, 2011, STROKE, V42, P3214, DOI 10.1161/STROKEAHA.110.610881
   Ji RJ, 2013, STROKE, V44, P1303, DOI 10.1161/STROKEAHA.111.000598
   Katzan IL, 2007, NEUROLOGY, V68, P1938, DOI 10.1212/01.wnl.0000263187.08969.45
   Katzan IL, 2003, NEUROLOGY, V60, P620, DOI 10.1212/01.WNL.0000046586.38284.60
   Koennecke HC, 2011, NEUROLOGY, V77, P965, DOI 10.1212/WNL.0b013e31822dc795
   Kumar S, 2010, LANCET NEUROL, V9, P105, DOI 10.1016/S1474-4422(09)70266-2
   Kwan J, 2013, J NEUROL NEUROSUR PS, V84, P297, DOI 10.1136/jnnp-2012-302552
   Kwok CS, 2013, STROKE, V44, P2010, DOI 10.1161/STROKEAHA.113.001148
   Kwon HM, 2006, AM J INFECT CONTROL, V34, P64, DOI 10.1016/j.ajic.2005.06.011
   Li Y, 2014, PLOS ONE, V9, DOI [10.1371/journal.pone.0109665, DOI 10.1371/journal.pone.0109665]
   Mann G, 1999, STROKE, V30, P744, DOI 10.1161/01.STR.30.4.744
   Reid JM, 2008, STROKE, V39, P1090, DOI 10.1161/STROKEAHA.107.495143
   Saposnik G, 2013, NEUROLOGY, V81, P448, DOI 10.1212/WNL.0b013e31829d874e
   Saposnik G, 2011, CIRCULATION, V123, P739, DOI 10.1161/CIRCULATIONAHA.110.983353
   Sellars C, 2007, STROKE, V38, P2284, DOI 10.1161/STROKEAHA.106.478156
   Smith CJ, 2015, J AM HEART ASSOC, V4, DOI 10.1161/JAHA.114.001307
   Smith EE, 2010, CIRCULATION, V122, P1496, DOI 10.1161/CIRCULATIONAHA.109.932822
   Sui RB, 2011, NEUROL RES, V33, P508, DOI 10.1179/016164111X13007856084205
   Sykora M, 2015, STROKE, V46, P1269, DOI 10.1161/STROKEAHA.114.008260
   Vermeij FH, 2009, CEREBROVASC DIS, V27, P465, DOI 10.1159/000210093
   Walter U, 2007, J NEUROL, V254, P1323, DOI 10.1007/s00415-007-0520-0
   Wang PL, 2012, CHINESE MED J-PEKING, V125, P2449, DOI 10.3760/cma.j.issn.0366-6999.2012.14.010
   Warusevitane A, 2015, STROKE, V46, P454, DOI 10.1161/STROKEAHA.114.006639
   Westendorp WF, 2011, BMC NEUROL, V11, DOI 10.1186/1471-2377-11-110
   Wilson RD, 2012, J STROKE CEREBROVASC, V21, P61, DOI 10.1016/j.jstrokecerebrovasdis.2010.05.002
   Zhang J, 2004, CHINESE J CLIN REHAB, V8, P1201
NR 35
TC 8
Z9 15
U1 2
U2 12
PU PUBLIC LIBRARY SCIENCE
PI SAN FRANCISCO
PA 1160 BATTERY STREET, STE 100, SAN FRANCISCO, CA 94111 USA
SN 1932-6203
J9 PLOS ONE
JI PLoS One
PD MAR 7
PY 2016
VL 11
IS 3
AR e0150298
DI 10.1371/journal.pone.0150298
PG 9
WC Multidisciplinary Sciences
WE Science Citation Index Expanded (SCI-EXPANDED)
SC Science & Technology - Other Topics
GA DG3SL
UT WOS:000371990100027
PM 26950337
OA Green Published, Green Submitted, gold
DA 2022-06-17
ER

PT J
AU Kang, W
   Chung, J
   Lee, J
   Jung, KI
   Yoo, WK
   Ohn, SH
AF Kang, Wonil
   Chung, Jane
   Lee, Jeongeun
   Jung, Kwang-Ik
   Yoo, Woo-Kyoung
   Ohn, Suk Hoon
TI The influence of pharyngeal width on post-stroke laryngeal aspiration
SO NEUROREHABILITATION
LA English
DT Article
DE Stroke; deglutition disorders; pharynx; penetration; aspiration
ID PENETRATION; DYSPHAGIA; STROKE; SCALE; AGE
AB BACKGROUND: Laryngeal penetration, which is a less serious form of aspiration, should be considered in patients with stroke to ensure early detection of risk of laryngeal aspiration and prevention of pneumonia.
   OBJECTIVE: As a follow-up to a previous study that demonstrated the association of pharyngeal width to laryngeal aspiration, the present study sought to determine whether the pharyngeal width was related to not only laryngeal aspiration but also laryngeal penetration in patients with deglutition disorder following stroke.
   METHODS: The pharyngeal width on the roentgenogram was measured and compared based on the severity of aspiration. Moreover, the optimal cut-off points were determined for predicting the penetration and aspiration so that the difference between the penetration and the aspiration could be elucidated.
   RESULTS: The pharyngeal width of the patients was wider than the controls. The increase of the pharyngeal width by aspiration severity was more evident in the patients with chronic and right cerebral stroke. The optimal cut-off point of the pharyngeal width was approximately 1 mm lesser for the prediction of penetration than for aspiration.
   CONCLUSIONS: The pharyngeal width could be an ancillary method for detecting penetration and aspiration in stroke patients.
C1 [Kang, Wonil; Chung, Jane; Lee, Jeongeun; Jung, Kwang-Ik; Yoo, Woo-Kyoung; Ohn, Suk Hoon] Hallym Univ, Sacred Heart Hosp, Dept Phys Med & Rehabil, Coll Med, 22 Gwanpyeong Ro,170 Beon Gil, Anyang 14068, Gyeonggi Do, South Korea.
RP Ohn, SH (通讯作者)，Hallym Univ, Sacred Heart Hosp, Dept Phys Med & Rehabil, Coll Med, 22 Gwanpyeong Ro,170 Beon Gil, Anyang 14068, Gyeonggi Do, South Korea.
EM ohneum@gmail.com
CR Aminpour Shervin, 2011, Ear Nose Throat J, V90, pE1
   Baek S, 2020, ANN REHABIL MED-ARM, V44, P203, DOI 10.5535/arm.19140
   Curtis JA, 2020, DYSPHAGIA, V35, P389, DOI 10.1007/s00455-019-10052-7
   Daniels S K, 1996, J Stroke Cerebrovasc Dis, V6, P30, DOI 10.1016/S1052-3057(96)80023-1
   Flowers HL, 2011, CEREBROVASC DIS, V32, P1, DOI 10.1159/000324940
   Friedman B, 2000, DYSPHAGIA, V15, P153, DOI 10.1007/s004550010018
   Gurberg J, 2015, INT J PEDIATR OTORHI, V79, P1827, DOI 10.1016/j.ijporl.2015.08.016
   Ha J. S, 1999, ANN REHABIL MED, V23, P703
   Hamdy S, 1996, NAT MED, V2, P1217, DOI 10.1038/nm1196-1217
   HORNER J, 1991, ARCH NEUROL-CHICAGO, V48, P1170, DOI 10.1001/archneur.1991.00530230078026
   Inamoto Y, 2015, J ORAL REHABIL, V42, P670, DOI 10.1111/joor.12298
   Jang S, 2017, ANN REHABIL MED-ARM, V41, P225, DOI 10.5535/arm.2017.41.2.225
   Jung IH, 2019, INT J REHABIL RES, V42, P152, DOI 10.1097/MRR.0000000000000348
   Kim YK, 2019, ANN REHABIL MED-ARM, V43, P149, DOI 10.5535/arm.2019.43.2.149
   Kiyohara H, 2018, LARYNGOSCOPE, V128, P806, DOI 10.1002/lary.26844
   Lee HY, 2019, ANN REHABIL MED-ARM, V43, P187, DOI 10.5535/arm.2019.43.2.187
   Leonard R, 2004, DYSPHAGIA, V19, P133, DOI 10.1007/s00455-003-0508-6
   Molfenter SM, 2019, DYSPHAGIA, V34, P129, DOI 10.1007/s00455-018-9924-5
   Molfenter SM, 2015, DYSPHAGIA, V30, P321, DOI 10.1007/s00455-015-9602-9
   Mosier KM, 1999, AM J NEURORADIOL, V20, P1520
   Nicosia MA, 2007, DYSPHAGIA, V22, P306, DOI 10.1007/s00455-007-9086-3
   Pikus L, 2003, AM J ROENTGENOL, V180, P1613, DOI 10.2214/ajr.180.6.1801613
   Raman S, 2011, INDIAN PEDIATR, V48, P331
   Rosenbek JC, 1996, DYSPHAGIA, V11, P93, DOI 10.1007/BF00417897
   Saito T, 2016, DYSPHAGIA, V31, P567, DOI 10.1007/s00455-016-9716-8
   Seo HG, 2016, DYSPHAGIA, V31, P160, DOI 10.1007/s00455-015-9670-x
   Song J., 2020, GERIATRIC REHABILITA, V10, P62
   Teismann IK, 2009, HUM BRAIN MAPP, V30, P92, DOI 10.1002/hbm.20488
   VEIS SL, 1985, ARCH PHYS MED REHAB, V66, P372
   Wasserman EB, 2015, PREHOSP EMERG CARE, V19, P202, DOI 10.3109/10903127.2014.959225
NR 30
TC 0
Z9 0
U1 0
U2 1
PU IOS PRESS
PI AMSTERDAM
PA NIEUWE HEMWEG 6B, 1013 BG AMSTERDAM, NETHERLANDS
SN 1053-8135
EI 1878-6448
J9 NEUROREHABILITATION
JI Neurorehabilitation
PY 2021
VL 49
IS 3
BP 435
EP 444
DI 10.3233/NRE-210120
PG 10
WC Clinical Neurology; Rehabilitation
WE Science Citation Index Expanded (SCI-EXPANDED); Social Science Citation Index (SSCI)
SC Neurosciences & Neurology; Rehabilitation
GA WW8PA
UT WOS:000718170100009
PM 34308916
DA 2022-06-17
ER

PT J
AU Pruss, H
   Prass, K
   Ghaeni, L
   Milosevic, M
   Muselmann, C
   Freyer, D
   Royl, G
   Reuter, U
   Baeva, N
   Dirnagl, U
   Meisel, A
   Priller, J
AF Pruess, Harald
   Prass, Konstantin
   Ghaeni, Leyli
   Milosevic, Milan
   Muselmann, Claudia
   Freyer, Dorette
   Royl, Georg
   Reuter, Uwe
   Baeva, Nevena
   Dirnagl, Ulrich
   Meisel, Andreas
   Priller, Josef
TI Inducible nitric oxide synthase does not mediate brain damage after
   transient focal cerebral ischemia in mice
SO JOURNAL OF CEREBRAL BLOOD FLOW AND METABOLISM
LA English
DT Article
DE bone marrow transplantation; gene expression; inflammation; iNOS;
   knockout mouse; middle cerebral artery occlusion
ID GENE-EXPRESSION; INDUCTION; CELLS; LACKING; TOLERANCE; STROKE; INJURY;
   ALPHA
AB Nitric oxide produced by the inducible nitric oxide synthase (iNOS) is believed to participate in the pathogenic events after cerebral ischemia. In this study, we examined the expression of iNOS in the brain after transient focal cerebral ischemia in mice. We detected differential expression of exons 2 and 3 of iNOS mRNA (16-fold upregulation at 24 to 72 h after middle cerebral artery occlusion, MCAO) compared with exons 6 to 8, 12 to 14, 21 to 22, and 26 to 27 (2- to 5-fold upregulation after 72 and 96 h), which would be compatible with alternative splicing. Expression levels of iNOS mRNA were too low for detection by the Northern blot analysis. Using specific antibodies, we did not detect any iNOS immunoreactivity in the mouse brain 1 to 5 days after MCAO, although we detected iNOS immunoreactivity in the lungs of mice with stroke-associated pneumonia, and in mouse and rat dura mater after lipopolysaccharide administration. In chimeric iNOS-deficient mice transplanted with wild-type bone marrow (BM) cells expressing the green fluorescent protein (GFP) or in wild-type mice transplanted with GFP(+) iNOS-deficient BM cells, no expression of iNOS was detected in GFP+ leukocytes invading the ischemic brain or in resident brain cells. Moreover, both experimental groups did not show any differences in infarct size. Analysis of three different strains of iNOS-deficient mice and wild-type controls confirmed that infarct size was independent of iNOS deletion, but strongly confounded by the genetic background of mouse strains. In conclusion, our data suggest that iNOS is not a universal mediator of brain damage after cerebral ischemia.
C1 [Pruess, Harald; Baeva, Nevena; Priller, Josef] Charite Univ Med Berlin, Lab Mol Psychiat, D-10117 Berlin, Germany.
   [Pruess, Harald; Prass, Konstantin; Ghaeni, Leyli; Milosevic, Milan; Muselmann, Claudia; Freyer, Dorette; Royl, Georg; Reuter, Uwe; Baeva, Nevena; Dirnagl, Ulrich; Meisel, Andreas; Priller, Josef] Charite Univ Med Berlin, Ctr Stroke Res, Dept Expt Neurol, D-10117 Berlin, Germany.
   [Prass, Konstantin] Landesklinikum Waldviertel, Horn, Austria.
RP Priller, J (通讯作者)，Charite Univ Med Berlin, Lab Mol Psychiat, D-10117 Berlin, Germany.
EM josef.priller@charite.de
RI Priller, Josef/ABW-3835-2022
OI Dirnagl, Ulrich/0000-0003-0755-6119; Reuter, Uwe/0000-0002-8527-0725;
   Priller, Josef/0000-0001-7596-0979; Meisel, Andreas/0000-0001-7233-5342
CR Alderton WK, 2001, BIOCHEM J, V357, P593, DOI 10.1042/0264-6021:3570593
   Beray-Berthat V, 2003, EXP NEUROL, V182, P446, DOI 10.1016/S0014-4886(03)00106-7
   Cash D, 2001, BRAIN RES, V905, P91, DOI 10.1016/S0006-8993(01)02508-2
   Cohen J., 1988, STAT POWER ANAL BEHA
   Dirnagl U, 1999, TRENDS NEUROSCI, V22, P391, DOI 10.1016/S0166-2236(99)01401-0
   Dirnagl U, 2003, TRENDS NEUROSCI, V26, P248, DOI 10.1016/S0166-2236(03)00071-7
   Dubal DB, 2001, P NATL ACAD SCI USA, V98, P1952, DOI 10.1073/pnas.041483198
   Eissa NT, 1998, P NATL ACAD SCI USA, V95, P7625, DOI 10.1073/pnas.95.13.7625
   Eissa NT, 1996, J BIOL CHEM, V271, P27184, DOI 10.1074/jbc.271.43.27184
   Emerich DF, 2002, EXP NEUROL, V173, P168, DOI 10.1006/exnr.2001.7835
   Freyer D, 1999, J IMMUNOL, V163, P4308
   Fujii M, 1997, STROKE, V28, P1805, DOI 10.1161/01.STR.28.9.1805
   Galea E, 1998, AM J PHYSIOL-HEART C, V274, pH2035, DOI 10.1152/ajpheart.1998.274.6.H2035
   Gibson CL, 2005, GLIA, V50, P417, DOI 10.1002/glia.20143
   Huang CY, 2001, J CEREBR BLOOD F MET, V21, P163, DOI 10.1097/00004647-200102000-00008
   IADECOLA C, 1995, J CEREBR BLOOD F MET, V15, P52, DOI 10.1038/jcbfm.1995.6
   Iadecola C, 1997, J NEUROSCI, V17, P9157
   Iadecola C, 1996, STROKE, V27, P1373, DOI 10.1161/01.STR.27.8.1373
   Ivey NS, 2005, J NEUROSCI METH, V142, P91, DOI 10.1016/j.jneumeth.2004.07.015
   Keynes RG, 2004, CURR MOL MED, V4, P179, DOI 10.2174/1566524043479176
   LAUBACH VE, 1995, P NATL ACAD SCI USA, V92, P10688, DOI 10.1073/pnas.92.23.10688
   LEE CM, 1995, J BIOL CHEM, V270, P27403, DOI 10.1074/jbc.270.46.27403
   Lerouet D, 2005, EXP NEUROL, V195, P218, DOI 10.1016/j.expneurol.2005.05.001
   Loihl AK, 1999, BRAIN RES, V830, P155, DOI 10.1016/S0006-8993(99)01388-8
   MACMICKING JD, 1995, CELL, V81, P641, DOI 10.1016/0092-8674(95)90085-3
   MCCARTHY KD, 1980, J CELL BIOL, V85, P890, DOI 10.1083/jcb.85.3.890
   Moro MA, 2004, CELL CALCIUM, V36, P265, DOI 10.1016/j.ceca.2004.02.011
   OU PM, 1993, BIOCHEM PHARMACOL, V46, P1139, DOI 10.1016/0006-2952(93)90461-5
   Prass K, 2003, J EXP MED, V198, P725, DOI 10.1084/jem.20021098
   PRASS K, 2007, J CEREB BLOOD FLOW M, V27, P42
   Priller J, 2001, NAT MED, V7, P1356, DOI 10.1038/nm1201-1356
   Ruscher K, 2002, J NEUROSCI, V22, P10291, DOI 10.1523/jneurosci.22-23-10291.2002
   Schroeter M, 2003, MOL BRAIN RES, V117, P1, DOI 10.1016/S0169-328X(03)00255-9
   Storini C, 2005, NEUROBIOL DIS, V19, P10, DOI 10.1016/j.nbd.2004.11.001
   Tiscornia AC, 2004, LEUKEMIA, V18, P48, DOI 10.1038/sj.leu.2403169
   YOSHIDA T, 1995, NEUROSCI LETT, V194, P214, DOI 10.1016/0304-3940(95)11752-I
   Zhu DY, 2003, J NEUROSCI, V23, P223
NR 37
TC 20
Z9 20
U1 0
U2 1
PU SAGE PUBLICATIONS INC
PI THOUSAND OAKS
PA 2455 TELLER RD, THOUSAND OAKS, CA 91320 USA
SN 0271-678X
EI 1559-7016
J9 J CEREBR BLOOD F MET
JI J. Cereb. Blood Flow Metab.
PD MAR
PY 2008
VL 28
IS 3
BP 526
EP 539
DI 10.1038/sj.jcbfm.9600550
PG 14
WC Endocrinology & Metabolism; Hematology; Neurosciences
WE Science Citation Index Expanded (SCI-EXPANDED)
SC Endocrinology & Metabolism; Hematology; Neurosciences & Neurology
GA 266DA
UT WOS:000253410400010
PM 17851454
OA Bronze
DA 2022-06-17
ER

PT J
AU Morrell, K
   Hyers, M
   Stuchiner, T
   Lucas, L
   Schwartz, K
   Mako, J
   Spinelli, KJ
   Yanase, L
AF Morrell, Kate
   Hyers, Megan
   Stuchiner, Tamela
   Lucas, Lindsay
   Schwartz, Karissa
   Mako, Jenniffer
   Spinelli, Kateri J.
   Yanase, Lisa
TI Telehealth Stroke Dysphagia Evaluation Is Safe and Effective
SO CEREBROVASCULAR DISEASES
LA English
DT Article
DE Dysphagia; Stroke; Telehealth; Teleswallow; Aspiration; Swallow; Speech
   language pathologist
ID TELEREHABILITATION; PNEUMONIA; TRIAL
AB Background: Rapid evaluation of dysphagia poststroke significantly lowers rates of aspiration pneumonia. Logistical barriers often significantly delay in-person dysphagia evaluation by speech language pathologists (SLPs) in remote and rural hospitals. Clinical swallow evaluations delivered via telehealth have been validated in a number of clinical contexts, yet no one has specifically validated a teleswallow evaluation for in-hospital post-stroke dysphagia assessment. Methods: A team of 6 SLPs experienced in stroke care and a telestroke neurologist designed, implemented, and tested a teleswallow evaluation for acute stroke patients, in which 100 patients across 2 affiliated, urban certified stroke centers were sequentially evaluated by a bedside and telehealth SLP. Inter-rater reliability was analyzed using percent agreement, Cohen's kappa, Kendall's tau-b, and Wilcoxon matched-pairs signed rank tests. Logistic regression models accounting for age and gender were used to test the impact of stroke severity and stroke location on agreement. Results: We found excellent agreement for both liquid (91% agreement; kappa = 0.808; Kendall's tau-b = 0.813, p < 0.001; Wilcoxon signed rank = -0.818, p = 0.417) and solid (87% agreement; kappa = 0.792; Kendall's tau-b = 0.844, p < 0.001; Wilcoxon signed rank = 0.243, p = 0.808) dietary textures. From regression modeling, there is suggestive but inconclusive evidence that higher National Institute of Health Stroke Scale (NIHSS) scores correlate with lower levels of agreement for liquid diet recommendations (OR [95% CI] 0.895 [0.793-1.01]; p = 0.07). There was no impact of NIHSS score for solid diet recommendations and no impact of stroke location on solid or liquid diet recommendations. Qualitatively, we identified professional, logistical, technical, and patient barriers to implementation, many of which resolved with experience over time. Conclusions: Dysphagia evaluation by a remote SLP via telehealth is safe and effective following stroke. We plan to implement teleswallow across our multistate telestroke network as standard practice for poststroke dysphagia evaluation. (C) 2017 S. Karger AG, Basel
C1 [Morrell, Kate; Hyers, Megan; Schwartz, Karissa; Mako, Jenniffer] Reg Rehabil Serv, 4805 NE Glisan St,Suite 7E14, Portland, OR 97213 USA.
   [Stuchiner, Tamela; Lucas, Lindsay; Yanase, Lisa] Providence Brain & Spine Inst, Portland, OR USA.
   [Spinelli, Kateri J.] Reg Res Dept, Providence Hlth & Serv, Portland, OR USA.
RP Morrell, K (通讯作者)，Reg Rehabil Serv, 4805 NE Glisan St,Suite 7E14, Portland, OR 97213 USA.
EM Kate.morrell@providence.org
OI Spinelli, Kateri/0000-0002-6290-0886
CR Al-Khaled M, 2016, CEREBROVASC DIS, V42, P81, DOI 10.1159/000445299
   Burns CL, 2012, J TELEMED TELECARE, V18, P443, DOI 10.1258/jtt.2012.GTH104
   Hannawi Y, 2013, CEREBROVASC DIS, V35, P430, DOI 10.1159/000350199
   Kantarcigil C, 2016, RES DEV DISABIL, V55, P207, DOI 10.1016/j.ridd.2016.04.008
   LANDIS JR, 1977, BIOMETRICS, V33, P159, DOI 10.2307/2529310
   Martino R, 2005, STROKE, V36, P2756, DOI 10.1161/01.STR.0000190056.76543.eb
   McCullough GH, 2000, DYSPHAGIA, V15, P58, DOI 10.1007/s004550010002
   McCullough GH, 2013, MANUAL DIAGNOSTIC TH, P11, DOI DOI 10.1007/978-1-4614-3779-6_2
   Sharma S, 2013, INT J SPEECH-LANG PA, V15, P176, DOI 10.3109/17549507.2012.689333
   Sharma S, 2012, J TELEMED TELECARE, V18, P287, DOI 10.1258/jtt.2012.111202
   Ward E, 2009, J TELEMED TELECARE, V15, P232, DOI 10.1258/jtt.2009.081204
   Ward EC, 2014, TELEMED E-HEALTH, V20, P296, DOI 10.1089/tmj.2013.0198
   Ward EC, 2012, DYSPHAGIA, V27, P460, DOI 10.1007/s00455-011-9390-9
NR 13
TC 18
Z9 18
U1 0
U2 6
PU KARGER
PI BASEL
PA ALLSCHWILERSTRASSE 10, CH-4009 BASEL, SWITZERLAND
SN 1015-9770
EI 1421-9786
J9 CEREBROVASC DIS
JI Cerebrovasc. Dis.
PY 2017
VL 44
IS 3-4
BP 225
EP 231
DI 10.1159/000478107
PG 7
WC Clinical Neurology; Peripheral Vascular Disease
WE Science Citation Index Expanded (SCI-EXPANDED)
SC Neurosciences & Neurology; Cardiovascular System & Cardiology
GA FP4DM
UT WOS:000417567200018
PM 28848110
DA 2022-06-17
ER

PT J
AU Wu, XF
   Tang, Y
   Zhang, XH
   Wu, CC
   Kong, L
AF Wu, Xiaofei
   Tang, Yan
   Zhang, Xiaohua
   Wu, Chenchen
   Kong, Lingti
TI Pharmacokinetics and pharmacodynamics of linezolid in
   plasma/cerebrospinal fluid in patients with cerebral hemorrhage after
   lateral ventricular drainage by Monte Carlo simulation
SO DRUG DESIGN DEVELOPMENT AND THERAPY
LA English
DT Article
DE linezolid; cerebral hemorrhage; plasma; cerebrospinal fluid;
   pharmacokinetics; pharmacodynamics; Monte Carlo simulation
ID RESISTANT STAPHYLOCOCCUS-AUREUS; CRITICALLY-ILL PATIENTS;
   PHARMACOKINETIC/PHARMACODYNAMIC EVALUATION; INTRACEREBRAL HEMORRHAGE;
   NOSOCOMIAL PNEUMONIA; BACTERIAL-INFECTIONS; PROTEIN-SYNTHESIS;
   VANCOMYCIN; TUBERCULOSIS; INHIBITOR
AB Objective: We investigated the pharmacokinetic (PK) and pharmacodynamic (PD) parameters of linezolid in patients who had suffered cerebral hemorrhage after lateral ventricular drainage.
   Materials and methods: Ten patients with cerebral hemorrhage after lateral ventricular drainage with stroke-associated pneumonia who were given linezolid were enrolled. Plasma and cerebrospinal fluid (CSF) samples were taken at appropriate intervals after the first administration of linezolid and assayed by high-performance liquid chromatography (HPLC). Then, PK parameters were estimated, and a Monte Carlo simulation was used to calculate the probability of target attainments (PTAs) for linezolid achieving the PK/PD index at different minimal inhibitory concentrations (MICs).
   Results: The maximum concentration of linezolid in plasma and CSF was reached at 1.00 h and 3.10 h, respectively. The average penetration of linezolid in CSF was 56.81%. If the area under the plasma concentration vs time curve from zero to the final sampling time (AUC(0-)(24) h)/MIC >= 59.1 was applied as a parameter, the PTA of linezolid in plasma could provide good coverage (PTA >= 90%) only for pathogens with a MIC of <= 2 mu g/mL, whereas it could be achieved in CSF with a MIC of <= 1 mu g/mL. If %T > MIC >= 40% was applied as a parameter, the PTA of linezolid in plasma/CSF could provide good coverage if the MIC was <= 4 mu g/mL.
   Conclusions: For patients with infection of the central nervous system and who are sensitive to the drug, the usual dosing regimens of linezolid can achieve a good therapeutic effect. However, for critically ill or drug-resistant patients, an increase in dose, the frequency of administration, or longer infusion may be needed to improve the curative effect.
C1 [Wu, Xiaofei; Tang, Yan; Zhang, Xiaohua] Bengbu Med Coll, Dept Emergency Internal Med, Affiliated Hosp 1, Bengbu 233004, Peoples R China.
   [Wu, Chenchen] Bengbu Med Coll, Dept Endocrinol, Affiliated Hosp 1, Bengbu 233004, Peoples R China.
   [Kong, Lingti] Bengbu Med Coll, Dept Pharm, Affiliated Hosp 1, Bengbu 233004, Peoples R China.
RP Kong, L (通讯作者)，Bengbu Med Coll, Dept Pharm, Affiliated Hosp 1, Bengbu 233004, Peoples R China.
EM konglingti@163.com
FU Research Innovation Program for College Graduates of Bengbu Medical
   College [Byycx1653]
FX This study was supported financially by the Research Innovation Program
   for College Graduates of Bengbu Medical College (Byycx1653).
CR Ament PW, 2002, AM FAM PHYSICIAN, V65, P663
   An SY, 2011, ALLERGY ASTHMA IMMUN, V3, P194, DOI 10.4168/aair.2011.3.3.194
   Andes D, 2002, ANTIMICROB AGENTS CH, V46, P3484, DOI 10.1128/AAC.46.11.3484-3489.2002
   Arabi Y, 2005, AM J INFECT CONTROL, V33, P137, DOI 10.1016/j.ajic.2004.11.008
   Barrett J F, 2000, Curr Opin Investig Drugs, V1, P181
   Caffrey AR, 2014, PHARMACOTHERAPY, V34, P473, DOI 10.1002/phar.1390
   Cai Y, 2015, INT J CLIN PHARM TH, V53, P765, DOI 10.5414/CP202317
   Chung EK, 2017, ANN PHARMACOTHER, V51, P209, DOI 10.1177/1060028016676831
   Cojutti P, 2015, J ANTIMICROB CHEMOTH, V70, P198, DOI 10.1093/jac/dku337
   Cole DE, 2015, CANCER CHEMOTH PHARM, V75, P923, DOI 10.1007/s00280-015-2711-1
   De Vriese AS, 2006, CLIN INFECT DIS, V42, P1111, DOI 10.1086/501356
   Dong HY, 2016, INT J ANTIMICROB AG, V48, P259, DOI 10.1016/j.ijantimicag.2016.05.009
   Falagas ME, 2008, DRUG SAFETY, V31, P753, DOI 10.2165/00002018-200831090-00004
   Fortun J, 2005, J ANTIMICROB CHEMOTH, V56, P180, DOI 10.1093/jac/dki148
   Fu JJ, 2013, PLOS ONE, V8, DOI 10.1371/journal.pone.0058240
   Ippolito JA, 2008, J MED CHEM, V51, P3353, DOI 10.1021/jm800379d
   Jaruratanasirikul S, 2015, ANTIMICROB AGENTS CH, V59, P2995, DOI 10.1128/AAC.04166-14
   Kessler AT, 2007, INFECTION, V35, P271, DOI 10.1007/s15010-007-6211-z
   Kloss P, 1999, J MOL BIOL, V294, P93, DOI 10.1006/jmbi.1999.3247
   Kong LT, 2017, ANN PHARMACOTHER, V51, P970, DOI 10.1177/1060028017719715
   Li J, 2017, INT J ANTIMICROB AG, V49, P603, DOI 10.1016/j.ijantimicag.2017.01.014
   Luque S, 2014, INT J ANTIMICROB AG, V44, P409, DOI 10.1016/j.ijantimicag.2014.07.001
   Marinho Daniel Savignon, 2011, BMC Res Notes, V4, P236
   Murthy SB, 2016, NEUROCRIT CARE, V24, P389, DOI 10.1007/s12028-015-0199-5
   Pappas G, 2009, CLIN THER, V31, P1595, DOI 10.1016/j.clinthera.2009.06.016
   Rayner CR, 2003, CLIN PHARMACOKINET, V42, P1411, DOI 10.2165/00003088-200342150-00007
   Takada H, 2017, AM J EMERG MED, V35, P245, DOI 10.1016/j.ajem.2016.10.058
   Vardakas KZ, 2009, CURR DRUG METAB, V10, P2, DOI 10.2174/138920009787048446
   Wasserman S, 2016, EXPERT REV ANTI-INFE, V14, P901, DOI 10.1080/14787210.2016.1225498
   Yang ZJ, 2011, CHINESE MED J-PEKING, V124, P4189, DOI 10.3760/cma.j.issn.0366-6999.2011.24.013
   Zhao YL, 2014, J CLIN PHARMACOL, V54, P1180, DOI 10.1002/jcph.317
NR 31
TC 8
Z9 8
U1 2
U2 5
PU DOVE MEDICAL PRESS LTD
PI ALBANY
PA PO BOX 300-008, ALBANY, AUCKLAND 0752, NEW ZEALAND
SN 1177-8881
J9 DRUG DES DEV THER
JI Drug Des. Dev. Ther.
PY 2018
VL 12
BP 1679
EP 1684
DI 10.2147/DDDT.S168757
PG 6
WC Chemistry, Medicinal; Pharmacology & Pharmacy
WE Science Citation Index Expanded (SCI-EXPANDED)
SC Pharmacology & Pharmacy
GA GI8HG
UT WOS:000434764500001
PM 29928111
OA gold, Green Published, Green Submitted
DA 2022-06-17
ER

PT J
AU Giede-Jeppe, A
   Reichl, J
   Sprugel, MI
   Lucking, H
   Hoelter, P
   Eyupoglu, IY
   Kuramatsu, JB
   Huttner, HB
   Gerner, ST
AF Giede-Jeppe, Antje
   Reichl, Jonathan
   Spruegel, Maximilian, I
   Luecking, Hannes
   Hoelter, Philip
   Eyuepoglu, Ilker Y.
   Kuramatsu, Joji B.
   Huttner, Hagen B.
   Gerner, Stefan T.
TI Neutrophil-to-lymphocyte ratio as an independent predictor for
   unfavorable functional outcome in aneurysmal subarachnoid hemorrhage
SO JOURNAL OF NEUROSURGERY
LA English
DT Article
DE aneurysmal subarachnoid hemorrhage; neutrophil-to-lymphocyte ratio;
   outcome; vascular disorders
ID INTRACEREBRAL HEMORRHAGE; MORTALITY; DIAGNOSIS
AB OBJECTIVE Stroke-associated immunosuppression and inflammation are increasingly recognized as factors triggering infections and thus potentially influencing outcome after stroke. Several studies have demonstrated that elevated neutrophil-to-lymphocyte ratio (NLR) is a significant predictor of adverse outcomes for patients with ischemic stroke or intracerebral hemorrhage. Thus far, in patients with subarachnoid hemorrhage the association between NLR and outcome is insufficiently established. The authors sought to investigate the association between NLR on admission and functional outcome in aneurysmal subarachnoid hemorrhage (aSAH).
   METHODS This observational study included all consecutive aSAH patients admitted to a German tertiary center over a 5-year period (2008-2012). Data regarding patient demographics and clinical, laboratory, and in-hospital measures, as well as neuroradiological data, were retrieved from institutional databases. Functional outcome was assessed at 3 and 12 months using the modified Rankin Scale (mRS) score and categorized into favorable (mRS score 0-2) and unfavorable (mRS score 3-6). Patients' radiological and laboratory characteristics were compared between aSAH patients with favorable and those with unfavorable outcome at 3 months. In addition, multivariate analysis was conducted to investigate parameters independently associated with favorable outcome. Receiver operating characteristic (ROC) curve analysis was undertaken to identify the best cutoff for NLR to discriminate between favorable and unfavorable outcome in these patients. To account for imbalances in baseline characteristics, propensity score matching was carried out to assess the influence of NLR on outcome measures.
   RESULTS Overall, 319 patients with aSAH were included. Patients with unfavorable outcome at 3 months were older, had worse clinical status on admission (Glasgow Coma Scale score and Hunt and Hess grade), greater amount of subarachnoidal and intraventricular hemorrhage (modified Fisher Scale grade and Graeb score), and higher rates of infectious complications (pneumonia and sepsis). A significantly higher NLR on admission was observed in patients with unfavorable outcome according to mRS score (median [IQR] NLR 5.8 [3.0-10.0] for mRS score 0-2 vs NLR 8.3 [4.5-12.6] for mRS score 3-6; p < 0.001). After adjustments, NLR on admission remained a significant predictor for unfavorable outcome in SAH patients (OR [95% CI] 1.014 [1.001-1.027]; p = 0.028). In ROC analysis, an NLR of 7.05 was identified as the best cutoff value to discriminate between favorable and unfavorable outcome (area under the curve = 0.614, p < 0.001, Youden's index = 0.211; mRS score 3-6: 94/153 [61.4%] for NLR >= 7.05 vs 67/166 [40.4%] for NLR < 7.05; p < 0.001). Subanalysis of patients with NLR levels >= 7.05 vs < 7.05, performed using 2 propensity score-matched cohorts (n = 133 patients in each group), revealed an increased proportion of patients with unfavorable functional outcome at 3 months in patients with NLR >= 7.05 (mRS score 3-6 at 3 months: NLR >= 7.05 82/133 [61.7%] vs NLR < 7.05 62/133 [46.6%]; p = 0.014), yet without differences in mortality at 3 months (NLR >= 7.05 37/133 [27.8%] vs NLR < 7.05 27/133 [ 20.3%]; p = 0.131).
   CONCLUSIONS Among aSAH patients, NLR represents an independent parameter associated with unfavorable functional outcome. Whether the impact of NLR on functional outcome is related to preexisting comorbidities or represents independent causal relationships in the context of stroke-associated immunosuppression should be investigated in future studies.
C1 [Giede-Jeppe, Antje; Reichl, Jonathan; Spruegel, Maximilian, I; Kuramatsu, Joji B.; Huttner, Hagen B.; Gerner, Stefan T.] Univ Erlangen Nurnberg, Dept Neurol, Erlangen, Germany.
   [Luecking, Hannes; Hoelter, Philip] Univ Erlangen Nurnberg, Dept Neuroradiol, Erlangen, Germany.
   [Eyuepoglu, Ilker Y.] Univ Erlangen Nurnberg, Dept Neurosurg, Erlangen, Germany.
RP Gerner, ST (通讯作者)，Univ Hosp Erlangen, Erlangen, Germany.
EM stefan.gerner@uk-erlangen.de
RI Hoelter, Philip/AAF-1195-2020; Gerner, Stefan T./ABH-8328-2020
OI Hoelter, Philip/0000-0001-9768-9630; Gerner, Stefan
   T./0000-0001-6020-8290
CR Azab B, 2014, PLOS ONE, V9, DOI 10.1371/journal.pone.0112361
   Balkwill F, 2001, LANCET, V357, P539, DOI 10.1016/S0140-6736(00)04046-0
   Bhat T, 2013, EXPERT REV CARDIOVAS, V11, P55, DOI [10.1586/erc.12.159, 10.1586/ERC.12.159]
   Castelino DJ, 1997, AUST NZ J MED, V27, P170, DOI 10.1111/j.1445-5994.1997.tb00934.x
   Chen-Roetling J, 2017, CURR PHARM DESIGN, V23, P2226, DOI 10.2174/1381612822666161027150616
   D'Agostino RB, 1998, STAT MED, V17, P2265, DOI 10.1002/(SICI)1097-0258(19981015)17:19<2265::AID-SIM918>3.0.CO;2-B
   Darsaut TE, 2013, TRIALS, V14, DOI 10.1186/1745-6215-14-156
   Elkins J, 2017, LANCET NEUROL, V16, P217, DOI 10.1016/S1474-4422(16)30357-X
   Fang YN, 2017, BIOMED J, V40, P154, DOI 10.1016/j.bj.2017.03.002
   Frontera JA, 2009, STROKE, V40, P1963, DOI 10.1161/STROKEAHA.108.544700
   Germanson TP, 1998, SURG NEUROL, V49, P155, DOI 10.1016/S0090-3019(97)00337-6
   Gibson PH, 2010, AM J CARDIOL, V105, P186, DOI 10.1016/j.amjcard.2009.09.007
   Giede-Jeppe A, 2017, CEREBROVASC DIS, V44, P26, DOI 10.1159/000468996
   Gokhan S, 2013, EUR REV MED PHARMACO, V17, P653
   GRAEB DA, 1982, RADIOLOGY, V143, P91, DOI 10.1148/radiology.143.1.6977795
   HANLEY JA, 1982, RADIOLOGY, V143, P29, DOI 10.1148/radiology.143.1.7063747
   Hollig A, 2015, CLIN NEUROL NEUROSUR, V138, P177, DOI 10.1016/j.clineuro.2015.08.030
   Hug A, 2009, STROKE, V40, P3226, DOI 10.1161/STROKEAHA.109.557967
   Jaja BNR, 2018, BMJ-BRIT MED J, V360, DOI 10.1136/bmj.j5745
   Lattanzi S, 2016, STROKE, V47, P1654, DOI 10.1161/STROKEAHA.116.013627
   Li J, 2015, J CLIN LAB ANAL, V29, P437, DOI 10.1002/jcla.21791
   Libby P, 2001, AM J CARDIOL, V88, p3N, DOI [10.1016/S0002-9149(01)02145-2, DOI 10.1016/S0002-9149(01)02145-2]
   Liesz A, 2013, PLOS ONE, V8, DOI 10.1371/journal.pone.0074839
   Mendelow AD, 2005, LANCET, V365, P387
   Muckart DJJ, 1997, CRIT CARE MED, V25, P1789, DOI 10.1097/00003246-199711000-00014
   Quinn TJ, 2017, NEUROLOGY, V89, P997, DOI 10.1212/WNL.0000000000004332
   RANKIN J, 1957, Scott Med J, V2, P127
   Rueda-Clausen CF, 2009, MEDIAT INFLAMM, V2009, DOI 10.1155/2009/469169
   Sarrafzadeh A, 2011, STROKE, V42, P53, DOI 10.1161/STROKEAHA.110.594705
   Singhal G, 2014, FRONT NEUROSCI-SWITZ, V8, DOI 10.3389/fnins.2014.00315
   Tao CY, 2017, NEUROCRIT CARE, V26, P393, DOI 10.1007/s12028-016-0332-0
   Tao XL, 2016, NEUROCHEM RES, V41, P2937, DOI 10.1007/s11064-016-2012-z
   Tejerina E, 2010, J CRIT CARE, V25, P62, DOI 10.1016/j.jcrc.2009.05.008
   VANSWIETEN JC, 1988, STROKE, V19, P604, DOI 10.1161/01.STR.19.5.604
   Vergouwen MDI, 2010, STROKE, V41, P2391, DOI 10.1161/STROKEAHA.110.589275
   Wang F, 2016, J STROKE CEREBROVASC, V25, P182, DOI 10.1016/j.jstrokecerebrovasdis.2015.09.013
   Wang X, 2015, CEREBROVASC DIS, V39, P242, DOI 10.1159/000381107
   Westendorp WF, 2015, LANCET, V385, P1519, DOI 10.1016/S0140-6736(14)62456-9
   Wilson ML, 2004, CLIN INFECT DIS, V38, P1150, DOI 10.1086/383029
   Xanthos DN, 2014, NAT REV NEUROSCI, V15, P43, DOI 10.1038/nrn3617
   Yang B, 2017, BRAIN RES, V1657, P176, DOI 10.1016/j.brainres.2016.11.016
   Zahorec R, 2001, Bratisl Lek Listy, V102, P5
NR 42
TC 41
Z9 41
U1 1
U2 4
PU AMER ASSOC NEUROLOGICAL SURGEONS
PI ROLLING MEADOWS
PA 5550 MEADOWBROOK DRIVE, ROLLING MEADOWS, IL 60008 USA
SN 0022-3085
EI 1933-0693
J9 J NEUROSURG
JI J. Neurosurg.
PD FEB
PY 2020
VL 132
IS 2
BP 400
EP 407
DI 10.3171/2018.9.JNS181975
PG 8
WC Clinical Neurology; Surgery
WE Science Citation Index Expanded (SCI-EXPANDED)
SC Neurosciences & Neurology; Surgery
GA KS5YL
UT WOS:000518384200008
PM 30717052
DA 2022-06-17
ER

PT J
AU Rodriguez, AAM
   Pascual, JMN
   Gallegos, FD
AF Mateos Rodriguez, Alonso A.
   Navalpotro Pascual, Jose Maria
   del Rio Gallegos, Francisco
TI Lung transplant of extrahospitalary donor after cardiac death
SO AMERICAN JOURNAL OF EMERGENCY MEDICINE
LA English
DT Article
ID HEART-BEATING DONORS; DONATION
AB Non-heart-beating donors (NHBDs) have to meet the predefined criteria for organ donation including death from irreversible cessation of the beating heart. The Maastricht conference defined 4 NHBD categories to differentiate their viability and ethical-legal support. In Spain, NHBDs who originate from an out-of-hospital setting correspond to type II donors. These are patients who have had a cardiac arrest outside hospital and, after failed CPR attempts, are transferred with hemodynamic support measures to the hospital for organ donation. The Hospital Clinico San Carlos also has a lung donation program in collaboration with the Hospital Puerta de Hierro in Madrid and the Hospital Marques de Valdecilla in Santander. The objective of this study is to describe the results of lung transplantation of after cardiac death program, specifically the section regarding lung extraction donation. Twenty potential lung donors were obtained during the study. Most patients were male (19 cases), with a mean age of 42 years (36.5-49.5 years). A total of 33 lungs were donated (18 right and 15 left lungs). Most extractions were multiorganic (19 cases). One liver, 19 kidneys, 2 pancreas, and 19 corneas were obtained from these donors; bone tissue was obtained from all donors. The transplantation was bipulmonary in 13 cases and unipulmonary in 7. Thirty days after transplantation, 2 recipients died, 1 died of stroke associated with bilateral pneumonia and 1 died of hypovolemic shock resulting from hemothorax. The remaining 18 patients were progressing well at 30 days. Our data suggest that lung transplantation from patients after extrahospitalary cardiac death is feasible. (C) 2013 Elsevier Inc. All rights reserved.
C1 [Mateos Rodriguez, Alonso A.; Navalpotro Pascual, Jose Maria] Comis Invest, Res Dept, SUMMA112, Madrid 28045, Spain.
   [del Rio Gallegos, Francisco] Hosp Univ Clin San Carlos, Madrid, Spain.
RP Rodriguez, AAM (通讯作者)，Comis Invest, Serv Urgencia Med Madrid SUMMA112, C Antracita 2 Bis, Madrid 28045, Spain.
EM aamateosr@gmail.com
RI Pascual, Jose Maria M Navalpotro/E-6997-2018
OI Pascual, Jose Maria M Navalpotro/0000-0003-3445-2390; mateos rodriguez,
   alonso/0000-0001-8281-9308
CR Alvarez J, 1998, NEFROLOGIA, V18, P47
   Brook NR, 2003, KIDNEY INT, V63, P1516, DOI 10.1046/j.1523-1755.2003.00854.x
   de Antonio DG, 2007, J HEART LUNG TRANSPL, V26, P529, DOI 10.1016/j.healun.2007.01.028
   De Oliveira NC, 2010, J THORAC CARDIOV SUR, V139, P1306, DOI 10.1016/j.jtcvs.2010.02.004
   Del Rio F, 2009, MED INTENSIVA, V33, P40, DOI 10.1016/S0210-5691(09)70304-3
   Fernandez E, 2009, EUR J CARDIO-THORAC, V35, P287, DOI 10.1016/j.ejcts.2008.10.030
   KOOTSTRA G, 1995, TRANSPLANT P, V27, P2893
   Mason DP, 2008, J THORAC CARDIOV SUR, V136, P1061, DOI 10.1016/j.jtcvs.2008.04.023
   Steen S, 2001, LANCET, V357, P825, DOI 10.1016/S0140-6736(00)04195-7
NR 9
TC 5
Z9 5
U1 0
U2 5
PU W B SAUNDERS CO-ELSEVIER INC
PI PHILADELPHIA
PA 1600 JOHN F KENNEDY BOULEVARD, STE 1800, PHILADELPHIA, PA 19103-2899 USA
SN 0735-6757
J9 AM J EMERG MED
JI Am. J. Emerg. Med.
PD APR
PY 2013
VL 31
IS 4
BP 710
EP 711
DI 10.1016/j.ajem.2012.10.034
PG 2
WC Emergency Medicine
WE Science Citation Index Expanded (SCI-EXPANDED)
SC Emergency Medicine
GA 114EJ
UT WOS:000316723400016
PM 23465877
DA 2022-06-17
ER

PT J
AU Wang, PL
   Zhao, XQ
   Yang, ZH
   Wang, AX
   Wang, CX
   Liu, LP
   Wang, YL
   Wang, XG
   Ju, Y
   Chen, SY
   Chen, QD
   Qu, H
   Lu, JJ
   Zhang, J
   Ma, RH
   Zhang, YM
   Wang, YJ
AF Wang Peng-lian
   Zhao Xing-quan
   Yang Zhong-hua
   Wang An-xin
   Wang Chun-xue
   Liu Li-ping
   Wang Yi-long
   Wang Xin-gao
   Ju Yi
   Chen Sheng-yun
   Chen Qi-dong
   Qu Hui
   Lu Jing-jing
   Zhang Jing
   Ma Rui-hua
   Zhang Yu-mei
   Wang Yong-jun
CA China Natl Stroke Registry CNSR In
TI Effect of in-hospital medical complications on case fatality post-acute
   ischemic stroke: data from the China National Stroke Registry
SO CHINESE MEDICAL JOURNAL
LA English
DT Article
DE medical complications; ischemic stroke; outcomes; case fatality
ID NEUROLOGICAL COMPLICATIONS; UNITED-STATES; RISK-FACTORS; MORTALITY;
   REHABILITATION; DEATH; CARE; COUNTRIES; PROGNOSIS; OUTCOMES
AB Background In-hospital medical complications are associated with poorer clinical outcomes for stroke patients after disease onset. However, few studies from China have reported the effect of these complications on the mortality of patients with acute ischemic stroke. In this prospective work, the China National Stroke Registry Study, we investigated the effect of medical complications on the case fatality of patients with acute ischemic stroke.
   Methods From September 2007 to August 2008, we prospectively obtained the data of patients with acute stroke from 132 clinical centers in China. Medical complications, case fatality and other information recorded at baseline, during hospitalisation, and at 3, 6, and 12 months after stroke onset. Multivariable Logistic regression was performed to analyze the effect of medical complications on the case fatality of patients with acute ischemic stroke.
   Results There were 39 741 patients screened, 14 526 patients with acute ischemic stroke recruited, and 11 560 ischemic stroke patients without missing data identified during the 12-month follow-up. Of the 11 560 ischemic patients, 15.8% (1826) had in-hospital medical complications. The most common complication was pneumonia (1373; 11.9% of patients), followed by urinary tract infection and gastrointestinal bleeding. In comparison with patients without complications, stroke patients with complications had a significantly higher risk of death during their hospitalization, and at 3, 6 and 12 months post-stroke. Having any one in-hospital medical complication was an independent risk factor for death in patients with acute ischemic stroke during hospital period (adjusted OR=6.946; 95% CI 5.181 to 9.314), at 3 months (adjusted OR=3.843; 95% CI 3.221 to 4.584), 6 months (adjusted OR=3.492; 95% CI 2.970 to 4.106), and 12 months (adjusted OR= 3.511; 95% CI 3.021 to 4.080). Having multiple complications strongly increased the death risk of patients.
   Conclusion Short-term and long-term outcomes of acute stroke patients are affected by in-hospital medical complications. Chin Med J 2012;125(14):2449-2454
C1 [Wang Peng-lian; Zhao Xing-quan; Yang Zhong-hua; Wang An-xin; Wang Chun-xue; Liu Li-ping; Wang Yi-long; Wang Xin-gao; Ju Yi; Chen Sheng-yun; Chen Qi-dong; Qu Hui; Lu Jing-jing; Zhang Jing; Ma Rui-hua; Zhang Yu-mei; Wang Yong-jun] Capital Med Univ, Dept Neurol, Beijing Tiantan Hosp, Beijing 100050, Peoples R China.
RP Wang, YJ (通讯作者)，Capital Med Univ, Dept Neurol, Beijing Tiantan Hosp, Beijing 100050, Peoples R China.
EM yongjunwang111@yahoo.com.cn
RI LU, JINGJING/AAF-6443-2022
OI LU, JINGJING/0000-0002-1128-020X
FU Ministry of Science and Technology; Ministry of Health of the People's
   Republic of China (National S&T Major Project of China)
   [2008ZX09312-008]; State Key Development Program of Basic Research of
   China [2009CB521905]; Research Special Fund For Public Welfare Industry
   of Health [200902004]
FX The CNSR Study was supported by grants from the Ministry of Science and
   Technology and the Ministry of Health of the People's Republic of China
   (National S&T Major Project of China, No. 2008ZX09312-008), State Key
   Development Program of Basic Research of China (No. 2009CB521905), and
   the Research Special Fund For Public Welfare Industry of Health (No.
   200902004).
CR Bae HJ, 2005, STROKE, V36, P2441, DOI 10.1161/01.STR.0000185721.73445.fd
   BAMFORD J, 1990, J NEUROL NEUROSUR PS, V53, P824, DOI 10.1136/jnnp.53.10.824
   CHAMBERS BR, 1987, NEUROLOGY, V37, P221, DOI 10.1212/WNL.37.2.221
   Chen Z, 2008, 3 NATL DEATH CAUSE S
   Davenport RJ, 1996, STROKE, V27, P421, DOI 10.1161/01.STR.27.3.421
   Davenport RJ, 1996, STROKE, V27, P415, DOI 10.1161/01.STR.27.3.415
   Doshi V. S., 2003, SMJ Singapore Medical Journal, V44, P643
   DROMERICK A, 1994, STROKE, V25, P358, DOI 10.1161/01.STR.25.2.358
   Finlayson O, 2011, NEUROLOGY, V77, P1338, DOI 10.1212/WNL.0b013e31823152b1
   Heuschmann PU, 2004, ARCH INTERN MED, V164, P1761, DOI 10.1001/archinte.164.16.1761
   Hong KS, 2008, EUR J NEUROL, V15, P1324, DOI 10.1111/j.1468-1331.2008.02310.x
   Hung Jen-Wen, 2005, Chang Gung Med J, V28, P31
   Indredavik B, 2008, STROKE, V39, P414, DOI 10.1161/STROKEAHA.107.489294
   Johnston KC, 1998, STROKE, V29, P447, DOI 10.1161/01.STR.29.2.447
   Johnston SC, 2009, LANCET NEUROL, V8, P345, DOI 10.1016/S1474-4422(09)70023-7
   KALRA L, 1995, STROKE, V26, P990, DOI 10.1161/01.STR.26.6.990
   Kammersgaard L P, 2001, J Stroke Cerebrovasc Dis, V10, P217, DOI 10.1053/jscd.2001.30366
   Kunst AE, 2011, STROKE, V42, P2126, DOI 10.1161/STROKEAHA.110.599712
   Langhorne P, 2000, STROKE, V31, P1223, DOI 10.1161/01.STR.31.6.1223
   Lavados PM, 2005, LANCET, V365, P2206, DOI 10.1016/S0140-6736(05)66779-7
   Lindsay MP, 2005, CAN MED ASSOC J, V172, P363, DOI 10.1503/cmaj.045310
   LIU M, 2007, OPTN SRTR ANN REP, V6, P456, DOI DOI 10.1016/S1474-4422(07)70004-2
   Lloyd-Jones D, 2010, CIRCULATION, V121, pE46, DOI 10.1161/CIRCULATIONAHA.109.192667
   Navarro JC, 2008, NEUROL ASIA, V13, P33
   O'Donnell MJ, 2008, NEUROLOGY, V71, P650, DOI 10.1212/01.wnl.0000319689.48946.25
   Ovbiagele Bruce, 2006, J Stroke Cerebrovasc Dis, V15, P209
   Pandian JD, 2011, J STROKE CEREBROVASC
   Roth EJ, 2001, STROKE, V32, P523, DOI 10.1161/01.STR.32.2.523
   SACCO RL, 1982, STROKE, V13, P290, DOI 10.1161/01.STR.13.3.290
   Saposnik G, 2008, STROKE, V39, P2318, DOI 10.1161/STROKEAHA.107.510362
   Schwamm LH, 2009, CIRCULATION, V119, P107, DOI 10.1161/CIRCULATIONAHA.108.783688
   SILVER FL, 1984, STROKE, V15, P492, DOI 10.1161/01.STR.15.3.492
   Stott DJ, 2009, QJM-INT J MED, V102, P243, DOI 10.1093/qjmed/hcp012
   Tirschwell D L, 1999, J Stroke Cerebrovasc Dis, V8, P336, DOI 10.1016/S1052-3057(99)80008-1
   Tong X, 2010, STROKE, V41, P980, DOI 10.1161/STROKEAHA.110.578674
   Towfighi A, 2011, STROKE, V42, P2351, DOI 10.1161/STROKEAHA.111.621904
   Vernino S, 2003, STROKE, V34, P1828, DOI 10.1161/01.STR.0000080534.98416.A0
   Wang YJ, 2011, INT J STROKE, V6, P355, DOI 10.1111/j.1747-4949.2011.00584.x
   Weimar C, 2002, EUR NEUROL, V48, P133, DOI 10.1159/000065512
NR 39
TC 21
Z9 28
U1 1
U2 14
PU MEDKNOW PUBLICATIONS & MEDIA PVT LTD
PI MUMBAI
PA B-9, KANARA BUSINESS CENTRE, OFF LINK RD, GHAKTOPAR-E, MUMBAI, 400075,
   INDIA
SN 0366-6999
J9 CHINESE MED J-PEKING
JI Chin. Med. J.
PD JUL 20
PY 2012
VL 125
IS 14
BP 2449
EP 2454
DI 10.3760/cma.j.issn.0366-6999.2012.14.010
PG 6
WC Medicine, General & Internal
WE Science Citation Index Expanded (SCI-EXPANDED)
SC General & Internal Medicine
GA 991BX
UT WOS:000307677600010
PM 22882920
DA 2022-06-17
ER

PT J
AU Katagiri, S
   Shiba, T
   Tohara, H
   Yamaguchi, K
   Hara, K
   Nakagawa, K
   Komatsu, K
   Watanabe, K
   Ohsugi, Y
   Maekawa, S
   Iwata, T
AF Katagiri, Sayaka
   Shiba, Takahiko
   Tohara, Haruka
   Yamaguchi, Kohei
   Hara, Koji
   Nakagawa, Kazuharu
   Komatsu, Keiji
   Watanabe, Kazuki
   Ohsugi, Yujin
   Maekawa, Shogo
   Iwata, Takanori
TI Re-initiation of Oral Food Intake Following Enteral Nutrition Alters
   Oral and Gut Microbiota Communities
SO FRONTIERS IN CELLULAR AND INFECTION MICROBIOLOGY
LA English
DT Article
DE dysphagia; oral food intake; oral microbiota; gut microbiota; tube
   feeding
ID STROKE; TUBE; COLONIZATION; ASPIRATION; INFECTION; RECOVERY; NETWORK;
   NIL
AB Stroke is associated with multiple forms of disability, including dysphagia. Post-stroke dysphagia increases the risks of pneumonia and mortality and often results in cessation of oral feeding. However, appropriate rehabilitation methods can eventually lead to resumption of oral food intake. This study tried to clarify that re-initiating oral food intake could modify the composition of oral/gut microbial communities in patients with dysphagia. From 78 patients with sub-acute stage of stroke, 11 complete tube feeding subjects without taking antibiotics were enrolled and received rehabilitation for re-initiation of oral food intake, and 8 subjects were brought back to complete oral feeding. Oral and gut microbiota community profiles were evaluated using 16S rRNA sequencing of the saliva and feces samples before and after re-initiation of oral food intake in patients recovering from enteral nutrition under the same nutrient condition. Standard nutrition in the hospital was 1,840 kcal, including protein = 75 g, fat = 45 g, and carbohydrates = 280 g both for tube and oral feeding subjects. Oral food intake increased oral and gut microbiome diversity and altered the composition of the microbiome. Oral and gut microbiome compositions were drastically different; however, the abundance of family Carnobacteriaceae and genus Granulicatella was increased in both the oral and gut microbiome after re-initiation of oral food intake. Although oral microbiota showed more significant changes than the gut microbiota, metagenome prediction revealed the presence of more differentially enriched pathways in the gut. In addition, simpler co-occurrence networks of oral and gut microbiomes, indicating improved dysbiosis of the microbiome, were observed during oral feeding as compared to that during tube feeding. Oral food intake affects oral and gut microbiomes in patients recovering from enteral nutrition. Rehabilitation for dysphagia can modify systemic health by increasing the diversity and altering the composition and co-occurrence network structure of oral and gut microbial communities.
C1 [Katagiri, Sayaka; Shiba, Takahiko; Komatsu, Keiji; Watanabe, Kazuki; Ohsugi, Yujin; Maekawa, Shogo; Iwata, Takanori] Tokyo Med & Dent Univ, Grad Sch Med & Dent Sci, Dept Periodontol, Tokyo, Japan.
   [Tohara, Haruka; Yamaguchi, Kohei; Hara, Koji; Nakagawa, Kazuharu] Tokyo Med & Dent Univ, Grad Sch Med & Dent Sci, Dept Gerontol & Gerodontol, Gerodontol & Oral Rehabil, Tokyo, Japan.
RP Katagiri, S (通讯作者)，Tokyo Med & Dent Univ, Grad Sch Med & Dent Sci, Dept Periodontol, Tokyo, Japan.; Tohara, H (通讯作者)，Tokyo Med & Dent Univ, Grad Sch Med & Dent Sci, Dept Gerontol & Gerodontol, Gerodontol & Oral Rehabil, Tokyo, Japan.
EM katagiri.peri@tmd.ac.jp; haruka-t@rd5.so-net.ne.jp
RI MAEKAWA, SHOGO/AAX-6288-2021; Iwata, Takanori/AAT-3219-2020
OI Iwata, Takanori/0000-0002-5461-7298; MAEKAWA, SHOGO/0000-0002-6207-7826;
   Ohsugi, Yujin/0000-0002-2843-173X
FU Japan Society for the Promotion of Science [17K11982, 17H06662,
   19K10221]; 8020 Promotion Foundation [17-3-14]
FX This work was supported by the Japan Society for the Promotion of
   Science (17K11982 to SK, 17H06662 to TS, and 19K10221 to HT). SK was a
   recipient of a grant from the 8020 Promotion Foundation (17-3-14).
CR Aagaard K, 2014, SCI TRANSL MED, V6, DOI 10.1126/scitranslmed.3008599
   Antwis RE, 2019, MICROBIOME, V7, DOI 10.1186/s40168-019-0639-0
   AXELSSON K, 1989, J AM DIET ASSOC, V89, P1092
   Baijens L, 2013, EUR J RADIOL, V82, P1683, DOI 10.1016/j.ejrad.2013.05.009
   Caporaso JG, 2010, NAT METHODS, V7, P335, DOI 10.1038/nmeth.f.303
   Cargill JS, 2012, J MED MICROBIOL, V61, P755, DOI 10.1099/jmm.0.039693-0
   Chalmers NI, 2008, J BACTERIOL, V190, P8145, DOI 10.1128/JB.00983-08
   Crary MA, 2005, ARCH PHYS MED REHAB, V86, P1516, DOI 10.1016/j.apmr.2004.11.049
   Darzi Y, 2018, NUCLEIC ACIDS RES, V46, pW510, DOI 10.1093/nar/gky299
   Fluit AC, 2001, CLIN MICROBIOL REV, V14, P836, DOI 10.1128/CMR.14.4.836-871.2001
   Friedman J, 2012, PLOS COMPUT BIOL, V8, DOI 10.1371/journal.pcbi.1002687
   Goodrich JK, 2014, CELL, V159, P789, DOI 10.1016/j.cell.2014.09.053
   GUENTER PA, 1991, JPEN-PARENTER ENTER, V15, P277, DOI 10.1177/0148607191015003277
   Higuchi T, 2019, ARCH ORAL BIOL, V98, P243, DOI 10.1016/j.archoralbio.2018.11.027
   Honda K, 2012, ANNU REV IMMUNOL, V30, P759, DOI 10.1146/annurev-immunol-020711-074937
   Hong Deok Gi, 2017, J Phys Ther Sci, V29, P1552, DOI 10.1589/jpts.29.1552
   Kabir AMA, 1997, GUT, V41, P49, DOI 10.1136/gut.41.1.49
   Kanehisa M, 2000, NUCLEIC ACIDS RES, V28, P27, DOI 10.1093/nar/28.1.27
   KIDD D, 1995, QJM-MON J ASSOC PHYS, V88, P409
   Komazaki R, 2017, SCI REP-UK, V7, DOI 10.1038/s41598-017-14260-9
   Lamont RJ, 2018, NAT REV MICROBIOL, V16, P745, DOI 10.1038/s41579-018-0089-x
   Langdon PC, 2009, NEUROEPIDEMIOLOGY, V32, P107, DOI 10.1159/000177036
   Langille MGI, 2013, NAT BIOTECHNOL, V31, P814, DOI 10.1038/nbt.2676
   LANGMORE SE, 1991, ANN OTO RHINOL LARYN, V100, P678
   LAWTON JH, 1993, ECOL STU AN, V99, P255
   Leibovitz A, 2003, J GERONTOL A-BIOL, V58, P52
   Levy M, 2017, NAT REV IMMUNOL, V17, P219, DOI 10.1038/nri.2017.7
   Li H, 2014, J PERIODONTOL, V85, P1442, DOI 10.1902/jop.2014.130572
   Li WZ, 2012, BRIEF BIOINFORM, V13, P656, DOI 10.1093/bib/bbs035
   Liu GY, 2015, MICROBIOL-SGM, V161, P1297, DOI 10.1099/mic.0.000086
   Long J, 2017, J PERIODONTAL RES, V52, P636, DOI 10.1111/jre.12432
   Ludwig W., 2009, BERGEYS MANUAL SYSTE, V3, P549
   Maeda K, 2016, CLIN NUTR, V35, P1147, DOI 10.1016/j.clnu.2015.09.011
   Mashima I, 2014, ANAEROBE, V28, P54, DOI 10.1016/j.anaerobe.2014.05.003
   Milici M, 2016, FRONT MICROBIOL, V7, DOI 10.3389/fmicb.2016.00649
   Nakajima M, 2014, J REHABIL MED, V46, P200, DOI 10.2340/16501977-1260
   Nakayama E, 2014, J ORAL REHABIL, V41, P904, DOI 10.1111/joor.12212
   Palmer LB, 2001, AM J RESP CRIT CARE, V164, P464, DOI 10.1164/ajrccm.164.3.2008149
   RAO AV, 1994, NUTR RES, V14, P523, DOI 10.1016/S0271-5317(05)80216-7
   Reimund JM, 1999, ANN NUTR METAB, V43, P329, DOI 10.1159/000012801
   Sasaki N, 2018, FRONT MICROBIOL, V9, DOI 10.3389/fmicb.2018.02470
   Shang L, 2018, SCI REP-UK, V8, DOI 10.1038/s41598-018-34390-y
   Shannon CE, 1997, M D COMPUT, V14, P306
   Shiba T, 2016, SCI REP-UK, V6, DOI 10.1038/srep30997
   Shigematsu K, 2013, BMJ OPEN, V3, DOI 10.1136/bmjopen-2013-002736
   Smithard DG, 2002, CEREBROVASC DIS, V14, P1, DOI 10.1159/000063716
   Smoot ME, 2011, BIOINFORMATICS, V27, P431, DOI 10.1093/bioinformatics/btq675
   Stuart JM, 2003, SCIENCE, V302, P249, DOI 10.1126/science.1087447
   Takeshita T, 2011, APPL ENVIRON MICROB, V77, P6739, DOI 10.1128/AEM.00651-11
   Tsuzukibashi O, 2017, J MICROBIOL METH, V134, P21, DOI 10.1016/j.mimet.2017.01.005
   WADE DT, 1987, ACTA NEUROL SCAND, V76, P50, DOI 10.1111/j.1600-0404.1987.tb03543.x
NR 51
TC 14
Z9 14
U1 3
U2 7
PU FRONTIERS MEDIA SA
PI LAUSANNE
PA AVENUE DU TRIBUNAL FEDERAL 34, LAUSANNE, CH-1015, SWITZERLAND
SN 2235-2988
J9 FRONT CELL INFECT MI
JI Front. Cell. Infect. Microbiol.
PD DEC 20
PY 2019
VL 9
AR 434
DI 10.3389/fcimb.2019.00434
PG 15
WC Immunology; Microbiology
WE Science Citation Index Expanded (SCI-EXPANDED)
SC Immunology; Microbiology
GA KA0PP
UT WOS:000505503300001
PM 31956606
OA gold, Green Published
DA 2022-06-17
ER

PT J
AU Lipson, DM
   Sangha, H
   Foley, NC
   Bhogal, S
   Pohani, G
   Teasell, RW
AF Lipson, DM
   Sangha, H
   Foley, NC
   Bhogal, S
   Pohani, G
   Teasell, RW
TI Recovery from stroke: differences between subtypes
SO INTERNATIONAL JOURNAL OF REHABILITATION RESEARCH
LA English
DT Article
DE stroke; hemorrhage; complications; rehabilitation; length of stay
ID INTRACEREBRAL HEMORRHAGE; EARLY SEIZURES; REHABILITATION UNIT;
   PULMONARY-EMBOLISM; EPILEPTIC SEIZURES; RISK-FACTORS; PNEUMONIA;
   COMPLICATIONS; INFARCTION; DYSPHAGIA
AB The objective of this study was to compare the differences in patterns of recovery and incidence of medical complications in hemorrhagic and ischemic stroke patients admitted for rehabilitation, using a retrospective case series design. It was set in three tertiary care facilities in London, Ontario, Canada. Eight-hundred-and-nineteen consecutive patients, admitted from 1997 to 2001 for rehabilitation following cerebrovascular event, were reviewed. The main outcome measures were: age, length of hospital stay, time to admission, medical complications, ambulation status and functional independence measure scores on both admission and discharge. The results showed that 110 patients had strokes that were hemorrhagic, while 709 were ischemic. The hemorrhagic stroke patients were younger (66 vs. 70 years, P=0.001) and were admitted later post stroke onset (30 vs. 18 days, P < 0.0001). They had a higher incidence of pneumonia (6.4 vs. 2.7%, P=0.04), pulmonary emboli (3.6 vs. 0.07%, P=0.006) and wheelchair ambulation on admission (53 vs. 41%, P=0.026). There was no significant difference in incidence of seizures or wheelchair ambulation on discharge, length of rehabilitation stay or Functional Independence Measure scores on both admission and discharge. In conclusion, hemorrhagic stroke patients took longer than ischemic stroke patients to enter into rehabilitation, and were more inclined to experience ambulatory impairments and develop medical complications.
C1 Parkwood Hosp, London, ON N6C 5J1, Canada.
   St Josephs Hlth Care London, Dept Phys Med, London, ON, Canada.
   St Josephs Hlth Care London, Dept Rehabil, London, ON, Canada.
   Univ Western Ontario, Fac Med & Dent, London, ON, Canada.
RP Lipson, DM (通讯作者)，Parkwood Hosp, 801 Commissioners Rd, London, ON N6C 5J1, Canada.
EM Robert.teasel@sjhc.london.on.ca
CR Arboix A, 1997, STROKE, V28, P1590, DOI 10.1161/01.STR.28.8.1590
   Berges S, 2000, EUR NEUROL, V43, P3, DOI 10.1159/000008120
   Bladin CF, 2000, ARCH NEUROL-CHICAGO, V57, P1617, DOI 10.1001/archneur.57.11.1617
   Burn J, 1997, BRIT MED J, V315, P1582, DOI 10.1136/bmj.315.7122.1582
   Davenport RJ, 1996, STROKE, V27, P415, DOI 10.1161/01.STR.27.3.415
   de Freitas GR, 2000, ARCH NEUROL-CHICAGO, V57, P513, DOI 10.1001/archneur.57.4.513
   Ding RY, 2000, DYSPHAGIA, V15, P51, DOI 10.1007/s004550010001
   Doggett DL, 2001, DYSPHAGIA, V16, P279, DOI 10.1007/s00455-001-0087-3
   FAUGHT E, 1989, NEUROLOGY, V39, P1089, DOI 10.1212/WNL.39.8.1089
   GIROUD M, 1994, EPILEPSIA, V35, P959, DOI 10.1111/j.1528-1157.1994.tb02540.x
   Gross P A, 1987, Semin Respir Infect, V2, P2
   Jorgensen H S, 1999, Phys Med Rehabil Clin N Am, V10, P887
   JORGENSEN HS, 1995, ANN NEUROL, V38, P45, DOI 10.1002/ana.410380110
   Kelly J, 2002, AGE AGEING, V31, P159, DOI 10.1093/ageing/31.3.159
   Kelly J, 2002, AGE AGEING, V31, P235, DOI 10.1093/ageing/31.4.235
   Kelly PJ, 2003, ARCH PHYS MED REHAB, V84, P968, DOI 10.1016/S0003-9993(03)00040-6
   KILPATRICK CJ, 1990, ARCH NEUROL-CHICAGO, V47, P157, DOI 10.1001/archneur.1990.00530020053014
   LACROIX AZ, 1989, PUBLIC HEALTH REP, V104, P350
   LANCMAN ME, 1993, EPILEPSIA, V34, P141, DOI 10.1111/j.1528-1157.1993.tb02386.x
   LANGER M, 1989, AM REV RESPIR DIS, V140, P302, DOI 10.1164/ajrccm/140.2.302
   LO YK, 1994, ACTA NEUROL SCAND, V90, P83
   MCCARTHY ST, 1977, LANCET, V2, P800
   Muro MJ, 2003, CEREBROVASC DIS, V15, P106, DOI 10.1159/000067140
   OCZKOWSKI WJ, 1992, ARCH PHYS MED REHAB, V73, P712
   PETERSON CE, 1986, ARCH INTERN MED, V146, P581, DOI 10.1001/archinte.146.3.581
   Reith J, 1997, STROKE, V28, P1585, DOI 10.1161/01.STR.28.8.1585
   STEINKE W, 1992, ARCH NEUROL-CHICAGO, V49, P703, DOI 10.1001/archneur.1992.00530310045011
   Su CY, 2000, ARCH PHYS MED REHAB, V81, P706, DOI 10.1016/S0003-9993(00)90097-2
   Teasell R, 2002, DYSPHAGIA, V17, P115, DOI 10.1007/s00455-001-0110-8
   Teasell R, 2002, ARCH PHYS MED REHAB, V83, P1013, DOI 10.1053/apmr.2002.33102
   Teasell RW, 1996, ARCH PHYS MED REHAB, V77, P707, DOI 10.1016/S0003-9993(96)90012-X
   TEASELL RW, 1998, PHYS MED REHABILITAT, P423
   VINCENT MT, 1994, AM FAM PHYSICIAN, V49, P1815
   WIEBE S, 1998, PHYS MED REHABILITAT, P405
NR 34
TC 29
Z9 30
U1 0
U2 5
PU LIPPINCOTT WILLIAMS & WILKINS
PI PHILADELPHIA
PA TWO COMMERCE SQ, 2001 MARKET ST, PHILADELPHIA, PA 19103 USA
SN 0342-5282
EI 1473-5660
J9 INT J REHABIL RES
JI Int. J. Rehabil. Res.
PD DEC
PY 2005
VL 28
IS 4
BP 303
EP 308
DI 10.1097/00004356-200512000-00002
PG 6
WC Rehabilitation
WE Social Science Citation Index (SSCI)
SC Rehabilitation
GA 998HU
UT WOS:000234310100002
PM 16319555
DA 2022-06-17
ER

PT J
AU Yu, YJ
   Weng, WC
   Su, FC
   Peng, TI
   Chien, YY
   Wu, CL
   Lee, KY
   Wei, YC
   Lin, SW
   Zhu, JX
   Huang, WY
AF Yu, Yi-Jing
   Weng, Wei-Chieh
   Su, Feng-Chieh
   Peng, Tsung-I
   Chien, Yu-Yi
   Wu, Chia-Lun
   Lee, Kuang-Yung
   Wei, Yi-Chia
   Lin, Shun-Wen
   Zhu, Jun-Xiao
   Huang, Wen-Yi
TI Association between pneumonia in acute stroke stage and 3-year mortality
   in patients with acute first-ever ischemic stroke
SO JOURNAL OF CLINICAL NEUROSCIENCE
LA English
DT Article
DE First-ever ischemic stroke; Mortality; Pneumonia; Stroke-associated
   pneumonia; Stroke outcome
ID ATRIAL-FIBRILLATION; RISK-FACTORS; INFECTION; DYSPHAGIA; COMPLICATIONS;
   PREDICTORS; IMPACT; UNIT
AB The influence of pneumonia in acute stroke stage on the clinical presentation and long-term outcomes of patients with acute ischemic stroke is still controversial. We investigate the influence of pneumonia in acute stroke stage on the 3-year outcomes of patients with acute first-ever ischemic stroke. Nine-hundred and thirty-four patients with acute first-ever ischemic stroke were enrolled and had been followed for 3 years. Patients were divided into two groups according to whether pneumonia occurred during acute stroke stage or not. Clinical presentations, risk factors for stroke, laboratory data, co-morbidities, and outcomes were recorded. The result showed that a total of 100 patients (10.7%) had pneumonia in acute stroke stage. The prevalence of older age, atrial fibrillation was significantly higher in patients with pneumonia in acute stroke stage. Total anterior circulation syndrome and posterior circulation syndrome occurred more frequently among patients with pneumonia in acute stroke stage (P < 0.001 and P= 0.009, respectively). Multivariate Cox regression revealed that pneumonia in acute stroke stage is a significant predictor of 3-year mortality (hazard ratio = 6.39, 95% confidence interval = 4.03-10.11, P < 0.001). In conclusion, pneumonia during the acute stroke stage is associated with increased risk of 3-year mortality. Interventions to prevent pneumonia in acute stroke stage might improve ischemic stroke outcome. (C) 2016 Elsevier Ltd. All rights reserved.
C1 [Huang, Wen-Yi] Chang Gung Mem Hosp, Dept Neurol, Keelung Branch, 222 Mai Jin Rd, Keelung 204, Taiwan.
   Chang Gung Univ, Coll Med, Dept Med, 259 Wen Hwa 1st Rd, Taoyuan 333, Taiwan.
RP Huang, WY (通讯作者)，Chang Gung Mem Hosp, Dept Neurol, Keelung Branch, 222 Mai Jin Rd, Keelung 204, Taiwan.
EM wenyihuang2003@yahoo.com.tw
OI Wei, Yi-Chia/0000-0001-6085-3134
CR Aslanyan S, 2004, EUR J NEUROL, V11, P49, DOI 10.1046/j.1468-1331.2003.00749.x
   Dziewas R, 2004, J NEUROL NEUROSUR PS, V75, P852, DOI 10.1136/jnnp.2003.019075
   Grabska K, 2011, NEUROL RES INT, V2011, DOI 10.1155/2011/691348
   Hannawi Y, 2013, CEREBROVASC DIS, V35, P430, DOI 10.1159/000350199
   Hilker R, 2003, STROKE, V34, P975, DOI 10.1161/01.STR.0000063373.70993.CD
   Hong KS, 2008, EUR J NEUROL, V15, P1324, DOI 10.1111/j.1468-1331.2008.02310.x
   Katzan IL, 2003, NEUROLOGY, V60, P620, DOI 10.1212/01.WNL.0000046586.38284.60
   Koennecke HC, 2011, NEUROLOGY, V77, P965, DOI 10.1212/WNL.0b013e31822dc795
   Kwan J, 2007, ACTA NEUROL SCAND, V115, P331, DOI 10.1111/j.1600-0404.2006.00783.x
   Lin HJ, 1996, STROKE, V27, P1760, DOI 10.1161/01.STR.27.10.1760
   Martino R, 2005, STROKE, V36, P2756, DOI 10.1161/01.STR.0000190056.76543.eb
   ODDERSON IR, 1995, ARCH PHYS MED REHAB, V76, P1130, DOI 10.1016/S0003-9993(95)80121-9
   Ovbiagele B, 2006, NEUROLOGY, V66, P1344, DOI 10.1212/01.wnl.0000210530.46058.5c
   Psaty BM, 1997, CIRCULATION, V96, P2455
   Quinn TJ, 2007, STROKE, V38, pE144, DOI 10.1161/STROKEAHA.107.490110
   Quinn TJ, 2009, STROKE, V40, P762, DOI [10.1161/STROKEAHA.108.522516, 10.1161/STROKEAHA.109.557256]
   Sellars C, 2007, STROKE, V38, P2284, DOI 10.1161/STROKEAHA.106.478156
   SILVER FL, 1984, STROKE, V15, P492, DOI 10.1161/01.STR.15.3.492
   Sorensen RT, 2013, J NEUROSCI NURS, V45, P139, DOI 10.1097/JNN.0b013e31828a412c
   Spratt N, 2003, J CLIN NEUROSCI, V10, P665, DOI 10.1016/j.jocn.2002.12.001
   Trapl M, 2007, STROKE, V38, P2948, DOI 10.1161/STROKEAHA.107.483933
   Vargas M, 2006, STROKE, V37, P461, DOI 10.1161/01.STR.0000199138.73365.b3
   Vermeij FH, 2009, CEREBROVASC DIS, V27, P465, DOI 10.1159/000210093
   Walter U, 2007, J NEUROL, V254, P1323, DOI 10.1007/s00415-007-0520-0
   Westendorp WF, 2011, BMC NEUROL, V11, DOI 10.1186/1471-2377-11-110
   Wlodek A, 2004, EUR J NEUROL, V11, P91, DOI 10.1046/j.1351-5101.2003.00712.x
NR 26
TC 14
Z9 17
U1 0
U2 7
PU ELSEVIER SCI LTD
PI OXFORD
PA THE BOULEVARD, LANGFORD LANE, KIDLINGTON, OXFORD OX5 1GB, OXON, ENGLAND
SN 0967-5868
EI 1532-2653
J9 J CLIN NEUROSCI
JI J. Clin. Neurosci.
PD NOV
PY 2016
VL 33
BP 124
EP 128
DI 10.1016/j.jocn.2016.02.039
PG 5
WC Clinical Neurology; Neurosciences
WE Science Citation Index Expanded (SCI-EXPANDED)
SC Neurosciences & Neurology
GA DZ9JW
UT WOS:000386192200020
PM 27436765
DA 2022-06-17
ER

PT J
AU Hotter, B
   Ulm, L
   Hoffmann, S
   Katan, M
   Montaner, J
   Bustamante, A
   Meisel, A
AF Hotter, Benjamin
   Ulm, Lena
   Hoffmann, Sarah
   Katan, Mira
   Montaner, Joan
   Bustamante, Alejandro
   Meisel, Andreas
TI Selection bias in clinical stroke trials depending on ability to consent
SO BMC NEUROLOGY
LA English
DT Article
DE Stroke; Clinical trial; Informed consent; Ethics; Methods; Selection
   bias
ID INFORMED-CONSENT; ANTIBACTERIAL THERAPY; IMPACT
AB Background: Clinical trials are the hallmark of evidence-based medicine, but recruitment is often challenging, especially in stroke trials investigating patients not being able to give informed consent. In some nations, ethics committees will not approve of inclusion in a clinical study via consent of a legal representative. The ethical dilemma of including or excluding those patients has not been properly addressed, as there is little data on the effect of stroke characteristics on the ability to give informed consent.
   Methods: To examine differences between patients able and unable to consent at inclusion to an acute stroke trial, we conducted a post-hoc analysis of monitoring records from a multicentric interventional trial. These records listed patients who gave informed consent by themselves and those who needed a legal representative to do so. This exemplary STRAWINSKI trial aimed at improving stroke outcome by biomarker-guided antibiotic treatment of stroke associated pneumonia and included patients within 40 h after stroke onset, suffering from MCA infarctions with an NIHSS score > 9 at admission. Standard descriptive and associative statistics were calculated to compare baseline characteristics and outcome measures between patients who were able to consent and those who were not.
   Results: We identified the person giving consent in 228 out of 229 subjects. Patients with inability to consent were older (p < 0.01), suffered from more left-hemispheric (p < 0.01) and more severe strokes (NIHSS, p < 0.01), were more likely to die during hospitalisation (p < 0.01) or have unfavourable outcome at discharge (mRS, p < 0.01), to develop fever (p < 0.01) and tended to be more susceptible to infections (p = 0.06) during the acute course of the disorder.
   Conclusions: Demographics, stroke characteristics and outcomes significantly affect stroke patients in their ability to consent. Where selection criteria and primary outcome measures of a trial are significantly affected by ability to consent, excluding patients unable to consent might be unethical.
C1 [Hotter, Benjamin; Ulm, Lena; Hoffmann, Sarah; Meisel, Andreas] Charite, Ctr Stroke Res Berlin, Charitepl 1, D-10115 Berlin, Germany.
   [Hotter, Benjamin; Ulm, Lena; Hoffmann, Sarah; Meisel, Andreas] Charite, Dept Neurol Berlin, Charitepl 1, D-10115 Berlin, Germany.
   [Hotter, Benjamin; Ulm, Lena; Hoffmann, Sarah; Meisel, Andreas] Charite, NeuroCure Clin Res Ctr Berlin, Charitepl 1, D-10115 Berlin, Germany.
   [Ulm, Lena] Univ Queensland, Ctr Clin Res, Herston, Qld 4029, Australia.
   [Katan, Mira] Univ Hosp Zurich, Dept Neurol, Frauenklin Str 26, CH-8091 Zurich, Switzerland.
   [Montaner, Joan; Bustamante, Alejandro] Vall dHebron Inst Recerca, Neurovasc Res Lab, Passeig Vall dHebron 119-129, Barcelona 08035, Spain.
RP Hotter, B (通讯作者)，Charite, Ctr Stroke Res Berlin, Charitepl 1, D-10115 Berlin, Germany.; Hotter, B (通讯作者)，Charite, Dept Neurol Berlin, Charitepl 1, D-10115 Berlin, Germany.
EM benjamin.hotter@charite.de
RI Montaner, Joan/D-3063-2015; Hoffmann, Sarah/AAV-9916-2021; Hotter,
   Benjamin/ABD-9099-2020
OI Montaner, Joan/0000-0003-4845-2279; Ulm, Lena/0000-0002-3388-8785;
   Meisel, Andreas/0000-0001-7233-5342; Katan, Mira/0000-0002-9265-8066;
   Hotter, Benjamin/0000-0002-5272-9181
FU European Union's Seventh Framework Programme [201,024, 202,213]; German
   Ministry for Health and Education [01EO0801]; German Research Foundation
   [Exc257, TR84, UL423/1-1]; Thermo Fisher Scientific BRAHMS GmbH, Germany
FX This study was based on STRAWINSKI funded by the European Union's
   Seventh Framework Programme (FP7/2008-2013; grant agreements 201,024 and
   202,213), the German Ministry for Health and Education (01EO0801), the
   German Research Foundation (Exc257, TR84, UL423/1-1), and by Thermo
   Fisher Scientific BRAHMS GmbH, Germany. Design of the study, as well as
   collection, analysis and interpretation of data, as well as writing of
   the manuscript were independent of all funding sources.
CR Breuer L, 2011, CEREBROVASC DIS, V32, P177, DOI 10.1159/000328811
   Chamorro A, 2012, NAT REV NEUROL, V8, P401, DOI 10.1038/nrneurol.2012.98
   Cohen-Mansfield J, 2003, ALZ DIS ASSOC DIS, V17, pS17, DOI 10.1097/00002093-200304001-00004
   Dani KA, 2008, STROKE, V39, P2336, DOI 10.1161/STROKEAHA.107.507111
   Demarquay G, 2005, CEREBROVASC DIS, V19, P65, DOI 10.1159/000083250
   Department of Health and Human Services National Institutes of Health, 1996, FED REGISTER, V61, P51531
   Elkins JS, 2006, STROKE, V37, P123, DOI 10.1161/01.STR.0000195149.44390.aa
   Hoffmann S, 2012, STROKE, V43, P2617, DOI 10.1161/STROKEAHA.112.653055
   Hotter B, 2013, CEREBROVASC DIS, V36, P344, DOI 10.1159/000355493
   Kane I, 2006, CEREBROVASC DIS, V21, P348, DOI 10.1159/000091541
   Klehmet J, 2009, NEUROSCIENCE, V158, P1184, DOI 10.1016/j.neuroscience.2008.07.044
   Meisel C, 2005, NAT REV NEUROSCI, V6, P775, DOI 10.1038/nrn1765
   Petrini C, 2011, ANN I SUPER SANITA, V47, P353, DOI 10.4415/ANN_11_04_06
   Rengerink KO, 2010, BMC MED RES METHODOL, V10, DOI 10.1186/1471-2288-10-85
   Rose David Z, 2011, Front Neurol, V2, P65, DOI 10.3389/fneur.2011.00065
   Schats R, 2003, J NEUROL NEUROSUR PS, V74, P988, DOI 10.1136/jnnp.74.7.988
   Silverman HJ, 2006, INTENS CARE MED, V32, P1697, DOI 10.1007/s00134-006-0305-4
   Ulm L, 2017, FRONT NEUROL, V8, DOI 10.3389/fneur.2017.00153
   Ulm L, 2013, INT J STROKE, V8, P598, DOI 10.1111/j.1747-4949.2012.00858.x
   Williams BF, 2003, LANCET, V361, P918, DOI 10.1016/S0140-6736(03)12773-0
NR 20
TC 6
Z9 6
U1 0
U2 3
PU BMC
PI LONDON
PA CAMPUS, 4 CRINAN ST, LONDON N1 9XW, ENGLAND
SN 1471-2377
J9 BMC NEUROL
JI BMC Neurol.
PD DEC 4
PY 2017
VL 17
AR 206
DI 10.1186/s12883-017-0989-9
PG 7
WC Clinical Neurology
WE Science Citation Index Expanded (SCI-EXPANDED)
SC Neurosciences & Neurology
GA FO5VI
UT WOS:000416929100002
PM 29202730
OA Green Accepted, Green Published, gold
DA 2022-06-17
ER

PT J
AU Horner, J
   Modayil, M
   Chapman, LR
   Dinh, A
AF Horner, Jennifer
   Modayil, Maria
   Chapman, Laura Roche
   Dinh, An
TI Consent, Refusal, and Waivers in Patient-Centered Dysphagia Care: Using
   Law, Ethics, and Evidence to Guide Clinical Practice
SO AMERICAN JOURNAL OF SPEECH-LANGUAGE PATHOLOGY
LA English
DT Article
ID LONG-TERM-CARE; STROKE-ASSOCIATED PNEUMONIA; MEDICAL DECISION-MAKING;
   OROPHARYNGEAL DYSPHAGIA; ASPIRATION PNEUMONIA; DEFENSIVE MEDICINE;
   INFORMED-CONSENT; ASHA RESPONSE; RISK; CAPACITY
AB Purpose: When patients refuse medical or rehabilitation procedures, waivers of liability have been used to bar future lawsuits. The purpose of this tutorial is to review the myriad issues surrounding consent, refusal, and waivers. The larger goal is to invigorate clinical practice by providing clinicians with knowledge of ethics and law. This tutorial is for educational purposes only and does not constitute legal advice.
   Method: The authors use a hypothetical case of a "noncompliant" individual under the care of an interdisciplinary neurorehabilitation team to illuminate the ethical and legal features of the patient-practitioner relationship; the elements of clinical decision-making capacity; the duty of disclosure and the right of informed consent or informed refusal; and the relationship among noncompliance, defensive practices, and iatrogenic harm. We explore the legal question of whether waivers of liability in the medical context are enforceable or unenforceable as a matter of public policy.
   Conclusions: Speech-language pathologists, among other health care providers, have fiduciary and other ethical and legal obligations to patients. Because waivers try to shift liability for substandard care from health care providers to patients, courts usually find waivers of liability in the medical context unenforceable as a matter of public policy.
C1 [Horner, Jennifer; Chapman, Laura Roche; Dinh, An] Ohio Univ, Coll Hlth Sci & Profess, Sch Rehabil & Commun Sci, Commun Sci & Disorders, Athens, OH 45701 USA.
   [Modayil, Maria] Ohio Univ, Grad Coll, Individual Interdisciplinary Program, Athens, OH 45701 USA.
RP Horner, J (通讯作者)，Ohio Univ, Coll Hlth Sci & Profess, Sch Rehabil & Commun Sci, Commun Sci & Disorders, Athens, OH 45701 USA.
EM hornerj@ohio.edu
CR Academy of Neurologic Communication Disorders and Sciences, 2003, COD ETH COD COND
   Adomitis D. J., 1978, TENN LAW REV, V45, P783
   Aldous K, 2014, INT J SPEECH-LANG PA, V16, P231, DOI 10.3109/17549507.2013.871751
   American Bar Association Commission on Law and Aging-American Psychological Association, 2008, ASS OLD AD DIM CAP H
   American Speech-Language-Hearing Association, 2016, COD OF ETH
   Appelbaum PS, 2007, NEW ENGL J MED, V357, P1834, DOI 10.1056/NEJMcp074045
   APPELBAUM PS, 1988, NEW ENGL J MED, V319, P1635, DOI 10.1056/NEJM198812223192504
   Beauchamp T., 2013, PRINCIPLES BIOMEDICA
   Berg J.W., 2003, HOUS L REV, V40, P281
   Black HC, 1990, BLACKS LAW DICT
   Blum B. A., 2013, CONTRACTS
   BRENNAN TA, 1991, NEW ENGL J MED, V324, P370, DOI 10.1056/NEJM199102073240604
   Buchholz DW, 1996, DYSPHAGIA, V11, P23, DOI 10.1007/BF00385795
   BUCHHOLZ DW, 1995, DYSPHAGIA, V10, P248, DOI 10.1007/BF00431417
   Campbell-Taylor I, 2008, J AM MED DIR ASSOC, V9, P523, DOI 10.1016/j.jamda.2008.06.001
   Campbell-Taylor I, 2009, J AM MED DIR ASSOC, V10, P79, DOI 10.1016/j.jamda.2008.10.011
   Campbell-Taylor I, 2009, J AM MED DIR ASSOC, V10, P78, DOI 10.1016/j.jamda.2008.10.012
   Cavenagh J., 2003, J DUPAGE COUNTY BAR, V16
   Centers for Medicare and Medicaid Services, 2016, MED BEN POL MAN
   Cichero Julie A Y, 2013, Curr Phys Med Rehabil Rep, V1, P280
   Collins S.D., 2011, ARISTOTLES NICOMACHE
   Colodny N, 2005, AM J SPEECH-LANG PAT, V14, P61, DOI 10.1044/1058-0360(2005/008)
   COY JA, 1989, PHYS THER, V69, P826, DOI 10.1093/ptj/69.10.826
   Coyle JL, 2009, J AM MED DIR ASSOC, V10, P62, DOI 10.1016/j.jamda.2008.10.003
   Das Anand, 2003, J Law Health, V18, P57
   DeLegge Mark H., 2002, Journal of Parenteral and Enteral Nutrition, V26, pS19
   DOLLAGHAN DA, 2007, HDB EVIDENCE BASED P
   Ferguson A, 2010, INT J LANG COMM DIS, V45, P244, DOI 10.3109/13682820902936714
   Garcia JM, 2005, AM J SPEECH-LANG PAT, V14, P4, DOI 10.1044/1058-0360(2005/003)
   Gatter R, 2000, Loyola Univ Chic Law J, V31, P557
   Geeganage C, 2012, COCHRANE DB SYST REV, DOI 10.1002/14651858.CD000323.pub2
   Genesen LB., 1996, AM J SPEECH-LANG PAT, V5, P15
   Gordon E., 1996, FORDHAM URBAN LAW J, V23, P1321
   Gottfred C, 2009, J AM MED DIR ASSOC, V10, P78, DOI 10.1016/j.jamda.2008.10.002
   Greer Amanda, 2012, DEPAUL J SPORTS L CO, V9, P81
   Greiner AC, 2003, CORE COMPETENCIES NE
   Hall M. A., 2013, HLTH CARE LAW ETHICS
   Hermer LD, 2010, J GEN INTERN MED, V25, P470, DOI 10.1007/s11606-010-1259-3
   Hibberd J, 2013, MULTIDISCIP RESP MED, V8, DOI 10.1186/2049-6958-8-39
   Horner J., 2013, PROFESSIONAL ISSUES, P116
   Horner Jennifer, 2003, Seminars in Speech and Language, V24, P263
   Institute of Medicine, 1999, ERR IS HUMAN BUILDIN
   Jonsen AR., 2015, CLIN ETHICS PRACTICA
   Kachalia A, 2011, NEW ENGL J MED, V364, P1564, DOI 10.1056/NEJMhpr1012821
   Kaizer F, 2012, DYSPHAGIA, V27, P81, DOI 10.1007/s00455-011-9341-5
   Kant Immanuel, 1997, GROUNDWORK METAPHYSI
   Katz Jay, 1984, Cardozo Law Rev, V6, P243
   KEETON W. PAGE, 1984, PROSSER KEETON TORTS, V42, P273
   King JM., 2011, CONT ISSUES COMMUN S, V38, P53, DOI [10.1044/cicsd_38_S_53, DOI 10.1044/CICSD_38_S_53]
   KING NMP, 2015, WAKE FOREST LAW REV, V50, P343
   Kishore AK, 2016, EUR STROKE J, V1, P76, DOI 10.1177/2396987316651759
   Kottkamp NA, 1999, U PITT LAW REV, V61, P241
   Kumar S, 2014, J STROKE CEREBROVASC, V23, P56, DOI 10.1016/j.jstrokecerebrovasdis.2012.09.005
   Langmore SE, 1998, DYSPHAGIA, V13, P69, DOI 10.1007/PL00009559
   Leslie P., 2010, SIG 15 PERSPECTIVES, V15, P54
   Lintemuth E., 2010, MICHIGAN STATE LAW R, V2010, P169
   Low J, 2001, DYSPHAGIA, V16, P123, DOI 10.1007/s004550011002
   Macciocchi SN, 2001, ARCH PHYS MED REHAB, V82, pS15, DOI 10.1053/apmr.2001.31005
   Maeshima S, 2013, J STROKE CEREBROVASC, V22, P926, DOI 10.1016/j.jstrokecerebrovasdis.2013.04.003
   Mann G, 1999, STROKE, V30, P744, DOI 10.1161/01.STR.30.4.744
   Martino R, 2005, STROKE, V36, P2756, DOI 10.1161/01.STR.0000190056.76543.eb
   Matthew DB, 2011, BUFFALO LAW REV, V59, P715
   Mazur DJ, 2003, BRIT MED J, V327, P731, DOI 10.1136/bmj.327.7417.731
   Mello MM, 2014, JAMA-J AM MED ASSOC, V312, P2146, DOI 10.1001/jama.2014.10705
   Moulton B, 2010, J LAW MED ETHICS, V38, P85, DOI 10.1111/j.1748-720X.2010.00469.x
   Moye J, 2006, CLIN PSYCHOL REV, V26, P1054, DOI 10.1016/j.cpr.2005.04.013
   Moye J, 2013, AM PSYCHOL, V68, P158, DOI 10.1037/a0032159
   O'Connor AM, 2003, BMJ-BRIT MED J, V327, P736, DOI 10.1136/bmj.327.7417.736
   Paintal HS, 2007, INT J CLIN PRACT, V61, P846, DOI 10.1111/j.1742-1241.2007.01300.x
   Pellegrino ED, 1993, VIRTUES MED PRACTICE
   Playle JF, 1998, J ADV NURS, V27, P304, DOI 10.1046/j.1365-2648.1998.00530.x
   *PRES COMM STUD ET, 1982, MAK HLTH CAR DEC ETH, V1
   Puntillo K, 2014, INTENS CARE MED, V40, P1295, DOI 10.1007/s00134-014-3339-z
   Ramsey DJC, 2003, STROKE, V34, P1252, DOI 10.1161/01.STR.0000066309.06490.B8
   Rao P. R., 2004, ASHA LEADER     0316, V9, P1
   Raper SE., 2013, J HLTH CARE LAW POLI, V16, P309
   Robbins J, 2008, ANN INTERN MED, V148, P509, DOI 10.7326/0003-4819-148-7-200804010-00007
   Roseman-Orr A. I., 1999, U HAWAII LAW REV, V21, P715
   Sessums LL, 2011, JAMA-J AM MED ASSOC, V306, P420, DOI 10.1001/jama.2011.1023
   Sharp Helen M., 2003, Seminars in Speech and Language, V24, P285
   Shokrollahi K, 2010, ANN ROY COLL SURG, V92, P93, DOI 10.1308/003588410X12628812458851
   Simmons-Mackie N., 2013, SUPPORTING COMMUNICA
   Smith CJ, 2015, STROKE, V46, P2335, DOI 10.1161/STROKEAHA.115.009617
   Smith CJ, 2015, J AM HEART ASSOC, V4, DOI 10.1161/JAHA.114.001307
   Studdert DM, 2011, NEW ENGL J MED, V364, P1243, DOI 10.1056/NEJMsa1009336
   Studdert DM, 2006, NEW ENGL J MED, V354, P2024, DOI 10.1056/NEJMsa054479
   Studdert DM, 2005, JAMA-J AM MED ASSOC, V293, P2609, DOI 10.1001/jama.293.21.2609
   Sturman ED, 2005, CLIN PSYCHOL REV, V25, P954, DOI 10.1016/j.cpr.2005.04.010
   Wagner Lynne C. Brady, 2003, Seminars in Speech and Language, V24, P275
   [No title captured]
NR 90
TC 9
Z9 9
U1 3
U2 11
PU AMER SPEECH-LANGUAGE-HEARING ASSOC
PI ROCKVILLE
PA 2200 RESEARCH BLVD, #271, ROCKVILLE, MD 20850-3289 USA
SN 1058-0360
EI 1558-9110
J9 AM J SPEECH-LANG PAT
JI Am. J. Speech-Lang. Pathol.
PD NOV
PY 2016
VL 25
IS 4
BP 453
EP 469
DI 10.1044/2016_AJSLP-15-0041
PG 17
WC Audiology & Speech-Language Pathology; Linguistics; Rehabilitation
WE Science Citation Index Expanded (SCI-EXPANDED); Social Science Citation Index (SSCI)
SC Audiology & Speech-Language Pathology; Linguistics; Rehabilitation
GA EG9RG
UT WOS:000391396400001
PM 27820871
DA 2022-06-17
ER

PT J
AU Virvidaki, IE
   Giannopoulos, S
   Nasios, G
   Dimakopoulos, G
   Michou, E
   Milionis, H
AF Virvidaki, Ioanna-Eleni
   Giannopoulos, Sotirios
   Nasios, Grigorios
   Dimakopoulos, Georgios
   Michou, Emilia
   Milionis, Haralampos
TI Predictive value of a novel pragmatic tool for post-stroke aspiration
   risk: The Functional Bedside Aspiration Screen
SO NEUROGASTROENTEROLOGY AND MOTILITY
LA English
DT Article
DE acute stroke; aspiration risk; health outcome; pneumonia; swallow screen
ID ACUTE ISCHEMIC-STROKE; SWALLOWING FUNCTION; DYSPHAGIA; VALIDATION;
   ACCURACY; UTILITY; SCALE; FREQUENCY; VISCOSITY; DIAGNOSIS
AB Background There is still a strong need for an optimal clinician-friendly screening tool for the identification of aspiration risk in stroke patients. In this study, we present the development of a novel, context-specific screening tool for the prediction of aspiration risk on recent stroke survivors, the Functional Bedside Aspiration Screen (FBAS), and examine its construct validity, reliability with the predictive values toward pragmatic patients' outcomes. Methods We conducted a prospective validation study of 104 acute ischemic stroke patients admitted to clinical wards in a tertiary university hospital. A group of experts developed and administered the FBAS 10-point scale to all patients. Outcome measures were compared with those of the validated Yale Swallow Protocol (YSP, reference measure) and health indicators. Key Results A strong association was found between the FBAS cutoff criterion and the YSP (Pearson chi(2) = 54.92, P < .001). A score of <= 8 on the FBAS presented with 93.3% sensitivity and 83.3% specificity in deeming patient with reduced safety for oral nutrition (AUC = 0.934, CI = 0.884-0.985). An inverse relationship was found between performance on the FBAS and in-hospital and long-term outcome indicators. Patients who failed the FBAS were 1.82 times more likely to develop aspiration pneumonia (95% CI = 1.42-2.35) and 1.35 times more likely to develop pneumonia within 3 months postonset (95% CI = 1.15-1.59). Conclusions and Inferences The FBAS is a potentially useful tool for timely prediction of aspiration risk and health outcome in acute stroke.
C1 [Virvidaki, Ioanna-Eleni; Milionis, Haralampos] Univ Ioannina, Dept Internal Med, Sch Med, Ioannina 45500, Greece.
   [Virvidaki, Ioanna-Eleni; Giannopoulos, Sotirios] Univ Ioannina, Sch Med, Dept Neurol, Ioannina, Greece.
   [Virvidaki, Ioanna-Eleni; Nasios, Grigorios] Univ Ioannina, Dept Speech & Language Pathol, Ioannina, Greece.
   [Dimakopoulos, Georgios] Univ Ioannina, Med Stat, Epirus Sci & Technol Pk Campus, Ioannina, Greece.
   [Michou, Emilia] Univ Patras, Dept Speech Language Pathol Commun Disoders & Dys, Patras, Greece.
RP Virvidaki, IE (通讯作者)，Univ Ioannina, Dept Internal Med, Sch Med, Ioannina 45500, Greece.
EM info@virvidaki.gr
RI Michou, Emilia/E-7169-2017; Michou, Emilia/ABB-8283-2021; ΔΗΜΑΚΟΠΟΥΛΟΣ,
   ΓΕΩΡΓΙΟΣ/AAR-2737-2021
OI Michou, Emilia/0000-0002-7245-0882; Michou, Emilia/0000-0002-7245-0882;
   ΔΗΜΑΚΟΠΟΥΛΟΣ, ΓΕΩΡΓΙΟΣ/0000-0002-2351-7411; Virvidaki, Ioanna
   Eleni/0000-0003-1550-233X
CR ADAMS HP, 1993, STROKE, V24, P35, DOI 10.1161/01.STR.24.1.35
   Arboix A, 2015, WORLD J CLIN CASES, V3, P418, DOI 10.12998/wjcc.v3.i5.418
   Bahia MM, 2016, NEUROREHABILITATION, V38, P155, DOI 10.3233/NRE-161305
   Banks JL, 2007, STROKE, V38, P1091, DOI 10.1161/01.STR.0000258355.23810.c6
   Bray BD, 2017, J NEUROL NEUROSUR PS, V88, P25, DOI 10.1136/jnnp-2016-313356
   Brodsky MB, 2016, CHEST, V150, P148, DOI 10.1016/j.chest.2016.03.059
   Chaker L, 2015, J CLIN ENDOCR METAB, V100, P2181, DOI 10.1210/jc.2015-1438
   Chamorro A, 2007, STROKE, V38, P1097, DOI 10.1161/01.STR.0000258346.68966.9d
   Chobanian AV, 2003, HYPERTENSION, V42, P1206, DOI 10.1161/01.HYP.0000107251.49515.c2
   Clave P, 2006, ALIMENT PHARM THER, V24, P1385, DOI 10.1111/j.1365-2036.2006.03118.x
   Clave P, 2008, CLIN NUTR, V27, P806, DOI 10.1016/j.clnu.2008.06.011
   COHEN J, 1960, EDUC PSYCHOL MEAS, V20, P37, DOI 10.1177/001316446002000104
   Crary MA, 2014, J STROKE CEREBROVASC, V23, P2047, DOI 10.1016/j.jstrokecerebrovasdis.2014.03.008
   Daniels SK, 1998, ARCH PHYS MED REHAB, V79, P14, DOI 10.1016/S0003-9993(98)90200-3
   Daniels SK, 2000, ARCH PHYS MED REHAB, V81, P1030, DOI 10.1053/apmr.2000.6301
   Daniels SK, 2016, ARCH PHYS MED REHAB, V97, P1440, DOI 10.1016/j.apmr.2016.03.025
   Daniels SK, 2012, STROKE, V43, P892, DOI 10.1161/STROKEAHA.111.640946
   DEPIPPO KL, 1992, ARCH NEUROL-CHICAGO, V49, P1259, DOI 10.1001/archneur.1992.00530360057018
   DEPIPPO KL, 1994, ARCH PHYS MED REHAB, V75, P1284
   Dhillon N, 2015, CURR TREAT OPTION NE, V17, DOI 10.1007/s11940-015-0356-3
   Edmiaston J, 2010, AM J CRIT CARE, V19, P357, DOI 10.4037/ajcc2009961
   Hinchey JA, 2005, STROKE, V36, P1972, DOI 10.1161/01.STR.0000177529.86868.8d
   Hoffmann S, 2017, J CEREBR BLOOD F MET, V37, P3671, DOI 10.1177/0271678X16671964
   Jeyaseelan RD, 2015, PM&R, V7, P593, DOI 10.1016/j.pmrj.2014.12.007
   KIDD D, 1993, Q J MED, V86, P825
   Lakshminarayan K, 2010, STROKE, V41, P2849, DOI 10.1161/STROKEAHA.110.597039
   Leder S, 2014, YALE SWALLOW PROTOCO, P1
   Leung JM, 2016, AM J RESP CRIT CARE, V193, P227, DOI 10.1164/rccm.201510-1977ED
   Lim SHB, 2001, DYSPHAGIA, V16, P1, DOI 10.1007/s004550000038
   Lopes M, 2019, EUR J NEUROL, V26, P722, DOI 10.1111/ene.13825
   Mann G., 2002, MASA MANN ASSESSMENT
   Martino R, 2005, STROKE, V36, P2756, DOI 10.1161/01.STR.0000190056.76543.eb
   Martino R, 2009, STROKE, V40, P555, DOI 10.1161/STROKEAHA.107.510370
   McCullough GH, 2005, J SPEECH LANG HEAR R, V48, P1280, DOI 10.1044/1092-4388(2005/089)
   Murray J, 1996, DYSPHAGIA, V11, P99, DOI 10.1007/BF00417898
   Nelson RH, 2013, PRIMARY CARE, V40, P195, DOI 10.1016/j.pop.2012.11.003
   Perry L, 2001, DYSPHAGIA, V16, P7, DOI 10.1007/s004550000047
   Perry L, 2001, J CLIN NURS, V10, P474, DOI 10.1046/j.1365-2702.2001.00502.x
   Polit D., 2017, RESOURCE MANUAL NURS, V10th ed.
   Poorjavad Marziyeh, 2014, J Res Med Sci, V19, P776
   Schepp SK, 2012, STROKE, V43, P869, DOI 10.1161/STROKEAHA.111.638254
   Smith CJ, 2015, STROKE, V46, P2335, DOI 10.1161/STROKEAHA.115.009617
   Smithard DG, 1997, DYSPHAGIA, V12, P188, DOI 10.1007/PL00009535
   Smithard DG, 2002, CEREBROVASC DIS, V14, P1, DOI 10.1159/000063716
   Suiter DM, 2008, DYSPHAGIA, V23, P244, DOI 10.1007/s00455-007-9127-y
   Suiter DM, 2014, DYSPHAGIA, V29, P199, DOI 10.1007/s00455-013-9488-3
   The Joint Commission, 2010, SPEC MAN JOINT COMM
   Trapl M, 2007, STROKE, V38, P2948, DOI 10.1161/STROKEAHA.107.483933
   Virvidaki IE, 2018, J CLIN NEUROL, V14, P265, DOI 10.3988/jcn.2018.14.3.265
   Warnecke T, 2017, EUR J NEUROL, V24, P594, DOI 10.1111/ene.13251
   Warnecke T, 2009, CEREBROVASC DIS, V28, P283, DOI 10.1159/000228711
   Warner HL, 2014, J CLIN NURS, V23, P1908, DOI 10.1111/jocn.12340
   World Health Organization, 1999, REPORT WHO CONSULTAT
NR 53
TC 1
Z9 1
U1 0
U2 1
PU WILEY
PI HOBOKEN
PA 111 RIVER ST, HOBOKEN 07030-5774, NJ USA
SN 1350-1925
EI 1365-2982
J9 NEUROGASTROENT MOTIL
JI Neurogastroenterol. Motil.
PD OCT
PY 2019
VL 31
IS 10
AR e13683
DI 10.1111/nmo.13683
EA JUL 2019
PG 10
WC Gastroenterology & Hepatology; Clinical Neurology; Neurosciences
WE Science Citation Index Expanded (SCI-EXPANDED); Social Science Citation Index (SSCI)
SC Gastroenterology & Hepatology; Neurosciences & Neurology
GA IY2EV
UT WOS:000479735300001
PM 31348609
DA 2022-06-17
ER

PT J
AU Scheitz, JF
   Endres, M
   Heuschmann, PU
   Audebert, HJ
   Nolte, CH
AF Scheitz, Jan F.
   Endres, Matthias
   Heuschmann, Peter U.
   Audebert, Heinrich J.
   Nolte, Christian H.
TI Reduced risk of poststroke pneumonia in thrombolyzed stroke patients
   with continued statin treatment
SO INTERNATIONAL JOURNAL OF STROKE
LA English
DT Article
DE complications; ischemic stroke; pneumonia; respiratory infection;
   statins; thrombolysis
ID ACUTE ISCHEMIC-STROKE; TRIAL; INFECTION; COHORT; CARE; COMPLICATIONS;
   MULTICENTER; SIMVASTATIN; MORTALITY
AB Background Pneumonia is a frequent complication after stroke with strong impact on clinical outcome. Statins have pleiotropic immunmodulatory properties and were recently shown to exert beneficial effects on the development and clinical course of pneumonia.
   Aims We aimed to investigate whether statin use is associated with a reduced risk of poststroke pneumonia in acute ischemic stroke patients treated with tissue plasminogen activator within 4.5 hours.
   Methods Data was extracted from a local register including all consecutive stroke patients who received thrombolysis at our institution. Prior statin use was identified retrospectively from clinical records and had to be continued after hospital admission. Poststroke pneumonia was diagnosed according to standardized criteria of US Centers for Disease Control and Prevention. Mortality and functional outcome at three-months were further assessed.
   Results Overall, 481 ischemic stroke patients were analyzed. Continued statin use was documented in 17% of the patients. Frequency of pneumonia was 11%. Patients with statin use were less likely to develop poststroke pneumonia (5% vs. 13%, P = 0.04). After multivariable adjustment for known risk factors for poststroke pneumonia (age, stroke severity, dysphagia, male sex and diabetes), statin treatment was negatively associated with pneumonia (OR 0.31; 95% CI 0.10-0.94). Occurrence of pneumonia independently predicted three-month mortality and functional outcome.
   Conclusions Use of statins in acute ischemic stroke patients who receive thrombolysis might reduce the risk of poststroke pneumonia. Further studies are warranted to validate this finding.
C1 [Scheitz, Jan F.; Endres, Matthias; Audebert, Heinrich J.; Nolte, Christian H.] Charite, Klin & Hsch Ambulanz Neurol, D-12200 Berlin, Germany.
   [Scheitz, Jan F.; Endres, Matthias; Heuschmann, Peter U.; Audebert, Heinrich J.; Nolte, Christian H.] Charite, Ctr Stroke Res, D-12200 Berlin, Germany.
   [Endres, Matthias] Charite, Excellence Cluster NeuroCure, D-12200 Berlin, Germany.
   [Heuschmann, Peter U.] Univ Wurzburg, Inst Klin Epidemiol & Biometrie, D-97070 Wurzburg, Germany.
RP Scheitz, JF (通讯作者)，Charite, Neurol Klin & Poliklin, Campus Benjamin Franklin,Hindenburgdamm 30, D-12200 Berlin, Germany.
EM jan-friedrich.scheitz@charite.de
RI Nolte, Christian/AAA-2651-2022
OI Nolte, Christian/0000-0001-5577-1775; Scheitz, Jan/0000-0001-5835-4627;
   Audebert, Heinrich/0000-0002-4785-0366
FU Volkswagen Stiftung (Lichtenberg program); Deutsche
   Forschungsgemeinschaft; German Ministry of Education and Research
   (Center for Stroke Research Berlin, CSB)
FX ME receives grant support from the Volkswagen Stiftung (Lichtenberg
   program to ME), Deutsche Forschungsgemeinschaft and German Ministry of
   Education and Research (Center for Stroke Research Berlin, CSB).
CR ADAMS HP, 1993, STROKE, V24, P35, DOI 10.1161/01.STR.24.1.35
   Arboix A, 2010, BMC NEUROL, V10, DOI 10.1186/1471-2377-10-47
   Aslanyan S, 2004, EUR J NEUROL, V11, P49, DOI 10.1046/j.1468-1331.2003.00749.x
   Audebert HJ, 2004, STROKE, V35, P2128, DOI 10.1161/01.STR.0000137607.61697.77
   Berger K, 1999, FORTSCHR NEUROL PSYC, V67, P81, DOI 10.1055/s-2007-993985
   Biffi A, 2011, STROKE, V42, P1314, DOI 10.1161/STROKEAHA.110.605923
   Blanco M, 2007, NEUROLOGY, V69, P904, DOI 10.1212/01.wnl.0000269789.09277.47
   Chumbler NR, 2010, NEUROEPIDEMIOLOGY, V34, P193, DOI 10.1159/000289350
   Douglas I, 2011, BMJ-BRIT MED J, V342, DOI 10.1136/bmj.d1642
   Endres M, 2006, STROKE, V37, P2640, DOI 10.1161/01.STR.0000240690.69406.28
   Engelter ST, 2011, NEUROLOGY, V77, P888, DOI 10.1212/WNL.0b013e31822c9135
   Fessler MB, 2005, AM J RESP CRIT CARE, V171, P606, DOI 10.1164/rccm.200406-729OC
   Finlayson O, 2011, NEUROLOGY, V77, P1338, DOI 10.1212/WNL.0b013e31823152b1
   Goldstein LB, 2011, STROKE, V42, P517, DOI 10.1161/STR.0b013e3181fcb238
   Hackam DG, 2006, LANCET, V367, P413, DOI 10.1016/S0140-6736(06)68041-0
   Hacke W, 1998, LANCET, V352, P1245, DOI 10.1016/S0140-6736(98)08020-9
   Haeusler KG, 2008, CEREBROVASC DIS, V25, P50, DOI 10.1159/000111499
   Hilker R, 2003, STROKE, V34, P975, DOI 10.1161/01.STR.0000063373.70993.CD
   Horan TC, 2008, AM J INFECT CONTROL, V36, P309, DOI 10.1016/j.ajic.2008.03.002
   Jain MK, 2005, NAT REV DRUG DISCOV, V4, P977, DOI 10.1038/nrd1901
   Koennecke HC, 2011, NEUROLOGY, V77, P965, DOI 10.1212/WNL.0b013e31822dc795
   Kwak B, 2000, NAT MED, V6, P1399, DOI 10.1038/82219
   Langhorne P, 2000, STROKE, V31, P1223, DOI 10.1161/01.STR.31.6.1223
   Majumdar SR, 2006, BMJ-BRIT MED J, V333, P999, DOI 10.1136/BMJ.38992.565972.7C
   Minnerup J, 2010, J NEUROL NEUROSUR PS, V81, P198, DOI 10.1136/jnnp.2009.182394
   Montaner J, 2008, EUR J NEUROL, V15, P82, DOI 10.1111/j.1468-1331.2007.02015.x
   Prass K, 2003, J EXP MED, V198, P725, DOI 10.1084/jem.20021098
   Rodriguez Antonio LA, 2011, NEUROLOGIA, V26, P150
   Saposnik G, 2005, NEUROLOGY, V65, P1169, DOI 10.1212/01.wnl.0000180687.75907.4b
   Schlienger RG, 2007, PHARMACOTHERAPY, V27, P325, DOI 10.1592/phco.27.3.325
   Sellars C, 2007, STROKE, V38, P2284, DOI 10.1161/STROKEAHA.106.478156
   van de Garde EMW, 2006, THORAX, V61, P957, DOI 10.1136/thx.2006.062885
   Veillard NR, 2006, ATHEROSCLEROSIS, V188, P51, DOI 10.1016/j.atherosclerosis.2005.10.015
   Zhang L, 2009, J CEREBR BLOOD F MET, V29, P1816, DOI 10.1038/jcbfm.2009.105
   Zhou Z, 2005, CAN MED ASSOC J, V172, P1187, DOI 10.1503/cmaj.1041403
NR 35
TC 25
Z9 28
U1 0
U2 13
PU WILEY-BLACKWELL
PI HOBOKEN
PA 111 RIVER ST, HOBOKEN 07030-5774, NJ USA
SN 1747-4930
EI 1747-4949
J9 INT J STROKE
JI Int. J. Stroke
PD JAN
PY 2015
VL 10
IS 1
BP 61
EP 66
DI 10.1111/j.1747-4949.2012.00864.x
PG 6
WC Clinical Neurology; Peripheral Vascular Disease
WE Science Citation Index Expanded (SCI-EXPANDED)
SC Neurosciences & Neurology; Cardiovascular System & Cardiology
GA AW3AA
UT WOS:000346156500019
PM 22973817
DA 2022-06-17
ER

PT J
AU Luo, WZ
   Liu, X
   Bao, KY
   Huang, CR
AF Luo, Wenzhang
   Liu, Xiang
   Bao, Kunyang
   Huang, Changren
TI Ischemic stroke associated with COVID-19: a systematic review and
   meta-analysis
SO JOURNAL OF NEUROLOGY
LA English
DT Review
DE Ischemic stroke; COVID-19; SARS-CoV-2; Clinical characteristics
ID RISK; ARTERIAL; COMPLICATIONS; PREVENTION; PNEUMONIA; INFECTION
AB Background Coronavirus disease 2019 (COVID-19), a contagious infectious disease caused by severe acute respiratory syndrome coronavirus 2 (SARS-CoV-2), has spread across the world. Apart from respiratory complications, an increasing number of patients with ischemic stroke have been reporting. Objective This systematic review and meta-analysis aims to explore the characteristics of ischemic stroke after SARS-CoV-2 infection, and provides valuable reference materials for subsequent clinical treatment. Materials and methods PubMed, Web of Science, and Ovid-Embase databases were searched up to 24th March 2021. We utilized the search strategy of medical subject headings combined with entry terms to search all related literatures. All studies identified with the electronic and manual searches were listed by citation, title, authors, and abstract. Only studies involving patients with COVID-19-related stroke were eligible. The references of included studies were also manually screened. Results The meta-analysis was conducted following the PRISMA and MOOSE reporting guidelines. Bias risk was assessed using the Newcastle-Ottawa Scale (NOS). Ten articles, including 26,691 participants and 280 patients with ischemic stroke and COVID-19, were selected. The pooled prevalence of ischemic stroke in COVID-19 was 2% (95% CI 1-2%; p < 0.01). The pooled proportions of hypertension, hyperlipidemia and diabetes in COVID-19-related ischemic stroke was 66% (95% CI 51-81%; p < 0.01), 48% (95% CI 19-76%; p < 0.01) and 40% (95% CI 29-51%; p < 0.01), respectively. Notably, the pooled proportions of female was 36% (95% CI 21-50%; p < 0.01) in patients with COVID-19 and stroke. In addition, in TOAST classification, cryptogenic stroke subtype was associated with a high trend, and its pooled proportion was 35% (95% CI 12-59%; p < 0.01). Conclusion Ischemic stroke caused by COVID-19 has its own unique clinical features. Although common high-risk factors can also be observed, its importance may have changed. The major inflammatory storm of COVID-19 is more likely to occur in male patients. The increase in the proportion of cryptogenic stroke has also made stroke related to COVID-19 complicated.
C1 [Luo, Wenzhang; Liu, Xiang; Bao, Kunyang; Huang, Changren] Southwest Med Univ, Dept Neurosurg, Affiliated Hosp, 25 Taiping St, Luzhou 646000, Sichuan, Peoples R China.
   [Huang, Changren] Neurosurg Clin Res Ctr Sichuan Prov, Luzhou, Peoples R China.
   [Huang, Changren] Southwest Med Univ, Academician Expert Workstn Sichuan Prov, Affiliated Hosp, Luzhou, Peoples R China.
   [Huang, Changren] Southwest Med Univ, Lab Neurol Dis & Brain Funct, Affiliated Hosp, Luzhou, Peoples R China.
RP Huang, CR (通讯作者)，Southwest Med Univ, Dept Neurosurg, Affiliated Hosp, 25 Taiping St, Luzhou 646000, Sichuan, Peoples R China.; Huang, CR (通讯作者)，Neurosurg Clin Res Ctr Sichuan Prov, Luzhou, Peoples R China.; Huang, CR (通讯作者)，Southwest Med Univ, Academician Expert Workstn Sichuan Prov, Affiliated Hosp, Luzhou, Peoples R China.; Huang, CR (通讯作者)，Southwest Med Univ, Lab Neurol Dis & Brain Funct, Affiliated Hosp, Luzhou, Peoples R China.
EM changrenhuang1@swmu.edu.cn
CR ADAMS HP, 1993, STROKE, V24, P35, DOI 10.1161/01.STR.24.1.35
   Andalib S, 2020, ROMANIAN J NEUROL, V19, P166, DOI [10.37897/RJN.2020.3.5, DOI 10.37897/RJN.2020.3.5]
   Arboix A, 2014, CLIN NEUROL NEUROSUR, V127, P19, DOI 10.1016/j.clineuro.2014.09.024
   Arboix A, 2014, EXPERT REV NEUROTHER, V14, P261, DOI 10.1586/14737175.2014.884926
   Bibas M, 2011, MEDITERR J HEMATOL I, V3, DOI 10.4084/MJHID.2011.030
   Chen DY, 2017, J CLIN ONCOL, V35, P3697, DOI 10.1200/JCO.2016.71.4204
   Chen PH, 2012, CNS NEUROSCI THER, V18, P452, DOI 10.1111/j.1755-5949.2011.00292.x
   Cipolla MJ, 2018, J CEREBR BLOOD F MET, V38, P2129, DOI 10.1177/0271678X18800589
   Diener HC, 2020, J AM COLL CARDIOL, V75, P1804, DOI 10.1016/j.jacc.2019.12.072
   Ding PW, 2018, INT IMMUNOPHARMACOL, V57, P132, DOI 10.1016/j.intimp.2018.02.006
   Divani AA, 2020, J STROKE CEREBROVASC, V29, DOI 10.1016/j.jstrokecerebrovasdis.2020.104941
   Fraga-Silva RA, 2012, THROMB HAEMOSTASIS, V108, P1089, DOI 10.1160/TH12-06-0396
   Gebhard C, 2020, BIOL SEX DIFFER, V11, DOI 10.1186/s13293-020-00304-9
   Gorgui J, 2014, CAN J CARDIOL, V30, P774, DOI 10.1016/j.cjca.2014.01.007
   Grau AJ, 1998, NEUROLOGY, V50, P196, DOI 10.1212/WNL.50.1.196
   Guan W, 2020, NEW ENGL J MED, V382, P1708, DOI [10.1056/NEJMoa2002032, 10.1056/NEJMc2005203]
   Gun Jian, 2019, Zhonghua Yufang Yixue Zazhi, V53, P1136, DOI 10.3760/cma.j.issn.0253-9624.2019.11.012
   Gupta N, 2019, THROMB RES, V181, P77, DOI 10.1016/j.thromres.2019.07.013
   Han H, 2020, CLIN CHEM LAB MED, V58, P1116, DOI 10.1515/cclm-2020-0188
   Helmuth IG, 2018, PEDIATR NEUROL, V80, P42, DOI 10.1016/j.pediatrneurol.2017.11.018
   Higgins JPT, 2003, BRIT MED J, V327, P557, DOI 10.1136/bmj.327.7414.557
   Horvei LD, 2016, J THROMB HAEMOST, V14, P1561, DOI 10.1111/jth.13369
   Hu J, 2020, STROKE, V51, P1297, DOI 10.1161/STROKEAHA.119.028588
   Huang CL, 2020, LANCET, V395, P497, DOI 10.1016/S0140-6736(20)30183-5
   John S, 2020, CLIN NEUROL NEUROSUR, V199, DOI 10.1016/j.clineuro.2020.106227
   Klok FA, 2020, THROMB RES, V191, P145, DOI 10.1016/j.thromres.2020.04.013
   Li LX, 2015, LANCET NEUROL, V14, P903, DOI 10.1016/S1474-4422(15)00132-5
   Li YN, 2020, STROKE VASC NEUROL, V5, P279, DOI 10.1136/svn-2020-000431
   Lodigiani C, 2020, THROMB RES, V191, P9, DOI 10.1016/j.thromres.2020.04.024
   Maier B, 2019, NEURAL PLAST, V2019, DOI 10.1155/2019/6843895
   Malek EG, 2020, ACTA NEUROL SCAND, V141, P294, DOI 10.1111/ane.13201
   Mao L, 2020, JAMA NEUROL, V77, P683, DOI 10.1001/jamaneurol.2020.1127
   Mendes A, 2021, BMC GERIATR, V21, DOI 10.1186/s12877-021-02006-2
   Metlay JP, 2019, AM J RESP CRIT CARE, V200, pE45, DOI 10.1164/rccm.201908-1581ST
   Mo P, 2020, CLIN INFECT DIS, DOI [10.1093/cid/ciaa270, DOI 10.1093/CID/CIAA270]
   Moher D., 2009, PLOS MED, V339, DOI [10.1136/bmj.b2535, 10.1371/journal.pmed.1000097]
   Muka T, 2020, EUR J EPIDEMIOL, V35, P49, DOI 10.1007/s10654-019-00576-5
   Olson G, 2020, JAMA-J AM MED ASSOC, V323, P885, DOI 10.1001/jama.2019.21118
   Ornello R, 2018, STROKE, V49, P814, DOI 10.1161/STROKEAHA.117.020031
   Oza R, 2017, AM FAM PHYSICIAN, V96, P436
   Pan YS, 2019, JAMA NEUROL, V76, P1466, DOI 10.1001/jamaneurol.2019.2531
   Patti L, 2018, STROKE ISCHEMIC STAT
   Pawelczyk M, 2017, ARCH MED SCI, V13, P1049, DOI 10.5114/aoms.2017.65816
   Powers WJ, 2020, NEW ENGL J MED, V383, P252, DOI 10.1056/NEJMcp1917030
   Pranata R, 2020, J STROKE CEREBROVASC, V29, DOI 10.1016/j.jstrokecerebrovasdis.2020.104949
   Qin C, 2020, CLIN INFECT DIS, V71, P762, DOI 10.1093/cid/ciaa248
   Rothstein A, 2020, STROKE, V51, pE219, DOI 10.1161/STROKEAHA.120.030995
   Roy-O'Reilly M, 2018, ENDOCRINOLOGY, V159, P3120, DOI 10.1210/en.2018-00465
   Shahjouei S, 2020, EBIOMEDICINE, V59, DOI 10.1016/j.ebiom.2020.102939
   Squizzato A, 2005, THROMB HAEMOSTASIS, V93, P403, DOI 10.1160/TH04-08-0523
   Stang A, 2010, EUR J EPIDEMIOL, V25, P603, DOI 10.1007/s10654-010-9491-z
   Steardo L, 2020, ACTA PHYSIOL, V229, DOI 10.1111/apha.13473
   Sun LL, 2019, NAT MED, V25, P569, DOI 10.1038/s41591-019-0366-x
   Tan YK, 2020, J THROMB THROMBOLYS, V50, P587, DOI 10.1007/s11239-020-02228-y
   Uthman IW, 2002, SEMIN ARTHRITIS RHEU, V31, P256, DOI 10.1053/sarh.2002.28303
   Wang DW, 2020, JAMA-J AM MED ASSOC, V323, P1061, DOI 10.1001/jama.2020.1585
   Wang WY, 2021, MED SCI MONITOR, V27, DOI 10.12659/MSM.929708
   Wu YS, 2020, BRAIN BEHAV IMMUN, V87, P18, DOI 10.1016/j.bbi.2020.03.031
   Xia HJ, 2013, CIRC RES, V113, P1087, DOI 10.1161/CIRCRESAHA.113.301811
   Yaghi S, 2020, STROKE, V51, P2002, DOI 10.1161/STROKEAHA.120.030335
   Zhang Y, 2020, NEW ENGL J MED, V382, DOI 10.1056/NEJMc2007575
   Zhao S, 2020, INFECT CONT HOSP EP, V41, P750, DOI [10.1017/ice.2020.64, 10.4018/IJSSOE.2020010101]
NR 62
TC 1
Z9 1
U1 3
U2 4
PU SPRINGER HEIDELBERG
PI HEIDELBERG
PA TIERGARTENSTRASSE 17, D-69121 HEIDELBERG, GERMANY
SN 0340-5354
EI 1432-1459
J9 J NEUROL
JI J. Neurol.
PD APR
PY 2022
VL 269
IS 4
BP 1731
EP 1740
DI 10.1007/s00415-021-10837-7
EA OCT 2021
PG 10
WC Clinical Neurology
WE Science Citation Index Expanded (SCI-EXPANDED)
SC Neurosciences & Neurology
GA ZX7WK
UT WOS:000707537200002
PM 34652503
OA Green Published, Bronze
DA 2022-06-17
ER

PT J
AU Ab Malik, N
   Yatim, SM
   Hussein, N
   Mohamad, H
   McGrath, C
AF Ab Malik, Normaliza
   Yatim, Saari Mohamad
   Hussein, Norhayati
   Mohamad, Hanita
   McGrath, Colman
TI Oral hygiene practices and knowledge among stroke-care nurses: A
   multicentre cross-sectional study
SO JOURNAL OF CLINICAL NURSING
LA English
DT Article
DE nursing care; oral health; oral hygiene; rehabilitation; stroke
ID RANDOMIZED CLINICAL-TRIAL; VENTILATED PATIENTS; POST STROKE; HEALTH;
   INTERVENTIONS; PNEUMONIA
AB Aims and objectivesTo investigate oral health knowledge for stroke care and the clinical practices performed for oral hygiene care in Malaysia.
   BackgroundOral hygiene care following stroke is important as the mouth can act as a reservoir for opportunistic infections that can lead to aspirational pneumonia.
   DesignA national cross-sectional survey was conducted in Malaysia among public hospitals where specialist stroke rehabilitation care is provided.
   MethodsAll (16) hospitals were invited to participate, and site visits were conducted. A standardised questionnaire was employed to determine nurses' oral health knowledge for stroke care and existing clinical practices for oral hygiene care. Variations in oral health knowledge and clinical practices for oral hygiene care were examined.
   ResultsQuestionnaires were completed by 806 nurses across 13 hospitals. Oral health knowledge scores varied among the nurses; their mean score was 3.7 (SD 1.1) out of a possible 5.0. Approximately two-thirds (63.6%, n=513) reported that some form of mouth cleaning was performed for stroke patients routinely. However, only a third (38.3%, n=309) reported to perform or assist with the clinical practice of oral hygiene care daily. Their oral health knowledge of stroke care was associated with clinical practices for oral hygiene care (p<.001).
   ConclusionsThe clinical practice of providing oral hygiene care is less than ideal, and there are deficiencies in oral health knowledge for stroke care. Oral health knowledge was associated with clinical practice of providing oral hygiene care. This has implications for training and integrating oral hygiene care within stroke rehabilitation.
C1 [Ab Malik, Normaliza] Univ Sains Islam Malaysia, Fac Dent, Kuala Lumpur, Malaysia.
   [McGrath, Colman] Univ Sains Islam Malaysia, Fac Dent, Dent Publ Hlth, Kuala Lumpur, Malaysia.
   [Ab Malik, Normaliza] Univ Hong Kong, Dent Publ Hlth, Fac Dent, Hong Kong, Hong Kong, Peoples R China.
   [Yatim, Saari Mohamad] Hosp Serdang, Dept Rehabil Med, Serdang, Selangor, Malaysia.
   [Hussein, Norhayati] Hosp Rehabil Cheras, Dept Rehabil Med Neurol, Kuala Lumpur, Malaysia.
   [Mohamad, Hanita] Hosp Tuanku Jaafar, Dept Rehabil Med, Seremban, Negeri Sembilan, Malaysia.
RP Ab Malik, N (通讯作者)，Univ Sains Islam Malaysia, Fac Dent, Kuala Lumpur, Malaysia.
EM liza_arie2004@yahoo.com
RI Hussein, Norhayati/AAQ-8750-2021; Normaliza, Malik/L-5601-2019
OI Normaliza, Malik/0000-0002-0423-0837
FU University of Hong Kong
FX The study was funded by The University of Hong Kong.
CR Ajwani S, 2017, J CLIN NURS, V26, P891, DOI 10.1111/jocn.13520
   Brady M, 2006, COCHRANE DB SYST REV, DOI 10.1002/14651858.CD003864.pub2
   Brady MC, 2011, STROKE, V42, pE636, DOI 10.1161/STROKEAHA.111.628198
   Coupar F, 2012, CLIN REHABIL, V26, P291, DOI 10.1177/0269215511420305
   Dai RX, 2017, J DENT, V61, P48, DOI 10.1016/j.jdent.2017.04.001
   Dickinson Hazel, 2012, Nurs Stand, V26, P35
   Dumitrescu Alexandrina L, 2011, J Oral Sci, V53, P369
   El-Rabbany M, 2015, INT J NURS STUD, V52, P452, DOI 10.1016/j.ijnurstu.2014.07.010
   Fjeld KG, 2017, J CLIN NURS, V26, P1845, DOI 10.1111/jocn.13452
   Foley N, 2008, AGE AGEING, V37, P258, DOI 10.1093/ageing/afn064
   Frenkel H, 2001, COMMUNITY DENT ORAL, V29, P289, DOI 10.1034/j.1600-0528.2001.290408.x
   Gravlin G, 2010, J NURS ADMIN, V40, P329, DOI 10.1097/NNA.0b013e3181e9395e
   Heanue M, 2003, COCHRANE DB SYST REV, V1
   Hua Fang, 2016, Cochrane Database Syst Rev, V10, pCD008367
   Kalisch BJ, 2009, NURS OUTLOOK, V57, P3, DOI 10.1016/j.outlook.2008.05.007
   Kwok C, 2015, J ORAL REHABIL, V42, P65, DOI 10.1111/joor.12229
   Lam OL, 2013, ARCH PHYS MED REHAB, V94, P435, DOI 10.1016/j.apmr.2012.10.024
   MacKenzie Gail, 2011, Can J Neurosci Nurs, V33, P47
   Meurman JH, 2004, CRIT REV ORAL BIOL M, V15, P403, DOI 10.1177/154411130401500606
   Milins B, 2003, GERONTOLOGY, V49, P173, DOI 10.1159/000069171
   Niederman Richard, 2014, Evid Based Dent, V15, P77, DOI 10.1038/sj.ebd.6401041
   Pajalic Z, 2006, J ADV NURS, V54, P457, DOI 10.1111/j.1365-2648.2006.03844.x
   Scannapieco FA, 2006, J AM DENT ASSOC, V137, p21S, DOI 10.14219/jada.archive.2006.0400
   Schimmel M, 2013, CLIN ORAL INVEST, V17, P867, DOI 10.1007/s00784-012-0769-2
   Shi ZD, 2013, COCHRANE DB SYST REV, DOI 10.1002/14651858.CD008367.pub2
   Smith CJ, 2017, GERODONTOLOGY, V34, P110, DOI 10.1111/ger.12232
   Sniehotta FF, 2007, J DENT RES, V86, P641, DOI 10.1177/154405910708600711
   Soh KL, 2012, J INFECT DEV COUNTR, V6, P333
   Soh KL, 2011, J CLIN NURS, V20, P733, DOI 10.1111/j.1365-2702.2010.03579.x
   Talbot Ana, 2005, Gerodontology, V22, P77, DOI 10.1111/j.1741-2358.2005.00049.x
   Thrift AG, 2017, INT J STROKE, V12, P796, DOI 10.1177/1747493017730782
   Vandenbroucke JP, 2007, EPIDEMIOLOGY, V18, P805, DOI [10.1097/EDE.0b013e3181577511, 10.1371/journal.pmed.0040297]
   Wagner C, 2016, CEREBROVASC DIS, V41, P35, DOI 10.1159/000440733
   Yaacob M, 2014, COCHRANE DB SYST REV, DOI 10.1002/14651858.CD002281.pub3
NR 34
TC 7
Z9 7
U1 1
U2 12
PU WILEY
PI HOBOKEN
PA 111 RIVER ST, HOBOKEN 07030-5774, NJ USA
SN 0962-1067
EI 1365-2702
J9 J CLIN NURS
JI J. Clin. Nurs.
PD MAY
PY 2018
VL 27
IS 9-10
BP 1913
EP 1919
DI 10.1111/jocn.14241
PG 7
WC Nursing
WE Science Citation Index Expanded (SCI-EXPANDED); Social Science Citation Index (SSCI)
SC Nursing
GA GI1KB
UT WOS:000434128200016
PM 29266493
DA 2022-06-17
ER

PT J
AU Foley, N
   Teasell, R
   Salter, K
   Kruger, E
   Martino, R
AF Foley, Norine
   Teasell, Robert
   Salter, Katherine
   Kruger, Elizabeth
   Martino, Rosemary
TI Dysphagia treatment post stroke: a systematic review of randomised
   controlled trials
SO AGE AND AGEING
LA English
DT Review
DE literature review; deglutition disorders; treatment; outcome;
   cerebrovasular disorders; elderly
ID OLDER-PEOPLE; THERAPY
AB Background: dysphagia is common following stroke and is associated with the development of pneumonia. Many dysphagia treatment options are available, some still experimental and others already rooted in common practice. Previous reviews of these treatments were limited due to a dearth of available studies. Recently, more trials have been published warranting a re-examination of the evidence.
   Objective: a systematic review of all randomised controlled trials (RCTs), updating previous work and evaluating a broader range of therapeutic interventions intended for use in adults recovering from stroke and dysphagia.
   Methods: using multiple databases, we identified RCTs published between the years 1966 and August 2007 examining the efficacy of dysphagia therapies following stroke. Across studies, results of similar treatments and outcomes were compared and evaluated.
   Results: fifteen articles were retrieved assessing a broad range of treatments that included texture-modified diets, general dysphagia therapy programmes, non-oral (enteral) feeding, medications, and physical and olfactory stimulation. Across the studies there was heterogeneity of the treatments evaluated and the outcomes assessed that precluded the use of pooled analyses. Descriptively these findings present emerging evidence that nasogastric tube feeding is not associated with a higher risk of death compared to percutaneous feeding tubes; and general dysphagia therapy programmes are associated with a reduced risk of pneumonia in the acute stage of stroke.
   Conclusions: dysphagia is known to be a common and potentially serious complication of stroke. Despite the recent newly published RCTs, few utilise the same treatment and outcomes thereby limiting the evidence to support the medical effectiveness of common dysphagia treatments used for patients recovering from stroke.
C1 [Foley, Norine; Salter, Katherine; Kruger, Elizabeth] Parkwood Hosp, Lawson Hlth Res Inst, Aging Rehabil & Geriatr Care Program, London, ON N6C 5J1, Canada.
   [Teasell, Robert] Parkwood Hosp, Dept Phys Med & Rehabil, London, ON N6C 5J1, Canada.
   [Martino, Rosemary] Univ Toronto, Fac Med, Ctr Funct & Well Being, Grad Dept Speech Language Pathol, Toronto, ON M5G 1V7, Canada.
RP Foley, N (通讯作者)，Parkwood Hosp, Lawson Hlth Res Inst, Aging Rehabil & Geriatr Care Program, Rm B-3019B,801 Commissioners Rd E, London, ON N6C 5J1, Canada.
EM norine.foley@sjhc.london.on.ca
RI Martino, Rosemary/J-7230-2015
OI Martino, Rosemary/0000-0002-3298-7714
CR *AG HLTH CAR POL R, 1999, AHCPR PUBL
   Barton A, 2004, QJM-INT J MED, V97, P765, DOI 10.1093/qjmed/hch119
   Bath PMW, 1999, COCHRANE DB SYST REV, V4, DOI DOI 10.1002/14651858
   Carlsson CM, 2002, DRUG AGING, V19, P793, DOI 10.2165/00002512-200219100-00008
   Carnaby G, 2006, LANCET NEUROL, V5, P31, DOI 10.1016/S1474-4422(05)70252-0
   CHALLINER YC, 1994, POSTGRAD MED J, V70, P195, DOI 10.1136/pgmj.70.821.195
   Clarke J, 2005, LANCET, V365, P764, DOI 10.1016/S0140-6736(05)17983-5
   D'Amico R, 1998, BMJ-BRIT MED J, V316, P1275, DOI 10.1136/bmj.316.7140.1275
   Dennis M, 2006, HEALTH TECHNOL ASSES, V10, P1
   DEPIPPO KL, 1994, NEUROLOGY, V44, P1655, DOI 10.1212/WNL.44.9.1655
   Ebihara T, 2006, J AM GERIATR SOC, V54, P1401, DOI 10.1111/j.1532-5415.2006.00840.x
   Garon BR, 1997, J NEUROL REHABIL, V11, P139
   Gosney M, 2006, AGE AGEING, V35, P42, DOI 10.1093/ageing/afj019
   Goulding R, 2000, CLIN REHABIL, V14, P119, DOI 10.1191/026921500667340586
   Groher ME., 1987, DYSPHAGIA, V1, P2
   Hamidon B B, 2006, Med J Malaysia, V61, P59
   Martino R, 2005, STROKE, V36, P2756, DOI 10.1161/01.STR.0000190056.76543.eb
   Moseley AM, 2002, AUST J PHYSIOTHER, V48, P43, DOI 10.1016/S0004-9514(14)60281-6
   Norton B, 1996, BRIT MED J, V312, P13, DOI 10.1136/bmj.312.7022.13
   Perez I, 1998, DYSPHAGIA, V13, P12, DOI 10.1007/PL00009543
   Pittock SJ, 2003, CEREBROVASC DIS, V15, P289, DOI 10.1159/000069495
   Potter J, 2005, J HYPERTENS, V23, P649
   Rosenbek JC, 1998, DYSPHAGIA, V13, P1, DOI 10.1007/PL00009542
   Rosenbek JC, 1996, DYSPHAGIA, V11, P225, DOI 10.1007/BF00265206
   Sacco RL, 2001, JAMA-J AM MED ASSOC, V285, P1719, DOI 10.1001/jama.285.13.1719
   Weber RS, 2003, ARCH OTOLARYNGOL, V129, P44, DOI 10.1001/archotol.129.1.44
   Whelan K, 2001, CLIN NUTR, V20, P423, DOI 10.1054/clnu.2001.0467
NR 27
TC 92
Z9 99
U1 1
U2 35
PU OXFORD UNIV PRESS
PI OXFORD
PA GREAT CLARENDON ST, OXFORD OX2 6DP, ENGLAND
SN 0002-0729
EI 1468-2834
J9 AGE AGEING
JI Age Ageing
PD MAY
PY 2008
VL 37
IS 3
BP 258
EP 264
DI 10.1093/ageing/afn064
PG 7
WC Geriatrics & Gerontology
WE Science Citation Index Expanded (SCI-EXPANDED)
SC Geriatrics & Gerontology
GA 296DY
UT WOS:000255524900006
PM 18456790
OA Bronze
DA 2022-06-17
ER

PT J
AU Ahmad, S
   Arora, S
   Khan, S
   Mohsin, M
   Mohan, A
   Manda, K
   Syed, MA
AF Ahmad, Shaniya
   Arora, Shweta
   Khan, Salman
   Mohsin, Mohd
   Mohan, Anant
   Manda, Kailash
   Syed, Mansoor Ali
TI Vitamin D and its therapeutic relevance in pulmonary diseases
SO JOURNAL OF NUTRITIONAL BIOCHEMISTRY
LA English
DT Review
DE Vitamin D; Pulmonary diseases; Asthma; COPD; Acute lung injury;
   Pneumonia; Tuberculosis
ID ACUTE LUNG INJURY; NF-KAPPA-B; RESPIRATORY-TRACT INFECTION;
   STROKE-ASSOCIATED PNEUMONIA; D DEFICIENCY; OXIDATIVE STRESS; D
   SUPPLEMENTATION; D-RECEPTOR; ALVEOLAR MACROPHAGES; 25-HYDROXYVITAMIN D
AB Vitamin D is customarily involved in maintaining bone and calcium homeostasis. However, contemporary studies have identified the implication of vitamin D in several cellular processes including cellular proliferation, differentiation, wound healing, repair and regulatory systems inclusive of host defence, immunity, and inflammation. Multiple studies have indicated corelations between low serum levels of vitamin D, perturbed pulmonary functions and enhanced incidences of inflammatory diseases. Almost all of the pulmonary diseases including acute lung injury, cystic fibrosis, asthma, COPD, Pneumonia and Tuberculosis, all are inflammatory in nature. Studies have displayed strong inter-relations with vitamin D deficiency and progression of lung disorders; however, the underlying mechanism is still unknown. Vitamin D has emerged to possess inhibiting effects on pulmonary inflammation while exaggerating innate immune defenses by strongly influencing functions of inflammatory cells including dendritic cells, monocyte/macrophages, T cells, and B cells along with structural epithelial cells. This review dissects the effects of vitamin D on the inflammatory cells and their therapeutic relevance in pulmonary diseases. Although, the data obtained is very limited and needs further corroboration but presents an exciting area of further research. This is because of its ease of supplementation and development of personalized medicine which could lead us to an effective adjunct and cost-effective method of therapeutic modality for highly fatal pulmonary diseases. (C) 2021 Elsevier Inc. All rights reserved.
C1 [Ahmad, Shaniya; Arora, Shweta; Khan, Salman; Mohsin, Mohd; Syed, Mansoor Ali] Jamia Millia Islamia, Dept Biotechnol, Translat Res Lab, New Delhi, India.
   [Mohan, Anant] AIIMS, Dept Pulm Med, New Delhi, India.
   [Ahmad, Shaniya; Manda, Kailash] Def Res & Dev Org, Inst Nucl Med & Allied Sci, New Delhi, India.
RP Syed, MA (通讯作者)，Jamia Millia Islamia, Fac Nat Sci, Dept Biotechnol, Translat Res Lab, New Delhi 110025, India.
EM smansoor@jmi.ac.in
OI Khan, Salman/0000-0002-5202-4384; Mohsin, Mohd/0000-0002-4309-2705
FU Ministry of Science and Technology, Department of Biotechnology, India
   [BT/PR29793/PFN/20/1421/2018]; ICMR [5/3/8/57/ITR-F/2019-ITR,
   5/3/8/13/ITR-F/2018-ITR]
FX This work was supported by Ministry of Science and Technology,
   Department of Biotechnology, India (BT/PR29793/PFN/20/1421/2018). Also
   grateful for the award of SRF from ICMR to S. Ahmad
   (5/3/8/57/ITR-F/2019-ITR) and S. Arora (5/3/8/13/ITR-F/2018-ITR).
CR Abu-Fraiha Y, 2019, J PEDIATR GASTR NUTR, V68, P110, DOI 10.1097/MPG.0000000000002126
   Adams JS, 2007, J BONE MINER RES, V22, pV20, DOI 10.1359/jbmr.07s214
   Adams JS, 2008, NAT CLIN PRACT ENDOC, V4, P80, DOI 10.1038/ncpendmet0716
   Afonina IS, 2017, NAT IMMUNOL, V18, P861, DOI 10.1038/ni.3772
   Aguilar PR, 2016, TRANSPLANTATION, V100, P272, DOI 10.1097/TP.0000000000000892
   Ahmad S, 2019, GENES-BASEL, V10, DOI 10.3390/genes10121005
   Aibana O, 2019, PLOS MED, V16, DOI 10.1371/journal.pmed.1002907
   Ali NS, 2017, CUREUS, V9, DOI 10.7759/cureus.1288
   Ali N, 2020, J INFECT PUBLIC HEAL, V13, P1373, DOI 10.1016/j.jiph.2020.06.021
   Arora S, 2020, GENE, V762, DOI 10.1016/j.gene.2020.145057
   Arora S, 2019, LIFE SCI, V233, DOI 10.1016/j.lfs.2019.116671
   Arora S, 2018, IMMUNOBIOLOGY, V223, P383, DOI 10.1016/j.imbio.2017.11.001
   Baeke F, 2010, CURR OPIN PHARMACOL, V10, P482, DOI 10.1016/j.coph.2010.04.001
   Baeke F, 2008, MOL ASPECTS MED, V29, P376, DOI 10.1016/j.mam.2008.05.004
   Barczok Michael, 2019, MMW Fortschr Med, V161, P66, DOI 10.1007/s15006-019-0718-y
   Barnes PJ, 2014, CLIN CHEST MED, V35, P71, DOI 10.1016/j.ccm.2013.10.004
   Basit S, 2013, BRIT J BIOMED SCI, V70, P161, DOI 10.1080/09674845.2013.11669951
   Beck-Schimmer B, 2004, NEWS PHYSIOL SCI, V19, P129, DOI 10.1152/nips.01508.2003
   Berenson CS, 2006, J INFECT DIS, V194, P1375, DOI 10.1086/508428
   Berg I, 2013, RESP MED, V107, P1578, DOI 10.1016/j.rmed.2013.05.010
   Bernal-Mizrachi, 2018, VITAMIN D, P545
   Berry DM, 2002, EXP CELL RES, V272, P176, DOI 10.1006/excr.2001.5410
   Bhandari V, 2012, AM J RESP CELL MOL, V46, P668, DOI 10.1165/rcmb.2011-0074OC
   Bikle DD, 2014, CHEM BIOL, V21, P319, DOI 10.1016/j.chembiol.2013.12.016
   BONE RC, 1992, CRIT CARE MED, V20, P864, DOI 10.1097/00003246-199206000-00025
   Boulet LP, 2012, EUR RESPIR J, V39, P1220, DOI 10.1183/09031936.00184511
   Brighenti S, 2018, J INTERN MED, V284, P145, DOI 10.1111/joim.12777
   Calfee CS, 2007, CHEST, V131, P913, DOI 10.1378/chest.06-1743
   Caramori G, 2003, THORAX, V58, P348, DOI 10.1136/thorax.58.4.348
   Cherrie MPC, 2018, INT J ENV RES PUB HE, V15, DOI 10.3390/ijerph15061103
   Chesdachai S, 2016, J STEROID BIOCHEM, V164, P36, DOI 10.1016/j.jsbmb.2015.09.013
   Chinellato I, 2011, J PEDIATR-US, V158, P437, DOI 10.1016/j.jpeds.2010.08.043
   Christakos S, 2010, ENDOCRIN METAB CLIN, V39, P243, DOI 10.1016/j.ecl.2010.02.002
   Chun RF, 2014, J STEROID BIOCHEM, V144, P132, DOI 10.1016/j.jsbmb.2013.09.012
   Culpitt SV, 2003, AM J RESP CRIT CARE, V167, P24, DOI 10.1164/rccm.200204-298OC
   Cutting GR, 2015, NAT REV GENET, V16, P45, DOI 10.1038/nrg3849
   Dancer RCA, 2015, THORAX, V70, P617, DOI 10.1136/thoraxjnl-2014-206680
   Daniel C, 2008, J PHARMACOL EXP THER, V324, P23, DOI 10.1124/jpet.107.127209
   Das P, 2020, FRONT PHYSIOL, V11, DOI 10.3389/fphys.2020.00266
   Decramer M, 2012, LANCET, V379, P1341, DOI 10.1016/S0140-6736(11)60968-9
   Devereux G, 2010, ALLERGY, V65, P666, DOI 10.1111/j.1398-9995.2009.02220.x
   Dharmage SC, 2019, FRONT PEDIATR, V7, DOI 10.3389/fped.2019.00246
   Di Stefano A, 2002, EUR RESPIR J, V20, P556, DOI 10.1183/09031936.02.00272002
   Dudek SM, 2001, J APPL PHYSIOL, V91, P1487, DOI 10.1152/jappl.2001.91.4.1487
   Eddens T, 2012, CURR OPIN IMMUNOL, V24, P424, DOI 10.1016/j.coi.2012.07.005
   Eggersdorfer M, 2012, ANGEW CHEM INT EDIT, V51, P12960, DOI 10.1002/anie.201205886
   El-Kassas Ghada M, 2019, Open Access Maced J Med Sci, V7, P3970, DOI 10.3889/oamjms.2019.592
   Esposito S, 2015, BMC INFECT DIS, V15, DOI 10.1186/s12879-015-1196-1
   Fehrenbach H, 2017, CELL TISSUE RES, V367, P551, DOI 10.1007/s00441-016-2566-8
   Ferrari R, 2018, RESP MED, V139, P34, DOI 10.1016/j.rmed.2018.04.012
   Foumani AA, 2019, INT J CHRONIC OBSTR, V14, P1495, DOI 10.2147/COPD.S207400
   FREEDMAN LP, 1994, MOL ENDOCRINOL, V8, P265, DOI 10.1210/me.8.3.265
   Fu PF, 2013, AM J RESP CELL MOL, V48, P477, DOI 10.1165/rcmb.2012-0242OC
   Gale CR, 2008, EUR J CLIN NUTR, V62, P68, DOI 10.1038/sj.ejcn.1602680
   Gil A, 2018, ANN NUTR METAB, V72, P87, DOI 10.1159/000486536
   Glassberg Marilyn K, 2019, Am J Manag Care, V25, pS195
   Grant WB, 2020, NUTRIENTS, V12, DOI 10.3390/nu12040988
   Gregori S, 2001, J IMMUNOL, V167, P1945, DOI 10.4049/jimmunol.167.4.1945
   Greiller CL, 2019, J STEROID BIOCHEM, V187, P152, DOI 10.1016/j.jsbmb.2018.11.013
   Griffin MD, 2001, P NATL ACAD SCI USA, V98, P6800, DOI 10.1073/pnas.121172198
   Grzelak T, 2018, ADV RESPIR MED, V86, P192, DOI 10.5603/ARM.a2018.0029
   Guijarro T, 2018, MOL MED, V24, DOI 10.1186/s10020-018-0064-z
   Gunasekar P, 2018, PLOS ONE, V13, DOI 10.1371/journal.pone.0199411
   Hamden K, 2009, J NUTR SCI VITAMINOL, V55, P215, DOI 10.3177/jnsv.55.215
   Happel KI, 2003, J IMMUNOL, V170, P4432, DOI 10.4049/jimmunol.170.9.4432
   Harvey CJ, 2011, SCI TRANSL MED, V3, DOI 10.1126/scitranslmed.3002042
   Herr C, 2011, RESP RES, V12, DOI 10.1186/1465-9921-12-31
   Holgate ST, 2008, CLIN EXP ALLERGY, V38, P872, DOI 10.1111/j.1365-2222.2008.02971.x
   Holick MF, 2008, AM J CLIN NUTR, V87, p1080S
   Holick MF, 2007, NEW ENGL J MED, V357, P266, DOI 10.1056/NEJMra070553
   Holt PG, 2010, J ALLERGY CLIN IMMUN, V125, P963, DOI 10.1016/j.jaci.2010.02.011
   Hu GA, 2019, EBIOMEDICINE, V45, P563, DOI 10.1016/j.ebiom.2019.06.039
   Huang FM, 2020, PLOS PATHOG, V16, DOI 10.1371/journal.ppat.1008341
   Huang GQ, 2019, CLIN INTERV AGING, V14, P2305, DOI 10.2147/CIA.S230255
   Huang SJ, 2017, DRUG DES DEV THER, V11, P91, DOI 10.2147/DDDT.S79870
   Huang Y, 2019, INT IMMUNOPHARMACOL, V68, P88, DOI 10.1016/j.intimp.2018.12.061
   Hughes DA, 2009, CLIN EXP IMMUNOL, V158, P20, DOI 10.1111/j.1365-2249.2009.04001.x
   Huppert LA, 2019, SEMIN RESP CRIT CARE, V40, P31, DOI 10.1055/s-0039-1683996
   Husain K, 2009, AM J NEPHROL, V29, DOI 10.1159/000178251
   Ito K, 2004, BIOCHEM BIOPH RES CO, V315, P240, DOI 10.1016/j.bbrc.2004.01.046
   Jenster G, 1997, P NATL ACAD SCI USA, V94, P7879, DOI 10.1073/pnas.94.15.7879
   Jones G, 1998, PHYSIOL REV, V78, P1193, DOI 10.1152/physrev.1998.78.4.1193
   Kalousova M, 2015, BIOMED RES INT, V2015, DOI 10.1155/2015/492365
   Kelly RS, 2019, EUR RESPIR J, V54, DOI 10.1183/13993003.00761-2019
   Khammissa RAG, 2018, BIOMED RES INT, V2018, DOI 10.1155/2018/9276380
   Khan MJ, 2020, GENES-BASEL, V11, DOI 10.3390/genes11090966
   Kirkham PA, 2013, CHEST, V144, P266, DOI 10.1378/chest.12-2664
   Kong J, 2013, MOL ENDOCRINOL, V27, P2116, DOI 10.1210/me.2013-1146
   Korf H, 2014, CURR OPIN ENDOCRINOL, V21, P431, DOI 10.1097/MED.0000000000000108
   Korytina GF, 2019, GENE, V692, P102, DOI 10.1016/j.gene.2018.12.061
   KWOK RPS, 1994, NATURE, V370, P223, DOI 10.1038/370223a0
   Laaksi I, 2007, AM J CLIN NUTR, V86, P714, DOI 10.1093/ajcn/86.3.714
   Leo C, 2000, GENE, V245, P1, DOI 10.1016/S0378-1119(00)00024-X
   Liu PT, 2007, J IMMUNOL, V179, P2060, DOI 10.4049/jimmunol.179.4.2060
   Lonnroth K, 2009, SOC SCI MED, V68, P2240, DOI 10.1016/j.socscimed.2009.03.041
   Maceda EB, 2018, SCI REP-UK, V8, DOI 10.1038/s41598-018-19589-3
   MACLAUGHLIN J, 1985, J CLIN INVEST, V76, P1536, DOI 10.1172/JCI112134
   Majak P, 2011, J ALLERGY CLIN IMMUN, V127, P1294, DOI 10.1016/j.jaci.2010.12.016
   MAKIN G, 1989, BIOCHEM J, V262, P173, DOI 10.1042/bj2620173
   Mamani M, 2017, INT J GEN MED, V10, P423, DOI 10.2147/IJGM.S149049
   Martineau AR, 2007, J IMMUNOL, V178, P7190, DOI 10.4049/jimmunol.178.11.7190
   Matheu V, 2003, J ALLERGY CLIN IMMUN, V112, P585, DOI 10.1037/mai.2003.1703
   McCartney D M, 2020, Ir Med J, V113, P58
   McGlade JP, 2007, CLIN EXP ALLERGY, V37, P1267, DOI 10.1111/j.1365-2222.2007.02750.x
   Meng XM, 2016, NAT REV NEPHROL, V12, P325, DOI 10.1038/nrneph.2016.48
   Mitchell F, 2020, LANCET DIABETES ENDO, V8, P570, DOI 10.1016/S2213-8587(20)30183-2
   Mohamed NA, 2020, INT FORUM ALLERGY RH, V10, P556, DOI 10.1002/alr.22511
   Mohamed WAW, 2013, J TROP PEDIATRICS, V59, P29, DOI 10.1093/tropej/fms042
   Mokra D, 2015, RESP PHYSIOL NEUROBI, V209, P52, DOI 10.1016/j.resp.2014.10.006
   Nie HG, 2009, J PHYSIOL-LONDON, V587, P2663, DOI 10.1113/jphysiol.2009.170324
   Nie HG, 2016, J PHARM SCI-US, V105, P333, DOI 10.1016/j.xphs.2015.11.022
   Nnoaham KE, 2008, INT J EPIDEMIOL, V37, P113, DOI 10.1093/ije/dym247
   Noyan T, 2005, CLIN EXP MED, V5, P31, DOI 10.1007/s10238-005-0061-8
   Ochs-Balcom HM, 2006, EUR J CLIN NUTR, V60, P991, DOI 10.1038/sj.ejcn.1602410
   Olszowiec-Chlebna M, 2019, ITAL J PEDIATR, V45, DOI 10.1186/s13052-019-0634-x
   Omdahl JL, 2001, STEROIDS, V66, P381, DOI 10.1016/S0039-128X(00)00157-4
   Orfanos SE, 2007, CRIT CARE MED, V35, P199, DOI 10.1097/01.CCM.0000251640.77679.D7
   Organization W.H, 2013, END PREV CHILD DEATH
   Parekh D, 2018, CRIT CARE MED, V46, pE1128, DOI 10.1097/CCM.0000000000003405
   Parekh D, 2013, TRIALS, V14, DOI 10.1186/1745-6215-14-100
   Parikh SM, 2006, PLOS MED, V3, P356, DOI 10.1371/journal.pmed.0030046
   Park S, 2018, KOREAN J INTERN MED, V33, P1129, DOI 10.3904/kjim.2017.380
   Parr DG, 2017, AM J RESP CRIT CARE, V196, P535, DOI 10.1164/rccm.201705-0962ED
   Perkins GD, 2006, AM J RESP CRIT CARE, V173, P281, DOI 10.1164/rccm.200508-1302OC
   Phipps JC, 2010, INFECT IMMUN, V78, P1214, DOI 10.1128/IAI.00963-09
   Pilz S, 2018, FRONT ENDOCRINOL, V9, DOI 10.3389/fendo.2018.00373
   Qiu YY, 2017, AM J TRANSL RES, V9, P5411
   Quirt J, 2018, ALLERGY ASTHMA CL IM, V14, DOI 10.1186/s13223-018-0279-0
   Ramireddy S, 2018, 3 BIOTECH, V8, DOI 10.1007/s13205-018-1394-9
   Ramirez AM, 2010, J STEROID BIOCHEM, V118, P142, DOI 10.1016/j.jsbmb.2009.11.004
   Rashedi J, 2018, EC PULMONOL RESP MED, V7, P466
   Reijven PLM, 2020, CLIN NUTR, V39, P2663, DOI 10.1016/j.clnu.2019.12.028
   Reinehr T, 2018, NUTR RES, V52, P39, DOI 10.1016/j.nutres.2018.01.002
   Remmelts HHF, 2013, THORAX, V68, P990, DOI 10.1136/thoraxjnl-2013-203623
   Renda T, 2008, EUR RESPIR J, V31, P62, DOI 10.1183/09031936.00036707
   Richeldi L, 2017, LANCET, V389, P1941, DOI 10.1016/S0140-6736(17)30866-8
   Rivas-Santiago B, 2009, INFECT IMMUN, V77, P4690, DOI 10.1128/IAI.01515-08
   Rockwood N, 2016, EXPERT REV RESP MED, V10, P643, DOI 10.1586/17476348.2016.1166960
   Romme EAPM, 2013, ANN MED, V45, P91, DOI 10.3109/07853890.2012.671536
   Rovner AJ, 2007, AM J CLIN NUTR, V86, P1694
   Sacks D, 2018, J VASC INTERV RADIOL, V29, P441, DOI [10.1016/j.jvir.2017.11.026, 10.1177/1747493018778713]
   Salvi S, 2014, CLIN CHEST MED, V35, P17, DOI 10.1016/j.ccm.2013.09.011
   Schapochnik A, 2018, TOXICOL APPL PHARM, V355, P60, DOI 10.1016/j.taap.2018.06.020
   Sexauer WP, 2015, J CYST FIBROS, V14, P497, DOI 10.1016/j.jcf.2014.12.006
   Shabana MA, 2019, IMMUNOBIOLOGY, V224, P721, DOI 10.1016/j.imbio.2019.09.005
   Shaffer PL, 2002, EMBO J, V21, P2242, DOI 10.1093/emboj/21.9.2242
   Shapiro SD, 2003, EUR RESPIR J, V22, p30S, DOI 10.1183/09031936.03.00000903a
   Shi YY, 2016, MOL MED REP, V13, P1186, DOI 10.3892/mmr.2015.4685
   Shi YY, 2017, SCI REP-UK, V7, DOI 10.1038/s41598-017-03474-6
   Singh P, 2020, SCI REP-UK, V10, DOI 10.1038/s41598-020-70368-5
   Slae M, 2019, CURR OPIN PULM MED, V25, P674, DOI 10.1097/MCP.0000000000000629
   Sluyter JD, 2017, NUTRIENTS, V9, DOI 10.3390/nu9121353
   Smith CJ, 2015, STROKE, V46, P2335, DOI 10.1161/STROKEAHA.115.009617
   Smolders J, 2009, AUTOIMMUN REV, V8, P621, DOI 10.1016/j.autrev.2009.02.009
   Soeharto Diajeng Ayesha, 2019, Adv Prev Med, V2019, P5181847, DOI 10.1155/2019/5181847
   Soni P, 2018, J MOL BIOL BIOTECH, V3, P4
   Steenbock H, 1925, J BIOL CHEM, V64, P263
   Stringer KA, 2007, AM J PHYSIOL-LUNG C, V292, pL1572, DOI 10.1152/ajplung.00325.2006
   Sundar IK, 2011, BIOCHEM BIOPH RES CO, V406, P127, DOI 10.1016/j.bbrc.2011.02.011
   Sureshbabu A, 2015, RESP RES, V16, DOI 10.1186/s12931-014-0162-6
   Sutaria N, 2014, J CLIN TRANSL ENDOCR, V1, P151, DOI 10.1016/j.jcte.2014.08.001
   Syed M, 2017, NAT COMMUN, V8, DOI 10.1038/s41467-017-01349-y
   Syed MA, 2016, PLOS ONE, V11, DOI 10.1371/journal.pone.0147588
   Syed MA, 2010, EXP CELL RES, V316, P3140, DOI 10.1016/j.yexcr.2010.08.009
   Szeto FL, 2007, J STEROID BIOCHEM, V103, P563, DOI 10.1016/j.jsbmb.2006.12.092
   Szymczak-Pajor I, 2020, INT ARCH ALLERGY IMM, V181, P56, DOI 10.1159/000503628
   Takarinda KC, 2015, BMC PUBLIC HEALTH, V15, DOI 10.1186/s12889-015-1437-7
   Tan ZX, 2016, STEROIDS, V112, P81, DOI 10.1016/j.steroids.2016.05.005
   Thurston G, 2000, NAT MED, V6, P460, DOI 10.1038/74725
   Tian Y, 2020, ALIMENT PHARM THER, V51, P995, DOI 10.1111/apt.15764
   Tinsley JH, 2004, AM J PHYSIOL-LUNG C, V286, pL841, DOI 10.1152/ajplung.00341.2003
   Tjabringa GS, 2006, INT ARCH ALLERGY IMM, V140, P103, DOI 10.1159/000092305
   To T, 2012, BMC PUBLIC HEALTH, V12, DOI 10.1186/1471-2458-12-204
   Topilski I, 2004, EUR J IMMUNOL, V34, P1068, DOI 10.1002/eji.200324532
   Tse AKW, 2007, EXP CELL RES, V313, P1722, DOI 10.1016/j.yexcr.2007.02.022
   Tsujino I, 2019, J CLIN BIOCHEM NUTR, V65, P245, DOI 10.3164/jcbn.19-48
   Tyagi G, 2017, INT J MYCOBACT, V6, P328, DOI 10.4103/ijmy.ijmy_80_17
   Tzilas V, 2019, PULM PHARMACOL THER, V55, P17, DOI 10.1016/j.pupt.2019.01.003
   Umetsu DT, 2003, J ALLERGY CLIN IMMUN, V112, P480, DOI 10.1067/mai.2003.1717
   Urashima M, 2010, AM J CLIN NUTR, V91, P1255, DOI 10.3945/ajcn.2009.29094
   Ware LB, 2000, NEW ENGL J MED, V342, P1334, DOI 10.1056/NEJM200005043421806
   Wei R, 2015, NUTRIENTS, V7, P8251, DOI 10.3390/nu7105392
   Weiss G, 2015, IMMUNOL REV, V264, P182, DOI 10.1111/imr.12266
   WESTERKAMP T, 1988, AM J HOSP PHARM, V45, P1862, DOI 10.1093/ajhp/45.9.1862a
   Win SS, 2019, J STEROID BIOCHEM, V188, P1, DOI 10.1016/j.jsbmb.2018.11.016
   Wolfenden LL, 2008, CLIN ENDOCRINOL, V69, P374, DOI 10.1111/j.1365-2265.2008.03216.x
   Wolsk HM, 2017, J ALLERGY CLIN IMMUN, V140, P1423, DOI 10.1016/j.jaci.2017.01.013
   Wolsk HM, 2017, PLOS ONE, V12, DOI 10.1371/journal.pone.0186657
   Wong AL, 1997, CIRC RES, V81, P567, DOI 10.1161/01.RES.81.4.567
   Wu HX, 2018, BMC PULM MED, V18, DOI 10.1186/s12890-018-0677-6
   Xu J, 2017, MOL MED REP, V16, P7432, DOI 10.3892/mmr.2017.7546
   Yekrang Sis Hassan, 2015, Tanaffos, V14, P177
   Yildiz F, 2020, INT J CHRONIC OBSTR, V15, P479, DOI 10.2147/COPD.S218785
   Yousefzadeh P, 2014, INT J ENDOCRINOL, V2014, DOI 10.1155/2014/981581
   Yuan ZH, 2014, J BIOL CHEM, V289, P15118, DOI 10.1074/jbc.M113.536490
   Zella LA, 2010, MOL ENDOCRINOL, V24, P128, DOI 10.1210/me.2009-0140
   Zendedel Abolfazl, 2015, Glob J Health Sci, V7, P243, DOI 10.5539/gjhs.v7n4p243
   Zeng JL, 2015, PLOS ONE, V10, DOI 10.1371/journal.pone.0126014
   Zhao Y, 2018, MOL CELL ENDOCRINOL, V473, P44, DOI 10.1016/j.mce.2018.01.001
   Zhou YF, 2019, MEDICINE, V98, DOI 10.1097/MD.0000000000017252
   Zhu BY, 2015, INT J CHRONIC OBSTR, V10, P1907, DOI 10.2147/COPD.S89763
   Zisi D, 2019, HORM-INT J ENDOCRINO, V18, P353, DOI 10.1007/s42000-019-00155-z
   Zumla A, 2015, LANCET GLOB HEALTH, V3, pE10, DOI 10.1016/S2214-109X(14)70361-4
NR 203
TC 4
Z9 4
U1 1
U2 3
PU ELSEVIER SCIENCE INC
PI NEW YORK
PA STE 800, 230 PARK AVE, NEW YORK, NY 10169 USA
SN 0955-2863
EI 1873-4847
J9 J NUTR BIOCHEM
JI J. Nutr. Biochem.
PD APR
PY 2021
VL 90
AR 108571
DI 10.1016/j.jnutbio.2020.108571
EA JAN 2021
PG 13
WC Biochemistry & Molecular Biology; Nutrition & Dietetics
WE Science Citation Index Expanded (SCI-EXPANDED)
SC Biochemistry & Molecular Biology; Nutrition & Dietetics
GA WF7UT
UT WOS:000706508000002
PM 33388351
DA 2022-06-17
ER

PT J
AU Al-Khathaami, AM
   Abulaban, AA
   Mohamed, GE
   Alamry, AM
   Kojan, SM
   Aljumah, MA
AF Al-Khathaami, Ali M.
   Abulaban, Ahmad A.
   Mohamed, Gamal E.
   Alamry, Ahmed M.
   Kojan, Suleiman M.
   Aljumah, Mohammed A.
TI The impact of "admit no bed" and long boarding times in the emergency
   department on stroke outcome
SO SAUDI MEDICAL JOURNAL
LA English
DT Article
ID RANDOMIZED CONTROLLED-TRIAL; MYOCARDIAL-INFARCTION; UNIT; CARE
AB Objectives: To examine and test the possible association between boarding time and stroke patients' outcome.
   Methods: This study is a retrospective review of stroke patients presenting to the Emergency Department (ED) of King Abdulaziz Medical City, Riyadh, Kingdom of Saudi Arabia from 2007-2010. We excluded thrombolysis cases and those deemed critically ill. We collected time of stroke onset, ED arrival, decision to admit, and arrival to ward. Boarding time (BT) was defined as time of arrival to ward minus time of decision to admit. Primary outcome (PO) was defined as a composite of mortality, and/or any of post-stroke complications.
   Results: We included 300 patients with a mean age +/- standard deviation of 69 +/- 12 years, and 66.3% were men. The PO occurred in 37.7%. There was no association between BT and PO (odds ratio [OR]=0.9, p=0.3), or any of the secondary outcomes, such as, death (OR=0.97, p=0.5), severe disability (OR=0.97, p=0.3), pneumonia (OR=1, p=0.9), urinary tract infection (OR=1, p=0.9), or neurological deterioration (OR=0.8, p=0.1). Multivariate analysis included gender, age, stroke severity, subtype, hypertension, diabetes, coronary disease, atrial fibrillation, heart failure (HF), onset to ED, BT and ED wait time; only moderate to severe stroke, HF, and previous stroke predicted poor outcome.
   Conclusion: Although "admit no bed" was not associated with adverse effects, the results should be interpreted with caution, and early admission to the stroke unit should be encouraged.
C1 [Al-Khathaami, Ali M.; Abulaban, Ahmad A.; Mohamed, Gamal E.; Alamry, Ahmed M.; Kojan, Suleiman M.; Aljumah, Mohammed A.] King Saud Bin Abdulaziz Univ Hlth Sci, Dept Med, King Abdullah Int Med Res Ctr, Natl Guard Hlth Affairs, Riyadh, Saudi Arabia.
RP Abulaban, AA (通讯作者)，King Fahad Natl Guard Hosp, Dept Med Neurol, POB 377033, Riyadh 11335, Saudi Arabia.
EM neuroahmad@yahoo.com
RI Abulaban, Ahmad/AHD-8204-2022
OI Abulaban, Ahmad/0000-0002-2508-9852
CR ADAMS HP, 1993, STROKE, V24, P35, DOI 10.1161/01.STR.24.1.35
   [Anonymous], [No title captured]
   Derlet RW, 2000, ANN EMERG MED, V35, P63, DOI 10.1016/S0196-0644(00)70105-3
   Diercks DB, 2007, ANN EMERG MED, V50, P489, DOI 10.1016/j.annemergmed.2007.03.033
   Fatovich DM, 2002, BMJ-BRIT MED J, V324, P958, DOI 10.1136/bmj.324.7343.958
   Fee C, 2007, ANN EMERG MED, V50, P501, DOI 10.1016/j.annemergmed.2007.08.003
   Fjaertoft H, 2011, STROKE, V42, P1707, DOI 10.1161/STROKEAHA.110.601153
   Gage LS, 1991, AM SAFETY NET HOSP F, P26
   Indredavik B, 1998, STROKE, V29, P895, DOI 10.1161/01.STR.29.5.895
   Jellinek SP, 2010, J EMERG NURS, V36, P105, DOI 10.1016/j.jen.2009.03.010
   Kasner SE, 1999, STROKE, V30, P1534, DOI 10.1161/01.STR.30.8.1534
   Kendrick S, 1996, Health Bull (Edinb), V54, P169
   Kulstad EB, 2010, AM J EMERG MED, V28, P304, DOI 10.1016/j.ajem.2008.12.014
   Moloney ED, 2005, QJM-INT J MED, V98, P283, DOI 10.1093/qjmed/hci044
   National Association of Health Authorities and Trusts, 1994, EM ADM MAN RIS TREND
   Parker BT, 2014, WEST J EMERG MED, V15, P170, DOI 10.5811/westjem.2013.9.15816
   Pines JM, 2008, ANN EMERG MED, V51, P1, DOI 10.1016/j.annemergmed.2007.07.008
   Rincon F, 2010, NEUROCRIT CARE, V13, P75, DOI 10.1007/s12028-010-9347-0
   Schull MJ, 2004, ANN EMERG MED, V44, P577, DOI 10.1016/j.annemergmed.2004.05.004
NR 19
TC 10
Z9 10
U1 1
U2 3
PU SAUDI MED J
PI RIYADH
PA ARMED FORCES HOSPITAL, PO BOX 7897,, RIYADH 11159, SAUDI ARABIA
SN 0379-5284
J9 SAUDI MED J
JI Saudi Med. J.
PD SEP
PY 2014
VL 35
IS 9
BP 993
EP 998
PG 6
WC Medicine, General & Internal
WE Science Citation Index Expanded (SCI-EXPANDED)
SC General & Internal Medicine
GA AR0FW
UT WOS:000343245700009
PM 25228182
DA 2022-06-17
ER

PT J
AU Trimble, J
   Patterson, J
AF Trimble, Julie
   Patterson, Joanne
TI Cough reflex testing in acute stroke: A survey of current UK service
   provision and speech and language therapist perceptions
SO INTERNATIONAL JOURNAL OF LANGUAGE & COMMUNICATION DISORDERS
LA English
DT Article
DE dysphagia; silent aspiration; stroke; speech and language therapy; cough
   reflex testing; survey
ID RISK-FACTORS; ASPIRATION; PNEUMONIA; DYSPHAGIA; VOLUNTARY; MORTALITY;
   CARE
AB Background Silent aspiration (SA)-airway entry of food, drink or other material without a cough response-is common post-stroke. Clinical swallowing examination misses up to 40% of dysphagic patients with SA. This may put these patients at risk of aspiration pneumonia, prolonged length of hospital stay and increased healthcare costs. After stroke, the laryngeal cough reflex is frequently impaired with significant relationships between pneumonia rates and reduced cough strength and sensitivity. There has been a significant amount of recent interest in cough reflex testing (CRT) as a potential means to improve clinical identification of patients at risk of SA. However, there is a lack of consensus regarding the methodology and protocols for use of CRT with widely varying outcomes reported in the literature. Aims To provide an overview of current practice in the UK with regards to clinical use of CRT by speech and language therapists (SLTs) in acute stroke settings and to explore the perceptions regarding its potential application in clinical dysphagia management and the barriers and facilitators associated with adopting CRT in clinical practice. Methods & Procedures A cross-sectional web-based survey was developed, piloted and delivered. The survey targeted all UK-based SLTs working in acute stroke settings. Outcomes & Results A total of 129 SLTs with varying levels of experience of CRT from all regions of the UK responded. Only four SLT services in the UK were reported to be currently using CRT clinically with acute stroke patients. A total of 29% of respondents who were not using CRT were considering introducing CRT into their service's dysphagia protocol. Variation was reported in the procedures and protocols. Overall, users reported improved confidence in the clinical detection of SA and felt that the introduction of CRT had improved their patient-related outcomes. Issues included difficulties procuring citric acid, implications for SLT time (including service set-up and delivery of CRT) and restricted access to instrumental assessments. Conclusions & Implications This survey gives valuable insight into the current practice and perceptions of SLTs in the UK working in acute stroke settings in relation to CRT. It highlights discrepancies between reported approaches and recommendations from existing guidelines and validation studies. The variation in responses indicates a need to develop a consensus statement and further research to guide practice. What this study addsWhat this paper adds to existing knowledgeWhat is already known on the subjectWhat are the potential or actual clinical implications of this work?
   CRT is gaining popularity as a screening tool for the clinical identification of SA with acute stroke patients. However, there is a lack of consensus in the literature regarding the methodology and protocols with widely varying outcomes. Further work needs to be done to standardize its use, especially if it is to be incorporated into dysphagia protocols for use in the acute stroke setting.
   This survey of SLTs working in acute stroke settings highlights variability in practice in CRT service delivery in the UK, reflecting findings from the existing CRT literature.
   The findings of this study support the need for further research relating to clinical screening tests for SA and standardization of methodology and protocols for CRT use if its use is to be continued clinically.
C1 [Trimble, Julie] Royal Victoria Infirm, Adult Speech & Language Therapy Dept, Queen Victoria Rd, Newcastle Upon Tyne NE1 4LP, Tyne & Wear, England.
   [Patterson, Joanne] Univ Liverpool, Liverpool Head & Neck Ctr, Inst Clin Sci, Sch Hlth Sci, Liverpool, Merseyside, England.
RP Trimble, J (通讯作者)，Royal Victoria Infirm, Adult Speech & Language Therapy Dept, Queen Victoria Rd, Newcastle Upon Tyne NE1 4LP, Tyne & Wear, England.
EM j.trimble@nhs.net
RI Trimble, Julie/AAQ-6851-2021
OI Trimble, Julie/0000-0002-5691-7147; Patterson,
   Joanne/0000-0001-8898-8292
FU Health Education England (HEE)/National Institute for Health Research
   (NIHR) Integrated Clinical Academic Internship award
FX The author was funded by a Health Education England (HEE)/National
   Institute for Health Research (NIHR) Integrated Clinical Academic
   Internship award. The data that support the findings of this study are
   available from the corresponding author upon reasonable request.
CR Addington WR, 1999, ARCH PHYS MED REHAB, V80, P150, DOI 10.1016/S0003-9993(99)90112-0
   Altman KW, 2010, ARCH OTOLARYNGOL, V136, P784, DOI 10.1001/archoto.2010.129
   [Anonymous], 2014, INTERNET PHONE MAIL
   Daniels SK, 1998, ARCH PHYS MED REHAB, V79, P14, DOI 10.1016/S0003-9993(98)90200-3
   Daniels SK, 2016, ARCH PHYS MED REHAB, V97, P1440, DOI 10.1016/j.apmr.2016.03.025
   Field M, 2018, DYSPHAGIA, V33, P827, DOI 10.1007/s00455-018-9908-5
   Finlayson O, 2011, NEUROLOGY, V77, P1338, DOI 10.1212/WNL.0b013e31823152b1
   Fontana GA, 2007, PULM PHARMACOL THER, V20, P307, DOI 10.1016/j.pupt.2006.11.009
   Hammond CAS, 2001, NEUROLOGY, V56, P502, DOI 10.1212/WNL.56.4.502
   Holmes S, 2016, CURR OPIN OTOLARYNGO, V24, P191, DOI 10.1097/MOO.0000000000000256
   HORNER J, 1988, NEUROLOGY, V38, P317, DOI 10.1212/WNL.38.2.317
   Katzan IL, 2003, NEUROLOGY, V60, P620, DOI 10.1212/01.WNL.0000046586.38284.60
   KOBAYASHI H, 1994, CHEST, V105, P1623, DOI 10.1378/chest.105.5.1623
   Lee JY, 2014, ANN REHABIL MED-ARM, V38, P476, DOI 10.5535/arm.2014.38.4.476
   Lim SHB, 2001, DYSPHAGIA, V16, P1, DOI 10.1007/s004550000038
   Martino R, 2005, STROKE, V36, P2756, DOI 10.1161/01.STR.0000190056.76543.eb
   Martino R, 2010, DYSPHAGIA, V25, P26, DOI 10.1007/s00455-009-9225-0
   Martino R, 2009, STROKE, V40, P555, DOI 10.1161/STROKEAHA.107.510370
   Mazzone Stuart B, 2005, Cough, V1, P2, DOI 10.1186/1745-9974-1-2
   Mazzone SB, 2011, J NEUROSCI, V31, P2948, DOI 10.1523/JNEUROSCI.4597-10.2011
   McCullough GH, 2005, J SPEECH LANG HEAR R, V48, P1280, DOI 10.1044/1092-4388(2005/089)
   Miles A, 2013, PHYSIOL BEHAV, V118, P25, DOI 10.1016/j.physbeh.2013.05.004
   Miles Anna, 2013, J Clin Med Res, V5, P222, DOI 10.4021/jocmr1340w
   Miles A, 2013, INT J SPEECH-LANG PA, V15, P209, DOI 10.3109/17549507.2012.692812
   Mills C, 2017, RESP MED, V132, P95, DOI 10.1016/j.rmed.2017.09.013
   Monroe MD, 2010, CITRIC ACID INHALATI
   Morice AH, 2007, EUR RESPIR J, V29, P1256, DOI 10.1183/09031936.00101006
   Morice A. H., 1997, PULM PHARMACOL, V9, P1
   Nakajoh K, 2000, J INTERN MED, V247, P39, DOI 10.1046/j.1365-2796.2000.00565.x
   National Institute for Health and Care Excellence, 2019, STROK TRANS ISCH ATT
   Perry SE, 2019, TRANSL STROKE RES, V10, P36, DOI 10.1007/s12975-018-0625-z
   Pikus L, 2003, AM J ROENTGENOL, V180, P1613, DOI 10.2214/ajr.180.6.1801613
   Public Health England, 2020, COVID 19 INF PREV CO
   Rao N., 2003, J APPL RES, V3, P89
   Reisner C, 2001, ANN ALLERG ASTHMA IM, V86, P566, DOI 10.1016/S1081-1206(10)62906-7
   Sato M, 2012, ARCH PHYS MED REHAB, V93, P1982, DOI 10.1016/j.apmr.2012.05.016
   Sellars C, 2007, STROKE, V38, P2284, DOI 10.1161/STROKEAHA.106.478156
   Sentinel Stroke National Audit Programme, 2019, ANN RES PORTF ONL
   SPLAINGARD ML, 1988, ARCH PHYS MED REHAB, V69, P637
   Suiter DM, 2014, DYSPHAGIA, V29, P199, DOI 10.1007/s00455-013-9488-3
   Wallace E, 2019, PULM PHARMACOL THER, V58, DOI 10.1016/j.pupt.2019.101827
   Ward K, 2010, EUR RESPIR J, V36, P1383, DOI 10.1183/09031936.00010510
   Wilson RD, 2012, J STROKE CEREBROVASC, V21, P61, DOI 10.1016/j.jstrokecerebrovasdis.2010.05.002
   Yeh SJ, 2011, J NEUROL SCI, V306, P38, DOI 10.1016/j.jns.2011.04.001
NR 44
TC 2
Z9 2
U1 0
U2 6
PU WILEY
PI HOBOKEN
PA 111 RIVER ST, HOBOKEN 07030-5774, NJ USA
SN 1368-2822
EI 1460-6984
J9 INT J LANG COMM DIS
JI Int. J. Lang. Commun. Disord.
PD NOV
PY 2020
VL 55
IS 6
BP 899
EP 916
DI 10.1111/1460-6984.12571
EA SEP 2020
PG 18
WC Audiology & Speech-Language Pathology; Linguistics; Rehabilitation
WE Science Citation Index Expanded (SCI-EXPANDED); Social Science Citation Index (SSCI)
SC Audiology & Speech-Language Pathology; Linguistics; Rehabilitation
GA OM4TK
UT WOS:000566538900001
PM 32893941
DA 2022-06-17
ER

PT J
AU Singh, V
   Beer, A
   Kraus, A
   Mang, F
   Zhang, XN
   Xue, JH
   Hagemann, N
   Hermann, DM
   Gunzer, M
AF Singh, Vikramjeet
   Beer, Alexander
   Kraus, Andreas
   Mang, Felix
   Zhang, Xiaoni
   Xue, Jinhua
   Hagemann, Nina
   Hermann, Dirk M.
   Gunzer, Matthias
TI Stroke increases the expression of ACE2, the SARS-CoV-2 binding
   receptor, in murine lungs
SO BRAIN BEHAVIOR AND IMMUNITY
LA English
DT Article
DE Angiotensin-converting enzyme 2; Lung inflammation; Stroke; Cytokines
ID CONVERTING ENZYME 2; COVID-19
AB Background: The newly emerged severe acute respiratory syndrome coronavirus (SARS-CoV-2) has caused a worldwide pandemic of human respiratory disease. Angiotensin-converting enzyme (ACE) 2 is the key receptor on lung epithelial cells to facilitate initial binding and infection of SARS-CoV-2. The binding to ACE2 is mediated via the spike glycoprotein present on the viral surface. Recent clinical data have demonstrated that patients with previous episodes of brain injuries are a high-risk group for SARS-CoV-2 infection. An explanation for this finding is currently lacking. Sterile tissue injuries including stroke induce the release of several inflammatory mediators that might modulate the expression levels of signaling proteins in distant organs. Whether systemic inflammation following brain injury can specifically modulate ACE2 expression in different vital tissues has not been investigated.
   Methods: For the induction of brain stroke, mice were subjected to a surgical procedure for transient interruption of blood flow in the middle cerebral artery for 45 min and sacrificed after 1 and 3 days for analysis of brain, lung, heart, and kidney tissues. Gene expression and protein levels of ACE2, ACE, IL-6 and IL1 beta were measured by quantitative PCR and Western blot, respectively. The level of soluble ACE2 in plasma and bronchial alveolar lavage (BAL) was measured using an immunoassay. Immune cell populations in lymphoid organs were analyzed by flow cytometry. Post-stroke pneumonia in mice was examined by bacterial cultures from lung homogenates and whole blood. Results: Strikingly, 1 day after surgery, we observed a substantial increase in the protein levels of ACE2 in the lungs of stroke mice compared to sham-operated mice. However, the protein levels of ACE2 were found un-changed in the heart, kidney, and brain of these animals. In addition, we found increased transcriptional levels of alveolar ACE2 after stroke. The increased expression of ACE2 was significantly associated with the severity of behavioral deficits after stroke. The higher protein levels of alveolar ACE2 persisted until 3 days of stroke. Interestingly, we found reduced levels of soluble ACE2 in plasma but not in BAL in stroke-operated mice compared to sham mice. Furthermore, stroke-induced parenchymal and systemic inflammation was evident with the increased expression of IL-6 and IL-1 beta. Reduced numbers of T-lymphocytes were present in the blood and spleen as an indicator of sterile tissue injury-induced immunosuppression.
   Conclusions: We demonstrate specific augmented alveolar ACE2 levels and inflammation in murine lungs after experimental stroke. These pre-clinical findings suggest that patients with brain injuries may have increased binding affinity to SARS-CoV-2 in their lungs which might explain why stroke is a risk factor for higher sus-ceptibility to develop COVID-19.
C1 [Singh, Vikramjeet; Beer, Alexander; Kraus, Andreas; Mang, Felix; Xue, Jinhua; Gunzer, Matthias] Univ Duisburg Essen, Univ Hosp Essen, Inst Expt Immunol & Imaging, DE-45147 Essen, Germany.
   [Zhang, Xiaoni; Xue, Jinhua; Hagemann, Nina; Hermann, Dirk M.] Univ Duisburg Essen, Univ Hosp Essen, Dept Neurol, DE-45147 Essen, Germany.
   [Gunzer, Matthias] Leibniz Inst Analyt Wissensch ISAS eV, Dortmund, Germany.
RP Singh, V; Gunzer, M (通讯作者)，Univ Duisburg Essen, Univ Hosp Essen, Inst Expt Immunol & Imaging, DE-45147 Essen, Germany.
EM vikramjeet.singh@uni-due.de; matthias.gunzer@uni-due.de
RI Hermann, Dirk M./AAT-3652-2021; Gunzer, Matthias/AAW-7026-2021
OI Hermann, Dirk M./0000-0003-0198-3152; Gunzer,
   Matthias/0000-0002-5534-6055; Singh, Vikramjeet/0000-0002-7361-8317
FU Deutsche Forschungsgemeinschaft [SI 2650/1-1, GU769/10-1, HE3173/11-1,
   HE3173/12-1, HE3173/13-1]; Ministry of Culture and Science of North
   Rhine-Westphalia; Governing Mayor of Berlin including Science and
   Research; Federal Ministry of Education and Research
FX This research work was funded by the Deutsche Forschungsgemeinschaft,
   research grant SI 2650/1-1 to VS, GU769/10-1 to MG and HE3173/11-1,
   HE3173/12-1 and HE3173/13-1 to DMH. XZ was the visiting scholar from the
   Department of Neurology, Sun YatSen memorial hospital, Sun YatSen
   University, Guangzhou, China. JX was the visiting scholar from the
   Department of Physiology, School of basic medical sciences, Gannan
   Medical University, Ganzhou, China. This research was funded by the
   Ministry of Culture and Science of North RhineWestphalia, the Governing
   Mayor of Berlin including Science and Research, and the Federal Ministry
   of Education and Research (to MG) . All contributing authors declare no
   conflicts of interest. All authors have read and approved the
   manuscript, and the manuscript has not been accepted or published
   elsewhere.
CR Austin V, 2019, SCI REP-UK, V9, DOI 10.1038/s41598-019-40392-1
   Bennion DM, 2016, J RENIN-ANGIO-ALDO S, V17, DOI 10.1177/1470320316661060
   Bennion DM, 2015, HYPERTENSION, V66, P141, DOI 10.1161/HYPERTENSIONAHA.115.05185
   Bravi F, 2020, PLOS ONE, V15, DOI 10.1371/journal.pone.0235248
   Bunyavanich S, 2020, JAMA-J AM MED ASSOC, V323, P2427, DOI 10.1001/jama.2020.8707
   Chen T, 2020, BMJ-BRIT MED J, V368, DOI [10.1136/bmj.m1091, 10.1136/bmj.m1295]
   Chua RL, 2020, NAT BIOTECHNOL, V38, P970, DOI 10.1038/s41587-020-0602-4
   Conti P, 2020, J BIOL REG HOMEOS AG, V34, P327, DOI 10.23812/CONTI-E
   Donoghue M, 2000, CIRC RES, V87, pE1, DOI 10.1161/01.res.87.5.e1
   Fatima N, 2021, NEUROSURG REV, V44, P163, DOI 10.1007/s10143-020-01236-z
   Fifi JT, 2020, LANCET NEUROL, V19, P713, DOI 10.1016/S1474-4422(20)30272-6
   Han H, 2020, EMERG MICROBES INFEC, V9, P1123, DOI 10.1080/22221751.2020.1770129
   Haschke M, 2013, CLIN PHARMACOKINET, V52, P783, DOI 10.1007/s40262-013-0072-7
   Hoffmann M, 2020, CELL, V181, P271, DOI 10.1016/j.cell.2020.02.052
   Imai Y, 2005, NATURE, V436, P112, DOI 10.1038/nature03712
   Inciardi RM, 2020, JAMA CARDIOL, V5, P819, DOI 10.1001/jamacardio.2020.1096
   Kalra L, 2015, LANCET, V386, P1835, DOI 10.1016/S0140-6736(15)00126-9
   Katz JM, 2020, STROKE, V51, pE227, DOI 10.1161/STROKEAHA.120.031265
   Kihira S, 2021, AM J ROENTGENOL, V216, P150, DOI 10.2214/AJR.20.23847
   Lauer SA, 2020, ANN INTERN MED, V172, P577, DOI 10.7326/M20-0504
   Li YC, 2016, SCI REP-UK, V6, DOI 10.1038/srep27911
   Mecca AP, 2011, EXP PHYSIOL, V96, P1084, DOI 10.1113/expphysiol.2011.058578
   Mehta P, 2020, LANCET, V395, P1033, DOI 10.1016/S0140-6736(20)30628-0
   Monteil V, 2020, CELL, V181, P905, DOI 10.1016/j.cell.2020.04.004
   Nishiga M, 2020, NAT REV CARDIOL, V17, P543, DOI 10.1038/s41569-020-0413-9
   Pedersen SF, 2020, J CLIN INVEST, V130, P2202, DOI 10.1172/JCI137647
   Prestes TRR, 2017, CURR DRUG TARGETS, V18, P1301, DOI 10.2174/1389450117666160727142401
   Roth S, 2018, SCI TRANSL MED, V10, DOI 10.1126/scitranslmed.aao1313
   Shi KB, 2018, STROKE VASC NEUROL, V3, P34, DOI 10.1136/svn-2017-000123
   Singh V, 2018, J CEREBR BLOOD F MET, V38, P1293, DOI 10.1177/0271678X18780130
   Singh V, 2016, J NEUROSCI, V36, P7428, DOI 10.1523/JNEUROSCI.1114-16.2016
   Singh V, 2016, ANTIOXID REDOX SIGN, V24, P635, DOI 10.1089/ars.2015.6397
   Ssentongo P, 2020, PLOS ONE, V15, DOI 10.1371/journal.pone.0238215
   Tang T, 2020, ANTIVIR RES, V178, DOI 10.1016/j.antiviral.2020.104792
   Trypsteen W, 2020, PLOS PATHOG, V16, DOI 10.1371/journal.ppat.1009037
   Xu H, 2020, INT J ORAL SCI, V12, DOI [10.1038/s41368-020-0074-x, 10.1038/s41368-020-0074-X]
   Zhai P, 2020, DIAGN PATHOL, V15, DOI 10.1186/s13000-020-00994-0
   Ziegler CGK, 2020, CELL, V181, P1016, DOI 10.1016/j.cell.2020.04.035
NR 38
TC 4
Z9 4
U1 0
U2 2
PU ACADEMIC PRESS INC ELSEVIER SCIENCE
PI SAN DIEGO
PA 525 B ST, STE 1900, SAN DIEGO, CA 92101-4495 USA
SN 0889-1591
EI 1090-2139
J9 BRAIN BEHAV IMMUN
JI Brain Behav. Immun.
PD MAY
PY 2021
VL 94
BP 458
EP 462
DI 10.1016/j.bbi.2021.01.039
EA APR 2021
PG 5
WC Immunology; Neurosciences; Psychiatry
WE Science Citation Index Expanded (SCI-EXPANDED)
SC Immunology; Neurosciences & Neurology; Psychiatry
GA RN9UZ
UT WOS:000640699400002
PM 33621620
OA Green Submitted, Bronze, Green Published
DA 2022-06-17
ER

PT J
AU Tian, Z
   Wang, YM
   Wu, HC
   Zhang, SJ
   Hu, QL
AF Tian, Zhu
   Wang, Yanmin
   Wu, Huancheng
   Zhang, Shijun
   Hu, Qunliang
TI VALUE OF EARLY DIAGNOSIS OF STROKE-RELATED PNEUMONIA IN SERUM SCD163,
   C-REACTIVE PROTEIN, LEUKOCYTES, PROCALCITONIN AND CLINICAL PULMONARY
   INFECTION SCORING SYSTEM
SO ACTA MEDICA MEDITERRANEA
LA English
DT Article
DE sCD163; C-reactive protein; leukocytes; calmodulin; clinical pulmonary
   infection scoring system; early diagnosis; stroke-associated pneumonia
AB Objective: To study the value of serum soluble scavenging receptor 163 (sCD163), C-reactive protein (hs-CRP), leukocyte (WBC), procalcitonin (PCT) and clinical pulmonary infection scoring system (CPIS) in the early diagnosis of stroke-associated pneumonia ((SAP)).
   Methods: From October 2018 to October 2019, 158 patients with SAP were divided into mild group (n=90) and severe group (n=68) according to their condition. 30 healthy people selected at the physical examination center at the same time were selected as the control group. The general data of age, sex, type of stroke and previous history of stroke were collected and all the subjects were scored by CPIS score. The fasting venous blood of the subjects was 5ml, the level of sCD163 was measured by double antibody sandwich enzyme-linked immunosorbent assay (Elisa), the level of WBC was measured by automatic biochemical analyzer, the level of hs-CRP was detected by hypersensitive latex enhanced immunoturbidimetry, and the level of serum PCT was detected by electrochemical luminous method. The value of SAP was judged by ROC curve analysis of sCD163, hs-CRP, WBC, PCT and CPIS score.
   Results: The levels of sCD163, hs-CRP,WBC,PCT and CPIS in mild group and severe group were higher than those in control group, and the sCD163, hs-CRP, WBC, PCT level and CPIS score in severe group were significantly higher than those in mild group (P<0.05). The sCD163, hs-CRP, WBC, PCT level and CPIS score in the death group were significantly higher than those in the survival group (P<0.05). Multivariate Logistics regression analysis showed that sCD163, hs-CRP, WBC, PCT and CPIS scores were independent risk factors for prognosis of patients with SAP (P<0.05). Roc curve analysis showed that the AUC of sCD163 in the diagnosis of SAP was 0.889, the best cut-off value was 1.56 mg/l, and the sensitivity and specificity were 79.26% and 78.22%, respectively. The AUC of hs-CRP in the diagnosis of SAP was 0.725, the best cut-off value was 68.13 mg/l, sensitivity and specificity was 66.42% and 69.26%, respectively. The AUC of SAP in the diagnosis of WBC was 0.652, the best cut-off value was 12.11x109 mg/l, sensitivity and specificity was 58.58% and 68.25%, respectively. The AUC of PCT in the diagnosis of SAP was 0.606. And the sensitivity and specificity of PCT were 53.18%, 67.43% and 6.00, respectively. The sensitivity and specificity of this point were 62.44% and 68.18%, respectively. The AUC of SAP was 0.778%, the best cut-off value was 6.00, and the sensitivity and specificity of this point were 62.44% and 68.18%, respectively.
   Conclusion: the level of sCD163, hs-CRP, WBC, PCT and the score of sCD163, hs-CRP, WBC, PCT in patients with SAP are significantly higher than those in healthy people. SCD163, hs-CRP, WBC, PCT and CPIS scores are valuable in the diagnosis of SAP, and the diagnostic value of sCD163 is better than that of hs-CRP, WBC, PCT and CPIS, which plays an important role in the diagnosis of SAP.
C1 [Tian, Zhu; Wang, Yanmin; Wu, Huancheng; Zhang, Shijun; Hu, Qunliang] Tianjin Beichen Hosipital, Dept Neuro Intens Care Unit, Tianjin, Peoples R China.
RP Hu, QL (通讯作者)，Tianjin Beichen Hosipital, Dept Neuro Intens Care Unit, Tianjin, Peoples R China.
EM nvm2mt@163.com
CR Bao H L, 2019, Zhonghua Xin Xue Guan Bing Za Zhi, V47, P367, DOI 10.3760/cma.j.issn.0253-3758.2019.05.007
   Bartlett RS, 2018, AM J SPEECH-LANG PAT, V27, P868, DOI 10.1044/2018_AJSLP-17-0158
   Cheng Li, 2019, China Tropical Medicine, V19, P471
   Chinese Society For Integrated Chinese And Western Medicine First Aid Medicine Specialized Committee, 2018, Zhonghua Wei Zhong Bing Ji Jiu Yi Xue, V30, P193, DOI 10.3760/cma.j.issn.2095-4352.2018.03.001
   Han Q, 2018, TOP STROKE REHABIL, V25, P459, DOI 10.1080/10749357.2018.1469712
   Johnston LE, 2017, ANN THORAC SURG, V103, P526, DOI 10.1016/j.athoracsur.2016.05.121
   Kudlac M, 2019, PHYS OCCUP THER GERI, V37, P196, DOI 10.1080/02703181.2019.1631423
   Liao X L, 2018, Zhonghua Nei Ke Za Zhi, V57, P368, DOI 10.3760/cma.j.issn.0578-1426.2018.05.015
   Liu ZP, 2016, AM J EMERG MED, V34, P278, DOI 10.1016/j.ajem.2015.10.050
   Umemoto G, 2020, INTERNAL MED, V59, P7, DOI 10.2169/internalmedicine.2373-18
   Verbij FC, 2017, BLOOD ADV, V1, P293, DOI 10.1182/bloodadvances.2016001321
   Wang Qiong, 2018, Zhen Ci Yan Jiu, V43, P199, DOI 10.13702/j.1000-0607.170518
   Yang QY, 2019, CHIN J COAL IND MED, V2, P140
   Zhi Y, 2017, MOL MED REP, V15, P2931, DOI 10.3892/mmr.2017.6393
   Zhou YJ, 2016, CLIN CHIM ACTA, V453, P21, DOI 10.1016/j.cca.2015.11.027
NR 15
TC 1
Z9 1
U1 1
U2 3
PU CARBONE EDITORE
PI PALERMO
PA VIA QUINTINO SELLA, 68, PALERMO, 90139, ITALY
SN 0393-6384
EI 2283-9720
J9 ACTA MEDICA MEDITERR
JI Acta Medica Mediterr.
PY 2020
VL 36
IS 6
BP 3799
EP 3803
DI 10.19193/0393-6384_2020_6_586
PG 5
WC Medicine, General & Internal
WE Science Citation Index Expanded (SCI-EXPANDED)
SC General & Internal Medicine
GA QY7DB
UT WOS:000630196300001
DA 2022-06-17
ER

PT J
AU Hsu, SPC
   Yeh, CC
   Chou, YC
   Shih, CC
   Hu, CJ
   Cherng, YG
   Chen, TL
   Liao, CC
AF Hsu, Sanford P. C.
   Yeh, Chun-Chieh
   Chou, Yi-Chun
   Shih, Chun-Chuan
   Hu, Chaur-Jong
   Cherng, Yih-Giun
   Chen, Ta-Liang
   Liao, Chien-Chang
TI Stroke risk and outcomes in epilepsy patients: Two retrospective cohort
   studies based on National Health Insurance in Taiwan
SO ATHEROSCLEROSIS
LA English
DT Article
DE Epilepsy; Outcomes; Risk; Stroke
ID TRAUMATIC BRAIN-INJURY; ACUTE ISCHEMIC-STROKE; VALIDATION;
   COMORBIDITIES; HEMORRHAGE; PREDICTOR; COUNTRIES; SEIZURES
AB Background and aims: The risk of stroke in epileptic patients and the impact of epilepsy history on stroke patients' outcome have not been studied completely. Our purpose is to evaluate whether patients with epilepsy have increased risk of stroke or post-stroke mortality.
   Methods: In Study I, we conducted a retrospective cohort study of 6746 patients with newly diagnosed epilepsy and 26,984 persons without epilepsy between 2000 and 2008, in the database of National Health Insurance in Taiwan. The incidences and risks of stroke during the follow-up period were compared between cohorts until the end of 2013. In Study II, we conducted a nested cohort study of 484,990 hospitalized patients with newly diagnosed stroke between 2000 and 2009. We compared the short-term mortality and complications during stroke admission between stroke patients with previous epilepsy and those without epilepsy.
   Results: The epileptic cohort had an increased stroke risk (hazard ratio [HR] 2.24, 95% CI 2.02 to 2.49). The relationship between epilepsy and stroke risk remains significant in every age group and both sexes. Among hospitalized stroke patients, history of epilepsy was associated with complications, including pneumonia (odds ratio [OR] 1.08, 95% CI 1.00 to 1.18), urinary tract infection (OR 1.16, 95% CI 1.08 to 1.26), and longer stay (p < 0.0001) during the index stroke admission.
   Conclusions: Epileptic patients face increased stroke risk and adverse outcomes of stroke admission. It is necessary to develop a prevention strategy for stroke in epileptic patients.
C1 [Hsu, Sanford P. C.] Taipei Vet Gen Hosp, Neurol Inst, Dept Neurosurg, Taipei, Taiwan.
   [Hsu, Sanford P. C.] Natl Yang Ming Univ, Sch Med, Taipei, Taiwan.
   [Hsu, Sanford P. C.] Univ Virginia, Dept Neurosurg, Charlottesville, VA 22903 USA.
   [Yeh, Chun-Chieh] China Med Univ Hosp, Dept Surg, Taichung, Taiwan.
   [Yeh, Chun-Chieh] Univ Illinois, Dept Surg, Chicago, IL 60680 USA.
   [Chou, Yi-Chun] China Med Univ Hosp, Dept Phys Med & Rehabil, Taichung, Taiwan.
   [Shih, Chun-Chuan] Shou Univ, Sch Chinese Med Postbaccalaureate, Kaohsiung, Taiwan.
   [Hu, Chaur-Jong] Taipei Med Univ, Shuan Ho Hosp, Dept Neurol, Taipei, Taiwan.
   [Cherng, Yih-Giun; Liao, Chien-Chang] Taipei Med Univ, Shuan Ho Hosp, Dept Anesthesiol, New Taipei, Taiwan.
   [Cherng, Yih-Giun; Chen, Ta-Liang; Liao, Chien-Chang] Taipei Med Univ, Coll Med, Sch Med, Dept Anesthesiol, Taipei, Taiwan.
   [Chen, Ta-Liang; Liao, Chien-Chang] Taipei Med Univ Hosp, Dept Anesthesiol, Taipei, Taiwan.
   [Liao, Chien-Chang] Taipei Med Univ Hosp, Hlth Policy Res Ctr, Taipei, Taiwan.
   [Liao, Chien-Chang] China Med Univ, Coll Chinese Med, Sch Chinese Med, Taichung, Taiwan.
RP Chen, TL; Liao, CC (通讯作者)，Taipei Med Univ, Dept Anesthesiol, 252 Wuxing St, Taipei 110, Taiwan.
EM ccliao@tmu.edu.tw
FU Ministry of Science and Technology, Taiwan [MOST106-2314-B-038-036-MY3,
   MOST106-2221-E-038-003]
FX Ministry of Science and Technology, Taiwan (MOST106-2314-B-038-036-MY3;
   MOST106-2221-E-038-003).
CR Bergey GK, 2004, NEUROLOGY, V63, pS40, DOI 10.1212/WNL.63.10_suppl_4.S40
   Brodie MJ, 2000, LANCET, V356, P323, DOI 10.1016/S0140-6736(00)02515-0
   Chang CS, 2014, SEIZURE-EUR J EPILEP, V23, P377, DOI 10.1016/j.seizure.2014.02.007
   Chang CC, 2012, EPILEPSIA, V53, P987, DOI 10.1111/j.1528-1167.2012.03448.x
   Cheng CL, 2011, PHARMACOEPIDEM DR S, V20, P236, DOI 10.1002/pds.2087
   Chuang YC, 2012, EPILEPSIA, V53, P120, DOI 10.1111/j.1528-1167.2011.03316.x
   Cleary P, 2004, LANCET, V363, P1184, DOI 10.1016/S0140-6736(04)15946-1
   Cloyd J, 2006, EPILEPSY RES, V68, pS39, DOI 10.1016/j.eplepsyres.2005.07.016
   COCKERELL OC, 1994, LANCET, V344, P918, DOI 10.1016/S0140-6736(94)92270-5
   Feast A, 2012, EPILEPSIA, V53, P1349, DOI 10.1111/j.1528-1167.2012.03591.x
   Feigin VL, 2009, LANCET NEUROL, V8, P355, DOI 10.1016/S1474-4422(09)70025-0
   Gaitatzis A, 2004, EPILEPSIA, V45, P1613, DOI 10.1111/j.0013-9580.2004.17504.x
   Graham NSN, 2013, STROKE, V44, P605, DOI 10.1161/STROKEAHA.111.000220
   Gualtieri F, 2013, NEUROMOL MED, V15, P133, DOI 10.1007/s12017-012-8203-0
   Hajat C, 2004, STROKE, V35, P1562, DOI 10.1161/01.STR.0000131903.04708.b8
   HOLMES GL, 1980, CLIN ELECTROENCEPHAL, V11, P83, DOI 10.1177/155005948001100207
   Hsieh CY, 2015, J FORMOS MED ASSOC, V114, P254, DOI 10.1016/j.jfma.2013.09.009
   Hung LC, 2017, J EPIDEMIOL, V27, P24, DOI 10.1016/j.je.2016.08.003
   Liao CC, 2014, MAYO CLIN PROC, V89, P163, DOI 10.1016/j.mayocp.2013.09.019
   Liao CC, 2012, PLOS ONE, V7, DOI 10.1371/journal.pone.0031527
   Lozano R., 2012, LANCET, V380
   MATTSON RH, 1985, NEW ENGL J MED, V313, P145, DOI 10.1056/NEJM198507183130303
   Murray C. J., 2012, LANCET, V380
   Nikolaos T, 2004, MED SCI MONITOR, V10, pMT50
   O'Donnell MJ, 2010, LANCET, V376, P112, DOI 10.1016/S0140-6736(10)60834-3
   Ottman R, 2011, EPILEPSIA, V52, P308, DOI 10.1111/j.1528-1167.2010.02927.x
   Pinto Antonio, 2004, Semin Vasc Med, V4, P287, DOI 10.1055/s-2004-861497
   Ramsay RE, 2004, NEUROLOGY, V62, pS24, DOI 10.1212/WNL.62.5_suppl_2.S24
   Shih CC, 2012, PLOS ONE, V7, DOI 10.1371/journal.pone.0032540
   SHINTON RA, 1987, LANCET, V1, P11
   Sousa RM, 2009, LANCET, V374, P1821, DOI 10.1016/S0140-6736(09)61829-8
   Strong K, 2007, LANCET NEUROL, V6, P182, DOI 10.1016/S1474-4422(07)70031-5
   Sung SF, 2016, BMC HEALTH SERV RES, V16, DOI 10.1186/s12913-016-1769-8
   Sung SF, 2016, INT J CARDIOL, V215, P277, DOI 10.1016/j.ijcard.2016.04.069
   Talaat FM, 2015, INT J NEUROSCI, V125, P507, DOI 10.3109/00207454.2014.949704
   Tan TY, 2009, EPILEPSIA, V50, P1579, DOI 10.1111/j.1528-1167.2009.02024.x
   Tanaka A, 2013, SEIZURE-EUR J EPILEP, V22, P772, DOI 10.1016/j.seizure.2013.06.005
   Tomoum HY, 2008, J CHILD NEUROL, V23, P1275, DOI 10.1177/0883073808318538
   Wilner AN, 2014, EPILEPSY BEHAV, V32, P15, DOI 10.1016/j.yebeh.2013.12.032
   Yeh CC, 2013, MAYO CLIN PROC, V88, P1091, DOI 10.1016/j.mayocp.2013.06.024
   Yeh CC, 2013, J NEUROL NEUROSUR PS, V84, P441, DOI 10.1136/jnnp-2012-302547
NR 41
TC 9
Z9 9
U1 0
U2 3
PU ELSEVIER IRELAND LTD
PI CLARE
PA ELSEVIER HOUSE, BROOKVALE PLAZA, EAST PARK SHANNON, CO, CLARE, 00000,
   IRELAND
SN 0021-9150
EI 1879-1484
J9 ATHEROSCLEROSIS
JI Atherosclerosis
PD JAN
PY 2019
VL 280
BP 147
EP 154
DI 10.1016/j.atherosclerosis.2018.11.009
PG 8
WC Cardiac & Cardiovascular Systems; Peripheral Vascular Disease
WE Science Citation Index Expanded (SCI-EXPANDED)
SC Cardiovascular System & Cardiology
GA HI4LB
UT WOS:000456421100020
PM 30521995
DA 2022-06-17
ER

PT J
AU Perry, SE
   Miles, A
   Fink, JN
   Huckabee, ML
AF Perry, Sarah E.
   Miles, Anna
   Fink, John N.
   Huckabee, Maggie-Lee
TI The Dysphagia in Stroke Protocol Reduces Aspiration Pneumonia in
   Patients with Dysphagia Following Acute Stroke: a Clinical Audit
SO TRANSLATIONAL STROKE RESEARCH
LA English
DT Article
DE Aspiration pneumonia; Dysphagia; Deglutition; Clinical protocol
ID SILENT ASPIRATION; COUGH TEST; COST; MANAGEMENT; UTILITY; REFLEX;
   SCREEN; RISK; TOOL
AB Cough reflex testing has been evaluated as a component of the clinical swallowing assessment as a means of identifying patients at risk of aspiration during swallowing. A previous study by our research group found good sensitivity and specificity of the cough reflex test for identifying patients at risk of aspiration post-stroke, yet its use did not decrease pneumonia rates, contrary to previous reports. The aim of this study was to expand on our earlier work by implementing a clinical management protocol incorporating cough reflex testing within the same healthcare setting and compare patient outcomes to those from the original study and to evaluate clinical outcomes in patients with acute stroke who were managed using the Dysphagia in Stroke Protocol (DiSP). Secondarily, to compare those outcomes to historical data prior to implementation of the DiSP. This clinical audit measured outcomes from 284 patients with acute stroke managed per the DiSP, which guides use of videofluoroscopic swallowing study and patient management based on clinical exam with cough reflex testing. Data from our previous trial were included for comparison of pre- and post-DiSP patient outcomes. Data collection took place between November 2012 and April 2016 at four urban hospitals within New Zealand. Following implementation of the DiSP, the rate of aspiration pneumonia (10%) was substantially lower than the pre-DiSP rate (28%), with no pneumonia readmissions within 3months. Pneumonia-related mortality was unchanged. By 3months, 81% of the patients were on a normal diet and 67% had returned home, compared to pre-DiSP outcomes of 55% and 55% respectively. Previous work has suggested that simply implementing cough reflex testing in dysphagia management may not be sufficient to improve patient outcomes. The present study adds to this picture by suggesting that the true variable of influence may be the way in which the results of the test are applied to patient care. There is a strong case to support the use of a structured protocol if cough reflex testing is to be implemented in clinical practice.
C1 [Perry, Sarah E.; Huckabee, Maggie-Lee] Univ Canterbury, Dept Commun Disorders, Christchurch, New Zealand.
   [Perry, Sarah E.] Columbia Univ, Teachers Coll, Dept Biobehav Sci, New York, NY 10027 USA.
   [Miles, Anna] Univ Auckland, Dept Speech Sci, Auckland, New Zealand.
   [Fink, John N.] Christchurch Publ Hosp, Dept Neurol, Christchurch, New Zealand.
RP Perry, SE (通讯作者)，Univ Canterbury, Dept Commun Disorders, Christchurch, New Zealand.; Perry, SE (通讯作者)，Columbia Univ, Teachers Coll, Dept Biobehav Sci, New York, NY 10027 USA.
EM sep2180@tc.columbia.edu
OI , Sarah/0000-0002-8586-8612
FU Neurological Foundation of New Zealand Small Project Grant
FX This study is funded by the Neurological Foundation of New Zealand Small
   Project Grant.
CR Addington WR, 1999, STROKE, V30, P1203, DOI 10.1161/01.STR.30.6.1203
   Antonios N, 2010, J STROKE CEREBROVASC, V19, P49, DOI 10.1016/j.jstrokecerebrovasdis.2009.03.007
   Daniels SK, 1998, ARCH PHYS MED REHAB, V79, P14, DOI 10.1016/S0003-9993(98)90200-3
   Edmiaston J, 2010, AM J CRIT CARE, V19, P357, DOI 10.4037/ajcc2009961
   FINESTONE HM, 1995, ARCH PHYS MED REHAB, V76, P310, DOI 10.1016/S0003-9993(95)80655-5
   Garon BR, 2009, J NEUROSCI NURS, V41, P178, DOI 10.1097/JNN.0b013e3181aaaade
   Guillen-Sola A, 2015, ARCH PHYS MED REHAB, V96, P1277, DOI 10.1016/j.apmr.2015.02.028
   Hinchey JA, 2005, STROKE, V36, P1972, DOI 10.1161/01.STR.0000177529.86868.8d
   Huckabee, 2014, SPEECH LANG HEAR, V17, P216, DOI [10.1179/2050572814Y.0000000041, DOI 10.1179/2050572814Y.0000000041]
   Lakshminarayan K, 2010, STROKE, V41, P2849, DOI 10.1161/STROKEAHA.110.597039
   Leow L., 2011, DYSPHAGIA
   Mann G, 1999, STROKE, V30, P744, DOI 10.1161/01.STR.30.4.744
   Marik PE, 2003, CHEST, V124, P328, DOI 10.1378/chest.124.1.328
   Martino R, 2009, STROKE, V40, P555, DOI 10.1161/STROKEAHA.107.510370
   Miles A, 2013, PHYSIOL BEHAV, V118, P25, DOI 10.1016/j.physbeh.2013.05.004
   Miles Anna, 2013, J Clin Med Res, V5, P222, DOI 10.4021/jocmr1340w
   Miles A, 2013, INT J SPEECH-LANG PA, V15, P209, DOI 10.3109/17549507.2012.692812
   ODDERSON IR, 1995, ARCH PHYS MED REHAB, V76, P1130, DOI 10.1016/S0003-9993(95)80121-9
   ODDERSON IR, 1993, STROKE, V24, P1823, DOI 10.1161/01.STR.24.12.1823
   Power ML, 2009, DYSPHAGIA, V24, P257, DOI 10.1007/s00455-008-9198-4
   Sato M, 2012, ARCH PHYS MED REHAB, V93, P1982, DOI 10.1016/j.apmr.2012.05.016
   Schrock JW, 2011, ACAD EMERG MED, V18, P584, DOI 10.1111/j.1553-2712.2011.01087.x
   Smith CH, 1999, DYSPHAGIA, V14, P1, DOI 10.1007/PL00009579
   SPLAINGARD ML, 1988, ARCH PHYS MED REHAB, V69, P637
   Suiter DM, 2008, DYSPHAGIA, V23, P244, DOI 10.1007/s00455-007-9127-y
   Suiter DM., 2014, YALE SWALLOW PROTOCO
   Wakasugi Y, 2008, DYSPHAGIA, V23, P364, DOI 10.1007/s00455-008-9150-7
   Wakasugi Y, 2014, ODONTOLOGY, V102, P76, DOI 10.1007/s10266-012-0085-y
   Wilson RD, 2012, PM&R, V4, P273, DOI 10.1016/j.pmrj.2011.09.006
   Wilson RD, 2012, J STROKE CEREBROVASC, V21, P61, DOI 10.1016/j.jstrokecerebrovasdis.2010.05.002
   Yeh SJ, 2011, J NEUROL SCI, V306, P38, DOI 10.1016/j.jns.2011.04.001
NR 31
TC 16
Z9 18
U1 0
U2 10
PU SPRINGER
PI NEW YORK
PA 233 SPRING ST, NEW YORK, NY 10013 USA
SN 1868-4483
EI 1868-601X
J9 TRANSL STROKE RES
JI Transl. Stroke Res.
PD FEB
PY 2019
VL 10
IS 1
BP 36
EP 43
DI 10.1007/s12975-018-0625-z
PG 8
WC Clinical Neurology; Neurosciences
WE Science Citation Index Expanded (SCI-EXPANDED)
SC Neurosciences & Neurology
GA HH0HQ
UT WOS:000455396400004
PM 29603057
DA 2022-06-17
ER

PT J
AU Lorking, N
   Wood, AD
   Tiamkao, S
   Clark, AB
   Kongbunkiat, K
   Bettencourt-Silva, JH
   Sawanyawisuth, K
   Kasemsap, N
   Mamas, MA
   Myint, PK
AF Lorking, Nicole
   Wood, Adrian D.
   Tiamkao, Somsak
   Clark, Allan B.
   Kongbunkiat, Kannikar
   Bettencourt-Silva, Joao H.
   Sawanyawisuth, Kittisak
   Kasemsap, Narongrit
   Mamas, Mamas A.
   Myint, Phyo K.
TI Seasonality of stroke: Winter admissions and mortality excess A Thailand
   National Stroke population database study
SO CLINICAL NEUROLOGY AND NEUROSURGERY
LA English
DT Article
DE Stroke; Seasonality; Mortality excess; Thailand; Cohort study
ID CORONARY-HEART-DISEASE; BLOOD-PRESSURE; ENVIRONMENTAL-TEMPERATURE;
   OUTDOOR TEMPERATURE; AMBIENT-TEMPERATURE; UNIVERSAL COVERAGE;
   RISK-FACTORS; PATTERNS; HEALTH
AB Objectives: We examined the existence and potential burden of seasonality of stroke admissions and mortality within a tropical climate using cohort data collected between 1 st November 2003 and 31 st October 2012.
   Patients and methods: In a prospective cohort of hospitalised stroke patients from the catchment of similar to 75 % of the Thai population (n = 569,307; mean SD age = 64(14.5)), incident stroke admissions, in-hospital mortality, prolonged hospitalisations, and stroke related complications by season were determined. Rates of incident stroke admissions by month and season were plotted. Winter excess indexes for study outcomes expressed as a percentage were calculated. Using logistic regression we examined the association between winter admission and inhospital mortality (non-winter admission as reference) adjusting for age, sex, stroke type, year of admission, and presence of pre-existing comorbidities.
   Results: We observed a winter excess in mortality during hospitalisation (+10.3 %) and prolonged length of stay (+7.3 %). Respective winter excess indexes for dyslipidaemias, arrhythmias, anaemia, and alcohol related dis orders in patients that died during hospitalisation were +1.4 %, +6.2 %, +0.2 %, +1.5 %. In these patients, respective winter excess indexes for post-stroke complications of pneumonia and sepsis were +6.7 % and +3.2 %. In fully adjusted analyses, winter admission (compared to non-winter admission) was associated with increased odds of in-hospital mortality (OR (95 % CI) = 1.023 (1.006-1.040)).
   Conclusions: We provide robust evidence for the existence of an excess in winter stroke admissions and subsequent in-hospital deaths within a tropical region.
C1 [Lorking, Nicole; Wood, Adrian D.; Myint, Phyo K.] Univ Aberdeen, Sch Med Med Sci & Nutr, Inst Appl Hlth Sci, Ageing Clin & Expt Res Grp, Aberdeen AB2 52ZD, Scotland.
   [Tiamkao, Somsak] Khon Kaen Univ, Div Neurol, Dept Med, Fac Med, Khon Kaen 40002, Thailand.
   [Tiamkao, Somsak; Kongbunkiat, Kannikar; Kasemsap, Narongrit] Khon Kaen Univ, Northeastern Stroke Res Grp, Khon Kaen 40002, Thailand.
   [Clark, Allan B.] Univ East Anglia, Norwich Med Sch, Norwich NR4 7TJ, Norfolk, England.
   [Kongbunkiat, Kannikar; Sawanyawisuth, Kittisak; Kasemsap, Narongrit] Khon Kaen Univ, Fac Med, Dept Med, Ambulatory Med Div, Khon Kaen 40002, Thailand.
   [Bettencourt-Silva, Joao H.] Univ Cambridge, Dept Med, Clin Informat, Cambridge CB2 0QQ, England.
   [Mamas, Mamas A.] Keele Univ, Inst Primary Care & Hlth Sci, Ctr Prognosis Res, Keele Cardiovasc Res Grp, Stoke On Trent ST5, Staffs, England.
RP Myint, PK (通讯作者)，Sch Med Med Sci & Nutr, Room 4 013,Polwarth Bldg,Foresterhill, Aberdeen AB25 2ZD, Scotland.
EM phyo.myint@abdn.ac.uk
RI Kongbunkiat, Kannikar/AAB-4978-2021; Mamas, Mamas/A-2549-2019
OI Mamas, Mamas/0000-0001-9241-8890; Kasemsap,
   Narongrit/0000-0001-8706-9665
FU Special Educational Scholarship award by the Department of Medicine for
   the Elderly, NHS Grampian [ES798]; Thai Neurological Society
FX ADW was funded by the Special Educational Scholarship award by the
   Department of Medicine for the Elderly, NHS Grampian [grant number
   ES798]. ST was funded by the Thai Neurological Society to study the
   database of the National Health Security Organization (NHSO).
CR Alperovitch A, 2009, ARCH INTERN MED, V169, P75, DOI 10.1001/archinternmed.2008.512
   BRENNAN PJ, 1982, BMJ-BRIT MED J, V285, P919, DOI 10.1136/bmj.285.6346.919
   CHEN ZY, 1995, STROKE, V26, P569, DOI 10.1161/01.STR.26.4.569
   COLLINS KJ, 1985, CLIN SCI, V69, P465, DOI 10.1042/cs0690465
   Cumming K., 2017, EPIDEMIOL INFECT, V145, P1285
   Curwen M., 1988, Population Trends, P17
   Diaz A, 2013, J STROKE CEREBROVASC, V22, pE66, DOI 10.1016/j.jstrokecerebrovasdis.2012.04.007
   Feigin VL, 2017, CIRC RES, V120, P439, DOI 10.1161/CIRCRESAHA.116.308413
   Ferrieri P, 2002, CIRCULATION, V105, P2115, DOI 10.1161/01.CIR.0000013073.22415.90
   Gaye B, 2016, CIRCULATION, V134
   Gomes J, 2014, J STROKE CEREBROVASC, V23, P271, DOI 10.1016/j.jstrokecerebrovasdis.2013.02.012
   Hannan M A, 2001, Bangladesh Med Res Counc Bull, V27, P69
   Hong YC, 2012, SCI TOTAL ENVIRON, V435, P74, DOI 10.1016/j.scitotenv.2012.02.070
   Jakovljevic D, 1996, STROKE, V27, P1774, DOI 10.1161/01.STR.27.10.1774
   KELLYHAYES M, 1995, STROKE, V26, P1343, DOI 10.1161/01.STR.26.8.1343
   Khan FA, 2005, NEUROEPIDEMIOLOGY, V24, P26, DOI 10.1159/000081046
   Kumar P, 2015, J STROKE, V17, P219, DOI 10.5853/jos.2015.17.2.219
   KUNES J, 1991, AM J HYPERTENS, V4, P422, DOI 10.1093/ajh/4.5.422
   Limwattananon S, 2015, J PUBLIC ECON, V121, P79, DOI 10.1016/j.jpubeco.2014.11.012
   Limwattananon S, 2012, BMC PUBLIC HEALTH, V12, DOI 10.1186/1471-2458-12-S1-S6
   Miah A H, 2012, Mymensingh Med J, V21, P13
   Myint PK, 2007, NEUROEPIDEMIOLOGY, V28, P79, DOI 10.1159/000098550
   O'Donnell MJ, 2016, LANCET, V388, P761, DOI 10.1016/S0140-6736(16)30506-2
   PAN WH, 1995, LANCET, V345, P353, DOI 10.1016/S0140-6736(95)90341-0
   Porter J, 2016, CEREBROVASC DIS EXTR, V6, P96, DOI 10.1159/000449288
   Raj K, 2015, J STROKE CEREBROVASC, V24, P10, DOI 10.1016/j.jstrokecerebrovasdis.2014.07.051
   Sartini C, 2017, EUR J PREV CARDIOL, V24, P349, DOI 10.1177/2047487316682119
   Somrongthong Ratana, 2014, Biomed Res Int, V2014, P289731, DOI 10.1155/2014/289731
   Suwanwela NC, 2014, J STROKE, V16, P1, DOI 10.5853/jos.2014.16.1.1
   Takizawa S, 2013, J STROKE CEREBROVASC, V22, P36, DOI 10.1016/j.jstrokecerebrovasdis.2011.06.005
   Telman G, 2017, CHRONOBIOL INT, V34, P563, DOI 10.1080/07420528.2016.1278223
   The World Bank, AV MONTHL TEMP RAINF
   Violi F, 2012, CIRC-ARRHYTHMIA ELEC, V5, P1053, DOI 10.1161/CIRCEP.112.979229
   WOO J, 1991, NEUROEPIDEMIOLOGY, V10, P260, DOI 10.1159/000110282
   Wood AD, 2016, STROKE, V47, P2695, DOI 10.1161/STROKEAHA.116.014512
   WOODHOUSE PR, 1993, J HYPERTENS, V11, P1267
   WOODHOUSE PR, 1994, LANCET, V343, P435, DOI 10.1016/S0140-6736(94)92689-1
   Ziauddin, 2015, Journal of Postgraduate Medical Institute, V29, P193
   Zorrilla-Vaca A, 2017, INT J BIOMETEOROL, V61, P821, DOI 10.1007/s00484-016-1260-6
NR 39
TC 1
Z9 1
U1 0
U2 1
PU ELSEVIER
PI AMSTERDAM
PA RADARWEG 29a, 1043 NX AMSTERDAM, NETHERLANDS
SN 0303-8467
EI 1872-6968
J9 CLIN NEUROL NEUROSUR
JI Clin. Neurol. Neurosurg.
PD DEC
PY 2020
VL 199
AR 106261
DI 10.1016/j.clineuro.2020.106261
PG 7
WC Clinical Neurology; Surgery
WE Science Citation Index Expanded (SCI-EXPANDED)
SC Neurosciences & Neurology; Surgery
GA PF0AB
UT WOS:000598721700016
PM 33096427
OA Green Accepted
DA 2022-06-17
ER

PT J
AU Giles, JA
   Greenhalgh, AD
   Denes, A
   Nieswandt, B
   Coutts, G
   McColl, BW
   Allan, SM
AF Giles, James A.
   Greenhalgh, Andrew D.
   Denes, Adam
   Nieswandt, Bernhard
   Coutts, Graham
   McColl, Barry W.
   Allan, Stuart M.
TI Neutrophil infiltration to the brain is platelet-dependent, and is
   reversed by blockade of platelet GPIb
SO IMMUNOLOGY
LA English
DT Article
DE brain; inflammation; neuroinflammation
ID SPINAL-CORD-INJURY; EXPERIMENTAL STROKE; INFLAMMATORY RESPONSE;
   GLYCOPROTEIN-IB; MECHANISMS; INTERLEUKIN-1; RECRUITMENT; ACTIVATION;
   IMPACT; ALPHA
AB Neutrophils are key components of the innate immune response, providing host defence against infection and being recruited to non-microbial injury sites. Platelets act as a trigger for neutrophil extravasation to inflammatory sites but mechanisms and tissue-specific aspects of these interactions are currently unclear. Here, we use bacterial endotoxin in mice to trigger an innate inflammatory response in different tissues and measure neutrophil invasion with or without platelet reduction. We show that platelets are essential for neutrophil infiltration to the brain, peritoneum and skin. Neutrophil numbers do not rise above basal levels in the peritoneum and skin and are decreased (similar to 60%) in the brain when platelet numbers are reduced. In contrast neutrophil infiltration in the lung is unaffected by platelet reduction, up-regulation of CXCL-1 (2<bold></bold>4-fold) and CCL5 (1<bold></bold>4-fold) acting as a compensatory mechanism in platelet-reduced mice during lung inflammation. In brain inflammation targeting platelet receptor GPIb results in a significant decrease (44%) in platelet-mediated neutrophil invasion, while maintaining platelet numbers in the circulation. These results suggest that therapeutic blockade of platelet GPIb could limit the harmful effects of excessive inflammation while minimizing haemorrhagic complications of platelet reduction in the brain. The data also demonstrate the ability to target damaging brain inflammation in stroke and related disorders without compromising lung immunity and hence risk of pneumonia, a major complication post stroke. In summary, our data reveal an important role for platelets in neutrophil infiltration to various tissues, including the brain, and so implicate platelets as a key, targetable component of cerebrovascular inflammatory disease or injury.
C1 [Giles, James A.; Coutts, Graham; Allan, Stuart M.] Univ Manchester, Fac Biol Med & Hlth, Manchester, Lancs, England.
   [Greenhalgh, Andrew D.] McGill Univ Hlth Ctr, Montreal Gen Hosp, Ctr Res Neurosci, Montreal, PQ, Canada.
   [Denes, Adam] Inst Expt Med, Momentum Lab Neuroimmunol, Budapest, Hungary.
   [Nieswandt, Bernhard] Univ Wurzburg, Univ Hosp, Dept Vasc Med, Wurzburg, Germany.
   [Nieswandt, Bernhard] Univ Wurzburg, Rudolf Virchow Ctr Expt Biomed, Wurzburg, Germany.
   [McColl, Barry W.] Univ Edinburgh, Roslin Inst, Easter Bush, Midlothian, Scotland.
   [McColl, Barry W.] Univ Edinburgh, RD SVS, Easter Bush, Midlothian, Scotland.
   [McColl, Barry W.] Univ Edinburgh, UK Dementia Res Inst, Edinburgh Med Sch, Edinburgh, Midlothian, Scotland.
RP Allan, SM (通讯作者)，Univ Manchester, Fac Biol Med & Hlth, Sch Biol Sci, Div Neurosci & Expt Psychol, AV Hill Bldg, Manchester M13 9PT, Lancs, England.
EM Barry.McColl@roslin.ed.ac.uk; stuart.allan@manchester.ac.uk
RI Allan, Stuart/AAL-1245-2020
OI Giles, James/0000-0002-3197-3062; McColl, Barry W/0000-0002-0521-9656
FU British Heart Foundation [FS/10/73/28464]; Medical Research Council; 
   [LP2016-4/2016];  [G0801296]; BBSRC [BBS/E/D/20251969] Funding Source:
   UKRI; MRC [G0802001, MR/L003384/1, G0801296] Funding Source: UKRI
FX We thank Professor Daniel Anthony (University of Oxford, UK) for kindly
   providing the SJC4 antibody. This work was funded by the British Heart
   Foundation (grant reference: FS/10/73/28464) and Medical Research
   Council AD is supported by LP2016-4/2016. (grant reference: G0801296).
CR Allen C, 2012, J IMMUNOL, V189, P381, DOI 10.4049/jimmunol.1200409
   Aube B, 2014, J IMMUNOL, V193, P2438, DOI 10.4049/jimmunol.1400401
   Carlson SL, 1998, EXP NEUROL, V151, P77, DOI 10.1006/exnr.1998.6785
   Chamorro A, 2012, NAT REV NEUROL, V8, P401, DOI 10.1038/nrneurol.2012.98
   Denes A, 2014, ANN NEUROL, V75, P670, DOI 10.1002/ana.24146
   Dinkel K, 2004, P NATL ACAD SCI USA, V101, P331, DOI 10.1073/pnas.0303510101
   Donnelly DJ, 2008, EXP NEUROL, V209, P378, DOI 10.1016/j.expneurol.2007.06.009
   Gardiner EE, 2010, PLATELETS, V21, P244, DOI 10.3109/09537101003695339
   Giles JA, 2015, EUR J IMMUNOL, V45, P525, DOI 10.1002/eji.201444748
   Jin R, 2010, J LEUKOCYTE BIOL, V87, P779, DOI 10.1189/jlb.1109766
   Kleinschnitz C, 2007, CIRCULATION, V115, P2323, DOI 10.1161/CIRCULATIONAHA.107.691279
   Kolaczkowska E, 2013, NAT REV IMMUNOL, V13, P159, DOI 10.1038/nri3399
   Kukulski F, 2007, J LEUKOCYTE BIOL, V81, P1269, DOI 10.1189/jlb.1206758
   McColl BW, 2007, J NEUROSCI, V27, P4403, DOI 10.1523/JNEUROSCI.5376-06.2007
   Neumann J, 2015, ACTA NEUROPATHOL, V129, P259, DOI 10.1007/s00401-014-1355-2
   Page G, 2013, INT IMMUNOPHARMACOL, V17, P1176, DOI 10.1016/j.intimp.2013.06.004
   Rock KL, 2010, ANNU REV IMMUNOL, V28, P321, DOI 10.1146/annurev-immunol-030409-101311
   Schwab JM, 2014, EXP NEUROL, V258, P121, DOI 10.1016/j.expneurol.2014.04.023
   Sreeramkumar V, 2014, SCIENCE, V346, P1234, DOI 10.1126/science.1256478
   Thornton P, 2010, BLOOD, V115, P3632, DOI 10.1182/blood-2009-11-252643
NR 20
TC 23
Z9 25
U1 2
U2 5
PU WILEY
PI HOBOKEN
PA 111 RIVER ST, HOBOKEN 07030-5774, NJ USA
SN 0019-2805
EI 1365-2567
J9 IMMUNOLOGY
JI Immunology
PD JUN
PY 2018
VL 154
IS 2
BP 322
EP 328
DI 10.1111/imm.12892
PG 7
WC Immunology
WE Science Citation Index Expanded (SCI-EXPANDED)
SC Immunology
GA GO2HR
UT WOS:000439790700016
PM 29325217
OA Green Accepted, hybrid, Green Published
DA 2022-06-17
ER

PT J
AU Steele, CM
   Mukherjee, R
   Kortelainen, JM
   Polonen, H
   Jedwab, M
   Brady, SL
   Theimer, KB
   Langmore, S
   Riquelme, LF
   Swigert, NB
   Bath, PM
   Goldstein, LB
   Hughes, RL
   Leifer, D
   Lees, KR
   Meretoja, A
   Muehlemann, N
AF Steele, Catriona M.
   Mukherjee, Rajat
   Kortelainen, Juha M.
   Polonen, Harri
   Jedwab, Michael
   Brady, Susan L.
   Theimer, Kayla Brinkman
   Langmore, Susan
   Riquelme, Luis F.
   Swigert, Nancy B.
   Bath, Philip M.
   Goldstein, Larry B.
   Hughes, Richard L.
   Leifer, Dana
   Lees, Kennedy R.
   Meretoja, Atte
   Muehlemann, Natalia
TI Development of a Non-invasive Device for Swallow Screening in Patients
   at Risk of Oropharyngeal Dysphagia: Results from a Prospective
   Exploratory Study
SO DYSPHAGIA
LA English
DT Article
DE Deglutition; Deglutition disorders; Dysphagia; Swallowing; Screening;
   Devices
ID NEUROLOGICAL DISORDERS; EARLY MANAGEMENT; 2018 GUIDELINES; ASPIRATION;
   STROKE; ACCURACY; VISCOSITY; PROTOCOL; RESIDUE; UTILITY
AB Oropharyngeal dysphagia is prevalent in several at-risk populations, including post-stroke patients, patients in intensive care and the elderly. Dysphagia contributes to longer hospital stays and poor outcomes, including pneumonia. Early identification of dysphagia is recommended as part of the evaluation of at-risk patients, but available bedside screening tools perform inconsistently. In this study, we developed algorithms to detect swallowing impairment using a novel accelerometer-based dysphagia detection system (DDS). A sample of 344 individuals was enrolled across seven sites in the United States. Dual-axis accelerometry signals were collected prospectively with simultaneous videofluoroscopy (VFSS) during swallows of liquid barium stimuli in thin, mildly, moderately and extremely thick consistencies. Signal processing classifiers were trained using linear discriminant analysis and 10,000 random training-test data splits. The primary objective was to develop an algorithm to detect impaired swallowing safety with thin liquids with an area under receiver operating characteristic curve (AUC) > 80% compared to the VFSS reference standard. Impaired swallowing safety was identified in 7.2% of the thin liquid boluses collected. At least one unsafe thin liquid bolus was found in 19.7% of participants, but participants did not exhibit impaired safety consistently. The DDS classifier algorithms identified participants with impaired thin liquid swallowing safety with a mean AUC of 81.5%, (sensitivity 90.4%, specificity 60.0%). Thicker consistencies were effective for reducing the frequency of penetration-aspiration. This DDS reached targeted performance goals in detecting impaired swallowing safety with thin liquids. Simultaneous measures by DDS and VFSS, as performed here, will be used for future validation studies.
C1 [Steele, Catriona M.] Univ Hlth Network, Toronto Rehabil Inst, Swallowing Rehabil Res Lab, 550 Univ Ave,12th Floor, Toronto, ON M5G 2A2, Canada.
   [Steele, Catriona M.] Univ Toronto, Fac Med, Rehabil Sci Inst, Dept Speech Language Pathol, Toronto, ON, Canada.
   [Mukherjee, Rajat] Cytel, Cambridge, MA USA.
   [Kortelainen, Juha M.; Polonen, Harri] VTT, Espoo, Finland.
   [Jedwab, Michael; Muehlemann, Natalia] Nestle Hlth Sci, Med Devices, Lausanne, Switzerland.
   [Brady, Susan L.] Marianjoy Rehabil Hosp, Wheaton, IL USA.
   [Theimer, Kayla Brinkman] Reg Hosp, St Paul, MN USA.
   [Langmore, Susan] Boston Med Ctr, Boston, MA USA.
   [Riquelme, Luis F.] New York Presbyterian Brooklyn Methodist Hosp, Brooklyn, NY USA.
   [Riquelme, Luis F.] New York Med Coll, Dept Speech Language Pathol, Valhalla, NY 10595 USA.
   [Swigert, Nancy B.] Baptist Hlth Lexington, Lexington, KY USA.
   [Swigert, Nancy B.] Swigert & Associates Inc, Biltmore Lake, NC USA.
   [Bath, Philip M.] Univ Nottingham, Stroke Trials Unit, Div Clin Neurosci, Nottingham, England.
   [Goldstein, Larry B.] Univ Kentucky, Dept Neurol, Lexington, KY 40536 USA.
   [Hughes, Richard L.] Univ Colorado, Dept Neurol, Denver, CO 80202 USA.
   [Leifer, Dana] Weill Cornell Med Coll, Dept Neurol, York, NY USA.
   [Lees, Kennedy R.] Univ Glasgow, Inst Cardiovasc & Med Sci, Glasgow, Lanark, Scotland.
   [Meretoja, Atte] Helsinki Univ Hosp, Dept Neurol, Helsinki, Finland.
RP Steele, CM (通讯作者)，Univ Hlth Network, Toronto Rehabil Inst, Swallowing Rehabil Res Lab, 550 Univ Ave,12th Floor, Toronto, ON M5G 2A2, Canada.; Steele, CM (通讯作者)，Univ Toronto, Fac Med, Rehabil Sci Inst, Dept Speech Language Pathol, Toronto, ON, Canada.
EM Catriona.Steele@uhn.ca
OI Goldstein, Larry/0000-0001-7747-128X; Muehlemann,
   Natalia/0000-0001-5167-904X; Steele, Catriona/0000-0002-4294-6561
FU Nestec S.A., Vevey, Switzerland; Cytel, Massachusetts, USA; VTT
   Technical Research Centre of Finland, Espoo, Finland; University Health
   Network, Toronto
FX The study was sponsored by Nestec S.A., Vevey, Switzerland, through
   contracts negotiated through a contract research organization with
   participating hospitals and directly with Cytel, Massachusetts, USA; VTT
   Technical Research Centre of Finland, Espoo, Finland; and University
   Health Network, Toronto. The sponsor was responsible for site
   management, data collection, database management and data archiving
   activities.
CR Altman KW, 2010, ARCH OTOLARYNGOL, V136, P784, DOI 10.1001/archoto.2010.129
   Arnold M, 2016, PLOS ONE, V11, DOI 10.1371/journal.pone.0148424
   Bath PM, 2016, STROKE, V47, P1562, DOI 10.1161/STROKEAHA.115.012455
   Boulanger J.M., 2018, INT J STROKE, V6th
   Bours GJ, 2009, J ADV NURS, V65, P477, DOI 10.1111/j.1365-2648.2008.04915.x
   Brodsky MB, 2016, CHEST, V150, P148, DOI 10.1016/j.chest.2016.03.059
   Carrion S, 2011, DYSPHAGIA, V26
   Carrion S, 2015, CLIN NUTR, V34, P436, DOI 10.1016/j.clnu.2014.04.014
   Clave P, 2008, CLIN NUTR, V27, P806, DOI 10.1016/j.clnu.2008.06.011
   Clave P, 2015, NAT REV GASTRO HEPAT, V12, P259, DOI 10.1038/nrgastro.2015.49
   Daniels SK, 1998, ARCH PHYS MED REHAB, V79, P14, DOI 10.1016/S0003-9993(98)90200-3
   Daniels SK, 2012, STROKE, V43, P892, DOI 10.1161/STROKEAHA.111.640946
   Donovan NJ, 2013, STROKE, V44, pE24, DOI 10.1161/STR.0b013e3182877f57
   Dudik JM, 2018, BIOMED ENG ONLINE, V17, DOI 10.1186/s12938-018-0501-9
   Eisenhuber E, 2002, AM J ROENTGENOL, V178, P393, DOI 10.2214/ajr.178.2.1780393
   Hastie T., 2016, ELEMENTS STAT LEARNI, Vsecond
   Hinchey JA, 2005, STROKE, V36, P1972, DOI 10.1161/01.STR.0000177529.86868.8d
   HORNER J, 1988, NEUROLOGY, V38, P317, DOI 10.1212/WNL.38.2.317
   Kertscher B, 2014, DYSPHAGIA, V29, P204, DOI 10.1007/s00455-013-9490-9
   Lakshminarayan K, 2010, STROKE, V41, P2849, DOI 10.1161/STROKEAHA.110.597039
   Leonard RJ, 2014, J ACAD NUTR DIET, V114, P590, DOI 10.1016/j.jand.2013.07.037
   Logemanin JA, 2008, J SPEECH LANG HEAR R, V51, P173, DOI 10.1044/1092-4388(2008/013)
   Martino R, 2009, STROKE, V40, P555, DOI 10.1161/STROKEAHA.107.510370
   Molfenter SM, 2013, DYSPHAGIA, V28, P494, DOI 10.1007/s00455-013-9459-8
   Newman R, 2016, DYSPHAGIA, V31, P232, DOI 10.1007/s00455-016-9696-8
   O'Horo JC, 2015, J HOSP MED, V10, P256, DOI 10.1002/jhm.2313
   Patel DA, 2018, DIS ESOPHAGUS, V31, DOI 10.1093/dote/dox131
   Pearson WG, 2013, DYSPHAGIA, V28, P167, DOI 10.1007/s00455-012-9426-9
   Pikus L, 2003, AM J ROENTGENOL, V180, P1613, DOI 10.2214/ajr.180.6.1801613
   Power ML, 2009, DYSPHAGIA, V24, P257, DOI 10.1007/s00455-008-9198-4
   Powers WJ, 2018, STROKE, V49, pE46, DOI 10.1161/STR.0000000000000158
   Ramsey DJC, 2006, STROKE, V37, P2984, DOI 10.1161/01.STR.0000248758.32627.3b
   Remesan R., 2014, HYDROLOGICAL DATA DR, P41
   Rofes L, 2011, GASTROENT RES PRACT, V2011, DOI 10.1155/2011/818979
   Rosenbek JC, 1996, DYSPHAGIA, V11, P93, DOI 10.1007/BF00417897
   Samuelson FW, 2013, ACAD RADIOL, V20, P816, DOI 10.1016/j.acra.2013.03.002
   Sherman V, 2018, DYSPHAGIA, V33, P662, DOI 10.1007/s00455-018-9885-8
   Simon R, 2007, FUNDAMENTALS DATA MI
   Smith EE, 2018, STROKE, V49, pE123, DOI 10.1161/STR.0000000000000159
   Steele CM, 2015, DYSPHAGIA, V30, P2, DOI 10.1007/s00455-014-9578-x
   Steele CM, 2013, DYSPHAGIA, V28, P105, DOI 10.1007/s00455-012-9418-9
   Steele CM, 2011, CAN J SPEECH-LANG PA, V35, P228
   Suiter DM, 2014, DYSPHAGIA, V29, P199, DOI 10.1007/s00455-013-9488-3
   SWETS JA, 1992, AM PSYCHOL, V47, P522, DOI 10.1037/0003-066X.47.4.522
   Titsworth WL, 2013, STROKE, V44, P3154, DOI 10.1161/STROKEAHA.111.000204
   Trapl M, 2007, STROKE, V38, P2948, DOI 10.1161/STROKEAHA.107.483933
   Vilardell N, 2016, DYSPHAGIA, V31, P169, DOI 10.1007/s00455-015-9672-8
   Zoratto DCB, 2010, PHYSIOL MEAS, V31, P843, DOI 10.1088/0967-3334/31/6/008
NR 48
TC 14
Z9 15
U1 1
U2 5
PU SPRINGER
PI NEW YORK
PA 233 SPRING ST, NEW YORK, NY 10013 USA
SN 0179-051X
EI 1432-0460
J9 DYSPHAGIA
JI Dysphagia
PD OCT
PY 2019
VL 34
IS 5
BP 698
EP 707
DI 10.1007/s00455-018-09974-5
PG 10
WC Otorhinolaryngology
WE Science Citation Index Expanded (SCI-EXPANDED); Social Science Citation Index (SSCI)
SC Otorhinolaryngology
GA IU6MZ
UT WOS:000483701700009
PM 30612234
OA Green Accepted, hybrid, Green Published
DA 2022-06-17
ER

PT J
AU Quenzer, F
   Smyres, C
   Tabarez, N
   Singh, S
   LaFree, A
   Tomaszewski, C
   Hayden, SR
AF Quenzer, Faith
   Smyres, Cameron
   Tabarez, Norma
   Singh, Sukhdeep
   LaFree, Andrew
   Tomaszewski, Christian
   Hayden, Stephen R.
TI LARGE CEREBELLAR STROKE IN A YOUNG COVID-19-POSITIVE PATIENT: CASE
   REPORT
SO JOURNAL OF EMERGENCY MEDICINE
LA English
DT Article
DE cerebellar infarction; ischemic stroke; cerebrovascular accident;
   coagulopathy; prothrombotic state; COVID-19; SARS-CoV-2
ID COVID-19
AB Background: Coronavirus disease 2019 (COVID-19), caused by the novel severe acute respiratory syndrome coronavirus 2 (SARS-CoV-2), most frequently presents with respiratory symptoms, such as fever, dyspnea, shortness of breath, cough, or myalgias. There is now a growing body of evidence that demonstrates that severe SARS-CoV-2 infections can develop clinically significant coagulopathy, inflammation, and cardiomyopathy, which have been implicated in COVID-19-associated cerebrovascular accidents (CVAs). Case Report: We report an uncommon presentation of a 32-year-old man who sustained a large vessel cerebellar stroke associated with a severe COVID-19 infection. He presented with a headache, worse than his usual migraine, dizziness, rotary nystagmus, and dysmetria on examination, but had no respiratory symptoms initially. He was not a candidate for thrombolytic therapy or endovascular therapy and was managed with clopidogrel, aspirin, and atorvastatin. During hospital admission he developed COVID-19-related hypoxia and pneumonia, but ultimately he was discharged to home rehabilitation. Why Should an Emergency Physician Be Aware of This?: We present this case to increase awareness among emergency physicians of the growing number of reports of neurologic and vascular complications, such as ischemic CVAs, in otherwise healthy individuals who are diagnosed with SARS-CoV-2 infection. A brief review of the current literature will help elucidate possible mechanisms, risk factors, and current treatments for CVA associated with SARSCoV-2. (C) 2021 Elsevier Inc. All rights reserved.
C1 [Quenzer, Faith; Smyres, Cameron; Singh, Sukhdeep; LaFree, Andrew; Tomaszewski, Christian; Hayden, Stephen R.] UC San Diego Med Ctr, UC San Diego Hlth Sci, 200 West Arbor Dr,Mail Code 8676, San Diego, CA 92103 USA.
   [Tabarez, Norma] El Ctr Reg Med Ctr, Dept Emergency Med, El Centro, CA USA.
RP Quenzer, F (通讯作者)，UC San Diego Med Ctr, UC San Diego Hlth Sci, 200 West Arbor Dr,Mail Code 8676, San Diego, CA 92103 USA.
OI LaFree, Andrew/0000-0002-4817-1664; Quenzer, Faith/0000-0001-9228-5469
CR Al-Ani F, 2020, THROMB RES, V192, P152, DOI 10.1016/j.thromres.2020.05.039
   Ashrafi F, 2020, NEUROL SCI, V41, P1985, DOI 10.1007/s10072-020-04521-3
   Azhidehid A., 2020, International Clinical Neuroscience Journal, V7, P164, DOI 10.34172/icnj.2020.20
   Bridwell R, 2020, AM J EMERG MED, V38
   Burke RM, 2020, MMWR-MORBID MORTAL W, V69, P904, DOI 10.15585/mmwr.mm6928a2
   Devreese KMJ, 2018, J THROMB HAEMOST, V16, P809, DOI 10.1111/jth.13976
   Esposito A, 2020, JACC-CARDIOVASC IMAG, V13, P2462, DOI 10.1016/j.jcmg.2020.06.003
   Fan HY, 2020, NEUROPSYCH DIS TREAT, V16, P1359, DOI 10.2147/NDT.S251173
   George MG, 2020, STROKE, V51, P729, DOI 10.1161/STROKEAHA.119.024156
   Guan W, 2020, NEW ENGL J MED, V382, P1708, DOI [10.1056/NEJMoa2002032, 10.1056/NEJMc2005203]
   Gupta A, 2020, NAT MED, V26, P1017, DOI 10.1038/s41591-020-0968-3
   Hassett Catherine, 2020, Cleve Clin J Med, DOI 10.3949/ccjm.87a.ccc042
   Helms J, 2020, INTENS CARE MED, V46, P1089, DOI 10.1007/s00134-020-06062-x
   Hess DC, 2020, TRANSL STROKE RES, V11, P322, DOI 10.1007/s12975-020-00818-9
   Iguina M, 2020, CHEST, V158, p776A, DOI 10.1016/j.chest.2020.08.723
   Java A, 2020, JCI INSIGHT, V5, DOI 10.1172/jci.insight.140711
   Larson AS, 2020, J AM HEART ASSOC, V9, DOI 10.1161/JAHA.120.016793
   Lee SHG, 2020, CAN MED ASSOC J, V192, pE583, DOI 10.1503/cmaj.200685
   Li YN, 2020, STROKE VASC NEUROL, V5, P279, DOI 10.1136/svn-2020-000431
   Lodigiani C, 2020, THROMB RES, V191, P9, DOI 10.1016/j.thromres.2020.04.024
   Mackman N, 2020, ARTERIOSCL THROM VAS, V40, P2033, DOI 10.1161/ATVBAHA.120.314514
   Magro C, 2020, TRANSL RES, V220, P1, DOI 10.1016/j.trsl.2020.04.007
   Mao L, 2020, JAMA NEUROL, V77, P683, DOI 10.1001/jamaneurol.2020.1127
   Merkler AE, 2020, JAMA NEUROL, V77, P1366, DOI 10.1001/jamaneurol.2020.2730
   Morassi M, 2020, J NEUROL, V267, P2185, DOI 10.1007/s00415-020-09885-2
   Niazkar HR, 2020, NEUROL SCI, V41, P1667, DOI 10.1007/s10072-020-04486-3
   Oie LR, 2020, J NEUROL NEUROSUR PS, V91, P593, DOI 10.1136/jnnp-2018-318254
   Oxley TJ, 2020, NEW ENGL J MED, V382, DOI 10.1056/NEJMc2009787
   Pons S, 2020, CRIT CARE, V24, DOI 10.1186/s13054-020-03062-7
   Radin M, 2020, THROMB HAEMOSTASIS, V120, P592, DOI 10.1055/s-0040-1705115
   Risitano AM, 2020, NAT REV IMMUNOL, V20, P343, DOI 10.1038/s41577-020-0320-7
   Sciascia S, 2014, THROMB HAEMOSTASIS, V111, P354, DOI 10.1160/TH13-06-0509
   Spence JD, 2020, CEREBROVASC DIS, V49, P451, DOI 10.1159/000509581
   Tang N, 2020, J THROMB HAEMOST, V18, P844, DOI 10.1111/jth.14768
   Thachil J, 2020, J THROMB HAEMOST, V18, P1795, DOI 10.1111/jth.14841
   Uthman IW, 2002, SEMIN ARTHRITIS RHEU, V31, P256, DOI 10.1053/sarh.2002.28303
   Wang DW, 2020, JAMA-J AM MED ASSOC, V323, P1061, DOI 10.1001/jama.2020.1585
   Yaghi S, 2020, STROKE, V51, P2002, DOI 10.1161/STROKEAHA.120.030335
   Zhang Y, 2020, NEW ENGL J MED, V382, DOI 10.1056/NEJMc2007575
   Zhou ZQ, 2020, J NEUROL, V267, P2179, DOI 10.1007/s00415-020-09929-7
   Zuo Y, 2020, SCI TRANSL MED, V12, DOI 10.1126/scitranslmed.abd3876
NR 41
TC 1
Z9 1
U1 1
U2 2
PU ELSEVIER SCIENCE INC
PI NEW YORK
PA STE 800, 230 PARK AVE, NEW YORK, NY 10169 USA
SN 0736-4679
EI 1090-1280
J9 J EMERG MED
JI J. Emerg. Med.
PD JUL
PY 2021
VL 61
IS 1
BP 29
EP 36
DI 10.1016/j.jemermed.2021.02.004
EA JUL 2021
PG 8
WC Emergency Medicine
WE Science Citation Index Expanded (SCI-EXPANDED)
SC Emergency Medicine
GA TM4LU
UT WOS:000675523300009
PM 33863570
OA Green Published
DA 2022-06-17
ER

PT J
AU Tornes, M
   McLernon, DJ
   Bachmann, MO
   Musgrave, SD
   Warburton, EA
   Potter, JF
   Myint, PK
AF Tornes, Michelle
   McLernon, David J.
   Bachmann, Max O.
   Musgrave, Stanley D.
   Warburton, Elizabeth A.
   Potter, John F.
   Myint, Phyo Kyaw
CA Anglia Stroke Clinical Network Eva
TI Hospital-Level Variations in Rates of Inpatient Urinary Tract Infections
   in Stroke
SO FRONTIERS IN NEUROLOGY
LA English
DT Article
DE stroke; health services research; acute hospitals; outcome; urinary
   tract infections
ID ACUTE ISCHEMIC-STROKE; MEDICAL COMPLICATIONS; IMPACT; CHOLESTEROL;
   PREDICTORS; PNEUMONIA; MORTALITY; OUTCOMES; COHORT; STAY
AB Background and purpose: Urinary tract infection (UTI) is one of the most common complications following stroke and has prognostic significance. UTI rates have been shown to vary between hospitals, but it is unclear whether this is due to case-mix differences or heterogeneities in care among hospitals.
   Methods: A prospective multi-center cohort study of acute stroke patients admitted to eight National Health Service (NHS) acute hospital trusts within the Anglia Stroke & Heart Clinical Network between 2009 and 2011 was conducted. We modeled the association between hospital (as a fixed-effect) and inpatient UTI using a multivariable logistic regression model, adjusting for established patient-level risk factors. We graphically and descriptively analyzed heterogeneities in hospital-level characteristics.
   Results: We included 2,241 stroke admissions in our analysis; 171 (7.6%) acquired UTI as an inpatient. UTI rates varied significantly between the eight hospitals, ranging from 3 to 11%. The hospital that had the lowest odds of UTI [odds ratio (OR) = 0.50 (95% confidence interval (CI) 0.22-.11)] in adjusted analysis, had the highest number of junior doctors and occupational therapists per five beds of all hospitals. The hospital with the highest adjusted UTI rate [OR=2.69 (1.56-4.64)] was tertiary, the largest and had the highest volume of stroke patients, lowest number of stroke unit beds per 100 admissions, and the highest number of hospital beds per CT scanner.
   Conclusions: There is hospital-level variation in post-stroke UTI. Our results suggest the potential influence of service characteristics independently of patient-level factors which may be amenable to be addressed to improve the ultimate stroke outcome.
C1 [Tornes, Michelle; Myint, Phyo Kyaw] Univ Aberdeen, Inst Appl Hlth Sci, Sch Med Med Sci & Nutr, Ageing Clin & Expt Res Grp, Aberdeen, Scotland.
   [McLernon, David J.] Univ Aberdeen, Inst Appl Hlth Sci, Sch Med Med Sci & Nutr, Med Stat Team, Aberdeen, Scotland.
   [Bachmann, Max O.; Musgrave, Stanley D.; Potter, John F.] Univ East Anglia, Norwich Med Sch, Norwich, Norfolk, England.
   [Warburton, Elizabeth A.] Addenbrookes Hosp, Cambridge, England.
   [Potter, John F.; Myint, Phyo Kyaw] Norfolk & Norwich Univ Hosp, Stroke Res Grp, Norwich, Norfolk, England.
RP Tornes, M (通讯作者)，Univ Aberdeen, Inst Appl Hlth Sci, Sch Med Med Sci & Nutr, Ageing Clin & Expt Res Grp, Aberdeen, Scotland.
EM michelle.tornes@abdn.ac.uk
RI McLernon, David/D-5167-2012
OI McLernon, David/0000-0001-8905-2429; Bachmann, Max
   Oscar/0000-0003-1770-3506
FU School of Medicine, Medical Sciences, and Nutrition, University Aberdeen
   [CF10109-38]; National Institute for Health Research (NIHR) Research for
   Patient Benefit Programme [PB-PG-1208-18240]; NIHR under its Research
   for Patient Benefit (RfPB) programme [PB-PG-120818240]; NIHR Biomedical
   Research Center award
FX MT holds a Ph.D. studentship funded by the School of Medicine, Medical
   Sciences, and Nutrition, University Aberdeen (Grant No. CF10109-38). The
   ASCNES is funded by the National Institute for Health Research (NIHR)
   Research for Patient Benefit Programme (PB-PG-1208-18240). This paper
   presents independent research funded by the NIHR under its Research for
   Patient Benefit (RfPB) programme (Grant No. PB-PG-120818240). The views
   expressed are those of the author(s) and not necessarily those of the
   NHS, the NIHR or the Department of Health. EW receives funding support
   from the NIHR Biomedical Research Center award to Cambridge.
CR Aslanyan S, 2004, EUR J NEUROL, V11, P49, DOI 10.1046/j.1468-1331.2003.00749.x
   Bowers J, 2005, POLIT ANAL, V13, P301, DOI 10.1093/pan/mpi031
   Brogan E, 2015, J CLIN NEUROSCI, V22, P92, DOI 10.1016/j.jocn.2014.05.035
   Bryan ML, 2016, EUR SOCIOL REV, V32, P3, DOI 10.1093/esr/jcv059
   Burgess NG, 2012, NEW ZEAL MED J, V125, P37
   Cavallini A, 2003, STROKE, V34, P2599, DOI 10.1161/01.STR.0000094423.34841.BB
   Feigin VL, 2017, CIRC RES, V120, P439, DOI 10.1161/CIRCRESAHA.116.308413
   Foxman B, 2003, DM-DIS MON, V49, P53, DOI 10.1067/mda.2003.7
   Ghosh KC, 2018, NEUROIMMUNOL NEUROIN, V5, P38, DOI [10.20517/2347-8659.2018.28, DOI 10.20517/2347-8659.2018.28]
   Holodinsky JK, 2018, EUR STROKE J, V3, P126, DOI 10.1177/2396987318759362
   Hong KS, 2008, EUR J NEUROL, V15, P1324, DOI 10.1111/j.1468-1331.2008.02310.x
   Indredavik B, 2008, STROKE, V39, P414, DOI 10.1161/STROKEAHA.107.489294
   Ingeman A, 2011, STROKE, V42, P3214, DOI 10.1161/STROKEAHA.110.610881
   Ingeman A, 2011, STROKE, V42, P167, DOI 10.1161/STROKEAHA.110.599738
   Iribarren C, 1998, EPIDEMIOL INFECT, V121, P335, DOI 10.1017/S0950268898001435
   Ji RJ, 2013, STROKE, V44, P3436, DOI 10.1161/STROKEAHA.113.001931
   Kwan J, 2007, ACTA NEUROL SCAND, V115, P331, DOI 10.1111/j.1600-0404.2006.00783.x
   Kwok Chun Shing, 2014, BMC Res Notes, V7, P342, DOI 10.1186/1756-0500-7-342
   Langhorne P, 2000, STROKE, V31, P1223, DOI 10.1161/01.STR.31.6.1223
   Lee M, 2007, EUR NEUROL, V58, P44, DOI 10.1159/000102166
   Li ZX, 2015, J STROKE CEREBROVASC, V24, P455, DOI 10.1016/j.jstrokecerebrovasdis.2014.09.021
   Liao CC, 2015, MEDICINE, V94, DOI 10.1097/MD.0000000000002282
   Matz K, 2006, DIABETES CARE, V29, P792, DOI 10.2337/diacare.29.04.06.dc05-1818
   Myint PK, 2011, BMC HEALTH SERV RES, V11, DOI 10.1186/1472-6963-11-50
   Myint PK, 2017, AGE AGEING, V46, P83, DOI 10.1093/ageing/afw175
   National Institute for Health and Clinical Excellence, 2016, NAT CLIN GUID STROK
   Nedeltchev K, 2005, J NEUROL NEUROSUR PS, V76, P191, DOI 10.1136/jnnp.2004.040543
   Nijboer TCW, 2018, PLOS ONE, V13, DOI 10.1371/journal.pone.0198755
   Ovbiagele Bruce, 2006, J Stroke Cerebrovasc Dis, V15, P209
   Pandian JD, 2012, J STROKE CEREBROVASC, V21, P695, DOI 10.1016/j.jstrokecerebrovasdis.2011.03.003
   Poisson SN, 2010, STROKE, V41, pE180, DOI 10.1161/STROKEAHA.109.576413
   Popovic N, 2013, J STROKE CEREBROVASC, V22, P424, DOI 10.1016/j.jstrokecerebrovasdis.2013.03.003
   Ravnskov U, 2003, QJM-INT J MED, V96, P927, DOI 10.1093/qjmed/hcg150
   Reid JM, 2008, STROKE, V39, P1090, DOI 10.1161/STROKEAHA.107.495143
   Rohweder G, 2015, STROKE, V46, P65, DOI 10.1161/STROKEAHA.114.006667
   Schisterman EF, 2009, EPIDEMIOLOGY, V20, P488, DOI 10.1097/EDE.0b013e3181a819a1
   Silver B, 2019, STROKE, V50
   Spratt N, 2003, J CLIN NEUROSCI, V10, P665, DOI 10.1016/j.jocn.2002.12.001
   Staplin N, 2017, CLIN J AM SOC NEPHRO, V12, P546, DOI 10.2215/CJN.02430316
   Stott DJ, 2009, QJM-INT J MED, V102, P243, DOI 10.1093/qjmed/hcp012
   Tirschwell D L, 1999, J Stroke Cerebrovasc Dis, V8, P336, DOI 10.1016/S1052-3057(99)80008-1
   Tong X, 2010, STROKE, V41, P980, DOI 10.1161/STROKEAHA.110.578674
   Westendorp WF, 2016, CEREBROVASC DIS, V42, P506, DOI 10.1159/000450926
   Westendorp WF, 2011, BMC NEUROL, V11, DOI 10.1186/1471-2377-11-110
   Yan TY, 2018, AM J INFECT CONTROL, V46, P402, DOI 10.1016/j.ajic.2017.10.001
NR 45
TC 0
Z9 0
U1 0
U2 1
PU FRONTIERS MEDIA SA
PI LAUSANNE
PA AVENUE DU TRIBUNAL FEDERAL 34, LAUSANNE, CH-1015, SWITZERLAND
SN 1664-2295
J9 FRONT NEUROL
JI Front. Neurol.
PD AUG 6
PY 2019
VL 10
AR 827
DI 10.3389/fneur.2019.00827
PG 11
WC Clinical Neurology; Neurosciences
WE Science Citation Index Expanded (SCI-EXPANDED)
SC Neurosciences & Neurology
GA IN8VJ
UT WOS:000478957400001
PM 31447761
OA Green Published, gold, Green Accepted
DA 2022-06-17
ER

PT J
AU Farris, BY
   Monaghan, KL
   Zheng, W
   Amend, CD
   Hu, H
   Ammer, AG
   Coad, JE
   Ren, XF
   Wan, ECK
AF Farris, Breanne Y.
   Monaghan, Kelly L.
   Zheng, Wen
   Amend, Courtney D.
   Hu, Heng
   Ammer, Amanda G.
   Coad, James E.
   Ren, Xuefang
   Wan, Edwin C. K.
TI Ischemic stroke alters immune cell niche and chemokine profile in mice
   independent of spontaneous bacterial infection
SO IMMUNITY INFLAMMATION AND DISEASE
LA English
DT Article
DE chemokines; pulmonary immunity; stroke
ID BRONCHOALVEOLAR LAVAGE FLUID; ACTIVATION; RECRUITMENT; PNEUMONIA;
   MONOCYTES; DEFENSES; LUNGS; MDC
AB Introduction Stroke-associated pneumonia (SAP) is a major cause of mortality in patients who have suffered from severe ischemic stroke. Although multifactorial in nature, stroke-induced immunosuppression plays a key role in the development of SAP. Previous studies using a murine model of transient middle cerebral artery occlusion (tMCAO) have shown that focal ischemic stroke induction results in functional defects of lymphocytes in the spleen, thymus, and peripheral blood, leading to spontaneous bacterial infection in the lungs without inoculation. However, how ischemic stroke alters immune cell niche and the expression of cytokines and chemokines in the lungs has not been fully characterized. Methods Ischemic stroke was induced in mice by tMCAO. Immune cell profiles in the brain and the lungs at 24- and 72-hour time points were compared by flow cytometric analysis. Cytokine and chemokine expression in the lungs were determined by multiplex bead arrays. Tissue damage and bacterial burden in the lungs following tMCAO were evaluated. Results Ischemic stroke increases the percentage of alveolar macrophages, neutrophils, and CD11b(+) dendritic cells, but reduces the percentage of CD4(+) T cells, CD8(+) T cells, B cells, natural killer cells, and eosinophils in the lungs. The alteration of immune cell niche in the lungs coincides with a significant reduction in the levels of multiple chemokines in the lungs, including CCL3, CCL4, CCL5, CCL17, CCL20, CCL22, CXCL5, CXCL9, and CXCL10. Spontaneous bacterial infection and tissue damage following tMCAO, however, were not observed. Conclusion This is the first report to demonstrate a significant reduction of lymphocytes and multiple proinflammatory chemokines in the lungs following ischemic stroke in mice. These findings suggest that ischemic stroke directly impacts pulmonary immunity.
C1 [Farris, Breanne Y.; Monaghan, Kelly L.; Zheng, Wen; Amend, Courtney D.; Ammer, Amanda G.; Wan, Edwin C. K.] West Virginia Univ, Sch Med, Dept Microbiol Immunol & Cell Biol, Morgantown, WV 26506 USA.
   [Hu, Heng] West Virginia Univ, Sch Med, Dept Physiol & Pharmacol, Morgantown, WV 26506 USA.
   [Hu, Heng; Ren, Xuefang] West Virginia Univ, Sch Med, Ctr Basic & Translat Stroke Res, Expt Stroke Core, Morgantown, WV 26506 USA.
   [Coad, James E.] West Virginia Univ, Sch Med, Pathol Lab Translat Med, Morgantown, WV 26506 USA.
   [Ren, Xuefang; Wan, Edwin C. K.] West Virginia Univ, Sch Med, Dept Neurosci, Morgantown, WV 26506 USA.
   [Ren, Xuefang; Wan, Edwin C. K.] West Virginia Univ, Sch Med, Rockefeller Neurosci Inst, Morgantown, WV 26506 USA.
RP Wan, ECK (通讯作者)，West Virginia Univ, Sch Med, Dept Microbiol Immunol & Cell Biol, Morgantown, WV 26506 USA.
EM edwin.wan@hsc.wvu.edu
RI ; Farris, Breanne/G-3492-2017
OI Monaghan, Kelly/0000-0002-3298-8485; Wan, Edwin/0000-0003-4783-3029;
   Farris, Breanne/0000-0002-0901-2230
FU National Institute of General Medical Sciences, National Institutes of
   Health [5U54GM104942, P20GM103434, P20GM109098, P20GM121322,
   P20RR016440, P30GM103488, S10OD016165, U57GM104942]; American Heart
   Association [16SDG31170008]; NATIONAL INSTITUTE OF GENERAL MEDICAL
   SCIENCES [P30GM103488, P20GM103434, U54GM104942, P20GM109098,
   P20GM121322] Funding Source: NIH RePORTER
FX National Institute of General Medical Sciences, National Institutes of
   Health, Grant/Award Numbers: 5U54GM104942, P20GM103434, P20GM109098,
   P20GM121322, P20RR016440, P30GM103488, S10OD016165, U57GM104942;
   American Heart Association, Grant/Award Number: 16SDG31170008
CR Austin V, 2019, SCI REP-UK, V9, DOI 10.1038/s41598-019-40392-1
   Benjamin EJ, 2017, CIRCULATION, V135, pE146, DOI 10.1161/CIR.0000000000000485
   Casson CN, 2017, PLOS PATHOG, V13, DOI 10.1371/journal.ppat.1006309
   Chamorro A, 2012, NAT REV NEUROL, V8, P401, DOI 10.1038/nrneurol.2012.98
   Chen K, 2013, ANNU REV IMMUNOL, V31, P605, DOI 10.1146/annurev-immunol-032712-100019
   Chiu NL, 2016, J STROKE CEREBROVASC, V25, P2958, DOI 10.1016/j.jstrokecerebrovasdis.2016.08.012
   Clark WM, 1997, NEUROL RES, V19, P641
   Craig A, 2009, INFECT IMMUN, V77, P568, DOI 10.1128/IAI.00832-08
   Goto Y, 2004, AM J RESP CELL MOL, V30, P620, DOI 10.1165/rcmb.2003-0312OC
   Hoffmann S, 2017, J CEREBR BLOOD F MET, V37, P3671, DOI 10.1177/0271678X16671964
   Katoh S, 2003, ALLERGY, V58, P518, DOI 10.1034/j.1398-9995.2003.00149.x
   Kishore AK, 2018, STROKE, V49, P1602, DOI 10.1161/STROKEAHA.117.020250
   Liesz A, 2015, J NEUROSCI, V35, P583, DOI 10.1523/JNEUROSCI.2439-14.2015
   Liesz A, 2009, STROKE, V40, P2849, DOI 10.1161/STROKEAHA.109.549618
   Maier IL, 2015, PLOS ONE, V10, DOI 10.1371/journal.pone.0121940
   Nicholls AJ, 2018, J LEUKOCYTE BIOL, V103, P295, DOI 10.1002/JLB.3MA0517-194RR
   Nureki S, 2005, CLIN IMMUNOL, V116, P83, DOI 10.1016/j.clim.2005.03.001
   Offner H, 2006, J CEREBR BLOOD F MET, V26, P654, DOI 10.1038/sj.jcbfm.9600217
   Palaniappan R, 2006, J IMMUNOL, V176, P2346, DOI 10.4049/jimmunol.176.4.2346
   Prass K, 2003, J EXP MED, V198, P725, DOI 10.1084/jem.20021098
   Prass K, 2006, STROKE, V37, P2607, DOI 10.1161/01.STR.0000240409.68739.2b
   Ruhnau J, 2014, STROKE, V45, P794, DOI 10.1161/STROKEAHA.113.003342
   Schulte-Herbruggen O, 2006, NEUROIMMUNOMODULAT, V13, P13, DOI 10.1159/000092109
   Stanley D, 2016, NAT MED, V22, P1277, DOI 10.1038/nm.4194
   Strieter RM, 2003, CURR OPIN INFECT DIS, V16, P193, DOI 10.1097/00001432-200306000-00002
   Sundberg JP, 2018, DIS MODEL MECH, V11, DOI 10.1242/dmm.035360
   Tsai HC, 2013, CLIN DEV IMMUNOL, DOI 10.1155/2013/267971
   Urra X, 2009, STROKE, V40, P1262, DOI 10.1161/STROKEAHA.108.532085
   Vulcano M, 2001, EUR J IMMUNOL, V31, P812, DOI 10.1002/1521-4141(200103)31:3<812::AID-IMMU812>3.0.CO;2-L
   Wong CHY, 2011, SCIENCE, V334, P101, DOI 10.1126/science.1210301
   Xiong HZ, 2016, CELL, V165, P679, DOI 10.1016/j.cell.2016.03.017
   Yamashita U, 2002, CRIT REV IMMUNOL, V22, P105
   Zhang DP, 2009, EUR J NEUROL, V16, P498, DOI 10.1111/j.1468-1331.2008.02512.x
   Zhang P, 2000, IMMUNOL REV, V173, P39, DOI 10.1034/j.1600-065X.2000.917306.x
NR 34
TC 9
Z9 10
U1 1
U2 5
PU WILEY
PI HOBOKEN
PA 111 RIVER ST, HOBOKEN 07030-5774, NJ USA
EI 2050-4527
J9 IMMUN INFLAMM DIS
JI IMMUN. INFLAMM. DIS.
PD DEC
PY 2019
VL 7
IS 4
BP 326
EP 341
DI 10.1002/iid3.277
EA NOV 2019
PG 16
WC Immunology
WE Science Citation Index Expanded (SCI-EXPANDED)
SC Immunology
GA JL3EC
UT WOS:000494309400001
PM 31691533
OA Green Published, gold
DA 2022-06-17
ER

PT J
AU Braun, T
   Juenemann, M
   Viard, M
   Meyer, M
   Fuest, S
   Reuter, I
   Kaps, M
   Prosiegel, M
   Tanislav, C
AF Braun, Tobias
   Juenemann, Martin
   Viard, Maxime
   Meyer, Marco
   Fuest, Sven
   Reuter, Iris
   Kaps, Manfred
   Prosiegel, Mario
   Tanislav, Christian
TI What is the value of fibre-endoscopic evaluation of swallowing (FEES) in
   neurological patients? Across-sectional hospital-based registry study
SO BMJ OPEN
LA English
DT Article
ID STROKE-ASSOCIATED PNEUMONIA; DYSPHAGIA; DISORDERS; MORTALITY; DISEASE;
   HEALTH; SCALE
AB Objectives Fibre-endoscopic evaluation of swallowing (FEES) to detect dysphagia is gaining more and more importance as a diagnostic tool. Therefore, we have investigated the impact of FEES in neurological patients in a clinical setting.
   Design Cross-sectional hospital-based registry.
   Setting Primary acute care in a neurological department of a German university hospital.
   Participants 241 patients with various neurological diseases who underwent FEES procedure.
   Primary and secondary outcome measures Dysphagia and related comorbidities.
   Results 267 FEES were performed in 241 patients with various neurological diagnoses. Dysphagia was diagnosed in 68.9% of the patients. In only 33.1% of the patients, appropriate oral diet was chosen prior to FEES. A relevant dysphagia occurred more often in patients with structural brain lesions (83.1 % vs 65.3%, P=0.001), patients with dysphagia had a longer hospitalisation (median 18 (IQR 12-30) vs 15 days (IQR 9.75-22.75), P=0.005) and had a higher mortality (8.4% vs 1.3%, P=0.041). When the oral diet was changed, we observed a lower pneumonia rate (36% vs 50%, P=0.051) and a lower mortality (3.7% vs 11.3%, P=0.043) in comparison to no change of oral diet. A restriction of oral diet was identified more often in older patients (median 75 years (IQR 66.3-82 years) vs median 72 years (IQR 60-79 years), P=0.01) and in patients with structural brain lesions (86.8% vs 73.1 %, P=0.05).
   Conclusion On clinical investigation, dysphagia was misjudged for the majority of the patients. FEES might help to compensate this drawback, revising the diet regime in nearly 70% of the patients.
C1 [Braun, Tobias; Juenemann, Martin; Viard, Maxime; Meyer, Marco; Fuest, Sven; Reuter, Iris; Kaps, Manfred; Tanislav, Christian] Univ Hosp Giessen & Marburg, Dept Neurol, Giessen, Germany.
   [Prosiegel, Mario] Ludwig Maximilians Univ Munchen, Inst German Linguist, Giessen, Germany.
RP Braun, T (通讯作者)，Univ Hosp Giessen & Marburg, Dept Neurol, Giessen, Germany.
EM tobias.braun@neuro.med.uni-giessen.de
OI Braun, Tobias/0000-0003-1738-2773
CR Arnold M, 2016, PLOS ONE, V11, DOI 10.1371/journal.pone.0148424
   Bax L, 2014, J STROKE CEREBROVASC, V23, pE195, DOI 10.1016/j.jstrokecerebrovasdis.2013.09.031
   Bours GJ, 2009, J ADV NURS, V65, P477, DOI 10.1111/j.1365-2648.2008.04915.x
   Bray BD, 2017, J NEUROL NEUROSUR PS, V88, P25, DOI 10.1136/jnnp-2016-313356
   Cabre M, 2010, AGE AGEING, V39, P39, DOI 10.1093/ageing/afp100
   Chen A, 2005, OTOLARYNG HEAD NECK, V132, P500, DOI 10.1016/j.otohns.2004.09.092
   Crary MA, 2005, ARCH PHYS MED REHAB, V86, P1516, DOI 10.1016/j.apmr.2004.11.049
   Dziewas R, 2003, NEUROIMAGE, V20, P135, DOI 10.1016/S1053-8119(03)00285-4
   Dziewas R, 2008, CEREBROVASC DIS, V26, P41, DOI 10.1159/000135652
   Frieling T, 2016, VISC MED, V32, P53, DOI 10.1159/000443656
   Hamdy S, 1996, NAT MED, V2, P1217, DOI 10.1038/nm1196-1217
   Hannawi Y, 2013, CEREBROVASC DIS, V35, P430, DOI 10.1159/000350199
   Heuschmann PU, 2004, ARCH INTERN MED, V164, P1761, DOI 10.1001/archinte.164.16.1761
   LACROIX AZ, 1989, PUBLIC HEALTH REP, V104, P350
   Langmore SE., 2001, ENDOSCOPIC EVALUATIO
   Andres SM, 2017, ACTA OTORRINOLAR ESP, V68, P15, DOI 10.1016/j.otorri.2016.02.001
   Muhle P, 2015, NERVENARZT, V86, P440, DOI 10.1007/s00115-014-4183-7
   Prosiegel M, 2004, Int MS J, V11, P22
   SCMIDT EV, 1988, STROKE, V19, P942, DOI 10.1161/01.STR.19.8.942
   Smithard David G, 2016, Curr Phys Med Rehabil Rep, V4, P287, DOI 10.1007/s40141-016-0137-2
   Trapl M, 2007, STROKE, V38, P2948, DOI 10.1161/STROKEAHA.107.483933
   Warnecke T, 2009, CEREBROVASC DIS, V28, P283, DOI 10.1159/000228711
   Wieseke A, 2008, GERIATR NURS, V29, P376, DOI 10.1016/j.gerinurse.2007.12.001
NR 23
TC 12
Z9 13
U1 1
U2 2
PU BMJ PUBLISHING GROUP
PI LONDON
PA BRITISH MED ASSOC HOUSE, TAVISTOCK SQUARE, LONDON WC1H 9JR, ENGLAND
SN 2044-6055
J9 BMJ OPEN
JI BMJ Open
PD MAR
PY 2018
VL 8
IS 3
AR e019016
DI 10.1136/bmjopen-2017-019016
PG 7
WC Medicine, General & Internal
WE Science Citation Index Expanded (SCI-EXPANDED); Social Science Citation Index (SSCI)
SC General & Internal Medicine
GA GH7YZ
UT WOS:000433881200083
PM 29511010
OA Green Published, gold
DA 2022-06-17
ER

PT J
AU Vart, P
   Bettencourt-Silva, JH
   Metcalf, AK
   Bowles, KM
   Potter, JF
   Myint, PK
AF Vart, Priya
   Bettencourt-Silva, Joao H.
   Metcalf, Anthony K.
   Bowles, Kristian M.
   Potter, John F.
   Myint, Phyo K.
TI Low estimated glomerular filtration rate and pneumonia in stroke
   patients: findings from a prospective stroke registry in the East of
   England
SO CLINICAL EPIDEMIOLOGY
LA English
DT Article
DE stroke; eGFR; prognosis; epidemiology
ID CHRONIC KIDNEY-DISEASE; IN-HOSPITAL MORTALITY; ACUTE ISCHEMIC-STROKE;
   MULTIPLE IMPUTATION; RISK-FACTORS; CYSTATIN-C; INFECTION; PREDICTORS;
   EPIDEMIOLOGY; CREATININE
AB Purpose: Low estimated glomerular filtration rate (eGFR) (< 60 mL/min/1.73 m(2)) is a recognized risk factor for pneumonia in general population. While pneumonia is common after stroke, the association between levels of eGFR and pneumonia in stroke patient population has not yet been examined thoroughly.
   Patients and methods: Using data of 10,329 patients from the Norfolk and Norwich Stroke Registry between January 2003 and April 2015, we examined the association of poststroke pneumonia (in-hospital and after discharge) with low eGFR and when eGFR is divided into the complete spectrum of clinically relevant categories; (>= 90) (ref.), 60-89, 45-59, 30-44, 15-30, and < 15 mL/min/1.73 m(2)).
   Results: In all, 1,519 (14.7%) developed in-hospital pneumonia and 1,037 (12.9%) developed pneumonia after hospital discharge. In age- and sex-adjusted model, low eGFR was associated with in-hospital pneumonia (subdistribution hazard ratio (sHR): 1.13; 95% CI: 1.01-1.25) and pneumonia after discharge (sHR: 1.20; 95% CI: 1.07-1.38). In fully adjusted model, association remained significant for pneumonia after hospital discharge. When eGFR was categorized in all clinically relevant categories, association with in-hospital pneumonia tended to be "U" shaped (eg, compared to eGFR >= 90, sHR for 60-89 was 0.78; 95% CI: 0.62-0.99 and for < 15 was 1.06; 95% CI: 0.71-1.60) and association with pneumonia after discharge tended to increase with decline in eGFR level such that risk was almost two fold higher at eGFR < 15 (sHR: 1.85; 95% CI: 1.01-3.51). Association for in-hospital pneumonia was driven mainly by aspiration pneumonia, whereas association in stroke survivors was predominantly for nonaspiration pneumonia.
   Conclusion: In stroke patients, low eGFR at admission was associated with pneumonia, particularly severely reduced eGFR with nonaspiration pneumonia after hospital discharge. eGFR could form the basis for identifying patients at high risk of poststroke pneumonia.
C1 [Vart, Priya; Myint, Phyo K.] Univ Aberdeen, Sch Med Med Sci & Nutr, Inst Appl Hlth Sci, Ageing Clin & Expt Res, Aberdeen, Scotland.
   [Vart, Priya] Radboud Univ Nijmegen, Med Ctr, Dept Hlth Evidence, Radboud Inst Hlth Sci, Nijmegen, Netherlands.
   [Bettencourt-Silva, Joao H.; Metcalf, Anthony K.; Bowles, Kristian M.; Potter, John F.; Myint, Phyo K.] Norfolk & Norwich Univ Hosp, Stroke Res Grp, Norwich, Norfolk, England.
   [Bettencourt-Silva, Joao H.; Metcalf, Anthony K.; Bowles, Kristian M.; Potter, John F.; Myint, Phyo K.] Univ East Anglia, Norwich Med Sch, Norwich, Norfolk, England.
RP Myint, PK (通讯作者)，Univ Aberdeen, Sch Med Med Sci & Nutr, Aging Clin & Expt Res, Room 4-013,Polwarth Bldg, Aberdeen AB25 2ZD, Scotland.
EM phyo.myint@abdn.ac.uk
RI Vart, Priya/R-3715-2017; Bettencourt-Silva, Joao H/D-6186-2013; myint,
   phyo/G-5730-2013
OI Bettencourt-Silva, Joao H/0000-0002-4562-0911; myint,
   phyo/0000-0003-3852-6158; Bowles, Kristian/0000-0003-1334-4526
CR Baxmann AC, 2008, CLIN J AM SOC NEPHRO, V3, P348, DOI 10.2215/CJN.02870707
   Bettencourt-Silva J, 2012, METHOD INFORM MED, V51, P210, DOI 10.3414/ME10-01-0069
   Chou CY, 2014, MEDICINE, V93, DOI 10.1097/MD.0000000000000174
   Dalrymple LS, 2012, AM J KIDNEY DIS, V59, P356, DOI 10.1053/j.ajkd.2011.07.012
   Emsley HC, 2008, LANCET NEUROL, V7, P341, DOI 10.1016/S1474-4422(08)70061-9
   Fagerland MW, 2012, STATA J, V12, P447, DOI 10.1177/1536867X1201200307
   Faramawi MF, 2011, EUR J EPIDEMIOL, V26, P101, DOI 10.1007/s10654-010-9534-5
   FARRELL B, 1991, J NEUROL NEUROSUR PS, V54, P1044, DOI 10.1136/jnnp.54.12.1044
   Guevara RE, 1999, AM J EPIDEMIOL, V149, P282, DOI 10.1093/oxfordjournals.aje.a009804
   Heuschmann PU, 2004, ARCH INTERN MED, V164, P1761, DOI 10.1001/archinte.164.16.1761
   Inker LA, 2012, NEW ENGL J MED, V367, P20, DOI 10.1056/NEJMoa1114248
   James MT, 2009, AM J KIDNEY DIS, V54, P24, DOI 10.1053/j.ajkd.2009.04.005
   Jann B, 2010, STATA J, V10, P46, DOI 10.1177/1536867X1001000106
   Joundi RA, 2017, STROKE, V48, P900, DOI 10.1161/STROKEAHA.116.015332
   Kafri MW, 2016, INT J CLIN PRACT, V70, P175, DOI 10.1111/ijcp.12759
   Koennecke HC, 2011, NEUROLOGY, V77, P965, DOI 10.1212/WNL.0b013e31822dc795
   Kwan J, 2007, ACTA NEUROL SCAND, V115, P331, DOI 10.1111/j.1600-0404.2006.00783.x
   Kwok CS, 2012, HEART, V98, P712, DOI 10.1136/heartjnl-2011-301076
   Kyrozis A, 2009, EUR J NEUROL, V16, P733, DOI 10.1111/j.1468-1331.2009.02580.x
   Levey AS, 2010, KIDNEY INT, V78, P19, DOI 10.1038/ki.2010.115
   Levey AS, 2009, ANN INTERN MED, V150, P604, DOI 10.7326/0003-4819-150-9-200905050-00006
   McDonald HI, 2015, AM J KIDNEY DIS, V66, P60, DOI 10.1053/j.ajkd.2014.11.027
   McDonald HI, 2014, BMJ OPEN, V4, DOI 10.1136/bmjopen-2013-004100
   MOSCONI P, 1991, EUR J EPIDEMIOL, V7, P320, DOI 10.1007/BF00144995
   National Institute of Health and Care Exchange, STORK TRANS ISCH ATT
   Office for National Statistics, UK CENS 2011
   Pedersen AB, 2017, CLIN EPIDEMIOL, V9, P157, DOI 10.2147/CLEP.S129785
   Royston P, 2011, J STAT SOFTW, V45, P1, DOI 10.18637/jss.v045.i04
   Sellars C, 2007, STROKE, V38, P2284, DOI 10.1161/STROKEAHA.106.478156
   Skull SA, 2008, EPIDEMIOL INFECT, V136, P232, DOI 10.1017/S0950268807008564
   Viasus D, 2011, NEPHROL DIAL TRANSPL, V26, P2899, DOI 10.1093/ndt/gfq798
NR 31
TC 1
Z9 2
U1 0
U2 1
PU DOVE MEDICAL PRESS LTD
PI ALBANY
PA PO BOX 300-008, ALBANY, AUCKLAND 0752, NEW ZEALAND
SN 1179-1349
J9 CLIN EPIDEMIOL
JI Clin. Epidemiol.
PY 2018
VL 10
BP 887
EP 896
DI 10.2147/CLEP.S156176
PG 10
WC Public, Environmental & Occupational Health
WE Science Citation Index Expanded (SCI-EXPANDED)
SC Public, Environmental & Occupational Health
GA GP3IJ
UT WOS:000440737300001
PM 30123001
OA Green Published, gold, Green Accepted
DA 2022-06-17
ER

PT J
AU Song, TJ
   Kim, J
AF Song, Tae-Jin
   Kim, Jinkwon
TI Effect of Statins on the Risk of Poststroke Pneumonia: National
   Population-Based Cohort Study
SO INFECTION AND DRUG RESISTANCE
LA English
DT Article
DE statin; pneumonia; infection; stroke
ID MORTALITY; STROKE; METAANALYSIS; INFLUENZA; INFECTION; HOSPITALIZATIONS;
   PROGNOSIS; REDUCTASE; KOREA
AB Purpose: Statins are widely prescribed medications for treatment of dyslipidemia and prevention of cardiovascular disease. Beyond their lipid-lowering property, statins exhibit multiple pleiotropic and antimicrobial effects. We aimed to investigate the effect of statins on the long-term risk of pneumonia after acute ischemic stroke.
   Methods: This retrospective observational research was performed using South Korean National Health Insurance Service claim data, which consist of population-based random sampling. We included patients discharged with acute ischemic stroke (163 in the ICD10) and no prior history of pneumonia. The primary outcome measure was the occurrence of pneumonia determined based on ICD10 code J09-J18. Treatment with statins during follow-up was collected as a time-dependent variable based on prescription records.
   Results: A total of 7,001 subjects with acute ischemic stroke and no prior history of pneumonia were included. During the mean 3.96-year follow-up, pneumonia occurred in 1,715 subjects (24.5%). On multivariate time-dependent Cox proportional hazard-regression analyses, significant preventive benefit of treatment with statins against pneumonia was noted (adjusted HR 0.86, 95% CI 0.77-0.97). Compared to no use of statin, adjusted HRs (95% CIs) for current use of low-intermediate high-intensity statins were 0.88 (0.78-0.99) and 0.49 (0.27-0.87), respectively.
   Conclusion: Our retrospective national cohort study found reduced risk of poststroke pneumonia with statin therapy after acute ischemic stroke. Our study suggests that treatment with statins may have a preventive effect against the common complication of poststroke pneumonia.
C1 [Song, Tae-Jin] Ewha Womans Univ, Seoul Hosp, Dept Neurol, Coll Med, Seoul 07804, South Korea.
   [Kim, Jinkwon] Yonsei Univ, Yongin Severance Hosp, Dept Neurol, Coll Med, Yongin 16995, South Korea.
   [Kim, Jinkwon] CHA Univ, CHA Bundang Med Ctr, Dept Neurol, Seongnam 13496, South Korea.
RP Kim, J (通讯作者)，Yonsei Univ, Yongin Severance Hosp, Dept Neurol, Coll Med, 363 Dongbaekjukjeon Daero, Yongin 16995, South Korea.
EM antithrombus@gmail.com
RI Kim, Jinkwon/AAR-6729-2021
OI Kim, Jinkwon/0000-0003-0156-9736; Song, Tae-Jin/0000-0002-9937-762X
FU Basic Science Research Program through the National Research Foundation
   of Korea (NRF) - Ministry of Education [NRF-2017R1D1A1B03033382]; Basic
   Science Research Program through the National Research Foundation of
   Korea - Ministry of Education [2018R1D1A1B07040959]
FX This study used NHIS-NSC data (NHIS-2019-2-059) from the NHIS. This work
   was supported by the Basic Science Research Program through the National
   Research Foundation of Korea (NRF) funded by the Ministry of Education
   (NRF-2017R1D1A1B03033382 to JK). This work was supported by a grant from
   the Basic Science Research Program through the National Research
   Foundation of Korea funded by the Ministry of Education
   (2018R1D1A1B07040959 to T-JS). The funders had no role in study design,
   data collection and analysis, the decision to publish, or preparation of
   the manuscript.
CR Armstrong JR, 2011, NEUROHOSPITALIST, V1, P85, DOI 10.1177/1941875210395775
   Azmi S, 2016, INT J INFECT DIS, V49, P87, DOI 10.1016/j.ijid.2016.05.021
   Becker K, 2013, J STROKE CEREBROVASC, V22, P66, DOI 10.1016/j.jstrokecerebrovasdis.2011.06.008
   Bjorkhem-Bergman L, 2010, PLOS ONE, V5, DOI 10.1371/journal.pone.0010702
   Blank N, 2007, J IMMUNOL, V179, P3613, DOI 10.4049/jimmunol.179.6.3613
   Brumeanu TD, 2006, CLIN IMMUNOL, V119, P1, DOI 10.1016/j.clim.2005.11.007
   Chang KC, 2002, STROKE, V33, P2670, DOI 10.1161/01.STR.0000034396.68980.39
   CHOPRA V, 2011, BMJ-BRIT MED J, V342, DOI DOI 10.1136/BMJ.D19079
   Chow OA, 2010, CELL HOST MICROBE, V8, P445, DOI 10.1016/j.chom.2010.10.005
   Danaei G, 2012, AM J EPIDEMIOL, V175, P250, DOI 10.1093/aje/kwr301
   Davis RE, 2016, INFLUENZA OTHER RESP, V10, P310, DOI 10.1111/irv.12369
   DOUGLAS I, 2011, BMJ-BRIT MED J, V342, DOI DOI 10.1136/BMJ.D164250
   El-Achkar GA, 2019, PLOS ONE, V14, DOI 10.1371/journal.pone.0216405
   Fedson DS, 2013, ANTIVIR RES, V99, P417, DOI 10.1016/j.antiviral.2013.06.018
   Franklin JM, 2017, CLIN PHARMACOL THER, V102, P924, DOI 10.1002/cpt.857
   Huang CC, 2011, CLIN THER, V33, P1365, DOI 10.1016/j.clinthera.2011.08.010
   Iwata A, 2012, CLIN EXP IMMUNOL, V168, P234, DOI 10.1111/j.1365-2249.2012.04564.x
   Kanda Hiroko, 2007, Mod Rheumatol, V17, P364, DOI 10.1007/s10165-007-0589-4
   Kang JH, 2018, PLOS ONE, V13, DOI 10.1371/journal.pone.0199981
   Kang YM, 2016, CARDIOVASC DIABETOL, V15, DOI 10.1186/s12933-016-0451-0
   Kaysen GA, 2018, J CLIN LIPIDOL, V12, P481, DOI 10.1016/j.jacl.2017.12.007
   Kim J, 2017, STROKE, V48, P2723, DOI 10.1161/STROKEAHA.117.018140
   Kim SA, 2011, J HEALTH POPUL NUTR, V29, P574
   Ko HHT, 2018, EUR J CLIN MICROBIOL, V37, P1125, DOI 10.1007/s10096-018-3227-5
   Kwok CS, 2012, EUR J CLIN PHARMACOL, V68, P747, DOI 10.1007/s00228-011-1159-4
   LACROIX AZ, 1989, PUBLIC HEALTH REP, V104, P350
   LEE J, 2017, INT J EPIDEMIOL, V46, DOI DOI 10.1093/IJE/DYW31713
   Lee Jeannie K, 2007, Ther Clin Risk Manag, V3, P685
   Lee JH, 2016, KOREAN CIRC J, V46, P658, DOI 10.4070/kcj.2016.46.5.658
   Liao WC, 2017, FRONT CELL INFECT MI, V6, DOI 10.3389/fcimb.2016.00203
   Lin SP, 2015, PLOS ONE, V10, DOI 10.1371/journal.pone.0130071
   Maniecka-Bryla I, 2018, ADV CLIN EXP MED, V27, P743, DOI 10.17219/acem/69227
   Masiero S, 2008, NEUROL SCI, V29, P139, DOI 10.1007/s10072-008-0925-2
   Novack V, 2012, CAN MED ASSOC J, V184, pE367, DOI 10.1503/cmaj.111017
   Parihar SP, 2019, NAT REV IMMUNOL, V19, P104, DOI 10.1038/s41577-018-0094-3
   Pruefer D, 2002, CIRCULATION, V106, P2104, DOI 10.1161/01.CIR.0000034048.38910.91
   Rahal EA, 2015, FRONT MICROBIOL, V6, DOI 10.3389/fmicb.2015.01474
   Rocco A, 2013, INT J STROKE, V8, P639, DOI 10.1111/j.1747-4949.2012.00822.x
   de Antonio LAR, 2011, NEUROLOGIA, V26, P150, DOI 10.1016/j.nrl.2010.07.030
   SALIVE ME, 1993, PUBLIC HEALTH REP, V108, P314
   Scheitz JF, 2015, INT J STROKE, V10, P61, DOI 10.1111/j.1747-4949.2012.00864.x
   Shimabukuro-Vornhagen A, 2008, BLOOD, V112, P1544, DOI 10.1182/blood-2008-04-149609
   Shin JY, 2017, BRIT J CLIN PHARMACO, V83, P1319, DOI 10.1111/bcp.13208
   Smith JD, 2010, J CLIN LIPIDOL, V4, P382, DOI 10.1016/j.jacl.2010.08.007
   Snapinn SM, 2005, AM STAT, V59, P301, DOI 10.1198/000313005X70371
   Song TJ, 2019, PLOS ONE, V14, DOI 10.1371/journal.pone.0216750
   Stone NJ, 2014, CIRCULATION, V129, pS1, DOI 10.1161/01.cir.0000437738.63853.7a
   Tariq R, 2018, INFECT DRUG RESIST, V11, P405, DOI 10.2147/IDR.S156475
   Thurnher M, 2012, CLIN CANCER RES, V18, P3524, DOI 10.1158/1078-0432.CCR-12-0489
   van der Meij E, 2013, PLOS ONE, V8, DOI 10.1371/journal.pone.0053882
   VANDENHOEK HL, 2011, BMJ-BRIT MED J, V343, DOI DOI 10.1136/BMJ.D728153
   Walton GM, 2016, J CLIN MED, V5, DOI 10.3390/jcm5100089
   Wang XQ, 2014, BIOMED ENVIRON SCI, V27, P786, DOI [10.3967/bes2014.11434., DOI 10.3967/BES2014.11434]
   Wilson RD, 2012, J STROKE CEREBROVASC, V21, P61, DOI 10.1016/j.jstrokecerebrovasdis.2010.05.002
   Xia DK, 2019, DRUG DES DEV THER, V13, P405, DOI 10.2147/DDDT.S187690
   YEH JJ, 2019, FRONT PHARMACOL, V10, DOI DOI 10.3389/FPHAR.2019.0088951
   Yende S, 2011, CRIT CARE MED, V39, P1871, DOI 10.1097/CCM.0b013e31821b8290
   Zeiser R, 2018, IMMUNOLOGY, V154, P69, DOI 10.1111/imm.12902
NR 58
TC 3
Z9 3
U1 1
U2 2
PU DOVE MEDICAL PRESS LTD
PI ALBANY
PA PO BOX 300-008, ALBANY, AUCKLAND 0752, NEW ZEALAND
SN 1178-6973
J9 INFECT DRUG RESIST
JI Infect. Drug Resistance
PY 2020
VL 13
BP 2689
EP 2698
DI 10.2147/IDR.S258420
PG 10
WC Infectious Diseases; Pharmacology & Pharmacy
WE Science Citation Index Expanded (SCI-EXPANDED)
SC Infectious Diseases; Pharmacology & Pharmacy
GA OF1GZ
UT WOS:000580966800001
PM 32982323
OA gold, Green Published
DA 2022-06-17
ER

PT J
AU Minnerup, J
   Wersching, H
   Brokinkel, B
   Dziewas, R
   Heuschmann, PU
   Nabavi, DG
   Ringelstein, EB
   Schabitz, WR
   Ritter, MA
AF Minnerup, Jens
   Wersching, Heike
   Brokinkel, Benjamin
   Dziewas, Rainer
   Heuschmann, Peter Ulrich
   Nabavi, Darius Guenther
   Ringelstein, Erich Bernd
   Schaebitz, Wolf-Ruediger
   Ritter, Martin Andreas
TI The impact of lesion location and lesion size on poststroke infection
   frequency
SO JOURNAL OF NEUROLOGY NEUROSURGERY AND PSYCHIATRY
LA English
DT Article
ID URINARY-TRACT-INFECTION; ACUTE ISCHEMIC-STROKE; RISK-FACTORS; PNEUMONIA;
   CARE; IMMUNODEPRESSION; PREDICTORS; TRIAL; UNIT
AB Objectives Infections in patients with stroke are common and significantly affect outcome. Various predictors of poststroke infections were determined, such as degree of neurological impairment and implementation of therapeutic interventions. The authors investigated whether stroke location and stroke size are independent risk factors for poststroke infections.
   Methods 591 patients with acute stroke who were treated on our stroke unit were included in a prospective observational study. Predefined endpoints were pneumonia, urinary-tract infection (UTI) and other infections. The OR of infections was calculated for various stroke locations, stroke lateralisation and three categories of stroke size. Logistic regression models were used to adjust for factors significantly associated with poststroke infections in a single-factor analysis.
   Results In the single-factor analysis, the left anterior cerebral artery territory was associated with pneumonia. After adjustment for relevant covariates, this association was no longer statistically significant. Stroke lateralisation showed no association with infection frequency. The largest stroke size was positively associated with pneumonia (OR 3.5, p<0.001). The smallest lesion size was significantly less associated with the occurrence of UTI (OR 0.4, p<0.01).
   Conclusion In this study, lesion size is an independent risk factor for the development of poststroke infection. Particular brain regions associated with infections could not be determined.
C1 [Minnerup, Jens; Wersching, Heike; Brokinkel, Benjamin; Dziewas, Rainer; Ringelstein, Erich Bernd; Schaebitz, Wolf-Ruediger; Ritter, Martin Andreas] Univ Munster, Dept Neurol, D-4400 Munster, Germany.
   [Heuschmann, Peter Ulrich] Charite, Ctr Stroke Res Berlin, D-13353 Berlin, Germany.
   [Nabavi, Darius Guenther] Vivantes Klinikum Neukolln, Dept Neurol, Berlin, Germany.
   [Schaebitz, Wolf-Ruediger] Evangel Krankenhaus, Bielefeld, Germany.
RP Minnerup, J (通讯作者)，Univ Klinikum Munster, Neurol Klin & Poliklin, Albert Schweitzer Str 33, D-48149 Munster, Germany.
EM minnerup@uni-muenster.de
RI Wersching, Heike/B-7775-2017; Dziewas, Rainer/AAX-9505-2020
OI Wersching, Heike/0000-0002-9706-7599; Dziewas,
   Rainer/0000-0003-1592-8461
CR Alberts MJ, 2005, STROKE, V36, P1597, DOI 10.1161/01.STR.0000170622.07210.b4
   Aslanyan S, 2004, EUR J NEUROL, V11, P49, DOI 10.1046/j.1468-1331.2003.00749.x
   BAMFORD J, 1991, LANCET, V337, P1521, DOI 10.1016/0140-6736(91)93206-O
   Bath PMW, 2007, COCHRANE DB SYST REV, DOI 10.1002/14651858.CD005207.pub3
   Dirnagl U, 2007, STROKE, V38, P770, DOI 10.1161/01.STR.0000251441.89665.bc
   Dziewas R, 2008, CEREBROVASC DIS, V26, P41, DOI 10.1159/000135652
   Ersoz M, 2007, AM J PHYS MED REHAB, V86, P734, DOI 10.1097/PHM.0b013e31813e5f96
   FASSBENDER K, 1994, STROKE, V25, P1105, DOI 10.1161/01.STR.25.6.1105
   GARNER JS, 1988, AM J INFECT CONTROL, V16, P128, DOI 10.1016/0196-6553(88)90053-3
   Harms H, 2008, PLOS ONE, V3, DOI 10.1371/journal.pone.0002158
   Hilker R, 2003, STROKE, V34, P975, DOI 10.1161/01.STR.0000063373.70993.CD
   Koch HJ, 2006, NEUROIMMUNOMODULAT, V13, P8, DOI 10.1159/000092108
   Langhorne P, 2000, STROKE, V31, P1223, DOI 10.1161/01.STR.31.6.1223
   Leys D, 2007, CEREBROVASC DIS, V23, P344, DOI 10.1159/000099133
   Meador KJ, 2004, ANN NEUROL, V55, P840, DOI 10.1002/ana.20105
   Meisel C, 2005, NAT REV NEUROSCI, V6, P775, DOI 10.1038/nrn1765
   Minnerup J, 2009, NEUROTHERAPEUTICS, V6, P43, DOI 10.1016/j.nurt.2008.10.032
   Nakajoh K, 2000, J INTERN MED, V247, P39, DOI 10.1046/j.1365-2796.2000.00565.x
   Ovbiagele Bruce, 2006, J Stroke Cerebrovasc Dis, V15, P209
   Sellars C, 2007, STROKE, V38, P2284, DOI 10.1161/STROKEAHA.106.478156
   Spratt N, 2003, J CLIN NEUROSCI, V10, P665, DOI 10.1016/j.jocn.2002.12.001
   Vargas M, 2006, STROKE, V37, P461, DOI 10.1161/01.STR.0000199138.73365.b3
   Walter U, 2007, J NEUROL, V254, P1323, DOI 10.1007/s00415-007-0520-0
   Woiciechowsky C, 1999, J MOL MED-JMM, V77, P769, DOI 10.1007/s001099900051
   2005, DEFINITION NOSOKOMIA
NR 25
TC 42
Z9 45
U1 2
U2 6
PU BMJ PUBLISHING GROUP
PI LONDON
PA BRITISH MED ASSOC HOUSE, TAVISTOCK SQUARE, LONDON WC1H 9JR, ENGLAND
SN 0022-3050
EI 1468-330X
J9 J NEUROL NEUROSUR PS
JI J. Neurol. Neurosurg. Psychiatry
PD FEB
PY 2010
VL 81
IS 2
BP 198
EP 202
DI 10.1136/jnnp.2009.182394
PG 5
WC Clinical Neurology; Psychiatry; Surgery
WE Science Citation Index Expanded (SCI-EXPANDED)
SC Neurosciences & Neurology; Psychiatry; Surgery
GA 554HX
UT WOS:000274427200016
PM 19726403
OA Green Submitted
DA 2022-06-17
ER

PT J
AU Hetze, S
   Engel, O
   Romer, C
   Mueller, S
   Dirnagl, U
   Meisel, C
   Meisel, A
AF Hetze, Susann
   Engel, Odilo
   Roemer, Christine
   Mueller, Susanne
   Dirnagl, Ulrich
   Meisel, Christian
   Meisel, Andreas
TI Superiority of preventive antibiotic treatment compared with standard
   treatment of poststroke pneumonia in experimental stroke: a bed to bench
   approach
SO JOURNAL OF CEREBRAL BLOOD FLOW AND METABOLISM
LA English
DT Article
DE antibiotic prophylaxis; brain ischemia; gait analysis; lung MRI; mouse
   model of stroke; pneumonia; stroke-induced immunodepression
ID ACUTE ISCHEMIC-STROKE; IN-HOSPITAL MORTALITY; INDUCED IMMUNODEPRESSION;
   MEDICAL COMPLICATIONS; MOUSE MODEL; INFECTION; THERAPY; INFLAMMATION;
   MECHANISMS; IMPROVES
[truncated: 2,714,511 more chars]
