# Supplementary material for: Bibliometric analysis of global research trends on post-stroke pneumonia: Current development status and research Frontiers
Source: Front Public Health. 2022 Aug 2;10:950859. doi: 10.3389/fpubh.2022.950859 (PMC9379091; doi:10.3389/fpubh.2022.950859)
Supplement: Supplementary file 1 [file Data_Sheet_1.ZIP › data/data (plain text files)/download_791_831.txt]

FN Clarivate Analytics Web of Science
VR 1.0
PT J
AU Esposito, E
   Ebner, M
   Ziemann, U
   Poli, S
AF Esposito, Elga
   Ebner, Matthias
   Ziemann, Ulf
   Poli, Sven
TI In cold blood: intraarteral cold infusions for selective brain cooling
   in stroke
SO JOURNAL OF CEREBRAL BLOOD FLOW AND METABOLISM
LA English
DT Review
DE stroke; cardiac arrest; hypothermia; intraarterial cold infusions;
   neuroprotection; selective brain cooling
ID ACUTE ISCHEMIC-STROKE; PREFERENTIAL CEREBRAL HYPOTHERMIA; NORMOVOLEMIC
   CARDIAC-ARREST; UPPER RESPIRATORY-TRACT; THEORETICAL HUMAN-MODEL; WARM
   BODY PERFUSION; SALINE INFUSION; AORTIC FLUSH; MILD HYPOTHERMIA;
   THERAPEUTIC HYPOTHERMIA
AB Hypothermia is a promising therapeutic option for stroke patients and an established: neuroprotective treatment for global cerebral ischemia after cardiac arrest. While Whole body cooling is a feasible approach in intubated and sedated patients, its application in awake stroke patients is limited by severe Side effects: Strong shivering rewarms the body and potentially worsens ischernic conditions because of increased 02 consumption. Drugs used for shivering control frequently cause sedation that increases the risk of aspiration and pneumonia. Selective brain cooling by intraarterial cold infusions (IACIs) has been proposed as an alternative strategy for patients Suffering from acute ischernic stroke. Preclinical studies arid early clinical experience indicate that IACI induce a highly selective brain temperature decrease within minutes and reach targeted hypothermia 10 to 30 fifties faster than conventional cooling methods. At the same time, body tore temperature remains largely Unaffected, thus systemic side effects are potentially diminished. This review critically discusses the limitations and side effects of current tooling techniques for neuroprotection from ischemic brain damage and summarizes the available evidence regarding advantages and potential risks of IACI:
C1 [Esposito, Elga; Ebner, Matthias; Ziemann, Ulf; Poli, Sven] Univ Tubingen, Dept Neurol & Stroke, Hertie Inst Clin Brain Res, D-72076 Tubingen, Germany.
RP Poli, S (通讯作者)，Univ Tubingen, Dept Neurol & Stroke, Hertie Inst Clin Brain Res, Hoppe Seyler Str 3, D-72076 Tubingen, Germany.
EM sven.poli@icloud.com
RI Ziemann, Ulf/AAY-9125-2020; Poli, Sven/ACY-0995-2022
OI Poli, Sven/0000-0002-0286-8781
FU C.R. Bard; BeneChill; EMCOOLs; ZOLL Medical
FX SP receives speaker's fees from C.R. Bard, BeneChill, EMCOOLs, and ZOLL
   Medical; project funding from ZOLL Medical and EMCOOLs; and receives
   supplies and equipment from BeneChill, Covidien, EMCOOLs, HVM Medical,
   Raumedic, and ZOLL Medical.
CR Abou-Chebl A, 2011, STROKE, V42, P2164, DOI 10.1161/STROKEAHA.110.613000
   Abou-Chebl A, 2010, STROKE, V41, P1175, DOI 10.1161/STROKEAHA.109.574129
   Andrews PJD, 2005, BRIT J ANAESTH, V94, P330, DOI 10.1093/bja/aei025
   Apostolakis E, 2008, ANN THORAC CARDIOVAS, V14, P138
   Bacalzo L V Jr, 1969, Biomed Sci Instrum, V5, P75
   BACALZO LV, 1971, ARCH SURG-CHICAGO, V103, P393
   Bachet J, 2002, J CARDIAC SURG, V17, P115, DOI 10.1111/j.1540-8191.2002.tb01185.x
   Behringer W, 2003, CRIT CARE MED, V31, P1523, DOI 10.1097/01.CCM.0000063450.73967.40
   Behringer W, 2000, ACAD EMERG MED, V7, P1341, DOI 10.1111/j.1553-2712.2000.tb00489.x
   Belayev L, 2001, STROKE, V32, P553, DOI 10.1161/01.STR.32.2.553
   Bell RD, 2006, NEUROCRIT CARE, V5, P21, DOI 10.1385/NCC:5:1:21
   Bernard S, 2003, RESUSCITATION, V56, P9, DOI 10.1016/S0300-9572(02)00276-9
   Bernard SA, 2002, NEW ENGL J MED, V346, P557, DOI 10.1056/NEJMoa003289
   Bligh J, 1998, J THERM BIOL, V23, P143, DOI 10.1016/S0306-4565(98)00014-X
   BUSTO R, 1987, J CEREBR BLOOD F MET, V7, P729, DOI 10.1038/jcbfm.1987.127
   Chen J, 2013, STROKE, V44, P260, DOI 10.1161/STROKEAHA.112.675462
   Choi JH, 2010, AM J NEURORADIOL, V31, P928, DOI 10.3174/ajnr.A1961
   Choi JH, 2006, STROKE, V37, P419, DOI 10.1161/01.STR.0000198808.90579.65
   Clark DL, 2007, J CEREBR BLOOD F MET, V27, P115, DOI 10.1038/sj.jcbfm.9600327
   Covaciu L, 2011, INTENS CARE MED, V37, P1277, DOI 10.1007/s00134-011-2264-7
   Daniels SK, 1998, ARCH PHYS MED REHAB, V79, P14, DOI 10.1016/S0003-9993(98)90200-3
   De Georgia MA, 2004, NEUROLOGY, V63, P312, DOI 10.1212/01.WNL.0000129840.66938.75
   Ding YC, 2003, NEUROSCI LETT, V353, P173, DOI 10.1016/j.neulet.2003.09.055
   Ding YC, 2002, STROKE, V33, P2492, DOI 10.1161/01.STR.0000028237.15541.CC
   Ding YC, 2002, J NEUROSURG, V96, P310, DOI 10.3171/jns.2002.96.2.0310
   Ding YC, 2004, NEUROSURGERY, V54, P956, DOI 10.1227/01.NEU.0000114513.96704.29
   Ding YH, 2004, NEUROSCI LETT, V372, P35, DOI 10.1016/j.neulet.2004.09.010
   DION JE, 1987, STROKE, V18, P997, DOI 10.1161/01.STR.18.6.997
   Dirks M, 2011, STROKE, V42, P1325, DOI 10.1161/STROKEAHA.110.596940
   Donnan GA, 2008, LANCET, V371, P1612, DOI 10.1016/S0140-6736(08)60694-7
   GOTO Y, 1993, NEUROSURGERY, V32, P980, DOI 10.1227/00006123-199306000-00017
   Hacke W, 2008, NEW ENGL J MED, V359, P1317, DOI 10.1056/NEJMoa0804656
   HAGERDAL M, 1975, J NEUROCHEM, V24, P311, DOI 10.1111/j.1471-4159.1975.tb11881.x
   Harris BA, 2007, BRIT J ANAESTH, V98, P93, DOI 10.1093/bja/ael308
   Harris BA, 2005, THERAPEUTIC HYPOTHER, P323
   HEISERMAN JE, 1994, AM J NEURORADIOL, V15, P1401
   Hemmen TM, 2010, STROKE, V41, P2265, DOI 10.1161/STROKEAHA.110.592295
   Hemmen TM, 2012, CRIT CARE, V16, pA13
   Holzer M, 2002, NEW ENGL J MED, V346, P549
   Hong JM, 2014, STROKE, V45, P134, DOI 10.1161/STROKEAHA.113.003143
   Horn CM, J NEUROINTER SURG
   Icoz M V, 1966, Surg Forum, V17, P403
   Jacobs SE, 2011, ARCH PEDIAT ADOL MED, V165, P692, DOI 10.1001/archpediatrics.2011.43
   Janata A, 2006, CRIT CARE MED, V34, P1769, DOI 10.1097/01.CCM.0000218816.30297.A2
   Janata A, 2007, CRIT CARE MED, V35, P2785, DOI 10.1097/01.CCM.0000288103.86029.66
   Janata A, 2010, CRIT CARE MED, V38, P1637, DOI 10.1097/CCM.0b013e3181e78b9a
   Ji YB, 2012, NEUROSURG FOCUS, V33, DOI 10.3171/2012.5.FOCUS1215
   Ji YB, 2012, NEUROL RES, V34, P657, DOI 10.1179/1743132812Y.0000000061
   Kammersgaard LP, 2000, STROKE, V31, P2251, DOI 10.1161/01.STR.31.9.2251
   Kato A, 2002, AM J PHYSIOL-GASTR L, V282, pG608, DOI 10.1152/ajpgi.00454.2001
   Kattwinkel J, 2010, CIRCULATION, V122, pS909, DOI 10.1161/CIRCULATIONAHA.110.971119
   Keller E, 2009, J NEUROSCI METH, V178, P345, DOI 10.1016/j.jneumeth.2008.12.030
   Kim F, 2005, CIRCULATION, V112, P715, DOI 10.1161/CIRCULATIONAHA.105.544528
   Kim F, 2014, JAMA-J AM MED ASSOC, V311, P45, DOI 10.1001/jama.2013.282173
   Kim JH, 2013, CURR NEUROVASC RES, V10, P134, DOI 10.2174/1567202611310020006
   Kluger MT, 1999, ANAESTHESIA, V54, P19, DOI 10.1046/j.1365-2044.1999.00642.x
   Kollmar R, 2012, NERVENARZT, V83, P1252, DOI 10.1007/s00115-012-3533-6
   Kollmar R, 2007, STROKE, V38, P1585, DOI 10.1161/STROKEAHA.106.475897
   Kollmar R, 2009, STROKE, V40, P1907, DOI 10.1161/STROKEAHA.108.530410
   Konstas AA, 2007, J APPL PHYSIOL, V102, P1329, DOI 10.1152/japplphysiol.00805.2006
   Krieger DW, 2001, STROKE, V32, P1847, DOI 10.1161/01.STR.32.8.1847
   Lees KR, 2010, LANCET, V375, P1695, DOI 10.1016/S0140-6736(10)60491-6
   Li J, 2004, NEUROL RES, V26, P677, DOI 10.1179/016164104225015903
   LOPEZ M, 1994, ANESTHESIOLOGY, V80, P780, DOI 10.1097/00000542-199404000-00009
   Luan XD, 2004, ACTA NEUROPATHOL, V107, P227, DOI 10.1007/s00401-003-0802-2
   Maier CM, 1998, STROKE, V29, P2171, DOI 10.1161/01.STR.29.10.2171
   Marion DW, 1996, CRIT CARE MED, V24, pS81
   Martin-Schild S, 2009, J STROKE CEREBROVASC, V18, P86, DOI 10.1016/j.jstrokecerebrovasdis.2008.09.015
   Martineau RJ, 1996, J CARDIOTHOR VASC AN, V10, P291, DOI 10.1016/S1053-0770(96)80253-9
   Matsuwaka R, 1998, J CARDIAC SURG, V13, P463, DOI 10.1111/j.1540-8191.1998.tb01083.x
   Mayer T, 2008, CARDIOVASC INTER RAD, V31, P1200, DOI 10.1007/s00270-008-9346-0
   McCullough JN, 1999, ANN THORAC SURG, V67, P1895, DOI 10.1016/S0003-4975(99)00441-5
   Meisel C, 2011, NEW ENGL J MED, V365, P2134, DOI 10.1056/NEJMcibr1112454
   MELLERGARD P, 1992, NEUROSURGERY, V31, P671
   MIYAKE T, 1982, RESUSCITATION, V10, P105, DOI 10.1016/0300-9572(82)90018-1
   Moomiaie RM, 2012, J NEUROINTERV SURG, V4, P130, DOI 10.1136/jnis.2010.004432
   Neimark MA, 2007, P ANN INT IEEE EMBS, P6349
   Neimark MA, 2008, J THEOR BIOL, V253, P333, DOI 10.1016/j.jtbi.2008.03.025
   Neimark MA, 2007, J APPL PHYSIOL, V103, P1837, DOI 10.1152/japplphysiol.00542.2007
   Neimark MAH, 2013, J NEUROINTERV SURG, V5, P165, DOI 10.1136/neurintsurg-2011-010150
   Nelson DA, 1998, EUR J APPL PHYSIOL O, V78, P353, DOI 10.1007/s004210050431
   O'Collins VE, 2006, ANN NEUROL, V59, P467, DOI 10.1002/ana.20741
   Ovesen C, 2013, ACTA NEUROL SCAND, V127, P399, DOI 10.1111/ane.12059
   Patel MD, 2006, AGE AGEING, V35, P273, DOI 10.1093/ageing/afj074
   Peberdy MA, 2010, CIRCULATION, V122, pS768, DOI 10.1161/CIRCULATIONAHA.110.971002
   Polderman KH, 2009, CRIT CARE MED, V37, pS186, DOI 10.1097/CCM.0b013e3181aa5241
   Polderman KH, 2009, CRIT CARE MED, V37, P1101, DOI 10.1097/CCM.0b013e3181962ad5
   Polderman KH, 2005, CRIT CARE MED, V33, P2744, DOI 10.1097/01.CCM.0000190427.88735.19
   Poli S, 2013, NEUROCRIT CARE
   Poli S, 2013, STROKE, V44, P708, DOI 10.1161/STROKEAHA.112.672923
   Qureshi AI, 2000, NEUROSURGERY, V46, P1360, DOI 10.1097/00006123-200006000-00014
   Qureshi AI, 2000, NEUROSURGERY, V46, P1344, DOI 10.1097/00006123-200006000-00012
   Romanovsky AA, 2007, AM J PHYSIOL-REG I, V292, pR37, DOI 10.1152/ajpregu.00668.2006
   Rumana CS, 1998, CRIT CARE MED, V26, P562, DOI 10.1097/00003246-199803000-00032
   Schratter A, 2010, ACTA ANAESTH SCAND, V54, P206, DOI 10.1111/j.1399-6576.2009.02113.x
   Selker R G, 1976, Surg Neurol, P173
   Sessler DI, 2009, CRIT CARE MED, V37, pS203, DOI 10.1097/CCM.0b013e3181aa5568
   Slotboom J, 2007, J APPL PHYSIOL, V102, P1303, DOI 10.1152/japplphysiol.00105.2007
   Slotboom J, 2004, NEURORADIOLOGY, V46, P923, DOI 10.1007/s00234-004-1286-z
   Song W, 2013, NEUROL SCI, V34, P479, DOI 10.1007/s10072-012-1064-3
   Springborg JB, 2013, NEUROCRIT CARE, V18, P400, DOI 10.1007/s12028-012-9806-x
   Sukstanskii AL, 2007, EUR J APPL PHYSIOL, V101, P41, DOI 10.1007/s00421-007-0452-5
   Takano H, 2000, EUR J CARDIO-THORAC, V18, P262, DOI 10.1016/S1010-7940(00)00516-9
   Tissier R, 2012, CARDIOVASC RES, V94, P217, DOI 10.1093/cvr/cvr315
   VALERI CR, 1995, CRIT CARE MED, V23, P698, DOI 10.1097/00003246-199504000-00019
   van der Worp HB, 2007, BRAIN, V130, P3063, DOI 10.1093/brain/awm083
   van der Worp HB, 2010, J CEREBR BLOOD F MET, V30, P1079, DOI 10.1038/jcbfm.2010.44
   van der Worp HB, 2010, PLOS MED, V7, DOI 10.1371/journal.pmed.1000245
   Wang H, 2004, J NEUROSURG, V100, P272, DOI 10.3171/jns.2004.100.2.0272
   Weihs W, 2012, AM J EMERG MED, V30, P643, DOI 10.1016/j.ajem.2011.03.002
   Wolf S, 2010, NEUROCRIT CARE, V12, P346, DOI 10.1007/s12028-009-9317-6
   Wolfson S K Jr, 1965, Surg Forum, V16, P409
   WOLFSON S K Jr, 1964, Surg Forum, V15, P415
   WOLFSON SK, 1973, J SURG RES, V14, P449, DOI 10.1016/0022-4804(73)90053-X
   WOLFSON SK, 1965, SURGERY, V57, P846
   Wolfson SK, 1963, PHYSIOLOGIST, V6, P298
   Woods RJ, 1999, J TRAUMA, V47, P1028, DOI 10.1097/00005373-199912000-00007
   Wu TC, 2013, LANCET NEUROL, V12, P275, DOI 10.1016/S1474-4422(13)70013-9
   Wu XR, 2006, CIRCULATION, V113, P1974, DOI 10.1161/CIRCULATIONAHA.105.587204
   Yenari M, 2008, STROKE, V39, P2910, DOI 10.1161/STROKEAHA.108.514471
   ZAGER RA, 1986, AM J PHYSIOL, V251, pF87, DOI 10.1152/ajprenal.1986.251.1.F87
   Zhao H, 2007, J CEREBR BLOOD F MET, V27, P1879, DOI 10.1038/sj.jcbfm.9600540
   Zhao H, 2011, STROKE RES TREAT, V2011, DOI 10.4061/2011/131834
   Zhao WH, 2009, NEUROL RES, V31, P43, DOI 10.1179/174313208X327982
NR 124
TC 43
Z9 47
U1 0
U2 17
PU SAGE PUBLICATIONS INC
PI THOUSAND OAKS
PA 2455 TELLER RD, THOUSAND OAKS, CA 91320 USA
SN 0271-678X
EI 1559-7016
J9 J CEREBR BLOOD F MET
JI J. Cereb. Blood Flow Metab.
PD MAY
PY 2014
VL 34
IS 5
BP 743
EP 752
DI 10.1038/jcbfm.2014.29
PG 10
WC Endocrinology & Metabolism; Hematology; Neurosciences
WE Science Citation Index Expanded (SCI-EXPANDED)
SC Endocrinology & Metabolism; Hematology; Neurosciences & Neurology
GA AG5AE
UT WOS:000335430700002
PM 24517972
OA Green Published, Bronze
DA 2022-06-17
ER

PT J
AU Liao, CC
   Chang, PY
   Yeh, CC
   Hu, CJ
   Wu, CH
   Chen, TL
AF Liao, C. C.
   Chang, P. Y.
   Yeh, C. C.
   Hu, C. J.
   Wu, C. H.
   Chen, T. L.
TI Outcomes after surgery in patients with previous stroke
SO BRITISH JOURNAL OF SURGERY
LA English
DT Article
ID POPULATION-BASED COHORT; PERIPROSTHETIC JOINT INFECTION; NONCARDIAC
   SURGERY; RISK-FACTORS; RETROSPECTIVE COHORT; ADVERSE OUTCOMES;
   POSTOPERATIVE MORTALITY; MEDICAL COMPLICATIONS; SURGICAL-PATIENTS;
   SURVIVAL
AB Background: Limited information is available on the association between a medical history of stroke and postoperative outcomes. This study investigated the outcomes following non-neurological surgery in patients with previous stroke.
   Methods: Using Taiwan's National Health Insurance Research Database, a nationwide cohort study was conducted of patients who underwent non-neurological surgery between 2008 and 2010 with a medical history of stroke in the 24-month period before operation. Patients who had non-neurological surgeries without previous stroke were selected as controls by the propensity score-matched pair method. Thirty-day postoperative complications and in-hospital mortality were compared between the two groups.
   Results: Some 1 426 795 adults underwent major inpatient non-neurological surgery, of whom 45 420 had a medical history of previous stroke. Patients with previous stroke who underwent surgery had an increased risk of postoperative pneumonia, septicaemia, acute renal failure, acute myocardial infarction, pulmonary embolism and 30-day in-hospital mortality (adjusted rate ratio (RR) 1.79, 95 per cent c.i. 1.61 to 1.99). Compared with controls, patients with previous stroke due to intracerebral haemorrhage (RR 3.41, 2.97 to 3.91), and those who were treated in intensive care (RR 2.55, 2.24 to 2.90) or underwent neurosurgery (RR 2.49, 2.12 to 2.92), had an increased 30-day in-hospital mortality rate. Postoperative mortality also increased with stroke-related co-morbidities, and with stroke 1-6 months before surgery (RR 3.31, 2.91 to 3.75).
   Conclusion: Patients with previous stroke had a higher risk of adverse postoperative outcomes; their 30-day in-hospital mortality rate was nearly twice that of patients without previous stroke.
C1 [Liao, C. C.; Chen, T. L.] Taipei Med Univ Hosp, Dept Anaesthesiol, Taipei 11031, Taiwan.
   [Liao, C. C.; Chen, T. L.] Taipei Med Univ Hosp, Hlth Policy Res Ctr, Taipei 11031, Taiwan.
   [Liao, C. C.; Hu, C. J.; Wu, C. H.; Chen, T. L.] Taipei Med Univ, Sch Med, Taipei, Taiwan.
   [Hu, C. J.] Taipei Med Univ, Shuang Ho Hosp, Dept Neurol, Taipei, Taiwan.
   [Wu, C. H.] Taipei Med Univ, Shuang Ho Hosp, Dept Surg, Taipei, Taiwan.
   [Chang, P. Y.] Natl Tainan Inst Nursing, Dept Eldercare, Tainan, Taiwan.
   [Yeh, C. C.] China Med Univ Hosp, Dept Surg, Taichung, Taiwan.
   [Liao, C. C.] China Med Univ, Coll Chinese Med, Sch Chinese Med, Taichung, Taiwan.
   [Yeh, C. C.] Univ Illinois, Dept Surg, Chicago, IL 60680 USA.
RP Chen, TL (通讯作者)，Taipei Med Univ Hosp, Dept Anaesthesiol, 252 Wuxing St, Taipei 11031, Taiwan.
EM tlc@tmu.edu.tw
RI Yeh, Chun Chieh/I-4893-2019
OI Yeh, Chun Chieh/0000-0001-6753-7564
FU National Science Council, Taiwan [NSC102-2314-B-038-021-MY3]
FX C.H.W. and T.L.C. contributed equally to this publication. This study is
   based in part on data obtained from the Taiwan National Health Insurance
   Research Database provided by the Bureau of National Health Insurance,
   Department of Health, and managed by the National Health Research
   Institutes, Taiwan. The interpretation and conclusions contained herein
   do not represent those of the above-mentioned organizations. This work
   was supported by the National Science Council, Taiwan
   (NSC102-2314-B-038-021-MY3).
CR Bottle A, 2013, ANESTHESIOLOGY, V118, P885, DOI 10.1097/ALN.0b013e3182815912
   Bozic KJ, 2012, J BONE JOINT SURG AM, V94A, P794, DOI 10.2106/JBJS.K.00072
   Bozic KJ, 2012, CLIN ORTHOP RELAT R, V470, P130, DOI 10.1007/s11999-011-2043-3
   Chang CC, 2013, BRIT J SURG, V100, P684, DOI 10.1002/bjs.9065
   Cheng CL, 2011, PHARMACOEPIDEM DR S, V20, P236, DOI 10.1002/pds.2087
   Chou YC, 2012, J REHABIL MED, V44, P319, DOI 10.2340/16501977-0935
   Deiwick M, 1997, THORAC CARDIOV SURG, V45, P119, DOI 10.1055/s-2007-1013702
   Feigin VL, 2007, LANCET NEUROL, V6, P94, DOI 10.1016/S1474-4422(07)70007-8
   Gupta PK, 2011, J AM COLL SURGEONS, V212, P301, DOI 10.1016/j.jamcollsurg.2010.11.003
   Hata Mitsumasa, 2002, Ann Thorac Cardiovasc Surg, V8, P354
   Hu CJ, 2012, WORLD J SURG, V36, P2051, DOI 10.1007/s00268-012-1609-x
   Koennecke HC, 2011, NEUROLOGY, V77, P965, DOI 10.1212/WNL.0b013e31822dc795
   Kudoh A, 2005, ANESTH ANALG, V101, P1867, DOI 10.1213/01.ANE.0000184123.67853.86
   Kumar S, 2010, LANCET NEUROL, V9, P105, DOI 10.1016/S1474-4422(09)70266-2
   Langhorne P, 2000, STROKE, V31, P1223, DOI 10.1161/01.STR.31.6.1223
   Lee S, 2011, BMJ OPEN, V1, DOI 10.1136/bmjopen-2011-000269
   Liao CC, 2014, MAYO CLIN PROC, V89, P163, DOI 10.1016/j.mayocp.2013.09.019
   Liao CC, 2013, ANN SURG, V257, P433, DOI 10.1097/SLA.0b013e31827b9b25
   Liao CC, 2012, PLOS ONE, V7, DOI 10.1371/journal.pone.0031527
   Maithel SK, 2006, AM J NEPHROL, V26, P612, DOI 10.1159/000098150
   Mickleborough LL, 1996, J THORAC CARDIOV SUR, V112, P1250, DOI 10.1016/S0022-5223(96)70138-1
   Mui KW, 2011, J VASC SURG, V54, P785, DOI 10.1016/j.jvs.2011.03.251
   O'Donnell MJ, 2010, LANCET, V376, P112, DOI 10.1016/S0140-6736(10)60834-3
   Sanders RD, 2012, ANN SURG, V255, P901, DOI 10.1097/SLA.0b013e31824c438d
   Strong K, 2007, LANCET NEUROL, V6, P182, DOI 10.1016/S1474-4422(07)70031-5
   Wang IK, 2011, STROKE, V42, P716, DOI 10.1161/STROKEAHA.110.594523
   Wijeysundera DN, 2008, LANCET, V372, P562, DOI 10.1016/S0140-6736(08)61121-6
   Wijeysundera DN, 2011, BMJ-BRIT MED J, V342, DOI 10.1136/bmj.d3695
   Wijeysundera DN, 2010, BRIT MED J, V340, DOI 10.1136/bmj.b5526
   Yeh CC, 2013, DIABETES CARE, V36, P3216, DOI 10.2337/dc13-0770
NR 30
TC 23
Z9 23
U1 0
U2 14
PU WILEY
PI HOBOKEN
PA 111 RIVER ST, HOBOKEN 07030-5774, NJ USA
SN 0007-1323
EI 1365-2168
J9 BRIT J SURG
JI Br. J. Surg.
PD NOV
PY 2014
VL 101
IS 12
BP 1616
EP 1622
DI 10.1002/bjs.9639
PG 7
WC Surgery
WE Science Citation Index Expanded (SCI-EXPANDED)
SC Surgery
GA AQ6HQ
UT WOS:000342911800022
PM 25224956
OA Green Submitted
DA 2022-06-17
ER

PT J
AU Liesz, A
   Hagmann, S
   Zschoche, C
   Adamek, J
   Zhou, W
   Sun, L
   Hug, A
   Zorn, M
   Dalpke, A
   Nawroth, P
   Veltkamp, R
AF Liesz, Arthur
   Hagmann, Sebastien
   Zschoche, Carolin
   Adamek, Johanna
   Zhou, Wei
   Sun, Li
   Hug, Andreas
   Zorn, Markus
   Dalpke, Alexander
   Nawroth, Peter
   Veltkamp, Roland
TI The Spectrum of Systemic Immune Alterations After Murine Focal Ischemia
   Immunodepression Versus Immunomodulation
SO STROKE
LA English
DT Article
DE brain ischemia; immune response; leukocytes; cytokines; bacterial
   infection
ID CEREBRAL-ARTERY OCCLUSION; REGULATORY T-CELLS; EXPERIMENTAL STROKE;
   ACTIVATION; CYTOKINES
AB Background and Purpose-Therapeutic modification of the postischemic immune processes is a key target of current experimental stroke research. For successful translation into the clinical setting, experimental studies must account for the impact of different strokes on the immune system including susceptibility to infection. Herein, we characterize the impact of 3 ischemia models on systemic immunological and microbiological parameters.
   Methods-In C57Bl/6 mice (n = 235), the middle cerebral artery was occluded (MCAO) either permanently by distal coagulation or transiently by an intraluminal filament for 30 minutes or 90 minutes. Differential leukocyte counts were performed in blood and lymphatic organs. Lymphocyte subpopulations and apoptotic cells were characterized by flow cytometry. Blood cytokine concentrations were measured by ELISA. Microbiological cultures were grown from blood and lung samples.
   Results-Only extensive infarcts induced leukopenia 24 hours, 3 days and 7 days after MCAO and decreased lymphocyte counts in spleen, lymph nodes and thymus. In contrast, small infarcts led to no significant changes in differential blood count or reduction of overall cell counts in lymphatic organs. Splenic lymphocyte apoptosis and blood cytokine production was significantly increased after extensive lesions compared to mild ischemia. Hypothermia and weight loss occurred only in mice with large infarcts which also suffered from pneumonia and sepsis. In contrast to infarct size, location and side of the infarct did not affect physiological parameters and immune cell alterations.
   Conclusions-Postischemic systemic immunomodulation and infectious complications differ substantially among stroke models. Translational studies of immunomodulatory therapies for stroke must account for this heterogeneity. (Stroke. 2009; 40: 2849-2858.)
C1 [Liesz, Arthur; Hagmann, Sebastien; Zschoche, Carolin; Adamek, Johanna; Zhou, Wei; Sun, Li; Hug, Andreas; Veltkamp, Roland] Heidelberg Univ, Dept Neurol, D-69120 Heidelberg, Germany.
   [Zorn, Markus; Nawroth, Peter] Heidelberg Univ, Dept Internal Med, D-69120 Heidelberg, Germany.
   [Dalpke, Alexander] Heidelberg Univ, Dept Hyg & Med Microbiol, D-69120 Heidelberg, Germany.
RP Veltkamp, R (通讯作者)，Heidelberg Univ, Dept Neurol, Neuenheimer Feld 400, D-69120 Heidelberg, Germany.
EM Roland.Veltkamp@med.uni-heidelberg.de
RI Hug, Andreas/O-5508-2014; Liesz, Arthur/AAT-7147-2021
OI Hug, Andreas/0000-0002-7764-1813; Liesz, Arthur/0000-0002-9069-2594
FU MWK Baden-Wurttemberg; Else Kroner-Fresenius Stiftung;
   Else-Kroner-Memorial Research Scholarship
FX This work was supported by grants from MWK Baden-Wurttemberg and the
   Else Kroner-Fresenius Stiftung (to R. V.). R. V. is also supported by a
   Else-Kroner-Memorial Research Scholarship.
CR Danton GH, 2003, J NEUROPATH EXP NEUR, V62, P127, DOI 10.1093/jnen/62.2.127
   del Zoppo G, 2000, BRAIN PATHOL, V10, P95
   Dirnagl U, 2004, E SCHERING RES FDN W, V47, P87
   Dirnagl U, 2007, STROKE, V38, P770, DOI 10.1161/01.STR.0000251441.89665.bc
   Ferrarese C, 1999, J CEREBR BLOOD F MET, V19, P1004, DOI 10.1097/00004647-199909000-00008
   Hurn PD, 2007, J CEREBR BLOOD F MET, V27, P1798, DOI 10.1038/sj.jcbfm.9600482
   Koch HJ, 2006, NEUROIMMUNOMODULAT, V13, P8, DOI 10.1159/000092108
   Li FH, 1999, STROKE, V30, P2464, DOI 10.1161/01.STR.30.11.2464
   Liesz A, 2009, NAT MED, V15, P192, DOI 10.1038/nm.1927
   LONGA EZ, 1989, STROKE, V20, P84, DOI 10.1161/01.STR.20.1.84
   Meisel C, 2005, NAT REV NEUROSCI, V6, P775, DOI 10.1038/nrn1765
   Nemzek JA, 2001, INFLAMM RES, V50, P523, DOI 10.1007/PL00000229
   Offner H, 2006, J CEREBR BLOOD F MET, V26, P654, DOI 10.1038/sj.jcbfm.9600217
   Offner H, 2006, J IMMUNOL, V176, P6523, DOI 10.4049/jimmunol.176.11.6523
   Perera MN, 2006, J CLIN NEUROSCI, V13, P1, DOI 10.1016/j.jocn.2005.07.005
   Prass K, 2003, J EXP MED, V198, P725, DOI 10.1084/jem.20021098
   Schroeter M, 2005, NEUROMOL MED, V7, P183, DOI 10.1385/NMM:7:3:183
   Vogel J, 1999, STROKE, V30, P1134, DOI 10.1161/01.STR.30.5.1134
   Wang Q, 2007, J NEUROIMMUNOL, V184, P53, DOI 10.1016/j.jneuroim.2006.11.014
NR 19
TC 110
Z9 116
U1 0
U2 8
PU LIPPINCOTT WILLIAMS & WILKINS
PI PHILADELPHIA
PA TWO COMMERCE SQ, 2001 MARKET ST, PHILADELPHIA, PA 19103 USA
SN 0039-2499
EI 1524-4628
J9 STROKE
JI Stroke
PD AUG
PY 2009
VL 40
IS 8
BP 2849
EP 2858
DI 10.1161/STROKEAHA.109.549618
PG 10
WC Clinical Neurology; Peripheral Vascular Disease
WE Science Citation Index Expanded (SCI-EXPANDED)
SC Neurosciences & Neurology; Cardiovascular System & Cardiology
GA 475UN
UT WOS:000268387000031
PM 19443795
OA Bronze
DA 2022-06-17
ER

PT J
AU Pu, XH
   Chen, XF
   Ye, JL
AF Pu, Xuehua
   Chen, Xiaofeng
   Ye, Jilu
TI Effect of nasopharyngeal snorkel on respiratory function in patients
   with stroke
SO BIOMEDICAL RESEARCH-INDIA
LA English
DT Article
DE Nasopharyngeal snorkel; Oropharyngeal snorkel; Tracheal intubationm;
   Pulmonary infection
ID MEDICAL COMPLICATIONS; ISCHEMIC-STROKE; SLEEP-APNEA; PNEUMONIA;
   MORTALITY; AIRWAY
AB Stroke causes significant mortality and morbidity. The clinical value of the nasopharyngeal snorkel was investigated in stroke patients with disorders of consciousness. A total of 155 stroke patients were randomly divided into two groups: a nasopharyngeal snorkel was used in the treatment group (n=78) and an oropharyngeal snorkel was used in the control group (n=77). The PaO2 and PCO2 of both groups improved 30 minutes after placement of the nasopharyngeal or oropharyngeal snorkel, with a reduction of systolic blood pressure (SBP), diastolic blood pressure (DBP), and heart rate (HR). The improvements in PCO2 was significant in the nasopharyngeal snorkel group (40.9 +/- 3.3) compared with oropharyngeal snorkel group (47.8 +/- 5.3) (P<0.05). Tracheal intubation was carried out in 15 (19.2%) patients in the nasopharyngeal snorkel group compared with 31 (40.3%) patients in the oropharyngeal snorkel group. Pulmonary infection occurred in 11 (14.1%) patients in the nasopharyngeal snorkel group and 19 (24.7%) patients in the oropharyngeal snorkel group. The incidence of tracheal intubation and pulmonary infection were significantly lower in the nasopharyngeal group (P<0.05). The placement of a nasopharyngeal snorkel was an effective treatment for upper airway obstruction in stroke patients.
C1 [Pu, Xuehua; Chen, Xiaofeng; Ye, Jilu] Taizhou Peoples Hosp, Dept Intens Care Unit, Taizhou 225300, Peoples R China.
RP Ye, JL (通讯作者)，Taizhou Peoples Hosp, Dept Intens Care Unit, Taizhou 225300, Peoples R China.
CR Andriolo BNG, 2015, COCHRANE DB SYST REV, DOI 10.1002/14651858.CD007271.pub3
   Buckley FP, 2001, CLIN ANESTH, P1035
   Chinese Thoracic Society, 2006, ZHONGHUA JIE HE HE H, V29, P651
   Coplin WM, 2000, AM J RESP CRIT CARE, V161, P1530, DOI 10.1164/ajrccm.161.5.9905102
   Fell D, 2001, TXB ANAESTHESIA, P464
   Go AS, 2013, CIRCULATION, V127, pE6, DOI 10.1161/CIR.0b013e31828124ad
   Hong KS, 2010, STROKE, V41, P1758, DOI 10.1161/STROKEAHA.109.576066
   Huo Hong, 2010, Zhonghua Er Bi Yan Hou Tou Jing Wai Ke Za Zhi, V45, P382
   Ingeman A, 2011, STROKE, V42, P3214, DOI 10.1161/STROKEAHA.110.610881
   Jenkins K, 2002, CAN J ANAESTH, V49, P850, DOI 10.1007/BF03017419
   Ji RJ, 2013, STROKE, V44, P3436, DOI 10.1161/STROKEAHA.113.001931
   Johnson KG, 2010, J CLIN SLEEP MED, V6, P131
   Katzan IL, 2003, NEUROLOGY, V60, P620, DOI 10.1212/01.WNL.0000046586.38284.60
   Kumar AR, 2015, J LARYNGOL OTOL, V129, P2, DOI 10.1017/S0022215114003119
   Kumar Sandeep, 2010, Lancet Neurol, V9, P105, DOI 10.1016/S1474-4422(09)70266-2
   Lees Kennedy R, 2010, Lancet, V375, P1695, DOI 10.1016/S0140-6736(10)60491-6
   Li SH, 2013, CHINESE MED J-PEKING, V126, P4674, DOI 10.3760/cma.j.issn.0366-6999.20132156
   NAHMIAS JS, 1988, CHEST, V94, P1142, DOI 10.1378/chest.94.6.1142
   Navalesi P, 2008, CRIT CARE MED, V36, P2986, DOI 10.1097/CCM.0b013e31818b35f2
   Rofes L, 2011, GASTROENT RES PRACT, V2011, DOI 10.1155/2011/818979
   Sacchetti ML, 2014, MED HYPOTHESES, V83, P217, DOI 10.1016/j.mehy.2014.04.026
   Shakib K, 2010, BRIT J ORAL MAX SURG, V48, P386, DOI 10.1016/j.bjoms.2009.06.229
   Tong X, 2010, STROKE, V41, P980, DOI 10.1161/STROKEAHA.110.578674
   Walcott BP, 2014, J STROKE CEREBROVASC, V23, P1024, DOI 10.1016/j.jstrokecerebrovasdis.2013.08.019
   Westendorp WF, 2011, BMC NEUROL, V11, DOI 10.1186/1471-2377-11-110
   Yeh SJ, 2011, J NEUROL SCI, V306, P38, DOI 10.1016/j.jns.2011.04.001
NR 26
TC 0
Z9 0
U1 0
U2 1
PU ALLIED ACAD
PI LONDON
PA 40 BLOOMSBURY WAY, LOWER GROUND FLR, LONDON, WC1A 2SE, ENGLAND
SN 0970-938X
EI 0976-1683
J9 BIOMED RES-INDIA
JI Biomed. Res.-India
PY 2016
VL 27
IS 3
BP 929
EP 933
PG 5
WC Engineering, Biomedical; Medicine, Research & Experimental
WE Science Citation Index Expanded (SCI-EXPANDED)
SC Engineering; Research & Experimental Medicine
GA EC9HT
UT WOS:000388456100060
DA 2022-06-17
ER

PT J
AU Su, J
   Qiou, YM
   Chen, ZH
   Yan, C
AF Su, J
   Qiou, YM
   Chen, ZH
   Yan, C
TI Feasibility and safety of moderate hypothermia after acute ischemic
   stroke
SO INTERNATIONAL JOURNAL OF DEVELOPMENTAL NEUROSCIENCE
LA English
DT Article
DE hypothermia; intracranial pressure; stroke; ischemic; treatment outcome
ID CEREBRAL-ARTERY INFARCTION; MILD HYPOTHERMIA; INTENSIVE-CARE
AB Background and purpose: Moderate hypothermia decreases ischemic damage in experimental stroke models. This multicenter study was performed to evaluate (1) the safety and feasibility of moderate hypothermia and (2) its potential to reduce intracranial hypertension in acute stroke patients.
   Methods: Fifty prospective patients with cerebral infarction involving at least the complete middle cerebral artery (MCA) territory treated with moderate hypothermia were evaluated. Hypothermia was induced with the use of cooling blankets as well as alcohol and ice bags within 22 +/- 9 h after stroke onset and maintained for 24-72 h; subsequently, patients passively rewarmed over a mean duration of 17 h. Outcome was assessed at 4 weeks and at 3 months.
   Results: Time required for cooling to <33 Cdegrees varied from 3.5 to 11 h. The most frequent complications of hypothermic therapy were thrombocytopenia (70%), bradycardia (62%), and pneumonia (48%). Four patients (8%) died during hypothermia as a result of severe coagulopathy, cardiac failure, or uncontrollable intracranial hypertension. An additional 15 patients (30%) died during or after rewarming because of rebound increase in intracranial pressure (ICP) and fatal herniation. A shorter (<16 h) rewarming period was associated with a more pronounced rise of ICP. Elevated ICP values were significantly reduced under hypothermia.
   Conclusions: Moderate hypothermia is feasible in patients with acute stroke, although it is associated with several side effects. Most deaths occur during rewarming as a result of excessive ICP rise. Our preliminary observation that a longer duration of the rewarming period limits the ICP increase remains to be confirmed in future studies. (C) 2003 ISDN. Published by Elsevier Ltd. All rights reserved.
C1 Med Coll Yang Zhou Univ, Dept Med, Yangzhou 225001, Peoples R China.
   Shanghai Med Univ 2, Ren Ji Hosp, Dept Neurosurg, Shanghai 200001, Peoples R China.
   Shanghai Med Univ 2, Dept Med, Shanghai 200020, Peoples R China.
RP Su, J (通讯作者)，Med Coll Yang Zhou Univ, Dept Med, Yangzhou 225001, Peoples R China.
CR Berrouschot J, 1998, INTENS CARE MED, V24, P620, DOI 10.1007/s001340050625
   CHEVRET S, 1993, INTENS CARE MED, V19, P256, DOI 10.1007/BF01690545
   Hacke W, 1996, ARCH NEUROL-CHICAGO, V53, P309, DOI 10.1001/archneur.1996.00550040037012
   Kammersgaard LP, 2000, STROKE, V31, P2251, DOI 10.1161/01.STR.31.9.2251
   MAHER J, 1993, CEREBROVAS BRAIN MET, V5, P277
   Sagher O, 1997, J NEUROSURG, V87, P431, DOI 10.3171/jns.1997.87.3.0431
   Schwab S, 1998, STROKE, V29, P2461, DOI 10.1161/01.STR.29.12.2461
   SHIOZAKI T, 1993, J NEUROSURG, V79, P363, DOI 10.3171/jns.1993.79.3.0363
   SPEZIALI G, 1994, J SURG RES, V57, P80, DOI 10.1006/jsre.1994.1114
   VALERY L, 2002, J CLIN NEUROSCI, V9, P502
   vonKnobelsdorff G, 1997, J NEUROSURG ANESTH, V9, P128, DOI 10.1097/00008506-199704000-00004
   XUE D, 1992, BRAIN RES, V587, P66, DOI 10.1016/0006-8993(92)91428-H
NR 12
TC 15
Z9 18
U1 2
U2 7
PU PERGAMON-ELSEVIER SCIENCE LTD
PI OXFORD
PA THE BOULEVARD, LANGFORD LANE, KIDLINGTON, OXFORD OX5 1GB, ENGLAND
SN 0736-5748
J9 INT J DEV NEUROSCI
JI Int. J. Dev. Neurosci.
PD OCT
PY 2003
VL 21
IS 6
BP 353
EP 356
DI 10.1016/S0736-5748(03)00070-4
PG 4
WC Developmental Biology; Neurosciences
WE Science Citation Index Expanded (SCI-EXPANDED)
SC Developmental Biology; Neurosciences & Neurology
GA 720BZ
UT WOS:000185242400008
PM 12927584
DA 2022-06-17
ER

PT J
AU Enz, VCQ
   Vaz, ARC
   Nunes, MCD
   Rosa, MD
   Nunes, JD
   Marques, JM
   Santos, RS
AF Quevedo Enz, Vivian Chamorra
   Czelusniak Vaz, Amanda Rachel
   de Alencar Nunes, Maria Cristina
   Rosa, Marcelo de Oliveira
   Nunes, Janaina de Alencar
   Marques, Jair Mendes
   Santos, Rosane Sampaio
TI Accuracy of Acoustic Evaluation of Swallowing as a Diagnostic Method of
   Dysphagia in Individuals Affected by Stroke: Preliminary Analysis
SO DYSPHAGIA
LA English
DT Review; Early Access
DE Acoustics; Data Reliability; Dysphagia; Doppler Effect; Stroke;
   Swallowing Disorders
ID PENETRATION-ASPIRATION; CERVICAL AUSCULTATION; RELIABILITY; MANAGEMENT;
   PNEUMONIA; VALIDITY; DOPPLER; SOUNDS; SIGNS; RISK
AB After a stroke, more than half of the patients have some kind of disability, and dysphagia is frequently found. Cervical auscultation by Doppler sonar is an innovative technique with gain of credibility in the clinical evaluation of swallowing. To verify the diagnostic accuracy of Doppler sonar along with the DeglutiSom (R) software as an auxiliary method in the evaluation of oropharyngeal dysphagia in patients after stroke. The research is a cross-sectional, uncontrolled, blind, quantitative study with systematic random sampling. Patients from inpatient and outpatient units of a reference hospital with a stroke care unit were concomitantly submitted to both Doppler sonar and Fiberoptic Endoscopic Evaluation of Swallowing (FEES (R)). Seventy-three audio files collected from 26 patients through Doppler sonar were analyzed using DeglutiSom (R) software and confronted with the FEES (R) report, regarding three food consistencies offered to them during the exam. The study showed that the Doppler sonar correctly identified, among all the analyzed files, those that actually presented tracheal aspiration as well as it effectively identified patients who did not aspirate. The Youden index of 0.91 corroborates this information, showing a promising accuracy in detecting tracheal aspiration in the studied sample. The study evaluates the diagnostic accuracy of Doppler sonar, showing that it can be used as a valuable tool in the diagnosis of tracheal aspiration in patients after stroke. It is important to emphasize that the identification of residue by this method requires further studies. Also, larger sample size and more than one blind evaluator should be considered in future researches to increase the reliability of the proposed method.
C1 [Quevedo Enz, Vivian Chamorra; Czelusniak Vaz, Amanda Rachel; de Alencar Nunes, Maria Cristina; Marques, Jair Mendes; Santos, Rosane Sampaio] Univ Tuiuti Parana, Postgrad Program Commun Disorders, Curitiba, Parana, Brazil.
   [Rosa, Marcelo de Oliveira] Univ Tecnol Fed Parana, Acad Dept Electrotech, Curitiba, Parana, Brazil.
   [Nunes, Janaina de Alencar] Univ Fed Espirito Santo, Hlth Sci Ctr, Dept Speech Therapy, Vitoria, ES, Brazil.
   [Quevedo Enz, Vivian Chamorra] Anne Frank 2410,AP 34 Hauer, BR-81650020 Curitiba, AP, Brazil.
RP Enz, VCQ (通讯作者)，Univ Tuiuti Parana, Postgrad Program Commun Disorders, Curitiba, Parana, Brazil.; Enz, VCQ (通讯作者)，Anne Frank 2410,AP 34 Hauer, BR-81650020 Curitiba, AP, Brazil.
EM vivianquevedo1@gmail.com
RI de Oliveira Rosa, Marcelo/M-5405-2015; Sampaio Santos,
   Rosane/A-1597-2017
OI de Oliveira Rosa, Marcelo/0000-0002-8885-7003; de Alencar Nunes,
   Janaina/0000-0001-8561-5052; de Alencar nunes, Maria
   Cristina/0000-0001-5882-7527; Sampaio Santos, Rosane/0000-0001-6400-5706
CR Alnassar M, 2011, PEDIATR RADIOL, V41, P317, DOI 10.1007/s00247-010-1834-0
   American Speech-Language-Hearing Association, FREQUENTLY ASKED QUE
   American Speech-Language-Hearing Association-Asha, AER DIS
   [Anonymous], DIRETRIZES METODOLOG
   [Anonymous], 2018, WORLD STROKE ORG ANN
   Benfield JK, 2020, J CLIN NURS, V29, P1527, DOI 10.1111/jocn.15192
   Bhattacharyya N, 2003, OTOLARYNG HEAD NECK, V129, P632, DOI 10.1016/S0194-5998(03)00633-8
   Bolzan Geovana de Paula, 2013, Rev. CEFAC, V15, P455
   Borr C, 2007, DYSPHAGIA, V22, P225, DOI 10.1007/s00455-007-9078-3
   Bray BD, 2017, J NEUROL NEUROSUR PS, V88, P25, DOI 10.1136/jnnp-2016-313356
   Cagliari Cibele Fontoura, 2009, Braz. j. otorhinolaryngol., V75, P706
   Carvalho CF, 2008, CIENC RURAL, V38, P872, DOI 10.1590/S0103-84782008000300047
   Cichero JAY, 2002, DYSPHAGIA, V17, P40, DOI 10.1007/s00455-001-0100-X
   Lagos HNC, 2013, INT ARCH OTORHINOLAR, V17, P383, DOI 10.1055/s-0033-1353369
   Curtis JA, 2021, DYSPHAGIA, V36, P207, DOI 10.1007/s00455-020-10131-0
   Dudik JM, 2015, IEEE T HUM-MACH SYST, V45, P465, DOI 10.1109/THMS.2015.2408615
   Eltringham SA, 2020, DYSPHAGIA, V35, P735, DOI 10.1007/s00455-019-10061-6
   Eltringham SA, 2018, CEREBROVASC DIS, V46, P97, DOI 10.1159/000492730
   Falcão Ilka Veras, 2004, Rev. Bras. Saude Mater. Infant., V4, P95, DOI 10.1590/S1519-38292004000100009
   Furkim AM., 2014, TRATADO EVALUACION M
   GORDON C, 1987, BRIT MED J, V295, P411, DOI 10.1136/bmj.295.6595.411
   Gozzer MM, 2020, CODAS, V32, DOI 10.1590/2317-1782/20192018216
   Hammond CAS, 2009, CHEST, V135, P769, DOI 10.1378/chest.08-1122
   Heart and Stroke Foundation, 2014, STROK MONTH REP
   Hey C, 2015, DYSPHAGIA, V30, P418, DOI 10.1007/s00455-015-9616-3
   Hinchey JA, 2005, STROKE, V36, P1972, DOI 10.1161/01.STR.0000177529.86868.8d
   Hinds NP, 1998, QJM-MON J ASSOC PHYS, V91, P829, DOI 10.1093/qjmed/91.12.829
   Intercollegiate Stroke Working Party, 2016, NAT CLIN GUID STROK
   Kishore AK, 2015, STROKE, V46, P1202, DOI 10.1161/STROKEAHA.114.007843
   Kwon SH, 2017, DYSPHAGIA, V32, P721, DOI 10.1007/s00455-017-9796-0
   LANDIS JR, 1977, BIOMETRICS, V33, P159, DOI 10.2307/2529310
   Langmore S E, 1988, Dysphagia, V2, P216, DOI 10.1007/BF02414429
   LANGMORE SE, 1991, ANN OTO RHINOL LARYN, V100, P678
   Leslie P, 2004, DYSPHAGIA, V19, P231, DOI 10.1007/s00455-004-0007-4
   Madalozzo Barbara, 2017, Rev. CEFAC, V19, P350, DOI 10.1590/1982-0216201719312316
   Malthez ALMC, 2009, CARACTERIZACAO TRANS
   Martino R, 2005, STROKE, V36, P2756, DOI 10.1161/01.STR.0000190056.76543.eb
   Martino R, 2009, STROKE, V40, P555, DOI 10.1161/STROKEAHA.107.510370
   McCullough GH, 2001, J COMMUN DISORD, V34, P55, DOI 10.1016/S0021-9924(00)00041-1
   Taveira KVM, 2018, BRAZ J OTORHINOLAR, V84, P638, DOI 10.1016/j.bjorl.2017.12.008
   Murray J, 1996, DYSPHAGIA, V11, P99, DOI 10.1007/BF00417898
   ODDERSON IR, 1995, ARCH PHYS MED REHAB, V76, P1130, DOI 10.1016/S0003-9993(95)80121-9
   Pernambuco LA, 2014, TRATADO ESPECIALIDAD, P7
   Perry L, 2001, DYSPHAGIA, V16, P7, DOI 10.1007/s004550000047
   Perry L, 2001, J CLIN NURS, V10, P474, DOI 10.1046/j.1365-2702.2001.00502.x
   Puerari VR., 2011, THESIS U FEDERAL RIO
   Rosenbek JC, 1996, DYSPHAGIA, V11, P93, DOI 10.1007/BF00417897
   Santos RS, 2021, QUANDO ATO DEGLUTIR
   Santos RS., 2006, ARQ INT OTORRINOLARI, V10, P182
   SEJDIĆ Ervin, 2020, Arq. Gastroenterol., V57, P343, DOI [10.1590/s0004-2803.202000000-66, 10.1590/S0004-2803.202000000-66]
   Sejdic E, 2009, IEEE T BIO-MED ENG, V56, P1090, DOI 10.1109/TBME.2008.2010504
   Sherman V, 2018, DYSPHAGIA, V33, P662, DOI 10.1007/s00455-018-9885-8
   Takahashi Koji, 1994, Dysphagia, V9, P54
   TEASDALE G, 1974, LANCET, V2, P81
   Vaz ARC, 2020, PROTOCOLO ANAL ACUST
   YOUDEN WJ, 1950, CANCER-AM CANCER SOC, V3, P32, DOI 10.1002/1097-0142(1950)3:1<32::AID-CNCR2820030106>3.0.CO;2-3
NR 56
TC 0
Z9 0
U1 3
U2 4
PU SPRINGER
PI NEW YORK
PA ONE NEW YORK PLAZA, SUITE 4600, NEW YORK, NY, UNITED STATES
SN 0179-051X
EI 1432-0460
J9 DYSPHAGIA
JI Dysphagia
DI 10.1007/s00455-021-10358-5
EA SEP 2021
PG 12
WC Otorhinolaryngology
WE Science Citation Index Expanded (SCI-EXPANDED)
SC Otorhinolaryngology
GA UY2ES
UT WOS:000701342800001
PM 34586494
DA 2022-06-17
ER

PT J
AU Cao, QQ
   Zhou, SY
   Cai, BY
   Wang, Q
   Zhang, J
   Shi, RF
   Liu, KT
   Liu, XF
   Xu, GL
AF Cao, Qinqin
   Zhou, Shuyu
   Cai, Biyang
   Wang, Qing
   Zhang, Jun
   Shi, Ruifeng
   Liu, Keting
   Liu, Xinfeng
   Xu, Gelin
TI The impacts of premorbid hypertension treatment on functional outcomes
   of ischemic stroke
SO JOURNAL OF THE NEUROLOGICAL SCIENCES
LA English
DT Article
DE Hypertension; Risk factors; Functional outcomes; Ischemic stroke
ID SYSTOLIC BLOOD-PRESSURE; CONSECUTIVE PATIENTS; 1ST-EVER STROKE;
   MORTALITY; REGISTRY; CHINA; PREDICTORS; SURVIVAL; RISK; CARE
AB Background and purpose: The low rate of hypertension control is a major cause for the high rate of stroke morbidity and mortality in China. This study aimed to evaluate the impacts of premorbid hypertension treatment on the functional outcomes in patients with acute ischemic stroke and hypertension.
   Methods: Patients with first-ever ischemic stroke and hypertension were screened from Nanjing Stroke Registry Program for eligibility. Functional outcomes were followed at 3 months with modified Rankin Scale (mRS). A good functional outcome was defined as mRS <= 2. Potential factors associated with good functional outcomes were analyzed with multivariate logistic regression.
   Results: A total of 660 patients with both ischemic stroke and hypertension were included, of whom 284 (43.0%) were on antihypertensives before stroke. In univariate analysis, more patients with hypertension treatments had good outcomes than those without (47.7% vs 31.0%, P = 0.0001). After adjusted for age, heart diseases, baseline stroke severity, systolic blood pressure at admission, pneumonia, intravenous thrombolysis, and hospital stay, multivariate logistic regression indicated that premorbid hypertension treatment was related to an increased likelihood of good functional outcomes (OR: 2.21, 95% CI: 130 to 3.74, P = 0.003).
   Conclusions: Less than half of the Chinese patients with hypertension were on drug treatment prior to stroke onset. Lack of premorbid hypertension treatment may have deteriorated functional outcomes of stroke. These findings emphasized the importance of improving hypertension treatment in Chinese, especially in whom at high risk of cerebrovascular diseases. (C) 2016 Elsevier B.V. All rights reserved.
C1 [Cao, Qinqin; Zhou, Shuyu; Cai, Biyang; Wang, Qing; Zhang, Jun; Shi, Ruifeng; Liu, Xinfeng; Xu, Gelin] Nanjing Univ, Dept Neurol, Jinling Hosp, Sch Med, 305 East Zhongshan Rd, Nanjing 210002, Jiangsu, Peoples R China.
   [Liu, Keting] Southern Med Univ, Dept Neurol, Jinling Hosp, Nanjing, Jiangsu, Peoples R China.
RP Xu, GL (通讯作者)，Nanjing Univ, Dept Neurol, Jinling Hosp, Sch Med, 305 East Zhongshan Rd, Nanjing 210002, Jiangsu, Peoples R China.
EM gelinxu@nju.edu.cn
RI liu, kt/AFU-9413-2022
OI Cai, Biyang/0000-0002-5440-7813; Xu, Gelin/0000-0002-6194-0341
FU National Natural Science Foundation of China [81571143, 81530038];
   Jiangsu Nature Science Foundation [BE2013713]
FX This study was supported partly by the National Natural Science
   Foundation of China (81571143 to GX, 81530038 to XL) and the Jiangsu
   Nature Science Foundation (BE2013713 to GX). Authors thank research
   nurses and interviewers for their help in gathering or typing in the raw
   data.
CR Appelros P, 2003, STROKE, V34, P122, DOI 10.1161/01.STR.0000047852.05842.3C
   Appelros P, 2002, STROKE, V33, P2357, DOI 10.1161/01.STR.0000030318.99727.FA
   Black HR, 1997, ARCH INTERN MED, V157, P2413
   Bornstein NM, 1996, STROKE, V27, P1770, DOI 10.1161/01.STR.27.10.1770
   Carter AM, 2007, STROKE, V38, P1873, DOI 10.1161/STROKEAHA.106.474569
   Dickinson CJ, 2003, CURR OPIN NEPHROL HY, V12, P91, DOI 10.1097/00041552-200301000-00015
   Finlayson O, 2011, NEUROLOGY, V77, P1338, DOI 10.1212/WNL.0b013e31823152b1
   Fuentes B, 2010, J HYPERTENS, V28, P575, DOI 10.1097/HJH.0b013e3283350f50
   Grabska K, 2013, CLIN EXP HYPERTENS, V35, P141, DOI 10.3109/10641963.2012.702834
   Grube MM, 2013, PLOS ONE, V8, DOI 10.1371/journal.pone.0075719
   Hu G, 2005, STROKE, V36, P2538, DOI 10.1161/01.STR.0000190894.30964.75
   Jia Q, 2011, STROKE, V42, P2758, DOI 10.1161/STROKEAHA.111.621649
   Kim J, 2014, J HYPERTENS, V32, P904, DOI 10.1097/HJH.0000000000000098
   Klungel OH, 2000, STROKE, V31, P420, DOI 10.1161/01.STR.31.2.420
   Lawes CMM, 2004, STROKE, V35, P1024, DOI 10.1161/01.STR.0000126208.14181.DD
   LI SC, 1985, NEUROLOGY, V35, P1708, DOI 10.1212/WNL.35.12.1708
   Lin MP, 2015, STROKE, V46, P1307, DOI 10.1161/STROKEAHA.115.008821
   Liu LP, 2011, STROKE, V42, P3651, DOI 10.1161/STROKEAHA.111.635755
   Liu XF, 2006, CEREBROVASC DIS, V22, P130, DOI 10.1159/000093241
   Moulin T, 1997, EUR NEUROL, V38, P10, DOI 10.1159/000112896
   Ovbiagele B, 2005, NEUROLOGY, V65, P851, DOI 10.1212/01.wnl.0000175984.29283.6d
   Prabhakaran S, 2015, JAMA-J AM MED ASSOC, V313, P1451, DOI 10.1001/jama.2015.3058
   Safar ME, 2003, DRUGS, V63, P45, DOI 10.2165/00003495-200363991-00006
   Tanaka R, 2013, J NEUROL SCI, V332, P45, DOI 10.1016/j.jns.2013.06.010
   Wu YF, 2008, CIRCULATION, V118, P2679, DOI 10.1161/CIRCULATIONAHA.108.788166
   Yu AYX, 2009, CEREBROVASC DIS, V27, P398, DOI 10.1159/000207444
   Zhong CK, 2014, PLOS ONE, V9, DOI 10.1371/journal.pone.0107498
NR 27
TC 4
Z9 5
U1 0
U2 4
PU ELSEVIER SCIENCE BV
PI AMSTERDAM
PA PO BOX 211, 1000 AE AMSTERDAM, NETHERLANDS
SN 0022-510X
EI 1878-5883
J9 J NEUROL SCI
JI J. Neurol. Sci.
PD APR 15
PY 2016
VL 363
BP 1
EP 4
DI 10.1016/j.jns.2016.02.020
PG 4
WC Clinical Neurology; Neurosciences
WE Science Citation Index Expanded (SCI-EXPANDED)
SC Neurosciences & Neurology
GA DJ3AW
UT WOS:000374078200001
PM 27000211
DA 2022-06-17
ER

PT J
AU Lahiri, S
   Mayer, SA
   Fink, ME
   Lord, AS
   Rosengart, A
   Mangat, HS
   Segal, AZ
   Claassen, J
   Kamel, H
AF Lahiri, Shouri
   Mayer, Stephan A.
   Fink, Matthew E.
   Lord, Aaron S.
   Rosengart, Axel
   Mangat, Halinder S.
   Segal, Alan Z.
   Claassen, Jan
   Kamel, Hooman
TI Mechanical Ventilation for Acute Stroke: A Multi-state Population-Based
   Study
SO NEUROCRITICAL CARE
LA English
DT Article
DE Mechanical ventilation; Stroke; Outcome; Ischemic; Intracerebral
   hemorrhage; Subarachnoid hemorrhage
ID HEMISPHERIC ISCHEMIC-STROKE; INTRACEREBRAL HEMORRHAGE; PROGNOSIS; RISK
AB Mechanical ventilation is frequently performed in patients with ischemic stroke (IS), intracerebral hemorrhage (ICH), and subarachnoid hemorrhage (SAH). In this study, we used statewide administrative claims data to examine the rates of use, associated conditions, and in-hospital mortality rates for mechanically ventilated stroke patients.
   We used statewide administrative claims data from three states and ICD-9-CM codes to identify patients admitted with stroke and those who received mechanical ventilation and tracheostomy. Descriptive statistics and exact 95 % confidence intervals were used to report rates of mechanical ventilation, tracheostomy, and in-hospital mortality. Logistic regression analysis was performed to identify conditions associated with mechanical ventilation based on previously described risk factors.
   798,255 hospital admissions for stroke were identified. 12.5 % of these patients underwent mechanical ventilation. This rate varied by stroke type: 7.9 % for IS, 29.9 % for ICH, and 38.5 % for SAH. Increased age was associated with a decreased risk of receiving mechanical ventilation (RR per decade, 0.91). Of stroke patients who underwent mechanical ventilation, 16.3 % received a tracheostomy. Mechanical ventilation was more likely to occur in association with status epilepticus (RR, 5.1), pneumonia (RR, 4.9), sepsis (RR, 3.6), and hydrocephalus (RR, 3.3). In-hospital mortality rate for mechanically ventilated stroke patients was 52.7 % (46.8 % for IS, 61.0 % for ICH, and 54.6 % for SAH).
   In this large population-based sample, over half of mechanically ventilated stroke patients died in the hospital despite the fact that younger patients were more likely to receive mechanical ventilation. Future studies are indicated to elucidate mechanical ventilation strategies to optimize long-term outcomes after severe stroke.
C1 [Lahiri, Shouri; Fink, Matthew E.; Mangat, Halinder S.; Segal, Alan Z.; Claassen, Jan; Kamel, Hooman] NYP Columbia, New York, NY 10032 USA.
   [Lahiri, Shouri; Fink, Matthew E.; Mangat, Halinder S.; Segal, Alan Z.; Claassen, Jan; Kamel, Hooman] Weill Cornell Med Ctr, New York, NY USA.
   [Mayer, Stephan A.] Icahn Sch Med Mt Sinai, Inst Crit Care Med, New York, NY 10029 USA.
   [Lord, Aaron S.] NYU, Dept Neurol, Langone Med Ctr, New York, NY 10016 USA.
   [Rosengart, Axel] Cedars Sinai Med Ctr, Neurocrit Care Serv, Dept Neurol, Beverly Hills, CA USA.
   [Rosengart, Axel] Cedars Sinai Med Ctr, Neurocrit Care Serv, Dept Neurosurg, Beverly Hills, CA USA.
   [Rosengart, Axel] Cedars Sinai Med Ctr, Neurocrit Care Serv, Dept Biomed Sci, Beverly Hills, CA USA.
RP Lahiri, S (通讯作者)，NYP Columbia, New York, NY 10032 USA.
EM sl3657@cumc.columbia.edu
RI Mangat, HALINDER/AAN-9153-2020; Lahiri, Shouri/AAG-8724-2021; Kamel,
   Hooman/AGG-9071-2022; Claassen, Jan/AAA-5451-2020
OI Mangat, HALINDER/0000-0003-3426-2001; Lord, Aaron/0000-0001-8755-7773
CR Agency for Healthcare Research and Quality, HCUP METH SER METH I
   Berrouschot J, 2000, CRIT CARE MED, V28, P2956, DOI 10.1097/00003246-200008000-00045
   BURTIN P, 1994, INTENS CARE MED, V20, P32, DOI 10.1007/BF02425052
   De Coster C, 2008, MED CARE, V46, P627, DOI 10.1097/MLR.0b013e3181649439
   ElAd B, 1996, NEUROLOGY, V47, P657, DOI 10.1212/WNL.47.3.657
   GROTTA J, 1995, NEUROLOGY, V45, P640, DOI 10.1212/WNL.45.4.640
   Gujjar AR, 1998, NEUROLOGY, V51, P447, DOI 10.1212/WNL.51.2.447
   JORGENSEN HS, 1995, ANN NEUROL, V38, P45, DOI 10.1002/ana.410380110
   Mayer SA, 2000, STROKE, V31, P2346, DOI 10.1161/01.STR.31.10.2346
   Roch A, 2003, CRIT CARE MED, V31, P2651, DOI 10.1097/01.CCM.0000094222.57803.B4
   Santoli F, 2001, INTENS CARE MED, V27, P1141, DOI 10.1007/s001340100998
   Tirschwell DL, 2002, STROKE, V33, P2465, DOI 10.1161/01.STR.0000032240.28636.BD
   Wijdicks EFM, 1997, MAYO CLIN PROC, V72, P210, DOI 10.4065/72.3.210
   Zhang J, 1998, JAMA-J AM MED ASSOC, V280, P1690, DOI 10.1001/jama.280.19.1690
   Zhu HF, 2008, NEUROLOGY, V71, P283, DOI 10.1212/01.wnl.0000318278.41347.94
NR 15
TC 37
Z9 41
U1 0
U2 5
PU HUMANA PRESS INC
PI TOTOWA
PA 999 RIVERVIEW DRIVE SUITE 208, TOTOWA, NJ 07512 USA
SN 1541-6933
EI 1556-0961
J9 NEUROCRIT CARE
JI Neurocrit. Care
PD AUG
PY 2015
VL 23
IS 1
BP 28
EP 32
DI 10.1007/s12028-014-0082-9
PG 5
WC Critical Care Medicine; Clinical Neurology
WE Science Citation Index Expanded (SCI-EXPANDED)
SC General & Internal Medicine; Neurosciences & Neurology
GA CN8FJ
UT WOS:000358674600005
PM 25487123
DA 2022-06-17
ER

PT J
AU Pruss, H
   Tedeschi, A
   Thiriot, A
   Lynch, L
   Loughhead, SM
   Stutte, S
   Mazo, IB
   Kopp, MA
   Brommer, B
   Blex, C
   Geurtz, LC
   Liebscher, T
   Niedeggen, A
   Dirnagl, U
   Bradke, F
   Volz, MS
   DeVivo, MJ
   Chen, YY
   von Andrian, UH
   Schwab, JM
AF Pruess, Harald
   Tedeschi, Andrea
   Thiriot, Aude
   Lynch, Lydia
   Loughhead, Scott M.
   Stutte, Susanne
   Mazo, Irina B.
   Kopp, Marcel A.
   Brommer, Benedikt
   Blex, Christian
   Geurtz, Laura-Christin
   Liebscher, Thomas
   Niedeggen, Andreas
   Dirnagl, Ulrich
   Bradke, Frank
   Volz, Magdalena S.
   DeVivo, Michael J.
   Chen, Yuying
   von Andrian, Ulrich H.
   Schwab, Jan M.
TI Spinal cord injury-induced immunodeficiency is mediated by a
   sympathetic-neuroendocrine adrenal reflex
SO NATURE NEUROSCIENCE
LA English
DT Article
ID IMMUNE-DEFICIENCY SYNDROME; NERVOUS-SYSTEM; STRESS HORMONES;
   INNERVATION; LEVEL; INFECTIONS; STROKE; SPLEEN; INFLAMMATION; RESPONSES
AB Acute spinal cord injury (SCI) causes systemic immunosuppression and life-threatening infections, thought to result from noradrenergic overactivation and excess glucocorticoid release via hypothalamus-pituitary-adrenal axis stimulation. Instead of consecutive hypothalamus-pituitary-adrenal axis activation, we report that acute SCI in mice induced suppression of serum norepinephrine and concomitant increase in cortisol, despite suppressed adrenocorticotropic hormone, indicating primary (adrenal) hypercortisolism. This neurogenic effect was more pronounced after high-thoracic level (Th1) SCI disconnecting adrenal gland innervation, compared with low-thoracic level (Th9) SCI. Prophylactic adrenalectomy completely prevented SCI-induced glucocorticoid excess and lymphocyte depletion but did not prevent pneumonia. When adrenalectomized mice were transplanted with denervated adrenal glands to restore physiologic glucocorticoid levels, the animals were completely protected from pneumonia. These findings identify a maladaptive sympathetic-neuroendocrine adrenal reflex mediating immunosuppression after SCI, implying that therapeutic normalization of the glucocorticoid and catecholamine imbalance in SCI patients could be a strategy to prevent detrimental infections.
C1 [Pruess, Harald; Thiriot, Aude; Lynch, Lydia; Loughhead, Scott M.; Stutte, Susanne; Mazo, Irina B.; von Andrian, Ulrich H.] Harvard Med Sch, Div Immunol, Dept Microbiol & Immunobiol, Boston, MA 02115 USA.
   [Pruess, Harald; Kopp, Marcel A.; Brommer, Benedikt; Blex, Christian; Geurtz, Laura-Christin; Dirnagl, Ulrich; Schwab, Jan M.] Charite Univ Med Berlin, Dept Neurol & Expt Neurol, Clin & Expt Spinal Cord Injury Res Neuroparaplegi, Berlin, Germany.
   [Pruess, Harald; Kopp, Marcel A.; Brommer, Benedikt; Blex, Christian; Geurtz, Laura-Christin; Dirnagl, Ulrich; Schwab, Jan M.] Humboldt Univ, Free Univ Berlin, Berlin, Germany.
   [Pruess, Harald; Kopp, Marcel A.; Brommer, Benedikt; Blex, Christian; Geurtz, Laura-Christin; Dirnagl, Ulrich; Schwab, Jan M.] Berlin Inst Hlth, Berlin, Germany.
   [Pruess, Harald; Dirnagl, Ulrich] German Ctr Neurodegenerat Dis DZNE, Berlin, Germany.
   [Tedeschi, Andrea; Brommer, Benedikt] Harvard Med Sch, Ctr Life Sci, Boston Childrens Hosp, FM Kirby Neurobiol Ctr, Boston, MA USA.
   [Tedeschi, Andrea; Bradke, Frank] German Ctr Neurodegenerat Dis DZNE, Bonn, Germany.
   [Tedeschi, Andrea] Ohio State Univ, Wexner Med Ctr, Ctr Brain & Spinal Cord Repair, Dept Neurosci,Neurol Inst, Columbus, OH 43210 USA.
   [Stutte, Susanne] Ludwig Maximilians Univ Munchen, Biomed Ctr, Inst Immunol, Martinsried, Germany.
   [Liebscher, Thomas; Niedeggen, Andreas] Trauma Hosp Berlin, Treatment Ctr Spinal Cord Injuries, Berlin, Germany.
   [Volz, Magdalena S.] Charite Univ Med Berlin, Dept Gastroenterol Infectiol & Rheumatol, Berlin, Germany.
   [DeVivo, Michael J.; Chen, Yuying] Univ Alabama Birmingham, Dept Phys Med & Rehabil, Natl Spinal Cord Injury Stat Ctr, Birmingham, AL USA.
   [Schwab, Jan M.] Ohio State Univ, Ctr Brain & Spinal Cord Repair, Dept Phys Med & Rehabil, Dept Neurol & Neurosci,Wexner Med Ctr,Neurol Inst, Columbus, OH USA.
RP von Andrian, UH (通讯作者)，Harvard Med Sch, Div Immunol, Dept Microbiol & Immunobiol, Boston, MA 02115 USA.
EM uva@hms.harvard.edu
RI Kopp, Marcel/AAX-3960-2020; Lynch, Lydia/ABD-5598-2021
OI Kopp, Marcel/0000-0001-6832-9599; Bradke, Frank/0000-0002-0345-3772;
   Schwab, Jan/0000-0001-6784-4919; Liebscher, Thomas/0000-0002-6025-6564;
   Dirnagl, Ulrich/0000-0003-0755-6119; Pruss, Magdalena
   Sarah/0000-0002-4522-7482; Brommer, Benedikt/0000-0003-3362-9780
FU German Academic Exchange Service (DAAD) [D/10/43923]; German Research
   Foundation (DFG) [PR 1274/2-1, STU 528/1-1, CRC-914]; German Research
   Foundation (Cluster of Excellence NeuroCure); Wings for Life Spinal Cord
   Research Foundation [WfL-DE-006/12]; Else Kroner Fresenius Stiftung;
   German legal accident insurance (DGUV); Era-Net-NEURON Program of the
   European Union; NIDILRR [90SI5020]; Ohio State University Discovery
   Theme; W.E. Hunt & C.M. Curtis Endowment; National Institute on
   Disability, Independent Living, and Rehabilitation Research (NIDILRR)
   [90DP0083]; US Department of Health and Human Services; HMS Center for
   Immune Imaging; NIH [AI112521, AR068383]
FX We thank P. Popovich for critically reading the manuscript and
   insightful suggestions. We are grateful for the excellent technical help
   of D. Brandl, L. Mosch, C. Josties and I. Przesdzing. This work has been
   supported by grants from the German Academic Exchange Service (DAAD,
   D/10/43923) and German Research Foundation (DFG, PR 1274/2-1 to H.P.;
   STU 528/1-1, CRC-914 to S.S. and Cluster of Excellence NeuroCure to
   U.D.), by the Wings for Life Spinal Cord Research Foundation
   (WfL-DE-006/12), Else Kroner Fresenius Stiftung, German legal accident
   insurance (DGUV), the Era-Net-NEURON Program of the European Union,
   NIDILRR (# 90SI5020), the Ohio State University Discovery Theme and the
   W.E. Hunt & C.M. Curtis Endowment to J.M.S. The National Spinal Cord
   Injury Database (NSCID) is funded by the National Institute on
   Disability, Independent Living, and Rehabilitation Research (NIDILRR,
   Grant number 90DP0083), US Department of Health and Human Services. This
   work was supported by the HMS Center for Immune Imaging and NIH grants
   AI112521 and AR068383 (to U.H.v.A.).
CR Andersson U, 2012, J EXP MED, V209, P1057, DOI 10.1084/jem.20120571
   Borovikova LV, 2000, NATURE, V405, P458, DOI 10.1038/35013070
   Brommer B, 2016, BRAIN, V139, P692, DOI 10.1093/brain/awv375
   DEMBOWSKY K, 1980, J AUTONOM NERV SYST, V2, P157, DOI 10.1016/0165-1838(80)90043-0
   DEVIVO MJ, 1989, ARCH INTERN MED, V149, P1761, DOI 10.1001/archinte.149.8.1761
   Dhabhar FS, 1999, P NATL ACAD SCI USA, V96, P1059, DOI 10.1073/pnas.96.3.1059
   Dimitrov S, 2009, BLOOD, V113, P5134, DOI 10.1182/blood-2008-11-190769
   EDWARDS AV, 1993, J ANAT, V183, P291
   Failli V, 2012, BRAIN, V135, P3238, DOI 10.1093/brain/aws267
   Fatima G, 2016, SPINAL CORD, V54, P364, DOI 10.1038/sc.2015.176
   FELTEN DL, 1987, J NEUROSCI RES, V18, P28, DOI 10.1002/jnr.490180107
   Furlan JC, 2006, SPINE, V31, P2674, DOI 10.1097/01.brs.0000244569.91204.01
   HOLZWARTH MA, 1987, ANN NY ACAD SCI, V512, P449, DOI 10.1111/j.1749-6632.1987.tb24980.x
   Irwin MR, 2011, NAT REV IMMUNOL, V11, P625, DOI 10.1038/nri3042
   JACKSON AB, 1994, ARCH PHYS MED REHAB, V75, P270, DOI 10.1016/0003-9993(94)90027-2
   Kopp MA, 2017, NEUROLOGY, V88, P892, DOI [10.1212/WNL.0000000000003652, 10.1212/wnl.0000000000003652]
   Kopp MA, 2013, BMC NEUROL, V13, DOI 10.1186/1471-2377-13-168
   Lucin KM, 2007, EXP NEUROL, V207, P75, DOI 10.1016/j.expneurol.2007.05.019
   Lucin KM, 2009, J NEUROCHEM, V110, P1409, DOI 10.1111/j.1471-4159.2009.06232.x
   Martelli D, 2014, J PHYSIOL-LONDON, V592, P1677, DOI 10.1113/jphysiol.2013.268573
   Massberg S, 2007, CELL, V131, P994, DOI 10.1016/j.cell.2007.09.047
   Meador KJ, 2004, ANN NEUROL, V55, P840, DOI 10.1002/ana.20105
   Meisel C, 2005, NAT REV NEUROSCI, V6, P775, DOI 10.1038/nrn1765
   Oropallo MA, 2012, J IMMUNOL, V188, P5257, DOI 10.4049/jimmunol.1101934
   PARKER TL, 1993, J ANAT, V183, P265
   Prass K, 2003, J EXP MED, V198, P725, DOI 10.1084/jem.20021098
   Previnaire JG, 2009, SPINAL CORD, V47, P122, DOI 10.1038/sc.2008.87
   RAWE SE, 1979, J NEUROSURG, V50, P58, DOI 10.3171/jns.1979.50.1.0058
   Riegger T, 2009, NEUROSCIENCE, V158, P1194, DOI 10.1016/j.neuroscience.2008.08.021
   Riegger T, 2007, EUR J NEUROSCI, V25, P1743, DOI 10.1111/j.1460-9568.2007.05447.x
   Rouleau P, 2007, J NEUROTRAUM, V24, P367, DOI 10.1089/neu.2006.0117
   Schedlowski M, 1996, J IMMUNOL, V156, P93
   Scheiermann C, 2012, IMMUNITY, V37, P290, DOI 10.1016/j.immuni.2012.05.021
   Steinman L, 2004, NAT IMMUNOL, V5, P575, DOI 10.1038/ni1078
   TIBBS PA, 1979, J NEUROSURG, V50, P633, DOI 10.3171/jns.1979.50.5.0633
   Ueno M, 2016, NAT NEUROSCI, V19, P784, DOI 10.1038/nn.4289
   Von Andrian Ulrich H., 1996, Microcirculation (Philadelphia), V3, P287, DOI 10.3109/10739689609148303
   Walter U, 2013, EUR J NEUROL, V20, P153, DOI 10.1111/j.1468-1331.2012.03818.x
   WILLIAMS JM, 1981, BRAIN RES BULL, V6, P83, DOI 10.1016/S0361-9230(81)80072-X
   Wong CHY, 2011, SCIENCE, V334, P101, DOI 10.1126/science.1210301
   YOUNG W, 1980, J NEUROSURG, V52, P473, DOI 10.3171/jns.1980.52.4.0473
   Zhang Y, 2013, J NEUROSCI, V33, P12970, DOI 10.1523/JNEUROSCI.1974-13.2013
NR 42
TC 78
Z9 78
U1 3
U2 34
PU NATURE PUBLISHING GROUP
PI NEW YORK
PA 75 VARICK ST, 9TH FLR, NEW YORK, NY 10013-1917 USA
SN 1097-6256
EI 1546-1726
J9 NAT NEUROSCI
JI Nat. Neurosci.
PD NOV
PY 2017
VL 20
IS 11
BP 1549
EP +
DI 10.1038/nn.4643
PG 13
WC Neurosciences
WE Science Citation Index Expanded (SCI-EXPANDED)
SC Neurosciences & Neurology
GA FL0QV
UT WOS:000413916800016
PM 28920935
DA 2022-06-17
ER

PT J
AU Elad, S
   Zadik, Y
   Kaufman, E
   Leker, R
   Finfter, O
   Findler, M
AF Elad, Sharon
   Zadik, Yehuda
   Kaufman, Eliezer
   Leker, Ronen
   Finfter, Ori
   Findler, Mordechai
TI A new management approach for dental treatment after a cerebrovascular
   event: a comparative retrospective study
SO ORAL SURGERY ORAL MEDICINE ORAL PATHOLOGY ORAL RADIOLOGY AND
   ENDODONTOLOGY
LA English
DT Article
ID ACUTE ISCHEMIC-STROKE; HOSPITAL DISCHARGE; RISK-FACTORS; POPULATION;
   PREVENTION; PNEUMONIA; COMMUNITY; SURVIVORS; THERAPY; DISEASE
AB Objective. Current literature recommends postponing dental treatment until 6-12 months after a stroke, based on the presumed risk of recurrent stroke. The purpose of this study was to suggest that the importance of dental care during this period exceeds the risk of medical complications in this patient population.
   Study design. Two groups were compared: 1) a cerebrovascular (CrbV) study group: patients (n = 16) who had suffered from a CrbV event within the 12 months preceding their dental procedure; and 2) a cardiovascular (CV) control group: patients (n = 25) suffering from ischemic CV disease. Patients were monitored during and after the dental treatment. Treatment parameters and outcome were compared.
   Results. Patients received various essential dental treatments with intense monitoring during their dental management. Dental procedures were invasive in 68.8% and 0% of CrbV and CV groups, respectively. Dental treatments were completed uneventfully. No clinical CrbV or CV complications were noted in either group after the dental treatment.
   Conclusion. Within the limits of this small retrospective study, it appears that dental treatment may be safely administered in patients a few weeks after the CrbV event as long as these patients are kept under optimal medical surveillance. (Oral Surg Oral Med Oral Pathol Oral Radiol Endod 2010; 110: 145-150)
C1 [Elad, Sharon; Zadik, Yehuda; Kaufman, Eliezer; Finfter, Ori] Hebrew Univ Jerusalem, Hadassah Sch Dent Med, Dept Oral Med, IL-91120 Jerusalem, Israel.
   [Leker, Ronen] Hebrew Univ Jerusalem, Hadassah Med Sch, Cerebrovasc Unit, Dept Neurol, IL-91010 Jerusalem, Israel.
   [Findler, Mordechai] Hebrew Univ Jerusalem, Med Ctr, Dept Oral Med, IL-91120 Jerusalem, Israel.
RP Elad, S (通讯作者)，Hebrew Univ Jerusalem, Hadassah Sch Dent Med, Dept Oral Med, POB 12272, IL-91120 Jerusalem, Israel.
EM eladhome@md.huji.ac.il
RI Zadik, Yehuda/H-7242-2019; Leker, Ronen/ABC-6096-2020
OI Leker, Ronen/0000-0003-4794-0334
CR Adams HP, 2007, STROKE, V38, P1655, DOI 10.1161/STROKEAHA.107.181486
   Aframian DJ, 2007, ORAL SURG ORAL MED S, V103
   American Heart Association, 2010, HEART DIS STROK STAT
   Bravata DM, 2007, STROKE, V38, P1899, DOI 10.1161/STROKEAHA.106.481465
   BRICKER SL, 1994, ORAL DIAGNOSIS ORAL
   Broderick JP, 2002, CIRCULATION, V106, P1736, DOI 10.1161/01.CIR.0000030407.10591.35
   BURN J, 1994, STROKE, V25, P333, DOI 10.1161/01.STR.25.2.333
   Cawson RA, 2005, MED PROBLEMS DENT
   Douketis JD, 2008, CHEST, V133, p299S, DOI 10.1378/chest.08-0675
   Fatahzadeh M, 2006, ORAL SURG ORAL MED O, V102, P180, DOI 10.1016/j.tripleo.2005.07.031
   FINDLER M, 1993, ORAL SURG ORAL MED O, V76, P298, DOI 10.1016/0030-4220(93)90257-5
   Hunter Romana V, 2006, Gerodontology, V23, P140, DOI 10.1111/j.1741-2358.2006.00125.x
   Kimura K, 2005, CEREBROVASC DIS, V19, P171, DOI 10.1159/000083252
   Little J., 2007, DENT MANAGEMENT MED
   Luders S, 2007, DRUGS, V67, P955
   McMillan AS, 2005, J ORAL REHABIL, V32, P495, DOI 10.1111/j.1365-2842.2005.01451.x
   Pow EHN, 2005, INT DENT J, V55, P319, DOI 10.1111/j.1875-595X.2005.tb00330.x
   SACCO RL, 1989, STROKE, V20, P983, DOI 10.1161/01.STR.20.8.983
   Seshadri S, 2006, STROKE, V37, P345, DOI 10.1161/01.STR.0000199613.38911.b2
   Smith W.S., 2005, CEREBROVASCULAR DIS
   Terpenning MS, 2001, J AM GERIATR SOC, V49, P557, DOI 10.1046/j.1532-5415.2001.49113.x
   WOLF PA, 1991, STROKE, V22, P312, DOI 10.1161/01.STR.22.3.312
   WOLF PA, 1991, STROKE, V22, P983, DOI 10.1161/01.STR.22.8.983
   Yoneyama T, 2002, J AM GERIATR SOC, V50, P430, DOI 10.1046/j.1532-5415.2002.50106.x
NR 24
TC 5
Z9 8
U1 0
U2 6
PU MOSBY-ELSEVIER
PI NEW YORK
PA 360 PARK AVENUE SOUTH, NEW YORK, NY 10010-1710 USA
SN 1079-2104
J9 ORAL SURG ORAL MED O
JI Oral Surg. Oral Med. Oral Pathol. Oral Radiol. Endod.
PD AUG
PY 2010
VL 110
IS 2
BP 145
EP 150
DI 10.1016/j.tripleo.2010.03.023
PG 6
WC Dentistry, Oral Surgery & Medicine
WE Science Citation Index Expanded (SCI-EXPANDED)
SC Dentistry, Oral Surgery & Medicine
GA 631GE
UT WOS:000280333900003
PM 20580284
DA 2022-06-17
ER

PT J
AU Warren-Gash, C
   Blackburn, R
   Whitaker, H
   McMenamin, J
   Hayward, AC
AF Warren-Gash, Charlotte
   Blackburn, Ruth
   Whitaker, Heather
   McMenamin, Jim
   Hayward, Andrew C.
TI Laboratory-confirmed respiratory infections as triggers for acute
   myocardial infarction and stroke: a self-controlled case series analysis
   of national linked datasets from Scotland
SO EUROPEAN RESPIRATORY JOURNAL
LA English
DT Article
ID COMMUNITY-ACQUIRED PNEUMONIA; SYNCYTIAL VIRUS; CARDIOVASCULAR OUTCOMES;
   INFLUENZA VACCINATION; RISK; MORTALITY; ADULTS; METAANALYSIS;
   ASSOCIATION; DISEASE
AB While acute respiratory tract infections can trigger cardiovascular events, the differential effect of specific organisms is unknown. This is important to guide vaccine policy.
   Using national infection surveillance data linked to the Scottish Morbidity Record, we identified adults with a first myocardial infarction or stroke from January 1, 2004 to December 31, 2014 and a record of laboratory-confirmed respiratory infection during this period. Using self-controlled case series analysis, we generated age-and season-adjusted incidence ratios (IRs) for myocardial infarction (n=1227) or stroke (n=762) after infections compared with baseline time.
   We found substantially increased myocardial infarction rates in the week after Streptococcus pneumoniae and influenza virus infection: adjusted IRs for days 1-3 were 5.98 (95% CI 2.47-14.4) and 9.80 (95% CI 2.37-40.5), respectively. Rates of stroke after infection were similarly high and remained elevated to 28 days: day 1-3 adjusted IRs 12.3 (95% CI 5.48-27.7) and 7.82 (95% CI 1.07-56.9) for S. pneumoniae and influenza virus, respectively. Although other respiratory viruses were associated with raised point estimates for both outcomes, only the day 4-7 estimate for stroke reached statistical significance.
   We showed a marked cardiovascular triggering effect of S. pneumoniae and influenza virus, which highlights the need for adequate pneumococcal and influenza vaccine uptake. Further research is needed into vascular effects of noninfluenza respiratory viruses.
C1 [Warren-Gash, Charlotte] London Sch Hyg & Trop Med, Fac Epidemiol & Populat Hlth, London, England.
   [Warren-Gash, Charlotte; Blackburn, Ruth; Hayward, Andrew C.] UCL, Inst Hlth Informat, London, England.
   [Whitaker, Heather] Open Univ, Sch Math & Stat, Milton Keynes, Bucks, England.
   [McMenamin, Jim] NHS Natl Serv Scotland, Hlth Protect Scotland, Glasgow, Lanark, Scotland.
   [Hayward, Andrew C.] UCL, Inst Epidemiol & Healthcare, London, England.
RP Warren-Gash, C (通讯作者)，London Sch Hyg & Trop Med, Room 248c,Keppel St, London WC1E 7HT, England.
EM charlotte.warren-gash1@lshtm.ac.uk
OI Blackburn, Ruth/0000-0002-3491-7381
FU Academy of Medical Sciences Starter Grant for Clinical Lecturers;
   Wellcome Intermediate Clinical Fellowship [201440_Z_16_Z]
FX This study was funded by an Academy of Medical Sciences Starter Grant
   for Clinical Lecturers to C. Warren-Gash. C. Warren-Gash is supported by
   a Wellcome Intermediate Clinical Fellowship (201440_Z_16_Z). Funding
   information for this article has been deposited with the Crossref Funder
   Registry.
CR Barnes M, 2015, HEART, V101, P1738, DOI 10.1136/heartjnl-2015-307691
   Blackburn R, 2018, CLIN INFECT IN PRESS, DOI 10.1093/cid/cix1144
   Corrales-Medina VF, 2011, PLOS MED, V8, DOI 10.1371/journal.pmed.1001048
   Green HK, 2013, PLOS ONE, V8, DOI 10.1371/journal.pone.0079360
   Hirama T., 2016, POLYM CHAIN REACTION, P101
   Huijskens EGW, 2013, INFLUENZA OTHER RESP, V7, P567, DOI 10.1111/j.1750-2659.2012.00425.x
   Hung IFN, 2017, INT J MOL SCI, V18, DOI 10.3390/ijms18020259
   Ison MG, 2005, CLIN INFECT DIS, V40, P415, DOI 10.1086/427282
   Lee N, 2013, CLIN INFECT DIS, V57, P1069, DOI 10.1093/cid/cit471
   Petersen I, 2016, BMJ-BRIT MED J, V354, DOI 10.1136/bmj.i4515
   Public Health England, 2015, 2015046 PUBL HLTH EN
   Public Health England, 2016, 2016087 PUBL HLTH EN
   Ren S, 2016, AM HEART J, V177, P58, DOI 10.1016/j.ahj.2016.04.003
   Ren S, 2015, OPEN HEART, V2, DOI 10.1136/openhrt-2015-000247
   Reyes LF, 2017, AM J RESP CRIT CARE, V196, P609, DOI 10.1164/rccm.201701-0104OC
   Simonsen L, 2007, LANCET INFECT DIS, V7, P658, DOI 10.1016/S1473-3099(07)70236-0
   Singanayagam A, 2012, EUR RESPIR J, V39, P187, DOI 10.1183/09031936.00049111
   Smeeth L, 2004, NEW ENGL J MED, V351, P2611, DOI 10.1056/NEJMoa041747
   Udell JA, 2013, JAMA-J AM MED ASSOC, V310, P1711, DOI 10.1001/jama.2013.279206
   van Asten L, 2012, J INFECT DIS, V206, P628, DOI 10.1093/infdis/jis415
   Vlachopoulos CV, 2015, EUR J PREV CARDIOL, V22, P1185, DOI 10.1177/2047487314549512
   Wang HD, 2016, LANCET, V388, P1459, DOI 10.1016/S0140-6736(16)31012-1
   Warren-Gash C, 2012, J INFECT DIS, V206, P1652, DOI 10.1093/infdis/jis597
   Warren-Gash C, 2009, LANCET INFECT DIS, V9, P601, DOI 10.1016/S1473-3099(09)70233-6
   Wen YC, 2017, J INFECT DIS, V215, P503, DOI 10.1093/infdis/jiw603
   Whitaker HJ, 2006, STAT MED, V25, P1768, DOI 10.1002/sim.2302
   Widmer K, 2012, J INFECT DIS, V206, P56, DOI 10.1093/infdis/jis309
   World Health Organization, TOP 10 CAUS DEATH
   Yang L, 2011, VACCINE, V29, P8909, DOI 10.1016/j.vaccine.2011.09.071
NR 29
TC 107
Z9 108
U1 1
U2 5
PU EUROPEAN RESPIRATORY SOC JOURNALS LTD
PI SHEFFIELD
PA 442 GLOSSOP RD, SHEFFIELD S10 2PX, ENGLAND
SN 0903-1936
EI 1399-3003
J9 EUR RESPIR J
JI Eur. Resp. J.
PD MAR 1
PY 2018
VL 51
IS 3
AR 1701794
DI 10.1183/13993003.01794-2017
PG 9
WC Respiratory System
WE Science Citation Index Expanded (SCI-EXPANDED)
SC Respiratory System
GA GB9YD
UT WOS:000429430000009
PM 29563170
OA Green Accepted, Green Published, hybrid, Green Submitted
DA 2022-06-17
ER

PT J
AU Wang, C
   Gao, L
   Zhang, ZG
   Li, YQ
   Yang, YL
   Chang, T
   Zheng, LL
   Zhang, XY
   Man, MH
   Li, LH
AF Wang, Chao
   Gao, Li
   Zhang, Zhi-Guo
   Li, Yu-Qian
   Yang, Yan-Long
   Chang, Tao
   Zheng, Long-Long
   Zhang, Xing-Ye
   Man, Ming-Hao
   Li, Li-Hong
TI Procalcitonin Is a Stronger Predictor of Long-Term Functional Outcome
   and Mortality than High-Sensitivity C-Reactive Protein in Patients with
   Ischemic Stroke
SO MOLECULAR NEUROBIOLOGY
LA English
DT Article
DE Procalcitonin; High-sensitivity C-reactive protein; Acute ischemic
   stroke; Functional outcome; Mortality
ID INFLAMMATORY RESPONSE SYNDROME; PROGNOSTIC VALUE; BACTERIAL-INFECTION;
   SERUM PROCALCITONIN; CEREBRAL INFARCTION; CLASSIFICATION; ASSOCIATION;
   LIPOPROTEIN; DYSFUNCTION; PNEUMONIA
AB Inflammatory markers have been associated with functional outcome and mortality of stroke. We investigated the changes in procalcitonin (PCT) and high-sensitivity C-reactive protein (Hs-CRP) levels during the acute period of ischemic stroke and evaluated the relationship between these levels and the long-term functional outcome and mortality. We prospectively studied 376 patients with acute ischemic stroke (AIS) who were admitted within 24 h after the onset of symptoms. PCT, Hs-CRP, and NIH Stroke Scale (NIHSS) were measured at the time of admission. Long-term functional outcome were measured by modified Rankin scale (mRS) at 1 year after admission. The correlations between the levels of PCT, Hs-CRP, and mortality at 1 year after stroke onset were analyzed. Patients with poor with functional outcome and non-survivors had significantly increased PCT and Hs-CRP levels on admission. Multivariate logistic regression analysis showed that PCT was an independent prognostic marker of 1-year functional outcome and death [odds ratio (OR) 2.33 (95 % CI, 1.33-3.44) and 3.11 (2.02-4.43), respectively, P < 0.0001 for both, adjusted for age, NIHSS, other predictors, and vascular risk factors] in patients with AIS. The area under the receiver operating characteristic curve of PCT was 0.77 (95 % CI, 0.72-0.83) for functional outcome and 0.88 (95 % CI, 0.84-0.93) for mortality. PCT improved the area under the receiver operating characteristic curve of the NIHSS score for functional outcome from 0.74 (95 % CI, 0.66-0.81) to 0.85 (95 % CI, 0.76-0.92; P < 0.0001) and for mortality from 0.77 (95 % CI, 0.70-0.83) to 0.94 (95 % CI, 0.89-0.97; P < 0.0001). Serum level of PCT at admission was an independent predictor of long-term functional outcome and mortality after ischemic stroke in Chinese sample.
C1 [Wang, Chao; Gao, Li; Zhang, Zhi-Guo; Li, Yu-Qian; Yang, Yan-Long; Chang, Tao; Zheng, Long-Long; Zhang, Xing-Ye; Man, Ming-Hao; Li, Li-Hong] Fourth Mil Med Univ, Tangdu Hosp, Dept Neurosurg, 1 Xinsi Rd, Xian 710038, Shaanxi Provinc, Peoples R China.
RP Li, LH (通讯作者)，Fourth Mil Med Univ, Tangdu Hosp, Dept Neurosurg, 1 Xinsi Rd, Xian 710038, Shaanxi Provinc, Peoples R China.
EM swiculh1@fmmu.edu.cn
CR Adams HP, 1999, NEUROLOGY, V53, P126, DOI 10.1212/WNL.53.1.126
   ADAMS HP, 1993, STROKE, V24, P35, DOI 10.1161/01.STR.24.1.35
   BAMFORD J, 1991, LANCET, V337, P1521, DOI 10.1016/0140-6736(91)93206-O
   BONITA R, 1988, STROKE, V19, P1497, DOI 10.1161/01.STR.19.12.1497
   BROTT T, 1989, STROKE, V20, P871, DOI 10.1161/01.STR.20.7.871
   Castelli GP, 2004, CRIT CARE, V8, pR234, DOI 10.1186/cc2877
   Danesh J, 1998, JAMA-J AM MED ASSOC, V279, P1477, DOI 10.1001/jama.279.18.1477
   Di Napoli M, 2011, STROKE, V42, P1230, DOI 10.1161/STROKEAHA.110.604983
   Elkind MSV, 2006, ARCH INTERN MED, V166, P2073, DOI 10.1001/archinte.166.19.2073
   Fluri F, 2012, PLOS ONE, V7, DOI 10.1371/journal.pone.0048309
   HATANO S, 1976, B WORLD HEALTH ORGAN, V54, P541
   Huang Y, 2012, CNS NEUROSCI THER, V18, P261, DOI 10.1111/j.1755-5949.2012.00296.x
   Katan M, 2014, STROKE S1, V45, pA54
   Luyt CE, 2005, AM J RESP CRIT CARE, V171, P48, DOI 10.1164/rccm.200406-746Oc
   Maruna P, 2000, PHYSIOL RES, V49, pS57
   McGrane S, 2011, CRIT CARE, V15, DOI 10.1186/cc10070
   Mimoz O, 1998, INTENS CARE MED, V24, P185, DOI 10.1007/s001340050543
   Sacco RL, 1998, NEUROLOGY, V50, pA327
   Sakr Y, 2008, INFECTION, V36, P396, DOI 10.1007/s15010-008-7374-Y
   Schiopu A, 2012, J INTERN MED, V272, P484, DOI 10.1111/j.1365-2796.2012.02548.x
   Schuetz P, 2011, EUR RESPIR J, V37, P384, DOI 10.1183/09031936.00035610
   Shantikumar S, 2009, STROKE, V40, P977, DOI 10.1161/STROKEAHA.108.525105
   Simon L, 2004, CLIN INFECT DIS, V39, P206, DOI 10.1086/421997
   Slot KB, 2008, BRIT MED J, V336, P376, DOI 10.1136/bmj.39456.688333.BE
   Tamaki K, 2008, J RHEUMATOL, V35, P114
   Tu WJ, 2013, J NEUROENDOCRINOL, V25, P771, DOI 10.1111/jne.12052
   Tu WJ, 2013, NEUROL RES, V35, P912, DOI 10.1179/1743132813Y.0000000228
   Vibo R, 2007, FREE RADICAL RES, V41, P282, DOI 10.1080/10715760601083235
   Wheeler AP, 1999, NEW ENGL J MED, V340, P207, DOI 10.1056/NEJM199901213400307
   Yoldas T, 2007, MEDIAT INFLAMM, V2007, DOI 10.1155/2007/15929
   Zhang W, 2014, NEUROREPORT, V25, P262, DOI 10.1097/WNR.0000000000000094
   Zhang ZG, 2015, MOL NEUROBIOL, V51, P230, DOI 10.1007/s12035-014-8682-0
NR 32
TC 22
Z9 25
U1 0
U2 7
PU HUMANA PRESS INC
PI TOTOWA
PA 999 RIVERVIEW DRIVE SUITE 208, TOTOWA, NJ 07512 USA
SN 0893-7648
EI 1559-1182
J9 MOL NEUROBIOL
JI Mol. Neurobiol.
PD APR
PY 2016
VL 53
IS 3
BP 1509
EP 1517
DI 10.1007/s12035-015-9112-7
PG 9
WC Neurosciences
WE Science Citation Index Expanded (SCI-EXPANDED)
SC Neurosciences & Neurology
GA DG7KQ
UT WOS:000372263600009
PM 25650122
DA 2022-06-17
ER

PT J
AU Huang, WY
   Weng, WC
   Peng, TI
   Chien, YY
   Wu, CL
   Lee, M
   Hung, CC
   Chen, KH
AF Huang, Wen-Yi
   Weng, Wei-Chieh
   Peng, Tsung-I
   Chien, Yu-Yi
   Wu, Chia-Lun
   Lee, Meng
   Hung, Cheng-Chieh
   Chen, Kuan-Hsing
TI Association of Hyponatremia in Acute Stroke Stage with Three-Year
   Mortality in Patients with First-Ever Ischemic Stroke
SO CEREBROVASCULAR DISEASES
LA English
DT Article
DE Hyponatremia; Mortality; Ischemic stroke; First-ever ischemic stroke
ID PERIPHERAL VASCULAR-DISEASE; SERUM SODIUM; CARDIOVASCULAR RADIOLOGY;
   TERM MORTALITY; HEART-FAILURE; INTERVENTION; GUIDELINES; OUTCOMES;
   COUNCIL; ATTACK
AB Background: Hyponatremia is the most common electrolyte disorder in hospitalized patients, and is frequently a marker of a significant underlying disease. The prognostic value of hyponatremia in patients with acute first-ever ischemic stroke is not known. We aimed to analyze whether hyponatremia in the acute stroke stage contributed to the risk of mortality or recurrent stroke in these patients. Methods: We studied 925 patients presenting with acute first-ever ischemic stroke between 2002 and 2004. Sodium levels were obtained on arrival at the emergency room within 3 days of acute stroke onset. Hyponatremia was defined as a serum sodium concentration of 134 mmol/l or less. Clinical presentation, stroke risk factors, associated medical disease, and outcome were recorded. All patients were followed for 3 years for survival analysis. A multivariate Cox proportional hazards model was used to identify risk factors for 3-year mortality in these patients. We also constructed Kaplan-Meier survival curves, and compared groups with hyponatremia and normonatremia by means of log rank tests for significant differences. Results: Among the patients with acute first-ever ischemic stroke, 107 (11.6%) were hyponatremic. Among stroke risk factors, the prevalence of diabetes mellitus was significantly higher among hyponatremic patients (p < 0.001). Prevalence of chronic renal insufficiency was also higher in the hyponatremic group (p = 0.002). Clinical presentations, such as the length of acute ward stay, initial impaired consciousness, and clinical course in acute stroke were similar among normo- and hyponatremic patients. Among the complications, pneumonia and urinary tract infection were significantly higher in hyponatremic than in normonatremic patients. After multivariate logistic regression analysis, diabetes mellitus and chronic renal insufficiency were associated with hyponatremia in these patients. Kaplan-Meier analysis indicated that the survival rate was significantly lower in hyponatremic patients than in normonatremic patients (log rank test; p value <0.001). After multivariate Cox proportional hazards model analysis, hyponatremia was a significant predictor of 3-year mortality in these patients after adjustment for related variables (p value = 0.003, hazard ratio = 2.23, 95% confidence interval: 1.30-3.82). Conclusion: Hyponatremia in the acute stroke stage is a predictor of 3-year mortality in patients with acute first-ever ischemic stroke that is independent of other clinical predictors of adverse outcome. Copyright (C) 2012 S. Karger AG, Basel
C1 [Huang, Wen-Yi; Weng, Wei-Chieh; Peng, Tsung-I; Chien, Yu-Yi; Wu, Chia-Lun] Chang Gung Mem Hosp, Dept Neurol, Keelung Branch, Taipei 10591, Taiwan.
   [Lee, Meng] Chang Gung Mem Hosp, Dept Neurol, Chiayi Branch, Taipei 10591, Taiwan.
   [Hung, Cheng-Chieh; Chen, Kuan-Hsing] Chang Gung Univ, Sch Med, Chang Gung Mem Hosp, Dept Nephrol,Lin Kou Med Ctr, Taipei, Taiwan.
RP Chen, KH (通讯作者)，Chang Gung Mem Hosp, Div Nephrol, 5 Fu Hsing St, Tao Yuan, Taiwan.
EM guanhsing@yahoo.com.tw
FU Chang-Gung Memorial Hospital [CMRPG 270331, CMRPG 270332, CMRPG 270333]
FX This work was supported by grants from the Chang-Gung Memorial Hospital
   CMRPG 270331, CMRPG 270332 and CMRPG 270333.
CR Adams HP, 2007, STROKE, V38, P1655, DOI 10.1161/STROKEAHA.107.181486
   Amer Diabet Assoc, 2010, DIABETES CARE, V33, pS62, DOI 10.2337/dc10-s062
   Amort M, 2011, CEREBROVASC DIS, V32, P57, DOI 10.1159/000327034
   ANDERSON RJ, 1985, ANN INTERN MED, V102, P164, DOI 10.7326/0003-4819-102-2-164
   BAMFORD J, 1991, LANCET, V337, P1521, DOI 10.1016/0140-6736(91)93206-O
   Carpenter J, 2007, NEUROCRIT CARE, V6, P195, DOI 10.1007/s12028-007-0032-x
   DEHAAN R, 1995, STROKE, V26, P2027, DOI 10.1161/01.STR.26.11.2027
   Easton JD, 2009, STROKE, V40, P2276, DOI 10.1161/STROKEAHA.108.192218
   Ellison DH, 2007, NEW ENGL J MED, V356, P2064, DOI 10.1056/NEJMcp066837
   Forfia PR, 2008, AM J RESP CRIT CARE, V177, P1364, DOI 10.1164/rccm.200712-1876OC
   Goldberg A, 2006, ARCH INTERN MED, V166, P781, DOI 10.1001/archinte.166.7.781
   Goldberg A, 2004, AM J MED, V117, P242, DOI 10.1016/j.amjmed.2004.03.022
   KATZ MA, 1973, NEW ENGL J MED, V289, P843, DOI 10.1056/NEJM197310182891607
   Klein L, 2005, CIRCULATION, V111, P2454, DOI 10.1161/01.CIR.0000165065.82609.3D
   Miyasaka Y, 1986, Neurol Med Chir (Tokyo), V26, P284, DOI 10.2176/nmc.26.284
   Nair V, 2007, AM J NEPHROL, V27, P184, DOI 10.1159/000100866
   Sajadieh A, 2009, AM J MED, V122, P679, DOI 10.1016/j.amjmed.2008.11.033
   Singla I, 2007, AM J CARDIOL, V100, P406, DOI 10.1016/j.amjcard.2007.03.039
   Verbalis JG, 2007, AM J MED, V120, pS1, DOI 10.1016/j.amjmed.2007.09.001
   WANNAMETHEE G, 1994, J HYPERTENS, V12, P971
   Zheng B, 2011, J NEUROL NEUROSUR PS, V82, P213, DOI 10.1136/jnnp.2009.180349
   Zilberberg Marya D, 2008, BMC Pulm Med, V8, P16, DOI 10.1186/1471-2466-8-16
NR 22
TC 42
Z9 42
U1 0
U2 1
PU KARGER
PI BASEL
PA ALLSCHWILERSTRASSE 10, CH-4009 BASEL, SWITZERLAND
SN 1015-9770
EI 1421-9786
J9 CEREBROVASC DIS
JI Cerebrovasc. Dis.
PY 2012
VL 34
IS 1
BP 55
EP 62
DI 10.1159/000338906
PG 8
WC Clinical Neurology; Peripheral Vascular Disease
WE Science Citation Index Expanded (SCI-EXPANDED)
SC Neurosciences & Neurology; Cardiovascular System & Cardiology
GA 996WC
UT WOS:000308124500038
PM 22759703
DA 2022-06-17
ER

PT J
AU Baker, DW
   Einstadter, D
   Thomas, CL
   Husak, SS
   Gordon, NH
   Cebul, RD
AF Baker, DW
   Einstadter, D
   Thomas, CL
   Husak, SS
   Gordon, NH
   Cebul, RD
TI Mortality trends during a program that publicly reported hospital
   performance
SO MEDICAL CARE
LA English
DT Article
DE quality of health care; quality indicators; health care; benchmarking;
   mortality; hospital mortality; consumer participation; hospitals
ID MEDICARE BENEFICIARIES; BYPASS-SURGERY; SOUNDING BOARD; HEART-FAILURE;
   OUTCOMES; QUALITY; PATIENT; CARE; PROGNOSIS; DISCHARGE
AB BACKGROUND. It is unclear whether publicly reporting hospitals' risk-adjusted mortality leads to improvements in outcomes.
   OBJECTIVES. To examine mortality trends during a period (1991-1997) when the Cleveland Health Quality Choice program was operational.
   RESEARCH DESIGN. Time series.
   SUBJECTS. Medicare patients hospitalized with acute myocardial infarction (AMI; n = 10,439), congestive heart failure (CHF; n = 23,505), gastrointestinal hemorrhage (GIH; n = 11,088), chronic obstructive pulmonary disease (COPD; n 8495), pneumonia (n = 23,719), or stroke (n 14,293).
   MEASURES. Risk-adjusted in-hospital mortality, early postdischarge mortality (between discharge and 30 days after admission), and 30-day mortality.
   RESULTS. Risk-adjusted in-hospital mortality declined significantly for all conditions except stroke and GIH, with absolute declines ranging from -2.1% for COPD to -4.8% for pneumonia. However, the mortality rate in the early postdischarge period rose significantly for all conditions except COPD, with increases ranging from 1.4% for GIH to 3.8% for stroke. As a consequence, the 30-day mortality declined significantly only for CHF (absolute decline 1.4%, 95% CI, -2.5 to -0.1%) and COPD (absolute decline 1.6%, 95% Cl, -2.8-0.0%). For stroke, risk-adjusted 30-day mortality actually increased by 4.3% (95% Cl, 1.8-7.1%).
   CONCLUSION. During Cleveland's experiment with hospital report cards, deaths shifted from in hospital to the period immediately after discharge with little or no net reduction in 30-day mortality for most conditions. Hospital profiling remains an unproven strategy for improving outcomes of care for medical conditions. Using in-hospital mortality rates to monitor trends in outcomes for hospitalized patients may lead to spurious conclusions.
C1 Case Western Reserve Univ, Metrohlth Med Ctr, Ctr Hlth Care Res & Policy, Cleveland, OH USA.
   Case Western Reserve Univ, Metrohlth Med Ctr, Dept Med, Cleveland, OH USA.
   Case Western Reserve Univ, Dept Epidemiol & Biostat, Cleveland, OH 44106 USA.
RP Baker, DW (通讯作者)，Northwestern Univ, Sch Med, Suite 200,676 N Clair St, Chicago, IL 60611 USA.
EM dwbaker@northwestern.edu
FU AHRQ HHS [R01 HS09969] Funding Source: Medline; AGENCY FOR HEALTHCARE
   RESEARCH AND QUALITY [R01HS009969] Funding Source: NIH RePORTER
CR ANDERSON OW, 1982, HEALTH SERV RES, V17, P125
   ASH AS, 1997, RISK ADJUSTMENT MEAS, P444
   Chassin MR, 1996, NEW ENGL J MED, V334, P394, DOI 10.1056/NEJM199602083340611
   Cleland JGF, 1999, EUR J HEART FAIL, V1, P229, DOI 10.1016/S1388-9842(99)00032-X
   Croft JB, 1997, J AM GERIATR SOC, V45, P270, DOI 10.1111/j.1532-5415.1997.tb00939.x
   DALEY J, 1997, RISK ADJUSTMENT MEAS, P307
   Daneman N, 2001, CAN J CARDIOL, V17, P771
   DENNISON C, 2000, VITAL HLTH STAT, V1, P39
   ELLWOOD PM, 1988, NEW ENGL J MED, V318, P1549, DOI 10.1056/NEJM198806093182329
   EPSTEIN A, 1995, NEW ENGL J MED, V333, P57, DOI 10.1056/NEJM199507063330114
   Fang J, 2001, STROKE, V32, P2221, DOI 10.1161/hs1001.096193
   Gostin LO, 1998, ANN INTERN MED, V129, P833, DOI 10.7326/0003-4819-129-10-199811150-00017
   Gostin LO, 2001, JAMA-J AM MED ASSOC, V285, P3015, DOI 10.1001/jama.285.23.3015
   HANNAN EL, 1994, JAMA-J AM MED ASSOC, V271, P761, DOI 10.1001/jama.271.10.761
   Holman WL, 2001, JAMA-J AM MED ASSOC, V285, P3003, DOI 10.1001/jama.285.23.3003
   *I MED, 2001, PROT DAT PRIV HLTH S
   IEZZONI LI, 1997, RISK ADJUSTMENT MEAS, P517
   JENCKS SF, 1988, JAMA-J AM MED ASSOC, V260, P2240, DOI 10.1001/jama.260.15.2240
   Jencks SF, 2000, JAMA-J AM MED ASSOC, V284, P1670, DOI 10.1001/jama.284.13.1670
   Jollis JG, 1998, NEW ENGL J MED, V338, P983, DOI 10.1056/NEJM199804023381410
   KAHN KL, 1990, JAMA-J AM MED ASSOC, V264, P1984, DOI 10.1001/jama.264.15.1984
   Katzan IL, 2000, JAMA-J AM MED ASSOC, V283, P1151, DOI 10.1001/jama.283.9.1151
   KOSECOFF J, 1990, JAMA-J AM MED ASSOC, V264, P1980, DOI 10.1001/jama.264.15.1980
   MacIntyre K, 2000, CIRCULATION, V102, P1126, DOI 10.1161/01.CIR.102.10.1126
   Marshall MN, 2000, JAMA-J AM MED ASSOC, V283, P1866, DOI 10.1001/jama.283.14.1866
   OConnor GT, 1996, JAMA-J AM MED ASSOC, V275, P841, DOI 10.1001/jama.275.11.841
   Peterson ED, 1998, J AM COLL CARDIOL, V32, P993, DOI 10.1016/S0735-1097(98)00332-5
   REISER SJ, 1993, JAMA-J AM MED ASSOC, V269, P1012, DOI 10.1001/jama.269.8.1012
   Rosenthal G E, 1997, Am J Med Qual, V12, P103, DOI 10.1177/0885713X9701200204
   Rosenthal GE, 2000, HEALTH SERV RES, V34, P1449
   ROSENTHAL GE, 1994, JOINT COMM J QUAL IM, V20, P425, DOI 10.1016/S1070-3241(16)30088-8
   Sirio C A, 1994, New Horiz, V2, P321
   Tu JV, 2001, STROKE, V32, P2226
   WENNBERG JE, 1989, NEW ENGL J MED, V321, P1168, DOI 10.1056/NEJM198910263211706
   Zhang J, 1998, JAMA-J AM MED ASSOC, V280, P1690, DOI 10.1001/jama.280.19.1690
NR 35
TC 65
Z9 65
U1 0
U2 2
PU LIPPINCOTT WILLIAMS & WILKINS
PI PHILADELPHIA
PA TWO COMMERCE SQ, 2001 MARKET ST, PHILADELPHIA, PA 19103 USA
SN 0025-7079
EI 1537-1948
J9 MED CARE
JI Med. Care
PD OCT
PY 2002
VL 40
IS 10
BP 879
EP 890
DI 10.1097/00005650-200210000-00006
PG 12
WC Health Care Sciences & Services; Health Policy & Services; Public,
   Environmental & Occupational Health
WE Science Citation Index Expanded (SCI-EXPANDED); Social Science Citation Index (SSCI)
SC Health Care Sciences & Services; Public, Environmental & Occupational
   Health
GA 601FG
UT WOS:000178435400006
PM 12395022
DA 2022-06-17
ER

PT J
AU Kopp, MA
   Watzlawick, R
   Martus, P
   Failli, V
   Finkenstaedt, FW
   Chen, YY
   DeVivo, MJ
   Dirnagl, U
   Schwab, JM
AF Kopp, Marcel A.
   Watzlawick, Ralf
   Martus, Peter
   Failli, Vieri
   Finkenstaedt, Felix W.
   Chen, Yuying
   DeVivo, Michael J.
   Dirnagl, Ulrich
   Schwab, Jan M.
TI Long-term functional outcome in patients with acquired infections after
   acute spinal cord injury
SO NEUROLOGY
LA English
DT Article
ID IMMUNE-DEFICIENCY SYNDROME; SYNDROME SCI-IDS; CLINICAL-TRIALS; RECOVERY;
   SYSTEM; MULTICENTER; SURVIVAL; THERAPY; ABILITY; STROKE
AB Objective: To investigate whether prevalent hospital-acquired pneumonia and wound infection affect the clinical long-term outcome after acute traumatic spinal cord injury (SCI).
   Methods: This was a longitudinal cohort study within the prospective multicenter National Spinal Cord Injury Database (Birmingham, Alabama). We screened datasets of 3,834 patients enrolled in 20 trial centers from 1995 to 2005 followed up until 2016. Eligibility criteria were cervical SCI and American Spinal Cord Injury Association impairment scale A, B, and C. Pneumonia or postoperative wound infections (Pn/Wi) acquired during acute medical care/inpatient rehabilitation were analyzed for their association with changes in the motor items of the Functional Independence Measure (FIMmotor) using regression models (primary endpoint 5-year follow-up). Pn/Wi-related mortality was assessed as a secondary endpoint (10-year follow-up).
   Results: A total of 1,203 patients met the eligibility criteria. During hospitalization, 564 patients (47%) developed Pn/Wi (pneumonia n = 540; postoperative wound infection n 5 11; pneumonia and postoperative wound infection n = 13). Adjusted linear mixed models after multiple imputation revealed that Pn/Wi are significantly associated with lower gain in FIMmotor up to 5 years after SCI (-7.4 points, 95% confidence interval [CI] -11.5 to -3.3). Adjusted Cox regression identified Pn/Wi as a highly significant risk factor for death up to 10 years after SCI (hazard ratio 1.65, 95% CI 1.26 to 2.16).
   Conclusion: Hospital-acquired Pn/Wi are predictive of propagated disability and mortality after SCI. Pn/Wi qualify as a potent and targetable outcome-modifying factor. Pn/Wi prevention constitutes a viable strategy to protect functional recovery and reduce mortality. Pn/Wi can be considered as rehabilitation confounders in clinical trials.
C1 [Kopp, Marcel A.; Watzlawick, Ralf; Failli, Vieri; Finkenstaedt, Felix W.; Schwab, Jan M.] Charite, Dept Neurol & Expt Neurol, Clin & Expt Spinal Cord Injury Res Neuroparaplegi, Berlin, Germany.
   [Dirnagl, Ulrich] Charite, Ctr Stroke Res Berlin, Berlin, Germany.
   [Martus, Peter] Eberhard Karls Univ Tubingen, Dept Clin Epidemiol & Appl Biostat, Tubingen, Germany.
   [Chen, Yuying; DeVivo, Michael J.] Univ Alabama Birmingham, Dept Phys Med & Rehabil, Natl Spinal Cord Injury Stat Ctr, Birmingham, AL USA.
   [Schwab, Jan M.] Ohio State Univ, Wexner Med Ctr, Paraplegiol Spinal Cord Injury Div, Dept Neurol, Columbus, OH 43210 USA.
   [Schwab, Jan M.] Ohio State Univ, Wexner Med Ctr, Dept Neurosci, Columbus, OH 43210 USA.
   [Schwab, Jan M.] Ohio State Univ, Wexner Med Ctr, Ctr Brain & Spinal Cord Repair, Columbus, OH 43210 USA.
   [Schwab, Jan M.] Ohio State Univ, Wexner Med Ctr, Dept Phys Med & Rehabil, Neurol Inst, Columbus, OH 43210 USA.
RP Schwab, JM (通讯作者)，Charite, Dept Neurol & Expt Neurol, Clin & Expt Spinal Cord Injury Res Neuroparaplegi, Berlin, Germany.
EM Jan.Schwab@osumc.edu
RI Kopp, Marcel/AAX-3960-2020
OI Kopp, Marcel/0000-0001-6832-9599; Schwab, Jan/0000-0001-6784-4919;
   Dirnagl, Ulrich/0000-0003-0755-6119
FU Wings for Life Spinal Cord Research Foundation, Austria [WfL-DE-006/12];
   National Institute on Disability, Independent Living, and Rehabilitation
   Research (NIDILRR) [90DP0011, 90SI50200100]
FX The study received funding from the Wings for Life Spinal Cord Research
   Foundation, Austria (grant WfL-DE-006/12), and the National Institute on
   Disability, Independent Living, and Rehabilitation Research (NIDILRR;
   grant 90DP0011 and 90SI50200100). NIDILRR is a Center within the
   Administration for Community Living, US Department of Health and Human
   Services.
CR Anderson KD, 2011, SPINAL CORD, V49, P880, DOI 10.1038/sc.2011.20
   Berlly M, 2007, J SPINAL CORD MED, V30, P309, DOI 10.1080/10790268.2007.11753946
   Brommer B, 2016, BRAIN, V139, P692, DOI 10.1093/brain/awv375
   Curt A, 2008, J NEUROTRAUM, V25, P677, DOI 10.1089/neu.2007.0468
   DeVivo Michael J, 2002, J Spinal Cord Med, V25, P335
   DeVivo MJ, 1999, ARCH PHYS MED REHAB, V80, P1411, DOI 10.1016/S0003-9993(99)90252-6
   Dietz Volker, 2012, Handb Clin Neurol, V109, P399, DOI 10.1016/B978-0-444-52137-8.00025-5
   Failli V, 2012, BRAIN, V135, P3238, DOI 10.1093/brain/aws267
   Fawcett JW, 2007, SPINAL CORD, V45, P190, DOI 10.1038/sj.sc.3102007
   Furlan JC, 2006, SPINE, V31, P2674, DOI 10.1097/01.brs.0000244569.91204.01
   Furlan JC, 2008, J NEUROTRAUM, V25, P1273, DOI 10.1089/neu.2008.0617
   Galloway RV, 2013, AM J PHYS MED REHAB, V92, P14, DOI 10.1097/PHM.0b013e31827441bc
   Granger CV, 2007, ARCH PHYS MED REHAB, V88, P265, DOI 10.1016/j.apmr.2006.12.033
   Grossman RG, 2012, J NEUROSURG-SPINE, V17, P119, DOI 10.3171/2012.5.AOSPINE12127
   Harms H, 2008, PLOS ONE, V3, DOI 10.1371/journal.pone.0002158
   Held KS, 2010, EXP NEUROL, V226, P242, DOI 10.1016/j.expneurol.2010.08.036
   Kalra L, 2015, LANCET, V386, P1835, DOI 10.1016/S0140-6736(15)00126-9
   Kopp MA, 2013, BMC NEUROL, V13, DOI 10.1186/1471-2377-13-168
   Little RJA, 1996, BIOMETRICS, V52, P98, DOI 10.2307/2533148
   Lucin KM, 2007, EXP NEUROL, V207, P75, DOI 10.1016/j.expneurol.2007.05.019
   Marino RJ, 1999, ARCH PHYS MED REHAB, V80, P1391, DOI 10.1016/S0003-9993(99)90249-6
   Marino RJ, 2003, J SPINAL CORD MED, V26, pS50, DOI DOI 10.1080/10790268.2003.11754575
   Meisel C, 2005, NAT REV NEUROSCI, V6, P775, DOI 10.1038/nrn1765
   Richards J. Scott, 1995, P10
   Riegger T, 2003, ACTA NEUROPATHOL, V106, P392
   Riegger T, 2009, NEUROSCIENCE, V158, P1194, DOI 10.1016/j.neuroscience.2008.08.021
   Riegger T, 2007, EUR J NEUROSCI, V25, P1743, DOI 10.1111/j.1460-9568.2007.05447.x
   RUBIN DB, 1991, STAT MED, V10, P585, DOI 10.1002/sim.4780100410
   Schwab JM, 2014, EXP NEUROL, V258, P121, DOI 10.1016/j.expneurol.2014.04.023
   Scivoletto G, 2016, SPINAL CORD, V54, P467, DOI 10.1038/sc.2015.153
   Shavelle RM, 2015, ARCH PHYS MED REHAB, V96, P645, DOI 10.1016/j.apmr.2014.11.003
   Siddiqui AM, 2015, PROG BRAIN RES, V218, P15, DOI 10.1016/bs.pbr.2014.12.007
   Stover SL, 1999, ARCH PHYS MED REHAB, V80, P1365, DOI 10.1016/S0003-9993(99)90246-0
   Van Buuren S., 2012, FLEXIBLE IMPUTATION
   van Hedel HJA, 2009, NEUROREHAB NEURAL RE, V23, P117, DOI 10.1177/1545968308320640
   Vega JL, 2003, J NEUROPATH EXP NEUR, V62, P848, DOI 10.1093/jnen/62.8.848
   Westendorp WF, 2015, LANCET, V385, P1519, DOI 10.1016/S0140-6736(14)62456-9
   Wilson JR, 2012, J NEUROSURG-SPINE, V17, P11, DOI 10.3171/2012.4.AOSPINE1245
NR 38
TC 55
Z9 58
U1 0
U2 5
PU LIPPINCOTT WILLIAMS & WILKINS
PI PHILADELPHIA
PA TWO COMMERCE SQ, 2001 MARKET ST, PHILADELPHIA, PA 19103 USA
SN 0028-3878
EI 1526-632X
J9 NEUROLOGY
JI Neurology
PD FEB 28
PY 2017
VL 88
IS 9
BP 892
EP 900
DI 10.1212/WNL.0000000000003652
PG 9
WC Clinical Neurology
WE Science Citation Index Expanded (SCI-EXPANDED)
SC Neurosciences & Neurology
GA EP4HH
UT WOS:000397341100020
PM 28130472
OA Green Published
DA 2022-06-17
ER

PT J
AU Woloszynska, I
   Stepien, A
AF Woloszynska, Izabela
   Stepien, Adam
TI RISK FACTORS OF rt-PA THERAPY IN PATIENTS WITH ISCHEMIC STROKE
SO ACTA POLONIAE PHARMACEUTICA
LA English
DT Article
DE stroke; rt-PA; intracerebral hemorrhage
ID TISSUE-PLASMINOGEN ACTIVATOR; IN-HOSPITAL MORTALITY; HEMORRHAGIC
   TRANSFORMATION; THROMBOLYTIC THERAPY; ALTEPLASE; PREDICTORS; POLAND;
   RATES
AB The stroke mortality rate in Poland is one of the highest in Europe with particularly large percentage of deaths in early phase of stroke. The airn of the study was to analyze the causes and risk factors for treatment failure and early death in patient with ischemic stoke treated with thrombolysis in the Department of Neurology, Military Institute of Medicine. The study included 295 patients treated with thrombolysis over the period 2005-2015. The study protocol defined for each patient include demographic data. time of recombinant tissue plasminogen activator (rt-PA) administration from the onset of symptoms, the presence of stroke risk factors. The incidence of in-hospital deaths was 8.1% within the first week and 15.6% in the first month. In the final model, relevant death predictors were: baseline National Institutes of Health Stroke Score (NIFISS), hemorrhagic transformation type 2, hyperglycemia at admission and increased blood pressure above 180/110 mmHg during or in the first day after thrombolysis. The most common cause of death was a massive stroke with increased intracranial pressure. (36.4%), intracerebral hemorrhage (15.3%), concomitant edema and hemorrhage (27%), pneumonia (15.3%), cardiac disorders (13.4%). The important risk factors of death directly associated with thrombolytic therapy were hemorrhagic transformation and hemisphere stroke with malignant edema increasing the risk of bleeding.
C1 [Woloszynska, Izabela; Stepien, Adam] Mil Inst Med, Clin Neurol, Szaserow 128, PL-04141 Warsaw, Poland.
RP Woloszynska, I (通讯作者)，Mil Inst Med, Clin Neurol, Szaserow 128, PL-04141 Warsaw, Poland.
EM izagorczyca@op.pl
CR [Anonymous], 2011, STROK HYP INS NETW E
   [Anonymous], 2002, SITS MONITORING STUD, P1
   Bateman BT, 2006, STROKE, V37, P440, DOI 10.1161/01.STR.0000199851.24668.f1
   Bentsen L, 2013, INT J HYPERTENS, V2013, DOI 10.1155/2013/610353
   Brott T, 1997, STROKE, V28, P2109, DOI 10.1161/01.STR.28.11.2109
   Czlonkowska A, 1999, Neurol Neurochir Pol, V32 Suppl 6, P99
   Czlonkowska A, 2002, J NEUROL SCI, V202, P53, DOI 10.1016/S0022-510X(02)00203-4
   Cztonkowska A, 2013, NEUROL NEUROSURG POL, V47, P303
   Endo K, 2013, STROKE, V44, P816, DOI 10.1161/STROKEAHA.112.681007
   Fiorelli M, 1999, STROKE, V30, P2280, DOI 10.1161/01.STR.30.11.2280
   Hacke W, 1998, LANCET, V352, P1245, DOI 10.1016/S0140-6736(98)08020-9
   Hacke W, 2008, NEW ENGL J MED, V359, P1317, DOI 10.1056/NEJMoa0804656
   Heuschmann PU, 2004, JAMA-J AM MED ASSOC, V292, P1831, DOI 10.1001/jama.292.15.1831
   Larrue V, 2001, STROKE, V32, P438, DOI 10.1161/01.STR.32.2.438
   Patarroyo SXF, 2012, THER ADV CHRONIC DIS, V3, P163, DOI 10.1177/2040622312450183
   Poppe AY, 2009, DIABETES CARE, V32, P617, DOI 10.2337/dc08-1754
   Prosser J, 2007, STROKE, V38, P2295, DOI 10.1161/STROKEAHA.106.471813
   Ribo M, 2005, STROKE, V36, P1705, DOI 10.1161/01.STR.0000173161.05453.90.9f
   Ryglewicz D, 1997, STROKE, V28, P752, DOI 10.1161/01.STR.28.4.752
   Sandercock P, 2013, LANCET NEUROL, V12, P768, DOI 10.1016/S1474-4422(13)70130-3
   Sandercock P, 2012, LANCET, V379, P2352, DOI 10.1016/S0140-6736(12)60768-5
   The National Institute of Neurological Disorders and Stroke rt-PA Stroke Study Group, 1995, NEW ENGL J MED, V333, P158
   Thomalla G, 2007, STROKE, V38, P313, DOI 10.1161/01.STR.0000254565.51807.22
   vonKummer R, 1997, STROKE, V28, P204
   Wahlgren N, 2007, LANCET, V369, P275, DOI 10.1016/S0140-6736(07)60149-4
   Wardlaw JM, 2003, STROKE, V34, P1437, DOI 10.1161/01.STR.0000072513.72262.7E
   Wardlaw JM, 2014, COCHRANE DB SYST REV, DOI 10.1002/14651858.CD000213.pub3
   Wardlaw JM, 2012, LANCET, V379, P2364, DOI 10.1016/S0140-6736(12)60738-7
   Werner H., 2008, NEW ENGL J MED, V359, P1317
NR 29
TC 4
Z9 6
U1 0
U2 1
PU POLSKIE TOWARZYSTWO FARMACEUTYCZNE
PI WARSAW
PA DLUGA 16, 00-238 WARSAW, POLAND
SN 0001-6837
EI 2353-5288
J9 ACTA POL PHARM
JI ACTA POL. PHARM.
PD JAN-FEB
PY 2017
VL 74
IS 1
BP 293
EP 298
PG 6
WC Pharmacology & Pharmacy
WE Science Citation Index Expanded (SCI-EXPANDED)
SC Pharmacology & Pharmacy
GA FG4TF
UT WOS:000410257700029
PM 29474784
DA 2022-06-17
ER

PT J
AU Zi, WJ
   Wang, HM
   Yang, D
   Hao, YG
   Zhang, M
   Geng, Y
   Lin, M
   Wan, Y
   Shi, ZH
   Zhou, ZM
   Wang, W
   Xu, HW
   Tian, XG
   Lv, PH
   Wang, SP
   Liu, WH
   Wang, Z
   Liu, XT
   Guo, FQ
   Zheng, DQ
   Li, H
   Tu, MY
   Jin, P
   Xiao, GD
   Liu, YX
   Xu, GL
   Xiong, YY
   Liu, XF
AF Zi, Wenjie
   Wang, Huaiming
   Yang, Dong
   Hao, Yonggang
   Zhang, Meng
   Geng, Yu
   Lin, Min
   Wan, Yue
   Shi, Zhonghua
   Zhou, Zhiming
   Wang, Wei
   Xu, Haowen
   Tian, Xiguang
   Lv, Penghua
   Wang, Shuiping
   Liu, Wenhua
   Wang, Zhen
   Liu, Xintong
   Guo, Fuqiang
   Zheng, Dequan
   Li, Hua
   Tu, Mingyi
   Jin, Ping
   Xiao, Guodong
   Liu, Yuxiu
   Xu, Gelin
   Xiong, Yunyun
   Liu, Xinfeng
CA ACTUAL Investigators
TI Clinical Effectiveness and Safety Outcomes of Endovascular Treatment for
   Acute Anterior Circulation Ischemic Stroke in China
SO CEREBROVASCULAR DISEASES
LA English
DT Article
DE Endovascular procedures; Stroke; Tissue plasminogen activator;
   Thrombectomy; Outcome
ID SOLITAIRE FLOW RESTORATION; LARGE-VESSEL OCCLUSION; INTRAVENOUS T-PA;
   MECHANICAL THROMBECTOMY; SUCCESSFUL REVASCULARIZATION; INTERVENTIONAL
   MANAGEMENT; INTRACRANIAL HEMORRHAGE; RANDOMIZED-TRIAL; THERAPY;
   THROMBOLYSIS
AB Backgrounds and Purpose: This study was aimed at investigating the outcomes and predictors for the poor functional outcome after endovascular treatment (EVT) in a large, mostly Asian population. Methods: Between January 2014 and June 2016, acute stroke patients with anterior circulation occlusion and EVT were retrospectively enrolled from 21 stroke centers in China. The main outcomes were modified Rankin Scale (0-2 as functional independence, 3-6 as poor) at 90 days, symptomatic intracranial hemorrhage (sICH) at 72 h, and death at 90 days. Logistic regression was used to identify predictors for poor functional outcome at 90 days. Results: Of the 698 patients, 304 (43.6%) patients had functional independence at 90 days. The sICH rate was 15.5% (108/698) and mortality rate at 90 days was 25.4% (177/698). Age (OR 1.04, 95% CI 1.02-1.07), National Institutes of Health Stroke Scale score at admission (11-20 vs. <= 10, OR 2.38, 95% CI 1.23-4.59; >= 21 vs. <= 10, OR 3.66, 95% CI 1.72-7.80), baseline glucose level (OR 1.09, 95% CI 1.01-1.18), onset to groin puncture >6 h (OR 1.88, 95% CI 1.06-3.31), sICH (OR 15.49, 95% CI 5.16-46.43), and pneumonia (OR 3.15, 95% CI 1.86-5.32) were independent predictors of poor functional outcomes, while good recanalization (OR 0.26, 95% CI 0.13-0.54), preoperative Alberta Stroke Program Early CT Score 8-10 (OR 0.48, 95% CI 0.28-0.83), and good collateral flow (OR 0.50, 95% CI 0.32-0.79) were protective factors. Conclusions: This study provides evidence in real world to support the performance of EVT in acute anterior circulation stroke patients in Chinese population. Patients with small infarct core, successful recanalization, good collateral status, and short treatment delay without sICH or pneumonia may benefit from EVT. (C) 2017 S. Karger AG, Basel
C1 [Zi, Wenjie; Xu, Gelin; Xiong, Yunyun; Liu, Xinfeng] Nanjing Univ, Dept Neurol, Jinling Hosp, Med Sch, 305 East Zhongshan Rd, Nanjing 210002, Jiangsu, Peoples R China.
   [Liu, Yuxiu] Nanjing Univ, Dept Med Stat, Jinling Hosp, Med Sch, Nanjing, Jiangsu, Peoples R China.
   [Wang, Huaiming; Yang, Dong] Second Mil Med Univ, Jinling Hosp, Dept Neurol, Nanjing, Jiangsu, Peoples R China.
   [Hao, Yonggang] Southern Med Univ, Jinling Hosp, Dept Neurol, Nanjing, Jiangsu, Peoples R China.
   [Wang, Huaiming] 89th Hosp Peoples Liberat Army, Dept Neurol, Weifang, Peoples R China.
   [Hao, Yonggang] Soochow Univ, Affiliated Hosp 1, Dept Emergency Med, Suzhou, Peoples R China.
   [Xiao, Guodong] Soochow Univ, Affiliated Hosp 2, Dept Neurol, Suzhou, Peoples R China.
   [Zhang, Meng] Third Mil Med Univ, Daping Hosp, Dept Neurol, Res Inst Surg, Chongqing, Peoples R China.
   [Geng, Yu] Zhejiang Prov Peoples Hosp, Dept Neurol, Hangzhou, Zhejiang, Peoples R China.
   [Lin, Min] Fuzhou Gen Hosp Nanjing Mil Reg, Dept Neurol, Fuzhou, Fujian, Peoples R China.
   [Li, Hua] 476th Hosp Peoples Liberat Army, Dept Neurol, Fuzhou, Fujian, Peoples R China.
   [Wan, Yue] Hubei Zhongshan Hosp, Dept Neurol, Wuhan, Hubei, Peoples R China.
   [Liu, Wenhua] Wuhan 1 Hosp, Dept Neurol, Wuhan, Hubei, Peoples R China.
   [Tu, Mingyi] Hubei Wuchang Hosp, Dept Neurol, Wuhan, Hubei, Peoples R China.
   [Shi, Zhonghua] 101st Hosp Peoples Liberat Army, Dept Neurosurg, Wuxi, Peoples R China.
   [Zhou, Zhiming] Wannan Med Coll, Yijishan Hosp, Dept Neurol, Wuhu, Peoples R China.
   [Wang, Wei] Yangzhou Univ, Peoples Hosp Yangzhou 1, Dept Radiol, Yangzhou, Jiangsu, Peoples R China.
   [Lv, Penghua] Northern Jiangsu Peoples Hosp, Dept Intervent Radiol, Yangzhou, Jiangsu, Peoples R China.
   [Xu, Haowen] Zhengzhou Univ, Affiliated Hosp 1, Dept Neurol, Zhengzhou, Henan, Peoples R China.
   [Tian, Xiguang] Chinese Armed Police Force Guangdong Armed Police, Dept Neurol, Guangzhou, Guangdong, Peoples R China.
   [Liu, Xintong] Guangdong Prov 2 Peoples Hosp, Dept Neurol, Guangzhou, Guangdong, Peoples R China.
   [Wang, Shuiping] 123rd Hosp Peoples Liberat Army, Dept Neurol, Bengbu, Peoples R China.
   [Jin, Ping] Anhui Med Univ, Dept Neurol, Luan Affiliated Hosp, Luan, Peoples R China.
   [Wang, Zhen] Changsha Cent Hosp, Dept Neurol, Changsha, Hunan, Peoples R China.
   [Guo, Fuqiang] Sichuan Prov Peoples Hosp, Dept Neurol, Chengdu, Sichuan, Peoples R China.
   [Zheng, Dequan] Xiamen Univ, Hosp Peoples Liberat Army 175, Affiliated Southeast Hosp, Dept Neurol, Zhangzhou, Peoples R China.
RP Xiong, YY; Liu, XF (通讯作者)，Nanjing Univ, Dept Neurol, Jinling Hosp, Med Sch, 305 East Zhongshan Rd, Nanjing 210002, Jiangsu, Peoples R China.
EM caloriey@163.com; xfliu2@vip.163.com
OI Wang, Huaiming/0000-0002-3409-0927; Xu, Gelin/0000-0002-6194-0341
FU National Natural Science Foundation of China [81400898, 81400993,
   81571143, 81671172]; Chinese Postdoctoral Science Fund [2015M572815]
FX The project is supported by National Natural Science Foundation of China
   (No. 81400898, 81400993, 81571143, and 81671172) and Chinese
   Postdoctoral Science Fund (No. 2015M572815).
CR ADAMS HP, 1993, STROKE, V24, P35, DOI 10.1161/01.STR.24.1.35
   Berkhemer OA, 2015, NEW ENGL J MED, V372, P11, DOI 10.1056/NEJMoa1411587
   Bracard S, 2016, LANCET NEUROL, V15, P1138, DOI 10.1016/S1474-4422(16)30177-6
   Broderick JP, 2013, NEW ENGL J MED, V368, P893, DOI 10.1056/NEJMoa1214300
   Broeg-Morvay A, 2016, STROKE, V47, P1037, DOI 10.1161/STROKEAHA.115.011134
   Campbell BCV, 2015, NEW ENGL J MED, V372, P1009, DOI 10.1056/NEJMoa1414792
   Ciccone A, 2013, NEW ENGL J MED, V368, P904, DOI 10.1056/NEJMoa1213701
   Dargazanli C, 2017, CEREBROVASC DIS, V43, P305, DOI 10.1159/000468995
   Davalos A, 2012, STROKE, V43, P2699, DOI 10.1161/STROKEAHA.112.663328
   Gao F, 2015, AM J NEURORADIOL, V36, P1947, DOI 10.3174/ajnr.A4364
   Goyal M, 2015, NEW ENGL J MED, V372, P1019, DOI 10.1056/NEJMoa1414905
   Goyal M, 2011, STROKE, V42, P93, DOI 10.1161/STROKEAHA.110.594481
   Hao YG, 2017, STROKE, V48, P1203, DOI 10.1161/STROKEAHA.116.016368
   Heo JH, 2003, NEUROLOGY, V60, P1684, DOI 10.1212/01.WNL.0000063323.23493.98
   Higashida RT, 2003, STROKE, V34, pE109, DOI 10.1161/01.STR.0000082721.62796.09
   Hong KS, 2009, STROKE, V40, P3828, DOI 10.1161/STROKEAHA.109.561365
   Jovin TG, 2015, NEW ENGL J MED, V372, P2296, DOI 10.1056/NEJMoa1503780
   Kaesmacher J, 2017, CEREBROVASC DIS, V43, P294, DOI 10.1159/000460265
   Khatri P, 2007, STROKE, V38, P431, DOI 10.1161/01.STR.0000254524.23708.c9
   Kim JT, 2016, STROKE, V47, P120, DOI 10.1161/STROKEAHA.115.010753
   Leng XY, 2016, CEREBROVASC DIS, V41, P27, DOI 10.1159/000441803
   Liebeskind DS, 2014, STROKE, V45, P2036, DOI 10.1161/STROKEAHA.114.004781
   Liebeskind DS, 2014, STROKE, V45, P759, DOI 10.1161/STROKEAHA.113.004072
   Linfante I, 2015, STROKE, V46, P2305, DOI 10.1161/STROKEAHA.115.009530
   Liu R, 2016, MEDICINE, V95, DOI 10.1097/MD.0000000000003958
   Minnerup J, 2016, STROKE, V47, P1584, DOI 10.1161/STROKEAHA.116.012619
   Muir KW, 2017, J NEUROL NEUROSUR PS, V88, P38, DOI 10.1136/jnnp-2016-314117
   Nogueira RG, 2012, LANCET, V380, P1231, DOI 10.1016/S0140-6736(12)61299-9
   Powers WJ, 2015, STROKE, V46, P3020, DOI 10.1161/STR.0000000000000074
   Sacks David, 2013, AJNR Am J Neuroradiol, V34, pE0
   Saver JL, 2015, NEW ENGL J MED, V372, P2285, DOI 10.1056/NEJMoa1415061
   Saver JL, 2012, LANCET, V380, P1241, DOI 10.1016/S0140-6736(12)61384-1
   Shi ZS, 2014, STROKE, V45, P1977, DOI 10.1161/STROKEAHA.114.005603
   Tomsick T, 2008, AM J NEURORADIOL, V29, P582, DOI 10.3174/ajnr.A0843
   von Kummer R, 2015, STROKE, V46, P2981, DOI 10.1161/STROKEAHA.115.010049
   Wang YL, 2011, STROKE, V42, P1658, DOI 10.1161/STROKEAHA.110.604249
   Wong LKS, 2006, INT J STROKE, V1, P158, DOI 10.1111/j.1747-4949.2006.00045.x
   Zaidat OO, 2014, J NEUROINTERV SURG, V6, P584, DOI 10.1136/neurintsurg-2013-010895
NR 38
TC 40
Z9 53
U1 0
U2 20
PU KARGER
PI BASEL
PA ALLSCHWILERSTRASSE 10, CH-4009 BASEL, SWITZERLAND
SN 1015-9770
EI 1421-9786
J9 CEREBROVASC DIS
JI Cerebrovasc. Dis.
PY 2017
VL 44
IS 5-6
BP 248
EP 258
DI 10.1159/000478667
PG 11
WC Clinical Neurology; Peripheral Vascular Disease
WE Science Citation Index Expanded (SCI-EXPANDED)
SC Neurosciences & Neurology; Cardiovascular System & Cardiology
GA FP4EI
UT WOS:000417569500002
PM 28848210
DA 2022-06-17
ER

PT J
AU Liao, XL
   Ju, Y
   Liu, GF
   Zhao, XQ
   Wang, YL
   Wang, YJ
AF Liao, Xiaoling
   Ju, Yi
   Liu, Gaifen
   Zhao, Xingquan
   Wang, Yilong
   Wang, Yongjun
TI Risk Factors for Pressure Sores in Hospitalized Acute Ischemic Stroke
   Patients
SO JOURNAL OF STROKE & CEREBROVASCULAR DISEASES
LA English
DT Article
DE Risk factors; pressure sores; acute ischemic stroke; occurrence
ID ULCER PREVALENCE; CARE; PNEUMONIA; SCORE
AB Background: Acute ischemic stroke patients are a group at high risk for pressure sores. It is important to identify risk factors for pressure sores in acute ischemic stroke patients in order to facilitate early adoption of appropriate preventive and treatment measures. Methods: Data were derived from the China National Stroke Registry. Acute ischemic stroke patients aged >18 years who presented at the hospital within 14 days after the onset of symptoms were eligible for this study. Comprehensive baseline data were collected. The definition of pressure sores was based on assessment at discharge of whether the patient had pressure sores at any time during hospitalization. Results: 12,415 patients with a mean age of 67 years and a mean length of hospitalization of 14 days were included in the study. Among these patients, 97 (0.8%) had pressure sores during hospitalization. In the multivariate analysis of risk factors for pressure sores, age (each increment of 5 years), beingunmarried, NIHSS at admission (each increment of 3 points), mRS at admission (3-5 points), diabetes mellitus, hemoglobin at admission (each incremental reduction of 10 units), and history of peripheral vascular disease all were significantly correlated with the occurrence of pressure sores among acute ischemic stroke patients during hospitalization. Conclusions: Old age, severe neurological disability, being unmarried, low hemoglobin, and history of diabetes mellitus and peripheral vascular disease were risk factors for pressure sores in acute ischemic stroke patients.
C1 [Liao, Xiaoling; Ju, Yi; Zhao, Xingquan; Wang, Yilong; Wang, Yongjun] Capital Med Univ, Beijing Tiantan Hosp, Dept Neurol, Beijing, Peoples R China.
   [Liao, Xiaoling; Ju, Yi; Liu, Gaifen; Zhao, Xingquan; Wang, Yilong; Wang, Yongjun] China Natl Clin Res Ctr Neurol Dis NCRC ND, Beijing, Peoples R China.
RP Ju, Y (通讯作者)，119 South Fourth Ring West Rd, Beijing 100070, Peoples R China.
EM juyi1226@vip.163.com
FU Ministry of Science and Technology [2006BA101A11, 2009CB521905,
   2013BAI09B03]; Ministry of Health of the People's Republic of China
FX The study is funded by grants (2006BA101A11, 2009CB521905 and
   2013BAI09B03) from the Ministry of Science and Technology and the
   Ministry of Health of the People's Republic of China.
CR Alhaug J, 2017, FOOD NUTR RES, V61, DOI 10.1080/16546628.2017.1324230
   Amir Y, 2013, J WOUND CARE, V22, P254, DOI 10.12968/jowc.2013.22.5.254
   [Anonymous], 1989, STROKE, V20, P1407
   Black Joyce, 2007, Urol Nurs, V27, P144
   Chen GJ, 2016, NEUROL RES, V38, P538, DOI 10.1080/01616412.2016.1187864
   Compher C, 2007, J GERONTOL A-BIOL, V62, P1310, DOI 10.1093/gerona/62.11.1310
   Cushing CA, 2013, PLAST RECONSTR SURG, V132, P1720, DOI 10.1097/PRS.0b013e3182a808ba
   Danigo A, 2015, CARDIOVASC DIABETOL, V14, DOI 10.1186/s12933-015-0185-4
   Edsberg LE, 2016, J WOUND OSTOMY CONT, V43, P585, DOI 10.1097/WON.0000000000000281
   Hyun S, 2014, AM J CRIT CARE, V23, P494, DOI 10.4037/ajcc2014535
   Ji RJ, 2014, STROKE, V45, P2620, DOI 10.1161/STROKEAHA.114.005023
   Lee SY, 2016, J STROKE CEREBROVASC, V25, P220, DOI 10.1016/j.jstrokecerebrovasdis.2015.09.022
   Serrano ML, 2017, MED INTENSIVA, V41, P339, DOI 10.1016/j.medin.2016.09.003
   Liu P, 2012, J WOUND OSTOMY CONT, V39, P495, DOI 10.1097/WON.0b013e318265222a
   Luo Y, 2014, DIABETES CARE, V37, P173, DOI 10.2337/dc13-1931
   VanGilder C, 2017, J WOUND OSTOMY CONT, V44, P20, DOI 10.1097/WON.0000000000000292
   Wang YL, 2011, STROKE, V42, P1658, DOI 10.1161/STROKEAHA.110.604249
   Wang YJ, 2011, INT J STROKE, V6, P355, DOI 10.1111/j.1747-4949.2011.00584.x
   Zhang RH, 2017, J STROKE CEREBROVASC, V26, P938, DOI 10.1016/j.jstrokecerebrovasdis.2016.10.043
NR 19
TC 7
Z9 7
U1 0
U2 11
PU ELSEVIER
PI AMSTERDAM
PA RADARWEG 29, 1043 NX AMSTERDAM, NETHERLANDS
SN 1052-3057
EI 1532-8511
J9 J STROKE CEREBROVASC
JI J. Stroke Cerebrovasc. Dis.
PD JUL
PY 2019
VL 28
IS 7
BP 2026
EP 2030
DI 10.1016/j.jstrokecerebrovasdis.2019.02.033
PG 5
WC Neurosciences; Peripheral Vascular Disease
WE Science Citation Index Expanded (SCI-EXPANDED)
SC Neurosciences & Neurology; Cardiovascular System & Cardiology
GA IC4WU
UT WOS:000470969200041
PM 31005562
DA 2022-06-17
ER

PT J
AU DeWaters, AL
   Chansard, M
   Anzueto, A
   Pugh, MJ
   Mortensen, EM
AF DeWaters, Ami L.
   Chansard, Matthieu
   Anzueto, Antonio
   Pugh, Mary Jo
   Mortensen, Eric M.
TI The Association Between Major Depressive Disorder and Outcomes in Older
   Veterans Hospitalized With Pneumonia
SO AMERICAN JOURNAL OF THE MEDICAL SCIENCES
LA English
DT Article
DE Mortality; Major depressive disorder; Pneumonia
ID COMORBIDITY; MORTALITY; RISK; EPIDEMIOLOGY; DISEASE; COHORT
AB Background: Major depressive disorder ("depression") has been identified as an independent risk factor for mortality for many comorbid conditions, including heart failure, cancer and stroke. Major depressive disorder has also been linked to immune suppression by generating a chronic inflammatory state. However, the association between major depression and pneumonia has not been examined. The aim of this study was to examine the association between depression and outcomes, including mortality and intensive care unit admission, in Veterans hospitalized with pneumonia.
   Materials and Methods: We conducted a retrospective national study using administrative data of patients hospitalized at any Veterans Administration acute care hospital. We included patients >= 65 years old hospitalized with pneumonia from 2002-2012. Depressed patients were further analyzed based on whether they were receiving medications to treat depression. We used generalized linear mixed effect models to examine the association of depression with the outcomes of interest after controlling for potential confounders.
   Results: Patients with depression had a significantly higher 90-day mortality (odds ratio 1.12, 95% confidence interval 1.07-1.17) compared to patients without depression. Patients with untreated depression had a significantly higher 30-day (1.11, 1.04-1.20) and 90-day (1.20, 1.13-1.28) mortality, as well as significantly higher intensive care unit admission rates (1.12, 1.03-1.21), compared to patients with treated depression.
   Conclusion: For older veterans hospitalized with pneumonia, a concurrent diagnosis of major depressive disorder, and especially untreated depression, was associated with higher mortality. This highlights that untreated major depressive disorder is an independent risk factor for mortality for patients with pneumonia.
C1 [DeWaters, Ami L.; Chansard, Matthieu; Mortensen, Eric M.] VA North Texas Hlth Care Syst, Dallas, TX USA.
   [DeWaters, Ami L.; Chansard, Matthieu; Mortensen, Eric M.] Univ Texas Southwestern Med Ctr Dallas, Dallas, TX 75390 USA.
   [Anzueto, Antonio; Pugh, Mary Jo] South Texas Vet Hlth Care Syst, San Antonio, TX 78228 USA.
   [Anzueto, Antonio; Pugh, Mary Jo] Univ Texas Hlth Sci Ctr San Antonio, San Antonio, TX 78229 USA.
RP Mortensen, EM (通讯作者)，Univ Texas Southwestern Med Ctr Dallas, Dallas, TX 75390 USA.; Mortensen, EM (通讯作者)，Dellas VA Med Ctr, Gen Internal Med 111E,4500 South Lancaster, Dallas, TX 75216 USA.
EM mortensene@mac.com
RI Pugh, Mary Jo/K-5336-2019; Mortensen, Eric/AAF-2713-2020
OI Pugh, Mary Jo/0000-0003-4196-7763; 
FU National Institute of Nursing Research, United States [R01NR010828];
   Agency for Healthcare Research and Quality, United States
   [1R24HS022418-01]; AGENCY FOR HEALTHCARE RESEARCH AND QUALITY
   [R24HS022418] Funding Source: NIH RePORTER; NATIONAL INSTITUTE OF
   NURSING RESEARCH [R01NR010828] Funding Source: NIH RePORTER
FX The project was supported by Grant no, R01NR010828 from the National
   Institute of Nursing Research, United States. Dr. Mortensen was
   supported by 1R24HS022418-01 from the Agency for Healthcare Research and
   Quality, United States, The content is solely the responsibility of the
   authors and does not necessarily represent the official views of the
   National Institutes of Health or Department of Veteran Affairs. This
   material is the result of work supported with resources and the use of
   facilities at the VA North Texas Heath Care System, The funding agencies
   had no role in conducting the study, or rob in the preparatbn, review or
   approval of the manuscript.
CR Anderson D, 2005, WHO CARESWINS IMPROV
   Barth J, 2004, PSYCHOSOM MED, V66, P802, DOI 10.1097/01.psy.0000146332.53619.b2
   Blume J, 2011, BRAIN BEHAV IMMUN, V25, P221, DOI 10.1016/j.bbi.2010.10.008
   Breslau N, 2000, BIOL PSYCHIAT, V48, P902, DOI 10.1016/S0006-3223(00)00933-1
   Davydow DS, 2014, J PSYCHOSOM RES, V77, P528, DOI 10.1016/j.jpsychores.2014.08.002
   DeFrances CJ, 2008, NATL HLTH STAT REPOR
   Dennis M, 2012, AGE AGEING, V41, P148, DOI 10.1093/ageing/afr169
   DEYO RA, 1992, J CLIN EPIDEMIOL, V45, P613, DOI 10.1016/0895-4356(92)90133-8
   GRANT BF, 1995, DRUG ALCOHOL DEPEN, V39, P197, DOI 10.1016/0376-8716(95)01160-4
   Hasin DS, 2005, ARCH GEN PSYCHIAT, V62, P1097, DOI 10.1001/archpsyc.62.10.1097
   Jiang W, 2001, ARCH INTERN MED, V161, P1849, DOI 10.1001/archinte.161.15.1849
   Karamchandani RR, 2015, PLOS ONE, V10, DOI 10.1371/journal.pone.0128246
   Kazis LE, 1998, ARCH INTERN MED, V158, P626, DOI 10.1001/archinte.158.6.626
   Kessler RC, 2003, JAMA-J AM MED ASSOC, V289, P3095, DOI 10.1001/jama.289.23.3095
   Kung Hsiang-Ching, 2008, Natl Vital Stat Rep, V56, P1
   Marshall RD, 2001, AM J PSYCHIAT, V158, P1467, DOI 10.1176/appi.ajp.158.9.1467
   Mortensen EM, 2002, ARCH INTERN MED, V162, P1059, DOI 10.1001/archinte.162.9.1059
   Mortensen EM, 2014, JAMA-J AM MED ASSOC, V311, P2199, DOI 10.1001/jama.2014.4304
   Satin JR, 2009, CANCER-AM CANCER SOC, V115, P5349, DOI 10.1002/cncr.24561
   Selim AJ, 2004, J AM GERIATR SOC, V52, P1271, DOI 10.1111/j.1532-5415.2004.52355.x
   Selim Alfredo J, 2004, J Ambul Care Manage, V27, P281
   Siu AL, 2016, JAMA-J AM MED ASSOC, V315, P380, DOI 10.1001/jama.2015.18392
   Sohn MW, 2006, POPUL HEALTH METR, V4, P1
NR 23
TC 8
Z9 9
U1 0
U2 2
PU ELSEVIER SCIENCE INC
PI NEW YORK
PA 360 PARK AVE SOUTH, NEW YORK, NY 10010-1710 USA
SN 0002-9629
EI 1538-2990
J9 AM J MED SCI
JI Am. J. Med. Sci.
PD JAN
PY 2018
VL 355
IS 1
BP 21
EP 26
PG 6
WC Medicine, General & Internal
WE Science Citation Index Expanded (SCI-EXPANDED); Social Science Citation Index (SSCI)
SC General & Internal Medicine
GA FR2JA
UT WOS:000418892100006
PM 29289257
OA Green Accepted
DA 2022-06-17
ER

PT J
AU Veelo, DP
   Henegouwen, MIV
   Ouwehand, KS
   Geerts, BF
   Anderegg, MCJ
   van Dieren, S
   Preckel, B
   Binnekade, JM
   Gisbertz, SS
   Hollmann, MW
AF Veelo, Denise P.
   Henegouwen, Mark I. van Berge
   Ouwehand, Kirsten S.
   Geerts, Bart F.
   Anderegg, Maarten C. J.
   van Dieren, Susan
   Preckel, Benedikt
   Binnekade, Jan M.
   Gisbertz, Suzanne S.
   Hollmann, Markus W.
TI Effect of goal-directed therapy on outcome after esophageal surgery: A
   quality improvement study
SO PLOS ONE
LA English
DT Article
ID STROKE VOLUME VARIATION; PERIOPERATIVE FLUID MANAGEMENT; RANDOMIZED
   CLINICAL-TRIAL; RISK SURGICAL-PATIENTS; GASTROINTESTINAL SURGERY;
   CLASSIFICATION; RESPONSIVENESS; METAANALYSIS; ALGORITHM; RESECTION
AB Background
   Goal-directed therapy (GDT) can reduce postoperative complications in high-risk surgery patients. It is uncertain whether GDT has the same benefits in patients undergoing esophageal surgery. Goal of this Quality Improvement study was to evaluate the effects of a stroke volume guided GDT on post-operative outcome.
   Methods and findings
   We compared the postoperative outcome of patients undergoing esophagectomy before (99 patients) and after (100 patients) implementation of GDT. There was no difference in the proportion of patients with a complication (56% vs. 54%, p = 0.82), hospital stay and mortality. The incidence of prolonged ICU stay (>48 hours) was reduced (28% vs. 12, p = .005) in patients treated with GDT. Secondary analysis of complication rate showed a decrease in pneumonia (29 vs. 15%, p = .02), mediastinal abscesses (12 vs. 3%, p = .02), and gastric tube necrosis (5% vs. 0%, p = .03) in patients treated with GDT. Patients in the GDT group received significantly less fluids but received more colloids.
   Conclusions
   The implementation of GDT during esophagectomy was not associated with reductions in overall morbidity, mortality and hospital length of stay. However, we observed a decrease in pneumonia, mediastinal abscesses, gastric tube necrosis, and ICU length of stay.
C1 [Veelo, Denise P.; Ouwehand, Kirsten S.; Geerts, Bart F.; van Dieren, Susan; Preckel, Benedikt; Hollmann, Markus W.] Acad Med Ctr, Dept Anaesthesiol, Amsterdam, Netherlands.
   [Henegouwen, Mark I. van Berge; Anderegg, Maarten C. J.; van Dieren, Susan; Gisbertz, Suzanne S.] Acad Med Ctr, Dept Surg, Amsterdam, Netherlands.
   [Binnekade, Jan M.] Acad Med Ctr, Dept Intens Care, Amsterdam, Netherlands.
RP Geerts, BF (通讯作者)，Acad Med Ctr, Dept Anaesthesiol, Amsterdam, Netherlands.
EM b.f.geerts@amc.uva.nl
RI Gisbertz, Suzanne/AAG-5370-2020; veelo, Denise/AAU-2871-2021
OI Gisbertz, Suzanne/0000-0001-9655-7601; Hollmann,
   Markus/0000-0001-8248-0244; van Berge Henegouwen,
   Mark/0000-0001-8689-3134; Veelo, Denise/0000-0001-6196-1671; Preckel,
   Benedikt/0000-0003-4412-9183
FU Edwards Life Sciences LLC, Irvine CA, United States of America
FX This project was funded by Edwards Life Sciences LLC, Irvine CA, United
   States of America (contract was made, under name: quality improvement
   project, AMC). Funding was only for a part of the material costs
   (probes). EV1000 monitors were borrowed. The authors state that they had
   full control of the design of the study, methods used, outcome
   parameters and results, analysis of data and production of the written
   report.
CR Assaad S, 2013, CURR OPIN ANESTHESIO, V26, P31, DOI 10.1097/ACO.0b013e32835c5cf5
   Bellamy MC, 2006, BRIT J ANAESTH, V97, P755, DOI 10.1093/bja/ael290
   Benes J, 2014, CRIT CARE, V18, DOI 10.1186/s13054-014-0584-z
   Benes J, 2010, CRIT CARE, V14, DOI 10.1186/cc9070
   Biere SSAY, 2012, LANCET, V379, P1887, DOI 10.1016/S0140-6736(12)60516-9
   Challand C, 2012, BRIT J ANAESTH, V108, P53, DOI 10.1093/bja/aer273
   Chau EHL, 2014, SEMIN CARDIOTHORAC V, V18, P36, DOI 10.1177/1089253213491014
   Corcoran T, 2012, ANESTH ANALG, V114, P640, DOI 10.1213/ANE.0b013e318240d6eb
   Criteria Committee of the New York Heart Association, 1994, NOM CRIT DIAGN DIS H, P253, DOI DOI 10.3378/027.083.0506
   Dalfino L, 2011, CRIT CARE, V15, DOI 10.1186/cc10284
   de Waal EEC, 2009, CRIT CARE MED, V37, P510, DOI 10.1097/CCM.0b013e3181958bf7
   Dindo D, 2004, ANN SURG, V240, P205, DOI 10.1097/01.sla.0000133083.54934.ae
   Feldheiser A, 2013, BRIT J ANAESTH, V110, P231, DOI 10.1093/bja/aes377
   Feldheiser A, 2012, J INT MED RES, V40, P1227, DOI 10.1177/147323001204000402
   Global Initiative for Chronic Obstructive Lung Disease, 2013, GLOB IN CHRON OBSTR
   Grocott MP, 2012, COCHRANE DB SYST REV, V11, P535
   Haas S, 2012, CRIT CARE RES PRACT, V2012, DOI 10.1155/2012/687018
   Hamilton MA, 2011, ANESTH ANALG, V112, P1392, DOI 10.1213/ANE.0b013e3181eeaae5
   Hulscher JBF, 2002, NEW ENGL J MED, V347, P1662, DOI 10.1056/NEJMoa022343
   Jaeger J Michael, 2012, Anesthesiol Clin, V30, P731, DOI 10.1016/j.anclin.2012.08.005
   Kobayashi M, 2009, ANN SURG ONCOL, V16, P1371, DOI 10.1245/s10434-008-0139-0
   Kotake Y, 2014, J ANESTH, V28, P180, DOI 10.1007/s00540-013-1704-7
   Kuper M, 2011, BMJ-BRIT MED J, V342, P3016
   Licker M, 2003, ANESTH ANALG, V97, P1558, DOI 10.1213/01.ANE.0000087799.85495.8A
   McKenny M, 2013, ANAESTHESIA, V68, P1224, DOI 10.1111/anae.12355
   Meybohm P, 2013, CRIT CARE, V17, DOI 10.1186/cc12845
   Montalescot G, 2013, EUR HEART J, V34, P2949, DOI 10.1093/eurheartj/eht296
   Pearse RM, 2014, JAMA-J AM MED ASSOC, V311, P2181, DOI 10.1001/jama.2014.5305
   Renner J, 2009, CRIT CARE MED, V37, P650, DOI 10.1097/CCM.0b013e3181959864
   Rollins KE, 2016, ANN SURG, V263, P465, DOI 10.1097/SLA.0000000000001366
   Scheeren TWL, 2013, J CLIN MONIT COMPUT, V27, P225, DOI 10.1007/s10877-013-9461-6
   Seely AJE, 2010, ANN THORAC SURG, V90, P936, DOI 10.1016/j.athoracsur.2010.05.014
   Srinivasa S, 2013, BRIT J SURG, V100, P66, DOI 10.1002/bjs.8940
   van Hagen P, 2012, NEW ENGL J MED, V366, P2074, DOI 10.1056/NEJMoa1112088
   Wei SH, 2008, ANN THORAC SURG, V86, P266, DOI 10.1016/j.athoracsur.2008.03.017
   Yates DRA, 2014, BRIT J ANAESTH, V112, P281, DOI 10.1093/bja/aet307
   Zheng H, 2013, WORLD J SURG, V37, P2820, DOI 10.1007/s00268-013-2203-6
NR 37
TC 28
Z9 28
U1 1
U2 7
PU PUBLIC LIBRARY SCIENCE
PI SAN FRANCISCO
PA 1160 BATTERY STREET, STE 100, SAN FRANCISCO, CA 94111 USA
SN 1932-6203
J9 PLOS ONE
JI PLoS One
PD MAR 2
PY 2017
VL 12
IS 3
AR e0172806
DI 10.1371/journal.pone.0172806
PG 14
WC Multidisciplinary Sciences
WE Science Citation Index Expanded (SCI-EXPANDED)
SC Science & Technology - Other Topics
GA EN4XX
UT WOS:000396011300036
PM 28253353
OA gold, Green Published, Green Submitted
DA 2022-06-17
ER

PT J
AU Brommer, B
   Engel, O
   Kopp, MA
   Watzlawick, R
   Muller, S
   Pruss, H
   Chen, YY
   DeVivo, MJ
   Finkenstaedt, FW
   Dirnagl, U
   Liebscher, T
   Meisel, A
   Schwab, JM
AF Brommer, Benedikt
   Engel, Odilo
   Kopp, Marcel A.
   Watzlawick, Ralf
   Mueller, Susanne
   Pruess, Harald
   Chen, Yuying
   DeVivo, Michael J.
   Finkenstaedt, Felix W.
   Dirnagl, Ulrich
   Liebscher, Thomas
   Meisel, Andreas
   Schwab, Jan M.
TI Spinal cord injury-induced immune deficiency syndrome enhances infection
   susceptibility dependent on lesion level
SO BRAIN
LA English
DT Article
DE neuroinflammation; myelopathy; spinal cord injury; rehabilitation;
   mechanisms
ID SYMPATHETIC ACTIVITY; PNEUMONIA; STROKE; NERVE; ACTIVATION; RECOVERY;
   REFLEX; BRAIN; DEATH; SCI
AB Infections are the main cause of death after spinal cord injury (SCI). Brommer et al. reveal that an SCI-induced immune deficiency syndrome is responsible for the enhanced infection susceptibility in SCI patients and a mouse model. Lesion level determines the extent of this 'immune paralysis'.Infections are the main cause of death after spinal cord injury (SCI). Brommer et al. reveal that an SCI-induced immune deficiency syndrome is responsible for the enhanced infection susceptibility in SCI patients and a mouse model. Lesion level determines the extent of this 'immune paralysis'.Pneumonia is the leading cause of death after acute spinal cord injury and is associated with poor neurological outcome. In contrast to the current understanding, attributing enhanced infection susceptibility solely to the patient's environment and motor dysfunction, we investigate whether a secondary functional neurogenic immune deficiency (spinal cord injury-induced immune deficiency syndrome, SCI-IDS) may account for the enhanced infection susceptibility. We applied a clinically relevant model of experimental induced pneumonia to investigate whether the systemic SCI-IDS is functional sufficient to cause pneumonia dependent on spinal cord injury lesion level and investigated whether findings are mirrored in a large prospective cohort study after human spinal cord injury. In a mouse model of inducible pneumonia, high thoracic lesions that interrupt sympathetic innervation to major immune organs, but not low thoracic lesions, significantly increased bacterial load in lungs. The ability to clear the bacterial load from the lung remained preserved in sham animals. Propagated immune susceptibility depended on injury of central pre-ganglionic but not peripheral postganglionic sympathetic innervation to the spleen. Thoracic spinal cord injury level was confirmed as an independent increased risk factor of pneumonia in patients after motor complete spinal cord injury (odds ratio = 1.35, P < 0.001) independently from mechanical ventilation and preserved sensory function by multiple regression analysis. We present evidence that spinal cord injury directly causes increased risk for bacterial infection in mice as well as in patients. Besides obvious motor and sensory paralysis, spinal cord injury also induces a functional SCI-IDS ('immune paralysis'), sufficient to propagate clinically relevant infection in an injury level dependent manner.
C1 [Brommer, Benedikt; Kopp, Marcel A.; Watzlawick, Ralf; Pruess, Harald; Finkenstaedt, Felix W.; Schwab, Jan M.] Charite, Dept Neurol & Expt Neurol, Spinal Cord Injury Res Mol Neuroparaplegiol, D-13353 Berlin, Germany.
   [Brommer, Benedikt] Harvard Univ, Sch Med, FM Kirby Neurobiol Ctr, Boston Childrens Hosp, Boston, MA USA.
   [Engel, Odilo; Mueller, Susanne; Dirnagl, Ulrich; Meisel, Andreas] Charite, Ctr Stroke Res Berlin, D-13353 Berlin, Germany.
   [Pruess, Harald; Dirnagl, Ulrich] German Ctr Neurodegenerat Dis DZNE, Berlin, Germany.
   [Chen, Yuying; DeVivo, Michael J.] Univ Alabama Birmingham, Natl Spinal Cord Injury Stat Ctr, Dept Phys Med & Rehabil, Birmingham, AL 35487 USA.
   [Dirnagl, Ulrich; Meisel, Andreas] Charite, Cluster Excellence NeuroCure, D-13353 Berlin, Germany.
   [Liebscher, Thomas] Trauma Hosp Berlin, Ctr Spinal Cord Injury, Warener Str 7, D-12683 Berlin, Germany.
   [Schwab, Jan M.] Ohio State Univ, Dept Neurol, Spinal Cord Injury Div, Neurol Inst,Wexner Med Ctr, Columbus, OH 43210 USA.
   [Schwab, Jan M.] Ohio State Univ, Dept Neurosci, Wexner Med Ctr, Columbus, OH 43210 USA.
   [Schwab, Jan M.] Ohio State Univ, Ctr Brain & Spinal Cord Repair, Dept Phys Med & Rehabil, Neurol Inst,Wexner Med Ctr, Columbus, OH 43210 USA.
RP Schwab, JM (通讯作者)，Ohio State Univ, Spinal Cord Injury Div,Neurol & Neurosci, Dept Neurol,Neurosci Inst,Wexner Med Ctr, William E Hunt & Charlotte M Curtis Chair Neurosc, 395 W 12th Ave,7th Floor, Columbus, OH 43210 USA.
EM Jan.Schwab@osumc.edu
RI Kopp, Marcel/AAX-3960-2020
OI Kopp, Marcel/0000-0001-6832-9599; Dirnagl, Ulrich/0000-0003-0755-6119;
   Liebscher, Thomas/0000-0002-6025-6564; Engel, Odilo/0000-0002-6160-3281;
   Meisel, Andreas/0000-0001-7233-5342; Mueller,
   Susanne/0000-0002-5053-2211; Schwab, Jan/0000-0001-6784-4919
FU German Research Council (DFG; Cluster of Excellence NeuroCure) [PR
   1274/2-1]; German Academic Exchange Service (DAAD) [D/10/43923]; Wings
   for Life Spinal Cord Research Foundation [WfL-DE-006/1]; W.E Hunt and
   C.M. Miller Endowment; Studienstiftung des deutschen Volkes [186392];
   National Institute on Disability and Rehabilitation Research (NIDRR),
   U.S. Department of Education, USA [H133A110002]
FX The project has received funding from the German Research Council (DFG;
   Cluster of Excellence NeuroCure, PR 1274/2-1), the German Academic
   Exchange Service (DAAD, D/10/43923), the Wings for Life Spinal Cord
   Research Foundation (WfL-DE-006/1) and the W.E Hunt and C.M. Miller
   Endowment (to J.M.S.). R.W. is an awarded scholar of the
   'Studienstiftung des deutschen Volkes' (Grant Number 186392). The NSCID
   is funded by the National Institute on Disability and Rehabilitation
   Research (NIDRR, Grant number H133A110002), U.S. Department of
   Education, USA.
CR Ankeny DP, 2006, J NEUROCHEM, V99, P1073, DOI 10.1111/j.1471-4159.2006.04147.x
   Bellinger DL, 2008, CELL IMMUNOL, V252, P27, DOI 10.1016/j.cellimm.2007.09.005
   Berlly M, 2007, J SPINAL CORD MED, V30, P309, DOI 10.1080/10790268.2007.11753946
   Campagnolo DI, 1997, AM J PHYS MED REHAB, V76, P276, DOI 10.1097/00002060-199707000-00005
   Candiani G, 1997, J ANTIMICROB CHEMOTH, V39, P199, DOI 10.1093/jac/39.2.199
   CRUSE JM, 1992, IMMUNOL RES, V11, P104, DOI 10.1007/BF02918615
   DEMBOWSKY K, 1980, J AUTONOM NERV SYST, V2, P157, DOI 10.1016/0165-1838(80)90043-0
   Desborough JP, 2000, BRIT J ANAESTH, V85, P109, DOI 10.1093/bja/85.1.109
   DeVivo Michael J, 2002, J Spinal Cord Med, V25, P335
   DEVIVO MJ, 1989, ARCH INTERN MED, V149, P1761, DOI 10.1001/archinte.149.8.1761
   DEVIVO MJ, 1993, ARCH PHYS MED REHAB, V74, P248
   Elenkov IJ, 2000, PHARMACOL REV, V52, P595
   Failli V, 2012, BRAIN, V135, P3238, DOI 10.1093/brain/aws267
   Faul F, 2007, BEHAV RES METHODS, V39, P175, DOI 10.3758/BF03193146
   Fawcett JW, 2007, SPINAL CORD, V45, P190, DOI 10.1038/sj.sc.3102007
   FELTEN DL, 1987, J NEUROSCI RES, V18, P28, DOI 10.1002/jnr.490180107
   Furlan JC, 2006, SPINE, V31, P2674, DOI 10.1097/01.brs.0000244569.91204.01
   Held KS, 2010, EXP NEUROL, V226, P242, DOI 10.1016/j.expneurol.2010.08.036
   Hetze S, 2013, J CEREBR BLOOD F MET, V33, P846, DOI 10.1038/jcbfm.2013.6
   Hoffmann S, 2012, STROKE, V43, P2617, DOI 10.1161/STROKEAHA.112.653055
   Ibarra A, 2007, SPINAL CORD, V45, P380, DOI 10.1038/sj.sc.3101972
   Irwin MR, 2011, NAT REV IMMUNOL, V11, P625, DOI 10.1038/nri3042
   Kilkenny C, 2010, PLOS BIOL, V8, DOI 10.1371/journal.pbio.1000412
   LACKS S, 1960, BIOCHIM BIOPHYS ACTA, V39, P508, DOI 10.1016/0006-3002(60)90205-5
   Lane MA, 2011, RESP PHYSIOL NEUROBI, V179, P3, DOI 10.1016/j.resp.2011.07.004
   Lucin KM, 2007, EXP NEUROL, V207, P75, DOI 10.1016/j.expneurol.2007.05.019
   Lucin KM, 2009, J NEUROCHEM, V110, P1409, DOI 10.1111/j.1471-4159.2009.06232.x
   MacDonald KD, 2009, J APPL PHYSIOL, V106, P984, DOI 10.1152/japplphysiol.91376.2008
   Maiorov DN, 1997, AM J PHYSIOL-HEART C, V272, pH625, DOI 10.1152/ajpheart.1997.272.2.H625
   Marino RJ, 2003, J SPINAL CORD MED, V26, pS50, DOI DOI 10.1080/10790268.2003.11754575
   Meisel C, 2005, NAT REV NEUROSCI, V6, P775, DOI 10.1038/nrn1765
   Prass K, 2003, J EXP MED, V198, P725, DOI 10.1084/jem.20021098
   Prass K, 2006, STROKE, V37, P2607, DOI 10.1161/01.STR.0000240409.68739.2b
   Previnaire JG, 2009, SPINAL CORD, V47, P122, DOI 10.1038/sc.2008.87
   Richards JS, 1995, SPINAL CORD INJURY C
   Riegger T, 2009, NEUROSCIENCE, V158, P1194, DOI 10.1016/j.neuroscience.2008.08.021
   Riegger T, 2007, EUR J NEUROSCI, V25, P1743, DOI 10.1111/j.1460-9568.2007.05447.x
   Shavelle RM, 2015, ARCH PHYS MED REHAB, V96, P645, DOI 10.1016/j.apmr.2014.11.003
   Steinman L, 2004, NAT IMMUNOL, V5, P575, DOI 10.1038/ni1078
   Stover SL, 1999, ARCH PHYS MED REHAB, V80, P1365, DOI 10.1016/S0003-9993(99)90246-0
   Sullivan Gail M, 2012, J Grad Med Educ, V4, P279, DOI 10.4300/JGME-D-12-00156.1
   Swirski FK, 2009, SCIENCE, V325, P612, DOI 10.1126/science.1175202
   TAYLOR RF, 1987, AM J PHYSIOL, V253, pR611, DOI 10.1152/ajpregu.1987.253.4.R611
   Tracey KJ, 2009, NAT REV IMMUNOL, V9, P418, DOI 10.1038/nri2566
   von Elm E, 2007, PREV MED, V45, P247, DOI [10.1016/j.ypmed.2007.08.012, 10.1016/j.jclinepi.2007.11.008, 10.1371/journal.pmed.0040297, 10.1016/S0140-6736(07)61602-X, 10.1371/journal.pmed.0040296, 10.2471/BLT.07.045120]
   WALLIN BG, 1984, BRAIN, V107, P183, DOI 10.1093/brain/107.1.183
   Zajarias-Fainsod D, 2012, EUR SPINE J, V21, P964, DOI 10.1007/s00586-011-2060-7
   Zhang Y, 2013, J NEUROSCI, V33, P12970, DOI 10.1523/JNEUROSCI.1974-13.2013
NR 48
TC 108
Z9 111
U1 0
U2 12
PU OXFORD UNIV PRESS
PI OXFORD
PA GREAT CLARENDON ST, OXFORD OX2 6DP, ENGLAND
SN 0006-8950
EI 1460-2156
J9 BRAIN
JI Brain
PD MAR 1
PY 2016
VL 139
BP 692
EP 707
DI 10.1093/brain/awv375
PN 3
PG 16
WC Clinical Neurology; Neurosciences
WE Science Citation Index Expanded (SCI-EXPANDED)
SC Neurosciences & Neurology
GA DF9PX
UT WOS:000371694600015
PM 26754788
OA Green Published, Bronze
DA 2022-06-17
ER

PT J
AU Ang, SH
   Hwong, WY
   Bots, ML
   Sivasampu, S
   Aziz, AFA
   Hoo, FK
   Vaartjes, I
AF Ang, Swee Hung
   Hwong, Wen Yea
   Bots, Michiel L.
   Sivasampu, Sheamini
   Aziz, Aznida Firzah Abdul
   Hoo, Fan Kee
   Vaartjes, Ilonca
TI Risk of 28-day readmissions among stroke patients in Malaysia
   (2008-2015): Trends, causes and its associated factors
SO PLOS ONE
LA English
DT Article
ID TRANSIENT ISCHEMIC ATTACK; PREVENTABLE READMISSIONS; HOSPITAL
   READMISSION; 30-DAY READMISSION; HEALTH-CARE; PREDICTORS; EDUCATION
AB Background and objectives
   Risk of readmissions is an important quality indicator for stroke care. Such information is limited among low- and middle-income countries. We assessed the trends for 28-day readmissions after a stroke in Malaysia from 2008 to 2015 and evaluated the causes and factors associated with readmissions in 2015.
   Methods
   Using the national hospital admission records database, we included all stroke patients who were discharged alive between 2008 and 2015 for this secondary data analysis. The risk of readmissions was described in proportion and trends. Reasons were coded according to the International Classification of Diseases, 10(th) Edition. Multivariable logistic regression was performed to identify factors associated with readmissions.
   Results
   Among 151729 patients, 11 to 13% were readmitted within 28 days post-discharge from their stroke events each year. The trend was constant for ischemic stroke but decreasing for hemorrhagic stroke. The leading causes for readmissions were recurrent stroke (32.1%), pneumonia (13.0%) and sepsis (4.8%). The risk of 28-day readmission was higher among those with stroke of hemorrhagic (adjusted odds ratio (AOR): 1.52) and subarachnoid hemorrhage (AOR: 2.56) subtypes, and length of index admission >3 days (AOR: 1.48), but lower among younger age groups of 35-64 (AORs: 0.61-0.75), p values Conclusion
   The risk of 28-day readmission remained constant from 2008 to 2015, where one in eight stroke patients required readmission, mainly attributable to preventable causes. Age, ethnicity, stroke subtypes and duration of the index admission influenced the risk of readmission. Efforts should focus on minimizing potentially preventable admissions, especially among those at higher risk.
C1 [Ang, Swee Hung; Hwong, Wen Yea; Sivasampu, Sheamini] Minist Hlth, Natl Inst Hlth, Inst Clin Res, Petaling Jaya, Selangor, Malaysia.
   [Hwong, Wen Yea; Bots, Michiel L.; Vaartjes, Ilonca] Univ Utrecht, Univ Med Ctr Utrecht, Julius Ctr Hlth Sci & Primary Care, Utrecht, Netherlands.
   [Aziz, Aznida Firzah Abdul] Univ Kebangsaan Malaysia, Fac Med, Dept Family Med, Med Ctr, Bangi, Selangor, Malaysia.
   [Hoo, Fan Kee] Univ Putra Malaysia, Fac Med, Dept Med, Neurol Unit, Serdang, Selangor, Malaysia.
   [Ang, Swee Hung] Univ Malaya, Fac Med, Dept Social & Prevent Med, Kuala Lumpur, Malaysia.
RP Ang, SH (通讯作者)，Minist Hlth, Natl Inst Hlth, Inst Clin Res, Petaling Jaya, Selangor, Malaysia.; Ang, SH (通讯作者)，Univ Malaya, Fac Med, Dept Social & Prevent Med, Kuala Lumpur, Malaysia.
EM angsh.crc@gmail.com
RI ; Hoo, Fan Kee/J-2591-2013
OI Sivasampu, Sheamini/0000-0003-2314-6048; Ang,
   SweeHung/0000-0001-6676-6269; Hoo, Fan Kee/0000-0003-1687-627X
FU Ministry of Health Malaysia - National Institute of Health grant under
   the project "Monitoring Stroke Burden in Malaysia: the use of linked
   national data sources" [NMRR-18-100-39847]; Honours Track of MSc
   Epidemiology, University Medical Center Utrecht; Netherlands
   Organization for Scientific Research [022.005.021]; Dutch Heart
   Foundation
FX This study was funded by a grant from the Ministry of Health Malaysia -
   National Institute of Health grant under the project "Monitoring Stroke
   Burden in Malaysia: the use of linked national data sources"
   (NMRR-18-100-39847). WYH is supported by the Honours Track of MSc
   Epidemiology, University Medical Center Utrecht with a grant from the
   Netherlands Organization for Scientific Research (Grant number:
   022.005.021). IV is funded by the Dutch Heart Foundation for project
   Facts and Figures. The funder had no role in study design, data
   collection and analysis, decision to publish, or preparation of the
   manuscript.
CR Ang SH, 2019, MED J MALAYSIA S2, V74, P135
   [Anonymous], 2016, FACTS HLTH 2016
   [Anonymous], 2012, CLIN PRACT GUID MAN, DOI [10.1161/STR.0b013e3182587839, DOI 10.1161/STR.0B013E3182587839]
   Aziz AFA, 2014, VALUE HEALTH, V17, pA761, DOI 10.1016/j.jval.2014.08.259
   Aziz AFA, 2014, BMC FAM PRACT, V15, DOI 10.1186/1471-2296-15-40
   Bambhroliya AB, 2018, JAMA NETW OPEN, V1, DOI 10.1001/jamanetworkopen.2018.1190
   Barnett K, 2012, LANCET, V380, P37, DOI 10.1016/S0140-6736(12)60240-2
   Basu J, 2018, INQUIRY-J HEALTH CAR, V55, DOI 10.1177/0046958018774180
   Berry JG, 2018, BMJ-BRIT MED J, V360, DOI 10.1136/bmj.k497
   Bhattacharya P, 2011, J NEUROL SCI, V307, P50, DOI 10.1016/j.jns.2011.05.022
   Bjerkreim AT, 2015, J STROKE CEREBROVASC, V24, P2095, DOI 10.1016/j.jstrokecerebrovasdis.2015.05.019
   Bjerkreim AT, 2018, STROKE RES TREAT, V2018, DOI 10.1155/2018/7195369
   Boden-Albala B, 2013, STROKE, V44, pS48, DOI 10.1161/STROKEAHA.111.000396
   Chapman C, 2020, INT J STROKE, V15, P390, DOI 10.1177/1747493019833008
   Chen ZM, 1997, LANCET, V349, P1641, DOI 10.1016/S0140-6736(97)04010-5
   Chuang Kun-Yang, 2005, J Nurs Res, V13, P117
   Feigin VL, 2014, LANCET, V383, P245, DOI 10.1016/S0140-6736(13)61953-4
   Hwong WY, 2017, BMC NEUROL, V17, DOI 10.1186/s12883-017-0984-1
   Johnson BH, 2016, CLINICOECONOMIC OUTC, V8, P53, DOI 10.2147/CEOR.S95662
   Johnson C.O., 2019, LANCET NEUROL, V18, P439, DOI [10.1016/S1474-4422 (19)30034-1, DOI 10.1016/S1474-4422(19)30034-1]
   Kilkenny MF, 2013, STROKE, V44, P2260, DOI 10.1161/STROKEAHA.111.000531
   Klehmet J, 2009, NEUROSCIENCE, V158, P1184, DOI 10.1016/j.neuroscience.2008.07.044
   Lee SA, 2019, J INVEST MED, V67, P52, DOI 10.1136/jim-2018-000748
   Li HW, 2011, J FORMOS MED ASSOC, V110, P627, DOI 10.1016/j.jfma.2011.08.004
   Lichtman JH, 2013, STROKE, V44, P3429, DOI 10.1161/STROKEAHA.113.003165
   Lin HJ, 2011, NEUROLOGY, V76, P438, DOI 10.1212/WNL.0b013e31820a0cd8
   Marschner IC, 2011, R J, V3, P12
   Michael E, 2012, ARPN J SCI TECHNOLOG, V2
   Nakagawa K, 2016, STROKE, V47, P2611, DOI 10.1161/STROKEAHA.116.013669
   Noh NA, 2016, SOC WORK PUBLIC HLTH, V31, P419, DOI 10.1080/19371918.2015.1125321
   R Core Team, 2019, R LANGUAGE ENV STAT
   Rao A, 2016, STROKE RES TREAT, V2016, DOI 10.1155/2016/9325368
   Shah SV, 2015, J STROKE CEREBROVASC, V24, P1969, DOI 10.1016/j.jstrokecerebrovasdis.2015.04.037
   Team RStudio, 2018, RSTUDIO INT DEV R
   Vahidy FS, 2017, STROKE, V48, P1386, DOI 10.1161/STROKEAHA.116.016085
   Wen TC, 2018, BMC NEUROL, V18, DOI 10.1186/s12883-018-1209-y
   Zhong WB, 2016, NEUROL SCI, V37, P1195, DOI 10.1007/s10072-016-2570-5
NR 37
TC 0
Z9 0
U1 1
U2 11
PU PUBLIC LIBRARY SCIENCE
PI SAN FRANCISCO
PA 1160 BATTERY STREET, STE 100, SAN FRANCISCO, CA 94111 USA
SN 1932-6203
J9 PLOS ONE
JI PLoS One
PD JAN 19
PY 2021
VL 16
IS 1
AR e0245448
DI 10.1371/journal.pone.0245448
PG 14
WC Multidisciplinary Sciences
WE Science Citation Index Expanded (SCI-EXPANDED)
SC Science & Technology - Other Topics
GA PY3TH
UT WOS:000611969200002
PM 33465103
OA gold, Green Published
DA 2022-06-17
ER

PT J
AU Yang, FY
   Hung, JL
   Lin, SK
AF Yang, Fu-Yi
   Hung, Jeng-Luen
   Lin, Shinn-Kuang
TI Percheron Artery-Plus Syndrome: A Syndrome Beyond Stroke Chameleon
SO JOURNAL OF NIPPON MEDICAL SCHOOL
LA English
DT Article
DE artery of Percheron; bilateral paramedian thalamic infarcts;
   cryptococcal meningitis; Hashi-moto's encephalopathy; stroke chameleon
ID INFARCT
AB The artery of Percheron (AOP) is an anatomical variant of the thalamoperforating arteries. AOP occlusion can cause bilateral paramedian thalamic infarctions and is referred to as a "stroke chameleon" because it lacks the classic signs of stroke. Coexistence of AOP occlusion and other neurologic disease is rare and can cause disturbance of consciousness. A 78-year-old woman had acute onset of left limb weakness and drowsy consciousness. Brain magnetic resonance angiography (MRA) revealed acute bi-lateral paramedian thalamic infarctions. However, serum and cerebrospinal fluid (CSF) cryptococcal antigen titers were 1:16 and 1:128, respectively. The CSF culture grew Cryptococcus neoformans. Although consciousness and muscle power improved after treatment, the patient later died of pneumonia. A 68-year-old woman developed acute disturbance of consciousness followed by delirium. Brain MRA revealed acute bilateral paramedian thalamic infarctions. Elevated free thyroxine, anti-thyroperoxidase, and anti-thyroglobulin antibodies were detected. She received 3 days of steroid pulse therapy followed by oral prednisolone. Her consciousness gradually improved after Hashimoto encephalopathy and stroke were controlled. AOP occlusion was diagnosed early in these two patients. However, other con-comitant life-threatening diseases could have been overlooked because of the complicated diagnostic determination. Further serum cryptococcal antigen, anti-TPO Ab, and anti-TG Ab surveys might help to exclude cryptococcal meningitis and Hashimoto encephalopathy. CSF study is warranted when central nervous system infection is strongly suspected. This "Percheron artery-plus syndrome" comprises multi-faceted disorders beyond the stroke chameleon and requires attention.
C1 [Yang, Fu-Yi; Lin, Shinn-Kuang] Buddhist Tzu Chi Med Fdn, Stroke Ctr, Taipei Tzu Chi Hosp, New Taipei, Taiwan.
   [Yang, Fu-Yi; Lin, Shinn-Kuang] Buddhist Tzu Chi Med Fdn, Dept Neurol, Taipei Tzu Chi Hosp, 289 Jian Guo Rd 231, New Taipei, Taiwan.
   [Hung, Jeng-Luen] Buddhist Tzu Chi Med Fdn, Taipei Tzu Chi Hosp, Dept Emergency, New Taipei, Taiwan.
   [Lin, Shinn-Kuang] Tzu Chi Univ, Sch Med, Hualien, Taiwan.
RP Lin, SK (通讯作者)，Buddhist Tzu Chi Med Fdn, Dept Neurol, Taipei Tzu Chi Hosp, 289 Jian Guo Rd 231, New Taipei, Taiwan.
EM stuartlin0428@gmail.com
FU Taipei Tzu Chi Hospital; Buddhist Tzu Chi Medical Foundation
   [TCRD-TPE-109-RT-7]
FX This work was supported by grants from Taipei Tzu Chi Hospital and the
   Buddhist Tzu Chi Medical Foundation (TCRD-TPE-109-RT-7) . The funders
   had no role in study design, data collection and analysis, decision to
   publish, or preparation of the manuscript.
CR Agarwal N, 2014, WORLD NEUROSURG, V81, P198, DOI 10.1016/j.wneu.2013.01.030
   Arauz A, 2014, J STROKE CEREBROVASC, V23, P1083, DOI 10.1016/j.jstrokecerebrovasdis.2013.09.011
   Chen SF, 2011, BMC NEUROL, V11, DOI 10.1186/1471-2377-11-12
   Kocaeli H, 2013, ACTA NEUROCHIR, V155, P533, DOI 10.1007/s00701-012-1548-1
   Lazzaro NA, 2010, AM J NEURORADIOL, V31, P1283, DOI 10.3174/ajnr.A2044
   Mijajovic M, 2010, J NEUROL SCI, V288, P194, DOI 10.1016/j.jns.2009.09.030
   Mishra AK, 2018, INT J STROKE, V13, P57, DOI 10.1177/1747493017706240
   Misra UK, 2011, J NEUROL SCI, V303, P22, DOI 10.1016/j.jns.2010.12.015
   Mocellin R, 2007, CNS DRUGS, V21, P799, DOI 10.2165/00023210-200721100-00002
   Monet P, 2009, REV NEUROL-FRANCE, V165, P178, DOI 10.1016/j.neurol.2008.08.012
   Peng TJ, 2019, NEUROLOGY, V92, P815, DOI 10.1212/WNL.0000000000007379
   PERCHERON G, 1973, Z NEUROL, V205, P1, DOI 10.1007/BF00315956
   Perren F, 2005, ARCH NEUROL-CHICAGO, V62, P1212, DOI 10.1001/archneur.62.8.1212
   Ranasinghe T, 2019, CASE REPORTS EMERG M
   Rangel-Castilla L, 2009, NEUROCIRUGIA, V20, P288
   Schmahmann JD, 2003, STROKE, V34, P2264, DOI 10.1161/01.STR.0000087786.38997.9E
   Shulman JG, 2019, SEMIN NEUROL, V39, P482, DOI 10.1055/s-0039-1687915
   Yeh Shin-Joe, 2014, Acta Neurol Taiwan, V23, P19
   Yoneda Makoto, 2013, Brain Nerve, V65, P365
NR 19
TC 0
Z9 0
U1 1
U2 1
PU MEDICAL ASSOC NIPPON MEDICAL SCH
PI TOKYO
PA 1-1-5, SENDAGI, TOKYO, 113-8602, JAPAN
SN 1345-4676
EI 1347-3409
J9 J NIPPON MED SCH
JI J. Nippon Med. Sch.
PD AUG
PY 2021
VL 88
IS 4
BP 375
EP 379
DI 10.1272/jnms.JNMS.2021_88-414
PG 5
WC Medicine, General & Internal
WE Science Citation Index Expanded (SCI-EXPANDED)
SC General & Internal Medicine
GA XC0SS
UT WOS:000721731700017
PM 34471065
OA gold
DA 2022-06-17
ER

PT J
AU Zhang, DP
   Liu, XZ
   Yin, S
   Ma, QK
   Yu, M
   Zhang, HL
   Wang, XZ
   Zhang, JW
AF Zhang, Dao Pei
   Liu, Xiang Zhe
   Yin, Suo
   Ma, Qian Kun
   Yu, Meng
   Zhang, Huai Liang
   Wang, Xin Zhi
   Zhang, Jie Wen
TI Risk Factors for Long-Term Death After Medullary Infarction: A
   Multicenter Follow-Up Study
SO FRONTIERS IN NEUROLOGY
LA English
DT Article
DE medullary infarction; prognosis; death; risk factors; stroke
AB Background and Purpose: We investigated the risk factors for death in patients with medullary infarction (MI) during a long-term follow-up.
   Methods: We retrospectively examined 179 consecutive patients (130 men and 49 women) who had clinical and MRI findings consistent with MI between February 2012 and January 2017 at three university hospitals. Long-term outcomes were assessed by telephonic interview. The clinical and radiological features and risk factors for poor outcomes (modified Rankin scale score >= 3, all-cause death) were analyzed.
   Results: Mean age of patients was 58.3 +/- 12.8 years (range, 25-87); mean follow-up period after stroke onset was 42.7 +/- 13.2 months (range, 24-78). Basilar artery (BA) stenosis >50% was more closely related to medial medullary infarction (MMI) than other types. There was greater frequency of ipsilateral vertebral artery hypoplasia (VAH) or V4AH and V4 occlusion in lateral MI than in other types. On rostro-caudal classification, middle (M)+dorsal (D) was most frequent, followed by the ventral (V)+M+D types. 21.2% patients showed poor long-term prognosis. Age >= 65 years, recurrent stroke, dysphagia, >50% BA stenosis, and ventral MI were risk factors for poor long-term prognosis. All-cause mortality rate was 10.6%; age >= 65 years, recurrent stroke, and dysphagia were risk factors for death in the long-term. Ventral MI and MMI+cerebellar infarction, as well as stroke mechanism of artery-to-artery embolism, were potential risk factors for death in the long-term. Pneumonia and recurrent stroke were major causes of death.
   Conclusions: Long-term poor outcomes of MI and all-cause mortality were not infrequent. Older age, recurrent stroke, and dysphagia were common risk factors for poor prognosis and death.
C1 [Zhang, Dao Pei; Liu, Xiang Zhe; Zhang, Huai Liang] Henan Univ CM, Dept Neurol, Affiliated Hosp 1, Zhengzhou, Peoples R China.
   [Yin, Suo] Henan Univ CM, Dept Image, Peoples Hosp, Zhengzhou, Peoples R China.
   [Ma, Qian Kun] Zhengzhou Univ, Dept Image, Peoples Hosp, Zhengzhou, Peoples R China.
   [Yu, Meng] Henan Univ CM, Dept Neurol, Peoples Hosp, Zhengzhou, Peoples R China.
   [Wang, Xin Zhi] Henan Univ CM, Dept Image, Affiliated Hosp 1, Zhengzhou, Peoples R China.
   [Zhang, Jie Wen] Zhengzhou Univ, Dept Neurol, Peoples Hosp, Zhengzhou, Peoples R China.
RP Liu, XZ; Zhang, HL (通讯作者)，Henan Univ CM, Dept Neurol, Affiliated Hosp 1, Zhengzhou, Peoples R China.
EM zhl121@126.com; liuxiangzhe@163.com
FU National Key Research and Development Program of China [2019YFC1710002]
FX This study was funded by the National Key Research and Development
   Program of China (grant no. 2019YFC1710002).
CR Akimoto T, 2017, J STROKE CEREBROVASC, V26, P2223, DOI 10.1016/j.jstrokecerebrovasdis.2017.05.004
   Amarenco P, 2009, CEREBROVASC DIS, V27, P502, DOI 10.1159/000210433
   CAPLAN LR, 1986, NEUROLOGY, V36, P1510, DOI 10.1212/WNL.36.11.1510
   Cruz-Cruz C, 2019, J STROKE CEREBROVASC, V28, P2109, DOI 10.1016/j.jstrokecerebrovasdis.2019.04.002
   Fukuoka T, 2012, J STROKE CEREBROVASC, V21, P594, DOI 10.1016/j.jstrokecerebrovasdis.2011.01.008
   Hademenos GJ, 1997, STROKE, V28, P2067, DOI 10.1161/01.STR.28.10.2067
   Hong JM, 2009, J NEUROL NEUROSUR PS, V80, P1087, DOI 10.1136/jnnp.2008.169805
   Hong YH, 2018, FRONT NEUROL, V9, DOI 10.3389/fneur.2018.00813
   Kameda W, 2004, STROKE, V35, P694, DOI 10.1161/01.STR.0000117570.41153.35
   Kang HG, 2018, CEREBROVASC DIS, V45, P132, DOI 10.1159/000487672
   Katsanos AH, 2017, EUR STROKE J, V2, P171, DOI 10.1177/2396987317700540
   Khanevski AN, 2019, ACTA NEUROL SCAND, V140, P3, DOI 10.1111/ane.13093
   Kim JS, 2016, FRONT NEUROL NEUROSC, V40, P72, DOI 10.1159/000448303
   Kim JS, 2009, STROKE, V40, P3221, DOI 10.1161/STROKEAHA.109.559864
   Kim JS, 2003, BRAIN, V126, P1864, DOI 10.1093/brain/awg169
   Kim K, 2012, J CLIN NEUROL, V8, P116, DOI 10.3988/jcn.2012.8.2.116
   Kim SJ, 2010, CEREBROVASC DIS, V29, P382, DOI 10.1159/000286340
   Kim TJ, 2015, J CLIN NEUROL, V11, P349, DOI 10.3988/jcn.2015.11.4.349
   Lee MJ, 2012, EUR J NEUROL, V19, P1433, DOI 10.1111/j.1468-1331.2012.03722.x
   Makita N, 2019, J NEUROL SCI, V400, P1, DOI 10.1016/j.jns.2019.02.039
   Namale G, 2020, BMC CARDIOVASC DISOR, V20, DOI 10.1186/s12872-020-01724-6
   NORRVING B, 1991, NEUROLOGY, V41, P244, DOI 10.1212/WNL.41.2_Part_1.244
   Peng YF, 2018, ANN CLIN TRANSL NEUR, V5, P1562, DOI 10.1002/acn3.665
   Pongmoragot J, 2013, J STROKE CEREBROVASC, V22, P775, DOI 10.1016/j.jstrokecerebrovasdis.2012.03.010
   Scepanovic OR, 2011, J BIOMED OPT, V16, DOI 10.1117/1.3525287
   Wu F, 2018, STROKE, V49, P905, DOI 10.1161/STROKEAHA.117.020046
   Zhang DP, 2018, FRONT NEUROL, V9, DOI 10.3389/fneur.2018.00974
   Zhou MK, 2015, NEUROLOGY, V84, P818, DOI 10.1212/WNL.0000000000001284
NR 28
TC 0
Z9 0
U1 2
U2 4
PU FRONTIERS MEDIA SA
PI LAUSANNE
PA AVENUE DU TRIBUNAL FEDERAL 34, LAUSANNE, CH-1015, SWITZERLAND
SN 1664-2295
J9 FRONT NEUROL
JI Front. Neurol.
PD MAR 4
PY 2021
VL 12
AR 615230
DI 10.3389/fneur.2021.615230
PG 12
WC Clinical Neurology; Neurosciences
WE Science Citation Index Expanded (SCI-EXPANDED)
SC Neurosciences & Neurology
GA QY4CP
UT WOS:000629989800001
PM 33746875
OA gold, Green Published
DA 2022-06-17
ER

PT J
AU Aylward, A
   Park, J
   Abdelaziz, S
   Hunt, JP
   Buchmann, LO
   Cannon, RB
   Rowe, K
   Snyder, J
   Deshmukh, V
   Newman, M
   Wan, Y
   Fraser, A
   Smith, K
   Lloyd, S
   Hitchcock, Y
   Hashibe, M
   Monroe, MM
AF Aylward, Alana
   Park, Jihye
   Abdelaziz, Sarah
   Hunt, Jason P.
   Buchmann, Luke O.
   Cannon, Richard B.
   Rowe, Kerry
   Snyder, John
   Deshmukh, Vikrant
   Newman, Michael
   Wan, Yuan
   Fraser, Alison
   Smith, Ken
   Lloyd, Shane
   Hitchcock, Ying
   Hashibe, Mia
   Monroe, Marcus M.
TI Individualized prediction of late-onset dysphagia in head and neck
   cancer survivors
SO HEAD AND NECK-JOURNAL FOR THE SCIENCES AND SPECIALTIES OF THE HEAD AND
   NECK
LA English
DT Article
DE dysphagia; head and neck cancer; late effects; squamous cell carcinoma;
   survivorship
ID QUALITY-OF-LIFE; PROPHYLACTIC GASTROSTOMY; SWALLOWING OUTCOMES;
   TREATMENT MODALITY; RISK-FACTORS; TUBE; CHEMORADIOTHERAPY; ASPIRATION;
   PNEUMONIA; CARCINOMA
AB Background Limited data exist regarding which head and head and neck cancer (HNC) survivors will suffer from long-term dysphagia.
   Methods From a population-based cohort of 1901 Utah residents with HNC and >= 3 years follow-up, we determined hazard ratio for dysphagia, aspiration pneumonia, or gastrostomy associated with various risk factors. We tested prediction models with combinations of factors and then assessed discrimination of our final model.
   Results Cancer site in the hypopharynx, advanced tumor classification, chemoradiation, preexisting dysphagia, stroke, dementia, esophagitis, esophageal spasm, esophageal stricture, gastroesophageal reflux, thrush, or chronic obstructive pulmonary disease were associated with increased risk of long-term dysphagia. Our final prediction tool gives personalized risk calculation for diagnosis of dysphagia, aspiration pneumonia, or gastrostomy tube placement at 5, 10, and 15 years after HNC based on 18 factors.
   Conclusion We developed a clinically useful risk prediction tool to identify HNC survivors most at risk for dysphagia.
C1 [Aylward, Alana; Abdelaziz, Sarah; Hunt, Jason P.; Buchmann, Luke O.; Cannon, Richard B.; Monroe, Marcus M.] Univ Utah, Sch Med, Dept Otolaryngol Head & Neck Surg, Salt Lake City, UT USA.
   [Aylward, Alana; Abdelaziz, Sarah; Hunt, Jason P.; Buchmann, Luke O.; Cannon, Richard B.; Lloyd, Shane; Hitchcock, Ying; Monroe, Marcus M.] Huntsman Canc Inst, Salt Lake City, UT USA.
   [Park, Jihye] Huntsman Canc Inst, Canc Control & Populat Sci, Salt Lake City, UT USA.
   [Rowe, Kerry; Snyder, John] Intermt Healthcare, Salt Lake City, UT USA.
   [Deshmukh, Vikrant; Newman, Michael] Univ Utah, Hlth Sci Ctr, Salt Lake City, UT USA.
   [Wan, Yuan; Fraser, Alison; Smith, Ken] Huntsman Canc Inst, Pedigree & Populat Resource, Populat Sci, Salt Lake City, UT USA.
   [Lloyd, Shane; Hitchcock, Ying] Univ Utah, Dept Radiat Oncol, Radiat Oncol, Salt Lake City, UT USA.
   [Hashibe, Mia] Univ Utah, Sch Med, Div Publ Hlth, Dept Family & Prevent Med, Salt Lake City, UT USA.
RP Monroe, MM (通讯作者)，Univ Utah, Dept Surg, Div Otolaryngol, Sch Med, 50 North Med Dr,Rm 3C120, Salt Lake City, UT 84132 USA.
EM marcus.monroe@hsc.utah.edu
OI Aylward, Alana/0000-0002-1445-878X
FU NCI NIH HHS [R21 CA185811, HHSN261201800016I, P30CA042014, R21 CA158848]
   Funding Source: Medline; NCRR NIH HHS [R01 RR021746] Funding Source:
   Medline; NIDCR NIH HHS [R21 DE027178] Funding Source: Medline; CDC HHS
   [NU58DP0063200] Funding Source: Medline
CR Axelsson L, 2017, HEAD NECK-J SCI SPEC, V39, P908, DOI 10.1002/hed.24707
   Aylward A, 2019, OTOLARYNG HEAD NECK, V161, P643, DOI 10.1177/0194599819850154
   BRUZZI P, 1985, AM J EPIDEMIOL, V122, P904, DOI 10.1093/oxfordjournals.aje.a114174
   Burnip E, 2013, J LARYNGOL OTOL, V127, P1116, DOI 10.1017/S0022215113002478
   Chapuy CI, 2011, OTOLARYNG HEAD NECK, V145, P428, DOI 10.1177/0194599811403075
   CHARLSON ME, 1987, J CHRON DIS, V40, P373, DOI 10.1016/0021-9681(87)90171-8
   Edge SB., 2010, AJCC CANC STAGING MA, V7th
   Francis DO, 2010, ANN OTO RHINOL LARYN, V119, P391, DOI 10.1177/000348941011900605
   Freedman AN, 2009, J CLIN ONCOL, V27, P686, DOI 10.1200/JCO.2008.17.4797
   Goff D, 2017, CLIN OTOLARYNGOL, V42, P1135, DOI 10.1111/coa.12836
   Gonzalez-Fernandez M, 2009, DYSPHAGIA, V24, P398, DOI 10.1007/s00455-009-9216-1
   Jiang N, 2016, HEAD NECK-J SCI SPEC, V38, P792, DOI 10.1002/hed.23963
   Kalavrezos N, 2013, HEAD NECK-J SCI SPEC, V36, P47
   Kramer S, 2014, OTOLARYNG HEAD NECK, V150, P407, DOI 10.1177/0194599813517081
   McCarthy EP, 2000, MED CARE, V38, P868, DOI 10.1097/00005650-200008000-00010
   Pulte D, 2010, ONCOLOGIST, V15, P994, DOI 10.1634/theoncologist.2009-0289
   Robertson SM, 2013, HEAD NECK-J SCI SPEC, V35, P1759, DOI 10.1002/hed.23230
   Robertson SM, 2012, HEAD NECK-J SCI SPEC, V34, P59, DOI 10.1002/hed.21692
   Roden DF, 2013, OTOLARYNG CLIN N AM, V46, P965, DOI 10.1016/j.otc.2013.08.008
   Sethugavalar B, 2016, ORAL ONCOL, V59, P80, DOI 10.1016/j.oraloncology.2016.06.007
   Siegel RL, 2017, CA-CANCER J CLIN, V67, P7, DOI 10.3322/caac.21387
   Soderstrom K, 2017, RADIOTHER ONCOL, V122, P192, DOI 10.1016/j.radonc.2016.09.001
   Tomifuji M, 2016, HEAD NECK-J SCI SPEC, V38, P196, DOI 10.1002/hed.23866
   van den Berg MGA, 2014, HEAD NECK-J SCI SPEC, V36, P60, DOI 10.1002/hed.23265
   Xu BB, 2015, CANCER-AM CANCER SOC, V121, P1303, DOI 10.1002/cncr.29207
   Zuydam AC, 2005, CLIN OTOLARYNGOL, V30, P428, DOI 10.1111/j.1365-2273.2005.01061.x
NR 26
TC 4
Z9 4
U1 0
U2 2
PU WILEY
PI HOBOKEN
PA 111 RIVER ST, HOBOKEN 07030-5774, NJ USA
SN 1043-3074
EI 1097-0347
J9 HEAD NECK-J SCI SPEC
JI Head Neck-J. Sci. Spec. Head Neck
PD APR
PY 2020
VL 42
IS 4
BP 708
EP 718
DI 10.1002/hed.26039
PG 11
WC Otorhinolaryngology; Surgery
WE Science Citation Index Expanded (SCI-EXPANDED)
SC Otorhinolaryngology; Surgery
GA KV3NA
UT WOS:000520381700013
PM 32031294
DA 2022-06-17
ER

PT J
AU Wang, EY
   Hulme, OL
   Khurshid, S
   Weng, LC
   Choi, SH
   Walkey, AJ
   Ashburner, JM
   McManus, DD
   Singer, DE
   Atlas, SJ
   Benjamin, EJ
   Ellinor, PT
   Trinquart, L
   Lubitz, SA
AF Wang, Elizabeth Y.
   Hulme, Olivia L.
   Khurshid, Shaan
   Weng, Lu-Chen
   Choi, Seung Hoan
   Walkey, Allan J.
   Ashburner, Jeffrey M.
   McManus, David D.
   Singer, Daniel E.
   Atlas, Steven J.
   Benjamin, Emelia J.
   Ellinor, Patrick T.
   Trinquart, Ludovic
   Lubitz, Steven A.
TI Initial Precipitants and Recurrence of Atrial Fibrillation
SO CIRCULATION-ARRHYTHMIA AND ELECTROPHYSIOLOGY
LA English
DT Article
DE atrial fibrillation; heart failure; mortality; risk factor; stroke
ID ACUTE MYOCARDIAL-INFARCTION; LONG-TERM OUTCOMES; PULMONARY-DISEASE;
   ISCHEMIC-STROKE; RISK; MORTALITY; BURDEN
AB Background:
   Atrial fibrillation (AF) may occur after an acute precipitant and subsequently resolve. Management guidelines for AF in these settings are unclear as the risk of recurrent AF and related morbidity is poorly understood. We examined the relations between acute precipitants of AF and long-term recurrence of AF in a clinical setting.
   Methods:
   From a multi-institutional longitudinal electronic medical record database, we identified patients with newly diagnosed AF between 2000 and 2014. We developed algorithms to identify acute AF precipitants (surgery, sepsis, pneumonia, pneumothorax, respiratory failure, myocardial infarction, thyrotoxicosis, alcohol, pericarditis, pulmonary embolism, and myocarditis). We assessed risks of AF recurrence in individuals with and without a precipitant and the relations between AF recurrence and heart failure, stroke, and mortality.
   Results:
   Among 10 723 patients with newly diagnosed AF (67.9 +/- 9.9 years, 41% women), 19% had an acute AF precipitant, the most common of which were cardiac surgery (22%), pneumonia (20%), and noncardiothoracic surgery (15%). The cumulative incidence of AF recurrence at 5 years was 41% among individuals with a precipitant compared with 52% in those without a precipitant (adjusted hazard ratio [HR], 0.75 [95% CI, 0.69-0.81]; P<0.001). The lowest risk of recurrence among those with precipitants occurred with postoperative AF (5-year incidence 32% in cardiac surgery and 39% in noncardiothoracic surgery). Regardless of the presence of an initial precipitant, recurrent AF was associated with increased adjusted risks of heart failure (hazard ratio, 2.74 [95% CI, 2.39-3.15]; P<0.001), stroke (hazard ratio, 1.57 [95% CI, 1.30-1.90]; P<0.001), and mortality (hazard ratio, 2.96 [95% CI, 2.70-3.24]; P<0.001).
   Conclusions:
   AF after an acute precipitant frequently recurs, although the risk of recurrence is lower than among individuals without an acute precipitant. Recurrence is associated with substantial long-term morbidity and mortality. Future studies should address surveillance and management after newly diagnosed AF in the setting of an acute precipitant.
C1 [Wang, Elizabeth Y.; Hulme, Olivia L.; Khurshid, Shaan; Weng, Lu-Chen; Ellinor, Patrick T.] Massachusetts Gen Hosp, Cardiovasc Res Ctr, Cardiac Arrhythmia Serv, Boston, MA 02114 USA.
   [Khurshid, Shaan; Lubitz, Steven A.] Massachusetts Gen Hosp, Div Cardiol, Cardiac Arrhythmia Serv, Boston, MA 02114 USA.
   [Ashburner, Jeffrey M.; Singer, Daniel E.; Atlas, Steven J.] Massachusetts Gen Hosp, Div Gen Internal Med, Cardiac Arrhythmia Serv, Boston, MA 02114 USA.
   [Khurshid, Shaan; Weng, Lu-Chen; Choi, Seung Hoan; Ellinor, Patrick T.; Lubitz, Steven A.] Broad Inst Harvard & MIT, Cardiovasc Dis Initiat, Cambridge, MA USA.
   [Benjamin, Emelia J.] Boston Univ, Dept Med, Sect Prevent Med, Boston, MA 02215 USA.
   [Benjamin, Emelia J.] Boston Univ, Dept Med, Sect Cardiovasc Med, Boston, MA 02215 USA.
   [Walkey, Allan J.] Harvard Med Sch, Sch Med, Boston, MA 02115 USA.
   [Ashburner, Jeffrey M.; Singer, Daniel E.; Atlas, Steven J.] Harvard Med Sch, Dept Med, Boston, MA 02115 USA.
   [Wang, Elizabeth Y.] Columbia Univ, Dept Med, Med Ctr, New York, NY USA.
   [McManus, David D.] Univ Massachusetts, Sch Med, Dept Med, Worcester, MA USA.
   [Benjamin, Emelia J.] Boston Univ, Boston, MA 02215 USA.
   [Benjamin, Emelia J.] NHLBI, Framingham Heart Study, Framingham, MA USA.
   [Benjamin, Emelia J.] Boston Univ, Sch Publ Hlth, Dept Epidemiol, Boston, MA USA.
   [Trinquart, Ludovic] Boston Univ, Sch Publ Hlth, Dept Biostat, Boston, MA USA.
RP Lubitz, SA (通讯作者)，Massachusetts Gen Hosp, Cardiac Arrhythmia Serv, 55 Fruit St,GRB 109, Boston, MA 02114 USA.; Lubitz, SA (通讯作者)，Massachusetts Gen Hosp, Cardiovasc Res Ctr, 55 Fruit St,GRB 109, Boston, MA 02114 USA.
EM slubitz@mgh.harvard.edu
RI Trinquart, Ludovic/H-4961-2019; Benjamin, Emelia/E-7103-2011; Khurshid,
   Shaan/R-7984-2017
OI Trinquart, Ludovic/0000-0002-3028-4900; Benjamin,
   Emelia/0000-0003-4076-2336; Khurshid, Shaan/0000-0002-2840-4539
FU Doris Duke Charitable Foundation (New York City, NY) Clinical Research
   Mentorship Grant [2017039]; National Institutes of Health (Bethesda, MD)
   [R01HL139731, 2R01HL092577, 1R01HL128914, 1P50HL120163, R01HL104156,
   K24HL105780, U54HL143541, R01HL126911, R01HL137794, 1R01HL141434,
   R01HL137734, R01HL136660, R01HL135219, 1R21AG060529, T32HL007208]; Doris
   Duke Charitable Foundation Clinical Scientist Development Award
   [2014105]; American Heart Association (Dallas, TX) [18SFRN34250007,
   18SFRN34110082, 18SFRN34150007]; American Heart Association
   [17POST33660226]
FX This work was supported by a Doris Duke Charitable Foundation (New York
   City, NY) Clinical Research Mentorship Grant 2017039 (Drs Wang and
   Lubitz), National Institutes of Health (Bethesda, MD) grants R01HL139731
   (Dr Lubitz), 2R01HL092577 (Drs Ellinor and Benjamin), 1R01HL128914 (Drs
   Ellinor and Benjamin), 1P50HL120163 (Dr Benjamin), R01HL104156 and
   K24HL105780 (Dr Ellinor), U54HL143541, R01HL126911, R01HL137794,
   1R01HL141434, R01HL137734, R01HL136660, R01HL135219, 1R21AG060529 (Dr
   McManus), T32HL007208 (Dr Khurshid), a Doris Duke Charitable Foundation
   Clinical Scientist Development Award 2014105 (Dr Lubitz), American Heart
   Association (Dallas, TX) grant 18SFRN34250007 (Dr Lubitz),
   18SFRN34110082 (Dr Benjamin), 18SFRN34110082 (Dr Ellinor),
   18SFRN34150007 (Dr Trinquart), and an American Heart Association
   postdoctoral fellowship 17POST33660226 (Dr Weng).
CR Alonso A, 2013, J AM HEART ASSOC, V2, DOI 10.1161/JAHA.112.000102
   Ariyarajah V, 2008, AM J CARDIOL, V101, P30, DOI 10.1016/j.amjcard.2007.07.044
   Ashburner JM, 2018, J GEN INTERN MED, V33, P2070, DOI 10.1007/s11606-018-4612-6
   Bielecka-Dabrowa A, 2009, THYROID RES, V2, DOI 10.1186/1756-6614-2-4
   Borowsky LH, 2017, CEREBROVASC DIS, V43, P192, DOI 10.1159/000457809
   Butt JH, 2018, JAMA CARDIOL, V3, P417, DOI 10.1001/jamacardio.2018.0405
   Chamberlain AM, 2011, HEART RHYTHM, V8, P1160, DOI 10.1016/j.hrthm.2011.03.038
   Chugh SS, 2014, CIRCULATION, V129, P837, DOI 10.1161/CIRCULATIONAHA.113.005119
   Barra SNC, 2014, EMERG MED J, V31, P308, DOI 10.1136/emermed-2012-202089
   El-Chami MF, 2010, J AM COLL CARDIOL, V55, P1370, DOI 10.1016/j.jacc.2009.10.058
   Fine JP, 1999, J AM STAT ASSOC, V94, P496, DOI 10.2307/2670170
   Frost L, 2004, ARCH INTERN MED, V164, P1675, DOI 10.1001/archinte.164.15.1675
   Funk M, 2003, AM J CRIT CARE, V12, P424, DOI 10.4037/ajcc2003.12.5.424
   Fuster V, 2011, J AM COLL CARDIOL, V57, pE101, DOI 10.1016/j.jacc.2010.09.013
   Gialdini G, 2014, JAMA-J AM MED ASSOC, V312, P616, DOI 10.1001/jama.2014.9143
   Goldstein LB, 1998, STROKE, V29, P1602, DOI 10.1161/01.STR.29.8.1602
   Goudis CA, 2017, J CARDIOL, V69, P699, DOI 10.1016/j.jjcc.2016.12.013
   Gray B., 2014, CMPRSK SUBDISTRIBUTI, V2, P2
   Horwich P, 2013, J CARDIAC SURG, V28, P8, DOI 10.1111/jocs.12033
   January CT, 2014, CIRCULATION, V130, pE199, DOI [10.1161/CIR.0000000000000041, 10.1161/CIR.0000000000000142, 10.1016/j.jacc.2014.03.022, 10.1016/j.jacc.2014.03.021]
   Khurshid S, 2016, AM J CARDIOL, V117, P221, DOI 10.1016/j.amjcard.2015.10.031
   Lee SH, 2014, AM HEART J, V167, P593, DOI 10.1016/j.ahj.2013.12.010
   Lex A, 2014, IEEE T VIS COMPUT GR, V20, P1983, DOI 10.1109/TVCG.2014.2346248
   Lubitz SA, 2018, AM HEART J, V200, P24, DOI 10.1016/j.ahj.2018.03.003
   Lubitz SA, 2015, CIRCULATION, V131, P1648, DOI 10.1161/CIRCULATIONAHA.114.014058
   Magnussen C, 2017, CIRCULATION, V136, P1588, DOI [10.1161/CIRCULATIONAHA.117.028981, 10.1161/circulationaha.117.028981]
   Mayosi BM, 2015, HEART, V101, P1439, DOI 10.1136/heartjnl-2015-307917
   Mou LP, 2018, CIRC-ARRHYTHMIA ELEC, V11, DOI 10.1161/CIRCEP.118.006350
   Nalichowski Ruth, 2006, AMIA Annu Symp Proc, P1044
   Quon MJ, 2018, JACC-CLIN ELECTROPHY, V4, P386, DOI 10.1016/j.jacep.2017.08.003
   R Core Team, 2019, R LANG ENV STAT COMP
   Schmitt J, 2009, EUR HEART J, V30, P1038, DOI 10.1093/eurheartj/ehn579
   Siu CW, 2009, AM J CARDIOL, V103, P540, DOI 10.1016/j.amjcard.2008.10.019
   Spratt SE, 2017, J AM MED INFORM ASSN, V24, pE121, DOI 10.1093/jamia/ocw123
   Walkey AJ, 2015, CHEST, V148, P859, DOI 10.1378/chest.15-0358
   Walkey AJ, 2014, CHEST, V146, P1187, DOI 10.1378/chest.14-0003
   Walkey AJ, 2011, JAMA-J AM MED ASSOC, V306, P2248, DOI 10.1001/jama.2011.1615
   Weng LC, 2018, CIRCULATION, V137, P1027, DOI 10.1161/CIRCULATIONAHA.117.031431
NR 38
TC 11
Z9 11
U1 0
U2 1
PU LIPPINCOTT WILLIAMS & WILKINS
PI PHILADELPHIA
PA TWO COMMERCE SQ, 2001 MARKET ST, PHILADELPHIA, PA 19103 USA
SN 1941-3149
EI 1941-3084
J9 CIRC-ARRHYTHMIA ELEC
JI Circ.-Arrhythmia Electrophysiol.
PD MAR
PY 2020
VL 13
IS 3
AR e007716
DI 10.1161/CIRCEP.119.007716
PG 9
WC Cardiac & Cardiovascular Systems
WE Science Citation Index Expanded (SCI-EXPANDED)
SC Cardiovascular System & Cardiology
GA LG3XX
UT WOS:000528039000004
PM 32078361
OA Green Accepted, Bronze
DA 2022-06-17
ER

PT J
AU Lettow, I
   Jensen, M
   Schlemm, E
   Boutitie, F
   Quandt, F
   Cheng, B
   Ebinger, M
   Endres, M
   Fiebach, JB
   Thijs, V
   Lemmens, R
   Muir, KW
   Nighoghossian, N
   Pedraza, S
   Simonsen, CZ
   Gerloff, C
   Thomalla, G
AF Lettow, Iris
   Jensen, Maerit
   Schlemm, Eckhard
   Boutitie, Florent
   Quandt, Fanny
   Cheng, Bastian
   Ebinger, Martin
   Endres, Matthias
   Fiebach, Jochen B.
   Thijs, Vincent
   Lemmens, Robin
   Muir, Keith W.
   Nighoghossian, Norbert
   Pedraza, Salvador
   Simonsen, Claus Z.
   Gerloff, Christian
   Thomalla, Gotz
CA WAKE-UP Investigators
TI Serious Adverse Events and Their Impact on Functional Outcome in Acute
   Ischemic Stroke in the WAKE-UP Trial
SO STROKE
LA English
DT Article
DE adverse drug event; ischemic stroke; magnetic resonance imaging;
   pneumonia; thrombolytic therapy; wake-up stroke
ID IN-HOSPITAL MORTALITY; MEDICAL COMPLICATIONS; THROMBOLYSIS; PREDICTORS;
   INFARCTION; MORBIDITY; UNIT
AB BACKGROUND AND PURPOSE: During the first days and weeks after an acute ischemic stroke, patients are prone to complications that can influence further treatment, recovery, and functional outcome. In clinical trials, severe complications are recorded as serious adverse events (SAE). We analyzed the effect of SAE on functional outcome and predictors of SAE in the randomized controlled WAKE-UP trial (Efficacy and Safety of MRI-Based Thrombolysis in Wake-Up Stroke).
   METHODS: We performed a post hoc analysis of WAKE-UP, a multicenter, randomized, placebo-controlled clinical trial of magnetic resonance imaging-guided intravenous thrombolysis with alteplase in patients with acute ischemic stroke and unknown time of onset. Functional outcome was assessed by the modified Rankin Scale 90 days after the stroke. SAE were reported to a central safety desk and recorded and categorized by organ system using Medical Dictionary for Regulatory Activities terminology. We used logistic regression analysis to determine the effect of SAE on functional outcome and linear multiple regression analysis to identify baseline predictors of SAE.
   RESULTS: Among 503 patients randomized, 199 SAE were reported for n=110 (22%) patients. Of those patients who did suffer a SAE, 20 (10%) had a fatal outcome. Patients suffering from at least one SAE had a lower odds of reaching a favorable outcome (modified Rankin Scale score of 0-1) at 90 days (adjusted odds ratio, 0.36 [95% CI, 0.21-0.61], P<0.001). Higher age (P=0.04) and male sex (P=0.01) were predictors for the occurrence of SAE.
   CONCLUSIONS: SAEs were observed in about one in 5 patients, were more frequent in elderly and male patients and were associated with worse functional outcome. These results may help to assess the risk of SAE in future stroke trials and create awareness for severe complications after stroke in clinical practice.
C1 [Lettow, Iris; Jensen, Maerit; Schlemm, Eckhard; Quandt, Fanny; Cheng, Bastian; Gerloff, Christian; Thomalla, Gotz] Univ Med Ctr Hamburg Eppendorf, Klin & Poliklin Neurol, Kopf & Neurozentrum, Martinistr 52, D-20246 Hamburg, Germany.
   [Boutitie, Florent] Hosp Civils Lyon, Serv Biostat, Lyon, France.
   [Ebinger, Martin] Med Pk Berlin Humboldtmuhle, Klin Neurol, Berlin, Germany.
   [Ebinger, Martin; Endres, Matthias; Fiebach, Jochen B.] Charite Univ Med Berlin, Ctr Schlaganfallforsch Berlin CSB, Berlin, Germany.
   [Endres, Matthias] Charite Univ Med Berlin, Klin & Hochschulambulanz Neurol, Berlin, Germany.
   [Thijs, Vincent] Univ Melbourne, Florey Inst Neurosci & Mental Hlth, Stroke Div, Melbourne, Vic, Australia.
   [Thijs, Vincent] Austin Hlth, Dept Neurol, Heidelberg, Vic, Australia.
   [Lemmens, Robin] Univ Hosp Leuven, Dept Neurol, Leuven, Belgium.
   [Lemmens, Robin] Univ Leuven, Dept Neurosci Expt Neurol, KU Leuven, Leuven, Belgium.
   [Lemmens, Robin] VIB, Lab Neurobiol, Ctr Brain & Amp Dis Res, Campus Gasthuisberg, Gasthuisberg, Belgium.
   [Muir, Keith W.] Univ Glasgow, Inst Neurosci & Psychol, Univ Ave, Glasgow G12 8QQ, Lanark, Scotland.
   [Nighoghossian, Norbert] Univ Claude Bernard Lyon 1, Hosp Civils Lyon, Dept Stroke Med, Lyon, France.
   [Pedraza, Salvador] Hosp Dr Josep Trueta, Inst Diagnost Image IDI, Inst Invest Biomed Girona IDIBGI, Dept Radiol, Parc Hosp Marti & Julia Salt,Edifici M2, Girona, Spain.
   [Simonsen, Claus Z.] Aarhus Univ Hosp, Dept Neurol, Aarhus, Denmark.
RP Lettow, I (通讯作者)，Univ Med Ctr Hamburg Eppendorf, Klin & Poliklin Neurol, Kopf & Neurozentrum, Martinistr 52, D-20246 Hamburg, Germany.
EM i.lettow@uke.de
RI Carmen, Team3/Y-7384-2019
OI Carmen, Team3/0000-0002-3614-0924; Schlemm, Eckhard/0000-0002-5729-2935;
   Fiebach, Jochen B./0000-0002-7936-6958; Lettow,
   Iris/0000-0002-5616-4675; Jensen, Marit/0000-0001-7793-0941; Ebinger,
   Martin/0000-0002-5073-4665
FU European Union Seventh Framework Program [278276]
FX The WAKE-UP trial (Efficacy and Safety of MRI-Based Thrombolysis in
   WakeUp Stroke) was supported by a grant (No. 278276) from the European
   Union Seventh Framework Program.
CR Aslanyan S, 2004, EUR J NEUROL, V11, P49, DOI 10.1046/j.1468-1331.2003.00749.x
   Carcel C, 2019, NEUROLOGY, V93, pE2170, DOI 10.1212/WNL.0000000000008615
   Davenport RJ, 1996, STROKE, V27, P415, DOI 10.1161/01.STR.27.3.415
   Greer DM, 2008, STROKE, V39, P3029, DOI 10.1161/STROKEAHA.108.521583
   Grube MM, 2013, PLOS ONE, V8, DOI 10.1371/journal.pone.0075719
   Hacke W, 2004, LANCET, V363, P768
   Hacke W, 2008, NEW ENGL J MED, V359, P1317, DOI 10.1056/NEJMoa0804656
   Hankey GJ, 2003, CEREBROVASC DIS, V16, P14, DOI 10.1159/000069936
   Hesse K, 2014, STROKE, V45, P2677, DOI 10.1161/STROKEAHA.114.005845
   Heuschmann PU, 2004, ARCH INTERN MED, V164, P1761, DOI 10.1001/archinte.164.16.1761
   Hong KS, 2008, EUR J NEUROL, V15, P1324, DOI 10.1111/j.1468-1331.2008.02310.x
   Indredavik B, 2008, STROKE, V39, P414, DOI 10.1161/STROKEAHA.107.489294
   Ingeman A, 2011, STROKE, V42, P3214, DOI 10.1161/STROKEAHA.110.610881
   Johnston KC, 1998, STROKE, V29, P447, DOI 10.1161/01.STR.29.2.447
   KALRA L, 1995, STROKE, V26, P990, DOI 10.1161/01.STR.26.6.990
   Kase CS, 2001, NEUROLOGY, V57, P1603, DOI 10.1212/WNL.57.9.1603
   Koennecke HC, 2011, NEUROLOGY, V77, P965, DOI 10.1212/WNL.0b013e31822dc795
   Kumar S, 2010, LANCET NEUROL, V9, P105, DOI 10.1016/S1474-4422(09)70266-2
   Langhorne P, 2000, STROKE, V31, P1223, DOI 10.1161/01.STR.31.6.1223
   Liu MS, 2018, J CLIN NEUROL, V14, P141, DOI 10.3988/jcn.2018.14.2.141
   National Institute of Neurological Disorders and Stroke rt-PA Stroke Study Group, 1995, NEW ENGL J MED, V333, P1581
   Paciaroni M, 2008, STROKE, V39, P2249, DOI 10.1161/STROKEAHA.107.510321
   Papamichalis P, 2018, J STROKE CEREBROVASC, V27, P591, DOI 10.1016/j.jstrokecerebrovasdis.2017.09.042
   Prosser J, 2007, STROKE, V38, P2295, DOI 10.1161/STROKEAHA.106.471813
   Samsa GP, 1999, STROKE, V30, P338, DOI 10.1161/01.STR.30.2.338
   Thomalla G, 2014, INT J STROKE, V9, P829, DOI 10.1111/ijs.12011
   Wang PL, 2016, MEDICINE, V95, DOI 10.1097/MD.0000000000004929
   Weimar C, 2002, EUR NEUROL, V48, P133, DOI 10.1159/000065512
   Westendorp WF, 2011, BMC NEUROL, V11, DOI 10.1186/1471-2377-11-110
NR 29
TC 0
Z9 0
U1 5
U2 7
PU LIPPINCOTT WILLIAMS & WILKINS
PI PHILADELPHIA
PA TWO COMMERCE SQ, 2001 MARKET ST, PHILADELPHIA, PA 19103 USA
SN 0039-2499
EI 1524-4628
J9 STROKE
JI Stroke
PD DEC
PY 2021
VL 52
IS 12
BP 3768
EP 3776
DI 10.1161/STROKEAHA.120.033425
PG 9
WC Clinical Neurology; Peripheral Vascular Disease
WE Science Citation Index Expanded (SCI-EXPANDED)
SC Neurosciences & Neurology; Cardiovascular System & Cardiology
GA XA2AG
UT WOS:000720456100021
PM 34433305
DA 2022-06-17
ER

PT J
AU Schlosser, HG
   Volk, HD
   Splettstosser, G
   Brock, M
   Woiciechowsky, C
AF Schlosser, Hans-Georg
   Volk, Hans-Dieter
   Splettstoesser, Gerald
   Brock, Mario
   Woiciechowsky, Christian
TI A new qualitative interleukin-6 bedside test can predict pneumonia in
   patients with severe head injury - Comparison to the standard immulite
   test and a semiquantitative bedside test
SO JOURNAL OF NEUROSURGICAL ANESTHESIOLOGY
LA English
DT Article
DE bedside testing; Glasgow outcome scale; immune response; interleukin-6;
   pneumonia; severe head injury
ID T-CELL FUNCTION; BRAIN; IMMUNE; CORRELATE; RELEASE; STROKE; IMPAIRMENT;
   CYTOKINES
AB Severe head injury (SHI) leads to systemic immunosuppression, which is processed by central mechanisms and is associated with a high risk of pneumonia. The timely identification of an immunodepressed condition in SHI patients might help prevent infections by changing the intensive care strategy. The aim of this prospective study is to evaluate a new method for identifying immunodepression and predicting pneumonia. We correlated interleukin (IL)-6 levels determined by the standard test (Immulite) and performed by specialized laboratories with those obtained using the new bedside test (PicoScan) with the occurrence of pneumonia in patients with SHI. Thirty-two patients with isolated SHI were investigated. Analyses were performed on serum samples taken 2 to 24 hours after trauma. Pearson correlation coefficient was 0.924 (P < 0.001) for IL-6 values determined by PicoScan versus Immulite and Spearman p was 0.572 for visual interpretation versus Immulite (P=0.01). Immulite and PicoScan have a positive predictive value of 91% and 100%, respectively, and a negative predictive value of 76% and 86%. The present study investigated for the first time the determination of IL-6 concentrations by PicoScan in patients. Our findings show a good correlation with the results of the standard Immulite test and suggest that the PicoScan may be used as a handy tool to predict pneumonia in SHI patients.
C1 Charite Univ Med Berlin, Dept Neurosurg, D-13353 Berlin, Germany.
   Charite Univ Med Berlin, CVK, Coordinating Ctr Clin Studies, Berlin, Germany.
   Charite Univ Med Berlin, CCM, Inst Med Immunol, Berlin, Germany.
RP Schlosser, HG (通讯作者)，Charite Univ Med Berlin, Dept Neurosurg, Campus Virchow Klinikum,Augustenburger Pl 1, D-13353 Berlin, Germany.
EM hans-georg.schlosser@charite.de
RI volk, hans-dieter/AAV-8053-2021
OI volk, hans-dieter/0000-0002-7743-6668
CR ASADULLAH K, 1995, CRIT CARE MED, V23, P1976, DOI 10.1097/00003246-199512000-00006
   Berrouane Y, 1998, J HOSP INFECT, V40, P275, DOI 10.1016/S0195-6701(98)90303-6
   Berthier F, 1999, CLIN CHEM LAB MED, V37, P593, DOI 10.1515/CCLM.1999.092
   BIOTEC M, 2003, MILENIA QUICKLINE IN, P1
   Bronchard G, 2004, ANESTHESIOLOGY, V100, P234, DOI 10.1097/00000542-200402000-00009
   Elenkov IJ, 2000, PHARMACOL REV, V52, P595
   Ewig S, 1999, AM J RESP CRIT CARE, V159, P188, DOI 10.1164/ajrccm.159.1.9803097
   Fabregas N, 2002, Minerva Anestesiol, V68, P285
   JENNETT B, 1976, J NEUROL NEUROSUR PS, V39, P647, DOI 10.1136/jnnp.39.7.647
   JENNETT B, 1976, LANCET, V1, P1031
   Johansson A, 1997, J NEUROL SCI, V147, P43
   KOHI YM, 1984, INJURY, V16, P25, DOI 10.1016/0020-1383(84)90110-4
   Meisel C, 2005, NAT REV NEUROSCI, V6, P775, DOI 10.1038/nrn1765
   Mulla A, 1999, BEST PRACT RES CL EN, V13, P503, DOI 10.1053/beem.1999.0041
   Pavlov VA, 2005, BRAIN BEHAV IMMUN, V19, P493, DOI 10.1016/j.bbi.2005.03.015
   Pavlov VA, 2004, CELL MOL LIFE SCI, V61, P2322, DOI 10.1007/s00018-004-4102-3
   Pavlov VA, 2003, MOL MED, V9, P125, DOI 10.1007/BF03402177
   Piek J, 1995, New Horiz, V3, P534
   QUATTROCCHI KB, 1992, J NEUROTRAUM, V9, P1, DOI 10.1089/neu.1992.9.1
   QUATTROCCHI KB, 1991, J NEUROSURG, V75, P766, DOI 10.3171/jns.1991.75.5.0766
   Schlosser HG, 2005, CRIT CARE MED, V33, pA47, DOI 10.1097/00003246-200512002-00174
   Schoning B, 1999, BRAIN RES PROTOC, V4, P217, DOI 10.1016/S1385-299X(99)00022-7
   Smith CJ, 2004, BMC NEUROL, V4, DOI 10.1186/1471-2377-4-2
   Steinman L, 2004, NAT IMMUNOL, V5, P575, DOI 10.1038/ni1078
   Stover JF, 2000, NEUROSCI LETT, V288, P25, DOI 10.1016/S0304-3940(00)01187-3
   Szczudlik A, 2004, J ENDOCRINOL INVEST, V27, P37, DOI 10.1007/BF03350908
   Winter CD, 2004, BRAIN, V127, P315, DOI 10.1093/brain/awh039
   Woiciechowsky C, 2002, J TRAUMA, V52, P339, DOI 10.1097/00005373-200202000-00021
   Woiciechowsky C, 1998, NAT MED, V4, P808, DOI 10.1038/nm0798-808
   Woiciechowsky C, 1997, ACTA NEUROCHIR, V139, P619, DOI 10.1007/BF01411996
   Woratyla S P, 1995, Conn Med, V59, P643
NR 31
TC 10
Z9 11
U1 0
U2 0
PU LIPPINCOTT WILLIAMS & WILKINS
PI PHILADELPHIA
PA TWO COMMERCE SQ, 2001 MARKET ST, PHILADELPHIA, PA 19103 USA
SN 0898-4921
EI 1537-1921
J9 J NEUROSURG ANESTH
JI J. Neurosurg. Anesthesiol.
PD JAN
PY 2007
VL 19
IS 1
BP 5
EP 9
DI 10.1097/01.ana.0000211026.18926.89
PG 5
WC Anesthesiology; Clinical Neurology; Surgery
WE Science Citation Index Expanded (SCI-EXPANDED)
SC Anesthesiology; Neurosciences & Neurology; Surgery
GA 121WD
UT WOS:000243186800002
PM 17198094
DA 2022-06-17
ER

PT J
AU Consoli, D
   Vidale, S
   Arnaboldi, M
   Cavallini, A
   Consoli, A
   Galati, F
   Guidetti, D
   Micieli, G
   Rasura, M
   Sterzi, R
   Toni, D
   Inzitari, D
AF Consoli, Domenico
   Vidale, Simone
   Arnaboldi, Marco
   Cavallini, Anna
   Consoli, Arturo
   Galati, Franco
   Guidetti, Donata
   Micieli, Giuseppe
   Rasura, Maurizia
   Sterzi, Roberto
   Toni, Danilo
   Inzitari, Domenico
TI Infections and Chlamydia pneumoniae antibodies influence the functional
   outcome in thrombolysed strokes
SO JOURNAL OF THE NEUROLOGICAL SCIENCES
LA English
DT Article
DE lschemic stroke; Thrombolysis; Infection; Chlamydia pneumoniae
ID ACUTE ISCHEMIC-STROKE; C-REACTIVE PROTEIN; POSTSTROKE INFECTIONS; RISK;
   SEROPOSITIVITY; CLASSIFICATION; SUBTYPES; THERAPY; TRIAL; IN2
AB Objective: Thrombolysis is effective in ischemic stroke patients, but some factors influence its benefit. Previous infections could increase the risk of ischemic stroke by an activation of systemic inflammation. We analysed the influence of previous infections and Chlamydia pneumoniae serology on functional outcome in thrombolysed stroke patients. Methods: Consecutive thrombolysed stroke patients admitted during calendar year 2011 were analysed. Demographics, vascular risk factors, clinical and aetiological data were registered. Standardised blood tests were collected acutely for each patient, including inflammatory factors. Primary outcome was the functional outcome at 6 months follow-up. t-test, Mann-Withney U test and chi-square test were applied for univariate analysis, while a logistic regression was performed for multivariate analysis. Results: A total of 142 patients were included in the analysis. Median onset-to-needle time was 156 min. A previous infection occurred in 16.9% of patients, while a positive IgA antiChlamydia was detected in 40 cases. Good functional outcome was achieved by 72.5% of patients. At multivariate analysis poor outcome was associated to clinical severity, delay treatment time, haemorrhagic transformation and large artery etiological stroke type (p < 0.01). Also IgA antiChlamydia pneumonia seropositivity (OR: 3.699; 95%Cl: 1.094-12.512; p: 0.035) and poststroke infections (OR: 6.031; 95%CI: 2.485-11.301; p: 0.037) were predictors of poor outcome. Interpretation: In this study IgA antiChlamydia pneumonia seropositivity represents a negative predictor of functional outcome in thrombolysed stroke patients. Further and larger studies are required to confirm these observations and to plan a prompt administration of antibiotics or immunomodulant agents. (C) 2017 Elsevier B.V. All rights reserved.
C1 [Consoli, Domenico; Galati, Franco] G Jazzolino Hosp, Dept Neurol, Vibo Valentia, Italy.
   [Vidale, Simone; Arnaboldi, Marco] St Anna Hosp, Dept Neurol, Como, Italy.
   [Cavallini, Anna] Mondino IRCCS, Stroke Unit, Pavia, Italy.
   [Consoli, Arturo] Univ Florence, Dept Intervent Radiol, Florence, Italy.
   [Guidetti, Donata] Guglielmo da Saliceto Hosp, Dept Neurol, Piacenza, Italy.
   [Micieli, Giuseppe] Mondino IRCCS, Dept Emergency Neurol, Pavia, Italy.
   [Rasura, Maurizia] Sapienza Univ, St Andrea Hosp, Stroke Unit, Rome, Italy.
   [Sterzi, Roberto] Osped Niguarda Ca Granda, Dept Neurol, Milan, Italy.
   [Toni, Danilo] Sapienza Univ, Neurol & Psychiat Dept, Rome, Italy.
   [Inzitari, Domenico] Univ Florence, Neurosci Sect, NEUROFARBA Dept, Florence, Italy.
RP Vidale, S (通讯作者)，Dept Neurol, Via Napoleona 60, I-22100 Como, Italy.; Vidale, S (通讯作者)，Stroke Unit, Via Napoleona 60, I-22100 Como, Italy.
EM simone.vidale@hsacomo.org
RI Cavallini, Anna/AAC-1895-2022; vidale, simone/AAJ-4466-2020; Inzitari,
   Domenico/AAH-8722-2020; Toni, Danilo/K-3151-2016; Micieli,
   Giuseppe/Q-7725-2016
OI Cavallini, Anna/0000-0002-5227-1502; Toni, Danilo/0000-0003-2735-8427;
   Galati, Franco/0000-0002-9938-3800; Micieli,
   Giuseppe/0000-0002-1746-478X; Consoli, Domenico/0000-0002-2050-5538
FU Italian Ministry of Health
FX Italian Ministry of Health.
CR ADAMS HP, 1993, STROKE, V24, P35, DOI 10.1161/01.STR.24.1.35
   Andraws R, 2005, JAMA-J AM MED ASSOC, V293, P2641, DOI 10.1001/jama.293.21.2641
   BAMFORD J, 1991, LANCET, V337, P1521, DOI 10.1016/0140-6736(91)93206-O
   Bandaru VCSS, 2012, CLIN NEUROL NEUROSUR, V114, P120, DOI 10.1016/j.clineuro.2011.09.016
   Berkhemer OA, 2015, NEW ENGL J MED, V372, P11, DOI 10.1056/NEJMoa1411587
   Campbell BCV, 2015, NEW ENGL J MED, V372, P1009, DOI 10.1056/NEJMoa1414792
   Cannon CP, 2005, NEW ENGL J MED, V352, P1646, DOI 10.1056/NEJMoa043528
   Christoforidis GA, 2009, AM J NEURORADIOL, V30, P165, DOI 10.3174/ajnr.A1276
   Consoli D, 2015, EUR J NEUROL, V22, P514, DOI 10.1111/ene.12601
   Consoli D, 2015, J NEUROL, V262, P1310, DOI 10.1007/s00415-015-7712-9
   Elkind MSV, 2006, STROKE, V37, P790, DOI 10.1161/01.STR.0000202624.89869.e9
   Emberson J, 2014, LANCET, V384, P1929, DOI 10.1016/S0140-6736(14)60584-5
   Emsley HCA, 2002, J CEREBR BLOOD F MET, V22, P1399, DOI 10.1097/01.WCB.0000037880.62590.28
   Heikinheimo T, 2013, STROKE, V44, P3331, DOI 10.1161/STROKEAHA.113.002108
   Heuschmann PU, 2001, STROKE, V32, P2253, DOI 10.1161/hs1001.097096
   Iadecola C, 2011, NAT MED, V17, P796, DOI 10.1038/nm.2399
   Inzitari D, 2013, STROKE, V44, P2901, DOI 10.1161/STROKEAHA.113.002274
   Karlinski M, 2014, ACTA NEUROL SCAND, V130, P305, DOI 10.1111/ane.12227
   Kidwell CS, 2002, STROKE, V33, P717, DOI 10.1161/hs0302.104110
   McCombe PA, 2008, INT J STROKE, V3, P254, DOI 10.1111/j.1747-4949.2008.00222.x
   Palumbo V., 2012, CEREBROVASC DIS, V33, P637
   Prager M, 2002, STROKE, V33, P2756, DOI 10.1161/01.STR.0000039322.66575.77
   Rocco A, 2013, INT J STROKE, V8, P639, DOI 10.1111/j.1747-4949.2012.00822.x
   Singh U, 2005, ARTERIOSCL THROM VAS, V25, P2216, DOI 10.1161/01.ATV.0000183718.62409.ea
   Tanne D, 2003, CEREBROVASC DIS, V16, P166, DOI 10.1159/000070597
   Verma S, 2006, CIRCULATION, V113, P2135
   Villegas E, 2010, J MED MICROBIOL, V59, P1267, DOI 10.1099/jmm.0.020362-0
   Wahlgren N, 2007, LANCET, V369, P275, DOI 10.1016/S0140-6736(07)60149-4
NR 28
TC 2
Z9 2
U1 0
U2 0
PU ELSEVIER SCIENCE BV
PI AMSTERDAM
PA PO BOX 211, 1000 AE AMSTERDAM, NETHERLANDS
SN 0022-510X
EI 1878-5883
J9 J NEUROL SCI
JI J. Neurol. Sci.
PD OCT 15
PY 2017
VL 381
BP 95
EP 99
DI 10.1016/j.jns.2017.08.001
PG 5
WC Clinical Neurology; Neurosciences
WE Science Citation Index Expanded (SCI-EXPANDED)
SC Neurosciences & Neurology
GA FM2MO
UT WOS:000414819100019
PM 28991723
DA 2022-06-17
ER

PT J
AU Chu, LM
   Liu, CC
   Yeh, CC
   Chang, YC
   Hu, CJ
   Shih, CC
   Cherng, YG
   Chen, TL
   Liao, CC
AF Chu, Lu-Min
   Liu, Chih-Chung
   Yeh, Chun-Chieh
   Chang, Yi-Cheng
   Hu, Chaur-Jong
   Shih, Chun-Chuan
   Cherng, Yih-Giun
   Chen, Ta-Liang
   Liao, Chien-Chang
TI Increased diabetes risk and interaction with social and medical events
   in patients upon stroke: Two nationwide studies
SO ATHEROSCLEROSIS
LA English
DT Article
DE Diabetes; Outcome; Risk; Stroke
ID TRANSIENT ISCHEMIC ATTACK; ABNORMAL GLUCOSE-METABOLISM;
   INSULIN-RESISTANCE; PREVALENCE; ASSOCIATION; PREDICTORS; DIAGNOSIS;
   TOLERANCE; FATIGUE
AB Background & aims: The relationship between stroke and diabetes is not completely understood. This study evaluated diabetes risk and post-diabetes adverse events in patients with stroke.
   Methods: We identified 10,255 adults, newly diagnosed with stroke from 2000 to 2005, using the Taiwan's National Health Insurance Research Database. A comparison cohort of 41,020 adults without stroke was randomly selected from the same dataset, frequency matched by age and sex. Diabetes events from 2000 to 2013 were ascertained from medical claims. Adjusted hazard ratios (HRs) and 95% CIs were calculated for diabetes associated with stroke. A nested cohort study of 33,437 patients with inpatient care for diabetes between 2008 and 2013 was conducted to calculate the adjusted odds ratios (ORs) and 95% CIs for adverse events after diabetes, in patients with and without stroke.
   Results: During 489,561 person-years of follow-up, there were 10,742 newly diagnosed diabetes cases. The incidence of diabetes for people with and without stroke was 43.9 and 17.8 per 1000 person-years, respectively (p < 0.0001). Compared to that for people without stroke, the adjusted HR for diabetes was 2.69 (95% CI 2.56-2.82) for stroke patients. The ORs of post-diabetes pneumonia, urinary tract infection, and mortality associated with stroke were 1.35 (95% CI 1.17-1.55), 1.52 (95% CI 1.36-1.70), and 1.71 (95% CI 1.27-2.29), respectively.
   Conclusions: We provide evidence that the consequences of stroke are not limited to the neurological defect, but evoke diabetes and a plethora of associated medical, psychological and social impacts the physician must be strongly aware of if evaluating and treating stroke patients. (C) 2017 Elsevier B.V. All rights reserved.
C1 [Chu, Lu-Min; Cherng, Yih-Giun; Liao, Chien-Chang] Taipei Med Univ, Dept Anesthesiol, Shuang Ho Hosp, New Taipei, Taiwan.
   [Chu, Lu-Min; Liu, Chih-Chung; Cherng, Yih-Giun; Chen, Ta-Liang; Liao, Chien-Chang] Taipei Med Univ, Dept Anesthesiol, Sch Med, Coll Med, Taipei, Taiwan.
   [Liu, Chih-Chung; Chen, Ta-Liang; Liao, Chien-Chang] Taipei Med Univ Hosp, Dept Anesthesiol, 252 Wuxing St, Taipei 110, Taiwan.
   [Liu, Chih-Chung; Chen, Ta-Liang; Liao, Chien-Chang] Taipei Med Univ Hosp, Anesthesiol & Hlth Policy Res Ctr, Taipei, Taiwan.
   [Yeh, Chun-Chieh] China Med Univ Hosp, Dept Surg, Taichung, Taiwan.
   [Yeh, Chun-Chieh] Univ Illinois, Dept Surg, Chicago, IL 60680 USA.
   [Chang, Yi-Cheng] Natl Taiwan Univ Hosp, Div Endocrinol, Dept Med, Taipei, Taiwan.
   [Hu, Chaur-Jong] Taipei Med Univ, Dept Neurol, Shuang Ho Hosp, New Taipei, Taiwan.
   [Hu, Chaur-Jong] Taipei Med Univ, Grad Inst Neural Regenerat Med, Coll Med Sci & Technol, Taipei, Taiwan.
   [Shih, Chun-Chuan] I Shou Univ, Sch Chinese Med Postbaccalaureate, Coll Med, Kaohsiung, Taiwan.
   [Liao, Chien-Chang] China Med Univ, Sch Chinese Med, Coll Chinese Med, Taichung, Taiwan.
RP Liao, CC (通讯作者)，Taipei Med Univ Hosp, Dept Anesthesiol, 252 Wuxing St, Taipei 110, Taiwan.
EM jacky48863027@yahoo.com.tw
RI Yeh, Chun Chieh/Y-3304-2019; Yeh, Chun Chieh/I-4893-2019; Chang,
   Yi-cheng/O-1334-2018
OI Yeh, Chun Chieh/0000-0001-6753-7564; Chang,
   Yi-cheng/0000-0002-8077-5011; Cherng, Yih-Giun/0000-0002-0201-4380
FU Shuang Ho Hospital, Taipei Medical University [104TMU-SHH-23]; Taiwan's
   Ministry of Science and Technology [MOST106-2320-B-214-003,
   MOST105-2629-B-038-001, MOST105-2314-B-038-025,
   MOST104-2314-B-038-027-MY2]; Taiwan's Ministry of Health and
   WelfareClinical Trial and Research Center of Excellence
   [MOHW106-TDUB-212-113004]
FX This research was supported in part by Shuang Ho Hospital, Taipei
   Medical University (104TMU-SHH-23), Taiwan's Ministry of Science and
   Technology (MOST106-2320-B-214-003; MOST105-2629-B-038-001;
   MOST105-2314-B-038-025; MOST104-2314-B-038-027-MY2), and Taiwan's
   Ministry of Health and WelfareClinical Trial and Research Center of
   Excellence (MOHW106-TDUB-212-113004).
CR Amer Diabet Assoc, 2013, DIABETES CARE, V36, P1033, DOI 10.2337/dc12-2625
   Askim T, 2014, J STROKE CEREBROVASC, V23, pE305, DOI 10.1016/j.jstrokecerebrovasdis.2013.12.011
   Capes SE, 2001, STROKE, V32, P2426, DOI 10.1161/hs1001.096194
   Dave JA, 2010, QJM-INT J MED, V103, P495, DOI 10.1093/qjmed/hcq062
   Egerton T, 2015, BMC NEUROL, V15, DOI 10.1186/s12883-015-0438-6
   Feigin VL, 2012, STROKE, V43, P2604, DOI 10.1161/STROKEAHA.112.660886
   Fonville S, 2014, CEREBROVASC DIS, V37, P393, DOI 10.1159/000360810
   Fonville S, 2014, J STROKE CEREBROVASC, V23, P1669, DOI 10.1016/j.jstrokecerebrovasdis.2014.01.012
   Fonville S, 2013, CEREBROVASC DIS, V36, P283, DOI 10.1159/000353677
   Go AS, 2014, CIRCULATION, V129, pE28, DOI 10.1161/01.cir.0000441139.02102.80
   Hamburg NM, 2007, ARTERIOSCL THROM VAS, V27, P2650, DOI 10.1161/ATVBAHA.107.153288
   Huisa BN, 2013, J STROKE CEREBROVASC, V22, pE564, DOI 10.1016/j.jstrokecerebrovasdis.2013.06.023
   Jia Q, 2012, STROKE, V43, P650, DOI 10.1161/STROKEAHA.111.633784
   Kapral MK, 2002, STROKE, V33, P268, DOI 10.1161/hs0102.101169
   Kernan WN, 2005, ARCH INTERN MED, V165, P227, DOI 10.1001/archinte.165.2.227
   Langhorne P, 2000, STROKE, V31, P1223, DOI 10.1161/01.STR.31.6.1223
   Leproult R, 2014, DIABETES, V63, P1860, DOI 10.2337/db13-1546
   Liao CC, 2014, BRIT J SURG, V101, P1616, DOI 10.1002/bjs.9639
   LIAO CC, 2015, MEDICINE, V94
   Liao CC, 2014, DIABETES CARE, V37, P2246, DOI 10.2337/dc13-2957
   Mezuk B, 2008, DIABETES CARE, V31, P2383, DOI 10.2337/dc08-0985
   Mozaffarian D, 2009, ARCH INTERN MED, V169, P798, DOI 10.1001/archinternmed.2009.21
   Padwal R, 2004, DIABETES CARE, V27, P247, DOI 10.2337/diacare.27.1.247
   Shen L, 2013, BMJ-BRIT MED J, V347, DOI 10.1136/bmj.f6745
   Sundseth A, 2012, STROKE, V43, P2389, DOI 10.1161/STROKEAHA.111.646687
   Taylor EN, 2006, DIABETES CARE, V29, P1065, DOI 10.2337/dc05-2366
   Urabe T, 2009, STROKE, V40, P1289, DOI 10.1161/STROKEAHA.108.522557
   Vancheri F, 2005, QJM-INT J MED, V98, P871, DOI 10.1093/qjmed/hci134
   Wild S, 2004, DIABETES CARE, V27, P1047, DOI 10.2337/diacare.27.5.1047
NR 29
TC 3
Z9 3
U1 0
U2 5
PU ELSEVIER IRELAND LTD
PI CLARE
PA ELSEVIER HOUSE, BROOKVALE PLAZA, EAST PARK SHANNON, CO, CLARE, 00000,
   IRELAND
SN 0021-9150
EI 1879-1484
J9 ATHEROSCLEROSIS
JI Atherosclerosis
PD OCT
PY 2017
VL 265
BP 87
EP 92
DI 10.1016/j.atherosclerosis.2017.08.017
PG 6
WC Cardiac & Cardiovascular Systems; Peripheral Vascular Disease
WE Science Citation Index Expanded (SCI-EXPANDED)
SC Cardiovascular System & Cardiology
GA FH8IG
UT WOS:000411436900013
PM 28865327
DA 2022-06-17
ER

PT J
AU Kawashima, K
   Motohashi, Y
   Fujishima, I
AF Kawashima, K
   Motohashi, Y
   Fujishima, I
TI Prevalence of dysphagia among community-dwelling elderly individuals as
   estimated using a questionnaire for dysphagia screening
SO DYSPHAGIA
LA English
DT Article
DE dysphagia; questionnaire; prevalence; elderly persons; deglutition;
   deglutition disorders
ID ASPIRATION PNEUMONIA; REFLEX; VALIDATION; STROKE; AGE
AB The objective of this cross-sectional study was to determine the prevalence of dysphagia among elderly persons living at home in a community using a questionnaire for dysphagia screening. As the reliability of the questionnaire had not yet been confirmed in an epidemiological study, it was also verified. The relationship between dysphagia and the level of daily living competence was also clarified. The subjects consisted of 1313 elderly persons 65 years and older (575 males and 738 females) living at home in a community. The questionnaire included questions concerning the individual's past history of stroke, and questions for dysphagia screening, competence scoring, and perceived ill health. The reliability of the questionnaire was confirmed after calculating the Cronbach's alpha coefficient to be 0.83. The results of a factor analysis showed that the cumulative contribution rate was 61.8%. The prevalence rate of dysphagia was 13.8%. After matching for age and sex, there were significant differences in the competence scores, history of stroke, and perceived ill health status observed between the group with dysphagia and the group without dysphagia.
C1 Akita Univ, Sch Med, Dept Publ Hlth, Akita 0108543, Japan.
   Seirei Mikatahara Gen Hosp, Dept Rehabil Med, Hamamatsu, Shizuoka, Japan.
RP Motohashi, Y (通讯作者)，Akita Univ, Sch Med, Dept Publ Hlth, Hondo 1-1-1, Akita 0108543, Japan.
EM motohasi@med.akita-u.ac.jp
CR DEPIPPO KL, 1994, ARCH PHYS MED REHAB, V75, P1284
   Domenech E, 1999, MED CLIN N AM, V83, P97, DOI 10.1016/S0025-7125(05)70090-0
   Finiels H, 2001, PRESSE MED, V30, P1623
   FLEMING SM, 1987, DYSPHAGIA, V1, P206
   Frederick MG, 1996, AM J ROENTGENOL, V166, P353, DOI 10.2214/ajr.166.2.8553946
   Fujishima I, 2002, J CLIN REHABIL, V11, P790
   Fukada J, 2002, JPN J DYSPHAGIA REHA, V6, P38
   FUTAKI T, 2002, JPN J OCCUP THER, V36, P73
   HAYASHI S, 1999, HLTH CARE, V41, P755
   IMANISHI T, 2001, MEDICINA, V38, P595
   Kamakura Y, 1998, SOGO REHABIL, V26, P581
   KIKUTANI T, 2000, JPN J GERODONTOL, V14, P365
   Koyano W, 1987, JPN J PUBLIC HLTH, V34, P109
   Layne K A, 1989, Dysphagia, V4, P39, DOI 10.1007/BF02407401
   Linden P., 1993, Dysphagia, V8, P170, DOI 10.1007/BF01354535
   Logemann JA, 1999, DYSPHAGIA, V14, P44, DOI 10.1007/PL00009583
   Logemann JA, 1997, OTOLARYNG HEAD NECK, V116, P335, DOI 10.1016/S0194-5998(97)70269-9
   LOGEMANN JA, 1994, OTOLARYNG HEAD NECK, V110, P222, DOI 10.1177/019459989411000212
   Marik PE, 2003, CHEST, V124, P328, DOI 10.1378/chest.124.1.328
   MESHKINPOUR H, 1994, AM J GASTROENTEROL, V89, P1480
   *MIN HLTH WELF LAB, 2001, PAT SURV 1999
   MORITA I, 2003, JPN J PUBLIC HLTH, V50, P456
   Ohkuma R., 2002, JPN J DYSPHAGIA REHA, V6, P3, DOI [10.32136/jsdr.6.1_3, DOI 10.32136/JSDR.6.1_3]
   Perry L, 2001, J CLIN NURS, V10, P463, DOI 10.1046/j.1365-2702.2001.00501.x
   Ren JL, 2000, LARYNGOSCOPE, V110, P1563, DOI 10.1097/00005537-200009000-00031
   ROBBINS J, 1995, J GERONTOL A-BIOL, V50, pM257, DOI 10.1093/gerona/50A.5.M257
   SEKIZAWA K, 1990, LANCET, V335, P1228, DOI 10.1016/0140-6736(90)92758-A
   Shaker R, 2003, GERONTOLOGY, V49, P12, DOI 10.1159/000066504
   Shapiro Jo, 2000, Comprehensive Therapy, V26, P203, DOI 10.1007/s12019-000-0010-0
   Smith CH, 1999, DYSPHAGIA, V14, P1, DOI 10.1007/PL00009579
   Tamura F., 1997, JPN J DYSPHAGIA REHA, V1, P57
   UEDA K, 2000, J CLIN REHABIL, V9, P864
   Wallace AL, 2000, GASTROENTEROLOGY, V118, P678, DOI 10.1016/S0016-5085(00)70137-5
NR 33
TC 152
Z9 158
U1 4
U2 13
PU SPRINGER
PI NEW YORK
PA 233 SPRING ST, NEW YORK, NY 10013 USA
SN 0179-051X
EI 1432-0460
J9 DYSPHAGIA
JI Dysphagia
PD FAL
PY 2004
VL 19
IS 4
BP 266
EP 271
DI 10.1007/s00455-004-0013-6
PG 6
WC Otorhinolaryngology
WE Science Citation Index Expanded (SCI-EXPANDED)
SC Otorhinolaryngology
GA 867SX
UT WOS:000224863600009
PM 15667063
DA 2022-06-17
ER

PT J
AU Rogus-Pulia, N
   Robbins, J
AF Rogus-Pulia, Nicole
   Robbins, JoAnne
TI Approaches to the Rehabilitation of Dysphagia in Acute Poststroke
   Patients
SO SEMINARS IN SPEECH AND LANGUAGE
LA English
DT Article
DE Dysphagia; stroke; acute; rehabilitation; evidence
ID NEUROMUSCULAR ELECTRICAL-STIMULATION; ACUTE STROKE PATIENTS; SWALLOWING
   DISORDERS; OROPHARYNGEAL DYSPHAGIA; TRACHEAL ASPIRATION; THERMAL
   APPLICATION; STAGE TRANSITION; ISCHEMIC-STROKE; ACUTE-PHASE; PREDICTORS
AB Dysphagia occurs frequently following stroke and may result in serious health consequences including pneumonia, malnutrition, dehydration, and mortality. Prevention of these negative health outcomes requires early identification and treatment of dysphagia. The speech-language pathologist, as part of a multidisciplinary team, holds the primary responsibility for selection of an effective dysphagia rehabilitation program for these patients. Because much research has focused on patients with chronic dysphagia, this review will focus on treatment of patients within the acute phase of recovery poststroke. Although some acute patients may experience transient dysphagia that resolves spontaneously, many will go on to develop chronic dysphagia that may be prevented with provision of early and intensive treatment. An overview of dysphagia following stroke will be provided with information regarding incidence, complications, evaluation, and causes of dysphagia. A thorough discussion of evidence supporting varying approaches to dysphagia rehabilitation will follow with inclusion of several current, novel, and experimental techniques. The importance of the multidisciplinary team and regular reevaluation will be emphasized as well.
C1 [Rogus-Pulia, Nicole; Robbins, JoAnne] William S Middleton Mem Vet Adm Med Ctr, GRECC, Madison, WI 53705 USA.
   [Rogus-Pulia, Nicole; Robbins, JoAnne] Univ Wisconsin, Dept Med, Sch Med & Publ Hlth, Div Gastroenterol & Hepatol, Madison, WI USA.
RP Rogus-Pulia, N (通讯作者)，William S Middleton Mem Vet Adm Med Ctr, 2500 Overlook Terrace,Madison GRECC 11G,Room D521, Madison, WI 53705 USA.
EM nicolepulia@gmail.com
RI Rogus-Pulia, Nicole/AAE-6673-2020
OI Rogus-Pulia, Nicole/0000-0001-7294-4180
CR Altman KW, 2010, ARCH OTOLARYNGOL, V136, P784, DOI 10.1001/archoto.2010.129
   Archer SK, 2013, INT J LANG COMM DIS, V48, P283, DOI 10.1111/1460-6984.12006
   Aviv JE, 1997, ANN OTO RHINOL LARYN, V106, P87
   Barnard SL, 2011, J EMERG NURS, V37, P64, DOI 10.1016/j.jen.2010.11.002
   Barritt AW, 2009, DYSPHAGIA, V24, P83, DOI 10.1007/s00455-008-9162-3
   BISCH EM, 1994, J SPEECH HEAR RES, V37, P1041, DOI 10.1044/jshr.3705.1041
   Blackwell Z, 2010, J NEUROSCI NURS, V42, P61, DOI 10.1097/JNN.0b013e3181ce5c86
   Bogaardt HCA, 2009, FOLIA PHONIATR LOGO, V61, P200, DOI 10.1159/000227997
   Bulow M, 2008, DYSPHAGIA, V23, P302, DOI 10.1007/s00455-007-9145-9
   Carnaby G, 2006, LANCET NEUROL, V5, P31, DOI 10.1016/S1474-4422(05)70252-0
   Carnaby-Mann GD, 2007, ARCH OTOLARYNGOL, V133, P564, DOI 10.1001/archotol.133.6.564
   Chaudhuri G, 2002, DYSPHAGIA, V17, P19, DOI 10.1007/s00455-001-0097-1
   Clark H, 2009, AM J SPEECH-LANG PAT, V18, P361, DOI 10.1044/1058-0360(2009/08-0088)
   Clayton Brenda, 2012, Alta RN, V68, P26
   Cola PC, 2012, CEREBROVASC DIS EXTR, V2, P45, DOI 10.1159/000339888
   Courtney BA, 2009, J NEUROSCI NURS, V41, P28, DOI 10.1097/JNN.0b013e31819345ac
   Crary MA, 2004, DYSPHAGIA, V19, P160, DOI 10.1007/s00455-004-0003-8
   CRARY MA, 1995, DYSPHAGIA, V10, P6, DOI 10.1007/BF00261273
   Crary MA, 2013, DYSPHAGIA, V28, P69, DOI 10.1007/s00455-012-9414-0
   Crary Michael A, 2006, J Stroke Cerebrovasc Dis, V15, P164, DOI 10.1016/j.jstrokecerebrovasdis.2006.05.006
   Daniels SK, 1998, ARCH PHYS MED REHAB, V79, P14, DOI 10.1016/S0003-9993(98)90200-3
   Daniels SK, 2012, STROKE, V43, P892, DOI 10.1161/STROKEAHA.111.640946
   Daniels SK, 2009, AM J SPEECH-LANG PAT, V18, P74, DOI 10.1044/1058-0360(2008/07-0040)
   Dennis M, 2000, LANCET, V356, P594, DOI 10.1016/S0140-6736(05)73973-8
   Diniz PB, 2009, NUTR CLIN PRACT, V24, P414, DOI 10.1177/0884533608329440
   Finestone HM, 2000, LANCET, V355, P1662, DOI 10.1016/S0140-6736(00)02234-0
   Finucane TE, 1996, LANCET, V348, P1421, DOI 10.1016/S0140-6736(96)03369-7
   Flowers HL, 2013, J COMMUN DISORD, V46, P238, DOI 10.1016/j.jcomdis.2013.04.001
   Flowers HL, 2011, CEREBROVASC DIS, V32, P1, DOI 10.1159/000324940
   Foley N, 2008, AGE AGEING, V37, P258, DOI 10.1093/ageing/afn064
   Freed M L, 2001, Respir Care, V46, P466
   Geeganage C, 2012, COCHRANE DB SYST REV, DOI 10.1002/14651858.CD000323.pub2
   Go AS, 2013, CIRCULATION, V127, pE6, DOI 10.1161/CIR.0b013e31828124ad
   Gonzalez-Fernandez M, 2008, STROKE, V39, P3022, DOI 10.1161/STROKEAHA.108.518969
   GORDON C, 1987, BRIT MED J, V295, P411, DOI 10.1136/bmj.295.6595.411
   Goulding R, 2000, CLIN REHABIL, V14, P119, DOI 10.1191/026921500667340586
   Hamdy S, 1997, LANCET, V350, P686, DOI 10.1016/S0140-6736(97)02068-0
   Hamdy S, 2003, NEUROGASTROENT MOTIL, V15, P69, DOI 10.1046/j.1365-2982.2003.00390.x
   Hamdy S, 2010, PERSPECTIVES SWALLOW, V19, P3, DOI [DOI 10.1044/SASD19.1.3, DOI 10.1161/01.STR.0000190056.76543.EB]
   Hamidon B B, 2006, Med J Malaysia, V61, P59
   Hamidon B B, 2006, Med J Malaysia, V61, P553
   Harper JR, 2001, SCOT MED J, V46, P54, DOI 10.1177/003693300104600210
   Heckert KD, 2009, STROKE, V40, P1381, DOI 10.1161/STROKEAHA.108.533489
   Hinchey JA, 2005, STROKE, V36, P1972, DOI 10.1161/01.STR.0000177529.86868.8d
   HOLAS MA, 1994, ARCH NEUROL-CHICAGO, V51, P1051, DOI 10.1001/archneur.1994.00540220099020
   Holloway Robert, 2005, ACP J Club, V143, P37
   Huckabee Maggie-Lee, 2007, N Z Med J, V120, pU2744
   Huckabee ML, 1999, DYSPHAGIA, V14, P93, DOI 10.1007/PL00009593
   Hughes Sarah Michelle, 2011, Nurs Older People, V23, P21
   JOHNSON ER, 1993, ARCH PHYS MED REHAB, V74, P973
   Khedr EM, 2009, ACTA NEUROL SCAND, V119, P155, DOI 10.1111/j.1600-0404.2008.01093.x
   Khedr EM, 2010, J NEUROL NEUROSUR PS, V81, P495, DOI 10.1136/jnnp.2009.188482
   Kim L, 2011, ANN REHABIL MED-ARM, V35, P765, DOI 10.5535/arm.2011.35.6.765
   Kim Y, 2007, DYSPHAGIA, V22, P299, DOI 10.1007/s00455-007-9085-4
   Kim Y, 2010, DYSPHAGIA, V25, P20, DOI 10.1007/s00455-009-9224-1
   Kind AJH, 2008, J AM GERIATR SOC, V56, P999, DOI 10.1111/j.1532-5415.2008.01693.x
   KOBAYASHI H, 1994, CHEST, V105, P1623, DOI 10.1378/chest.105.5.1623
   Konaka K, 2010, EUR NEUROL, V64, P101, DOI 10.1159/000315140
   Kumar S, 2012, J STROKE CEREBROVASC, V21, P114, DOI 10.1016/j.jstrokecerebrovasdis.2010.05.010
   Kumar S, 2011, STROKE, V42, P1035, DOI 10.1161/STROKEAHA.110.602128
   Kushner DS, 2013, AM J PHYS MED REHAB, V92, P486, DOI 10.1097/PHM.0b013e31828762ec
   Langhorne P, 2013, COCHRANE DB SYST REV, DOI 10.1002/14651858.CD000197.pub3
   Leder SB, 2009, DYSPHAGIA, V24, P290, DOI 10.1007/s00455-008-9204-x
   Leelamanit V, 2002, LARYNGOSCOPE, V112, P2204, DOI 10.1097/00005537-200212000-00015
   Li Min, 2009, Zhongguo Zhen Jiu, V29, P873
   Lieu PK, 2001, ANN ACAD MED SINGAP, V30, P148
   Lim KB, 2009, J REHABIL MED, V41, P174, DOI 10.2340/16501977-0317
   Linden P, 1989, Dysphagia, V4, P146, DOI 10.1007/BF02408037
   Logemann JA, 1999, DYSPHAGIA, V14, P44, DOI 10.1007/PL00009583
   LOGEMANN JA, 1995, J SPEECH HEAR RES, V38, P556, DOI 10.1044/jshr.3803.556
   Lugger K E, 1994, J Neurosci Nurs, V26, P78
   Mann G, 2000, CEREBROVASC DIS, V10, P380, DOI 10.1159/000016094
   Mann G, 1999, STROKE, V30, P744, DOI 10.1161/01.STR.30.4.744
   Martin RE, 2009, DYSPHAGIA, V24, P218, DOI 10.1007/s00455-008-9193-9
   Martino R, 2005, STROKE, V36, P2756, DOI 10.1161/01.STR.0000190056.76543.eb
   Martino R, 2012, CAN MED ASSOC J, V184, P1127, DOI 10.1503/cmaj.101659
   Martino R, 2009, STROKE, V40, P555, DOI 10.1161/STROKEAHA.107.510370
   Masrur S, 2013, J STROKE CEREBROVASC, V22, pE301, DOI 10.1016/j.jstrokecerebrovasdis.2012.11.013
   Massey Regina, 2002, J Neurosci Nurs, V34, P252
   McCullough Gary H, 2013, Dysphagia, V28, P511, DOI 10.1007/s00455-013-9461-1
   McCullough GH, 2012, TOP STROKE REHABIL, V19, P234, DOI 10.1310/tsr1903-234
   Nakajima M, 2010, DYSPHAGIA, V25, P192, DOI 10.1007/s00455-009-9242-z
   Nakamura T, 2013, J STROKE CEREBROVASC, V22, P378, DOI 10.1016/j.jstrokecerebrovasdis.2011.09.016
   ODDERSON IR, 1995, ARCH PHYS MED REHAB, V76, P1130, DOI 10.1016/S0003-9993(95)80121-9
   Park JW, 2013, NEUROGASTROENT MOTIL, V25, DOI 10.1111/nmo.12063
   Park T, 2013, AM J PHYS MED REHAB, V92, P320, DOI 10.1097/PHM.0b013e318269d935
   Park T, 2010, DYSPHAGIA, V25, P177, DOI 10.1007/s00455-009-9237-9
   Permsirivanich Wutichai, 2009, Journal of the Medical Association of Thailand, V92, P259
   Perry Lin, 2003, Evid Based Nurs, V6, P68, DOI 10.1136/ebn.6.3.68
   Remesso GC, 2011, ARQ NEURO-PSIQUIAT, V69, P785, DOI 10.1590/S0004-282X2011000600012
   Robbins J, 1993, Clin Commun Disord, V3, P45
   ROBBINS JA, 1993, ARCH PHYS MED REHAB, V74, P1295, DOI 10.1016/0003-9993(93)90082-L
   Robbins J, 2008, J SPEECH LANG HEAR R, V51, pS276, DOI 10.1044/1092-4388(2008/021)
   Robbins J, 2007, ARCH PHYS MED REHAB, V88, P150, DOI 10.1016/j.apmr.2006.11.002
   Robbins J, 2008, ANN INTERN MED, V148, P509, DOI 10.7326/0003-4819-148-7-200804010-00007
   Rofes L, 2013, NEUROGASTROENT MOTIL, V25, P278, DOI 10.1111/nmo.12112
   ROSENBEK JC, 1991, J SPEECH HEAR RES, V34, P1257, DOI 10.1044/jshr.3406.1257
   Rosenbek JC, 1996, DYSPHAGIA, V11, P225, DOI 10.1007/BF00265206
   Ryu JS, 2009, ORAL ONCOL, V45, P665, DOI 10.1016/j.oraloncology.2008.10.005
   Sandman L, 2008, NURS ETHICS, V15, P147, DOI 10.1177/0969733007086013
   Schrock JW, 2011, ACAD EMERG MED, V18, P584, DOI 10.1111/j.1553-2712.2011.01087.x
   Seki T, 2005, J AM GERIATR SOC, V53, P1083, DOI 10.1111/j.1532-5415.2005.53338_11.x
   Seki T, 2003, J AM GERIATR SOC, V51, P726
   Sellars C, 2007, STROKE, V38, P2284, DOI 10.1161/STROKEAHA.106.478156
   Shaker Reza, 2011, Gastroenterol Hepatol (N Y), V7, P308
   Sharma JC, 2001, INT J CLIN PRACT, V55, P17
   Shaw GY, 2007, ANN OTO RHINOL LARYN, V116, P36, DOI 10.1177/000348940711600107
   Shigematsu T, 2013, NEUROREHAB NEURAL RE, V27, P363, DOI 10.1177/1545968312474116
   Smithard DG, 2007, AGE AGEING, V36, P90, DOI 10.1093/ageing/afl149
   Smithard DG, 1997, DYSPHAGIA, V12, P188, DOI 10.1007/PL00009535
   Smithard DG, 1996, STROKE, V27, P1200, DOI 10.1161/01.STR.27.7.1200
   Stepp C, 2011, P 5 INT IEEE EMBS C
   Suiter DM, 2006, DYSPHAGIA, V21, P56, DOI 10.1007/s00455-005-9010-7
   SUKTHANKAR SM, 1994, MED ENG PHYS, V16, P430, DOI 10.1016/1350-4533(90)90011-V
   Teasell Robert W., 1994, Dysphagia, V9, P35
   Terre R, 2006, NEUROGASTROENT MOTIL, V18, P200, DOI 10.1111/j.1365-2982.2005.00729.x
   Terre R, 2012, NEUROGASTROENT MOTIL, V24, P414, DOI 10.1111/j.1365-2982.2011.01869.x
   Terre R, 2009, AM J GASTROENTEROL, V104, P923, DOI 10.1038/ajg.2008.160
   Theurer JA, 2013, ARCH PHYS MED REHAB, V94, P1088, DOI 10.1016/j.apmr.2012.11.033
   Tippett DC, 2011, TOP STROKE REHABIL, V18, P120, DOI 10.1310/tsr1802-120
   Turner-Lawrence DE, 2009, ANN EMERG MED, V54, P344, DOI 10.1016/j.annemergmed.2009.03.007
   Watando A, 2004, CHEST, V126, P1066, DOI 10.1378/chest.126.4.1066
   Westergren A, 2001, J ADV NURS, V35, P416, DOI 10.1046/j.1365-2648.2001.01884.x
   Williams LS, 2006, ANN INTERN MED, V144, P59, DOI 10.7326/0003-4819-144-1-200601030-00011
   Xie Y, 2008, COCHRANE DB SYST REV, DOI 10.1002/14651858.CD006076.pub2
   Zhao XF, 2012, TOP STROKE REHABIL, V19, P226, DOI 10.1310/tsr1903-226
NR 126
TC 13
Z9 17
U1 0
U2 38
PU THIEME MEDICAL PUBL INC
PI NEW YORK
PA 333 SEVENTH AVE, NEW YORK, NY 10001 USA
SN 0734-0478
EI 1098-9056
J9 SEMIN SPEECH LANG
JI Semin. Speech Lang.
PD AUG
PY 2013
VL 34
IS 3
BP 154
EP 169
DI 10.1055/s-0033-1358368
PG 16
WC Audiology & Speech-Language Pathology; Linguistics; Rehabilitation
WE Science Citation Index Expanded (SCI-EXPANDED)
SC Audiology & Speech-Language Pathology; Linguistics; Rehabilitation
GA 242IF
UT WOS:000326231800004
PM 24166190
DA 2022-06-17
ER

PT J
AU Ghezzi, A
   Annovazzi, P
   Amato, MP
   Capello, E
   Cavalla, P
   Cocco, E
   Falcini, M
   Gallo, A
   Patti, F
   Perini, P
   Rodegher, ME
   Rovaris, M
   Rottoli, MR
   Comi, G
AF Ghezzi, A.
   Annovazzi, P.
   Amato, M. P.
   Capello, E.
   Cavalla, P.
   Cocco, E.
   Falcini, M.
   Gallo, A.
   Patti, F.
   Perini, P.
   Rodegher, M. E.
   Rovaris, M.
   Rottoli, M. R.
   Comi, G.
CA Italian Soc Neurology
TI Adverse events after endovascular treatment of chronic cerebro-spinal
   venous insufficiency (CCSVI) in patients with multiple sclerosis
SO MULTIPLE SCLEROSIS JOURNAL
LA English
DT Article
DE CCSVI; multiple sclerosis; endovascular treatment
ID ANGIOPLASTY; SAFETY
AB Although it is debated whether chronic cerebro-spinal venous insufficiency (CCSVI) plays a role in multiple sclerosis (MS) development, many patients undergo endovascular treatment (ET) of CCSVI. A study is ongoing in Italy to evaluate the clinical outcome of ET. Severe adverse events (AEs) occurred in 15/462 subjects at a variable interval after ET: jugular thrombosis in seven patients, tetraventricular hydrocephalus, stroke, paroxysmal atrial fibrillation, status epilepticus, aspiration pneumonia, hypertension with tachicardia, or bleeding of bedsore in the remaining seven cases. One patient died because of myocardial infarction 10 weeks after ET. The risk of severe AEs related to ET for CCSVI must be carefully considered.
C1 [Ghezzi, A.; Annovazzi, P.; Comi, G.] Osped Gallarate, Ctr Studi Sclerosi Multipla, I-21013 Gallarate, Italy.
   [Amato, M. P.; Comi, G.] Univ Florence, Dept Neurosci, I-50121 Florence, Italy.
   [Capello, E.; Comi, G.] Univ Genoa, Dept Neurosci Rehabil Ophthalmol Genet Maternal &, Genoa, Italy.
   [Cavalla, P.; Comi, G.] Univ Turin, Neurol Clin, I-10124 Turin, Italy.
   [Cocco, E.; Comi, G.] Univ Cagliari, Ctr Sclerosi Multipla, Dipartimento Sanita Pubbl Med Clin & Mol, I-09124 Cagliari, Italy.
   [Gallo, A.; Comi, G.] Univ Naples 2, Div Neurol 1, Multiple Sclerosis Ctr, Naples, Italy.
   [Patti, F.; Comi, G.] Univ Catania, Multiple Sclerosis Ctr, Neurosci Sect, DANA GF Ingrassia, I-95124 Catania, Italy.
   [Perini, P.; Comi, G.] Azienda Osped Univ Padova, Dept Neurol, Padua, Italy.
   [Rodegher, M. E.; Comi, G.] Univ Vita Salute San Raffaele, San Raffaele Sci Inst, Dept Neurol, Milan, Italy.
   [Rottoli, M. R.] Osped Riuniti Bergamo, Dipartimento Chirurg Sistema Nervoso & Neurosci, Multiple Sclerosis Ctr, Bergamo, Italy.
RP Ghezzi, A (通讯作者)，Osped Gallarate, Via Pastori 4, I-21013 Gallarate, Italy.
EM angelo.ghezzi@aogallarate.it
RI Amato, Maria Pia/AAC-5940-2022; Rovaris, Marco/AAA-6040-2020; Cocco,
   Eleonora/G-5064-2012; ghezzi, angelo/AAJ-9606-2020; amato, Maria
   Pia/AAL-5998-2020; Capello, Elisabetta/AAB-3949-2021
OI Rovaris, Marco/0000-0001-9691-1957; Cocco, Eleonora/0000-0002-3878-8820;
   amato, Maria Pia/0000-0003-3325-3760; Capello,
   Elisabetta/0000-0003-1356-0966; Cavalla, Paola/0000-0003-4589-4864;
   Annovazzi, Pietro/0000-0003-0279-0707; patti,
   francesco/0000-0002-6923-0846
CR Annovazzi P, NEUROL SCI IN PRESS
   European Medicines Agency, 1995, ICH TOP E 2 A CLIN S
   Kostecki J, 2011, NEUROENDOCRINOL LETT, V32, P557
   Ludyga T, 2010, PHLEBOLOGY, V25, P286, DOI 10.1258/phleb.2010.010053
   Mandato KD, 2012, J VASC INTERV RADIOL, V23, P55, DOI 10.1016/j.jvir.2011.09.019
   Petrov I, 2011, J ENDOVASC THER, V18, P314, DOI 10.1583/11-3440.1
   Salvi F, 2012, FUNCT NEUROL, V27, P55
   United States Food and Drug Administration, 2012, MED DEV
   US Food Drug Administration, SAFETY
   Zamboni P, 2012, EUR J VASC ENDOVASC, V43, P116, DOI 10.1016/j.ejvs.2011.03.035
   Zamboni P, 2009, J VASC SURG, V50, P1348, DOI 10.1016/j.jvs.2009.07.096
NR 11
TC 11
Z9 12
U1 0
U2 7
PU SAGE PUBLICATIONS LTD
PI LONDON
PA 1 OLIVERS YARD, 55 CITY ROAD, LONDON EC1Y 1SP, ENGLAND
SN 1352-4585
EI 1477-0970
J9 MULT SCLER J
JI Mult. Scler. J.
PD JUN
PY 2013
VL 19
IS 7
BP 961
EP 963
DI 10.1177/1352458513475491
PG 3
WC Clinical Neurology; Neurosciences
WE Science Citation Index Expanded (SCI-EXPANDED)
SC Neurosciences & Neurology
GA 152YK
UT WOS:000319567900021
PM 23380649
DA 2022-06-17
ER

PT J
AU Mauri, V
   Reuter, K
   Korber, MI
   Wienemann, H
   Lee, S
   Eghbalzadeh, K
   Kuhn, E
   Baldus, S
   Kelm, M
   Nickenig, G
   Veulemans, V
   Jansen, F
   Adam, M
   Rudolph, TK
AF Mauri, Victor
   Reuter, Kevin
   Koerber, Maria I.
   Wienemann, Hendrik
   Lee, Samuel
   Eghbalzadeh, Kaveh
   Kuhn, Elmar
   Baldus, Stephan
   Kelm, Malte
   Nickenig, Georg
   Veulemans, Verena
   Jansen, Felix
   Adam, Matti
   Rudolph, Tanja K.
TI Incidence, Risk Factors and Impact on Long-Term Outcome of Postoperative
   Delirium After Transcatheter Aortic Valve Replacement
SO FRONTIERS IN CARDIOVASCULAR MEDICINE
LA English
DT Article
DE delirium; frailty; survival; TAVR; transcatheter aortic valve
   implantation
AB Background: The aim of the present study was to analyze incidence, risk factors, and association with long-term outcome of postoperative delirium (POD) after transcatheter aortic valve replacement (TAVR).
   Methods: Six hundred and sixty one consecutive patients undergoing TAVR were prospectively enrolled from January 2016 to December 2017. POD was assessed regularly during ICU-stay using the CAM-ICU test.
   Results: The incidence of POD was 10.0% (n = 66). Patients developing POD were predominantly male (65%), had higher EuroSCORE II (5.4% vs. 3.9%; P = 0.041) and were more often considered frail (70% vs. 26%; P < 0.001). POD was associated with more peri-procedural complications including vascular complications (19.7 vs. 9.4; P = 0.017), bleeding (12.1 vs. 5.4%; P = 0.0495); stroke (4.5 vs. 0.7%; P = 0.025), respiratory failure requiring ventilation (16.7% vs. 1.8%; P < 0.001), and pneumonia (34.8% vs. 7.1%; P < 0.001). Consequently, patients with POD had significantly longer ICU- (7.9 vs. 3.2 days P < 0.001) and hospital-stay (14.9 vs. 9.0 days; P < 0.001), and higher in-hospital mortality (6.1 vs. 2.1%; P = 0.017). Logistic regression analysis identified male sex (odds ratio (OR) 2.2 [95% confidence interval (CI) 1.2-4.0); P = 0.012], atrial fibrillation [OR 3.0 (CI 1.6-5.6); P < 0.001], frailty [OR 4.3 (CI 2.4-7.9); P < 0.001], pneumonia [OR 4.4 (CI 2.3-8.7); P < 0.001], stroke [OR 7.0 (CI 1.2-41.6); P = 0.031], vascular complication [OR 2.9 (CI 1.3-6.3); P = 0.007], and general anesthesia [OR 2.0 (CI 1.0-3.7); P = 0.039] as independent predictors of POD. On Cox proportional hazard analysis POD emerged as a significant predictor of 2-year mortality [HR 1.89 (CI 1.06-3.36); P = 0.030].
   Conclusion: POD is a frequent finding after TAVR and is significantly associated with reduced 2-year survival. Predictors of delirium include not only peri-procedural parameters like stroke, pneumonia, vascular complications and general anesthesia but also baseline characteristics as male sex, atrial fibrillation and frailty.
C1 [Mauri, Victor; Reuter, Kevin; Koerber, Maria I.; Wienemann, Hendrik; Lee, Samuel; Baldus, Stephan; Adam, Matti] Univ Cologne, Dept Cardiol, Heart Ctr, Fac Med, Cologne, Germany.
   [Eghbalzadeh, Kaveh; Kuhn, Elmar] Univ Cologne, Dept Cardiothorac Surg, Heart Ctr, Fac Med, Cologne, Germany.
   [Kelm, Malte; Veulemans, Verena] Heinrich Heine Univ, Med Fac, Div Cardiol Pulmonol & Vasc Med, Dusseldorf, Germany.
   [Kelm, Malte] Heinrich Heine Univ, CARID Cardiovasc Res Inst Dusseldorf, Med Fac, Dusseldorf, Germany.
   [Nickenig, Georg; Jansen, Felix] Univ Hosp Bonn, Dept Med 2, Heart Ctr Bonn, Bonn, Germany.
   [Rudolph, Tanja K.] Heart & Diabet Ctr Nordrhein Westfalen, Gen & Intervent Cardiol, Bad Oeynhausen, Germany.
   [Rudolph, Tanja K.] Ruhr Univ Bochum, Med Fac, Bochum, Germany.
RP Adam, M (通讯作者)，Univ Cologne, Dept Cardiol, Heart Ctr, Fac Med, Cologne, Germany.; Rudolph, TK (通讯作者)，Heart & Diabet Ctr Nordrhein Westfalen, Gen & Intervent Cardiol, Bad Oeynhausen, Germany.; Rudolph, TK (通讯作者)，Ruhr Univ Bochum, Med Fac, Bochum, Germany.
EM matti.adam@uk-koeln.de; trudolph@hdz-nrw.de
OI Lee, Samuel/0000-0001-6768-7079
FU Deutsche Forschungsgemeinschaft (German Research Foundation) [SFB TRR
   259/1]; Deutsche Forschungsgemeinschaft [JA 2351/2-1]; Corona Foundation
FX MA, SB, MK, GN, and FJ were supported by the Deutsche
   Forschungsgemeinschaft (German Research Foundation; SFB TRR 259/1). FJ
   was furthermore funded by the Deutsche Forschungsgemeinschaft JA
   2351/2-1 and the Corona Foundation.
CR Abawi M, 2018, J AM GERIATR SOC, V66, P2417, DOI 10.1111/jgs.15600
   Abawi M, 2016, JACC-CARDIOVASC INTE, V9, P160, DOI 10.1016/j.jcin.2015.09.037
   Afilalo J, 2017, J AM COLL CARDIOL, V70, P689, DOI 10.1016/j.jacc.2017.06.024
   American Psychiatric Association, 2013, DIAGNOSTIC STAT MANU, DOI DOI 10.1176/APPI.BOOKS.9780890425596.DSM10
   Bagienski M, 2017, AM J CARDIOL, V120, P1187, DOI 10.1016/j.amjcard.2017.06.068
   Bakker RC, 2012, EUR J CARDIO-THORAC, V41, P544, DOI 10.1093/ejcts/ezr031
   Banach M, 2008, EUROPACE, V10, P1266, DOI 10.1093/europace/eun273
   Barr J, 2013, CRIT CARE MED, V41, P263, DOI 10.1097/CCM.0b013e3182783b72
   Baumgartner H, 2017, EUR HEART J, V38, P2739, DOI 10.1093/eurheartj/ehx391
   Ely EW, 2003, JAMA-J AM MED ASSOC, V289, P2983, DOI 10.1001/jama.289.22.2983
   Gleason LJ, 2015, JAMA SURG, V150, P1134, DOI 10.1001/jamasurg.2015.2606
   Goudzwaard JA, 2019, INT J CARDIOL, V276, P48, DOI 10.1016/j.ijcard.2018.10.093
   Hshieh TT, 2015, JAMA INTERN MED, V175, P512, DOI 10.1001/jamainternmed.2014.7779
   Husser O, 2018, JACC-CARDIOVASC INTE, V11, P567, DOI 10.1016/j.jcin.2017.12.019
   INOUYE SK, 1990, ANN INTERN MED, V113, P941, DOI 10.7326/0003-4819-113-12-941
   Kappetein AP, 2012, EUROINTERVENTION, V8, P782, DOI 10.4244/EIJV8I7A121
   Koster S, 2012, ANN THORAC SURG, V93, P705, DOI 10.1016/j.athoracsur.2011.07.006
   Norkiene I, 2007, SCAND CARDIOVASC J, V41, P180, DOI 10.1080/14017430701302490
   O'Mahony R, 2011, ANN INTERN MED, V154, DOI 10.7326/0003-4819-154-11-201106070-00006
   Oh ES, 2016, J AM GERIATR SOC, V64, P1616, DOI 10.1111/jgs.14243
   Persico I, 2018, J AM GERIATR SOC, V66, P2022, DOI 10.1111/jgs.15503
   Potter BJ, 2019, CATHETER CARDIO INTE, V93, P1132, DOI 10.1002/ccd.28014
   Rudolph JL, 2010, J AM GERIATR SOC, V58, P643, DOI 10.1111/j.1532-5415.2010.02762.x
   Saljuqi AT, 2020, J AM COLL SURGEONS, V230, P758, DOI 10.1016/j.jamcollsurg.2020.01.029
   Shi SM, 2019, J AM GERIATR SOC, V67, P1393, DOI 10.1111/jgs.15867
   Smulter N, 2013, INTERACT CARDIOV TH, V17, P790, DOI 10.1093/icvts/ivt323
   Stachon P, 2018, CLIN RES CARDIOL, V107, P756, DOI 10.1007/s00392-018-1241-3
   van der Wulp K, 2019, J AM GERIATR SOC, V67, P2325, DOI 10.1111/jgs.16087
NR 28
TC 1
Z9 1
U1 1
U2 1
PU FRONTIERS MEDIA SA
PI LAUSANNE
PA AVENUE DU TRIBUNAL FEDERAL 34, LAUSANNE, CH-1015, SWITZERLAND
SN 2297-055X
J9 FRONT CARDIOVASC MED
JI Front. Cardiovasc. Med.
PD MAR 26
PY 2021
VL 8
AR 645724
DI 10.3389/fcvm.2021.645724
PG 6
WC Cardiac & Cardiovascular Systems
WE Science Citation Index Expanded (SCI-EXPANDED); Social Science Citation Index (SSCI)
SC Cardiovascular System & Cardiology
GA RJ9WG
UT WOS:000637957300001
PM 33842564
OA Green Published, gold
DA 2022-06-17
ER

PT J
AU Pratt, N
   Roughead, EE
   Ramsay, E
   Salter, A
   Ryan, P
AF Pratt, Nicole
   Roughead, Elizabeth E.
   Ramsay, Emmae
   Salter, Amy
   Ryan, Philip
TI Risk of Hospitalization for Hip Fracture and Pneumonia Associated with
   Antipsychotic Prescribing in the Elderly A Self-Controlled Case-Series
   Analysis in an Australian Health Care Claims Database
SO DRUG SAFETY
LA English
DT Article
ID ALZHEIMERS-DISEASE; ATYPICAL ANTIPSYCHOTICS; DRUG USE; DEMENTIA;
   METAANALYSIS; STROKE; PSYCHOSIS; EFFICACY; DELIRIUM
AB Background: Antipsychotics are commonly used in the elderly to treat the behavioural symptoms of dementia. Randomized controlled trial data on the safety of antipsychotics are limited and little is known about the long-term effects of these medicines. Observational studies have investigated the risk of hip fracture and pneumonia associated with the use of antipsychotics, but varying results may be due to lack of control for unmeasured confounding.
   Objective: The aim of the study was to investigate the risk of hospitalization for hip fracture and pneumonia in elderly subjects exposed to antipsychotic medication using the self-controlled case-series design to control for unmeasured confounding.
   Methods: The source of data for this study was the Australian Government Department of Veterans' Affairs Health Care Claims Database. A self-controlled case-series design was used to measure the excess risk of hospitalization for hip fracture and pneumonia after antipsychotic exposure compared with no-exposure over the 4-year period from 2005 to 2008.
   Results: There was a significantly increased risk of hip fracture 1 week after exposure to typical antipsychotics, and the risk remained significantly raised with >12 weeks of continuous exposure (incidence rate ratio [IRR] 2.19; 95% Cl 1.62, 2.95). The risk of hip fracture was highest in the first week after initiation of atypical antipsychotics (IRR 2.17; 95% CI 1.54, 3.06). The risk then declined with longer-term treatment; however, it remained significantly raised with >12 weeks of continuous exposure (IRR 1.43; 95% CI 1.23, 1.66). The risk of hospitalization for pneumonia was raised in all post-exposure periods for both typical and atypical antipsychotics.
   Conclusions: Antipsychotic use in the elderly is associated with an increased risk of hospitalization for hip fracture and pneumonia. Given the increased risks of morbidity and mortality associated with these outcomes, practitioners should consider these additional risks when prescribing antipsychotics to treat behavioural symptoms of dementia in the elderly.
C1 [Pratt, Nicole; Ramsay, Emmae; Salter, Amy; Ryan, Philip] Univ Adelaide, Discipline Publ Hlth, DMAC, Adelaide, SA 5005, Australia.
   [Pratt, Nicole; Roughead, Elizabeth E.] Univ S Australia, Sansom Inst, Qual Use Med & Pharm Res Ctr, Sch Pharm & Med Sci, Adelaide, SA 5001, Australia.
RP Pratt, N (通讯作者)，Univ Adelaide, Discipline Publ Hlth, DMAC, Mail Drop DX650 511, Adelaide, SA 5005, Australia.
EM nicole.pratt@adelaide.edu.au
RI Roughead, Elizabeth E/G-4431-2010; Pratt, Nicole L/A-1348-2011; Salter,
   Amy/AAN-1683-2021; Ramsay, Emmae N/F-4494-2013
OI Roughead, Elizabeth E/0000-0002-6811-8991; Pratt, Nicole
   L/0000-0001-8730-8910; Ramsay, Emmae N/0000-0002-8708-5910
FU Australian Government, DVA
FX The Veterans' Medicines Advice and Therapeutics Education Service
   (MATES) project team and this study were supported by funding from the
   Australian Government, DVA, for the establishment of the Veterans' MATES
   programme. The authors have no conflicts of interest to declare that are
   directly relevant to the content of this study.
CR *AUSTR GOV DEP HLT, SCHED PHARM BEN PBS
   Ballard C, 2006, COCHRANE DB SYST REV, DOI 10.1002/14651858.CD003476.pub2
   Ballard C, 2007, NAT CLIN PRACT NEURO, V3, P248, DOI 10.1038/ncpneuro0472
   Bostwick JR, 2009, PHARMACOTHERAPY, V29, P64, DOI 10.1592/phco.29.1.64
   Byrne GJ, 2005, AUST PRESCR, V28, P67, DOI 10.18773/austprescr.2005.052
   Cumming RG, 1998, DRUG AGING, V12, P43, DOI 10.2165/00002512-199812010-00005
   De Deyn PP, 2005, CLIN NEUROL NEUROSUR, V107, P497, DOI 10.1016/j.clineuro.2005.03.013
   Farrington CP, 2006, J R STAT SOC C-APPL, V55, P553, DOI 10.1111/j.1467-9876.2006.00554.x
   Gibson JE, 2009, AM J EPIDEMIOL, V169, P761, DOI 10.1093/aje/kwn364
   Haupt M, 2006, J CLIN PSYCHOPHARM, V26, P566, DOI 10.1097/01.jcp.0000239796.21826.39
   HORWITZ RI, 1980, AM J MED, V68, P255, DOI 10.1016/0002-9343(80)90363-0
   Hubbard R, 2005, TOB CONTROL, V14, P416, DOI 10.1136/tc.2005.011387
   Hubbard R, 2006, CHEST, V130, P1082, DOI 10.1378/chest.130.4.1082
   Hugenholtz GWK, 2005, BONE, V37, P864, DOI 10.1016/j.bone.2005.07.005
   Katz I, 2007, INT J GERIATR PSYCH, V22, P475, DOI 10.1002/gps.1792
   Kishimoto T, 2008, J CLIN PSYCHIAT, V69, P385, DOI 10.4088/JCP.v69n0307
   Kleijer BC, 2009, J PSYCHOPHARMACOL, V23, P909, DOI 10.1177/0269881108093583
   Knol W, 2008, J AM GERIATR SOC, V56, P661, DOI 10.1111/j.1532-5415.2007.01625.x
   Kolanowski A, 2006, ARCH PSYCHIAT NURS, V20, P217, DOI 10.1016/j.apnu.2006.04.004
   Liperoti R, 2007, J CLIN PSYCHIAT, V68, P929, DOI 10.4088/JCP.v68n0616
   National Centre for Classification in Health, 2005, INT STAT CLASS DIS R
   Normand SLT, 2005, BMJ-BRIT MED J, V330, P1021, DOI 10.1136/bmj.330.7498.1021
   Oldenbeuving AW, 2007, INT J STROKE, V2, P270, DOI 10.1111/j.1747-4949.2007.00163.x
   Pouwels S, 2009, OSTEOPOROSIS INT, V20, P1499, DOI 10.1007/s00198-008-0826-5
   Pratt NL, 2010, DRUG AGING, V27, P885, DOI 10.2165/11584490-000000000-00000
   Robertson BD, 2006, J BONE JOINT SURG AM, V88A, P2060, DOI 10.2106/JBJS.F.00049
   Schneider LS, 2006, NEW ENGL J MED, V355, P1525, DOI 10.1056/NEJMoa061240
   Schneider LS, 2005, JAMA-J AM MED ASSOC, V294, P1934, DOI 10.1001/jama.294.15.1934
   Schneider LS, 2006, AM J GERIAT PSYCHIAT, V14, P191, DOI 10.1097/01.JGP.0000200589.01396.6d
   Wada H, 2001, GERONTOLOGY, V47, P271, DOI 10.1159/000052811
   Wang PS, 2001, AM J PSYCHIAT, V158, P892, DOI 10.1176/appi.ajp.158.987.892
   Whitaker HJ, 2006, STAT MED, V25, P1768, DOI 10.1002/sim.2302
   Whitaker HJ, 2009, STAT METHODS MED RES, V18, P7, DOI 10.1177/0962280208092342
   World Health Organization Collaborating Centre for Drug Statistics Methodology, AN THER CHEM COD CLA
   2010, ETG COMPLETE W MELBO
NR 35
TC 55
Z9 58
U1 1
U2 6
PU ADIS INT LTD
PI NORTHCOTE
PA 5 THE WAREHOUSE WAY, NORTHCOTE 0627, AUCKLAND, NEW ZEALAND
SN 0114-5916
EI 1179-1942
J9 DRUG SAFETY
JI Drug Saf.
PY 2011
VL 34
IS 7
BP 567
EP 575
DI 10.2165/11588470-000000000-00000
PG 9
WC Public, Environmental & Occupational Health; Pharmacology & Pharmacy;
   Toxicology
WE Science Citation Index Expanded (SCI-EXPANDED)
SC Public, Environmental & Occupational Health; Pharmacology & Pharmacy;
   Toxicology
GA 787GC
UT WOS:000292363600003
PM 21663332
DA 2022-06-17
ER

PT J
AU Ma, J
   Mena, M
   Mandania, RA
   Ghosh, A
   Dodoo, C
   Dwivedi, AK
   Mukherjee, D
AF Ma, Jennifer
   Mena, Miguel
   Mandania, Roshni A.
   Ghosh, Arjab
   Dodoo, Christopher
   Dwivedi, Alok K.
   Mukherjee, Debabrata
TI Associations between Combined Influenza and Pneumococcal Pneumonia
   Vaccination and Cardiovascular Outcomes
SO CARDIOLOGY
LA English
DT Article
DE Pneumococcal pneumonia vaccine; Influenza vaccine; Mortality; Myocardial
   infarction; Stroke; Hospitalization; Cardiovascular disease
ID PREVENTION; RISK
AB Background: In 2017, the CDC listed heart disease as the leading cause of death, with pneumonia and influenza being the eighth cause of death. Several studies have suggested the protective effects of influenza vaccination on myocardial infarction (MI). Available evidence supports the use of influenza vaccination in decreasing cardiovascular events, and the Joint Commission considers influenza vaccination a metric of quality care for hospitalized patients. Our specific aim was to evaluate the combined use of pneumococcal pneumonia vaccine (PPV) and influenza vaccine on cardiovascular outcomes and mortality. Methods: A retrospective observational study was conducted using the 2012-2015 US National Inpatient Sample (NIS) database, to compare cardiovascular events in adult patients who did and did not receive vaccination during their hospitalization. ICD-9 codes were used to extract data for specific variables. The outcomes included MI, transient ischemic attacks, cardiac arrest, stroke, heart failure, and death. Adjusted relative risks (RR) were calculated using survey-weighted generalized linear models after adjusting for gender, race, socioeconomic status, diabetes, hypertension, hyperlipidemia, smoking status, prior coronary artery disease, and cerebrovascular disease. The effect of vaccination on in-hospital mortality was assessed in each subgroup of cardiovascular events using RR regressions. Results: This study included 22,634,643 hospitalizations, of which 21,929,592 did not receive immunization. Vaccination solely against influenza was associated with lower MI (RR = 0.84, 95% CI: 0.82-0.87, p < 0.001), TIA (RR = 0.93, 95% CI: 0.9-0.96, p < 0.001), cardiac arrest (RR = 0.36, 95% CI: 0.33-0.39, p < 0.001), stroke (RR = 0.94, 95% CI: 0.91-0.97, p < 0.001), and mortality (RR = 0.38, 95% CI: 0.36-0.4, p < 0.001). Vaccination with PPV alone was associated with MI (RR = 1.13, 95% CI: 1.11-1.16, p < 0.001), TIA (RR = 1.28, 95% CI: 1.26-1.31, p < 0.001), stroke (RR = 1.21, 95% CI: 1.18-1.24, p < 0.001), and lower mortality (RR = 0.47, 95% CI: 0.45-0.49, p < 0.001). Combined PPV and influenza vaccine was associated with lower mortality (2.21% vs. 1.03%, p < 0.001) and lower cardiac arrest (0.61% vs. 0.51%, p < 0.001). In the adjusted analysis, the RR was 0.46 (95% CI: 0.43, 0.49) for mortality in the combined vaccinated cohort. The combined vaccination group also had a significantly reduced risk of mortality among those admitted with MI (RR = 0.46), transient ischemic attacks (RR = 0.58), and stroke (RR = 0.42) compared to the nonvaccinated group. Conclusions: Our study shows a significantly reduced risk of mortality with influenza vaccine and PPV and with combined pneumococcal and influenza vaccination. These data suggest that in-hospital administration of pneumonia and influenza vaccines appears safe and supports the use of combined vaccination during hospitalization due to their cardiovascular benefits.
C1 [Ma, Jennifer; Mena, Miguel; Mandania, Roshni A.; Ghosh, Arjab] Texas Tech Univ Hlth Sci Ctr El Paso, Paul L Foster Sch Med, El Paso, TX 79905 USA.
   [Dodoo, Christopher; Dwivedi, Alok K.] Texas Tech Univ Hlth Sci Ctr El Paso, Biostat Epidemiol Consulting Lab, El Paso, TX USA.
   [Mukherjee, Debabrata] Texas Tech Univ Hlth Sci Ctr El Paso, Dept Internal Med, El Paso, TX 79905 USA.
RP Mukherjee, D (通讯作者)，Texas Tech Univ Hlth Sci Ctr El Paso, Dept Internal Med, El Paso, TX 79905 USA.
EM debabrata.mukherjee@ttuhsc.edu
RI Mukherjee, Debabrata/AAG-1486-2019
OI Mukherjee, Debabrata/0000-0002-5131-3694
CR Bhatt AS, 2017, JACC-HEART FAIL, V5, P194, DOI 10.1016/j.jchf.2016.12.007
   Binder CJ, 2003, NAT MED, V9, P736, DOI 10.1038/nm876
   Cangemi R, 2014, J AM COLL CARDIOL, V64, P1917, DOI 10.1016/j.jacc.2014.07.985
   Cates J, 2020, MMWR-MORBID MORTAL W, V69, P1528, DOI 10.15585/mmwr.mm6942e3
   Centers for Disease Control and Prevention, 2020, KEY FACTS SEAS FLU V
   Centers for Disease Control and Prevention, 2020, FASTSTATS PNEUM
   Centers for Disease Control and Prevention, 2019, PNEUMOCOCCAL VACCINA
   Centers for Disease Control and Prevention, 2020, 2019 2020 US FLU SEA
   Centers for Disease Control and Prevention, 2020, PROT YOUR HLTH THIS
   Centers for Disease Control and Prevention, 2020, VACCINATION COVERAGE
   Ciszewski A, 2018, VACCINE, V36, P202, DOI 10.1016/j.vaccine.2017.11.078
   Davidson JA, 2019, EXPERT REV ANTI-INFE, V17, P939, DOI 10.1080/14787210.2019.1689817
   Fountoulaki K, 2018, CARDIOLOGY, V141, P98, DOI 10.1159/000493572
   HCUP.USNIS, 2021, OVERVIEW
   Lamontagne F, 2008, CAN MED ASSOC J, V179, P773, DOI 10.1503/cmaj.070221
   MacIntyre CR, 2016, HEART, V102, P1953, DOI 10.1136/heartjnl-2016-309983
   Marra F, 2020, INT J INFECT DIS, V99, P204, DOI 10.1016/j.ijid.2020.07.038
   Sen A, 2021, BMC CARDIOVASC DISOR, V21, DOI 10.1186/s12872-020-01836-z
   The Joint Commission, 2020, SPEC MAN NAT HOSP IN
   Veljkovic V, 2014, VACCINE, V32, P6569, DOI 10.1016/j.vaccine.2014.07.007
   World Health Organization, 2020, CARD DIS CVDS
NR 21
TC 0
Z9 0
U1 0
U2 0
PU KARGER
PI BASEL
PA ALLSCHWILERSTRASSE 10, CH-4009 BASEL, SWITZERLAND
SN 0008-6312
EI 1421-9751
J9 CARDIOLOGY
JI Cardiology
PD DEC
PY 2021
VL 146
IS 6
BP 772
EP 780
DI 10.1159/000519469
PG 9
WC Cardiac & Cardiovascular Systems
WE Science Citation Index Expanded (SCI-EXPANDED)
SC Cardiovascular System & Cardiology
GA ZC4WG
UT WOS:000757521900015
PM 34521082
DA 2022-06-17
ER

PT J
AU Sobolewski, P
   Antecki, J
   Brola, W
   Fudala, M
   Bieniaszewski, L
   Kozera, G
AF Sobolewski, Piotr
   Antecki, Jacek
   Brola, Waldemar
   Fudala, Malgorzata
   Bieniaszewski, Leszek
   Kozera, Grzegorz
TI Systemic thrombolysis in ischaemic stroke patients with COVID-19
SO ACTA NEUROLOGICA SCANDINAVICA
LA English
DT Article
DE COVID-19; functional outcome; intravenous thrombolysis; ischaemic stroke
ID HEALTH-CARE PROFESSIONALS; INTRAVENOUS THROMBOLYSIS; MULTICENTER;
   ALTEPLASE; OUTCOMES; WUHAN; CHINA
AB Objective Intravenous thrombolysis (IVT) with recombinant tissue plasminogen activator is the core medical therapy of acute ischaemic stroke (AIS). COVID-19 infection negatively modifies acute stroke procedures and, due to its pro-coagulative effect, may potentially impact on IVT outcome. Thus, short-term efficacy and safety of IVT were compared in patients with and without evidence of SARS-CoV-2. Methods An observational, retrospective study included 70 patients with AIS, including 22 subjects (31%) with evidence of acute COVID-19 infection, consecutively treated with IVT in 4 stroke centres between 15 September and 30 November 2020. Results Patients infected with COVID-19 were characterized by higher median of National Institute of Health Stroke Scale (NIHSS) score (11.0 vs. 6.5; p < .01) and D-dimers (870 vs. 570; p = .03) on admission, higher presence of pneumonia (47.8% vs. 12%; p < .01) and lower percentage of 'minor stroke symptoms' (NIHSS 1-5 pts.) (2% vs., 18%; p < .01). Hospitalizations were longer in patients with COVID-19 than in those without it (17 vs. 9 days, p < .01), but impact of COVID-19 infection on patients' in-hospital mortality or functional status on dismission has been confirmed neither in uni- or multivariate analysis. Conclusion SARS-CoV-2 infection prolongs length of stay in hospital after IVT, but does not influence in-hospital outcome.
C1 [Sobolewski, Piotr] Jan Kochanowski Univ Humanities & Sci, Dept Neurol, Kielce, Poland.
   [Sobolewski, Piotr] Jan Kochanowski Univ Humanities & Sci, Stroke Unit Sandomierz, Kielce, Poland.
   [Sobolewski, Piotr; Brola, Waldemar] Jan Kochanowski Univ Humanities & Sci, Coll Med, Kielce, Poland.
   [Antecki, Jacek] Reg Hosp Kielce, Dept Neurol, Kielce, Poland.
   [Antecki, Jacek] Reg Hosp Kielce, Stroke Unit, Kielce, Poland.
   [Brola, Waldemar] St Lukas Hosp Konskie, Dept Neurol, Konskie, Poland.
   [Brola, Waldemar] St Lukas Hosp Konskie, Stroke Unit, Konskie, Poland.
   [Fudala, Malgorzata] Sklodowska Curie Hosp Skarzysko Kamienna, Dept Neurol, Skarzysko Kamienna, Poland.
   [Fudala, Malgorzata] Sklodowska Curie Hosp Skarzysko Kamienna, Stroke Unit, Skarzysko Kamienna, Poland.
   [Bieniaszewski, Leszek; Kozera, Grzegorz] Med Univ Gdansk, Med Simulat Ctr, Gdansk, Poland.
RP Sobolewski, P (通讯作者)，Jan Kochanowski Univ Humanities & Sci, Coll Med, Dept Neurol, 19 9 Wiekow Kielc Str, PL-25217 Kielce, Poland.; Sobolewski, P (通讯作者)，Jan Kochanowski Univ Humanities & Sci, Coll Med, Stroke Unit Sandomierz, 19 9 Wiekow Kielc Str, PL-25217 Kielce, Poland.
EM piotrsobolewski@poczta.onet.pl
RI Brola, Waldemar/D-8813-2014; Kozera, Grzegorz/AAS-8413-2020
OI Brola, Waldemar/0000-0002-7955-3454; Sobolewski,
   Piotr/0000-0003-4646-1702; Kozera, Grzegorz/0000-0001-7704-2434
CR ADAMS HP, 1993, STROKE, V24, P35, DOI 10.1161/01.STR.24.1.35
   Akhtar N, 2021, J STROKE CEREBROVASC, V30, DOI 10.1016/j.jstrokecerebrovasdis.2020.105435
   Bautista AE, 2019, J STROKE CEREBROVASC, V28, DOI 10.1016/j.jstrokecerebrovasdis.2019.104422
   BONITA R, 1988, STROKE, V19, P1497, DOI 10.1161/01.STR.19.12.1497
   Boulanger JM, 2018, INT J STROKE, V13, P949, DOI 10.1177/1747493018786616
   Bruening T, 2015, J STROKE CEREBROVASC, V24, P1724, DOI 10.1016/j.jstrokecerebrovasdis.2015.03.045
   Cappellari M, 2020, EUR J NEUROL, V27, P2641, DOI 10.1111/ene.14511
   Carneiro T, 2020, J STROKE CEREBROVASC, V29, DOI 10.1016/j.jstrokecerebrovasdis.2020.105201
   Co COC, 2020, J CLIN NEUROSCI, V77, P234, DOI 10.1016/j.jocn.2020.05.006
   Demaerschalk BM, 2016, STROKE, V47, P581, DOI 10.1161/STR.0000000000000086
   Deng YT, 2020, CAMB CHINA LIBR, P1
   Gori AM, 2017, J CEREBR BLOOD F MET, V37, P3253, DOI 10.1177/0271678X17695572
   Hacke Werner, 2008, N Engl J Med, V359, P1317, DOI 10.1056/NEJMoa0804656
   Hess DC, 2020, TRANSL STROKE RES, V11, P322, DOI 10.1007/s12975-020-00818-9
   Kazmierski R., 2012, NEUROL NEUROCHIR POL, V46, P3, DOI [DOI 10.5114/NINP.2012.27179, 10.5603/PPN.2019.0001]
   Koge J, 2021, FRONT NEUROL, V11, DOI 10.3389/fneur.2020.611504
   Lai CC, 2020, INT J ANTIMICROB AG, V55, DOI 10.1016/j.ijantimicag.2020.105924
   LYDEN P, 1994, STROKE, V25, P2220, DOI 10.1161/01.STR.25.11.2220
   Nannoni S, 2021, INT J STROKE, V16, P137, DOI 10.1177/1747493020972922
   Nogueira RG, 2021, NEUROLOGY, V96, pE2824, DOI 10.1212/WNL.0000000000011885
   Ntaios G, 2020, STROKE, V51, pE254, DOI 10.1161/STROKEAHA.120.031208
   Perry RJ, 2021, J NEUROL NEUROSUR PS, V92, P242, DOI 10.1136/jnnp-2020-324927
   Powers WJ, 2018, STROKE, V49, pE46, DOI 10.1161/STR.0000000000000158
   Qureshi AI, 2020, INT J STROKE, V15, P540, DOI 10.1177/1747493020923234
   Sangalli D, 2020, NEUROL SCI, V41, P2325, DOI 10.1007/s10072-020-04591-3
   Wallace AN, 2021, J STROKE CEREBROVASC, V30, DOI 10.1016/j.jstrokecerebrovasdis.2020.105569
   Wang J, 2020, J STROKE CEREBROVASC, V29, DOI [10.1016/j.strokecerebrovasdis.2020.105344, 10.1016/j.jstrokecerebrovasdis.2020.105344]
   Wijeratne T, 2020, CUREUS, V12, DOI 10.7759/cureus.10366
   Wu ZY, 2020, JAMA-J AM MED ASSOC, V323, P1239, DOI 10.1001/jama.2020.2648
   Zhou F, 2020, LANCET, V395, P1054, DOI 10.1016/S0140-6736(20)30566-3
   Zhou YF, 2021, J NEUROL NEUROSUR PS, V92, P226, DOI 10.1136/jnnp-2020-324014
NR 31
TC 1
Z9 1
U1 1
U2 2
PU WILEY
PI HOBOKEN
PA 111 RIVER ST, HOBOKEN 07030-5774, NJ USA
SN 0001-6314
EI 1600-0404
J9 ACTA NEUROL SCAND
JI Acta Neurol. Scand.
PD JAN
PY 2022
VL 145
IS 1
BP 47
EP 52
DI 10.1111/ane.13520
EA AUG 2021
PG 6
WC Clinical Neurology
WE Science Citation Index Expanded (SCI-EXPANDED)
SC Neurosciences & Neurology
GA XG4PH
UT WOS:000686541200001
PM 34415051
OA Green Published
DA 2022-06-17
ER

PT J
AU Jang, KW
   Lee, SJ
   Kim, SB
   Lee, KW
   Lee, JH
   Park, JG
AF Jang, Kyung Won
   Lee, Sook Joung
   Kim, Sang Beom
   Lee, Kyeong Woo
   Lee, Jong Hwa
   Park, Jin Gee
TI EFFECTS OF MECHANICAL INSPIRATION AND EXPIRATION EXERCISE ON
   VELOPHARYNGEAL INCOMPETENCE IN SUBACUTE STROKE PATIENTS
SO JOURNAL OF REHABILITATION MEDICINE
LA English
DT Article
DE stroke; velopharyngeal incompetence; mechanical inspiration and
   expiration exercise; videofluoroscopic swallowing study; deglutition
   disorders
ID COUGH FLOW; VOLUNTARY COUGH; PEAK FLOW; DYSPHAGIA; IMPAIRMENT;
   PNEUMONIA; DIAGNOSIS; THERAPY; SWALLOW
AB Objective: To investigate the therapeutic effects of mechanical inspiration and expiration exercise using mechanical cough assist on velopharyngeal incompetence in patients with subacute stroke.
   Design: Pilot, randomized controlled study.
   Setting: University-based rehabilitation centre.
   Subjects: Thirty-six patients with subacute stroke diagnosed with velopharyngeal incompetence by videofluoroscopic swallowing study.
   Methods: Subjects were randomly assigned to 2 groups. The study group received conventional dysphagia therapy and additional mechanical inspiration and expiration exercise. The control group received conventional dysphagia therapy only. Swallowing function was evaluated according to the American Speech-Language-Hearing association scale, functional dysphagia score, and the penetration aspiration scale, based on the videofluoroscopic swallowing study. Coughing function was measured using peak cough flow.
   Results: Eighteen patients in each group completed the protocol and were analysed. After treatment, the study group showed significant improvement in functional dysphagia score with regard to nasal penetration degree. Comparing the treatment effect between the 2 groups, nasal penetration degree and peak cough flow showed greater improvement in the study group.
   Conclusion: Mechanical inspiration and expiration exercise had a therapeutic effect on velopharyngeal incompetence in subacute stroke patients with dysphagia. This therapy is easy to provide clinically and could be a useful therapeutic strategy for velopharyngeal incompetence with dysphagia in patients with stroke.
C1 [Jang, Kyung Won; Kim, Sang Beom; Lee, Kyeong Woo; Lee, Jong Hwa; Park, Jin Gee] Dong A Univ, Busan Ulsan Reg Cardiocerebrovasc Ctr, Dong A Univ Hosp, Dept Phys Med & Rehabil,Coll Med, Busan, South Korea.
   [Lee, Sook Joung] Catholic Univ Korea, Daejeon St Marys Hosp, Coll Med, Dept Phys Med & Rehabil, 64 Daeheung Ro, Daejeon 34943, South Korea.
RP Lee, SJ (通讯作者)，Catholic Univ Korea, Daejeon St Marys Hosp, Coll Med, Dept Phys Med & Rehabil, 64 Daeheung Ro, Daejeon 34943, South Korea.
EM lsj995414@hanmail.net
CR Sallum RAA, 2012, ABCD-ARQ BRAS CIR DI, V25, P279, DOI 10.1590/S0102-67202012000400013
   Bianchi C, 2012, AM J PHYS MED REHAB, V91, P783, DOI 10.1097/PHM.0b013e3182556701
   Cahill LM, 2004, J HEAD TRAUMA REHAB, V19, P241, DOI 10.1097/00001199-200405000-00005
   Chatwin M, 2003, EUR RESPIR J, V21, P502, DOI 10.1183/09031936.03.00048102
   Flowers HL, 2013, J COMMUN DISORD, V46, P238, DOI 10.1016/j.jcomdis.2013.04.001
   FOLKINS JW, 1988, CLEFT PALATE J, V25, P413
   Glade RS, 2016, ORAL MAXIL SURG CLIN, V28, P181, DOI 10.1016/j.coms.2015.12.004
   Hammond CAS, 2009, CHEST, V135, P769, DOI 10.1378/chest.08-1122
   Hammond CAS, 2001, NEUROLOGY, V56, P502, DOI 10.1212/WNL.56.4.502
   Hart TR, 2001, ARCH PHYS MED REHAB, V82, P677, DOI 10.1053/apmr.2001.21939
   Katzan IL, 2003, NEUROLOGY, V60, P620, DOI 10.1212/01.WNL.0000046586.38284.60
   Kimura Yoshiko, 2013, Journal of UOEH, V35, P9
   KUEHN DP, 1993, CLEFT PALATE-CRAN J, V30, P361, DOI 10.1597/1545-1569(1993)030<0361:LVPMAI>2.3.CO;2
   Kulnik ST, 2016, THORAX, V71, P474, DOI 10.1136/thoraxjnl-2015-207810
   Kummer Ann W., 2011, Seminars in Speech and Language, V32, P191, DOI 10.1055/s-0031-1277721
   KUNA ST, 1991, JAMA-J AM MED ASSOC, V266, P1384, DOI 10.1001/jama.266.10.1384
   Lee SJ, 2015, ARCH PHYS MED REHAB, V96, P1866, DOI 10.1016/j.apmr.2015.06.015
   Martino R, 2005, STROKE, V36, P2756, DOI 10.1161/01.STR.0000190056.76543.eb
   Palmer Jeffrey B., 1993, Dysphagia, V8, P209, DOI 10.1007/BF01354540
   Pitts T, 2013, RESP PHYSIOL NEUROBI, V189, P543, DOI 10.1016/j.resp.2013.08.009
   Pitts T, 2009, CHEST, V135, P1301, DOI 10.1378/chest.08-1389
   Rosenbek JC, 1996, DYSPHAGIA, V11, P93, DOI 10.1007/BF00417897
   Sivasothy P, 2001, THORAX, V56, P438, DOI 10.1136/thorax.56.6.438
   Smithard DG, 1996, STROKE, V27, P1200, DOI 10.1161/01.STR.27.7.1200
   Suarez AA, 2002, AM J PHYS MED REHAB, V81, P506, DOI 10.1097/00002060-200207000-00007
   Sylvester Deborah C, 2012, Int J Otolaryngol, V2012, P564852, DOI 10.1155/2012/564852
   Vose Alicia, 2014, Curr Phys Med Rehabil Rep, V2, P197
   Ward K, 2010, EUR RESPIR J, V36, P1383, DOI 10.1183/09031936.00010510
NR 28
TC 4
Z9 4
U1 0
U2 2
PU FOUNDATION REHABILITATION INFORMATION
PI UPPSALA
PA TRADGARDSGATAN 14, UPPSALA, SE-753 09, SWEDEN
SN 1650-1977
EI 1651-2081
J9 J REHABIL MED
JI J. Rehabil. Med.
PD FEB
PY 2019
VL 51
IS 2
BP 97
EP 102
DI 10.2340/16501977-2506
PG 6
WC Rehabilitation; Sport Sciences
WE Science Citation Index Expanded (SCI-EXPANDED)
SC Rehabilitation; Sport Sciences
GA HJ4OK
UT WOS:000457153100003
PM 30426133
OA Green Submitted, gold
DA 2022-06-17
ER

PT J
AU Mao, CT
   Wang, JL
   Chen, DY
   Tsai, ML
   Lin, YS
   Cherng, WJ
   Wang, CH
   Wen, MS
   Hsieh, IC
   Hung, MJ
   Chen, CC
   Chen, TH
AF Mao, Chun-Tai
   Wang, Jian-Liang
   Chen, Dong-Yi
   Tsai, Ming-Lung
   Lin, Yu-Sheng
   Cherng, Wen-Jin
   Wang, Chao-Hung
   Wen, Ming-Shien
   Hsieh, I-Chang
   Hung, Ming-Jui
   Chen, Chun-Chi
   Chen, Tien-Hsing
TI Benefits of Intraaortic Balloon Support for Myocardial Infarction
   Patients in Severe Cardiogenic Shock Undergoing Coronary
   Revascularization
SO PLOS ONE
LA English
DT Article
ID ST-SEGMENT ELEVATION; VENTRICULAR ASSIST DEVICES; CEREBRAL-BLOOD-FLOW;
   CLINICAL-OUTCOMES; RANDOMIZED-TRIAL; COUNTERPULSATION; IABP; MANAGEMENT;
   AUGMENTATION; ANGIOPLASTY
AB Background
   Prior studies have suggested intraaortic balloon pump (IABP) have a neutral effect on acute myocardial infarction (AMI) patients with cardiogenic shock (CS). However, the effects of IABP on patients with severe CS remain unclear. We therefore investigated the benefits of IABP in AMI patients with severe CS undergoing coronary revascularization.
   Methods and Results
   This study identified 14,088 adult patients with AMI and severe CS undergoing coronary revascularization from Taiwan's National Health Insurance Research Database between January 1, 1997 and December 31, 2011, dividing them into the IABP group (n = 7044) and the Nonusers group (n = 7044) after propensity score matching to equalize confounding variables. The primary outcomes included myocardial infarction(MI), cerebrovascular accidents or cardiovascular death. In-hospital events including dialysis, stroke, pneumonia and sepsis were secondary outcomes. Primary outcomes were worse in the IABP group than in the Nonusers group in 1 month (Hazard ratio (HR) = 1.97, 95% confidence interval (CI) = 1.84-2.12). The MI rate was higher in the IABP group (HR = 1.44, 95% CI = 1.16-1.79), and the cardiovascular death was much higher in the IABP group (HR = 2.07, 95% CI = 1.92-2.23). The IABP users had lower incidence of dialysis (8.5% and 9.5%, P = 0.04), stroke (2.6% and 3.8%, P < 0.001), pneumonia (13.9% and 16.5%, P < 0.001) and sepsis (13.2% and 16%, P < 0.001) during hospitalization than Nonusers.
   Conclusion
   The use of IABP in patients with myocardial infarction and severe cardiogenic shock undergoing coronary revascularization did not improve the outcomes of recurrent myocardial infarction and cardiovascular death. However, it did reduce the incidence of dialysis, stroke, pneumonia and sepsis during hospitalization.
C1 [Mao, Chun-Tai; Cherng, Wen-Jin; Wang, Chao-Hung; Hung, Ming-Jui; Chen, Tien-Hsing] Chang Gung Mem Hosp, Dept Internal Med, Div Cardiol, Keelung, Taiwan.
   [Mao, Chun-Tai; Lin, Yu-Sheng; Cherng, Wen-Jin; Wang, Chao-Hung; Hung, Ming-Jui; Chen, Tien-Hsing] Chang Gung Univ, Coll Med, Taoyuan, Taiwan.
   [Wang, Jian-Liang] Landseed Hosp, Div Cardiol, Pingzhen City, Taiwan.
   [Chen, Dong-Yi; Tsai, Ming-Lung; Wen, Ming-Shien; Hsieh, I-Chang; Chen, Chun-Chi] Chang Gung Univ, Chang Gung Mem Hosp, Coll Med, Div Cardiol,Dept Internal Med, Taoyuan, Taiwan.
   [Lin, Yu-Sheng] Chang Gung Mem Hosp, Dept Internal Med, Div Cardiol, Chiayi, Taiwan.
RP Chen, TH (通讯作者)，Chang Gung Mem Hosp, Dept Internal Med, Div Cardiol, Keelung, Taiwan.; Chen, TH (通讯作者)，Chang Gung Univ, Coll Med, Taoyuan, Taiwan.
EM skyheart0826@gmail.com
CR Administration FaD, 2010, STAND DEF POINT EV C, P37
   American Regent Laboratories Inc S NY, 2001, DOP HYDR INJ DOP HYD
   Babaev A, 2005, JAMA-J AM MED ASSOC, V294, P448, DOI 10.1001/jama.294.4.448
   Barron HV, 2001, AM HEART J, V141, P933, DOI 10.1067/mhj.2001.115295
   Brunkhorst FM, 1999, INT J CARDIOL, V72, P3, DOI 10.1016/S0167-5273(99)00118-7
   Chen DY, 2016, INT J CARDIOL, V215, P98, DOI 10.1016/j.ijcard.2016.04.014
   Chen DY, 2015, INT J CARDIOL, V181, P200, DOI 10.1016/j.ijcard.2014.12.029
   Cheng JM, 2009, EUR HEART J, V30, P2102, DOI 10.1093/eurheartj/ehp292
   Gass A, 2014, CARDIOLOGY, V129, P137, DOI 10.1159/000365138
   Goldberg RJ, 2009, CIRCULATION, V119, P1211, DOI 10.1161/CIRCULATIONAHA.108.814947
   Hasin T, 2012, J AM COLL CARDIOL, V59, P26, DOI 10.1016/j.jacc.2011.09.038
   Hochman JS, 1999, NEW ENGL J MED, V341, P625, DOI 10.1056/NEJM199908263410901
   Joffe MM, 1999, AM J EPIDEMIOL, V150, P327
   KANTROWITZ A, 1968, J AMER MED ASSOC, V203, P113, DOI 10.1001/jama.203.2.113
   KERN MJ, 1993, CIRCULATION, V87, P500, DOI 10.1161/01.CIR.87.2.500
   Kohsaka S, 2005, ARCH INTERN MED, V165, P1643, DOI 10.1001/archinte.165.14.1643
   Lauten A, 2013, CIRC-HEART FAIL, V6, P23, DOI 10.1161/CIRCHEARTFAILURE.112.967224
   Ma PY, 2014, HEART LUNG CIRC, V23, P363, DOI 10.1016/j.hlc.2013.10.081
   Madershahian N, 2011, J CARDIOVASC SURG, V52, P411
   NANAS JN, 1994, CARDIOLOGY, V84, P156, DOI 10.1159/000176394
   Nussbaum ES, 1998, NEUROSURGERY, V42, P206, DOI 10.1097/00006123-199801000-00048
   O'Gara PT, 2013, CIRCULATION, V127, pE362, DOI 10.1161/CIR.0b013e3182742cf6
   Onorati F, 2007, AM J KIDNEY DIS, V50, P229, DOI 10.1053/j.ajkd.2007.05.017
   Patel H, 2014, AM HEART J, V168, P363, DOI 10.1016/j.ahj.2014.02.015
   Patel MR, 2011, JAMA-J AM MED ASSOC, V306, P1329, DOI 10.1001/jama.2011.1280
   Prondzinsky R, 2010, CRIT CARE MED, V38, P152, DOI 10.1097/CCM.0b013e3181b78671
   Reynolds HR, 2008, CIRCULATION, V117, P686, DOI 10.1161/CIRCULATIONAHA.106.613596
   SCHEIDT S, 1973, NEW ENGL J MED, V288, P979, DOI 10.1056/NEJM197305102881901
   Seyfarth M, 2008, J AM COLL CARDIOL, V52, P1584, DOI 10.1016/j.jacc.2008.05.065
   Sheu JJ, 2010, CRIT CARE MED, V38, P1810, DOI 10.1097/CCM.0b013e3181e8acf7
   Sjauw KD, 2009, EUR HEART J, V30, P459, DOI 10.1093/eurheartj/ehn602
   Spann RG, 2001, ACTA NEUROCHIR, V143, P115, DOI 10.1007/s007010170115
   Steg PG, 2012, EUR HEART J, V33, P2569, DOI 10.1093/eurheartj/ehs215
   Takeuchi M, 2004, J AM COLL CARDIOL, V43, P368, DOI 10.1016/j.jacc.2003.08.047
   Theroux P, 2005, EUR HEART J, V26, P1964, DOI 10.1093/eurheartj/ehi292
   Thiele H, 2013, LANCET, V382, P1638, DOI 10.1016/S0140-6736(13)61783-3
   Thiele H, 2012, NEW ENGL J MED, V367, P1287, DOI 10.1056/NEJMoa1208410
   Unverzagt S, 2011, COCHRANE DB SYST REV, DOI 10.1002/14651858.CD007398.pub2
   van Nunen LX, 2014, EUROINTERVENTION J E, DOI [10.4244/eijy14m09_10, DOI 10.4244/EIJY14M09_10]
   Werdan K, 2014, EUR HEART J, V35, P156, DOI 10.1093/eurheartj/eht248
   Wu CY, 2012, JAMA-J AM MED ASSOC, V308, P1906, DOI 10.1001/2012.jama.11975
NR 41
TC 8
Z9 10
U1 0
U2 2
PU PUBLIC LIBRARY SCIENCE
PI SAN FRANCISCO
PA 1160 BATTERY STREET, STE 100, SAN FRANCISCO, CA 94111 USA
SN 1932-6203
J9 PLOS ONE
JI PLoS One
PD AUG 2
PY 2016
VL 11
IS 8
AR e0160070
DI 10.1371/journal.pone.0160070
PG 14
WC Multidisciplinary Sciences
WE Science Citation Index Expanded (SCI-EXPANDED)
SC Science & Technology - Other Topics
GA DS9NS
UT WOS:000381110700021
PM 27483439
OA Green Published, Green Submitted, gold
DA 2022-06-17
ER

PT J
AU Dziewas, R
   Warnecke, T
   Hamacher, C
   Oelenberg, S
   Teismann, I
   Kraemer, C
   Ritter, M
   Ringelstein, EB
   Schaebitz, WR
AF Dziewas, Rainer
   Warnecke, Tobias
   Hamacher, Christina
   Oelenberg, Stefan
   Teismann, Inga
   Kraemer, Christopher
   Ritter, Martin
   Ringelstein, Erich B.
   Schaebitz, Wolf R.
TI Do nasogastric tubes worsen dysphagia in patients with acute stroke?
SO BMC NEUROLOGY
LA English
DT Article
ID SWALLOWING PROVOCATION TEST; RANDOMIZED CONTROLLED-TRIAL; ACUTE
   ISCHEMIC-STROKE; CLINICAL EXAMINATION; ASPIRATION RISK; COMPLICATIONS;
   PNEUMONIA; SCALE
AB Background: Early feeding via a nasogastric tube (NGT) is recommended as safe way of supplying nutrition in patients with acute dysphagic stroke. However, preliminary evidence suggests that NGTs themselves may interfere with swallowing physiology. In the present study we therefore investigated the impact of NGTs on swallowing function in acute stroke patients.
   Methods: In the first part of the study the incidence and consequences of pharyngeal misplacement of NGTs were examined in 100 stroke patients by fiberoptic endoscopic evaluation of swallowing (FEES). In the second part, the effect of correctly placed NGTs on swallowing function was evaluated by serially examining 25 individual patients with and without a NGT in place.
   Results: A correctly placed NGT did not cause a worsening of stroke-related dysphagia. Except for two cases, in which swallowing material got stuck to the NGT and penetrated into the laryngeal vestibule after the swallow, no changes of the amount of penetration and aspiration were noted with the NGT in place as compared to the no-tube condition. Pharyngeal misplacement of the NGT was identified in 5 of 100 patients. All these patients showed worsening of dysphagia caused by the malpositioned NGT with an increase of pre-, intra-, and postdeglutitive penetration.
   Conclusion: Based on these findings, there are no principle obstacles to start limited and supervised oral feeding in stroke patients with a NGT in place.
C1 [Dziewas, Rainer; Warnecke, Tobias; Hamacher, Christina; Oelenberg, Stefan; Teismann, Inga; Kraemer, Christopher; Ritter, Martin; Ringelstein, Erich B.; Schaebitz, Wolf R.] Univ Hosp Munster, Dept Neurol, D-48129 Munster, Germany.
RP Dziewas, R (通讯作者)，Univ Hosp Munster, Dept Neurol, Albert Schweitzer Str 33, D-48129 Munster, Germany.
EM dziewas@uni-muenster.de; Tobias.Warnecke@ukmuenster.de;
   c.hamacher@uni-muenster.de; oelenber@uni-muenster.de;
   i.teismann@uni-muenster.de; kraemec@uni-muenster.de;
   ritterm@uni-muenster.de; ringels@uni-muenster.de;
   schabitz@uni-muenster.de
RI Dziewas, Rainer/AAX-9505-2020
OI Dziewas, Rainer/0000-0003-1592-8461
CR BAETEN C, 1992, SCAND J GASTROENTERO, V27, P95, DOI 10.3109/00365529209096035
   BARER DH, 1989, J NEUROL NEUROSUR PS, V52, P236, DOI 10.1136/jnnp.52.2.236
   Baskin William N, 2006, Nutr Clin Pract, V21, P40, DOI 10.1177/011542650602100140
   Broadley S, 2005, DYSPHAGIA, V20, P303, DOI 10.1007/s00455-005-0032-y
   BROTT T, 1989, STROKE, V20, P864, DOI 10.1161/01.STR.20.7.864
   Carnaby G, 2006, LANCET NEUROL, V5, P31, DOI 10.1016/S1474-4422(05)70252-0
   Clarke J, 2005, LANCET, V365, P764, DOI 10.1016/S0140-6736(05)17983-5
   Daniels SK, 1998, ARCH PHYS MED REHAB, V79, P14, DOI 10.1016/S0003-9993(98)90200-3
   DEPIPPO KL, 1992, ARCH NEUROL-CHICAGO, V49, P1259, DOI 10.1001/archneur.1992.00530360057018
   Dziewas R, 2004, J NEUROL NEUROSUR PS, V75, P852, DOI 10.1136/jnnp.2003.019075
   Dziewas R, 2008, CEREBROVASC DIS, V26, P41, DOI 10.1159/000135652
   GORDON C, 1987, BRIT MED J, V295, P411, DOI 10.1136/bmj.295.6595.411
   Huggins PS, 1999, DYSPHAGIA, V14, P157, DOI 10.1007/PL00009598
   LANGMORE SE, 1991, ANN OTO RHINOL LARYN, V100, P678
   Leder SB, 2002, DYSPHAGIA, V17, P214, DOI 10.1007/s00455-002-0054-7
   Leder SB, 2008, ARCH PHYS MED REHAB, V89, P648, DOI 10.1016/j.apmr.2007.09.038
   Mann G, 1999, STROKE, V30, P744, DOI 10.1161/01.STR.30.4.744
   Martino R, 2005, STROKE, V36, P2756, DOI 10.1161/01.STR.0000190056.76543.eb
   Metheny NA, 2007, CURR OPIN GASTROEN, V23, P178, DOI 10.1097/MOG.0b013e3280287a0f
   Nilsson H, 1998, DYSPHAGIA, V13, P32, DOI 10.1007/PL00009547
   Rosenbek JC, 1996, DYSPHAGIA, V11, P93, DOI 10.1007/BF00417897
   Schelp AO, 2004, ARQ NEURO-PSIQUIAT, V62, P503, DOI 10.1590/S0004-282X2004000300023
   Smithard DG, 1996, STROKE, V27, P1200, DOI 10.1161/01.STR.27.7.1200
   Sorokin R, 2006, JPEN-PARENTER ENTER, V30, P440, DOI 10.1177/0148607106030005440
   Teramoto S, 2000, ARCH PHYS MED REHAB, V81, P1517, DOI 10.1053/apmr.2000.9171
   Teramoto S, 1999, LANCET, V353, P1243, DOI 10.1016/S0140-6736(98)05844-9
   Wang TG, 2006, ARCH PHYS MED REHAB, V87, P1270, DOI 10.1016/j.apmr.2006.05.019
   Wang Y, 2003, ARCH PHYS MED REHAB, V84, P1006, DOI 10.1016/S0003-9993(03)00032-7
   Warnecke T, 2008, J NEUROL NEUROSUR PS, V79, P312, DOI 10.1136/jnnp.2007.134551
NR 29
TC 32
Z9 34
U1 1
U2 2
PU BIOMED CENTRAL LTD
PI LONDON
PA 236 GRAYS INN RD, FLOOR 6, LONDON WC1X 8HL, ENGLAND
SN 1471-2377
J9 BMC NEUROL
JI BMC Neurol.
PD JUL 23
PY 2008
VL 8
AR 28
DI 10.1186/1471-2377-8-28
PG 8
WC Clinical Neurology
WE Science Citation Index Expanded (SCI-EXPANDED)
SC Neurosciences & Neurology
GA 336FO
UT WOS:000258349900001
PM 18651972
OA gold, Green Published
DA 2022-06-17
ER

PT J
AU Vergouwen, MDI
   Fang, JM
   Casaubon, LK
   Stamplecoski, M
   Robertson, A
   Kapral, MK
   Silver, FL
AF Vergouwen, Mervyn D. I.
   Fang, Jiming
   Casaubon, Leanne K.
   Stamplecoski, Melissa
   Robertson, Annette
   Kapral, Moira K.
   Silver, Frank L.
CA Investigators Registry Canadian St
TI Higher Incidence of In-Hospital Complications in Patients With Clipped
   Versus Coiled Ruptured Intracranial Aneurysms
SO STROKE
LA English
DT Article
DE clipping; complications; coiling; outcome; subarachnoid hemorrhage
ID CANADIAN STROKE NETWORK; SUBARACHNOID HEMORRHAGE; MEDICAL COMPLICATIONS;
   ENDOVASCULAR COILING; TRIAL ISAT; IMPACT; ABNORMALITIES; VASOSPASM;
   REGISTRY; ECG
AB Background and Purpose-After aneurysmal subarachnoid hemorrhage (SAH), patients with clipped aneurysms have a higher incidence of neurocognitive deficits and seizures compared with patients with coiled aneurysms. It remains unknown if patients with clipped aneurysms also have a higher incidence of other in-hospital complications.
   Methods-We used data from the Registry of the Canadian Stroke Network on consecutive patients admitted to hospital with aneurysmal SAH. Patients who died within 2 days after admission were excluded. Baseline characteristics, incidence of various in-hospital complications within 30 days after admission, length of stay, poor functional outcome (modified Rankin Scale score at discharge of >= 3), and mortality were compared between patients with clipped versus coiled aneurysms.
   Results-Of the 931 patients, 548 (59%) were clipped and 383 (41%) coiled. Baseline characteristics were similar. Compared with patients with coiled aneurysms, patients with clipped aneurysms had a higher incidence of in-hospital complications (37.2% versus 24.5% of patients; P<0.0001), poor functional outcome at discharge (69.4% versus 51.4%; P<0.0001), mortality (at discharge: 14.6% versus 9.1%; P=0.01), and a longer length of stay (17 [interquartile range, 11 to 29] versus 13 [interquartile range, 7 to 22] days; P<0.0001). Higher incidences were observed for urinary tract infection (P=0.02), pneumonia (P=0.01), cardiac/respiratory arrest (P=0.007), seizure (P=0.01), and decubitus ulcer (P=0.02). Urinary tract infection, pneumonia, cardiac/respiratory arrest, and seizure were independent predictors of poor functional outcome.
   Conclusions-Patients with clipped aneurysms have a higher incidence of in-hospital complications than patients with coiled aneurysms, which attributes to a higher risk of poor functional outcome and death and an increased length of stay. (Stroke. 2011;42:3093-3098.)
C1 [Vergouwen, Mervyn D. I.] Univ Med Ctr Utrecht, Dept Neurol & Neurosurg, Utrecht Stroke Ctr, NL-3584 CX Utrecht, Netherlands.
   [Vergouwen, Mervyn D. I.; Casaubon, Leanne K.; Silver, Frank L.] Univ Toronto, Dept Med, Div Neurol, Toronto, ON, Canada.
   [Kapral, Moira K.] Univ Toronto, Div Gen Internal Med & Clin Epidemiol, Toronto, ON, Canada.
   [Kapral, Moira K.] Univ Toronto, Univ Hlth Network, Womens Hlth Program, Toronto, ON, Canada.
   [Kapral, Moira K.] Univ Toronto, Dept Hlth Policy Management & Evaluat, Toronto, ON, Canada.
   [Fang, Jiming; Stamplecoski, Melissa; Robertson, Annette; Kapral, Moira K.] Inst Clin Evaluat Sci, Toronto, ON, Canada.
RP Vergouwen, MDI (通讯作者)，Univ Med Ctr Utrecht, Dept Neurol & Neurosurg, Utrecht Stroke Ctr, Heidelberglaan 100, NL-3584 CX Utrecht, Netherlands.
EM m.d.i.vergouwen@umcutrecht.nl
FU Canadian Stroke Network; Ontario Ministry of Health and Long-Term Care;
   Niels Stensen Foundation, the Netherlands; Canadian Institutes for
   Health Research (CIHR)
FX This work was funded by an operating grant from the Canadian Stroke
   Network. The Registry of the Canadian Stroke Network is funded by an
   operating grant from the Ontario Ministry of Health and Long-Term Care.
   The results and conclusions are those of the authors and should not be
   attributed to any of the sponsoring or funding agencies. The funding
   agencies had no role in the design or conduct of the study or the
   collection, management, analysis, or interpretation of the data. The
   manuscript was reviewed and approved by the publications committee of
   the Registry of the Canadian Stroke Network. The Institute for Clinical
   Evaluative Sciences is supported by an operating grant from the Ontario
   Ministry of Health and Long-Term Care. M. D. I. V. is financially
   supported by an unrestricted grant from the Niels Stensen Foundation,
   the Netherlands. M. K. K. is supported by a New Investigator Award from
   the Canadian Institutes for Health Research (CIHR) as well as career
   support from the Canadian Stroke Network and the University Health
   Network Women's Health Program. F. L. S. receives salary support from
   the Canadian Stroke Network.
CR Christensen H, 2005, J NEUROL SCI, V234, P99, DOI 10.1016/j.jns.2005.03.039
   Citerio G, 2007, INTENS CARE MED, V33, P1580, DOI 10.1007/s00134-007-0700-5
   Dumont AS, 2010, STROKE, V41, P2519, DOI 10.1161/STROKEAHA.110.579383
   Frontera JA, 2008, NEUROSURGERY, V62, P80, DOI 10.1227/01.NEU.0000311064.18368.EA
   Hoh BL, 2004, NEUROSURGERY, V55, P779, DOI 10.1227/01.NEU.0000137628.51839.D5
   Kapral MK, 2004, STROKE, V35, P1756, DOI 10.1161/01.STR.0000130423.50191.9f
   Molyneux AJ, 2005, LANCET, V366, P809, DOI 10.1016/S0140-6736(05)67214-5
   Samuels MA, 2007, CIRCULATION, V116, P77, DOI 10.1161/CIRCULATIONAHA.106.678995
   Sarrafzadeh A, 2011, STROKE, V42, P53, DOI 10.1161/STROKEAHA.110.594705
   Scott RB, 2010, STROKE, V41, P1743, DOI 10.1161/STROKEAHA.110.585240
   Silver FL, 2006, AM J PREV MED, V31, pS235, DOI 10.1016/j.amepre.2006.08.023
   SOLENSKI NJ, 1995, CRIT CARE MED, V23, P1007, DOI 10.1097/00003246-199506000-00004
   van Bree MDR, 2010, NEUROCRIT CARE, V12, P50, DOI 10.1007/s12028-009-9283-z
   van de Beek D, 2009, ARCH NEUROL-CHICAGO, V66, P1076, DOI 10.1001/archneurol.2009.176
   van der Bilt IAC, 2009, NEUROLOGY, V72, P635, DOI 10.1212/01.wnl.0000342471.07290.07
   Wartenberg KE, 2006, CRIT CARE MED, V34, P617, DOI 10.1097/01.CCM.0000201903.46435.35
NR 16
TC 22
Z9 22
U1 0
U2 3
PU LIPPINCOTT WILLIAMS & WILKINS
PI PHILADELPHIA
PA 530 WALNUT ST, PHILADELPHIA, PA 19106-3621 USA
SN 0039-2499
J9 STROKE
JI Stroke
PD NOV
PY 2011
VL 42
IS 11
BP 3093
EP U275
DI 10.1161/STROKEAHA.111.619510
PG 10
WC Clinical Neurology; Peripheral Vascular Disease
WE Science Citation Index Expanded (SCI-EXPANDED)
SC Neurosciences & Neurology; Cardiovascular System & Cardiology
GA 842EM
UT WOS:000296574500253
PM 21868732
OA Bronze
DA 2022-06-17
ER

EF
