# Supplementary material for: Bibliometric analysis of global research trends on post-stroke pneumonia: Current development status and research Frontiers
Source: Front Public Health. 2022 Aug 2;10:950859. doi: 10.3389/fpubh.2022.950859 (PMC9379091; doi:10.3389/fpubh.2022.950859)
Supplement: Supplementary file 1 [file Data_Sheet_1.ZIP › data/data (plain text files)/download_833_1332.txt]

FN Clarivate Analytics Web of Science
VR 1.0
PT J
AU Nzwalo, H
   Nogueira, J
   Guilherme, P
   Abreu, P
   Felix, C
   Ferreira, F
   Ramalhete, S
   Marreiros, A
   Tatlisumak, T
   Thomassen, L
   Logallo, N
AF Nzwalo, Hipolito
   Nogueira, Jerina
   Guilherme, Patricia
   Abreu, Pedro
   Felix, Catarina
   Ferreira, Fatima
   Ramalhete, Sara
   Marreiros, Ana
   Tatlisumak, Turgut
   Thomassen, Lars
   Logallo, Nicola
TI Hospital readmissions after spontaneous intracerebral hemorrhage in
   Southern Portugal
SO CLINICAL NEUROLOGY AND NEUROSURGERY
LA English
DT Article
DE Hospital readmissions; Intracerebral hemorrhage; Survivors
ID ISCHEMIC-STROKE; MEDICARE BENEFICIARIES; 30-DAY READMISSION; MORTALITY;
   PREDICTORS
AB Objectives: Spontaneous intracerebral hemorrhage (SICH) survivors are at risk of hospital readmissions. Data on readmissions after SICH is scarce. We aimed to study the frequency and predictors of readmissions after SICH in Algarve, Portugal.
   Patients and methods: Retrospective study of a community representative cohort of SICH survivors (2009-2015). The first unplanned readmission in the first year after discharge was the outcome. Cox regression analysis was performed to identify predictors of 1-year readmission.
   Results: Of the 357 SICH survivors followed, 116 (32.5%) were readmitted within the first-year. Sixty-seven (18.8%) of the survivors were early readmitted ( < 90 days), corresponding to 57.8% or all readmissions. Common causes were pneumonia, endocrine/nutritional/metabolic and cardiovascular complications. The risk of readmission was increased by prior to index SICH history of >= 3 previous emergency department visits (hazards ratio (HR) = 2.663 (1.770-4.007); P < 0.001), pneumonia during index hospitalization (HR = 2.910 (1.844-4.592); P < 0.001) and reduced in patients discharge home (HR = 0.681 (0.366-0.976); P = 0.048).
   Conclusions: The rate of readmissions after SICH is high, predictors are identifiable and causes are potentially preventable. Improvement of care can potentially reduce this burden.
C1 [Nzwalo, Hipolito; Thomassen, Lars; Logallo, Nicola] Univ Bergen, Dept Clin Med, Bergen, Norway.
   [Nzwalo, Hipolito; Nogueira, Jerina; Abreu, Pedro; Ramalhete, Sara; Marreiros, Ana] Univ Algarve, Dept Biomed Sci & Med, Faro, Portugal.
   [Guilherme, Patricia; Felix, Catarina; Ferreira, Fatima] Ctr Hosp Univ Algarve, Neurol Dept, Algarve, Portugal.
   [Tatlisumak, Turgut] Univ Gothenburg, Sahlgrenska Acad, Inst Neurosci & Physiol, Dept Clin Neurosci, Gothenburg, Sweden.
   [Tatlisumak, Turgut] Sahlgrens Univ Hosp, Dept Neurol, Gothenburg, Sweden.
   [Thomassen, Lars; Logallo, Nicola] Haukeland Hosp, Ctr Neurovasc Dis, Bergen, Norway.
   [Logallo, Nicola] Haukeland Hosp, Dept Neurosurg, Bergen, Norway.
RP Nzwalo, H (通讯作者)，Univ Algarve, Dept Ciencias Biomed Sci & Med, Biomed & Med Edificio,7 Ala Nascente 3 An, P-8005139 Faro, Portugal.
EM nzwalo@gmail.com
RI Nzwalo, Hipolito/AAG-3931-2020; Nogueira, Jerina/ABB-1944-2020
OI Nzwalo, Hipolito/0000-0002-1502-3534; Ventura Ramalhete, Sara
   Maria/0000-0001-8236-2432; Marreiros, Ana/0000-0001-9410-4772
CR Andersen HE, 2000, STROKE, V31, P1038, DOI 10.1161/01.STR.31.5.1038
   Bjerkreim AT, 2016, J STROKE CEREBROVASC, V25, P157, DOI 10.1016/j.jstrokecerebrovasdis.2015.09.009
   Burke JF, 2014, NEUROLOGY, V82, P2196, DOI 10.1212/WNL.0000000000000514
   Condon C, 2016, STROKE, V47, P1599, DOI 10.1161/STROKEAHA.115.012524
   Costa F., 2017, F1000RESEARCH, V6, P1798
   Fehnel CR, 2015, J AM HEART ASSOC, V4, DOI 10.1161/JAHA.115.002145
   Fischer C, 2014, PLOS ONE, V9, DOI 10.1371/journal.pone.0112282
   Fisher LS, 2000, HEALTH SERV RES, V34, P1351
   Fonarow GC, 2011, STROKE, V42, P159, DOI 10.1161/STROKEAHA.110.601831
   Katzan IL, 2014, STROKE, V45, P918, DOI 10.1161/01.str.0000441948.35804.77
   Kilkenny MF, 2015, MED J AUSTRALIA, V203, P102, DOI 10.5694/mja15.00021
   Langagergaard V, 2011, STROKE, V42, P2896, DOI 10.1161/STROKEAHA.110.611871
   Lee HC, 2013, J CHIN MED ASSOC, V76, P703, DOI 10.1016/j.jcma.2013.08.003
   Lichtman JH, 2011, STROKE, V42, P3387, DOI 10.1161/STROKEAHA.111.622613
   Lichtman JH, 2010, STROKE, V41, P2525, DOI 10.1161/STROKEAHA.110.599159
   Lin HJ, 2011, NEUROLOGY, V76, P438, DOI 10.1212/WNL.0b013e31820a0cd8
   Liotta EM, 2013, CRIT CARE MED, V41, P2762, DOI 10.1097/CCM.0b013e318298a10f
   Lord AS, 2016, STROKE, V47, P1768, DOI 10.1161/STROKEAHA.116.013229
   Nzwalo H, 2018, J STROKE CEREBROVASC, V27, P346, DOI 10.1016/j.jstrokecerebrovasdis.2017.09.006
   Poon MTC, 2014, J NEUROL NEUROSUR PS, V85, P660, DOI 10.1136/jnnp-2013-306476
   Rao A, 2016, STROKE RES TREAT, V2016, DOI 10.1155/2016/9325368
   Shah SV, 2015, J STROKE CEREBROVASC, V24, P1969, DOI 10.1016/j.jstrokecerebrovasdis.2015.04.037
   Sousa-Pinto B, 2013, ACTA MEDICA PORT, V26, P711
   van Asch CJJ, 2010, LANCET NEUROL, V9, P167, DOI 10.1016/S1474-4422(09)70340-0
   van Walraven C, 2011, CAN MED ASSOC J, V183, pE391, DOI 10.1503/cmaj.101860
   Zahuranec DB, 2010, NEUROLOGY, V75, P626, DOI 10.1212/WNL.0b013e3181ed9cc9
NR 26
TC 3
Z9 3
U1 0
U2 7
PU ELSEVIER SCIENCE BV
PI AMSTERDAM
PA PO BOX 211, 1000 AE AMSTERDAM, NETHERLANDS
SN 0303-8467
EI 1872-6968
J9 CLIN NEUROL NEUROSUR
JI Clin. Neurol. Neurosurg.
PD JUN
PY 2018
VL 169
BP 144
EP 148
DI 10.1016/j.clineuro.2018.04.015
PG 5
WC Clinical Neurology; Surgery
WE Science Citation Index Expanded (SCI-EXPANDED)
SC Neurosciences & Neurology; Surgery
GA GG5XE
UT WOS:000432768300024
PM 29665499
DA 2022-06-17
ER

PT J
AU Boone, M
   Chillon, JM
   Garcia, PY
   Canaple, S
   Lamy, C
   Godefroy, O
   Bugnicourt, JM
AF Boone, Mathieu
   Chillon, Jean-Marc
   Garcia, Pierre-Yves
   Canaple, Sandrine
   Lamy, Chantal
   Godefroy, Olivier
   Bugnicourt, Jean-Marc
TI NIHSS and acute complications after anterior and posterior circulation
   strokes
SO THERAPEUTICS AND CLINICAL RISK MANAGEMENT
LA English
DT Article
DE acute; stroke; rating scales; complications
ID ACUTE ISCHEMIC-STROKE; URINARY-TRACT-INFECTION; MEDICAL COMPLICATIONS;
   SCALE SCORE; ACUTE-PHASE; PNEUMONIA; CLASSIFICATION; RISK; RELIABILITY;
   DISEASE
AB Background: The purpose of this study was to determine whether the National Institutes of Health Stroke Scale (NIHSS) score was associated with inhospital neurological and medical complications (NMC) in patients with posterior circulation infarction.
   Methods: This retrospective study included all patients admitted to our stroke unit during a one-year period (n = 289). NMC included neurological deterioration (ie, worsening by 4 points or more of the NIHSS score during the hospital stay) and all other medical complications based on what was recorded in the patients' charts.
   Results: Seventy-nine patients (27%) experienced NMC. In posterior circulation infarction patients (n = 90), patients with NMC had a higher baseline NIHSS score (10.9 versus 2.2, P = 0.004) and a baseline NIHSS score > 2 (78% versus 36%, P = 0.003). In stepwise logistic regression, an NIHSS score > 2 (odds ratio: 8.2; 95% confidence interval: 1.64-41.0; P = 0.01) was associated with NMC. Similar results were observed for anterior circulation infarction patients but with a higher cutoff value for NIHSS score.
   Conclusion: In ischemic stroke patients, an increased baseline NIHSS score was associated with an increased risk of NMC. This association applied to anterior-circulation as well as posterior circulation stroke, although zero on the NIHSS for posterior circulation stroke does not mean the absence of NMC during hospitalization. The clinical significance of these findings requires further evaluation in larger prospective studies.
C1 [Boone, Mathieu; Garcia, Pierre-Yves; Canaple, Sandrine; Lamy, Chantal; Godefroy, Olivier; Bugnicourt, Jean-Marc] Amiens Univ Hosp, Dept Neurol, Amiens, France.
   [Chillon, Jean-Marc; Bugnicourt, Jean-Marc] INSERM ERI 12, Amiens, France.
   [Chillon, Jean-Marc; Bugnicourt, Jean-Marc] Univ Picardie, Amiens, France.
   [Godefroy, Olivier; Bugnicourt, Jean-Marc] Lab Funct Neurosci & Pathol EA 4559, Amiens, France.
RP Bugnicourt, JM (通讯作者)，CHU Amiens, Serv Neurol, Pl Victor Pauchet, F-80054 Amiens 1, France.
EM bugnicourt.jean-marc@chu-amiens.fr
RI Chillon, Jean-Marc/AAJ-4319-2021
OI Godefroy, Olivier/0000-0001-6789-6620
CR Adams HP, 1999, NEUROLOGY, V53, P126, DOI 10.1212/WNL.53.1.126
   ADAMS HP, 1993, STROKE, V24, P35, DOI 10.1161/01.STR.24.1.35
   Alawneh JA, 2009, STROKE, V40, pE443, DOI 10.1161/STROKEAHA.108.532465
   Appelros P, 2007, ACTA NEUROL SCAND, V116, P15, DOI 10.1111/j.1600-0404.2006.00756.x
   Aslanyan S, 2004, EUR J NEUROL, V11, P49, DOI 10.1046/j.1468-1331.2003.00749.x
   Bae HJ, 2005, STROKE, V36, P2441, DOI 10.1161/01.STR.0000185721.73445.fd
   BAMFORD J, 1991, LANCET, V337, P1521, DOI 10.1016/0140-6736(91)93206-O
   Bugnicourt JM, 2008, FUND CLIN PHARMACOL, V22, P217, DOI 10.1111/j.1472-8206.2008.00570.x
   BURKE GL, 1995, STROKE, V26, P386, DOI 10.1161/01.STR.26.3.386
   Chumbler NR, 2010, NEUROEPIDEMIOLOGY, V34, P193, DOI 10.1159/000289350
   Davalos A, 1999, STROKE, V30, P2631, DOI 10.1161/01.STR.30.12.2631
   Davenport RJ, 1996, STROKE, V27, P415, DOI 10.1161/01.STR.27.3.415
   De Marchis GM, 2011, J NEUROL NEUROSUR PS, V82, P33, DOI 10.1136/jnnp.2010.211151
   Dziewas R, 2004, J NEUROL NEUROSUR PS, V75, P852, DOI 10.1136/jnnp.2003.019075
   Hilker R, 2003, STROKE, V34, P975, DOI 10.1161/01.STR.0000063373.70993.CD
   Hong KS, 2008, EUR J NEUROL, V15, P1324, DOI 10.1111/j.1468-1331.2008.02310.x
   Johnston KC, 1998, STROKE, V29, P447, DOI 10.1161/01.STR.29.2.447
   KALRA L, 1995, STROKE, V26, P990, DOI 10.1161/01.STR.26.6.990
   Kasner SE, 2006, LANCET NEUROL, V5, P603, DOI 10.1016/S1474-4422(06)70495-1
   Kasner SE, 1999, STROKE, V30, P1534, DOI 10.1161/01.STR.30.8.1534
   Kumar S, 2010, LANCET NEUROL, V9, P105, DOI 10.1016/S1474-4422(09)70266-2
   Kwatkowski TG, 1999, NEW ENGL J MED, V340, P1781
   Langhorne P, 2000, STROKE, V31, P1223, DOI 10.1161/01.STR.31.6.1223
   Langhorne P, 2013, COCHRANE DB SYST REV, DOI 10.1002/14651858.CD000197.pub3
   Levey AS, 2003, ANN INTERN MED, V139, P137, DOI 10.7326/0003-4819-139-2-200307150-00013
   Linfante I, 2001, ARCH NEUROL-CHICAGO, V58, P621, DOI 10.1001/archneur.58.4.621
   Lovblad KO, 1997, ANN NEUROL, V42, P164
   Lyden P, 2005, STROKE, V36, P2446, DOI 10.1161/01.STR.0000185725.42768.92
   LYDEN P, 1994, STROKE, V25, P2220, DOI 10.1161/01.STR.25.11.2220
   Muir KW, 1996, STROKE, V27, P1817, DOI 10.1161/01.STR.27.10.1817
   Rocco A, 2007, STROKE, V38, P1225, DOI 10.1161/01.STR.0000259659.91505.40
   Sato S, 2008, NEUROLOGY, V70, P2371, DOI 10.1212/01.wnl.0000304346.14354.0b
   Sellars C, 2007, STROKE, V38, P2284, DOI 10.1161/STROKEAHA.106.478156
   Stott DJ, 2009, QJM-INT J MED, V102, P243, DOI 10.1093/qjmed/hcp012
   Touze E, 2005, STROKE, V36, P2748, DOI 10.1161/01.STR.0000190118.02275.33
   Weimar C, 2005, ARCH NEUROL-CHICAGO, V62, P393, DOI 10.1001/archneur.62.3.393
   Weimar C, 2002, EUR NEUROL, V48, P133, DOI 10.1159/000065512
   Whiteley W, 2011, STROKE, V42, P10, DOI 10.1161/STROKEAHA.110.588954
NR 38
TC 10
Z9 10
U1 0
U2 5
PU DOVE MEDICAL PRESS LTD
PI ALBANY
PA PO BOX 300-008, ALBANY, AUCKLAND 0752, NEW ZEALAND
EI 1178-203X
J9 THER CLIN RISK MANAG
JI Therap. Clin. Risk Manag.
PY 2012
VL 8
BP 87
EP 93
DI 10.2147/TCRM.S28569
PG 7
WC Health Care Sciences & Services
WE Science Citation Index Expanded (SCI-EXPANDED)
SC Health Care Sciences & Services
GA 937GK
UT WOS:000303646800001
PM 22399853
OA Green Published, Green Submitted, gold
DA 2022-06-17
ER

PT J
AU Unizony, S
   Menendez, ME
   Rastalsky, N
   Stone, JH
AF Unizony, Sebastian
   Menendez, Mariano E.
   Rastalsky, Naina
   Stone, John H.
TI Inpatient complications in patients with giant cell arteritis: decreased
   mortality and increased risk of thromboembolism, delirium and adrenal
   insufficiency
SO RHEUMATOLOGY
LA English
DT Article
DE vasculitis; GCA; mortality; deep vein thrombosis; pulmonary embolism;
   venous thromboembolism; thrombophilia; adrenal insufficiency; delirium
ID AMERICAN-COLLEGE; POLYMYALGIA-RHEUMATICA; CARDIOVASCULAR-DISEASE;
   THROMBOSIS; EVENTS; HOSPITALIZATIONS; GRANULOMATOSIS; CLASSIFICATION;
   EPIDEMIOLOGY; DISORDERS
AB Objective: The morbidity and mortality of hospitalized GCA patients have been unexplored. The aim of this study was to analyse inpatient complications experienced by patients with GCA.
   Methods: We used the Nationwide Inpatient Sample database to study a large group of patients admitted for pneumonia, myocardial infarction (MI), ischaemic stroke and femoral neck fracture. Patients were divided into two groups based on whether or not they had a diagnosis of GCA upon admission. Outcomes evaluated included inpatient mortality and the occurrence of adrenal insufficiency, deep vein thrombosis, pulmonary embolism and delirium.
   Results: From 2008 to 2011, 8 203 447 patients >= 50 years of age were discharged from US hospitals after admission with pneumonia, MI, stroke and femoral neck fracture. Among these patients, 9311 (0.11%) had GCA. Admissions for pneumonia, stroke and hip fracture were more frequent in GCA patients compared with those without GCA, accounting for 41.5% vs 39.4%, 24.9% vs 19.8% and 15.4% vs 14.2% of hospitalizations, respectively (P <= 0.001). Admissions for MI were more common in non-GCA patients (26.6% vs 18.2%, P< 0.001). During hospitalization, 4.1% of the GCA patients died, compared with 4.8% of those without GCA [odds ratio (OR) 0.73, P< 0.001). The GCA population suffered significantly more often from deep vein thrombosis (OR 2.08, P< 0.001), pulmonary embolism (OR 1.58, P< 0.001), delirium (OR 1.60, P< 0.001) and adrenal insufficiency (OR 4.95, P< 0.001).
   Conclusion: Hospitalized GCA patients have lower mortality compared with the general inpatient population but greater risk of venous thromboembolism, delirium and adrenal insufficiency.
C1 [Unizony, Sebastian; Rastalsky, Naina; Stone, John H.] Harvard Univ, Massachusetts Gen Hosp, Sch Med, Div Rheumatol,Allergy & Immunol Div, Boston, MA USA.
   [Menendez, Mariano E.] Harvard Univ, Massachusetts Gen Hosp, Sch Med, Orthopaed Hand & Upper Extrem Serv, Boston, MA USA.
RP Unizony, S (通讯作者)，Massachusetts Gen Hosp, Rheumatol Unit, Yawkey 2C,55 Fruit St, Boston, MA 02114 USA.
EM sunizony@mgh.harvard.org
RI Unizony, Sebastian/H-3115-2019
OI Unizony, Sebastian/0000-0002-8935-7473
CR Alexander KP, 2007, CIRCULATION, V115, P2570, DOI 10.1161/CIRCULATIONAHA.107.182616
   Allenbach Y, 2009, ANN RHEUM DIS, V68, P564, DOI 10.1136/ard.2008.099051
   Avina-Zubieta JA, 2012, M AM COLL RHEUM WASH
   Bornstein SR, 2009, NEW ENGL J MED, V360, P2328, DOI 10.1056/NEJMra0804635
   Brauer CA, 2009, JAMA-J AM MED ASSOC, V302, P1573, DOI 10.1001/jama.2009.1462
   Chen RL, 2010, NAT REV NEUROL, V6, P256, DOI 10.1038/nrneurol.2010.36
   Chung L, 2007, RHEUMATOLOGY, V46, P1808, DOI 10.1093/rheumatology/kem273
   Cooper MS, 2003, NEW ENGL J MED, V348, P727, DOI 10.1056/NEJMra020529
   Coursin DB, 2002, JAMA-J AM MED ASSOC, V287, P236, DOI 10.1001/jama.287.2.236
   Crow RW, 2009, J GERONTOL A-BIOL, V64, P365, DOI 10.1093/gerona/gln030
   Dasgupta B, 2010, RHEUMATOLOGY, V49, P1594, DOI 10.1093/rheumatology/keq039a
   Dasgupta M, 2014, INT J GERIATR PSYCH, V29, P497, DOI 10.1002/gps.4032
   Fung HB, 2010, AM J GERIATR PHARMAC, V8, P47, DOI 10.1016/j.amjopharm.2010.01.003
   GonzalezGay MA, 1997, J RHEUMATOL, V24, P2171
   Gran JT, 2001, RHEUMATOLOGY, V40, P1238, DOI 10.1093/rheumatology/40.11.1238
   Griffin MR, 2013, NEW ENGL J MED, V369, P155, DOI 10.1056/NEJMoa1209165
   Guyatt GH, 2012, CHEST, V141, p7S, DOI 10.1378/chest.1412S3
   HUNDER GG, 1990, ARTHRITIS RHEUM, V33, P1122
   Inouye SK, 2014, LANCET, V383, P2045, DOI 10.1016/S0140-6736(14)60994-6
   Inouye SK, 2014, LANCET, V383, P911, DOI 10.1016/S0140-6736(13)60688-1
   Jamilloux Y, 2013, PLOS ONE, V8, DOI 10.1371/journal.pone.0068713
   Kermani TA, 2013, ANN RHEUM DIS, V72, P1989, DOI 10.1136/annrheumdis-2012-202408
   Kisacik B, 2012, RHEUMATOL INT, V32, P303, DOI 10.1007/s00296-010-1603-2
   LAROCHELLE GE, 1993, AM J MED, V95, P258, DOI 10.1016/0002-9343(93)90277-V
   Lawson EF, 2014, ARTHRITIS RHEUM S11, V66
   LIVANOU T, 1967, LANCET, V2, P856
   Marik PE, 2008, ARCH SURG-CHICAGO, V143, P1222, DOI 10.1001/archsurg.143.12.1222
   Matteson EL, 1996, AM J MED, V100, P193, DOI 10.1016/S0002-9343(97)89458-2
   Menendez ME, 2014, SPINE, V39, pE111, DOI 10.1097/BRS.0000000000000064
   Merkel PA, 2005, ANN INTERN MED, V142, P620, DOI 10.7326/0003-4819-142-8-200505030-00011
   Mohammad AJ, 2015, ANN RHEUM DIS, V74, P993, DOI 10.1136/annrheumdis-2013-204652
   Molloy ES, 2009, ARTHRITIS RHEUM-US, V60, P3761, DOI 10.1002/art.24966
   Naderi S, 2014, AM J MED, V127, DOI 10.1016/j.amjmed.2013.10.005
   Ninan J, 2011, J RHEUMATOL, V38, P2215, DOI 10.3899/jrheum.101254
   Proven A, 2003, ARTHRIT RHEUM-ARTHR, V49, P703, DOI 10.1002/art.11388
   Ramagopalan SV, 2011, BMC MED, V9, DOI 10.1186/1741-7015-9-1
   Russo CA, 2003, HOSP ELDERLY POPULAT
   Salvarani C, 2004, ARTHRIT RHEUM-ARTHR, V51, P264, DOI 10.1002/art.20227
   Salvarani C, 2008, LANCET, V372, P234, DOI 10.1016/S0140-6736(08)61077-6
   Springer J, 2013, CURR OPIN RHEUMATOL, V25, P19, DOI 10.1097/BOR.0b013e32835ad3ca
   Tomasson G, 2014, ANN INTERN MED, V160, P73, DOI 10.7326/M12-3046
   Tseng VL, 2012, JAMA-J AM MED ASSOC, V308, P493, DOI 10.1001/jama.2012.9014
   Uddhammar A, 2002, J RHEUMATOL, V29, P737
   Wakim Judith H, 2006, AANA J, V74, P133
   Wiener RS, 2007, JAMA-J AM MED ASSOC, V298, P423, DOI 10.1001/jama.298.4.423
   Yazdanyar A, 2012, ARTHRITIS RHEUM-US, V64, P2429, DOI 10.1002/art.34428
   Zoller B, 2012, LANCET, V379, P244, DOI 10.1016/S0140-6736(11)61306-8
NR 47
TC 12
Z9 12
U1 0
U2 0
PU OXFORD UNIV PRESS
PI OXFORD
PA GREAT CLARENDON ST, OXFORD OX2 6DP, ENGLAND
SN 1462-0324
EI 1462-0332
J9 RHEUMATOLOGY
JI RHEUMATOLOGY
PD AUG
PY 2015
VL 54
IS 8
BP 1360
EP 1368
DI 10.1093/rheumatology/keu483
PG 9
WC Rheumatology
WE Science Citation Index Expanded (SCI-EXPANDED)
SC Rheumatology
GA CP1WG
UT WOS:000359667100005
PM 25667435
OA Bronze
DA 2022-06-17
ER

PT J
AU Kokura, Y
   Wakabayashi, H
   Nishioka, S
   Maeda, K
AF Kokura, Yoji
   Wakabayashi, Hidetaka
   Nishioka, Shinta
   Maeda, Keisuke
TI Nutritional intake is associated with activities of daily living and
   complications in older inpatients with stroke
SO GERIATRICS & GERONTOLOGY INTERNATIONAL
LA English
DT Article
DE energy sufficiency; functional independence measure; Harris-Benedict
   equation; pneumonia; urinary tract infection
ID ACUTE ISCHEMIC-STROKE; REHABILITATION NUTRITION; HOSPITAL STAY;
   MALNUTRITION; RISK; IMPROVEMENT; OUTCOMES; PREVALENCE; SARCOPENIA;
   RECOVERY
AB AimThere is no consensus on energy intake in the acute stage and how it relates to improvement in activities of daily living (ADL) in geriatric stroke patients. We examined whether energy intake after admission is related to improvement in ADL and complications.
   MethodsThis retrospective cohort study evaluated the data from stroke inpatients at five acute care hospitals, including the mean daily energy intake during the first week after admission. Patients were categorized into two groups based on their daily energy intake; cases where the energy intake per day reached the basal energy expenditure calculated by the Harris-Benedict equation were designated as the intake energy sufficiency group. Patient characteristics were compared between groups. We assessed ADL using the Functional Independence Measure; a secondary outcome was the presence of complications.
   ResultsOf the 192 participants (mean age 79.67.6years) included in the study, 131 patients were admitted for cerebral infarction, 58 for intracerebral hemorrhage and three for subarachnoid hemorrhage. Of the two groups, that with an energy sufficiency had a greater gain in total Functional Independence Measure (median 27 and 9, respectively; P=0.001) and a lower complication rate (6.7% and 26.5%, respectively; P0.001). Multivariate analyses showed that energy sufficiency was independently associated with the total Functional Independence Measure gain and complication rate.
   ConclusionsEnergy intake during the first week after admission affected improvement of ADL and onset of complications during hospitalization in geriatric stroke inpatients. Geriatr Gerontol Int 2018; 18: 1334-1339.
C1 [Kokura, Yoji] Keiju Med Ctr, Dept Clin Nutr, 94 Tomioka Chou, Nanao City, Ishikawa 9268605, Japan.
   [Kokura, Yoji] Noto Liaison Council Cerebral Stroke, 94 Tomioka Chou, Nanao City, Ishikawa 9268605, Japan.
   [Wakabayashi, Hidetaka] Yokohama City Univ, Med Ctr, Dept Rehabil Med, Yokohama, Kanagawa, Japan.
   [Nishioka, Shinta] Nagasaki Rehabil Hosp, Dept Clin Nutr & Food Serv, Nagasaki, Japan.
   [Maeda, Keisuke] Aichi Med Univ, Palliat Care Ctr, Nagakute, Aichi, Japan.
RP Kokura, Y (通讯作者)，Keiju Med Ctr, Dept Clin Nutr, 94 Tomioka Chou, Nanao City, Ishikawa 9268605, Japan.; Kokura, Y (通讯作者)，Noto Liaison Council Cerebral Stroke, 94 Tomioka Chou, Nanao City, Ishikawa 9268605, Japan.
EM yojikokura@hotmail.com
RI Nishioka, Shinta/Q-9847-2019; Maeda, Keisuke/AAS-5944-2020
OI Maeda, Keisuke/0000-0001-7132-7818; Kokura, Yoji/0000-0003-3261-8721;
   Nishioka, Shinta/0000-0002-6726-8605; Wakabayashi,
   Hidetaka/0000-0002-0364-0818
CR Bouillanne O, 2005, AM J CLIN NUTR, V82, P777, DOI 10.1093/ajcn/82.4.777
   Chang Eric Y, 2013, Crit Rev Phys Rehabil Med, V25, P203
   Crary MA, 2005, ARCH PHYS MED REHAB, V86, P1516, DOI 10.1016/j.apmr.2004.11.049
   Davalos A, 1996, STROKE, V27, P1028, DOI 10.1161/01.STR.27.6.1028
   Dennis M, 2003, STROKE, V34, P1450, DOI 10.1161/01.STR.0000074037.49197.8C
   Diekmann R, 2018, CURR OPIN CLIN NUTR, V21, P14, DOI 10.1097/MCO.0000000000000433
   Foley NC, 2009, STROKE, V40, pE66, DOI 10.1161/STROKEAHA.108.518910
   Gomes F, 2016, J STROKE CEREBROVASC, V25, P799, DOI 10.1016/j.jstrokecerebrovasdis.2015.12.017
   Keith R A, 1987, Adv Clin Rehabil, V1, P6
   Kokura Y, 2017, J MED INVESTIG, V64, P140, DOI 10.2152/jmi.64.140
   Kokura Y, 2016, J STROKE CEREBROVASC, V25, P1335, DOI 10.1016/j.jstrokecerebrovasdis.2016.01.048
   Lesourd BM, 1997, AM J CLIN NUTR, V66, P478, DOI 10.1093/ajcn/66.2.478S
   Maeda K, 2018, CLIN INTERV AGING, V13, P151, DOI 10.2147/CIA.S154129
   MAHONEY F I, 1965, Md State Med J, V14, P61
   Marshall S, 2014, J HUM NUTR DIET, V27, P133, DOI 10.1111/jhn.12167
   Martineau J, 2005, CLIN NUTR, V24, P1073, DOI 10.1016/j.clnu.2005.08.010
   Maruyama K, 2018, J STROKE CEREBROVASC, V27, P716, DOI 10.1016/j.jstrokecerebrovasdis.2017.10.002
   Mosselman MJ, 2013, J NEUROSCI NURS, V45, P194, DOI 10.1097/JNN.0b013e31829863cb
   Nagano A, 2015, J STROKE CEREBROVASC, V24, P1879, DOI 10.1016/j.jstrokecerebrovasdis.2015.04.029
   Nii M, 2016, J STROKE CEREBROVASC, V25, P57, DOI 10.1016/j.jstrokecerebrovasdis.2015.08.033
   Nip WFR, 2011, J HUM NUTR DIET, V24, P460, DOI 10.1111/j.1365-277X.2011.01173.x
   Nishioka S, 2016, J ACAD NUTR DIET, V116, P837, DOI 10.1016/j.jand.2015.09.014
   Pellicane AJ, 2013, NEUROREHABILITATION, V33, P367, DOI 10.3233/NRE-130966
   Sandercock P, 2012, LANCET, V379, P2352, DOI 10.1016/S0140-6736(12)60768-5
   Shah Bhumika, 2006, Nutr Clin Pract, V21, P312, DOI 10.1177/0115426506021003312
   Spokoyny I, 2015, J STROKE CEREBROVASC, V24, P1276, DOI 10.1016/j.jstrokecerebrovasdis.2015.01.037
   Vermeij FH, 2009, CEREBROVASC DIS, V27, P465, DOI 10.1159/000210093
   Wakabayashi H, 2014, J CACHEXIA SARCOPENI, V5, P269, DOI 10.1007/s13539-014-0162-x
   Westendorp WF, 2011, BMC NEUROL, V11, DOI 10.1186/1471-2377-11-110
   Yamada K, 2008, AM J CLIN NUTR, V87, P106, DOI 10.1093/ajcn/87.1.106
NR 30
TC 20
Z9 21
U1 1
U2 7
PU WILEY
PI HOBOKEN
PA 111 RIVER ST, HOBOKEN 07030-5774, NJ USA
SN 1444-1586
EI 1447-0594
J9 GERIATR GERONTOL INT
JI Geriatr. Gerontol. Int.
PD SEP
PY 2018
VL 18
IS 9
BP 1334
EP 1339
DI 10.1111/ggi.13467
PG 6
WC Geriatrics & Gerontology; Gerontology
WE Science Citation Index Expanded (SCI-EXPANDED); Social Science Citation Index (SSCI)
SC Geriatrics & Gerontology
GA GU3MT
UT WOS:000445183600005
PM 30004179
DA 2022-06-17
ER

PT J
AU Winterholler, M
   Hollander, C
   Kerling, F
   Weber, I
   Dittrich, S
   Turk, M
   Schroder, R
AF Winterholler, Martin
   Hollaender, Christian
   Kerling, Frank
   Weber, Irina
   Dittrich, Sven
   Tuerk, Matthias
   Schroeder, Rolf
TI Stroke in Duchenne Muscular Dystrophy A Retrospective Longitudinal Study
   in 54 Patients
SO STROKE
LA English
DT Article
DE cardiomyopathy; Duchenne muscular dystrophy; dystrophin; stroke;
   thrombolytic therapy
ID CEREBRAL INFARCTION; CARDIOMYOPATHY
AB Background and Purpose-Duchenne muscular dystrophy (DMD) is the most frequent skeletal muscle myopathy. Nearly all patients develop cardiomyopathy in their second decade of life. The purpose of this study was to evaluate the frequency, cause, and outcome of stroke in a German cohort of patients with DMD.
   Methods-Retrospective analysis of medical records of 54 DMD patients, who lived in a regional facility for handicapped people (Wichernhaus Altdorf, Germany) between 1963 and 2013.
   Results-Fifty-four DMD patients were followed up for 7.4 years on average. Mean age at admission and discharge from the long-term care facility or death were 11.4 and 18.8 years, respectively. Covering a total observation period of 400 patient-years, we identified 4 DMD patients with juvenile arterial ischemic strokes. Off-label systemic thrombolysis in 2 patients resulted in a nearly complete regression of stroke-related symptoms, but 1 patient died of septic pneumonia and cardiac failure 24 days after thrombolysis therapy. In the other 2 patients, who had their ischemic strokes in 1994 and 1998, severe infarction-related symptoms persisted, and 1 patient died 13 days later. DMD-associated cardiomyopathy without evidence of atrial fibrillation was the only risk factor for ischemic stroke in all patients.
   Conclusions-This study indicates an increased risk for ischemic strokes in DMD patients. Regular cardiological assessment of all DMD patients is mandatory to evaluate the individual risk profile for cardioembolic events and to adapt therapeutic strategies.
C1 [Winterholler, Martin; Kerling, Frank; Weber, Irina] Hosp Rummelsberg, Dept Neurol, Schwarzenbruck, Switzerland.
   [Hollaender, Christian] Wichernhaus Altdorf, Rummelsberger Diakonie, Altdorf, Germany.
   [Dittrich, Sven] Univ Erlangen Nurnberg, Dept Pediat Cardiol, Erlangen, Germany.
   [Tuerk, Matthias] Univ Erlangen Nurnberg, Dept Neurol, Erlangen, Germany.
   [Schroeder, Rolf] Univ Erlangen Nurnberg, Inst Neuropathol, Erlangen, Germany.
RP Winterholler, M (通讯作者)，Krankenhaus Rummelsberg, Neurol Klin, Rummelsberg 71, D-90592 Schwarzenbruck, Germany.
EM martin.winterholler@sana.de
RI Schröder, Rolf/B-2774-2011; Dittrich, Sven/T-2753-2019
OI Dittrich, Sven/0000-0002-8455-3416
FU German Ministry of Health [01KG0912, 2009-00987136]
FX S. Dittrich is a principal investigator of the multicenter study "Effect
   and Safety of Preventive Treatment With ACE Inhibitor and Beta Blocker
   on the Onset of Left Ventricular Dysfunction in Duchenne Muscular
   Dystrophy," which is funded by the German Ministry of Health (support
   code 01KG0912, Eudra CT number 2009-00987136). The other authors report
   no conflicts.
CR Amlie-Lefond C, 2009, LANCET NEUROL, V8, P530, DOI 10.1016/S1474-4422(09)70106-1
   BILLER J, 1987, STROKE, V18, P805, DOI 10.1161/01.STR.18.4.805
   Bushby K, 2010, LANCET NEUROL, V9, P77, DOI 10.1016/S1474-4422(09)70271-6
   Diaz Buschmann C, 2004, REV NEUROL, V38, P533
   Dittrich S, 2015, KLIN PADIATR, V227, P225, DOI 10.1055/s-0034-1398689
   Finsterer J, 2012, OPEN NEUROL J, V6, P26, DOI DOI 10.2174/1874205X01206010026
   Gimenez-Munoz Alvaro, 2009, J Clin Neuromuscul Dis, V11, P79, DOI 10.1097/CND.0b013e3181b51833
   Hanajima R, 1996, MUSCLE NERVE, V19, P928
   Ikeniwa Chizuru, 2006, Brain and Nerve (Tokyo), V58, P250
   Klitzner TS, 2005, PEDIATRICS, V116, P1569, DOI 10.1542/peds.2005-2448
   Mallick AA, 2014, LANCET NEUROL, V13, P35, DOI 10.1016/S1474-4422(13)70290-4
   MATSUISHI T, 1982, BRAIN DEV-JPN, V4, P379, DOI 10.1016/S0387-7604(82)80023-5
   Rothman KJ., 2002, EPIDEMIOLOGY INTRO, P130
   Spurney CF, 2011, MUSCLE NERVE, V44, P8, DOI 10.1002/mus.22097
   Tsakadze N, 2011, J STROKE CEREBROVASC, V20, P264, DOI 10.1016/j.jstrokecerebrovasdis.2009.12.006
NR 15
TC 13
Z9 13
U1 0
U2 2
PU LIPPINCOTT WILLIAMS & WILKINS
PI PHILADELPHIA
PA TWO COMMERCE SQ, 2001 MARKET ST, PHILADELPHIA, PA 19103 USA
SN 0039-2499
EI 1524-4628
J9 STROKE
JI Stroke
PD AUG
PY 2016
VL 47
IS 8
BP 2123
EP 2126
DI 10.1161/STROKEAHA.116.013678
PG 4
WC Clinical Neurology; Peripheral Vascular Disease
WE Science Citation Index Expanded (SCI-EXPANDED)
SC Neurosciences & Neurology; Cardiovascular System & Cardiology
GA DS5GC
UT WOS:000380808400035
PM 27354222
OA Bronze
DA 2022-06-17
ER

PT J
AU Lahiri, S
   Navi, BB
   Mayer, SA
   Rosengart, A
   Merkler, AE
   Claassen, J
   Kamel, H
AF Lahiri, Shouri
   Navi, Babak B.
   Mayer, Stephan A.
   Rosengart, Axel
   Merkler, Alexander E.
   Claassen, Jan
   Kamel, Hooman
TI Hospital Readmission Rates Among Mechanically Ventilated Patients With
   Stroke
SO STROKE
LA English
DT Article
DE hemorrhage; hospital readmission; respiration, artificial; stroke;
   tracheostomy
AB Background and Purpose Tracheostomy is frequently performed in patients with severe ischemic stroke, intracerebral hemorrhage, or subarachnoid hemorrhage. Little is known about readmission rates among stroke patients who undergo mechanical ventilation.
   Methods We used previously validated International Classification of Diseases, Ninth Edition-Clinical Modification codes and data on all discharges from nonfederal acute care hospitals in 3 states. We compared readmission rates among mechanically ventilated patients with stroke who were discharged with or without a tracheostomy.
   Results Among 39881 patients who underwent mechanical ventilation during the index stroke hospitalization and survived to discharge, 10690 (26.8%; 95% confidence interval, 26.4%-27.2%) underwent tracheostomy. During a mean follow-up period of 3.4 (2.0) years, the overall incidence rate of readmissions was 4.25 (95% confidence interval, 4.22-4.28) per 100 patients per 30 days. The rate of any readmissions within 30 days was 26.9% among patients with tracheostomy compared with 22.5% among those without a tracheostomy (absolute risk difference, 4.4%; 95% confidence interval, 3.5%-5.4%; P<0.001). After adjustment for potentially confounding variables, tracheostomy was associated with a slightly increased readmission rate (incidence rate ratio, 1.07; 95% confidence interval, 1.03-1.11).
   Conclusions Approximately one quarter of mechanically ventilated patients with stroke who survive to discharge are readmitted to the hospital within 30 days. Readmission rates are significantly higher in patients with stroke who undergo tracheostomy, but the difference is not clinically meaningful. Thirty-day readmission rates among mechanically ventilated patients with stroke are similar to Medicare beneficiaries hospitalized with major medical diseases such as pneumonia.
C1 [Lahiri, Shouri] Cedars Sinai Med Ctr, Dept Neurol & Neurosurg, Los Angeles, CA 90048 USA.
   [Rosengart, Axel] Cedars Sinai Med Ctr, Dept Neurol Neurosurg & Biomed Sci, Los Angeles, CA 90048 USA.
   [Navi, Babak B.; Merkler, Alexander E.; Kamel, Hooman] Weill Cornell Med Coll, Dept Neurol, New York, NY USA.
   [Navi, Babak B.; Kamel, Hooman] Weill Cornell Med Coll, Feil Family Brain & Mind Res Inst, New York, NY USA.
   [Mayer, Stephan A.] Icahn Sch Med Mt Sinai, Mt Sinai Hlth Syst, Dept Neurol, New York, NY 10029 USA.
   [Mayer, Stephan A.] Icahn Sch Med Mt Sinai, Mt Sinai Hlth Syst, Dept Neurosurg, New York, NY 10029 USA.
   [Merkler, Alexander E.; Claassen, Jan] Columbia Coll Phys & Surg, Dept Neurol, New York, NY USA.
RP Lahiri, S (通讯作者)，AHSP Suite A6600,127 S San Vicente Blvd, Los Angeles, CA 90048 USA.
EM shouri.lahiri@cshs.org
RI Lahiri, Shouri/AAG-8724-2021; Kamel, Hooman/AGG-9071-2022; Claassen,
   Jan/AAA-5451-2020
OI Navi, Babak/0000-0001-8424-6128
FU National Institutes of Neurological Disorders and Stroke [K23NS082367];
   Michael Goldberg Stroke Research Fund; NATIONAL INSTITUTE OF
   NEUROLOGICAL DISORDERS AND STROKE [K23NS082367] Funding Source: NIH
   RePORTER
FX This study was supported by grant K23NS082367 (Kamel) from the National
   Institutes of Neurological Disorders and Stroke, as well as a grant
   (Kamel) from the Michael Goldberg Stroke Research Fund.
CR Agency for Healthcare Research and Quality, HCUP METH SER METH I
   De Coster C, 2008, MED CARE, V46, P627, DOI 10.1097/MLR.0b013e3181649439
   Douglas SL, 2001, CHEST, V120, P1278, DOI 10.1378/chest.120.4.1278
   Jencks SF, 2009, NEW ENGL J MED, V360, P1418, DOI 10.1056/NEJMsa0803563
   Lahiri S, 2015, NEUROCRIT CARE, V23, P28, DOI 10.1007/s12028-014-0082-9
   Nelson JE, 2006, ARCH INTERN MED, V166, P1993, DOI 10.1001/archinte.166.18.1993
   Steiner T, 1997, STROKE, V28, P711, DOI 10.1161/01.STR.28.4.711
   Tirschwell DL, 2002, STROKE, V33, P2465, DOI 10.1161/01.STR.0000032240.28636.BD
NR 8
TC 7
Z9 7
U1 0
U2 3
PU LIPPINCOTT WILLIAMS & WILKINS
PI PHILADELPHIA
PA TWO COMMERCE SQ, 2001 MARKET ST, PHILADELPHIA, PA 19103 USA
SN 0039-2499
EI 1524-4628
J9 STROKE
JI Stroke
PD OCT
PY 2015
VL 46
IS 10
BP 2969
EP 2971
DI 10.1161/STROKEAHA.115.010441
PG 3
WC Clinical Neurology; Peripheral Vascular Disease
WE Science Citation Index Expanded (SCI-EXPANDED)
SC Neurosciences & Neurology; Cardiovascular System & Cardiology
GA CS3TT
UT WOS:000361998600038
PM 26272387
OA Green Accepted, Bronze
DA 2022-06-17
ER

PT J
AU Lv, H
   Yin, P
   Long, A
   Gao, Y
   Zhao, Z
   Li, J
   Zhang, L
   Zhang, L
   Tang, P
AF Lv, H.
   Yin, P.
   Long, A.
   Gao, Y.
   Zhao, Z.
   Li, J.
   Zhang, L.
   Zhang, L.
   Tang, P.
TI Clinical characteristics and risk factors of postoperative pneumonia
   after hip fracture surgery: a prospective cohort study
SO OSTEOPOROSIS INTERNATIONAL
LA English
DT Article
DE Hip fracture; Postoperative complication; Postoperative pneumonia;
   Prognosis; Risk factors
ID CELL DISTRIBUTION WIDTH; HOSPITAL-ACQUIRED PNEUMONIA;
   SURGICAL-MANAGEMENT; MORTALITY; POPULATION; OUTCOMES; COMPLICATIONS;
   CARE; PREDICTORS; DIAGNOSIS
AB In this study, we attempt to determine the clinical characteristic and risk factors of postoperative pneumonia (POP) after hip fracture surgery in a well-defined hip fracture cohort. We find that intrinsic factors as well as major clinical interventions were all important risk factors of POP.
   Postoperative pneumonia (POP) is one of the major complications following hip fractures surgery. However, the risk factors of POP are not well studied in hip fracture cohorts. We attempt to determine the clinical characteristic and risk factors of POP after hip fracture surgery in a well-defined hip fracture cohort.
   Datasets from a prospective hip fracture cohort study with a 2-year follow-up period, from 2000 to 2011, were reanalyzed for characteristics of POP. Multivariate Cox proportional regression was used to evaluate the association between the incidence of POP and all-cause mortality. Multivariate logistic regression was used to screen for potential risk factors of POP by analyzing demographic factors, comorbidities, major clinical interventions, and hematological parameters.
   In 1429 patients who underwent hip surgery, the incidence of POP was 4.9 % (n = 70). All-cause mortality of patients with POP was significantly higher than that of patients without POP at 30 days (hazard ratio (HR) 3.05, 95 % confidence intervals (CI) 1.88-4.94), 1 year (HR 1.87, 95 % CI 1.41-2.48), and 2 years (HR 1.57, 95 % CI 1.23-1.99) postoperatively. Multivariate logistic regression showed that intrinsic factors (advanced age, anemia, diabetes, prior stroke, number of comorbidities, ASA score aeyenIII, and some laboratory biomarkers) as well as major clinical interventions were all significant risk factors for POP.
   Intrinsic factors and major clinical interventions were all important risk factors of POP in patients after hip fracture surgery. Targeted preventive measures to mitigate the above risk factors may help in reducing the incidence of POP.
C1 [Lv, H.; Yin, P.; Long, A.; Gao, Y.; Li, J.; Zhang, L.; Zhang, L.; Tang, P.] Chinese Peoples Liberat Army Gen Hosp, Dept Orthoped, 28 Fuxing Rd, Beijing 100853, Peoples R China.
   [Long, A.] Capital Med Univ, Beijing Luhe Hosp, Dept Orthoped, Beijing 101199, Peoples R China.
   [Zhao, Z.] Beijing Tsinghua Changgung Hosp, Dept Orthoped, Beijing 102218, Peoples R China.
RP Zhang, L; Tang, P (通讯作者)，Chinese Peoples Liberat Army Gen Hosp, Dept Orthoped, 28 Fuxing Rd, Beijing 100853, Peoples R China.
EM zhanglcheng218@126.com; pftang301@126.com
RI Lyu, Houchen/AAW-3614-2020
OI Lyu, Houchen/0000-0002-0128-0062; Tang, Peifu/0000-0003-4279-1704; Yin,
   Pengbin/0000-0002-5391-4477
FU National Natural Science Foundation of China (NSFC) [31370947];
   Doctorial Innovation Fund of Medical School of Chinese PLA [B13088]
FX This work was supported by grants from the National Natural Science
   Foundation of China (NSFC) (31370947) and Doctorial Innovation Fund of
   Medical School of Chinese PLA (B13088).
CR Abrahamsen B, 2009, OSTEOPOROSIS INT, V20, P1633, DOI 10.1007/s00198-009-0920-3
   [Anonymous], 2005, AM J RESP CRIT CARE, V171, P388, DOI 10.1164/rccm.200405-644ST
   Barsoum Wael K, 2006, Cleve Clin J Med, V73 Suppl 1, pS46
   BERGQVIST D, 1991, ACTA CHIR-EUR J SURG, V157, P571
   Bohl DD, 2014, J BONE JOINT SURG AM, V96A, P1871, DOI 10.2106/JBJS.N.00041
   Borne Y, 2014, HEART, V100, P1119, DOI 10.1136/heartjnl-2013-305028
   Chawla R, 2008, AM J INFECT CONTROL, V36, pS93, DOI 10.1016/j.ajic.2007.05.011
   Edis EC, 2009, RESPIRATION, V78, P416, DOI 10.1159/000232392
   Esperatti M, 2013, CRIT CARE MED, V41, P2151, DOI 10.1097/CCM.0b013e31828a674a
   Guzman-Herrador B, 2015, J PUBLIC HLTH OXF
   Hu FK, 2012, INJURY, V43, P676, DOI 10.1016/j.injury.2011.05.017
   Huddleston JM, 2012, J AM GERIATR SOC, V60, P2020, DOI 10.1111/j.1532-5415.2012.04205.x
   Hung WW, 2012, JAMA-J AM MED ASSOC, V307, P2185, DOI 10.1001/jama.2012.4842
   Ji RJ, 2014, STROKE, V45, P2620, DOI 10.1161/STROKEAHA.114.005023
   Kaplan K, 2008, J AM ACAD ORTHOP SUR, V16, P665, DOI 10.5435/00124635-200811000-00007
   Kieninger AN, 2009, SURG CLIN N AM, V89, P439, DOI 10.1016/j.suc.2008.11.001
   Klop C, 2014, BONE, V66, P171, DOI 10.1016/j.bone.2014.06.011
   Kurt YG, 2014, J INTERN MED, V276, P537, DOI 10.1111/joim.12292
   Lawrence VA, 2002, ARCH INTERN MED, V162, P2053, DOI 10.1001/archinte.162.18.2053
   Lo IL, 2010, OSTEOPOROSIS INT, V21, pS579, DOI 10.1007/s00198-010-1427-7
   Miyamoto RG, 2008, J AM ACAD ORTHOP SUR, V16, P596, DOI 10.5435/00124635-200810000-00005
   Nathan SD, 2013, CHEST, V143, P1692, DOI 10.1378/chest.12-1368
   Patel KV, 2009, ARCH INTERN MED, V169, P515, DOI 10.1001/archinternmed.2009.11
   Pedersen SJ, 2008, J AM GERIATR SOC, V56, P1831, DOI 10.1111/j.1532-5415.2008.01945.x
   Perlstein TS, 2009, ARCH INTERN MED, V169, P588, DOI 10.1001/archinternmed.2009.55
   Poludasu S, 2009, THROMB HAEMOSTASIS, V102, P581, DOI 10.1160/TH09-02-0127
   Roche JJW, 2005, BMJ-BRIT MED J, V331, P1374, DOI 10.1136/bmj.38643.663843.55
   Rosencher N, 2005, J THROMB HAEMOST, V3, P2006, DOI 10.1111/j.1538-7836.2005.01545.x
   Seretis Charalampos, 2013, J Clin Med Res, V5, P121, DOI 10.4021/jocmr1214w
   Siu CW, 2010, OSTEOPOROSIS INT, V21, pS587, DOI 10.1007/s00198-010-1393-0
   Sopena N, 2005, CHEST, V127, P213, DOI 10.1378/chest.127.1.213
   Sopena N, 2014, AM J INFECT CONTROL, V42, P38, DOI 10.1016/j.ajic.2013.06.021
   Tonelli M, 2008, CIRCULATION, V117, P163, DOI 10.1161/CIRCULATIONAHA.107.727545
   Vestergaard P, 2007, OSTEOPOROSIS INT, V18, P427, DOI 10.1007/s00198-006-0253-4
   Wang YL, 2011, INTERNAL MED, V50, P2941, DOI 10.2169/internalmedicine.50.6407
   Wong GTC, 2010, OSTEOPOROSIS INT, V21, pS547, DOI 10.1007/s00198-010-1400-5
   Yao JM, 2014, BMJ OPEN, V4, DOI 10.1136/bmjopen-2013-004721
   Zorlu A, 2012, AM J CARDIOL, V109, P128, DOI 10.1016/j.amjcard.2011.08.015
NR 38
TC 44
Z9 51
U1 0
U2 19
PU SPRINGER LONDON LTD
PI LONDON
PA 236 GRAYS INN RD, 6TH FLOOR, LONDON WC1X 8HL, ENGLAND
SN 0937-941X
EI 1433-2965
J9 OSTEOPOROSIS INT
JI Osteoporosis Int.
PD OCT
PY 2016
VL 27
IS 10
BP 3001
EP 3009
DI 10.1007/s00198-016-3624-5
PG 9
WC Endocrinology & Metabolism
WE Science Citation Index Expanded (SCI-EXPANDED)
SC Endocrinology & Metabolism
GA DZ2LM
UT WOS:000385673300010
PM 27241669
DA 2022-06-17
ER

PT J
AU Morotti, A
   Marini, S
   Jessel, MJ
   Schwab, K
   Kourkoulis, C
   Ayres, AM
   Gurol, ME
   Viswanathan, A
   Greenberg, SM
   Anderson, CD
   Goldstein, JN
   Rosand, J
AF Morotti, Andrea
   Marini, Sandro
   Jessel, Michael J.
   Schwab, Kristin
   Kourkoulis, Christina
   Ayres, Alison M.
   Gurol, M. Edip
   Viswanathan, Anand
   Greenberg, Steven M.
   Anderson, Christopher D.
   Goldstein, Joshua N.
   Rosand, Jonathan
TI Lymphopenia, Infectious Complications, and Outcome in Spontaneous
   Intracerebral Hemorrhage
SO NEUROCRITICAL CARE
LA English
DT Article
DE Stroke; Cerebral hemorrhage; Cerebrovascular disorders; Lymphopenia;
   Infection; Pneumonia
ID STROKE-INDUCED IMMUNODEPRESSION; RISK-FACTORS; PNEUMONIA;
   RECOMMENDATIONS; DIAGNOSIS; COUNT; CARE; ICH
AB Lymphopenia is increasingly recognized as a consequence of acute illness and may predispose to infections. We investigated whether admission lymphopenia (AL) is associated with increased risk of infectious complications and poor outcome in patients with spontaneous intracerebral hemorrhage (ICH).
   We retrospectively analyzed a prospectively collected cohort of ICH patients ascertained between 1994 and 2015. We identified subjects with lymphocyte count obtained within 24 h from onset, and AL was defined as lymphocyte count < 1000/mu L. Infectious complications were assessed through retrospective chart review. Association between AL, infections, and mortality was investigated using multivariable logistic regression.
   Of the 2014 patients meeting inclusion criteria, 548 (27.2%) had AL and 605 (30.0%) developed an infectious complication. Case-fatality at 90 days was 36.9%. Patients with AL had larger hematoma volumes, higher frequency of intraventricular hemorrhage, and lower Glasgow Coma Scale score on presentation (all p < 0.001). AL was independently associated with increased risk of pneumonia [odds ratio (OR) 1.97, 95% confidence interval (CI) 1.50-2.58, p < 0.001] and multiple infections (OR 1.84, 95% CI 1.24-2.71, p = 0.003). AL was also an independent predictor of 90-day mortality (OR 1.55, 95% CI 1.18-2.04, p = 0.002) after adjusting for confounders.
   AL is common in ICH patients and independently associated with increased risk of infectious complications and poor outcome. Further studies will be needed to determine whether prophylactic antibiotics in ICH patients with AL can improve outcome.
C1 [Morotti, Andrea; Marini, Sandro; Anderson, Christopher D.; Goldstein, Joshua N.; Rosand, Jonathan] Harvard Med Sch, Massachusetts Gen Hosp, Div Neurocrit Care & Emergency Neurol, Dept Neurol, Boston, MA 02115 USA.
   [Morotti, Andrea; Marini, Sandro; Jessel, Michael J.; Schwab, Kristin; Kourkoulis, Christina; Ayres, Alison M.; Gurol, M. Edip; Viswanathan, Anand; Greenberg, Steven M.; Anderson, Christopher D.; Goldstein, Joshua N.; Rosand, Jonathan] Harvard Med Sch, Massachusetts Gen Hosp, JP Kistler Stroke Res Ctr, 175 Cambridge St,Suite 300, Boston, MA 02114 USA.
   [Goldstein, Joshua N.] Harvard Med Sch, Massachusetts Gen Hosp, Dept Emergency Med, Boston, MA USA.
RP Morotti, A (通讯作者)，Harvard Med Sch, Massachusetts Gen Hosp, Div Neurocrit Care & Emergency Neurol, Dept Neurol, Boston, MA 02115 USA.; Morotti, A (通讯作者)，Harvard Med Sch, Massachusetts Gen Hosp, JP Kistler Stroke Res Ctr, 175 Cambridge St,Suite 300, Boston, MA 02114 USA.
EM amorotti@mgh.harvard.edu
RI Goldstein, Joshua N/H-8953-2016; Morotti, Andrea/AAC-5252-2022; Demchuk,
   Andrew M/E-1103-2012; Morotti, Andrea/Q-8873-2019
OI Morotti, Andrea/0000-0002-6558-1155; Demchuk, Andrew
   M/0000-0002-4930-7789; Anderson, Christopher/0000-0002-0053-2002
FU NINDS [5R01NS073344, K23AG02872605, K23 NS086873, R01NS059727]; NATIONAL
   INSTITUTE OF NEUROLOGICAL DISORDERS AND STROKE [R01NS073344,
   K23NS083711, K23NS086873, R01NS059727] Funding Source: NIH RePORTER
FX This study was supported by the following awards from the NINDS:
   5R01NS073344, K23AG02872605, K23 NS086873, R01NS059727. None of the
   funding entities had any involvement in study design; data collection,
   analysis, and interpretation; writing of the manuscript; or decision to
   submit the study for publication.
CR Arvin AM, 2015, JAMA NEUROL, V72, P31, DOI 10.1001/jamaneurol.2014.3065
   Berger JR, 2009, ANN NEUROL, V65, P367, DOI 10.1002/ana.21630
   Biffi A, 2010, NEUROLOGY, V75, P693, DOI 10.1212/WNL.0b013e3181eee40f
   Boehme AK, 2016, NEUROCRIT CARE, V25, P133, DOI 10.1007/s12028-016-0255-9
   Boxer LA, 2012, HEMATOL-AM SOC HEMAT, P174, DOI 10.1182/asheducation-2012.1.174
   Chamorro A, 2007, STROKE, V38, P1097, DOI 10.1161/01.STR.0000258346.68966.9d
   Delgado-Rodriguez M, 2004, J EPIDEMIOL COMMUN H, V58, P635, DOI 10.1136/jech.2003.008466
   Dirnagl U, 2007, STROKE, V38, P770, DOI 10.1161/01.STR.0000251441.89665.bc
   Finlayson O, 2011, NEUROLOGY, V77, P1338, DOI 10.1212/WNL.0b013e31823152b1
   Fu Y, 2015, NAT REV NEUROL, V11, P524, DOI 10.1038/nrneurol.2015.144
   Fu Yu, 2014, ScientificWorldJournal, V2014, P232906, DOI 10.1155/2014/232906
   Gergely P, 1999, DRUG SAFETY, V21, P91, DOI 10.2165/00002018-199921020-00003
   Giede-Jeppe A, 2016, STROKE, V47, P1239, DOI 10.1161/STROKEAHA.116.013003
   Goupil R, 2013, CLIN J AM SOC NEPHRO, V8, P416, DOI 10.2215/CJN.07300712
   Halperin JJ, 2016, NEUROCRIT CARE, V25, P170, DOI 10.1007/s12028-016-0286-2
   Hemphill JC, 2015, STROKE, V46, P2032, DOI 10.1161/STR.0000000000000069
   Hemphill JC, 2001, STROKE, V32, P891, DOI 10.1161/01.STR.32.4.891
   Hu MH, 2014, ANN HEMATOL, V93, P1023, DOI 10.1007/s00277-014-2014-3
   Kalra L, 2015, LANCET, V386, P1835, DOI 10.1016/S0140-6736(15)00126-9
   KATZ S, 1983, J AM GERIATR SOC, V31, P721, DOI 10.1111/j.1532-5415.1983.tb03391.x
   Katzan IL, 2003, NEUROLOGY, V60, P620, DOI 10.1212/01.WNL.0000046586.38284.60
   Klehmet J, 2009, NEUROSCIENCE, V158, P1184, DOI 10.1016/j.neuroscience.2008.07.044
   Liesz A, 2013, PLOS ONE, V8, DOI 10.1371/journal.pone.0074839
   Linda C, 2015, SEMIN ARTHRITIS RHEU, V45, P190, DOI 10.1016/j.semarthrit.2015.05.009
   Lord AS, 2015, STROKE, V46, P647, DOI 10.1161/STROKEAHA.114.007704
   Lord AS, 2014, STROKE, V45, P3535, DOI 10.1161/STROKEAHA.114.006435
   Meisel C, 2005, NAT REV NEUROSCI, V6, P775, DOI 10.1038/nrn1765
   Merayo-Chalico J, 2013, QJM-INT J MED, V106, P451, DOI 10.1093/qjmed/hct046
   Morotti A, 2016, STROKE, V47, P1473, DOI 10.1161/STROKEAHA.116.013176
   Mracsko E, 2014, FRONT CELL NEUROSCI, V8, DOI 10.3389/fncel.2014.00388
   Murthy SB, 2016, NEUROCRIT CARE, V25, P178, DOI 10.1007/s12028-016-0282-6
   Naidech AM, 2009, NEUROCRIT CARE, V11, P45, DOI 10.1007/s12028-009-9186-z
   Prass K, 2003, J EXP MED, V198, P725, DOI 10.1084/jem.20021098
   Rabinstein AA, 2016, NEUROLOGY, V86, P1854, DOI 10.1212/WNL.0000000000002684
   Salvana EMT, 2009, CLIN MICROBIOL REV, V22, P274, DOI 10.1128/CMR.00040-08
   Sellars C, 2007, STROKE, V38, P2284, DOI 10.1161/STROKEAHA.106.478156
   Singer M, 2016, JAMA-J AM MED ASSOC, V315, P801, DOI 10.1001/jama.2016.0287
   Smith CJ, 2015, STROKE, V46, P2335, DOI 10.1161/STROKEAHA.115.009617
   Westendorp WF, 2015, LANCET, V385, P1519, DOI 10.1016/S0140-6736(14)62456-9
   Westendorp WF, 2011, BMC NEUROL, V11, DOI 10.1186/1471-2377-11-110
   Wilson ML, 2004, CLIN INFECT DIS, V38, P1150, DOI 10.1086/383029
   Xiong XY, 2015, TRANSL STROKE RES, V6, P339, DOI 10.1007/s12975-015-0402-1
NR 42
TC 20
Z9 20
U1 0
U2 2
PU HUMANA PRESS INC
PI TOTOWA
PA 999 RIVERVIEW DRIVE SUITE 208, TOTOWA, NJ 07512 USA
SN 1541-6933
EI 1556-0961
J9 NEUROCRIT CARE
JI Neurocrit. Care
PD APR
PY 2017
VL 26
IS 2
BP 160
EP 166
DI 10.1007/s12028-016-0367-2
PG 7
WC Critical Care Medicine; Clinical Neurology
WE Science Citation Index Expanded (SCI-EXPANDED)
SC General & Internal Medicine; Neurosciences & Neurology
GA EN5EV
UT WOS:000396029300002
PM 28004330
OA Green Accepted
DA 2022-06-17
ER

PT J
AU Chen, J
   Ji, XM
   Ding, YC
   Luo, YM
   Cheng, HK
   Ling, F
AF Chen, Jian
   Ji, Xunming
   Ding, Yuchuan
   Luo, Yuming
   Cheng, Huakun
   Ling, Feng
TI A novel approach to reduce hemorrhagic transformation after
   interventional management of acute stroke: Catheter-based selective
   hypothermia
SO MEDICAL HYPOTHESES
LA English
DT Article
ID MILD SYSTEMIC HYPOTHERMIA; MODERATE HYPOTHERMIA; BRAIN TEMPERATURE;
   SALINE INFUSION; ISCHEMIC-STROKE; THROMBOLYSIS; FEASIBILITY; SAFETY
AB Interventional management of acute stroke can significantly increase recanalization rate of the occluded artery, however, this improvement is achieved at the expense of an increased incidence in symptomatic intracranial hemorrhage, which may markedly reduce the therapeutic benefit of this treatment. Hypothermia is one of the most promising neuroprotective approaches studied. It may also lower the risk of postischemic hemorrhage by reducing the activities of matrix metalloproteinases and blood-brain barrier disruption. But in most clinical studies, hypothermia is induced by surface cooling. It has two major drawbacks. (1) Several hours are required to reach the target body core temperature. (2) The incidence of adverse effects, such as impaired immune function. shivering, pneumonia, and cardiac arrhythmias/bradycardias, is high. Selective brain hypothermia without reducing body core temperature can theoretically address both problems of whole body cooling. So it is hypothesized that interventional management of acute stroke combined with catheter-based selective brain hypothermia may reduce the risk of postischemic hemorrhagic transformation, at the same time circumventing the bulk of negative side effects associated with systemic hypothermia. (C) 2008 Elsevier Ltd. All rights reserved.
C1 [Chen, Jian; Ji, Xunming; Ding, Yuchuan; Luo, Yuming; Cheng, Huakun; Ling, Feng] Capital Med Univ, Xuan Wu Hosp, Dept Neurosurg, Beijing 100053, Peoples R China.
RP Ling, F (通讯作者)，Capital Med Univ, Xuan Wu Hosp, Dept Neurosurg, Chang Chun St 45, Beijing 100053, Peoples R China.
EM lingfeng20082008@yahoo.cn
RI Ji, Xunming/AAN-3370-2021
FU National Nature and Science Foundation of China [NSFC30500166]
FX This study is supported by a grant from National Nature and Science
   Foundation of China (NSFC30500166).
CR Corbett RJT, 1998, NEUROREPORT, V9, P2721, DOI 10.1097/00001756-199808240-00007
   Diao CG, 2003, ANN BIOMED ENG, V31, P346, DOI 10.1114/1.1554924
   Ding YC, 2004, NEUROSURGERY, V54, P956, DOI 10.1227/01.NEU.0000114513.96704.29
   Dixon SR, 2002, J AM COLL CARDIOL, V40, P1928, DOI 10.1016/S0735-1097(02)02567-6
   Georgiadis D, 2001, STROKE, V32, P2550, DOI 10.1161/hs1101.097382
   Hamann GF, 2004, STROKE, V35, P764, DOI 10.1161/01.STR.0000116866.60794.21
   Harris BA, 2005, THERAPEUTIC HYPOTHER, P323
   Kammersgaard LP, 2000, STROKE, V31, P2251, DOI 10.1161/01.STR.31.9.2251
   Khatri P, 2007, STROKE, V38, P431, DOI 10.1161/01.STR.0000254524.23708.c9
   Konstas AA, 2007, J APPL PHYSIOL, V102, P1329, DOI 10.1152/japplphysiol.00805.2006
   Krieger DW, 2003, STROKE, V34, P248
   Lyden PD, 2006, INT J STROKE, V1, P9, DOI 10.1111/j.1747-4949.2005.00011.x
   MARLER JR, 1995, NEW ENGL J MED, V333, P1581, DOI 10.1056/nejm199512143332401
   MELLERGARD P, 1992, NEUROSURGERY, V31, P671
   Nelson DA, 1998, EUR J APPL PHYSIOL O, V78, P353, DOI 10.1007/s004210050431
   Noguchi Y, 2002, ACTA MED OKAYAMA, V56, P279
   O'Collins VE, 2006, ANN NEUROL, V59, P467, DOI 10.1002/ana.20741
   Qureshi AI, 2002, NEUROSURGERY, V51, P1319, DOI 10.1097/00006123-200211000-00040
   Ringer AJ, 2002, NEUROL RES, V24, pS43
   Ringer AJ, 2001, NEUROSURGERY, V48, P1282, DOI 10.1097/00006123-200106000-00019
   Schwab S, 2001, STROKE, V32, P2033, DOI 10.1161/hs0901.095394
   Slotboom J, 2004, NEURORADIOLOGY, V46, P923, DOI 10.1007/s00234-004-1286-z
   Sumii T, 2002, STROKE, V33, P831, DOI 10.1161/hs0302.104542
   Tooley JR, 2003, ANN NEUROL, V53, P65, DOI 10.1002/ana.10402
   Van Leeuwen GMJ, 2000, PEDIATR RES, V48, P351, DOI 10.1203/00006450-200009000-00015
NR 25
TC 8
Z9 10
U1 0
U2 5
PU CHURCHILL LIVINGSTONE
PI EDINBURGH
PA JOURNAL PRODUCTION DEPT, ROBERT STEVENSON HOUSE, 1-3 BAXTERS PLACE,
   LEITH WALK, EDINBURGH EH1 3AF, MIDLOTHIAN, SCOTLAND
SN 0306-9877
EI 1532-2777
J9 MED HYPOTHESES
JI Med. Hypotheses
PD JAN
PY 2009
VL 72
IS 1
BP 62
EP 63
DI 10.1016/j.mehy.2008.07.056
PG 2
WC Medicine, Research & Experimental
WE Science Citation Index Expanded (SCI-EXPANDED)
SC Research & Experimental Medicine
GA 385YZ
UT WOS:000261850800018
PM 18835666
DA 2022-06-17
ER

PT J
AU Park, KD
   Kim, TH
   Lee, SH
AF Park, Ki Deok
   Kim, Tae Hee
   Lee, Seon Heui
TI The Gugging Swallowing Screen in dysphagia screening for patients with
   stroke: A systematic review
SO INTERNATIONAL JOURNAL OF NURSING STUDIES
LA English
DT Review
DE Aspiration; Dysphagia; Gugging Swallowing Screen; Swallowing Screen
ID NATURAL-HISTORY; ASPIRATION; VIDEOFLUOROSCOPY; PNEUMONIA
AB Background: Dysphagia in patients with stroke can cause serious complications, such as aspiration and pneumonia, that often lead to increase in mortality and length of hospitalization. Several screening tests for dysphagia have been developed and are used in clinical practice to prevent dysphagia complications. The Gugging Swallowing Screen is 1 such screening test. It is suggested for use in the assessment of the ability of patients to swallow fluid and non-fluid foods separately. It also promotes effective communication between healthcare providers.
   Objectives: We aimed to investigate the validity and benefit of the Gugging Swallowing Screen.
   Design: This was a systematic review.
   Data source: We sourced data from electronic databases including Ovid MEDLINE, Ovid EMBASE, the Cochrane Library, KoreaMed, Research Information Sharing Service, and Korean studies Information Service System.
   Review methods: We conducted a systematic review of electronic databases. We included studies published in English and Korean up to November 2018 that pertained to the Gugging Swallowing Screen. We designed strategies that included Medical Subject Headings and keywords, such as "dysphagia," "swallowing," "assessment," "screening," and "GUSS," used alone or in combination.
   Results: Of the 297 studies that appeared in the search result, 219 articles were reviewed by 2 independent reviewers after duplicate studies were eliminated. Finally, 8 articles were included in this study. With regard to validity, the Gugging Swallowing Screen had a pooled sensitivity of 0.97 (95% confidence interval: 0.93-0.99), a pooled specificity of 0.67 (95% confidence interval: 0.59-0.74), and an area under the receiver operating characteristic curve of 0.9381. With regard to benefit, early systematic dysphagia screening using Gugging Swallowing Screen performed by nurses reduced both screening time and pneumonia rate compared to the control group (p = 0.004). The incidence of X-ray-verified pneumonia was significantly lower in the Gugging Swallowing Screen group than in the clinical screening group (p < 0.01), but no significant difference was observed in the incidence of pneumonia compared to the value predicted using the 10 mL water swallowing test.
   Conclusions: The Gugging Swallowing Screen is a reliable and sensitive tool for screening dysphagia. Early and systematic assessment can prevent aspiration and pneumonia. However, further studies are needed to confirm the effectiveness of this tool. (C) 2020 Elsevier Ltd. All rights reserved.
C1 [Park, Ki Deok] Gachon Univ, Gil Med Ctr, Dept Rehabil Med, Coll Med, Incheon, South Korea.
   [Kim, Tae Hee] On Hosp, Dept Rehabil Med, Busan, South Korea.
   [Lee, Seon Heui] Gachon Univ, Coll Nursing, Dept Nursing Sci, 191 Hambangmoe Ro, Incheon 21936, South Korea.
RP Lee, SH (通讯作者)，Gachon Univ, Coll Nursing, Dept Nursing Sci, 191 Hambangmoe Ro, Incheon 21936, South Korea.
EM sunarea87@gachon.ac.kr
FU Gachon University Gil Medical Center [FRD2018-18]
FX This research was supported by the Gachon University Gil Medical Center,
   research fund of (FRD2018-18).
CR Bours GJ, 2009, J ADV NURS, V65, P477, DOI 10.1111/j.1365-2648.2008.04915.x
   Bray BD, 2017, J NEUROL NEUROSUR PS, V88, P25, DOI 10.1136/jnnp-2016-313356
   Carnaby G, 2006, LANCET NEUROL, V5, P31, DOI 10.1016/S1474-4422(05)70252-0
   Clarke J, 2005, LANCET, V365, P764, DOI 10.1016/S0140-6736(05)17983-5
   Clave P, 2006, ALIMENT PHARM THER, V24, P1385, DOI 10.1111/j.1365-2036.2006.03118.x
   Crary MA, 2013, STROKE, V44, P3452, DOI 10.1161/STROKEAHA.113.003048
   Daniels SK, 2016, ARCH PHYS MED REHAB, V97, P1440, DOI 10.1016/j.apmr.2016.03.025
   Edmiaston J, 2010, AM J CRIT CARE, V19, P357, DOI 10.4037/ajcc2009961
   FINESTONE HM, 1995, ARCH PHYS MED REHAB, V76, P310, DOI 10.1016/S0003-9993(95)80655-5
   Gomes GF, 2004, CURR OPIN CLIN NUTR, V7, P285, DOI 10.1097/00075197-200405000-00008
   Hinchey JA, 2005, STROKE, V36, P1972, DOI 10.1161/01.STR.0000177529.86868.8d
   Intercollegiate Stroke Working Party, 2012, NAT CLIN GUID STROK
   Jauch EC, 2013, STROKE, V44, P870, DOI 10.1161/STR.0b013e318284056a
   Kaye GM, 1997, ANN OTO RHINOL LARYN, V106, P705, DOI 10.1177/000348949710600817
   KIDD D, 1995, QJM-MON J ASSOC PHYS, V88, P409
   Lee KW, 2009, ANN REHABIL MED-ARM, V33, P458
   Lopes M, 2019, EUR J NEUROL, V26, P722, DOI 10.1111/ene.13825
   Madden C, 2000, CLIN OTOLARYNGOL, V25, P504, DOI 10.1046/j.1365-2273.2000.00385.x
   Martino R, 2009, STROKE, V40, P555, DOI 10.1161/STROKEAHA.107.510370
   O'Horo JC, 2015, J HOSP MED, V10, P256, DOI 10.1002/jhm.2313
   Palli C, 2017, STROKE, V48, P2583, DOI 10.1161/STROKEAHA.117.018157
   Park YH, 2015, J KOREAN ACAD NURS, V45, P1, DOI 10.4040/jkan.2015.45.1.1
   Perry L, 2001, DYSPHAGIA, V16, P7, DOI 10.1007/s004550000047
   Samia E. S. B., 2017, GLOBAL J OTOLARYNGOL, V9, P555766
   Shin JC, 2009, BRAIN NEUROREHABIL, V2, P146
   Smithard DG, 1997, DYSPHAGIA, V12, P188, DOI 10.1007/PL00009535
   Song WW, 2009, ANN REHABIL MED-ARM, V33, P704
   Sorensen RT, 2013, J NEUROSCI NURS, V45, P139, DOI 10.1097/JNN.0b013e31828a412c
   Trapl M, 2007, STROKE, V38, P2948, DOI 10.1161/STROKEAHA.107.483933
   Warnecke T, 2017, EUR J NEUROL, V24, P594, DOI 10.1111/ene.13251
NR 30
TC 7
Z9 9
U1 1
U2 17
PU PERGAMON-ELSEVIER SCIENCE LTD
PI OXFORD
PA THE BOULEVARD, LANGFORD LANE, KIDLINGTON, OXFORD OX5 1GB, ENGLAND
SN 0020-7489
EI 1873-491X
J9 INT J NURS STUD
JI Int. J. Nurs. Stud.
PD JUL
PY 2020
VL 107
AR 103588
DI 10.1016/j.ijnurstu.2020.103588
PG 10
WC Nursing
WE Science Citation Index Expanded (SCI-EXPANDED); Social Science Citation Index (SSCI)
SC Nursing
GA LZ5IC
UT WOS:000541256600013
PM 32408200
DA 2022-06-17
ER

PT J
AU Ding, CY
   Peng, L
   Lin, YX
   Yu, LH
   Wang, DL
   Kang, DZ
AF Ding, Chen-Yu
   Peng, Lei
   Lin, Yuan Xiang
   Yu, Liang-Hong
   Wang, Deng-Liang
   Kang, De-Zhi
TI Elevated Lactate Dehydrogenase Level Predicts Postoperative Pneumonia in
   Patients with Aneurysmal Subarachnoid Hemorrhage
SO WORLD NEUROSURGERY
LA English
DT Article
DE Aneurysmal subarachnoid hemorrhage; Lactate dehydrogenase; Postoperative
   pneumonia
ID DELAYED CEREBRAL-ISCHEMIA; ACQUIRED PNEUMONIA; COMPLICATIONS;
   RECOMMENDATIONS; INFECTIONS; ISOENZYMES; BIOMARKER; STROKE; BLOOD; RISK
AB BACKGROUND: Lactate dehydrogenase (LDH) is a nonspecific inflammatory biomarker and has been reported to be useful in predicting community-acquired pneumonia and Mycoplasma pneumoniae pneumonia. The connection between LDH level and postoperative pneumonia (POP) in patients with aneurysmal subarachnoid hemorrhage (aSAH) is still unclear. The aim of this study was to assess feasibility of predicting POP in patients with aSAH using LDH.
   METHODS: Admission serum LDH level was obtained in 647 patients with aSAH enrolled in a prospective observational study. The relationship between LDH level and POP was analyzed.
   RESULTS: POP occurred in 187 patients (28.90%). Patients with POP had significantly higher LDH levels than patients without POP (261.26 +/- 126.51 U/L vs. 189.00 +/- 69.20 U/L, P < 0.001). Multivariate analysis showed that LDH level remained a significant independent factor associated with POP in patients with aSAH, even after adjusting for possible confounding factors. Receiver operating characteristic curve analysis showed that LDH level had a sensitivity of 63.6% and a specificity of 71.3% for predicting POP based on best threshold of 203.5 U/L. There were additive interactions between elevated LDH level and World Federation of Neurosurgical Societies grade or mechanical ventilator use. When patients were classified by World Federation of Neurosurgical Societies grade or mechanical ventilator use, regardless of World Federation of Neurosurgical Societies grade (<III or >= III) or length of mechanical ventilator use (0-24 hours or >= 24 hours), the POP-free rate of patients with admission LDH >= 250 U/L was significantly worse compared with patients with LDH <250 U/L.
   CONCLUSIONS: LDH might be a helpful predictor of POP occurrence in patients with aSAH.
C1 [Ding, Chen-Yu; Peng, Lei; Lin, Yuan Xiang; Yu, Liang-Hong; Wang, Deng-Liang; Kang, De-Zhi] Fujian Med Univ, Dept Neurosurg, Affiliated Hosp 1, Fuzhou, Fujian, Peoples R China.
RP Kang, DZ (通讯作者)，Fujian Med Univ, Dept Neurosurg, Affiliated Hosp 1, Fuzhou, Fujian, Peoples R China.
EM kdz99988@vip.sina.com
FU Key Clinical Specialty Discipline Construction Program of Fujian
   Province, China; Fujian Provincial Major Project of Department of
   Science and Technology [2014YZ0003]
FX This study was supported by grants from the Key Clinical Specialty
   Discipline Construction Program of Fujian Province, China, and the
   Fujian Provincial Major Project of Department of Science and Technology
   (Grant No. 2014YZ0003).
CR Abecassis IJ, 2017, WORLD NEUROSURG, V105, P108, DOI 10.1016/j.wneu.2017.05.110
   Alaraj A, 2017, J CLIN NEUROSCI, V42, P66, DOI 10.1016/j.jocn.2017.03.049
   Breuer O, 2018, CHEST, V153, P172, DOI 10.1016/j.chest.2017.09.021
   Claassen J, 2001, STROKE, V32, P2012, DOI 10.1161/hs0901.095677
   Connolly ES, 2012, STROKE, V43, P1711, DOI 10.1161/STR.0b013e3182587839
   Dasenbrock HH, 2016, WORLD NEUROSURG, V88, P459, DOI 10.1016/j.wneu.2015.10.054
   Diringer MN, 2011, NEUROCRIT CARE, V15, P211, DOI 10.1007/s12028-011-9605-9
   Drent M, 1996, EUR RESPIR J, V9, P1736, DOI 10.1183/09031936.96.09081736
   Frontera JA, 2008, NEUROSURGERY, V62, P80, DOI 10.1227/01.NEU.0000311064.18368.EA
   Galea JP, 2017, STROKE, V48, P2958, DOI 10.1161/STROKEAHA.117.017777
   Gaspar P, 2014, INFECT IMMUN, V82, P5099, DOI 10.1128/IAI.02005-14
   Hilker R, 2003, STROKE, V34, P975, DOI 10.1161/01.STR.0000063373.70993.CD
   Kamp MA, 2017, TRANSL STROKE RES, V8, P206, DOI 10.1007/s12975-016-0513-3
   Laban KG, 2015, INT J STROKE, V10, P763, DOI 10.1111/ijs.12494
   Leone M, 2018, ANAESTH CRIT CARE PA, V37, P83, DOI 10.1016/j.accpm.2017.11.006
   Levine J, 2010, NEUROSURGERY, V66, P312, DOI 10.1227/01.NEU.0000363747.47587.6C
   Liu TY, 2018, PEDIATR NEONATOL, V59, P501, DOI 10.1016/j.pedneo.2017.12.008
   Lu AZ, 2015, RESP CARE, V60, P1469, DOI 10.4187/respcare.03920
   Sogame LCM, 2008, J NEUROSURG, V109, P222, DOI 10.3171/JNS/2008/109/8/0222
   Mura M, 2007, SHOCK, V28, P227, DOI 10.1097/SHK.0b013e318033e927
   Nam KW, 2018, STROKE, V49, P1886, DOI 10.1161/STROKEAHA.118.021228
   Radolf S, 2014, TRANSL STROKE RES, V5, P278, DOI 10.1007/s12975-013-0292-z
   Rass V, 2018, CRIT CARE MED, V46, pE1152, DOI 10.1097/CCM.0000000000003429
   Saraya T, 2018, RESPIR INVESTIG, V56, P320, DOI 10.1016/j.resinv.2018.03.001
   Sarrafzadeh A, 2011, STROKE, V42, P53, DOI 10.1161/STROKEAHA.110.594705
   Savardekar Amey, 2013, Surg Neurol Int, V4, P24, DOI 10.4103/2152-7806.107894
   Schertz M, 2016, PLOS ONE, V11, DOI 10.1371/journal.pone.0155945
   Smith CJ, 2015, STROKE, V46, P2335, DOI 10.1161/STROKEAHA.115.009617
   Tao RJ, 2018, J THORAC DIS, V10, P4387, DOI 10.21037/jtd.2018.06.33
   Taufique Z, 2016, NEUROSURGERY, V78, P256, DOI 10.1227/NEU.0000000000001042
   Zhang LM, 2018, SHOCK, V50, P421, DOI 10.1097/SHK.0000000000001095
   Zhao B, 2017, J NEUROSURG, V126, P1764, DOI 10.3171/2016.4.JNS152587
NR 32
TC 7
Z9 8
U1 0
U2 4
PU ELSEVIER SCIENCE INC
PI NEW YORK
PA STE 800, 230 PARK AVE, NEW YORK, NY 10169 USA
SN 1878-8750
EI 1878-8769
J9 WORLD NEUROSURG
JI World Neurosurg.
PD SEP
PY 2019
VL 129
BP E821
EP E830
DI 10.1016/j.wneu.2019.06.041
PG 10
WC Clinical Neurology; Surgery
WE Science Citation Index Expanded (SCI-EXPANDED)
SC Neurosciences & Neurology; Surgery
GA IR7GC
UT WOS:000481607900103
PM 31203058
DA 2022-06-17
ER

PT J
AU Chiu, EHH
   Liu, CS
   Tan, TY
   Chang, KC
AF Chiu, Elley H. H.
   Liu, Chin-San
   Tan, Teng-Yeow
   Chang, Ku-Chou
TI Venturi mask adjuvant oxygen therapy in severe acute ischemic stroke
SO ARCHIVES OF NEUROLOGY
LA English
DT Article
ID OBSTRUCTIVE SLEEP-APNEA; CEREBRAL INFARCTION; HYPERBARIC-OXYGEN; TRIAL;
   CARE
AB Background: The effect of oxygen therapy in acute ischemic stroke remains undetermined.
   Objective: To investigate the feasibility of eubaric hyperoxia therapy by Venturi mask (VM) in a group of patients who experienced a severe acute ischemic stroke.
   Design: Patients experiencing a first-ever large middle cerebral artery infarction were recruited within 48 hours after stroke. Patients were subdivided to undergo therapy with a VM with a fraction of inspired oxygen of 40% or with a nasal cannula. A large middle cerebral artery infarction was defined as a large low-attenuation area of more than one third of the middle cerebral artery territory on brain images. Stroke severity was evaluated by the National institutes of Health Stroke Scale.
   Results: Seventeen patients were enrolled in the VM group and 29 in the nasal cannula group. All the demographic and clinical characteristics were equally distributed initially. The mean initial National Institutes of Health Stroke Scale score was 20.5 and 18.9 in the VM and nasal cannula groups, respectively. Atrial fibrillation was found in 11 (65%) patients in the VM and 17 (59%) patients in the nasal cannula groups. The VM therapy was initiated within 13.7 (range, 3.0-41.5) hours after stroke and the duration was 132.9 (range, 48.0-168.5) hours. In-hospital mortality was 1 (6%) in the VM group and 7 (24%) in the nasal cannula group (P=.12). In the VM group, there were fewer incidences of fever (4 [24%] vs; 15 [52%]; P=.06), pneumonia (1 [6%] vs 6 [21%]; P=.18), and respiratory failure (3 [18%] vs 8 [28%]; P=.45), but a higher incidence of bedsores (3 [18%] vs 2 [7%]; P=.29).
   Conclusions: By using VM therapy with a fraction of inspired oxygen of 40%, there might be less mortality and comorbidities in treated patients who experienced a severe acute ischemic stroke. Further randomized confirmatory studies should explore the decreased mortality in patients who experience a severe acute ischemic stroke, especially in those with a large middle cerebral artery infarction who undergo VM therapy with a fraction of inspired oxygen of 40%.
C1 Chang Gung Univ, Kaohsiung Med Coll, Div Acupuncture, Dept Tradit Chinese Med, Taoyuan, Taiwan.
   Chang Gung Univ, Kaohsiung Med Coll, Dept Neurol, Chang Gung Mem Hosp, Taoyuan, Taiwan.
   Changhua Christian Hosp, Dept Neurol & Vasc, Changhua, Taiwan.
   Changhua Christian Hosp, Genome Res Ctr, Changhua, Taiwan.
   Chung Shan Med Univ, Dept Neurol, Taichung, Taiwan.
   Chung Shan Med Univ Hosp, Taichung, Taiwan.
RP Chang, KC (通讯作者)，Chang Gung Mem Hosp, Dept Neurol, 123 Taipei Rd, Kaohsiung 833, Taiwan.
EM kcchang@adm.cgmh.org.tw
CR BAMFORD J, 1991, LANCET, V337, P1521, DOI 10.1016/0140-6736(91)93206-O
   BRANSON RD, 1999, RESP CARE EQUIPMENT, P55
   Chang KC, 2003, STROKE, V34, pE219, DOI 10.1161/01.STR.0000095565.12945.18
   Chang KC, 2002, STROKE, V33, P2670, DOI 10.1161/01.STR.0000034396.68980.39
   Chavko M, 1996, FREE RADICAL BIO MED, V20, P973, DOI 10.1016/0891-5849(95)02181-7
   Dyken ME, 1996, STROKE, V27, P401, DOI 10.1161/01.STR.27.3.401
   Flynn EP, 2002, ANN NEUROL, V52, P566, DOI 10.1002/ana.10322
   Kammersgaard LP, 2000, STROKE, V31, P2251, DOI 10.1161/01.STR.31.9.2251
   Liu SM, 2004, J CEREBR BLOOD F MET, V24, P343, DOI 10.1097/01.WCB.0000110047.43905.01
   Ronning OM, 1999, STROKE, V30, P2033, DOI 10.1161/01.STR.30.10.2033
   Rusyniak DE, 2003, STROKE, V34, P571, DOI 10.1161/01.STR.0000050644.48393.D0
   Sacco S, 2005, EUR NEUROL, V53, P86, DOI 10.1159/000085502
   Sharma JC, 2001, STROKE, V32, P2206
   Singhal AB, 2005, STROKE, V36, P797, DOI 10.1161/01.STR.0000158914.66827.2e
   Singhal AB, 2002, NEUROLOGY, V58, P945, DOI 10.1212/WNL.58.6.945
   Tolias CM, 2004, J NEUROSURG, V101, P435, DOI 10.3171/jns.2004.101.3.0435
NR 16
TC 51
Z9 52
U1 0
U2 5
PU AMER MEDICAL ASSOC
PI CHICAGO
PA 330 N WABASH AVE, STE 39300, CHICAGO, IL 60611-5885 USA
SN 0003-9942
EI 1538-3687
J9 ARCH NEUROL-CHICAGO
JI Arch. Neurol.
PD MAY
PY 2006
VL 63
IS 5
BP 741
EP 744
DI 10.1001/archneur.63.5.741
PG 4
WC Clinical Neurology
WE Science Citation Index Expanded (SCI-EXPANDED)
SC Neurosciences & Neurology
GA 041XQ
UT WOS:000237490600014
PM 16682544
OA Bronze
DA 2022-06-17
ER

PT J
AU Smith, CJ
   Horne, M
   McCracken, G
   Young, D
   Clements, I
   Hulme, S
   Ardron, C
   Hamdy, S
   Vail, A
   Walls, A
   Tyrrell, PJ
AF Smith, Craig J.
   Horne, Maria
   McCracken, Giles
   Young, David
   Clements, Ian
   Hulme, Sharon
   Ardron, Claire
   Hamdy, Shaheen
   Vail, Andy
   Walls, Angus
   Tyrrell, Pippa J.
TI Development and feasibility testing of an oral hygiene intervention for
   stroke unit care
SO GERODONTOLOGY
LA English
DT Article
DE oral hygiene; complex intervention; stroke; education
ID COMPLEX INTERVENTIONS; ELDERLY-PEOPLE; PNEUMONIA; HEALTH; METAANALYSIS;
   DYSPHAGIA; DIAGNOSIS; QUALITY; TRIAL; TRACT
AB Objective: To develop an oral hygiene complex intervention and evaluate its feasibility in a single UK stroke centre.
   Background: Oral hygiene interventions might improve clinical outcomes after stroke but evidence-based practice is lacking.
   Materials and methods: We used a sequential mixed methods approach and developed an oral hygiene complex intervention comprising: (i) web-based education and 'hands-on' practical training for stroke unit nursing staff, (ii) a pragmatic oral hygiene protocol consisting of twice-daily powered (or manual if preferred) brushing with chlorhexidine gel (or non-foaming toothpaste) +/- denture care. We evaluated feasibility of (i) the staff education and training and (ii) the oral hygiene protocol in consenting inpatients with confirmed stroke, requiring assistance with at least one aspect of personal care.
   Results: The staff education and training were feasible, acceptable and raised knowledge and awareness. Several barriers to completing the education and training were identified. The oral hygiene protocol was feasible and well-tolerated. 22% of eligible patients screened declined participation in the study. Twenty-nine patients (median age = 78 year; National Institutes of Health Stroke Scale score = 8.5; 73% dentate) were recruited at a median of 7 days from stroke onset. 97% of participants chose the default chlorhexidine-based protocol; the remainder chose the non-foaming toothpaste-based protocol. The mouth hygiene protocol was administered as prescribed on 95% of occasions, over a median duration of 28 days. There were no adverse events attributed to the oral hygiene protocol.
   Conclusion: Our oral hygiene complex intervention was feasible in a single UK stroke centre. Further studies to optimise patient selection, model health economics and explore efficacy are now required.
C1 [Smith, Craig J.; Ardron, Claire; Tyrrell, Pippa J.] Salford Royal Fdn Trust, Greater Manchester Comprehens Stroke Ctr, Manchester Acad Hlth Sci Ctr, Salford, Lancs, England.
   [Smith, Craig J.; Hulme, Sharon; Tyrrell, Pippa J.] Univ Manchester, Stroke & Vasc Ctr, Inst Cardiovasc Sci, Manchester, Lancs, England.
   [Horne, Maria] Univ Bradford, Fac Hlth Studies, Sch Nursing, Bradford, W Yorkshire, England.
   [McCracken, Giles] Newcastle Univ, Sch Dent Sci, Newcastle Upon Tyne, Tyne & Wear, England.
   [Young, David] Greater Manchester Sch Dent Care Professionals MA, Salford, Lancs, England.
   [Clements, Ian] Salford Royal NHS Fdn Trust, Patient Carer & Publ Involvement Grp, North West Stroke Res Network, Salford, Lancs, England.
   [Hamdy, Shaheen] Univ Manchester, Ctr Gastrointestinal Sci, Inst Inflammat & Repair, Manchester, Lancs, England.
   [Vail, Andy] Univ Manchester, Ctr Biostat, Inst Populat Hlth, Manchester, Lancs, England.
   [Walls, Angus] Univ Edinburgh, Edinburgh Dent Inst, Edinburgh, Midlothian, Scotland.
RP Smith, CJ (通讯作者)，Salford Royal NHS Fdn Trust, Manchester Acad Hlth Sci Ctr, Room C238,Clin Sci Bldg, Salford, Lancs, England.
EM Craig.Smith-2@manchester.ac.uk
RI McCracken, Giles I/R-5302-2018; Horne, Maria/A-1893-2014; Hamdy,
   Shaheen/O-5039-2014
OI McCracken, Giles I/0000-0003-1793-7417; Horne,
   Maria/0000-0002-6153-8547; Hamdy, Shaheen/0000-0001-9640-7427; Smith,
   Craig/0000-0002-9078-9919; Vail, Andy/0000-0001-8274-2726; Tyrrell,
   Pippa/0000-0001-9609-1231
FU NIHR Collaboration in Leadership and Applied Health Research and Care
   (CLAHRC) for Greater Manchester
FX This study was funded by the NIHR Collaboration in Leadership and
   Applied Health Research and Care (CLAHRC) for Greater Manchester. The
   views expressed in this article are those of the authors and not
   necessarily those of the NHS, NIHR or the Department of Health. The
   powered toothbrushes were kindly provided by Philips Oral HealthCare
   Ltd. We are very grateful to the SRFT Comprehensive Stroke Network
   Research Practitioners for their assistance with patient screening,
   recruitment and study conduct. We also gratefully acknowledge the staff
   at MANDCP (Manchester School for Dental Care Professionals) for their
   assistance developing the web-based training resource and training, the
   nursing staff and healthcare assistants at SRFT for participating in the
   staff training and focus groups and Dr Marko de Jager (Philips Research)
   for his helpful comments on the manuscript.
CR Asai K, 2015, J DENT RES, V94, p52S, DOI 10.1177/0022034514559127
   Azarpazhooh A, 2006, J PERIODONTOL, V77, P1465, DOI 10.1902/jop.2006.060010
   Brady M, 2006, COCHRANE DB SYST REV, DOI 10.1002/14651858.CD003864.pub2
   Brady MC, 2011, TRIALS, V12, DOI 10.1186/1745-6215-12-168
   Craig P, 2008, BRIT MED J, V337, DOI 10.1136/bmj.a1655
   Dai RX, 2015, J DENT, V43, P171, DOI 10.1016/j.jdent.2014.06.005
   Dickinson H., 2001, CLIN EFF NURS, V5, P104, DOI [10.1054/cein.2001.0221, DOI 10.1054/CEIN.2001.0221]
   Fields LB, 2008, J NEUROSCI NURS, V40, P291, DOI 10.1097/01376517-200810000-00007
   Finlayson O, 2011, NEUROLOGY, V77, P1338, DOI 10.1212/WNL.0b013e31823152b1
   Frenkel H, 2001, COMMUNITY DENT ORAL, V29, P289, DOI 10.1034/j.1600-0528.2001.290408.x
   Gosney M, 2006, AGE AGEING, V35, P42, DOI 10.1093/ageing/afj019
   Horne M, 2015, J CLIN NURS, V24, P728, DOI 10.1111/jocn.12665
   Kalra L, 2015, LANCET, V386, P1835, DOI 10.1016/S0140-6736(15)00126-9
   Kim EK, 2014, YONSEI MED J, V55, P240, DOI 10.3349/ymj.2014.55.1.240
   Kishore AK, 2015, STROKE, V46, P1202, DOI 10.1161/STROKEAHA.114.007843
   Kwok C, 2015, J ORAL REHABIL, V42, P65, DOI 10.1111/joor.12229
   Lafon A, 2014, EUR J NEUROL, V21, P1155, DOI 10.1111/ene.12415
   Lam OL, 2013, ARCH PHYS MED REHAB, V94, P435, DOI 10.1016/j.apmr.2012.10.024
   Martino R, 2005, STROKE, V36, P2756, DOI 10.1161/01.STR.0000190056.76543.eb
   Mohler R, 2015, TRIALS, V16, DOI 10.1186/s13063-015-0709-y
   Paraskevas S, 2007, J PERIODONTOL, V78, P1011, DOI 10.1902/jop.2007.060339
   Ritchie J., 2003, QUALITATIVE RES PRAC
   Schillinger T, 2006, STROKE, V37, P2271, DOI 10.1161/01.STR.0000236495.82545.2e
   Schimmel M, 2011, GERODONTOLOGY, V28, P3, DOI 10.1111/j.1741-2358.2009.00330.x
   Seguin P, 2014, CRIT CARE MED, V42, P1, DOI 10.1097/CCM.0b013e3182a2770f
   Shi ZD, 2013, COCHRANE DB SYST REV, DOI 10.1002/14651858.CD008367.pub2
   Sjogren P, 2008, J AM GERIATR SOC, V56, P2124, DOI 10.1111/j.1532-5415.2008.01926.x
   Smith CJ, 2015, STROKE, V46, P2335, DOI 10.1161/STROKEAHA.115.009617
   Smith CJ, 2015, J AM HEART ASSOC, V4, DOI 10.1161/JAHA.114.001307
   Talbot Ana, 2005, Gerodontology, V22, P77, DOI 10.1111/j.1741-2358.2005.00049.x
   Tashakkori A., 2009, SAGE HDB APPL SOCIAL, V2nd, DOI [10.4135/9781483348858.n9, DOI 10.4135/9781483348858.N9]
   Yaacob M, 2014, COCHRANE DB SYST REV, DOI 10.1002/14651858.CD002281.pub3
NR 32
TC 4
Z9 4
U1 0
U2 18
PU WILEY
PI HOBOKEN
PA 111 RIVER ST, HOBOKEN 07030-5774, NJ USA
SN 0734-0664
EI 1741-2358
J9 GERODONTOLOGY
JI Gerodontology
PD MAR
PY 2017
VL 34
IS 1
BP 110
EP 120
DI 10.1111/ger.12232
PG 11
WC Dentistry, Oral Surgery & Medicine; Geriatrics & Gerontology
WE Science Citation Index Expanded (SCI-EXPANDED)
SC Dentistry, Oral Surgery & Medicine; Geriatrics & Gerontology
GA EL9OZ
UT WOS:000394951200014
PM 27198495
OA Green Submitted, Green Accepted, Green Published
DA 2022-06-17
ER

PT J
AU Li, YM
   Liu, XY
AF Li, You-Mei
   Liu, Xue-Yuan
TI Serum levels of procalcitonin and high sensitivity C-reactive protein
   are associated with long-term mortality in acute ischemic stroke
SO JOURNAL OF THE NEUROLOGICAL SCIENCES
LA English
DT Article
DE Procalcitonin; High sensitivity C-reactive protein; Acute ischemic
   stroke; Mortality; Chinese
ID INFLAMMATORY RESPONSE SYNDROME; CEREBRAL INFARCTION; PROGNOSTIC MARKER;
   CLASSIFICATION; LIPOPROTEIN; DYSFUNCTION; PNEUMONIA; SEVERITY; PREDICTS;
   SUBTYPE
AB Objective: The aim of this study is to assess the prognostic value of systemic inflammation, as measured by the inflammatory biomarkers PCT and Hs-CRP, to predict the long-term mortality in ischemic stroke patients.
   Methods: We prospectively studied 374 patients with ischemic stroke who were admitted within 24 h after the onset of symptoms. Serum levels of PCT, Hs-CRP and NIH stroke scale (NIHSS) were measured at the time of admission. Clinical follow-up was performed at 1 year. The prognostic value of PCT to predict the mortality within one year was compared with Hs-CRP, NIHSS and with other known outcome predictors.
   Results: In the 64 non-survival patients, serum PCT levels were significantly (P < 0.0001) higher compared with those in survival patients. Multivariate COX regression analysis showed that log-transformed PCT and Hs-CRP were independent mortality predictors with adjusted hazard ratio of 4.24 (95% confidence interval [CI], 2.42-6.30) and 15.37 (95% confidence interval [CI], 3.25-41.08). The area under the receiver operating characteristic curve of PCT and Hs-CRP were 0.89 (95% CI, 0.85-0.93) and 0.68 (95% CI, 0.59-0.77) for mortality, respectively.
   Conclusion: Serum levels of PCT and HS-CRP at admission were independent predictor of long-term mortality after ischemic stroke in a Chinese sample. (C) 2015 Elsevier B.V. All rights reserved.
C1 [Li, You-Mei] Tongji Univ, Yangpu Hosp, Dept Neurol, Sch Med, Shanghai 20090, Peoples R China.
   [Liu, Xue-Yuan] Tongji Univ, Dept Neurol, Shanghai Peoples Hosp 10, Shanghai 200072, Peoples R China.
RP Liu, XY (通讯作者)，301 RanchangZhong Rd, Shanghai 200072, Peoples R China.
EM ttz371@163.com
CR Adams HP, 1999, NEUROLOGY, V53, P126, DOI 10.1212/WNL.53.1.126
   ADAMS HP, 1993, STROKE, V24, P35, DOI 10.1161/01.STR.24.1.35
   BAMFORD J, 1991, LANCET, V337, P1521, DOI 10.1016/0140-6736(91)93206-O
   Bonita R, 2004, LANCET NEUROL, V3, P391, DOI 10.1016/S1474-4422(04)00800-2
   BROTT T, 1989, STROKE, V20, P871, DOI 10.1161/01.STR.20.7.871
   Castelli GP, 2004, CRIT CARE, V8, pR234, DOI 10.1186/cc2877
   Danesh J, 1998, JAMA-J AM MED ASSOC, V279, P1477, DOI 10.1001/jama.279.18.1477
   Elkind MSV, 2006, ARCH INTERN MED, V166, P2073, DOI 10.1001/archinte.166.19.2073
   Fluri F, 2012, PLOS ONE, V7, DOI 10.1371/journal.pone.0048309
   HATANO S, 1976, B WORLD HEALTH ORGAN, V54, P541
   Huang Y, 2012, CNS NEUROSCI THER, V18, P261, DOI 10.1111/j.1755-5949.2012.00296.x
   Katan M, 2014, STROKE S1, V45, pA54
   Luyt CE, 2005, AM J RESP CRIT CARE, V171, P48, DOI 10.1164/rccm.200406-746Oc
   Maruna P, 2000, PHYSIOL RES, V49, pS57
   McGrane S, 2011, CRIT CARE, V15, DOI 10.1186/cc10070
   Mimoz O, 1998, INTENS CARE MED, V24, P185, DOI 10.1007/s001340050543
   Qi AQ, 2015, FREE RADICAL BIO MED, V80, P129, DOI 10.1016/j.freeradbiomed.2014.12.021
   Sacco RL, 1998, NEUROLOGY, V50, pA327
   Sakr Y, 2008, INFECTION, V36, P396, DOI 10.1007/s15010-008-7374-Y
   Schiopu A, 2012, J INTERN MED, V272, P484, DOI 10.1111/j.1365-2796.2012.02548.x
   Schuetz P, 2011, EUR RESPIR J, V37, P384, DOI 10.1183/09031936.00035610
   Simon L, 2004, CLIN INFECT DIS, V39, P206, DOI 10.1086/421997
   Sims JR, 2009, NEUROLOGY, V72, P2104, DOI 10.1212/WNL.0b013e3181aa5329
   Slot KB, 2008, BRIT MED J, V336, P376, DOI 10.1136/bmj.39456.688333.BE
   Tu WJ, 2013, NEUROL RES, V35, P912, DOI 10.1179/1743132813Y.0000000228
   Vibo R, 2007, FREE RADICAL RES, V41, P282, DOI 10.1080/10715760601083235
   Wheeler AP, 1999, NEW ENGL J MED, V340, P207, DOI 10.1056/NEJM199901213400307
   Yoldas T, 2007, MEDIAT INFLAMM, V2007, DOI 10.1155/2007/15929
NR 28
TC 22
Z9 26
U1 1
U2 9
PU ELSEVIER SCIENCE BV
PI AMSTERDAM
PA PO BOX 211, 1000 AE AMSTERDAM, NETHERLANDS
SN 0022-510X
EI 1878-5883
J9 J NEUROL SCI
JI J. Neurol. Sci.
PD MAY 15
PY 2015
VL 352
IS 1-2
BP 68
EP 73
DI 10.1016/j.jns.2015.03.032
PG 6
WC Clinical Neurology; Neurosciences
WE Science Citation Index Expanded (SCI-EXPANDED)
SC Neurosciences & Neurology
GA CI8OF
UT WOS:000355030900012
PM 25868898
DA 2022-06-17
ER

PT J
AU Momosaki, R
   Yasunaga, H
   Matsui, H
   Horiguchi, H
   Fushimi, K
   Abo, M
AF Momosaki, Ryo
   Yasunaga, Hideo
   Matsui, Hiroki
   Horiguchi, Hiromasa
   Fushimi, Kiyohide
   Abo, Masahiro
TI Effect of Early Rehabilitation by Physical Therapists on In-hospital
   Mortality After Aspiration Pneumonia in the Elderly
SO ARCHIVES OF PHYSICAL MEDICINE AND REHABILITATION
LA English
DT Article
DE Hospital mortality; Pneumonia; aspiration; Rehabilitation
ID RANDOMIZED CONTROLLED-TRIALS; ISCHEMIC-STROKE; METAANALYSIS; VARIABLES;
   OUTCOMES; DISEASE; COHORT; JAPAN; RISK; UNIT
AB Objective: To clarify the effect of early rehabilitation by physical therapists on in-hospital mortality among elderly patients with aspiration pneumonia.
   Design: A retrospective cohort study.
   Setting: A total of 1161 acute-care hospitals across Japan.
   Participants: Consecutive patients (age, 70-100y) (N=68,584) from July 2010 to March 2012 in the Combination inpatient database with aspiration pneumonia on admission who underwent early physical (n=16,835) and who did not undergo rehabilitation administered by physical therapists (n=51,749).
   Interventions: Early rehabilitation was defined as physical rehabilitation administered by a physical therapist, initiated within 3 days of admission, and undertaken for at least 7 days.
   Main Outcome Measure: Thirty-day in-hospital mortality.
   Results: The 30-day in-hospital mortality rates were 5.1% and 7.1% in the early rehabilitation group and the control group, respectively. The multivariable logistic regression model showed that the early rehabilitation group had a significantly lower in-hospital mortality rate (odds ratio, .71; 95% confidence interval [CI], .64-.79; P<.001). Among patients without severe pneumonia, we found no significant difference in mortality rates between patients who underwent early rehabilitation and those who did not undergo rehabilitation by physical therapists. The instrumental variable analysis confirmed that early rehabilitation was associated with a reduced risk for in-hospital mortality (risk difference, -1.9%; 95% CI, -2.3% to -1.5%; P<.001; number needed to treat, 53 [95% CI, 43-67]).
   Conclusions: The data suggest that early rehabilitation by physical therapists was associated with a reduction in 30-day in-hospital mortality rates in elderly patients with severe aspiration pneumonia. (C) 2015 by the American Congress of Rehabilitation Medicine
C1 [Momosaki, Ryo; Abo, Masahiro] Jikei Univ, Sch Med, Dept Rehabil Med, Tokyo 1058461, Japan.
   [Momosaki, Ryo; Yasunaga, Hideo; Matsui, Hiroki] Univ Tokyo, Sch Publ Hlth, Dept Clin Epidemiol & Hlth Econ, Tokyo, Japan.
   [Horiguchi, Hiromasa] Natl Hosp Org Headquarters, Clin Res Ctr, Dept Clin Data Management & Res, Tokyo, Japan.
   [Fushimi, Kiyohide] Tokyo Med & Dent Univ, Sch Med, Dept Hlth Policy & Informat, Tokyo 113, Japan.
RP Momosaki, R (通讯作者)，Jikei Univ, Sch Med, Dept Rehabil Med, Minato Ku, 3-25-8 Nishi Shinbashi, Tokyo 1058461, Japan.
EM momosakiryo@gmail.com
RI Momosaki, Ryo/H-6486-2018
OI Momosaki, Ryo/0000-0003-3274-3952; Yasunaga, Hideo/0000-0002-6017-469X;
   Abo, Masahiro/0000-0001-6701-4974
FU Ministry of Health, Labour and Welfare, Japan [H25-Policy-010]
FX Supported by a Grant-in-aid from the Ministry of Health, Labour and
   Welfare, Japan (Research on Policy Planning and Evaluation grant no.
   H25-Policy-010).
CR Abizanda P, 2011, MATURITAS, V69, P273, DOI 10.1016/j.maturitas.2011.04.001
   Bachmann S, 2010, BMJ-BRIT MED J, V340, DOI 10.1136/bmj.c1718
   Bateman BT, 2013, BMJ-BRIT MED J, V347, DOI 10.1136/bmj.f5416
   Chang CY, 2013, STROKE, V44, P1182, DOI 10.1161/STROKEAHA.111.000663
   Covinsky KE, 2011, JAMA-J AM MED ASSOC, V306, P1782, DOI 10.1001/jama.2011.1556
   Fox MT, 2013, J AM GERIATR SOC, V61, P939, DOI 10.1111/jgs.12282
   Hubbard AE, 2010, EPIDEMIOLOGY, V21, P467, DOI 10.1097/EDE.0b013e3181caeb90
   Krumholz HM, 2013, NEW ENGL J MED, V368, P100, DOI 10.1056/NEJMp1212324
   Matsuda S, 2008, EUROHEALTH, V14, P27
   Matsui H, 2010, BMC HEALTH SERV RES, V10, DOI 10.1186/1472-6963-10-213
   Newhouse JP, 1998, ANNU REV PUBL HEALTH, V19, P17, DOI 10.1146/annurev.publhealth.19.1.17
   ONEIL MB, 1992, PHYS THER, V72, P596, DOI 10.1093/ptj/72.8.596
   Rassen JA, 2009, AM J EPIDEMIOL, V169, P273, DOI 10.1093/aje/kwn299
   Saltvedt I, 2002, J AM GERIATR SOC, V50, P792, DOI 10.1046/j.1532-5415.2002.50202.x
   Saposnik G, 2008, STROKE, V39, P2318, DOI 10.1161/STROKEAHA.107.510362
   Shindo Y, 2009, CHEST, V135, P633, DOI 10.1378/chest.08-1357
   Skull SA, 2008, EPIDEMIOL INFECT, V136, P232, DOI 10.1017/S0950268807008564
   Taylor RS, 2004, AM J MED, V116, P682, DOI 10.1016/j.amjmed.2004.01.009
   Teramoto S, 2008, J AM GERIATR SOC, V56, P577, DOI 10.1111/j.1532-5415.2008.01597.x
   ZuWallack RL, 2012, COPD, V9, P637, DOI 10.3109/15412555.2012.710668
NR 20
TC 37
Z9 37
U1 0
U2 10
PU W B SAUNDERS CO-ELSEVIER INC
PI PHILADELPHIA
PA 1600 JOHN F KENNEDY BOULEVARD, STE 1800, PHILADELPHIA, PA 19103-2899 USA
SN 0003-9993
EI 1532-821X
J9 ARCH PHYS MED REHAB
JI Arch. Phys. Med. Rehabil.
PD FEB
PY 2015
VL 96
IS 2
BP 205
EP 209
DI 10.1016/j.apmr.2014.09.014
PG 5
WC Rehabilitation; Sport Sciences
WE Science Citation Index Expanded (SCI-EXPANDED)
SC Rehabilitation; Sport Sciences
GA CA2QF
UT WOS:000348751800004
PM 25301440
DA 2022-06-17
ER

PT J
AU Robba, C
   Bonatti, G
   Battaglini, D
   Rocco, PRM
   Pelosi, P
AF Robba, Chiara
   Bonatti, Giulia
   Battaglini, Denise
   Rocco, Patricia R. M.
   Pelosi, Paolo
TI Mechanical ventilation in patients with acute ischaemic stroke: from
   pathophysiology to clinical practice
SO CRITICAL CARE
LA English
DT Review
DE Stroke; Brain injury; Mechanical ventilation; Brain-lung crosstalk;
   Intensive care unit
ID END-EXPIRATORY PRESSURE; RESPIRATORY-DISTRESS-SYNDROME; FIBEROPTIC
   ENDOSCOPIC EVALUATION; NORMOBARIC OXYGEN-THERAPY; CRITICALLY-ILL
   PATIENTS; TRAUMATIC BRAIN-INJURY; ACUTE LUNG INJURY; NONINVASIVE
   VENTILATION; INTRACRANIAL-PRESSURE; PROLONGED INTUBATION
AB Most patients with ischaemic stroke are managed on the ward or in specialty stroke units, but a significant number requires higher-acuity care and, consequently, admission to the intensive care unit. Mechanical ventilation is frequently performed in these patients due to swallowing dysfunction and airway or respiratory system compromise. Experimental studies have focused on stroke-induced immunosuppression and brain-lung crosstalk, leading to increased pulmonary damage and inflammation, as well as reduced alveolar macrophage phagocytic capability, which may increase the risk of infection. Pulmonary complications, such as respiratory failure, pneumonia, pleural effusions, acute respiratory distress syndrome, lung oedema, and pulmonary embolism from venous thromboembolism, are common and found to be among the major causes of death in this group of patients. Furthermore, over the past two decades, tracheostomy use has increased among stroke patients, who can have unique indications for this procedure-depending on the location and type of stroke-when compared to the general population. However, the optimal mechanical ventilator strategy remains unclear in this population. Although a high tidal volume (V-T) strategy has been used for many years, the latest evidence suggests that a protective ventilatory strategy (V-T = 6-8 mL/kg predicted body weight, positive end-expiratory pressure and rescue recruitment manoeuvres) may also have a role in brain-damaged patients, including those with stroke. The aim of this narrative review is to explore the pathophysiology of brain-lung interactions after acute ischaemic stroke and the management of mechanical ventilation in these patients.
C1 [Robba, Chiara; Bonatti, Giulia; Battaglini, Denise; Pelosi, Paolo] Univ Genoa, IRCCS Oncol & Neurosci, San Martino Policlin Hosp, Anesthesia & Intens Care, Largo Rosanna Benzi 15, I-16100 Genoa, Italy.
   [Bonatti, Giulia; Battaglini, Denise; Pelosi, Paolo] Univ Genoa, Dept Surg Sci & Integrated Diagnost, Genoa, Italy.
   [Rocco, Patricia R. M.] Univ Fed Rio de Janeiro, Lab Pulm Invest, Carlos Chagas Filho Inst Biophys, Rio De Janeiro, Brazil.
RP Robba, C (通讯作者)，Univ Genoa, IRCCS Oncol & Neurosci, San Martino Policlin Hosp, Anesthesia & Intens Care, Largo Rosanna Benzi 15, I-16100 Genoa, Italy.
EM kiarobba@gmail.com
RI Robba, Chiara/AAS-7421-2020; Battaglini, Denise/X-6446-2019; Rocco,
   Patricia/I-7460-2012; bonatti, giulia/AAD-4989-2022; Battaglini,
   Denise/AAD-2288-2021
OI Battaglini, Denise/0000-0002-6895-6442; Rocco,
   Patricia/0000-0003-1412-7136; , giulia/0000-0003-2290-7749; Pelosi,
   Paolo/0000-0001-5055-3023
CR Ajemian MS, 2001, ARCH SURG-CHICAGO, V136, P434, DOI 10.1001/archsurg.136.4.434
   Algera AG, 2018, TRIALS, V19, DOI 10.1186/s13063-018-2640-5
   Ali K, 2005, NEUROCRIT CARE, V3, P24, DOI 10.1385/NCC:3:1:024
   Ali K, 2013, PLOS ONE, V8, DOI [10.1371/journal.pone.0059274, 10.1371/journal.pone.0068161]
   Asehnoune K, 2018, CRIT CARE, V22, DOI 10.1186/s13054-018-1994-0
   Asehnoune K, 2017, ANESTHESIOLOGY, V127, P338, DOI 10.1097/ALN.0000000000001725
   Asehnoune K, 2017, INTENS CARE MED, V43, P957, DOI 10.1007/s00134-017-4764-6
   Backhaus R, 2015, NEUROL RES INT, V2015, DOI 10.1155/2015/696038
   Baillard C, 2006, AM J RESP CRIT CARE, V174, P171, DOI 10.1164/rccm.200509-1507OC
   Bein T, 2005, J TRAUMA, V58, P1294, DOI 10.1097/01.TA.0000173275.06947.5C
   Bickenbach J, 2009, ANESTH ANALG, V109, P847, DOI 10.1213/ane.0b013e3181ad5769
   Bosel J, 2017, STROKE, V48, P2638, DOI 10.1161/STROKEAHA.117.017794
   Bosel J, 2013, STROKE, V44, P21, DOI 10.1161/STROKEAHA.112.669895
   Borsellino B, 2016, EXPERT REV RESP MED, V10, P1123, DOI 10.1080/17476348.2017.1235976
   Brower RG, 2000, NEW ENGL J MED, V342, P1301, DOI 10.1056/nejm200005043421801
   Cabrini L, 2018, CRIT CARE, V22, DOI 10.1186/s13054-017-1927-3
   Carney N, 2017, NEUROSURGERY, V80, P6, DOI 10.1227/NEU.0000000000001432
   Chamorro A, 2012, NAT REV NEUROL, V8, P401, DOI 10.1038/nrneurol.2012.98
   Chiu EHH, 2006, ARCH NEUROL-CHICAGO, V63, P741, DOI 10.1001/archneur.63.5.741
   Chiumello D, 2003, CRIT CARE MED, V31, P2604, DOI 10.1097/01.CCM.0000089939.11032.36
   Cinotti R, 2018, ANN TRANSL MED, V6, DOI 10.21037/atm.2018.08.16
   Ding JY, 2018, NEUROL RES, V40, P433, DOI 10.1080/01616412.2018.1454091
   Donnan GA, 2008, LANCET, V371, P1612, DOI 10.1016/S0140-6736(08)60694-7
   Duan J, 2019, J CRIT CARE, V50, P77, DOI 10.1016/j.jcrc.2018.11.019
   Floyd TF, 2003, J APPL PHYSIOL, V95, P2453, DOI 10.1152/japplphysiol.00303.2003
   Frat JP, 2016, LANCET RESP MED, V4, P646, DOI 10.1016/S2213-2600(16)30093-5
   Fries M, 2005, ANESTHESIOLOGY, V102, P761, DOI 10.1097/00000542-200504000-00011
   GEORGIADIS D, 2001, STROKE, V26, P174
   Godet T, 2017, ANESTHESIOLOGY, V126, P104, DOI 10.1097/ALN.0000000000001379
   Hafner G, 2008, EUR ARCH OTO-RHINO-L, V265, P441, DOI 10.1007/s00405-007-0507-6
   Hannawi Y, 2013, CEREBROVASC DIS, V35, P430, DOI 10.1159/000350199
   Hegeman MA, 2009, CRIT CARE, V13, DOI 10.1186/cc8168
   Hoffmann S, 2017, J CEREBR BLOOD F MET, V37, P3671, DOI 10.1177/0271678X16671964
   Horan TC, 2008, AM J INFECT CONTROL, V36, P309, DOI 10.1016/j.ajic.2008.03.002
   Jaber S, 2019, CRIT CARE, V23, DOI 10.1186/s13054-019-2487-5
   Jeon SB, 2014, J NEUROL NEUROSUR PS, V85, P1301, DOI 10.1136/jnnp-2013-307314
   Johnson KG, 2010, J CLIN SLEEP MED, V6, P131
   King CS, 2010, RESP CARE, V55, P56
   Krishnamurthi RV, 2013, LANCET GLOB HEALTH, V1, pE259, DOI 10.1016/S2214-109X(13)70089-5
   Kutchak FM, 2015, J BRAS PNEUMOL, V41, P358, DOI 10.1590/S1806-37132015000004453
   Lowe GJ, 2006, CURR OPIN CRIT CARE, V12, P3, DOI 10.1097/01.ccx.0000198055.29600.4b
   Mascia L, 2005, INTENS CARE MED, V31, P373, DOI 10.1007/s00134-004-2491-2
   Mascia L, 2009, NEUROCRIT CARE, V11, P417, DOI 10.1007/s12028-009-9242-8
   Mazdeh Mehrdokht, 2015, Acta Med Iran, V53, P676
   Mazzeo AT, 2013, MINERVA ANESTESIOL, V79, P299
   McCann MR, 2020, J NEUROSURG, V132, P87, DOI 10.3171/2018.7.JNS181345
   McCredie V, 2017, NEUROCRIT CARE, V26, P14, DOI 10.1007/s12028-016-0297-z
   McCredie VA, 2017, ANN AM THORAC SOC, V14, P85, DOI 10.1513/AnnalsATS.201608-620OC
   Mosier JM, 2017, INTENS CARE MED, V43, P226, DOI 10.1007/s00134-016-4426-0
   Muench E, 2005, CRIT CARE MED, V33, P2367, DOI 10.1097/01.CCM.0000181732.37319.DF
   Nekludov M, 2006, ACTA ANAESTH SCAND, V50, P932, DOI 10.1111/j.1399-6576.2006.01099.x
   Nemer SN, 2011, J CRIT CARE, V26, P22, DOI 10.1016/j.jcrc.2010.04.015
   Nemer SN, 2015, J CRIT CARE, V30, P1263, DOI 10.1016/j.jcrc.2015.07.019
   Padma MV, 2010, ANN INDIAN ACAD NEUR, V13, P284, DOI 10.4103/0972-2327.74203
   Pelosi P, 2018, CRIT CARE, V22, DOI 10.1186/s13054-018-1991-3
   Pelosi P, 2011, CRIT CARE, V15, DOI 10.1186/cc10259
   Pelosi P, 2011, CRIT CARE MED, V39, P1482, DOI 10.1097/CCM.0b013e31821209a8
   Powers WJ, 2018, STROKE, V49, pE46, DOI 10.1161/STR.0000000000000158
   Prass K, 2003, J EXP MED, V198, P725, DOI 10.1084/jem.20021098
   Rajajee V, 2017, NEUROCRIT CARE, V27, pS4, DOI 10.1007/s12028-017-0451-2
   Rincon F, 2014, CRIT CARE MED, V42, P387, DOI 10.1097/CCM.0b013e3182a27732
   Robba C, 2015, NEUROCRIT CARE, V23, P419, DOI 10.1007/s12028-015-0163-4
   Roffe C, 2018, HEALTH TECHNOL ASSES, V22, P1, DOI 10.3310/hta22140
   Roffe C, 2017, JAMA-J AM MED ASSOC, V318, P1125, DOI 10.1001/jama.2017.11463
   Roffe C, 2011, PLOS ONE, V6, DOI 10.1371/journal.pone.0019113
   Ronning OM, 1999, STROKE, V30, P2033, DOI 10.1161/01.STR.30.10.2033
   Roth C, 2014, NEUROCRIT CARE, V21, P186, DOI 10.1007/s12028-014-0004-x
   Rowat AM, 2006, CEREBROVASC DIS, V21, P166, DOI 10.1159/000090528
   Samary CS, 2018, CRIT CARE, V22, DOI 10.1186/s13054-018-2164-0
   Samary CS, 2016, CRIT CARE, V20, DOI 10.1186/s13054-016-1573-1
   Savi A, 2012, J CRIT CARE, V27, DOI 10.1016/j.jcrc.2011.07.079
   Schefold JC, 2017, CRIT CARE MED, V45, P2061, DOI 10.1097/CCM.0000000000002765
   Schonenberger S, 2016, NEUROCRIT CARE, V25, P94, DOI 10.1007/s12028-015-0235-5
   Simonis FD, 2015, TRIALS, V16, DOI 10.1186/s13063-015-0759-1
   Singhal AB, 2005, STROKE, V36, P797, DOI 10.1161/01.STR.0000158914.66827.2e
   Singhal AB, 2007, STROKE, V38, P2851, DOI 10.1161/STROKEAHA.107.487280
   Smith CJ, 2015, J AM HEART ASSOC, V4, DOI 10.1161/JAHA.114.001307
   Steidl C, 2017, CEREBROVASC DIS, V44, P1, DOI 10.1159/000471892
   Stevens RD, 2011, INTENS CARE MED, V37, P1054, DOI 10.1007/s00134-011-2233-1
   Suntrup-Krueger S, 2019, STROKE, V50, P1981, DOI 10.1161/STROKEAHA.118.024643
   Szeder V, 2010, NEUROCRIT CARE, V13, P40, DOI 10.1007/s12028-010-9346-1
   Tejerina E, 2017, J CRIT CARE, V38, P341, DOI 10.1016/j.jcrc.2016.11.010
   Thelandersson A, 2006, ACTA ANAESTH SCAND, V50, P937, DOI 10.1111/j.1399-6576.2006.01037.x
   Tsai AS, 2019, BRAIN, V142, P978, DOI 10.1093/brain/awz022
   Wang SN, 2014, PLOS ONE, V9, DOI 10.1371/journal.pone.0112198
   Wendell LC, 2011, STROKE RES TREAT, V2011, DOI 10.4061/2011/248789
   Zapata-Arriaza E, 2018, J STROKE CEREBROVASC, V27, P673, DOI 10.1016/j.jstrokecerebrovasdis.2017.09.059
   Zhang XY, 2011, AM J EMERG MED, V29, P699, DOI 10.1016/j.ajem.2010.01.042
NR 88
TC 27
Z9 29
U1 0
U2 4
PU BMC
PI LONDON
PA CAMPUS, 4 CRINAN ST, LONDON N1 9XW, ENGLAND
SN 1466-609X
EI 1364-8535
J9 CRIT CARE
JI Crit. Care
PD DEC 2
PY 2019
VL 23
IS 1
AR 388
DI 10.1186/s13054-019-2662-8
PG 14
WC Critical Care Medicine
WE Science Citation Index Expanded (SCI-EXPANDED)
SC General & Internal Medicine
GA JU4BE
UT WOS:000501621600001
PM 31791375
OA Green Published, gold
DA 2022-06-17
ER

PT J
AU Ko, D
   Saleeba, C
   Sadiq, H
   Crawford, S
   Paul, T
   Shi, QM
   Wang, ZY
   Benjamin, EJ
   Walkey, AJ
   Lubitz, SA
   Kapoor, A
   McManus, D
AF Ko, Darae
   Saleeba, Connor
   Sadiq, Hammad
   Crawford, Sybil
   Paul, Tenes
   Shi, Qiming
   Wang, Ziyue
   Benjamin, Emelia J.
   Walkey, Allan J.
   Lubitz, Steven A.
   Kapoor, Alok
   McManus, David
TI Secondary Precipitants of Atrial Fibrillation and Anticoagulation
   Therapy
SO JOURNAL OF THE AMERICAN HEART ASSOCIATION
LA English
DT Article
DE anticoagulants; atrial fibrillation; ischemic stroke
ID LONG-TERM OUTCOMES; STROKE
AB Background Atrial fibrillation (AF) commonly occurs in the setting of acute conditions. We aimed to identify the acute conditions associated with secondary AF (AF precipitants) including pneumonia/sepsis, pneumothorax, respiratory failure, myocarditis, pericarditis, alcohol intoxication, thyrotoxicosis, cardiothoracic surgery, other surgery in patients with newly diagnosed AF and determine their association with subsequent oral anticoagulant use. Methods and Results We assembled a cohort of patients in the UMass Memorial Healthcare system with a new diagnosis of AF with and without AF precipitants. We used combinations of International Classification of Diseases, Tenth Revision (ICD-10) codes, Current Procedural Terminology codes, laboratory values, imaging reports, and physician notes including discharge summary texts to identify AF precipitants. We then manually reviewed the individual charts to validate presence of AF precipitants. The study sample consisted of 185 patients with and 172 patients without AF precipitants. Pneumonia/sepsis, myocardial infarction, respiratory failure, and cardiothoracic surgery were the most common precipitants identified. In multivariable analyses adjusting for age, sex, patient comorbidities, left atrial enlargement, left ventricular ejection fraction, and antiplatelet use, patients with AF precipitants were less likely to receive subsequent anticoagulation therapy at 30 days after the initial AF diagnosis (odds ratio, 0.31; 95% CI, 0.19-0.52). The association was persistent after excluding men with CHA(2)DS(2)-VASc score Conclusions Our study highlights lower usage of oral anticoagulant in secondary AF in contemporary clinical practice.
C1 [Ko, Darae; Benjamin, Emelia J.] Boston Univ, Sch Med, Sect Cardiovasc Med, 88 East Newton St, Boston, MA 02118 USA.
   [Walkey, Allan J.] Boston Univ, Sch Med, Ctr Pulm, Boston, MA 02118 USA.
   [Benjamin, Emelia J.] Boston Univ, Sch Publ Hlth, Dept Epidemiol, Boston, MA USA.
   [Walkey, Allan J.] Boston Univ, Sch Publ Hlth, Dept Hlth Law Policy & Management, Boston, MA USA.
   [Saleeba, Connor; Sadiq, Hammad; Paul, Tenes; Wang, Ziyue; Kapoor, Alok; McManus, David] UMass Med Sch, Dept Med, Worcester, MA USA.
   [Saleeba, Connor] UMass Med Sch, Grad Sch Nursing, Worcester, MA USA.
   [Shi, Qiming] UMass Med Sch, Ctr Clin & Translat Sci, Worcester, MA USA.
   [Lubitz, Steven A.] Massachusetts Gen Hosp, Cardiovasc Res Ctr, Boston, MA 02114 USA.
   [Lubitz, Steven A.] Massachusetts Gen Hosp, Cardiac Arrhythmia Serv, Boston, MA 02114 USA.
RP Ko, D (通讯作者)，Boston Univ, Sch Med, Sect Cardiovasc Med, 88 East Newton St, Boston, MA 02118 USA.
EM daraeko@bu.edu
RI Benjamin, Emelia/E-7103-2011
OI Benjamin, Emelia/0000-0003-4076-2336; Ko, Darae/0000-0002-1174-7535;
   Sadiq, Hammad/0000-0001-7351-8626
FU American College of Cardiology Foundation/Merck Research Fellowship in
   Cardiovascular Diseases and Cardiometabolic Disorders; National Heart,
   Lung, and Blood Institute [R01HL092577, R01 HL136660, R01 HL139751,
   R01HL137794]; American Heart Association AF Strategically Focused
   Research Network [18SFRN34110082, 18SFRN34250007]; American Heart
   Association Tobacco Regulation and Addiction Center [2U54HL120163];
   National Institutes of Health grant [1R01HL139731]; Boehringer Ingelheim
   [BIPI QIE2016001]
FX Dr Ko is supported by American College of Cardiology Foundation/Merck
   Research Fellowship in Cardiovascular Diseases and Cardiometabolic
   Disorders. Dr Benjamin is supported by the National Heart, Lung, and
   Blood Institute (R01HL092577), American Heart Association AF
   Strategically Focused Research Network (18SFRN34110082), and American
   Heart Association Tobacco Regulation and Addiction Center
   (2U54HL120163). Dr Walkey is supported by the National Heart, Lung, and
   Blood Institute (R01 HL136660 and R01 HL139751). Dr Lubitz is supported
   by a National Institutes of Health grant (1R01HL139731) and American
   Heart Association AF Strategically Focused Research Network
   (18SFRN34250007). Dr McManus is supported by the National Heart, Lung,
   and Blood Institute (R01HL137794). This work was supported by an
   investigator--initiated industry sponsored research award from
   Boehringer Ingelheim (BIPI QIE2016001). Boehringer Ingelheim
   Pharmaceuticals, Inc had no role in the design, analysis, or
   interpretation of the results in this study; Boehringer Ingelheim
   Pharmaceuticals, Inc was given the opportunity to review the manuscript
   for medical and scientific accuracy as it relates to Boehringer
   Ingelheim Pharmaceuticals, Inc substances, as well as intellectual
   property considerations.
CR Barnett AS, 2017, CIRC-ARRHYTHMIA ELEC, V10, DOI 10.1161/CIRCEP.117.005051
   Colilla S, 2013, AM J CARDIOL, V112, P1142, DOI 10.1016/j.amjcard.2013.05.063
   Fuster V, 2011, CIRCULATION, V123, pE269, DOI 10.1161/CIR.0b013e318214876d
   Gundlund A, 2019, BMJ OPEN, V9, DOI 10.1136/bmjopen-2018-028468
   January CT, 2014, CIRCULATION, V130, P2071, DOI 10.1161/CIR.0000000000000040
   January CT, 2014, CIRCULATION, V130, pE199, DOI [10.1161/CIR.0000000000000041, 10.1161/CIR.0000000000000142, 10.1016/j.jacc.2014.03.022, 10.1016/j.jacc.2014.03.021]
   Lang RM, 2015, EUR HEART J-CARD IMG, V16, P233, DOI 10.1093/ehjci/jev014
   Lin HJ, 1996, STROKE, V27, P1760, DOI 10.1161/01.STR.27.10.1760
   Lubitz SA, 2018, AM HEART J, V200, P24, DOI 10.1016/j.ahj.2018.03.003
   Lubitz SA, 2015, CIRCULATION, V131, P1648, DOI 10.1161/CIRCULATIONAHA.114.014058
   Marzec LN, 2017, J AM COLL CARDIOL, V69, P2475, DOI 10.1016/j.jacc.2017.03.540
   O'Donnell MJ, 2016, LANCET, V388, P761, DOI 10.1016/S0140-6736(16)30506-2
   Suissa L, 2009, STROKE, V40, P2866, DOI 10.1161/STROKEAHA.109.552679
   Walkey AJ, 2014, CHEST, V146, P1187, DOI 10.1378/chest.14-0003
   Wang EY, 2020, CIRC-ARRHYTHMIA ELEC, V13, DOI 10.1161/CIRCEP.119.007716
NR 15
TC 0
Z9 0
U1 0
U2 0
PU WILEY
PI HOBOKEN
PA 111 RIVER ST, HOBOKEN 07030-5774, NJ USA
EI 2047-9980
J9 J AM HEART ASSOC
JI J. Am. Heart Assoc.
PD NOV 2
PY 2021
VL 10
IS 21
AR e021746
DI 10.1161/JAHA.121.021746
PG 8
WC Cardiac & Cardiovascular Systems
WE Science Citation Index Expanded (SCI-EXPANDED)
SC Cardiovascular System & Cardiology
GA WQ2PD
UT WOS:000713661400021
PM 34668392
OA Green Published, gold
DA 2022-06-17
ER

PT J
AU Zhao, YQ
   Zhao, M
   Li, XM
   Ma, XC
   Zheng, QH
   Chen, XS
   Lin, YW
   Cai, YF
AF Zhao, Yuanqi
   Zhao, Min
   Li, Xiaomin
   Ma, Xiancong
   Zheng, Qinghao
   Chen, Xiaosheng
   Lin, Yinwing
   Cai, Yefeng
TI The Predictive Value of the Boston Acute Stroke Imaging Scale (BASIS) in
   Acute Ischemic Stroke Patients among Chinese Population
SO PLOS ONE
LA English
DT Article
ID MODIFIED-RANKIN-SCALE; OF-HEALTH STROKE; INTRACRANIAL ATHEROSCLEROSIS;
   ALBERTA STROKE; GLOBAL BURDEN; SCORE; OUTCOMES; REHABILITATION;
   PREVALENCE; OCCLUSION
AB Objective: Evaluate the predictive value of Boston Acute Stroke Imaging Scale (BASIS) in acute ischemic stroke in Chinese population.
   Methods: This was a retrospective study. 566 patients of acute ischemic stroke were classified as having a major stroke or minor stroke based on BASIS. We compared short-term outcome (death, occurrence of complications, admission to intensive care unit [ICU] or neurological intensive care unit [NICU]), long-term outcome (death, recurrence of stroke, myocardial infarction, modified Rankin scale) and economic index including in-hospital cost and length of hospitalization. Continuous variables were compared by using the Student t test or Kruskal-Wallis test. Categorical variables were tested with the Chisquare test. Cox regression analysis was applied to identify whether BASIS was the independent predictive variable of death.
   Results: During hospitalization, 9 patients (4.6%) died in major stroke group while no patients died in minor stroke group (p < 0.001), 12 patients in the major stroke group and 5 patients in minor stroke group were admitted to ICU/NICU (p=0.001). There were more complications (cerebral hernia, pneumonia, urinary tract infection) in major stroke group than minor stroke group (p < 0.05). Meanwhile, the average cost of hospitalization in major stroke group was 3,100 US$ and 1,740 US$ in minor stroke group (p < 0.001); the average length of stay in major and minor stroke group was 21.3 days and 17.3 days respectively (p < 0.001). Results of the follow-up showed that 52 patients (26.7%) died in major stroke group while 56 patients (15.1%) died in minor stroke group (P < 0.001). 62.2% of the patients in major stroke group and 80.4% of the patients in minor stroke group were able to live independently (P=0.002). The survival analysis showed that patients with major stroke had 80% higher of risk of death than patients with minor stroke even after adjusting traditional atherosclerotic factors and NIHSS at baseline (HR=1.8, 95% CI: 1.1-3.1).
   Conclusion: BASIS can predict in-hospital mortality, occurrence of complication, length of stay and hospitalization cost of the acute ischemic stroke patients and can also estimate the long term outcome (death and the dependency). BASIS could and should be used as a dichotomous stroke classification system in the daily practice.
C1 [Zhao, Yuanqi; Cai, Yefeng] Guangdong Prov Hosp Chinese Med, Dept Neurol, Guangzhou, Guangdong, Peoples R China.
   [Zhao, Min] Southern Med Univ, Natl Clin Res Ctr Kidney Dis, State Key Lab Organ Failure Res, Guangzhou, Guangdong, Peoples R China.
   [Li, Xiaomin] JiangmenWuyi Tradit Chinese Med Hosp, Dept Neurol, Jiangmen, Guangdong, Peoples R China.
   [Ma, Xiancong] Yue Bei Peoples Hosp, Dept Neurol, Shaoguan, Guangdong, Peoples R China.
   [Zheng, Qinghao] Meizhou Municipal Hosp Tradit Chinese Med, Dept Internal Med, Meizhou, Guangdong, Peoples R China.
   [Chen, Xiaosheng] Kang Mei Hosp, Dept Neurol, Jieyang, Guangdong, Peoples R China.
   [Lin, Yinwing] Chinese Univ Hong Kong, Kwong Wah Hosp, Chinese Med Clin Res & Serv Ctr, Dept Chinese Med, Hong Kong, Hong Kong, Peoples R China.
RP Cai, YF (通讯作者)，Guangdong Prov Hosp Chinese Med, Dept Neurol, Guangzhou, Guangdong, Peoples R China.
EM caiyefeng@126.com
OI zhao, yuanqi/0000-0003-1254-6732
FU Scientific Research Project of Public Welfare Industry, State
   Administration of Traditional Chinese Medicine of P. R. of China
   [200707004]; Finance Department of Guangdong Province [[2006] 143]
FX This work was supported by the Scientific Research Project of Public
   Welfare Industry, State Administration of Traditional Chinese Medicine
   of P. R. of China (No. 200707004); and the Finance Department of
   Guangdong Province (No. [2006] 143). The funders had no role in study
   design, data collection and analysis, decision to publish, or
   preparation of the manuscript.
CR Baird AE, 2001, LANCET, V357, P2095, DOI 10.1016/S0140-6736(00)05183-7
   Banks JL, 2007, STROKE, V38, P1091, DOI 10.1161/01.STR.0000258355.23810.c6
   Caplan LR, 2004, JAMA-J AM MED ASSOC, V292, P1883, DOI 10.1001/jama.292.15.1883
   Chang KC, 2002, STROKE, V33, P2670, DOI 10.1161/01.STR.0000034396.68980.39
   Cipriano LE, 2009, AM J NEURORADIOL, V30, P703, DOI 10.3174/ajnr.A1441
   Elwood D, 2009, PM&R, V1, P147, DOI 10.1016/j.pmrj.2008.10.010
   Ghandehari K, 2013, J RES MED SCI, V18, P906
   Gonzalez RG, 2012, PLOS ONE, V7, DOI 10.1371/journal.pone.0030352
   Heldner MR, 2013, STROKE, V44, P1153, DOI 10.1161/STROKEAHA.111.000604
   Hill MD, 2014, STROKE, V45, P444, DOI 10.1161/STROKEAHA.113.003580
   Huybrechts KF, 2008, CEREBROVASC DIS, V26, P381, DOI 10.1159/000151678
   Huybrechts KF, 2007, CURR MED RES OPIN, V23, P1627, DOI 10.1185/030079907X210444
   Linfante I, 2001, ARCH NEUROL-CHICAGO, V58, P621, DOI 10.1001/archneur.58.4.621
   Liu LP, 2011, STROKE, V42, P3651, DOI 10.1161/STROKEAHA.111.635755
   Liu XD, 2007, CLIN NEUROL NEUROSUR, V109, P571, DOI 10.1016/j.clineuro.2007.05.008
   Maas MB, 2009, STROKE, V40, P2988, DOI 10.1161/STROKEAHA.109.555664
   Mahoney FI, 1965, MD STATE MED J
   Merino JG, 2008, NAT CLIN PRACT NEURO, V4, P592, DOI 10.1038/ncpneuro0919
   Pexman JHW, 2001, AM J NEURORADIOL, V22, P1534
   Puetz V, 2008, INT J STROKE, V3, P230, DOI 10.1111/j.1747-4949.2008.00221.x
   Quinn TJ, 2009, INT J STROKE, V4, P200, DOI 10.1111/j.1747-4949.2009.00271.x
   Rockman CB, 2013, J VASC SURG, V57, P327, DOI 10.1016/j.jvs.2012.08.118
   Sato S, 2008, NEUROLOGY, V70, P2371, DOI 10.1212/01.wnl.0000304346.14354.0b
   Sillanpaa N, 2012, NEURORADIOLOGY, V54, P663, DOI 10.1007/s00234-011-0954-z
   Torres-Mozqueda F, 2008, AM J NEURORADIOL, V29, P1111, DOI 10.3174/ajnr.A1000
   Vora NA, 2011, STROKE, V42, P645, DOI 10.1161/STROKEAHA.110.596312
   Wade D T, 1988, Int Disabil Stud, V10, P64
   WADE DT, 1992, CURR OPIN NEUROL NEU, V5, P682
   Wang YJ, 2014, STROKE, V45, P663, DOI 10.1161/STROKEAHA.113.003508
   Wong LKS, 2006, INT J STROKE, V1, P158, DOI 10.1111/j.1747-4949.2006.00045.x
   Xu GL, 2007, CEREBROVASC DIS, V23, P117, DOI 10.1159/000097047
   Yang GH, 2013, LANCET, V381, P1987, DOI 10.1016/S0140-6736(13)61097-1
NR 32
TC 6
Z9 6
U1 0
U2 8
PU PUBLIC LIBRARY SCIENCE
PI SAN FRANCISCO
PA 1160 BATTERY STREET, STE 100, SAN FRANCISCO, CA 94111 USA
SN 1932-6203
J9 PLOS ONE
JI PLoS One
PD DEC 22
PY 2014
VL 9
IS 12
AR e113967
DI 10.1371/journal.pone.0113967
PG 11
WC Multidisciplinary Sciences
WE Science Citation Index Expanded (SCI-EXPANDED)
SC Science & Technology - Other Topics
GA CA3ZY
UT WOS:000348845100006
PM 25531102
OA gold, Green Submitted, Green Published
DA 2022-06-17
ER

PT J
AU Bosel, J
   Schiller, P
   Hacke, W
   Steiner, T
AF Boesel, Julian
   Schiller, Petra
   Hacke, Werner
   Steiner, Thorsten
TI Benefits of early tracheostomy in ventilated stroke patients? Current
   evidence and study protocol of the randomized pilot trial SETPOINT
   (Stroke-related Early Tracheostomy vs. Prolonged Orotracheal Intubation
   in Neurocritical care Trial)
SO INTERNATIONAL JOURNAL OF STROKE
LA English
DT Article
DE acute ischemic stroke; intracerebral hemorrhage; subarachnoid
   hemorrhage; neurocritical care; stroke airway management; tracheostomy
ID CRITICALLY-ILL PATIENTS; MECHANICAL VENTILATION; PERCUTANEOUS
   TRACHEOSTOMY; ENDOTRACHEAL INTUBATION; ISCHEMIC-STROKE; TRACHEOTOMY;
   PREDICTORS; SURVIVAL; PROGNOSIS; IMPROVE
AB Rationale Ventilated intensive care patients with ischemic or hemorrhagic strokes have a poor prognosis. Early tracheostomy has led to advantages in selected groups of non-cerebrovascular intensive care patients, including shorter ventilation time, shorter intensive care unit length of stay, and reduced complications. It is completely unclear whether ventilated stroke patients might benefit from early tracheostomy, too.
   Aim Stroke-related Early Tracheostomy vs. Prolonged Orotracheal Intubation in Neurocritical care Trial (SETPOINT) is a pilot trial aiming to investigate the safety, feasibility, and potential benefits of early tracheostomy vs. prolonged intubation (and possibly late tracheostomy) in patients with severe ischemic stroke, intracerebral hemorrhage, or subarachnoid hemorrhage. The primary objective is to compare early tracheostomy and prolonged intubation with respect to the intensive care unit - length of stay and the time until the start of rehabilitation in these patients.
   Design SETPOINT is a prospective, randomized, controlled, outcome observer-blinded, monocenter trial. Patients with severe ischemic stroke, intracerebral or subarachnoid hemorrhage requiring intubation and ventilation are eligible. After passing predefined criteria, enrolled patients are randomized to either percutaneous tracheostomy within the first three-days from intubation or to weaning/extubation attempts or percutaneous tracheostomy between days 7 and 14 from intubation (n = 30 per group).
   Study outcomes The primary end-point is the intensive care unit length of stay. Secondary end-points are functional outcome and mortality at discharge and after six-months, duration to transferability, duration of ventilation, duration and quality of weaning from respirator, need of analgesia and sedation, procedure-related complications, frequency of pneumonia and sepsis, and costs of treatment.
   Discussion To clarify the potential benefit of early tracheostomy in critical care ventilated stroke patients, a randomized multicenter trial in a larger patient population is clearly needed. If this monocentric pilot gives promising safety, feasibility, and benefit results, such a multicenter trial will be planned. The results will have a relevant direct impact on the critical care of stroke.
C1 [Boesel, Julian; Hacke, Werner; Steiner, Thorsten] Heidelberg Univ, Dept Neurol, D-69120 Heidelberg, Germany.
   [Schiller, Petra] Heidelberg Univ, Inst Med Biometry & Informat, D-69120 Heidelberg, Germany.
RP Bosel, J (通讯作者)，Heidelberg Univ, Dept Neurol, Neuenheimer Feld 400, D-69120 Heidelberg, Germany.
EM julian.boesel@med.uni-heidelberg.de
RI Hacke, Werner/ABE-8661-2020; Steiner, Thorsten/L-2868-2018; Steiner,
   Thorsten/A-7391-2014
OI Steiner, Thorsten/0000-0002-5080-8222; 
CR Arabi Y, 2004, CRIT CARE, V8, pR347, DOI 10.1186/cc2924
   Armstrong PA, 1998, SURGERY, V124, P763, DOI 10.1067/msy.1998.91224
   Berrouschot J, 2000, CRIT CARE MED, V28, P2956, DOI 10.1097/00003246-200008000-00045
   Blot F, 2008, INTENS CARE MED, V34, P1779, DOI 10.1007/s00134-008-1195-4
   BODMANN KF, 2003, CHEMOTHER J, V12, P33
   BONE RC, 1992, CRIT CARE MED, V20, P864, DOI 10.1097/00003246-199206000-00025
   Bouderka MA, 2004, J TRAUMA, V57, P251, DOI 10.1097/01.TA.0000087646.68382.9A
   Bushnell CD, 1999, NEUROLOGY, V52, P1374, DOI 10.1212/WNL.52.7.1374
   CIAGLIA P, 1985, CHEST, V87, P715, DOI 10.1378/chest.87.6.715
   Clec'h C, 2007, CRIT CARE MED, V35, P132, DOI 10.1097/01.CCM.0000251134.96055.A6
   DUNHAM CM, 1984, J TRAUMA, V24, P120, DOI 10.1097/00005373-198402000-00005
   Durbin CG, 2010, RESP CARE, V55, P1056
   Fantoni A, 1997, INTENS CARE MED, V23, P386, DOI 10.1007/s001340050345
   Griffiths J, 2005, BMJ-BRIT MED J, V330, P1
   GRIGGS WM, 1990, SURG GYNECOL OBSTET, V170, P543
   Gujjar AR, 1998, NEUROLOGY, V51, P447, DOI 10.1212/WNL.51.2.447
   Hsu CL, 2005, CRIT CARE, V9, pR46, DOI 10.1186/cc3018
   Huttner HB, 2006, CEREBROVASC DIS, V21, P159, DOI 10.1159/000090527
   Jeng JS, 2008, J NEUROL SCI, V270, P60, DOI 10.1016/j.jns.2008.01.015
   Kluger Y, 1996, Eur J Emerg Med, V3, P95, DOI 10.1097/00063110-199606000-00007
   Kocaeli H, 2008, ACTA NEUROCHIR, V150, P1263, DOI 10.1007/s00701-008-0153-9
   Koh WY, 1997, ANAESTH INTENS CARE, V25, P365, DOI 10.1177/0310057X9702500407
   Kollef MH, 1999, CRIT CARE MED, V27, P1714, DOI 10.1097/00003246-199909000-00003
   LESNIK I, 1992, AM SURGEON, V58, P346
   Lessire H, 1996, INTENS CARE MED, V22, P174, DOI 10.1007/BF01720727
   MacIntyre N, 2007, CHEST, V132, P1049, DOI 10.1378/chest.06-2862
   MacIntyre NR, 2001, CHEST, V120, p375S, DOI 10.1378/chest.120.6_suppl.375S
   Mallick A, 2010, EUR J ANAESTH, V27, P676, DOI 10.1097/EJA.0b013e32833b1ba0
   Navarrete-Navarro P, 2003, INTENS CARE MED, V29, P1237, DOI 10.1007/s00134-003-1755-6
   Pinheiro BD, 2010, J BRAS PNEUMOL, V36, P84, DOI 10.1590/S1806-37132010000100014
   Qureshi AI, 2000, CRIT CARE MED, V28, P1383, DOI 10.1097/00003246-200005000-00020
   Rabinstein AA, 2004, CEREBROVASC DIS, V18, P325, DOI 10.1159/000080771
   RODRIGUEZ JL, 1990, SURGERY, V108, P655
   Rumbak MJ, 2004, CRIT CARE MED, V32, P1689, DOI 10.1097/01.CCM.0000134835.05161.B6
   Saffle JR, 2002, J BURN CARE REHABIL, V23, P431, DOI 10.1097/00004630-200211000-00009
   Santoli F, 2001, INTENS CARE MED, V27, P1141, DOI 10.1007/s001340100998
   Scales DC, 2008, CRIT CARE MED, V36, P2547, DOI 10.1097/CCM.0b013e31818444a5
   Seder DB, 2009, NEUROCRIT CARE, V10, P264, DOI 10.1007/s12028-008-9174-8
   Seneff MG, 1996, CHEST, V110, P469, DOI 10.1378/chest.110.2.469
   Steiner T, 1997, STROKE, V28, P711, DOI 10.1161/01.STR.28.4.711
   Szeder V, 2010, NEUROCRIT CARE, V13, P40, DOI 10.1007/s12028-010-9346-1
   Terragni PP, 2010, JAMA-J AM MED ASSOC, V303, P1483, DOI 10.1001/jama.2010.447
   *TRACM, TRACH MAN CRIT CAR
   van der Lely AJWJ, 2006, RESP CARE, V51, P1408
   Wijdicks EFM, 1997, MAYO CLIN PROC, V72, P210, DOI 10.4065/72.3.210
   Zagli G, 2010, J TRAUMA, V68, P367, DOI 10.1097/TA.0b013e3181a601b3
NR 46
TC 22
Z9 25
U1 0
U2 5
PU SAGE PUBLICATIONS LTD
PI LONDON
PA 1 OLIVERS YARD, 55 CITY ROAD, LONDON EC1Y 1SP, ENGLAND
SN 1747-4930
EI 1747-4949
J9 INT J STROKE
JI Int. J. Stroke
PD FEB
PY 2012
VL 7
IS 2
BP 173
EP 182
DI 10.1111/j.1747-4949.2011.00703.x
PG 10
WC Clinical Neurology; Peripheral Vascular Disease
WE Science Citation Index Expanded (SCI-EXPANDED)
SC Neurosciences & Neurology; Cardiovascular System & Cardiology
GA 879MS
UT WOS:000299334600014
PM 22264372
DA 2022-06-17
ER

PT J
AU Cheng, CA
   Cheng, CG
   Lin, HC
   Lee, JT
   Lin, HC
   Cheng, CC
   Chien, WC
   Chiu, HW
AF Cheng, C. -A.
   Cheng, C. -G.
   Lin, H. -C.
   Lee, J. -T.
   Lin, H. -C.
   Cheng, C. -C.
   Chien, W. -C.
   Chiu, H. -W.
TI New-onset atrial fibrillation-related ischemic stroke occurring after
   hospital discharge in septicemia survivors
SO QJM-AN INTERNATIONAL JOURNAL OF MEDICINE
LA English
DT Article
ID MYOCARDIAL-INFARCTION; PLATELET ACTIVATION; ACUTE INFECTION; SEVERE
   SEPSIS; RISK-FACTORS; POPULATION; MORTALITY; OUTCOMES; PNEUMONIA; TAIWAN
AB Background: Sepsis will induce stroke, new-onset atrial fibrillation (AF) increase ischemic stroke (IS) in in-hospitalization and long-term period after sepsis. Physicians must alert this condition and given suitable treatment.
   Aim: The associated of IS and new-onset AF in septicemia survivors after discharge have to be evaluated.
   Design: The inpatient data was used of the Taiwan National Health Insurance Database (NHIRD) in 2010. We identified patients suffered their first occurrence of septicemia (International Classification of Disease, Ninth Revision, Clinical Modification [ICD-9-CM] is 038, 003.1, 036.1) and excluded less than 18 years old. Patients had AF (ICD-9-CM to 427.3 x) during the same admission or after septicemia hospitalization discharged were defined as new-onset AF. The outcome was IS happened after septicemia discharge (ICD-9-CM as 433-437).
   Methods: The factors related to IS after septicemia survival were established using multivariate logistic regression with forward stepwise selection.
   Results: There were 1286 new-onset AF and 1026 IS happened after septicemia discharge. The crude odds ratio (OR) were 3.88 (95% confidence interval [C.I.]: 1.69-8.89) and 1.62 (95% C.I.: 1.14-2.3) in middle-aged and elderly septicemia survivors with new-onset AF induced IS. The risk of IS after septicemia survivors was noticed adjusted OR 1.74 (95% C.I.: 1.26-2.41) for new-onset AF.
   Conclusion: The middle-aged and elderly septicemia survivors suffered from new-onset AF had increased incidence of IS within three months. New-onset AF was a mediator factor of IS in septicemia survivors of Asian population.
C1 [Cheng, C. -A.; Lee, J. -T.; Lin, H. -C.] Tri Serv Gen Hosp, Dept Neurol, Natl Def Med Ctr, Taipei, Taiwan.
   [Cheng, C. -A.; Chiu, H. -W.] Taipei Med Univ, Grad Inst Biomed Informat, Taipei, Taiwan.
   [Cheng, C. -G.] Armed Taoyuan Gen Hosp, Dept Emergency, Taoyuan, Taiwan.
   [Cheng, C. -G.] Taipei Med Univ, Wan Fang Hosp, Dept Emergency & Crit Med, Taipei, Taiwan.
   [Lin, H. -C.] Tri Serv Gen Hosp, Dept Otolaryngol Head & Neck Surg, Natl Def Med Ctr, Taipei, Taiwan.
   [Cheng, C. -C.] Tri Serv Gen Hosp, Dept Cardiol, Natl Def Med Ctr, Taipei, Taiwan.
   [Chien, W. -C.] Tri Serv Gen Hosp, Dept Med Res, Natl Def Med Ctr, 7115R,325,Sect 2,Cheng Kung Rd, Taipei 11490, Taiwan.
   [Chien, W. -C.] Natl Def Med Ctr, Sch Publ Hlth, Taipei, Taiwan.
RP Chien, WC (通讯作者)，Tri Serv Gen Hosp, Dept Med Res, Natl Def Med Ctr, 7115R,325,Sect 2,Cheng Kung Rd, Taipei 11490, Taiwan.
EM chienwu@ndmctsgh.edu.tw
RI LIN, HUI-CHEN/AAA-8973-2021
OI Cheng, Chun-An/0000-0002-0380-7286; Chiu, Hung-Wen/0000-0001-6919-8199;
   Lin, Hui-Chen/0000-0001-8074-8884
FU Ministry of Science and Technology, Republic of China [MOST
   105-2221-E-038-008]; Tri-Service General Hospital [TSGH-C105-003,
   TSGH-C106-002]
FX The authors thank Ministry of Science and Technology, Republic of China
   (MOST 105-2221-E-038-008) and Tri-Service General Hospital
   (TSGH-C105-003, TSGH-C106-002) for the support.
CR [Anonymous], 2016, NATL HLTH INSURANCE
   Christian SA, 2008, J CRIT CARE, V23, P532, DOI 10.1016/j.jcrc.2007.09.005
   Corrales-Medina VF, 2015, JAMA-J AM MED ASSOC, V313, P264, DOI 10.1001/jama.2014.18229
   Dalager-Pedersen M, 2014, CIRCULATION, V129, P1387, DOI 10.1161/CIRCULATIONAHA.113.006699
   de Groot B, 2016, BMJ OPEN, V6, DOI 10.1136/bmjopen-2015-009598
   Eisen DP, 2012, CRIT CARE MED, V40, P1761, DOI 10.1097/CCM.0b013e318246b9df
   Elkind MSV, 2011, STROKE, V42, P1851, DOI 10.1161/STROKEAHA.110.608588
   Emsley HC, 2008, LANCET NEUROL, V7, P341, DOI 10.1016/S1474-4422(08)70061-9
   Falcone M, 2015, J AM HEART ASSOC, V4, DOI 10.1161/JAHA.114.001595
   Gomez-Outes A, 2016, BRIT J CLIN PHARMACO, V82, P633, DOI 10.1111/bcp.13005
   Hsieh FI, 2010, CIRCULATION, V122, P1116, DOI 10.1161/CIRCULATIONAHA.110.936526
   Iwashyna TJ, 2012, J AM GERIATR SOC, V60, P1070, DOI 10.1111/j.1532-5415.2012.03989.x
   Kopterides P, 2009, CLIN MICROBIOL INFEC, V15, P325, DOI 10.1111/j.1469-0691.2009.02750.x
   Kreutz RP, 2007, BLOOD COAGUL FIBRIN, V18, P713, DOI 10.1097/MBC.0b013e328201c77e
   Kuipers S, 2014, CRIT CARE, V18, DOI 10.1186/s13054-014-0688-5
   Lee JT, 2014, PLOS ONE, V9, DOI 10.1371/journal.pone.0089386
   Morelli A, 2013, JAMA-J AM MED ASSOC, V310, P1683, DOI 10.1001/jama.2013.278477
   O'Donnell MJ, 2010, LANCET, V376, P112, DOI 10.1016/S0140-6736(10)60834-3
   Ou SM, 2016, AM J RESP CRIT CARE, V194, P209, DOI 10.1164/rccm.201510-2023OC
   Santos-Gallego CG, 2014, J AM COLL CARDIOL, V64, P1926, DOI 10.1016/j.jacc.2014.08.023
   Schwartz A, 2015, J CRIT CARE MED, V1, P140, DOI 10.1515/jccm-2015-0027
   Shen HN, 2010, CHEST, V138, P298, DOI 10.1378/chest.09-2205
   Smeeth L, 2004, NEW ENGL J MED, V351, P2611, DOI 10.1056/NEJMoa041747
   Tsai CF, 2015, INT J STROKE, V10, P485, DOI 10.1111/ijs.12508
   Walkey AJ, 2014, CHEST, V146, P1187, DOI 10.1378/chest.14-0003
   Walkey AJ, 2014, CIRCULATION, V129, P1375, DOI 10.1161/CIRCULATIONAHA.114.008712
   Walkey AJ, 2011, JAMA-J AM MED ASSOC, V306, P2248, DOI 10.1001/jama.2011.1615
   Werdan K, 2009, CAN J PHYSIOL PHARM, V87, P266, DOI 10.1139/Y09-012
NR 28
TC 15
Z9 15
U1 0
U2 4
PU OXFORD UNIV PRESS
PI OXFORD
PA GREAT CLARENDON ST, OXFORD OX2 6DP, ENGLAND
SN 1460-2725
EI 1460-2393
J9 QJM-INT J MED
JI QJM-An Int. J. Med.
PD JUL
PY 2017
VL 110
IS 7
BP 447
EP 452
DI 10.1093/qjmed/hcx025
PG 6
WC Medicine, General & Internal
WE Science Citation Index Expanded (SCI-EXPANDED)
SC General & Internal Medicine
GA FA8KH
UT WOS:000405694400009
PM 28158768
OA Bronze
DA 2022-06-17
ER

PT J
AU Reid, JM
   Dai, DW
   Gubitz, GJ
   Kapral, MK
   Christian, C
   Phillips, SJ
AF Reid, John M.
   Dai, Dingwei
   Gubitz, Gord J.
   Kapral, Moira K.
   Christian, Christine
   Phillips, Stephen J.
TI Gender differences in stroke examined in a 10-year cohort of patients
   admitted to a Canadian teaching hospital
SO STROKE
LA English
DT Article
DE gender; outcomes research; stroke; tissue plasminogen activator
ID TISSUE-PLASMINOGEN ACTIVATOR; ACUTE ISCHEMIC-STROKE; SEX-DIFFERENCES;
   MORTALITY-RATES; CLINICAL-TRIALS; THROMBOLYSIS; SUBTYPES; REGISTRY;
   CARE; MANAGEMENT
AB Background and Purpose - Studies suggest that women with stroke are investigated less aggressively and receive tissue plasminogen activator less frequently than men. We tested whether gender differences in the investigation, treatment, and outcome of stroke are due to confounding factors.
   Methods - Gender differences in the use of investigations, trial enrollment, treatment with intravenous tissue plasminogen activator, and in-hospital outcomes were examined in data from our prospective registry using multivariate analysis to adjust for age, prestroke functional status, stroke subtype and severity, and atrial fibrillation.
   Results - Of 2725 consecutive hospitalized patients (1996 to 2006), 88% had ischemic stroke and 48% were women. Women were older ( median age, 77 versus 70 years), had more severe strokes, and were less likely to be independent prestroke (78% versus 87%) compared with men (all P < 0.001). The proportion of women, but not men, aged >= 80 years, increased significantly between 1996 to 1997 and 2005 to 2006. After adjustment for confounding, women were less likely to have infratentorial strokes (OR, 0.78; 95% CI, 0.62 to 0.97), be able to walk unaided on admission (OR, 0.69; 95% CI, 0.54 to 0.87), be treated with tissue plasminogen activator (OR, 0.51; 95% CI, 0.35 to 0.72), experience pneumonia (OR, 0.38; 95% CI, 0.26 to 0.55), achieve a discharge Barthel Index of >= 95 (OR, 0.75; 95% CI, 0.61 to 0.94, and were more likely to experience a urinary tract infection (OR, 2.06; 95% CI, 1.61 to 2.64). There was no gender difference in adjusted use of investigations.
   Conclusion - The majority of the gender differences in stroke were explained by confounding. More research is required to understand gender differences in stroke pathophysiology and the utilization of thrombolytic therapy.
C1 [Reid, John M.] So Gen Hosp, Inst Neurol Sci, Glasgow G51 4TF, Lanark, Scotland.
   [Dai, Dingwei] HlthCore Inc, Wilmington, DE USA.
   [Gubitz, Gord J.; Christian, Christine; Phillips, Stephen J.] Dalhousie Univ, Queen Elizabeth II Hlth Sci Ctr, Fac Med, Div Neurol, Halifax, NS, Canada.
   [Kapral, Moira K.] Univ Toronto, Fac Med, Toronto, ON, Canada.
   Univ Hlth Network, Div Gen Internal Med & Clin Epidemiol, Toronto, ON, Canada.
   Univ Hlth Network, Woman Hlth Program, Toronto, ON, Canada.
   Inst Clin Evaluat Sci, Toronto, ON, Canada.
RP Reid, JM (通讯作者)，So Gen Hosp, Inst Neurol Sci, 1345 Govan Rd, Glasgow G51 4TF, Lanark, Scotland.
EM johnmreid@doctors.net.uk
OI Dai, Dingwei/0000-0001-9385-0992
CR [Anonymous], 1985, STROKE, V16, P397
   Ayala CN, 2002, STROKE, V33, P1197, DOI 10.1161/01.STR.0000015028.52771.D1
   BAMFORD J, 1991, LANCET, V337, P1521, DOI 10.1016/0140-6736(91)93206-O
   BAMFORD JM, 1989, STROKE, V20, P828, DOI 10.1161/01.STR.20.6.828
   Bateman BT, 2006, STROKE, V37, P440, DOI 10.1161/01.STR.0000199851.24668.f1
   Counsell C, 2004, J NEUROL NEUROSUR PS, V75, P401, DOI 10.1136/jnnp.2003.018085
   Deng YZ, 2006, NEUROLOGY, V66, P306, DOI 10.1212/01.wnl.0000196478.77152.fc
   Di Carlo A, 2003, STROKE, V34, P1114, DOI 10.1161/01.STR.0000068410.07397.D7
   Hajat C, 2001, STROKE, V32, P37, DOI 10.1161/01.STR.32.1.37
   Holroyd-Leduc JM, 2000, STROKE, V31, P1833, DOI 10.1161/01.STR.31.8.1833
   Johansen HL, 2006, CAN J CARDIOL, V22, P65, DOI 10.1016/S0828-282X(06)70242-2
   Johnston SC, 2001, STROKE, V32, P1061, DOI 10.1161/01.STR.32.5.1061
   Kapral MK, 2006, MED CARE, V44, P70, DOI 10.1097/01.mlr.0000188911.83349.a8
   Kapral MK, 2005, STROKE, V36, P809, DOI 10.1161/01.STR.0000157662.09551.e5
   Kent DM, 2005, STROKE, V36, P62, DOI 10.1161/01.STR.0000150515.15576.29
   MAHONEY F I, 1965, Md State Med J, V14, P61
   Menon SC, 1998, NEUROLOGY, V51, P427, DOI 10.1212/WNL.51.2.427
   Muller-Nordhorn J, 2006, CEREBROVASC DIS, V21, P329, DOI 10.1159/000091538
   Phillips SJ, 2002, CAN MED ASSOC J, V167, P655
   Qureshi AI, 2005, NEUROSURGERY, V57, P647, DOI 10.1227/01.NEU.0000175546.62088.D6
   Ramasubbu K, 2001, J WOMEN HEALTH GEN-B, V10, P757, DOI 10.1089/15246090152636514
   Reed SD, 2001, STROKE, V32, P1832, DOI 10.1161/01.STR.32.8.1832
   Tanne D, 2002, CIRCULATION, V105, P1679, DOI 10.1161/01.CIR.0000012747.53592.6A
   TEASDALE G, 1974, LANCET, V2, P81
   Wahlgren N, 2007, LANCET, V369, P275, DOI 10.1016/S0140-6736(07)60149-4
NR 25
TC 93
Z9 94
U1 0
U2 8
PU LIPPINCOTT WILLIAMS & WILKINS
PI PHILADELPHIA
PA TWO COMMERCE SQ, 2001 MARKET ST, PHILADELPHIA, PA 19103 USA
SN 0039-2499
EI 1524-4628
J9 STROKE
JI Stroke
PD APR
PY 2008
VL 39
IS 4
BP 1090
EP 1095
DI 10.1161/STROKEAHA.107.495143
PG 6
WC Clinical Neurology; Peripheral Vascular Disease
WE Science Citation Index Expanded (SCI-EXPANDED)
SC Neurosciences & Neurology; Cardiovascular System & Cardiology
GA 283JQ
UT WOS:000254632900007
PM 18292386
OA Green Published, Bronze
DA 2022-06-17
ER

PT J
AU Gonzalez-Fernandez, M
   Kuhlemeier, KV
   Palmer, JB
AF Gonzalez-Fernandez, Marlis
   Kuhlemeier, Keith V.
   Palmer, Jeffrey B.
TI Racial disparities in the development of dysphagia after stroke:
   Analysis of the California (MIRCal) and New York (SPARCS) inpatient
   databases
SO ARCHIVES OF PHYSICAL MEDICINE AND REHABILITATION
LA English
DT Article; Proceedings Paper
CT 14th Annual Meeting of the Dysphagia-Research-Society
CY MAR 23-25, 2006
CL Scottsdale, AZ
SP Dysphagia Res Soc
DE deglutition disorders; epidemiology; rehabilitation; risk factors;
   stroke
ID ACUTE ISCHEMIC-STROKE; REPUBLIC-OF-CHINA; RISK-FACTORS; HONG-KONG;
   COMPLICATIONS; DIAGNOSIS; SEVERITY; SUBTYPES; OUTCOMES; REGISTRY
AB Objectives: To determine whether the proportion of patients with stroke experiencing dysphagia differs among racial groups and whether this relation can be explained by stroke type or severity.
   Design: Case-control study using California's Medical Information Reporting and New York's Statewide Planning and Research Cooperative System databases for 2002. Cases had primary diagnosis of cerebrovascular disease (International Classification of Disease, 9th Revision [ICD-9] codes 430-438.9, excluding transient [435-435.9] and late-effects [438-438.9]), and self-identified race was white, black, or Asian. Two comparison groups were selected: (1) Parkinson's disease (ICD-9 codes 332-332.1) and (2) oral cancer (ICD-9 codes 141-149).
   Setting: Inpatient admissions in the respective states.
   Participants: Cases with primary diagnosis of cerebrovascular disease whose self-identified race was white, black, or Asian.
   Interventions: Not applicable.
   Main Outcome Measure: Dysphagia, defined by ICD-9 codes 787.2 (dysphagia), 507.0 (aspiration pneumonia), or presence of a feeding tube in the absence of a diagnosis of coma (Current Procedural Terminology codes 432.46 or 437.50 without ICD-9 code 780.01).
   Results: In the stroke group, the adjusted odds ratio (OR) with 95% confidence interval (CI) for dysphagia was significantly higher for Asians than whites in New York (OR= 1.64; 95% CI, 1.50-1.79) and California (OR= 1.69; 95% CI, 1.34-2.13). The adjusted OR was slightly but significantly higher for blacks than whites in New York (OR= 1.15; 95% CI, 1.03-1.28), but not in California (OR= 1.08; 95% CI, 0.97-1.19). No statistically significant differences among racial groups were found in patients with Parkinson's disease or oral cancer. Other factors strongly associated with dysphagia included hemiplegia (OR=2.19; 95% CI, 2.07-2.32) and aphasia (OR= 1.97; 95% CI, 1.83-2.11).
   Conclusions: Asians were more likely to have dysphagia after stroke. This association was statistically significant after adjusting for age, sex, stroke severity indicators, comorbidities, and stroke type.
C1 [Gonzalez-Fernandez, Marlis; Kuhlemeier, Keith V.; Palmer, Jeffrey B.] Johns Hopkins Univ, Sch Med, Dept Phys Med & Rehabil, Baltimore, MD USA.
   [Palmer, Jeffrey B.] Johns Hopkins Univ, Sch Med, Dept Otolaryngol Head & Neck Surg, Baltimore, MD USA.
   [Palmer, Jeffrey B.] Johns Hopkins Univ, Sch Med, Ctr Funct Anat & Evolut, Baltimore, MD USA.
RP Gonzalez-Fernandez, M (通讯作者)，600 N Wolfe St,Phipps 174, Baltimore, MD 21287 USA.
EM Mgonza15@jhmi.edu
OI Gonzalez-Fernandez, Marlis/0000-0002-1576-3452
FU EUNICE KENNEDY SHRIVER NATIONAL INSTITUTE OF CHILD HEALTH & HUMAN
   DEVELOPMENT [T32HD007414] Funding Source: NIH RePORTER; NATIONAL
   INSTITUTE ON DEAFNESS AND OTHER COMMUNICATION DISORDERS [R01DC002123]
   Funding Source: NIH RePORTER; NICHD NIH HHS [5-T32-HD-007414-13] Funding
   Source: Medline; NIDCD NIH HHS [R01 DC002123] Funding Source: Medline
CR American Heart Association, 2010, HEART DIS STROK STAT
   Aslanyan S, 2004, EUR J NEUROL, V11, P49, DOI 10.1046/j.1468-1331.2003.00749.x
   BARNES JS, 2002, C2KBR0116 US CENS BU
   Bhandari VK, 2005, ARCH PHYS MED REHAB, V86, P2081, DOI 10.1016/j.apmr.2005.05.008
   Centers for Disease Control and Prevention (CDC), 2014, RAC ETHN COD SET VER
   DAVIS LE, 1990, STROKE, V21, P394, DOI 10.1161/01.STR.21.3.394
   *DEP HLTH NEW YORK, SPARCS
   DEYO RA, 1992, J CLIN EPIDEMIOL, V45, P613, DOI 10.1016/0895-4356(92)90133-8
   HE J, 1995, STROKE, V26, P2222, DOI 10.1161/01.STR.26.12.2222
   Howard VJ, 2005, NEUROEPIDEMIOLOGY, V25, P135, DOI 10.1159/000086678
   HUANG CY, 1990, STROKE, V21, P230, DOI 10.1161/01.STR.21.2.230
   Jones MR, 2000, STROKE, V31, P563, DOI 10.1161/01.STR.31.3.563
   KAY R, 1992, NEUROLOGY, V42, P985, DOI 10.1212/WNL.42.5.985
   Klatsky AL, 2005, NEUROEPIDEMIOLOGY, V25, P26, DOI 10.1159/000085310
   KUHLEMEIER KV, 1994, STROKE, V25, P2126, DOI 10.1161/01.STR.25.11.2126
   Martineau J, 2005, CLIN NUTR, V24, P1073, DOI 10.1016/j.clnu.2005.08.010
   Martino R, 2005, STROKE, V36, P2756, DOI 10.1161/01.STR.0000190056.76543.eb
   McCarthy EP, 2000, MED CARE, V38, P868, DOI 10.1097/00005650-200008000-00010
   *OFF STAT PLANN DE, 2007, CAL INP DAT REP MAN
   Schmidt John, 1994, Dysphagia, V9, P7
   Schneeweiss S, 2000, INT J EPIDEMIOL, V29, P891, DOI 10.1093/ije/29.5.891
   Smithard DG, 1996, STROKE, V27, P1200, DOI 10.1161/01.STR.27.7.1200
   Tirschwell DL, 2002, STROKE, V33, P2801, DOI 10.1161/01.STR.0000044166.28481.BC
   *US BUR CENS, NEW YORK CENS 2000 D
   *US CENS BUR, 2000, CAL CENS 2000 DEM PR
   Wang Y, 2003, ARCH PHYS MED REHAB, V84, P1006, DOI 10.1016/S0003-9993(03)00032-7
   Yip PK, 1997, STROKE, V28, P2507, DOI 10.1161/01.STR.28.12.2507
   Zhang XF, 2004, STROKE, V35, P1052, DOI 10.1161/01.STR.0000125305.12859.ff
NR 28
TC 17
Z9 17
U1 0
U2 7
PU W B SAUNDERS CO-ELSEVIER INC
PI PHILADELPHIA
PA 1600 JOHN F KENNEDY BOULEVARD, STE 1800, PHILADELPHIA, PA 19103-2899 USA
SN 0003-9993
EI 1532-821X
J9 ARCH PHYS MED REHAB
JI Arch. Phys. Med. Rehabil.
PD JUL
PY 2008
VL 89
IS 7
BP 1358
EP 1365
DI 10.1016/j.apmr.2008.02.016
PG 8
WC Rehabilitation; Sport Sciences
WE Science Citation Index Expanded (SCI-EXPANDED); Conference Proceedings Citation Index - Science (CPCI-S)
SC Rehabilitation; Sport Sciences
GA 323LK
UT WOS:000257447400021
PM 18586139
DA 2022-06-17
ER

PT J
AU Akimoto, T
   Hara, M
   Morita, A
   Uehara, S
   Nakajima, H
AF Akimoto, Takayoshi
   Hara, Makoto
   Morita, Akihiko
   Uehara, Shuichiro
   Nakajima, Hideto
TI Relationship between Nutritional Scales and Prognosis in Elderly
   Patients after Acute Ischemic Stroke: Comparison of Controlling
   Nutritional Status Score and Geriatric Nutritional Risk Index
SO ANNALS OF NUTRITION AND METABOLISM
LA English
DT Article
DE Ischemic stroke; Undernutrition; Prognosis; Controlling Nutritional
   Status score; Geriatric Nutritional Risk Index
AB Background/Aims: Undernutrition is common in patients after acute ischemic stroke (AIS) and predicts poor clinical outcomes. We assessed the relationship between undernutrition and prognosis after AIS. Methods: We retrospectively assessed consecutively hospitalized AIS patients aged >= 65 years. A poor prognosis for patients after AIS was defined as a modified Rankin Scale (mRS) score of >= 3 at discharge. Nutritional status was evaluated based on the degree and risk of undernutrition as determined by the Controlling Nutritional Status (UND-CONUT) and Geriatric Nutritional Risk Index (UNR-GNRI) scores. Results: Among 218 patients (male, 62.8%; median age, 77 years), 81 had a poor prognosis. A significant correlation was found between UND-CONUT and UNR-GNRI scores (p < 0.001, r = 0.433). Patients with a poor prognosis showed significant undernutrition based on UND-CONUT (p = 0.003) but not on UNR-GNRI (p = 0.218). Patients with undernutrition based on UND-CONUT showed poor outcomes: higher mRS scores at discharge, higher percentages of mRS scores of >= 2 and >= 3, and more complications associated with pneumonia. No significant differences were seen between cases with and without undernutrition risk based on UNR-GNRI. Conclusion: UND-CONUT appeared to be more useful than UNR-GNRI for predicting the prognosis of elderly patients with AIS at discharge.
C1 [Akimoto, Takayoshi; Hara, Makoto; Morita, Akihiko; Nakajima, Hideto] Nihon Univ, Sch Med, Dept Med, Div Neurol, Tokyo, Japan.
   [Uehara, Shuichiro] Nihon Univ, Sch Med, Dept Pediat Surg, Tokyo, Japan.
RP Akimoto, T (通讯作者)，Nihon Univ, Sch Med, Dept Med, Div Neurol, Tokyo, Japan.
EM akimoto.takayoshi@nihon-u.ac.jp
OI Nakajima, Hideto/0000-0002-2154-9196
CR AXELSSON K, 1988, ACTA MED SCAND, V224, P217
   AZZIMONDI G, 1995, STROKE, V26, P2040, DOI 10.1161/01.STR.26.11.2040
   Baba H, 2020, SURG TODAY, V50, P460, DOI 10.1007/s00595-019-01911-9
   Bouillanne O, 2005, AM J CLIN NUTR, V82, P777, DOI 10.1093/ajcn/82.4.777
   CEDERHOLM T, 1993, CLIN NUTR, V12, P8, DOI 10.1016/0261-5614(93)90138-T
   CEDERHOLM T, CLIN NUTR, V38, P1, DOI [10.1016/j.clnu.2019.02.033, DOI 10.1016/J.CLNU.2019.02.033]
   CHANDRA RK, 1994, NUTRITION, V10, P207
   CONSTANS T, 1992, J AM GERIATR SOC, V40, P263, DOI 10.1111/j.1532-5415.1992.tb02080.x
   Davalos A, 1996, STROKE, V27, P1028, DOI 10.1161/01.STR.27.6.1028
   Dennis M, 2003, STROKE, V34, P1450, DOI 10.1161/01.STR.0000074037.49197.8C
   DETSKY AS, 1987, JPEN-PARENTER ENTER, V11, P8, DOI 10.1177/014860718701100108
   DOMINIONI L, 1987, JPEN-PARENTER ENTER, V11, pS70, DOI 10.1177/014860718701100509
   FINESTONE HM, 1995, ARCH PHYS MED REHAB, V76, P310, DOI 10.1016/S0003-9993(95)80655-5
   Finlayson O, 2011, NEUROLOGY, V77, P1338, DOI 10.1212/WNL.0b013e31823152b1
   FULOP T, 1991, ARCH GERONTOL GERIAT, V12, P31, DOI 10.1016/0167-4943(91)90005-B
   Gariballa SE, 1998, AM J CLIN NUTR, V68, P275, DOI 10.1093/ajcn/68.2.275
   Girijala RL, 2017, VASC MED, V22, P135, DOI 10.1177/1358863X16668263
   Guigoz Y, 1996, NUTR REV, V54, pS59
   Guigoz Y, 2002, CLIN GERIATR MED, V18, P737, DOI 10.1016/S0749-0690(02)00059-9
   Ignacio de Ulíbarri J., 2005, Nutr. Hosp., V20, P38
   Kang MK, 2020, PLOS ONE, V15, DOI 10.1371/journal.pone.0228738
   Kokura Y, 2016, J STROKE CEREBROVASC, V25, P1335, DOI 10.1016/j.jstrokecerebrovasdis.2016.01.048
   Kondrup J, 2003, CLIN NUTR, V22, P321, DOI 10.1016/S0261-5614(02)00214-5
   Kwon HM, 2014, STROKE, V45, P871, DOI 10.1161/STROKEAHA.113.004099
   LARSSON J, 1990, CLIN NUTR, V9, P179, DOI 10.1016/0261-5614(90)90017-M
   Lee SC, 2020, SCI REP-UK, V10, DOI 10.1038/s41598-020-68929-9
   Espuela FL, 2019, BIOL RES NURS, V21, P564, DOI 10.1177/1099800419860253
   Luengo-Fernandez R, 2013, STROKE, V44, P2854, DOI 10.1161/STROKEAHA.113.001584
   Maruyama K, 2018, J STROKE CEREBROVASC, V27, P716, DOI 10.1016/j.jstrokecerebrovasdis.2017.10.002
   Naber THJ, 1997, AM J CLIN NUTR, V65, P1721, DOI 10.1093/ajcn/65.6.1721
   Nii M, 2016, J STROKE CEREBROVASC, V25, P57, DOI 10.1016/j.jstrokecerebrovasdis.2015.08.033
   Nishioka S, 2020, J HUM NUTR DIET, V33, P12, DOI 10.1111/jhn.12699
   Sato M, 2019, J STROKE CEREBROVASC, V28, P1866, DOI 10.1016/j.jstrokecerebrovasdis.2019.04.012
   Shiga Y, 2020, NUTRITION, V71, DOI 10.1016/j.nut.2019.110606
   Sieber CC, 2019, AGING CLIN EXP RES, V31, P793, DOI 10.1007/s40520-019-01170-1
   Sremanakova J, 2019, J STROKE CEREBROVASC, V28, DOI 10.1016/j.jstrokecerebrovasdis.2019.104405
   Stratton RJ, 2004, BRIT J NUTR, V92, P799, DOI 10.1079/BJN20041258
   UNOSSON M, 1994, STROKE, V25, P366, DOI 10.1161/01.STR.25.2.366
   Yoo SH, 2008, ARCH NEUROL-CHICAGO, V65, P39, DOI 10.1001/archneurol.2007.12
NR 39
TC 0
Z9 0
U1 2
U2 3
PU KARGER
PI BASEL
PA ALLSCHWILERSTRASSE 10, CH-4009 BASEL, SWITZERLAND
SN 0250-6807
EI 1421-9697
J9 ANN NUTR METAB
JI Ann. Nutr. Metab.
PD AUG
PY 2021
VL 77
IS 2
BP 116
EP 123
DI 10.1159/000515212
EA MAY 2021
PG 8
WC Endocrinology & Metabolism; Nutrition & Dietetics
WE Science Citation Index Expanded (SCI-EXPANDED)
SC Endocrinology & Metabolism; Nutrition & Dietetics
GA UB9QI
UT WOS:000652266600001
PM 34010837
DA 2022-06-17
ER

PT J
AU Reponen, E
   Tuominen, H
   Hernesniemi, J
   Korja, M
AF Reponen, Elina
   Tuominen, Hanna
   Hernesniemi, Juha
   Korja, Miikka
TI Modified Rankin Scale and Short-Term Outcome in Cranial Neurosurgery: A
   Prospective and Unselected Cohort Study
SO WORLD NEUROSURGERY
LA English
DT Article
DE Craniotomy; modified Rankin Scale; Outcome
ID UNRUPTURED INTRACRANIAL ANEURYSMS; CEREBRAL-ARTERY ANEURYSMS;
   SINGLE-CENTER SERIES; ARTERIOVENOUS-MALFORMATIONS; ENDOVASCULAR COILING;
   RANDOMIZED-TRIAL; MANAGEMENT; SURGERY; STROKE; BRAIN
AB BACKGROUND: The modified Rankin Scale (mRS) was developed to monitor functional recovery after stroke, but nowadays it is a treatment outcome measure in elective neurosurgery. Our objective was to study how mRS changes associate with short-term postoperative outcome.
   METHODS: Preoperative, in-hospital, and 30-day mRS scores came from a prospective, consecutive and unselected cohort of 418 adult elective craniotomy patients enrolled between December 2011 and December 2012 in Helsinki, Finland. Recorded data included subjective and objective postoperative in-hospital complications as well as changes in mRS score after surgery.
   RESULTS: Minor or major complications were detectable in 46% of the patients. In-hospital and 30-day postoperative increases in mRS score were inconsistent; among patients with no complications, 17% had a greater mRS score at discharge and 24% at 30 days, whereas 28% of the patients with major complications showed no increase in mRS score at discharge. Of individual complications, only new or worsened hemiparesis, silent stroke, and pneumonia were associated with postoperative increase (>2) in mRS score after multivariable analysis. For mRS-score difference >1 at discharge in detecting major complications (including mortality), sensitivity was 45% and specificity 94%.
   CONCLUSIONS: The mRS changes after elective cranial neurosurgery are inconsistent. The mRS seems to represent functional changes, which do not necessarily associate with detected in-hospital complications.
C1 [Reponen, Elina; Tuominen, Hanna] Univ Helsinki, Dept Anesthesiol Intens Care & Pain Med, Helsinki, Finland.
   [Hernesniemi, Juha; Korja, Miikka] Univ Helsinki, Dept Neurosurg, Helsinki, Finland.
   Helsinki Univ Hosp, Helsinki, Finland.
RP Reponen, E (通讯作者)，Univ Helsinki, Dept Anesthesiol Intens Care & Pain Med, Helsinki, Finland.
EM elina.reponen@hus.fi
RI Korja, Miikka/E-4292-2016
OI Korja, Miikka/0000-0002-4463-6954; Reponen, Elina/0000-0003-2974-9683
FU Finnish Medical Association; Finnish Society of Anaesthesiologists
FX supported by personal grants from the Finnish Medical Association and
   the Finnish Society of Anaesthesiologists to Elina Reponen.
CR American society of anesthesiologists, ASA PHYS STAT CLASS
   Banks JL, 2007, STROKE, V38, P1091, DOI 10.1161/01.STR.0000258355.23810.c6
   Bervini D, 2014, J NEUROSURG, V121, P878, DOI 10.3171/2014.7.JNS132691
   Brown J, 2009, BMJ-BRIT MED J, V338, DOI 10.1136/bmj.b2030
   Bruno A, 2011, STROKE, V42, P2276, DOI 10.1161/STROKEAHA.111.613273
   CHARLSON ME, 1987, J CHRON DIS, V40, P373, DOI 10.1016/0021-9681(87)90171-8
   Chyatte D, 2001, J NEUROSURG, V94, P417, DOI 10.3171/jns.2001.94.3.0417
   Darsaut TE, 2011, NEUROSURGERY, V68, P903, DOI 10.1227/NEU.0b013e3182098ad0
   Diaz OM, 2014, WORLD NEUROSURG, V81, P322, DOI 10.1016/j.wneu.2012.12.011
   Ferroli P, 2015, J NEUROSURG, V122, P983, DOI 10.3171/2014.10.JNS142269
   Gerlach R, 2007, J NEUROL NEUROSUR PS, V78, P864, DOI 10.1136/jnnp.2006.106823
   Gulati S, 2009, MINIM INVAS NEUROSUR, V52, P17, DOI 10.1055/s-0028-1104566
   JENNETT B, 1975, LANCET, V1, P480
   Karnofsky DA, 1949, EVALUATION CHEMOTHER, P196
   Kellner CP, 2011, J NEUROSURG, V115, P319, DOI 10.3171/2011.2.JNS10188
   Kivipelto L, 2014, J NEUROSURG, V120, P398, DOI 10.3171/2013.10.JNS13738
   Korja M, 2014, STROKE, V45, P3549, DOI 10.1161/STROKEAHA.114.007206
   Krisht AF, 2006, NEUROSURGERY, V58, P207, DOI 10.1227/01.NEU.0000194638.61073.FC
   LINDLEY RI, 1994, CEREBROVASC DIS, V4, P314, DOI 10.1159/000108501
   Lozier AP, 2004, NEUROSURGERY, V54, P286, DOI 10.1227/01.NEU.0000103222.13642.00
   Mohr JP, 2014, LANCET, V383, P614, DOI 10.1016/S0140-6736(13)62302-8
   Molyneux A, 2002, LANCET, V360, P1267, DOI 10.1016/S0140-6736(02)11314-6
   Molyneux AJ, 2005, LANCET, V366, P809, DOI 10.1016/S0140-6736(05)67214-5
   Molyneux AJ, 2015, LANCET, V385, P691, DOI 10.1016/S0140-6736(14)60975-2
   OKEN MM, 1982, AM J CLIN ONCOL-CANC, V5, P649, DOI 10.1097/00000421-198212000-00014
   Patel N, 2012, NEUROSURGERY, V71, P971, DOI 10.1227/NEU.0b013e31826a8a56
   RANKIN J, 1957, Scott Med J, V2, P200
   Reponen E, 2015, WORLD NEUROSURG, V84, P1845, DOI 10.1016/j.wneu.2015.08.007
   Reponen E, 2015, NEUROSURGERY, V77, P769, DOI 10.1227/NEU.0000000000000931
   Reponen E, 2015, J NEUROSURG, V123, P594, DOI 10.3171/2014.11.JNS141970
   Roessler K, 2005, J NEUROL NEUROSUR PS, V76, P1152, DOI 10.1136/jnnp.2004.050286
   Sanai N, 2010, J NEUROSURG, V112, P907, DOI 10.3171/2009.6.JNS09120
   Sekhar LN, 2013, NEUROSURGERY, V72, P284, DOI 10.1227/NEU.0b013e3182797952
   Vajkoczy P, 2012, NEUROSURGERY, V70, P49, DOI 10.1227/NEU.0b013e31822cb979
   VANSWIETEN JC, 1988, STROKE, V19, P604, DOI 10.1161/01.STR.19.5.604
   Velat GJ, 2012, NEUROSURGERY, V71, P43, DOI 10.1227/NEU.0b013e31824c05a0
   Wiebers D, 2003, LANCET, V362, P103, DOI 10.1016/S0140-6736(03)13860-3
NR 37
TC 16
Z9 16
U1 1
U2 4
PU ELSEVIER SCIENCE INC
PI NEW YORK
PA 360 PARK AVE SOUTH, NEW YORK, NY 10010-1710 USA
SN 1878-8750
EI 1878-8769
J9 WORLD NEUROSURG
JI World Neurosurg.
PD JUL
PY 2016
VL 91
BP 567
EP +
DI 10.1016/j.wneu.2016.03.102
PG 14
WC Clinical Neurology; Surgery
WE Science Citation Index Expanded (SCI-EXPANDED)
SC Neurosciences & Neurology; Surgery
GA DS1OH
UT WOS:000380365000077
PM 27060513
OA Green Published
DA 2022-06-17
ER

PT J
AU Boaden, E
   Lyons, M
   Singhrao, SK
   Dickinson, H
   Leathley, M
   Lightbody, CE
   McLoughlin, A
   Khan, Z
   Crean, S
   Smith, C
   Higham, S
   Watkins, C
AF Boaden, Elizabeth
   Lyons, Mary
   Singhrao, Sim K.
   Dickinson, Hazel
   Leathley, Michael
   Lightbody, Catherine E.
   McLoughlin, Alison
   Khan, Zarine
   Crean, Stjohn
   Smith, Craig
   Higham, Susan
   Watkins, Caroline
TI Oral flora in acute stroke patients: A prospective exploratory
   observational study
SO GERODONTOLOGY
LA English
DT Article
DE infection; oral care; oral hygiene; stroke
ID STREPTOCOCCUS-PSEUDOPNEUMONIAE; PYROSEQUENCING ANALYSIS; BACTERIAL
   DIVERSITY; NATURAL-HISTORY; HUMANS; HEALTH; MENINGITIS; INFECTION;
   DYSPHAGIA; DISEASES
AB Objective: To describe the bacterial profile of the oral flora during the first 2 weeks following a stroke, examining changes in the condition of the oral cavity and infections.
   Background: Dysphagia is common after a stroke and can lead to aspiration pneumonia. Oral flora changes associated with stroke have been implicated as a possible source of bacteria that can cause systemic infections.
   Materials and methods: Seventy-seven participants were recruited over a period of 9 months. Fifty participants had a complete set of swabs from four different oral sites and a saliva sample taken at three time points over a 14-day period. Molecular identification of bacteria was performed on the pooled DNA extracted.
   Results: A total of 103 bacterial phylotypes were identified, 29 of which were not in the Human Oral Microbiome Database (HOMD). Fourteen of the twenty most common bacterial phylotypes found in the oral cavity were Streptococcal species with Streptococcus salivarius being the most common. The condition of the oral cavity worsened during the study period. Fifteen (30%) patients had at least one infection.
   Conclusions: There appears to be huge diversity of bacterial organisms in the oral cavity of stroke patients, and as most phylotypes identified were only found in one or two participants, no particular patterns linked to infection or the condition of the oral cavity could be discerned.
C1 [Boaden, Elizabeth; Lyons, Mary; Dickinson, Hazel; Leathley, Michael; Lightbody, Catherine E.; McLoughlin, Alison; Watkins, Caroline] Univ Cent Lancashire, Sch Nursing, Fac Hlth & Wellbeing, Preston, Lancs, England.
   [Singhrao, Sim K.; Khan, Zarine; Crean, Stjohn] Univ Cent Lancashire, Sch Dent, Coll Clin & Biomed Sci, Dementia & Neurodegenerat Dis Res Grp, Preston, Lancs, England.
   [Smith, Craig] Greater Manchester Comprehens Stroke Ctr, Salford, Lancs, England.
   [Smith, Craig] Univ Manchester, Stroke & Vasc Ctr, Manchester Acad Hlth Sci Ctr, Salford Royal NHS Fdn Trust, Salford, Lancs, England.
   [Higham, Susan] Univ Liverpool, Inst Psychol Hlth & Soc, Sch Dent, Dept Hlth Serv Res,Res Wing, Liverpool, Merseyside, England.
   [Watkins, Caroline] Australian Catholic Univ, Sydney, NSW, Australia.
RP Boaden, E (通讯作者)，Univ Cent Lancashire, Sch Nursing, Fac Hlth & Wellbeing, Preston, Lancs, England.
EM EBoaden1@uclan.ac.uk
RI Watkins, Caroline/E-6898-2013; Mcloughlin, Alison/L-3049-2016
OI Watkins, Caroline/0000-0002-9403-3772; Smith, Craig/0000-0002-9078-9919;
   Lightbody, Elizabeth/0000-0001-5016-3471; Mcloughlin,
   Alison/0000-0001-5298-9306
FU Lancashire Initiative for Nursing and Caring research in Stroke
   Lancashire Teaching Hospitals NHS Trust Flexibility and Sustainability
   Funds; Lancashire Initiative for Nursing and Caring research in Stroke
   Lancashire Teaching Hospitals NHS Trust Flexibility and Sustainability
   Funds; National Institute for Health Research [NF-SI-0515-10116] Funding
   Source: researchfish
FX Lancashire Initiative for Nursing and Caring research in Stroke
   Lancashire Teaching Hospitals NHS Trust Flexibility and Sustainability
   Funds
CR Aas JA, 2005, J CLIN MICROBIOL, V43, P5721, DOI 10.1128/JCM.43.11.5721-5732.2005
   ARENDS JP, 1988, REV INFECT DIS, V10, P131
   Badet C, 2008, Open Microbiol J, V2, P38, DOI 10.2174/1874285800802010038
   Bahouth MN, 2015, STROKE, V46
   BAMFORD J, 1991, LANCET, V337, P1521, DOI 10.1016/0140-6736(91)93206-O
   BARER DH, 1989, J NEUROL NEUROSUR PS, V52, P236, DOI 10.1136/jnnp.52.2.236
   BONE RC, 1992, CHEST, V101, P1644, DOI 10.1378/chest.101.6.1644
   Brady MC, 2007, STROKE, V38, P1115, DOI 10.1161/01.STR.0000258295.00571.55
   Brothwell D J, 1998, J Can Dent Assoc, V64, P295
   Burton JP, 2006, APPL ENVIRON MICROB, V72, P3050, DOI 10.1128/AEM.72.4.3050-3053.2006
   Burton JP, 2006, J APPL MICROBIOL, V100, P754, DOI 10.1111/j.1365-2672.2006.02837.x
   Chatterjee Anirban, 2011, J Indian Soc Periodontol, V15, P23, DOI 10.4103/0972-124X.82260
   Dai RX, 2015, J DENT, V43, P171, DOI 10.1016/j.jdent.2014.06.005
   Dewhirst FE, 2010, J BACTERIOL, V192, P5002, DOI 10.1128/JB.00542-10
   Dickinson H., 2001, CLIN EFF NURS, V5, P104, DOI [10.1054/cein.2001.0221, DOI 10.1054/CEIN.2001.0221]
   Doern CD, 2010, J CLIN MICROBIOL, V48, P3829, DOI 10.1128/JCM.01563-10
   Gosney M, 2006, AGE AGEING, V35, P42, DOI 10.1093/ageing/afj019
   Gosney Margot, 2003, Eur J Intern Med, V14, P484, DOI 10.1016/j.ejim.2003.09.009
   Gottschalk Marcelo, 2007, Animal Health Research Reviews, V8, P29, DOI 10.1017/S1466252307001247
   Goyette-Desjardins G, 2014, EMERG MICROBES INFEC, V3, DOI 10.1038/emi.2014.45
   Griffiths J, 2002, J DISABIL ORAL HLTH, V3, P30
   Intercollegiate Stroke Working Party, 2012, NAT CLIN GUID STROK
   Keijser BJF, 2008, J DENT RES, V87, P1016, DOI 10.1177/154405910808701104
   Keith ER, 2006, J CLIN MICROBIOL, V44, P923, DOI 10.1128/JCM.44.3.923-927.2006
   Kreth J, 2009, DNA CELL BIOL, V28, P397, DOI 10.1089/dna.2009.0868
   Kwan J, 2007, ACTA NEUROL SCAND, V115, P331, DOI 10.1111/j.1600-0404.2006.00783.x
   Kwok C, 2015, J ORAL REHABIL, V42, P65, DOI 10.1111/joor.12229
   Lam OLT, 2012, AM J INFECT CONTROL, V40, P175, DOI 10.1016/j.ajic.2011.03.004
   Langhorne P, 2000, STROKE, V31, P1223, DOI 10.1161/01.STR.31.6.1223
   Leira Y, 2016, EUR J EPIDEMIOL, P1
   Leung KCM, 2002, J ORAL REHABIL, V29, P497, DOI 10.1046/j.1365-2842.2002.00879.x
   Li XJ, 2000, CLIN MICROBIOL REV, V13, P547, DOI 10.1128/CMR.13.4.547-558.2000
   Milins B, 2003, GERONTOLOGY, V49, P173, DOI 10.1159/000069171
   Mohammadi JS, 2012, INDIAN J MED RES, V136, P877
   Murray CJL, 2012, LANCET, V380, P2197, DOI 10.1016/S0140-6736(12)61689-4
   National Audit Office, 2005, RED BRAIN DAM FAST A
   Park OJ, 2015, J DENT RES, V94, P921, DOI 10.1177/0022034515583531
   Paster BJ, 2001, J BACTERIOL, V183, P3770, DOI 10.1128/JB.183.12.3770-3783.2001
   Paster BJ, 2006, PERIODONTOL 2000, V42, P80, DOI 10.1111/j.1600-0757.2006.00174.x
   PERCH B, 1968, ACTA PATHOL MIC SC, V74, P69
   Pow EHN, 2005, INT DENT J, V55, P319, DOI 10.1111/j.1875-595X.2005.tb00330.x
   Preston AJ, 1999, GERONTOLOGY, V45, P49, DOI 10.1159/000022055
   Raghunathan S, 2009, GERIMED MIDLIFE, V39, P582
   Rowat A, 2012, STROKE, V43, P857, DOI 10.1161/STROKEAHA.111.640821
   Ruby John, 2002, Can J Infect Dis, V13, P34
   Saha S, 2014, BENEF MICROBES, V5, P447, DOI 10.3920/BM2014.0011
   Said MA, 2013, PLOS ONE, V8, DOI 10.1371/journal.pone.0060273
   Scannapieco Frank A, 2003, Ann Periodontol, V8, P54, DOI 10.1902/annals.2003.8.1.54
   SEDGLEY CM, 1994, J ORAL PATHOL MED, V23, P104, DOI 10.1111/j.1600-0714.1994.tb01096.x
   Singh S, 2006, POSTGRAD MED J, V82, P383, DOI 10.1136/pgmj.2005.043281
   STACKEBRANDT E, 1994, INT J SYST BACTERIOL, V44, P846, DOI 10.1099/00207713-44-4-846
   Svartstrom O, 2013, PLOS ONE, V8, DOI 10.1371/journal.pone.0071281
   TAMURA K, 1993, MOL BIOL EVOL, V10, P512, DOI [10.1093/molbev/mst197, 10.1093/oxfordjournals.molbev.a040023]
   Terezakis E, 2011, J CLIN PERIODONTOL, V38, P628, DOI 10.1111/j.1600-051X.2011.01727.x
   Townsend N, 2015, CARDIOVASCULAR DIS S
   Townsend N, 2012, CORONARY HEART DIS S, P77
   Wade D T, 1988, Int Disabil Stud, V10, P64
   Wen SCH., 2014, CLIN MICROBIOLO NEWS, V36, P65, DOI DOI 10.1016/j.clinmicnews.2014.04.003
   Wescombe PA, 2012, FUTURE MICROBIOL, V7, P1355, DOI [10.2217/fmb.12.113, 10.2217/FMB.12.113]
   Westendorp WF, 2011, BMC NEUROL, V11, DOI 10.1186/1471-2377-11-110
   Widstrom Eeva, 2004, Oral Health Prev Dent, V2, P155
   Wolfe CDA, 2000, BRIT MED BULL, V56, P275, DOI 10.1258/0007142001903120
   Zhang DP, 2009, EUR J NEUROL, V16, P498, DOI 10.1111/j.1468-1331.2008.02512.x
   Zhu HW, 2008, ORAL DIS, V14, P60, DOI 10.1111/j.1601-0825.2006.01347.x
NR 64
TC 14
Z9 16
U1 2
U2 9
PU WILEY
PI HOBOKEN
PA 111 RIVER ST, HOBOKEN 07030-5774, NJ USA
SN 0734-0664
EI 1741-2358
J9 GERODONTOLOGY
JI Gerodontology
PD SEP
PY 2017
VL 34
IS 3
BP 343
EP 356
DI 10.1111/ger.12271
PG 14
WC Dentistry, Oral Surgery & Medicine; Geriatrics & Gerontology
WE Science Citation Index Expanded (SCI-EXPANDED)
SC Dentistry, Oral Surgery & Medicine; Geriatrics & Gerontology
GA FF8IO
UT WOS:000409260800009
PM 28543778
OA hybrid, Green Published, Green Accepted
DA 2022-06-17
ER

PT J
AU Kim, EK
   Jang, SH
   Choi, YH
   Lee, KS
   Kim, YJ
   Kim, SH
   Lee, HK
AF Kim, Eun-Kyong
   Jang, Sung-Ho
   Choi, Youn-Hee
   Lee, Kyeong-Soo
   Kim, Young-Jae
   Kim, Sung-Ho
   Lee, Hee-Kyung
TI Effect of an Oral Hygienic Care Program for Stroke Patients in the
   Intensive Care Unit
SO YONSEI MEDICAL JOURNAL
LA English
DT Article
DE Oral health promotion; stroke; intensive care unit
ID VENTILATOR-ASSOCIATED PNEUMONIA; CRITICALLY-ILL PATIENTS; RESPIRATORY
   PATHOGENS; COLONIZATION; DISEASE; HEALTH; PLAQUE
AB Purpose: The effects of an oral hygienic care program (OHCP) have been reported in several diseases. However, no study exists investigating the influence of an OHCP on stroke patients or patients in the intensive care unit (ICU) has been reported, thus we sought to investigate the potential effect of an OHCP. Materials and Methods: Fifty-six consecutive stroke patients who were admitted to the ICU were randomly assigned to two groups: the intervention (29 patients) and control groups (27 patients). The OHCP included tooth brushing with an inter-dental brush and tongue cleaner and cleaning with chlorhexidine was administered to patients by one dentist once per day during admission in the ICU (mean, 2.2 weeks). The plague index, gingival index, clinical attachment loss, and colonization degree of candida albicans were assessed. Results: After OHCP, the plaque index, gingival index, and colonization degree of candida albicans in saliva showed a significant decrease in the intervention group compared to those of the control group (p<0.05). However, no significant difference was observed in clinical attachment loss and the colonization degree of candida albicans on the tongue (p>0.05). Conclusion: Our OHCP was effective in improving the oral hygienic statui,and periodontal health of stroke patients during their stay in the ICU. Therefore, we recommend administration of the OHCP for stroke patients during their stay in the ICU.
C1 [Kim, Eun-Kyong; Choi, Youn-Hee] Kyungpook Natl Univ, Sch Dent, Dept Prevent Dent, Taegu, South Korea.
   [Jang, Sung-Ho] Yeungnam Univ, Coll Med, Dept Phys Med & Rehabil, Taegu 705703, South Korea.
   [Lee, Kyeong-Soo] Yeungnam Univ, Coll Med, Dept Prevent Med & Publ Hlth, Taegu 705703, South Korea.
   [Kim, Sung-Ho] Yeungnam Univ, Coll Med, Dept Neurosurg, Taegu 705703, South Korea.
   [Lee, Hee-Kyung] Yeungnam Univ, Coll Med, Dept Dent, Taegu 705703, South Korea.
   [Kim, Young-Jae] Yeungnam Univ, Grad Sch, Dept Med Sci, Taegu 705703, South Korea.
RP Lee, HK (通讯作者)，Yeungnam Univ, Coll Med, Dept Dent, 170 Hyeonchung Ro, Taegu 705703, South Korea.
EM lhk@med.yu.ac.kr
OI Lee, Kyeong Soo/0000-0001-8183-9462
FU Yeungnam University
FX This research was supported by research grants from Yeungnam University
   in 2010.
CR Abe S, 2001, ARCH GERONTOL GERIAT, V32, P45, DOI 10.1016/S0167-4943(00)00091-1
   Ames NJ, 2011, AM J CRIT CARE, V20, P242, DOI 10.4037/ajcc2011120
   Binkley C, 2004, AM J INFECT CONTROL, V32, P161
   CHAMBERS MS, 1995, SUPPORT CARE CANCER, V3, P168, DOI 10.1007/BF00368886
   Chen ZY, 2012, AM J MED, V125, P568, DOI 10.1016/j.amjmed.2011.10.034
   Choi SH, 2004, J KOREAN ACAD ADULT, V16, P452
   CRAVEN DE, 1986, AM REV RESPIR DIS, V133, P792
   das Chagas MS, 2009, ORAL SURG ORAL MED O, V108, P383, DOI 10.1016/j.tripleo.2009.04.038
   Fagon JY, 1996, CLIN INFECT DIS, V23, P538, DOI 10.1093/clinids/23.3.538
   Genuit T, 2001, Surg Infect (Larchmt), V2, P5, DOI 10.1089/109629601750185316
   Giargia M, 1997, J CLIN PERIODONTOL, V24, P785
   Grap MJ, 2004, HEART LUNG, V33, P83, DOI 10.1016/j.hrtlng.2003.12.004
   Grap MJ, 2003, AM J CRIT CARE, V12, P113, DOI 10.4037/ajcc2003.12.2.113
   Jenkins D, 1989, Nurs Stand, V4, P24
   Jones H, 2005, SPEC CARE DENT, V25, P6, DOI 10.1111/j.1754-4505.2005.tb00366.x
   Kovac M, 2012, J CLIN PHARM THER, V37, P45, DOI 10.1111/j.1365-2710.2011.01246.x
   Lee HK, 2009, YONSEI MED J, V50, P529, DOI 10.3349/ymj.2009.50.4.529
   LOE H, 1967, J PERIODONTOL, V38, P610, DOI 10.1902/jop.1967.38.6.610
   Machtei E E, 1992, J Periodontol, V63, P206
   Masaki H, 2001, Kansenshogaku Zasshi, V75, P97
   Mori H, 2006, INTENS CARE MED, V32, P230, DOI 10.1007/s00134-005-0014-4
   Munro CL, 2004, AM J CRIT CARE, V13, P25, DOI 10.4037/ajcc2004.13.1.25
   Newman M.G., 2012, CARRANZAS CLIN PERIO
   Normand S, 2005, INTENS CARE MED, V31, P1508, DOI 10.1007/s00134-005-2807-x
   O'Neal Pamela V, 2002, Biol Res Nurs, V3, P132, DOI 10.1177/1099800402003003003
   Offenbacher S., 2012, General Dentistry, V60, P494
   PIHLSTROM BL, 1992, J PERIODONTOL, V63, P1072, DOI 10.1902/jop.1992.63.12s.1072
   SCANNAPIECO FA, 1992, CRIT CARE MED, V20, P740, DOI 10.1097/00003246-199206000-00007
   SILNESS J, 1964, Acta Odontol Scand, V22, P121, DOI 10.3109/00016356408993968
   Sumi Yasunori, 2002, Spec Care Dentist, V22, P151, DOI 10.1111/j.1754-4505.2002.tb01180.x
   TEASDALE G, 1974, LANCET, V2, P81
   TOMBES MB, 1993, NURS RES, V42, P332
   Wehmeyer MM, 2012, J PUBLIC HLTH DENT
   Yoshida M, 2012, GERODONTOLOGY, V29, pE489, DOI 10.1111/j.1741-2358.2011.00505.x
NR 34
TC 16
Z9 16
U1 1
U2 10
PU YONSEI UNIV COLL MEDICINE
PI SEOUL
PA 50-1 YONSEI-RO, SEODAEMUN-GU, SEOUL 120-752, SOUTH KOREA
SN 0513-5796
EI 1976-2437
J9 YONSEI MED J
JI Yonsei Med. J.
PD JAN 1
PY 2014
VL 55
IS 1
BP 240
EP 246
DI 10.3349/ymj.2014.55.1.240
PG 7
WC Medicine, General & Internal
WE Science Citation Index Expanded (SCI-EXPANDED)
SC General & Internal Medicine
GA 295US
UT WOS:000330142300034
PM 24339313
OA gold, Green Published, Green Submitted
DA 2022-06-17
ER

PT J
AU Atchaneeyasakul, K
   Liaw, N
   Lee, RH
   Liebeskind, DS
   Saver, JL
AF Atchaneeyasakul, Kunakorn
   Liaw, Nicholas
   Lee, Rex H.
   Liebeskind, David S.
   Saver, Jeffrey L.
TI Patterns of Mechanical Thrombectomy for Stroke Before and After the 2015
   Pivotal Trials and US National Guideline Update
SO JOURNAL OF STROKE & CEREBROVASCULAR DISEASES
LA English
DT Article
DE MRI; CT; Thrombectomy; Stroke
ID ACUTE ISCHEMIC-STROKE; ENDOVASCULAR TREATMENT; DISCHARGE DESTINATION;
   PUBLICATION; MANAGEMENT; OUTCOMES; THERAPY
AB Background: Positive pivotal trials followed by guideline endorsement can be a major driver of change in US national medical practice patterns. We therefore analyzed national trends in the use and outcomes of mechanical thrombectomy for acute ischemic stroke due to large vessel occlusion before and after the 2015 publication of pivotal trials and the US guideline update. Methods: We analyzed the National Inpatient Sample from 2012-2016. Ischemic stroke and mechanical thrombectomy patients were identified using ICD-9 and ICD-10. The primary efficacy outcome measure was discharge to home, which strongly correlates with mild degree of disability at discharge. Safety outcomes include in-hospital mortality and in-hospital medical complications. Results: From 2012-2016, 2,394,550 discharges were recorded with a diagnosis of ischemic stroke, including 39,150 (1.6%) treated with mechanical thrombectomy. The number and proportion of stroke patients undergoing mechanical thrombectomy annually rose from 4,910/452,905 (1.1%) in 2012 to 11,860/509,215 (2.3%) in 2016. The largest annual increase occurred between 2014, when 6,460 stroke patients were treated with thrombectomy, and 2015, when 10,280 underwent thrombectomy. Comparing the pre (Q1 2012 - Q4 2014) and post (Q4 2015 Q4 2016) RCT/Guideline epochs, in addition to increased thrombectomy rates, the proportion of thrombectomy patients who received IV-tPA decreased (46% to 24%, p<0.001). Rates of mild disability outcome increased from 16% to 20% (p<0.001), while mortality decreased from 15% to 13% (p=0.01). The odds of pulmonary embolism, urinary tract infection, and pneumonia decreased, while intracerebral hemorrhage, septicemia, deep venous thrombosis, shock, and cardiac arrest were unchanged. Conclusion: In the United States, thrombectomy treatment for acute ischemic stroke increased rapidly and substantially in frequency following publication of positive clinical trials and US guideline update in 2015, accompanied by improved functional outcomes and reduced peri-procedural mortality.
C1 [Atchaneeyasakul, Kunakorn; Liaw, Nicholas; Lee, Rex H.; Liebeskind, David S.; Saver, Jeffrey L.] Univ Calif Los Angeles, RRMC, Comprehens Stroke Ctr, Los Angeles, CA 90095 USA.
RP Atchaneeyasakul, K (通讯作者)，Univ Calif Los Angeles, Comprehens Stroke Ctr, 710 Westwood Plaza, Los Angeles, CA 90095 USA.
EM k.atchanee@gmail.com
OI Lee, Rex H/0000-0003-4111-9975
CR Berkhemer OA, 2015, NEW ENGL J MED, V372, P11, DOI 10.1056/NEJMoa1411587
   Campbell BCV, 2015, NEW ENGL J MED, V372, P1009, DOI 10.1056/NEJMoa1414792
   Fonarow GC, 2016, STROKE, V47, P836, DOI 10.1161/STROKEAHA.115.011599
   Goyal M, 2015, NEW ENGL J MED, V372, P1019, DOI 10.1056/NEJMoa1414905
   Goyal M, 2016, LANCET, V387, P1723, DOI 10.1016/S0140-6736(16)00163-X
   GRIMSHAW JM, 1993, LANCET, V342, P1317, DOI 10.1016/0140-6736(93)92244-N
   Hassan AE, 2012, STROKE, V43, P3012, DOI 10.1161/STROKEAHA.112.658781
   Jovin TG, 2015, NEW ENGL J MED, V372, P2296, DOI 10.1056/NEJMoa1503780
   Kaesmacher J, 2019, J NEUROINTERV SURG, V11, P20, DOI 10.1136/neurintsurg-2018-013834
   Menon BK, 2010, STROKE, V41, P2094, DOI 10.1161/STROKEAHA.110.584151
   Messe SR, 2012, CIRC-CARDIOVASC QUAL, V5, P321, DOI 10.1161/CIRCOUTCOMES.111.964064
   Powers WJ, 2015, STROKE, V46, P3020, DOI 10.1161/STR.0000000000000074
   Qureshi AI, 2012, ARCH PHYS MED REHAB, V93, P1408, DOI 10.1016/j.apmr.2012.02.032
   Saber H, 2019, STROKE, V50, P683, DOI 10.1161/STROKEAHA.118.023967
   Sauro KM, 2018, PLOS ONE, V13, DOI 10.1371/journal.pone.0205280
   Saver JL, 2015, NEW ENGL J MED, V372, P2285, DOI 10.1056/NEJMoa1415061
   Smith EE, 2017, CIRCULATION, V136, P2303, DOI 10.1161/CIRCULATIONAHA.117.031097
   Zhang QH, 2015, RESTOR NEUROL NEUROS, V33, P771, DOI 10.3233/RNN-150531
NR 18
TC 4
Z9 4
U1 0
U2 0
PU ELSEVIER
PI AMSTERDAM
PA RADARWEG 29, 1043 NX AMSTERDAM, NETHERLANDS
SN 1052-3057
EI 1532-8511
J9 J STROKE CEREBROVASC
JI J. Stroke Cerebrovasc. Dis.
PD DEC
PY 2020
VL 29
IS 12
AR 105292
DI 10.1016/j.jstrokecerebrovasdis.2020.105292
PG 5
WC Neurosciences; Peripheral Vascular Disease
WE Science Citation Index Expanded (SCI-EXPANDED)
SC Neurosciences & Neurology; Cardiovascular System & Cardiology
GA OV0NF
UT WOS:000591917200039
PM 32992172
DA 2022-06-17
ER

PT J
AU Lee, YC
   Kim, TH
   Lee, JW
   Oh, IH
   Eun, YG
AF Lee, Young Chan
   Kim, Tae Hyun
   Lee, Jung-woo
   Oh, In-Hwan
   Eun, Young Gyu
TI Comparison of Complications in Stroke Subjects Undergoing Early Versus
   Standard Tracheostomy
SO RESPIRATORY CARE
LA English
DT Article
DE early tracheostomy; standard tracheostomy; tracheostomy complications
ID PERCUTANEOUS DILATATIONAL TRACHEOSTOMY; PROLONGED MECHANICAL
   VENTILATION; CRITICALLY-ILL PATIENTS; TRACHEOTOMY; TRAUMA; TRIAL;
   INTUBATION; MANAGEMENT; PNEUMONIA; REQUIRE
AB BACKGROUND: Although the benefits of early tracheostomy have been discussed in numerous studies, it is still unclear whether it is safe to perform early tracheostomy on unstable stroke patients. The purpose of this study is to assess the influences of the timing of tracheostomy on the incidence of complications following surgical tracheostomy in stroke patients. METHODS: We retrospectively performed chart reviews of 95 stroke subjects who underwent tracheostomy. In terms of timing, procedures performed within 7 d of intubation were categorized as early tracheostomy, and those performed after 7 d were categorized as standard tracheostomy. The incidence of complications following tracheostomy was compared between the two groups. The risk factors for complication were also investigated. RESULTS: Among the 95 subjects, 59 (62.1%) received early tracheostomy and 36 (37.9%) received standard tracheostomy. The overall incidence of tracheostomy complications was 24.2%, and there was no significant difference in incidence between the two groups. A comparison of risk factors between the groups with and without complications revealed no significant differences in age, sex, body mass index, Glasgow coma scale score, stroke type, or history of underlying disease. However, activated partial thromboplastin time was significantly higher in the group with complication. CONCLUSIONS: There was no significant difference in the incidence of complications in stroke subjects undergoing early versus standard tracheotomy. (C) 2015 Daedalus Enterprises
C1 [Lee, Young Chan; Kim, Tae Hyun; Eun, Young Gyu] Kyung Hee Univ, Sch Med, Dept Otolaryngol Head & Neck Surg, Seoul 130702, South Korea.
   [Lee, Jung-woo] Kyung Hee Univ, Sch Dent, Dept Oral & Maxillofacial Surg, Seoul 130702, South Korea.
   [Oh, In-Hwan] Kyung Hee Univ, Sch Dent, Dept Prevent Med, Seoul 130702, South Korea.
RP Eun, YG (通讯作者)，Kyung Hee Univ, Sch Med, Dept Otolaryngol Head & Neck Surg, 1 Hoegi Dong, Seoul 130702, South Korea.
EM ygeun@hanmail.net
RI Oh, In Hwan/AAI-9070-2020; Lee, Young Chan/AAI-1932-2020
OI Oh, In Hwan/0000-0002-5450-9887; 
CR Al-Ansari MA, 2006, CRIT CARE, V10, DOI 10.1186/cc3900X
   Arabi Y, 2004, CRIT CARE, V8, pR347, DOI 10.1186/cc2924
   Armstrong PA, 1998, SURGERY, V124, P763, DOI 10.1067/msy.1998.91224
   Blankenship DR, 2005, LARYNGOSCOPE, V115, P987, DOI 10.1097/01.MLG.0000163107.80668.12
   Bosel J, 2013, STROKE, V44, P21, DOI 10.1161/STROKEAHA.112.669895
   De Leyn P, 2007, EUR J CARDIO-THORAC, V32, P412, DOI 10.1016/j.ejcts.2007.05.018
   Delaney A, 2006, CRIT CARE, V10, DOI 10.1186/cc4887
   Devarajan J, 2012, J AM COLL SURGEONS, V214, P1008, DOI 10.1016/j.jamcollsurg.2012.03.005
   Freeman BD, 2005, CRIT CARE MED, V33, P2513, DOI 10.1097/01.CCM.0000186369.91799.44
   Frutos-Vivar F, 2005, CRIT CARE MED, V33, P290, DOI 10.1097/01.CCM.0000150026.85210.13
   HEFFNER JE, 1986, CHEST, V90, P269, DOI 10.1378/chest.90.2.269
   Jeon YT, 2014, J NEUROSURG ANESTH, V26, P22, DOI 10.1097/ANA.0b013e31829770a0
   Kanna B, 2005, CRIT CARE, V9, P414, DOI 10.1186/cc3043
   Koch T, 2012, LANGENBECK ARCH SURG, V397, P1001, DOI 10.1007/s00423-011-0873-9
   Kost Karen M, 2005, Laryngoscope, V115, P1, DOI 10.1097/01.MLG.0000163744.89688.E8
   MYERS EN, 1991, CLIN CHEST MED, V12, P589
   Nathens AB, 2006, CRIT CARE MED, V34, P2919, DOI 10.1097/01.CCM.0000243800.28251.AE
   Ganuza JR, 2011, J SPINAL CORD MED, V34, P76, DOI 10.1179/107902610X12886261091875
   Rumbak MJ, 2004, CRIT CARE MED, V32, P1689, DOI 10.1097/01.CCM.0000134835.05161.B6
   Schneider GT, 2009, OTOLARYNG HEAD NECK, V140, P250, DOI 10.1016/j.otohns.2008.11.006
   Terra RM, 2007, CLINICS, V62, P427, DOI 10.1590/S1807-59322007000400009
   Terragni PP, 2010, JAMA-J AM MED ASSOC, V303, P1483, DOI 10.1001/jama.2010.447
   WALDRON J, 1990, ANN ROY COLL SURG, V72, P218
   Yaremchuk K, 2003, LARYNGOSCOPE, V113, P1, DOI 10.1097/00005537-200301000-00001
   Yavas S, 2009, J CARDIAC SURG, V24, P11, DOI 10.1111/j.1540-8191.2008.00695.x
   Young D, 2013, JAMA-J AM MED ASSOC, V309, P2121, DOI 10.1001/jama.2013.5154
NR 26
TC 6
Z9 6
U1 0
U2 4
PU DAEDALUS ENTERPRISES INC
PI IRVING
PA 9425 N MAC ARTHUR BLVD, STE 100, IRVING, TX 75063-4706 USA
SN 0020-1324
EI 1943-3654
J9 RESP CARE
JI Respir. Care
PD MAY
PY 2015
VL 60
IS 5
BP 651
EP 657
DI 10.4187/respcare.03652
PG 7
WC Critical Care Medicine; Respiratory System
WE Science Citation Index Expanded (SCI-EXPANDED)
SC General & Internal Medicine; Respiratory System
GA CH7CB
UT WOS:000354192100011
PM 25628452
OA Bronze
DA 2022-06-17
ER

PT J
AU Lin, SM
   Yang, SH
   Liang, CC
   Huang, HK
AF Lin, S. -M.
   Yang, S. -H.
   Liang, C. -C.
   Huang, H. -K.
TI Proton pump inhibitor use and the risk of osteoporosis and fracture in
   stroke patients: a population-based cohort study
SO OSTEOPOROSIS INTERNATIONAL
LA English
DT Article
DE Hip fracture; Osteoporosis; Proton pump inhibitors; Stroke; Vertebral
   fracture
ID DOSE ACETYLSALICYLIC-ACID; METAANALYSIS; FALLS; PREVENTION; PNEUMONIA;
   THERAPY; IMPACT; WOMEN
AB A considerable proportion of stroke survivors are prescribed with proton pump inhibitors (PPIs). Our study indicated that PPI use is associated with an increased risk of osteoporosis, hip fracture, and vertebral fracture in stroke patients. The risk tends to increase as the cumulative doses of PPIs increase.
   A considerable proportion of stroke survivors are prescribed with proton pump inhibitors (PPIs). Our study investigated the association between PPI use and the risk of osteoporosis and fracture among stroke survivors.
   A population-based propensity-matched retrospective cohort study was conducted using the National Health Insurance Research Database in Taiwan. Patients diagnosed with a new stroke between 2000 and 2012 were identified. After propensity score matching, 10,596 patients were enrolled, and 5298 patients were each assigned to the PPI user and non-user groups. Hazard ratios (HRs) were calculated for the risk of osteoporosis, hip fracture, and vertebral fractures according to PPI use or non-use. Sensitivity analyses were conducted to evaluate the dose effects of PPI.
   PPI use after stroke was associated with an increased risk of osteoporosis, hip fracture, or vertebral fracture, with an adjusted HR (aHR) of 1.28 (P < 0.001). The aHRs were also significant for each outcome: osteoporosis, 1.26 (P < 0.001); hip fracture, 1.18 (P = 0.048); vertebral fracture, 1.33 (P < 0.001). A pattern of dose effect was identified. For any event (osteoporosis/hip fracture/vertebral fracture), the aHR for PPI use of 1-90, 91-365, and > 365 cDDDs was 1.22 (P < 0.001), 1.27 (P < 0.001), and 1.66 (P < 0.001), respectively. For each outcome, the highest dose was associated with the highest risk, with aHR of 1.79 (P < 0.001), 1.41 (P = 0.039), and 1.82 (P < 0.001) for osteoporosis, hip fracture, and vertebral fracture, respectively. Age- and sex-stratified analyses revealed similar patterns.
   PPI use is associated with an increased risk of osteoporosis, hip fracture, and vertebral fracture in stroke patients.
C1 [Lin, S. -M.; Yang, S. -H.; Liang, C. -C.] Buddhist Tzu Chi Gen Hosp, Dept Phys Med & Rehabil, Hualien, Taiwan.
   [Yang, S. -H.] Tzu Chi Univ, Sch Med, Hualien, Taiwan.
   [Huang, H. -K.] Buddhist Tzu Chi Gen Hosp, Dept Family Med, 707,Sec 3,Chung Yang Rd, Hualien 97002, Taiwan.
RP Huang, HK (通讯作者)，Buddhist Tzu Chi Gen Hosp, Dept Family Med, 707,Sec 3,Chung Yang Rd, Hualien 97002, Taiwan.
EM drhkhuang@gmail.com
RI Huang, Huei-Kai/J-9220-2019
OI Huang, Huei-Kai/0000-0003-3612-653X; Lin, Shu-Man/0000-0002-3257-0038
CR Arj A, 2016, INT J RHEUM DIS, V19, P864, DOI 10.1111/1756-185X.12866
   Batchelor F, 2010, STROKE, V41, P1715, DOI 10.1161/STROKEAHA.109.570390
   Burge R, 2007, J BONE MINER RES, V22, P465, DOI 10.1359/JBMR.061113
   Callaly EL, 2015, AGE AGEING, V44, P882, DOI 10.1093/ageing/afv093
   Carda S, 2009, CEREBROVASC DIS, V28, P191, DOI 10.1159/000226578
   Chang CC, 2017, AM J MED, V130, P348, DOI 10.1016/j.amjmed.2016.10.016
   CHARLSON ME, 1987, J CHRON DIS, V40, P373, DOI 10.1016/0021-9681(87)90171-8
   Chen CH, 2016, OSTEOPOROSIS INT, V27, P2117, DOI 10.1007/s00198-016-3510-1
   Cheng CL, 2015, INT J CARDIOL, V201, P96, DOI 10.1016/j.ijcard.2015.07.075
   Costa-Rodrigues J, 2013, FEBS J, V280, P5052, DOI 10.1111/febs.12478
   Cummings SR, 2002, LANCET, V359, P1761, DOI 10.1016/S0140-6736(02)08657-9
   Fine JP, 1999, J AM STAT ASSOC, V94, P496, DOI 10.2307/2670170
   Goss SL, 2007, J PHARM PHARMACOL, V59, P1485, DOI 10.1211/jpp.59.11.0004
   Green R, 2017, NAT REV DIS PRIMERS, V3, DOI 10.1038/nrdp.2017.40
   Herrmann M, 2005, CLIN CHEM LAB MED, V43, P1111, DOI 10.1515/CCLM.2005.194
   Ho SW, 2017, J AM GERIATR SOC, V65, P1441, DOI 10.1111/jgs.14813
   Igase M, 2013, J NEUROL NEUROPHYS S, V8
   Kapral MK, 2017, NEUROLOGY, V88, P57, DOI 10.1212/WNL.0000000000003457
   Kaye JA, 2008, PHARMACOTHERAPY, V28, P951, DOI 10.1592/phco.28.8.951
   Lam JR, 2013, JAMA-J AM MED ASSOC, V310, P2435, DOI 10.1001/jama.2013.280490
   Lee HC, 2010, AM J MANAG CARE, V16, pE67
   Lenihan CR, 2017, AM J KIDNEY DIS, V69, P595, DOI 10.1053/j.ajkd.2016.09.019
   Levesque LE, 2010, BRIT MED J, V340, DOI 10.1136/bmj.b5087
   Lewis JR, 2014, J BONE MINER RES, V29, P2489, DOI 10.1002/jbmr.2279
   Lien HM, 2008, J HEALTH ECON, V27, P1208, DOI 10.1016/j.jhealeco.2008.03.002
   Lin KJ, 2011, GASTROENTEROLOGY, V141, P71, DOI 10.1053/j.gastro.2011.03.049
   Liu CY., 2006, J HEALTH MANAG, V4, P1
   Lucas CE, 1999, ARCH SURG-CHICAGO, V134, P55, DOI 10.1001/archsurg.134.1.55
   Maulaz AB, 2005, ARCH NEUROL-CHICAGO, V62, P1217, DOI 10.1001/archneur.62.8.1217
   Momosaki R, 2016, J STROKE CEREBROVASC, V25, P1035, DOI 10.1016/j.jstrokecerebrovasdis.2016.01.018
   National Health Insurance Administration Ministy of Health and Welfare, 2016, PAT CHRON DIS REF PR
   Ngamruengphong S, 2011, AM J GASTROENTEROL, V106, P1209, DOI 10.1038/ajg.2011.113
   Niigaki M, 2013, J GASTROENTEROL, V48, P463, DOI 10.1007/s00535-012-0671-3
   O'Connell MB, 2005, AM J MED, V118, P778, DOI 10.1016/j.amjmed.2005.02.007
   Pratt S, 2010, AM J CARDIOVASC DRUG, V10, P281, DOI 10.2165/11584410-000000000-00000
   Rachner TD, 2011, LANCET, V377, P1276, DOI 10.1016/S0140-6736(10)62349-5
   Ramnemark A, 1998, OSTEOPOROSIS INT, V8, P92, DOI 10.1007/s001980050053
   Scheiman JM, 2011, HEART, V97, P797, DOI 10.1136/hrt.2010.217547
   Stabler SP, 2013, NEW ENGL J MED, V368, P149, DOI [10.1056/NEJMc1304350, 10.1056/NEJMcp1113996]
   Targownik LE, 2017, AM J GASTROENTEROL, V112, P95, DOI 10.1038/ajg.2016.481
   Tsan YT, 2012, J CLIN ONCOL, V30, P623, DOI 10.1200/JCO.2011.36.0917
   Wang WJ, 2014, J BONE MINER RES, V29, P676, DOI 10.1002/jbmr.2061
   Wu TY, 2010, LONDON J PRIM CARE, V3, P115, DOI 10.1080/17571472.2010.11493315
   Yang J, 2012, BONE, V51, P376, DOI 10.1016/j.bone.2012.05.024
   Yu EW, 2011, AM J MED, V124, P519, DOI 10.1016/j.amjmed.2011.01.007
NR 45
TC 32
Z9 32
U1 0
U2 9
PU SPRINGER LONDON LTD
PI LONDON
PA 236 GRAYS INN RD, 6TH FLOOR, LONDON WC1X 8HL, ENGLAND
SN 0937-941X
EI 1433-2965
J9 OSTEOPOROSIS INT
JI Osteoporosis Int.
PD JAN
PY 2018
VL 29
IS 1
BP 153
EP 162
DI 10.1007/s00198-017-4262-2
PG 10
WC Endocrinology & Metabolism
WE Science Citation Index Expanded (SCI-EXPANDED)
SC Endocrinology & Metabolism
GA FS3HO
UT WOS:000419671800017
PM 29032384
DA 2022-06-17
ER

PT J
AU Pongmoragot, J
   Rabinstein, AA
   Nilanont, Y
   Swartz, RH
   Zhou, LM
   Saposnik, G
AF Pongmoragot, Jitphapa
   Rabinstein, Alejandro A.
   Nilanont, Yongchai
   Swartz, Richard H.
   Zhou, Limei
   Saposnik, Gustavo
CA Invest Registry Canadian Stroke
   University Of Toronto Stroke
   Program Stroke Outcomes Res
TI Pulmonary Embolism in Ischemic Stroke: Clinical Presentation, Risk
   Factors, and Outcome
SO JOURNAL OF THE AMERICAN HEART ASSOCIATION
LA English
DT Article
DE cerebral infarction; pulmonary embolism; stroke; venous thromboembolism
ID DEEP-VEIN THROMBOSIS; VENOUS THROMBOEMBOLISM; MEDICAL COMPLICATIONS;
   MORTALITY; CARE; PROPHYLAXIS; GUIDELINES; PREDICTORS; PNEUMONIA
AB Background-Limited information is available on the frequency of pulmonary embolism (PE) in patients with an acute ischemic stroke (AIS). We evaluated clinical characteristics, predisposing factors, and outcomes in AIS patients with PE.
   Methods and Results-We included all AIS patients admitted to participating institutions in the Registry of the Canadian Stroke Network. Clinically PE was documented by a physician and confirmed by computed tomography pulmonary angiography within 30 days of the stroke case index. The primary outcome was death or disability at discharge. Secondary outcomes included disposition, length of hospital stay, mortality at 3 months and 1 year. Among 11 287 patients with AIS, PE was found in 89 (0.78%) patients. History of cancer, deep vein thrombosis (DVT)/PE, and DVT during the hospitalization were associated with PE. PE was associated with higher risk of death at 30 days (25.8% versus 13.6%; P<0.001), at 1 year (47.2% versus 24.6%; P<0.001), and disability at discharge (85.4% versus 63.6%; P<0.001). Mean length of stay was longer in stroke patients with PE (36 versus 16 days; P=0.001). After adjusting for age, sex, and stroke severity, PE remained associated with lower survival at 30 days and 1 year, and death or disability at discharge (OR 3.02; 95% CI 1.56 to 5.83).
   Conclusions-In this large cohort study, PE occurred in nearly 1% of AIS patients. PE was more common in patients with severe stroke, history of cancer, previous DVT/PE or acute DVT and associated with lower short-and long-term survival, greater disability, and longer length of stay.
C1 [Pongmoragot, Jitphapa; Saposnik, Gustavo] Univ Toronto, St Michaels Hosp, Div Neurol, Stroke Outcomes Res Ctr,Dept Med, Toronto, ON M5C 1R6, Canada.
   [Swartz, Richard H.] Univ Toronto, Sunnybrook Hosp, Div Neurol, Dept Med, Toronto, ON M5C 1R6, Canada.
   [Saposnik, Gustavo] Univ Toronto, iHPME, Toronto, ON M5C 1R6, Canada.
   [Rabinstein, Alejandro A.] Mayo Clin, Dept Neurol, Rochester, MN USA.
   [Nilanont, Yongchai] Mahidol Univ, Dept Med, Div Neurol, Siriraj Hosp, Bangkok 10700, Thailand.
   [Zhou, Limei] ICES, Toronto, ON, Canada.
   [Saposnik, Gustavo] St Michaels Hosp, Li Ka Shing Knowledge Inst, Toronto, ON M5B 1W8, Canada.
RP Saposnik, G (通讯作者)，Univ Toronto, St Michaels Hosp, Dept Med, Stroke Outcomes Res Ctr, 55 Queen St E, Toronto, ON M5C 1R6, Canada.
EM saposnikg@smh.ca
RI Saposnik, Gustavo/M-3937-2017
OI Saposnik, Gustavo/0000-0002-5950-9886; Swartz, Rick/0000-0001-6571-5531
FU Institute for Clinical Evaluative Sciences; Ontario Ministry of Health
   and Long-Term Care
FX This study was supported by the Institute for Clinical Evaluative
   Sciences, which is funded by an annual grant from the Ontario Ministry
   of Health and Long-Term Care. The opinions, results and conclusions
   reported in this article are those of the authors and are independent
   from the funding sources. No endorsement by Institute for Clinical
   Evaluative Sciences or the Ontario Ministry of Health and Long-Term Care
   is intended or should be inferred.
CR Allendoerfer J, 2007, CEREBROVASC DIS, V24, P138, DOI 10.1159/000103616
   Bembenek J, 2011, J THROMB THROMBOLYS, V32, P96, DOI 10.1007/s11239-010-0548-3
   CARSON JL, 1992, NEW ENGL J MED, V326, P1240, DOI 10.1056/NEJM199205073261902
   Chen CC, 2012, TOP STROKE REHABIL, V19, P361, DOI 10.1310/tsr1905-361
   Dennis M, 2013, LANCET, V382, P516, DOI 10.1016/S0140-6736(13)61050-8
   Finlayson O, 2011, NEUROLOGY, V77, P1338, DOI 10.1212/WNL.0b013e31823152b1
   Goldhaber SZ, 1999, LANCET, V353, P1386, DOI 10.1016/S0140-6736(98)07534-5
   Goldhaber SZ, 2004, LANCET, V363, P1295, DOI 10.1016/S0140-6736(04)16004-2
   Heuschmann PU, 2004, ARCH INTERN MED, V164, P1761, DOI 10.1001/archinte.164.16.1761
   Hong KS, 2008, EUR J NEUROL, V15, P1324, DOI 10.1111/j.1468-1331.2008.02310.x
   Ingeman A, 2011, STROKE, V42, P3214, DOI 10.1161/STROKEAHA.110.610881
   Jauch EC, 2013, STROKE, V44, P870, DOI 10.1161/STR.0b013e318284056a
   Johnston KC, 1998, STROKE, V29, P447, DOI 10.1161/01.STR.29.2.447
   Kamphuisen PW, 2007, THROMB RES, V119, P265, DOI 10.1016/j.thromres.2006.03.010
   Kelly J, 2004, STROKE, V35, P2320, DOI 10.1161/01.STR.0000140741.13279.4f
   Kelly J, 2002, AGE AGEING, V31, P235, DOI 10.1093/ageing/31.4.235
   Lansberg MG, 2012, CHEST, V141, pE601S, DOI 10.1378/chest.11-2302
   Laporte S, 2008, CIRCULATION, V117, P1711, DOI 10.1161/CIRCULATIONAHA.107.726232
   Lederle FA, 2011, ANN INTERN MED, V155, P602, DOI 10.7326/0003-4819-155-9-201111010-00008
   Lindsay MP, CANADIAN BEST PRACTI
   Mamdani M, 2005, BMJ-BRIT MED J, V330, P960, DOI 10.1136/bmj.330.7497.960
   Naess IA, 2007, J THROMB HAEMOST, V5, P692, DOI 10.1111/j.1538-7836.2007.02450.x
   Saposnik G, 2011, STROKE, V42, P3421, DOI 10.1161/STROKEAHA.111.623116
   Saposnik G, 2011, CIRCULATION, V123, P739, DOI 10.1161/CIRCULATIONAHA.110.983353
   Schwamm LH, 2009, CIRCULATION, V119, P107, DOI 10.1161/CIRCULATIONAHA.108.783688
   Silverstein MD, 1998, ARCH INTERN MED, V158, P585, DOI 10.1001/archinte.158.6.585
   Skaf E, 2005, AM J CARDIOL, V96, P1731, DOI 10.1016/j.amjcard.2005.07.097
   Skaf E, 2006, AM J CARDIOL, V97, P1776, DOI 10.1016/j.amjcard.2006.01.042
   Tanislav C, 2011, STROKE, V42, P822, DOI 10.1161/STROKEAHA.110.601575
   Tirschwell D L, 1999, J Stroke Cerebrovasc Dis, V8, P336, DOI 10.1016/S1052-3057(99)80008-1
   Tong X, 2010, STROKE, V41, P980, DOI 10.1161/STROKEAHA.110.578674
NR 31
TC 21
Z9 22
U1 0
U2 9
PU WILEY
PI HOBOKEN
PA 111 RIVER ST, HOBOKEN 07030-5774, NJ USA
SN 2047-9980
J9 J AM HEART ASSOC
JI J. Am. Heart Assoc.
PD DEC
PY 2013
VL 2
IS 6
AR e000372
DI 10.1161/JAHA.113.000372
PG 8
WC Cardiac & Cardiovascular Systems
WE Science Citation Index Expanded (SCI-EXPANDED)
SC Cardiovascular System & Cardiology
GA 296IG
UT WOS:000330177900039
PM 24275627
OA gold, Green Published
DA 2022-06-17
ER

PT J
AU Knoll, T
   Wimmer, MLJ
   Gumpinger, F
   Haberl, RL
AF Knoll, T
   Wimmer, MLJ
   Gumpinger, F
   Haberl, RL
TI The low normothermia concept - Maintaining a core body temperature
   between 36 and 37 degrees C in acute stroke unit patients
SO JOURNAL OF NEUROSURGICAL ANESTHESIOLOGY
LA English
DT Article
DE hypothermia; hyperthermia; temperature; stroke; treatment
ID MODERATE HYPOTHERMIA; DAMAGE; FEVER
AB Elevated body temperature increases mortality and worsens outcome in acute stroke patients. In animal models of stroke, even slight hypothermia was shown to be neuroprotective. Pharmacological treatment alone (paracetamol, metamizol) usually fails to lower core body temperature below 37degreesC. The purpose of this study was to establish the feasibility and safety of continuous body surface cooling towards low normothermic temperatures in noncomatose, nonventilated stroke unit patients.
   Eighteen acute stroke patients (15 ischemic infarcts, 3 hemorrhages) with baseline body core temperatures >37.0degreesC (taken in the urinary bladder) were laid on a water-perfused cooling mattress and received pethidine and dihydroergotoxine in order to avoid shivering and peripheral vasoconstriction. The target range for core body temperature was between 36 and 37degreesC for 24 hours. None of the patients Was treated with antipyretic drugs during the cooling period.
   Median baseline National Institutes of Health Stroke Scale score (NIHSSS) was 15.5 (8-24). Three patients had core temperatures >38degreesC. A temperature in the target range could be reached within 3.3 hours (median) and maintained in all but two patients. Major procedure-related adverse events were vomiting (n = 2), drop in mean arterial blood pressure >20% (n = 2), pneumonia (n = 2), and a rise in central venous pressure >20 cm H2O (n = 3) totaling 9 events in 8 of 18 patients (44%). No patient died within the first week; mortality after three months was 12%.
   Continuous body core temperature reduction of 1-2degreesC may safely be attained by a cooling mattress in nonventilated stroke unit patients. Critically high temperature values can be avoided. The neuroprotective potential of this method has to be assessed in a controlled trial.
C1 Krankenhaus Muenchen Harlaching, Dept Neurol & Clin Neurophysiol, D-81545 Munich, Germany.
RP Haberl, RL (通讯作者)，Krankenhaus Muenchen Harlaching, Dept Neurol & Clin Neurophysiol, Sanatoriumspl 2, D-81545 Munich, Germany.
CR AZZIMONDI G, 1995, STROKE, V26, P2040, DOI 10.1161/01.STR.26.11.2040
   BUCHAN A, 1991, J NEUROSCI, V11, P1049
   Castillo J, 1998, STROKE, V29, P2455, DOI 10.1161/01.STR.29.12.2455
   Ginsberg MD, 1998, STROKE, V29, P529, DOI 10.1161/01.STR.29.2.529
   Hajat C, 2000, STROKE, V31, P410, DOI 10.1161/01.STR.31.2.410
   Iaizzo PA, 1999, J NEUROSURG ANESTH, V11, P231, DOI 10.1097/00008506-199910000-00002
   Kammersgaard LP, 2000, STROKE, V31, P2251, DOI 10.1161/01.STR.31.9.2251
   MARLER JR, 1995, NEW ENGL J MED, V333, P1581, DOI 10.1056/nejm199512143332401
   Metz C, 1996, J NEUROSURG, V85, P533, DOI 10.3171/jns.1996.85.4.0533
   Reith J, 1996, LANCET, V347, P422, DOI 10.1016/S0140-6736(96)90008-2
   Schwab S, 1998, STROKE, V29, P2461, DOI 10.1161/01.STR.29.12.2461
   Schwab S, 1997, NEUROLOGY, V48, P762, DOI 10.1212/WNL.48.3.762
   Wang Y, 2000, STROKE, V31, P404, DOI 10.1161/01.STR.31.2.404
NR 13
TC 16
Z9 16
U1 0
U2 2
PU LIPPINCOTT WILLIAMS & WILKINS
PI PHILADELPHIA
PA TWO COMMERCE SQ, 2001 MARKET ST, PHILADELPHIA, PA 19103 USA
SN 0898-4921
EI 1537-1921
J9 J NEUROSURG ANESTH
JI J. Neurosurg. Anesthesiol.
PD OCT
PY 2002
VL 14
IS 4
BP 304
EP 308
DI 10.1097/00008506-200210000-00006
PG 5
WC Anesthesiology; Clinical Neurology; Surgery
WE Science Citation Index Expanded (SCI-EXPANDED)
SC Anesthesiology; Neurosciences & Neurology; Surgery
GA 598UE
UT WOS:000178294200006
PM 12357088
DA 2022-06-17
ER

PT J
AU Xi, YG
   Tian, X
   Chen, WQ
   Zhang, S
   Zhang, S
   Ren, WD
   Pang, QJ
   Yang, GT
   Yang, ZM
AF Xi, Yan-Guo
   Tian, Xu
   Chen, Wei-Qing
   Zhang, Sai
   Zhang, Shan
   Ren, Wei-Dan
   Pang, Qi-Jun
   Yang, Guo-Tao
   Yang, Zhi-Ming
TI Antibiotic prophylaxis for infections in patients with acute stroke: a
   systematic review and meta-analysis of randomized controlled trials
SO ONCOTARGET
LA English
DT Review
DE acute stroke; antibiotic prophylaxis; systematic review; meta-analysis
ID ACUTE ISCHEMIC-STROKE; MEDICAL COMPLICATIONS; OPEN-LABEL; PNEUMONIA;
   CARE; MINOCYCLINE; MORTALITY; IMPROVES; OUTCOMES; THERAPY
AB Objective: Infections are frequent after stroke and lead to increased mortality and neurological disability. Antibiotic prophylaxis has potential of decreasing the risk of infections and mortality and improving poor functional outcome. Several studies evaluated antibiotic prophylaxis for infections in acute stroke patients have generated conflicting results. The systematic review of randomized clinical trials (RCTs) aimed at comprehensively assessing the evidence of antibiotic prophylaxis for the treatment of acute stroke patients.
   Materials and Methods: PubMed, EMBASE, the Cochrane library and the reference lists of eligible articles were searched to identify all potential studies. We included the studies that investigated the efficacy and safety of antibiotic prophylaxis for the treatment of acute stroke patients. The primary outcome included mortality and infection rate. The secondary outcomes included poor functional outcome and adverse events.
   Results: Seven trials randomizing 4,261 patients were included. Pooled analyses showed that antibiotic prophylaxis did not improve the mortality (risk ratio (RR) = 1.03, 95% confidence interval (CI) 0.84 to 1.26, p = 0.78, I2 = 25%) and poor functional outcome (RR = 0.93, 95% CI 0.80 to 1.08, p = 0.32, I2= 80%), but reduced the incidence of infection (RR = 0.67, 95% CI 0.53 to 0.84, p = 0.0007, I2 = 49%). No major side effects were reported. Sensitivity analyses confirmed the results of infection rate and poor functional outcome.
   Conclusions: Antibiotic prophylaxis can be used to treat the infectious events of acute stroke patients although it has no potential of decreased mortality and improved functional outcome.
C1 [Xi, Yan-Guo; Zhang, Shan; Ren, Wei-Dan; Pang, Qi-Jun; Yang, Guo-Tao; Yang, Zhi-Ming] Cang Zhou Cent Hosp, Dept Neurosurg, Cangzhou 061001, Hebei, Peoples R China.
   [Tian, Xu; Chen, Wei-Qing] Chongqing Canc Inst & Hosp & Canc Ctr, Dept Gastroenterol, Chongqing 400030, Peoples R China.
   [Zhang, Sai] Logist Univ Chinese Peoples Armed Police Force, Logist Univ Affiliated Hosp, Dept Neurosurg, Tianjin 300162, Peoples R China.
RP Xi, YG; Tian, X (通讯作者)，Cang Zhou Cent Hosp, Dept Neurosurg, Cangzhou 061001, Hebei, Peoples R China.; Tian, X (通讯作者)，Chongqing Canc Inst & Hosp & Canc Ctr, Dept Gastroenterol, Chongqing 400030, Peoples R China.
EM neuroxi@163.com; yxtx880919@hotmail.com
RI Tian, Xu/T-6024-2018
OI Tian, Xu/0000-0002-3275-8751
CR Adams HP, 2007, STROKE, V38, P1655, DOI 10.1161/STROKEAHA.107.181486
   Chamorro A, 2005, STROKE, V36, P1495, DOI 10.1161/01.STR.0000170644.15504.49
   Dalhoff A, 2003, LANCET INFECT DIS, V3, P359, DOI 10.1016/S1473-3099(03)00658-3
   De Falco FA, 1998, RIV NEUROBIOLOGIA, V44, P63
   Dromerick AW, 2003, J REHABIL RES DEV, V40, P1, DOI 10.1682/JRRD.2003.01.0001
   EASTERBROOK PJ, 1991, LANCET, V337, P867, DOI 10.1016/0140-6736(91)90201-Y
   Famakin BM, 2014, AGING DIS, V5, P307, DOI 10.14336/AD.2014.0500307
   Finlayson O, 2011, NEUROLOGY, V77, P1338, DOI 10.1212/WNL.0b013e31823152b1
   Fu Y, 2015, NAT REV NEUROL, V11, P524, DOI 10.1038/nrneurol.2015.144
   Garg AX, 2008, CLIN J AM SOC NEPHRO, V3, P253, DOI 10.2215/CJN.01430307
   Harms H, 2008, PLOS ONE, V3, DOI 10.1371/journal.pone.0002158
   Hetze S, 2013, J CEREBR BLOOD F MET, V33, P846, DOI 10.1038/jcbfm.2013.6
   Higgins J, 2011, COCHRANE HDB SYSTEMA, V5, P1
   Higgins JPT, 2003, BRIT MED J, V327, P557, DOI 10.1136/bmj.327.7414.557
   Horan TC, 2008, AM J INFECT CONTROL, V36, P309, DOI 10.1016/j.ajic.2008.03.002
   Kalra L, 2015, LANCET, V386, P1835, DOI 10.1016/S0140-6736(15)00126-9
   Koennecke HC, 2011, NEUROLOGY, V77, P965, DOI 10.1212/WNL.0b013e31822dc795
   Kohler E, 2013, STROKE, V44, P2493, DOI 10.1161/STROKEAHA.113.000780
   Kumar Sandeep, 2010, Lancet Neurol, V9, P105, DOI 10.1016/S1474-4422(09)70266-2
   Lampl Y, 2007, NEUROLOGY, V69, P1404, DOI 10.1212/01.wnl.0000277487.04281.db
   Meisel C, 2004, STROKE, V35, P2, DOI 10.1161/01.STR.0000109041.89959.4C
   Miller EC, 2016, CURR NEUROL NEUROSCI, V16, DOI 10.1007/s11910-015-0602-9
   Moher D, 2009, PLOS MED, V6, DOI 10.1371/journal.pmed.1000097
   Mozaffarian D, 2015, CIRCULATION, V131, pE29, DOI 10.1161/CIR.0000000000000152
   Naghavi M, 2015, LANCET, V385, P117, DOI 10.1016/S0140-6736(14)61682-2
   Poisson SN, 2010, STROKE, V41, pE180, DOI 10.1161/STROKEAHA.109.576413
   Popovic N, 2013, J STROKE CEREBROVASC, V22, P424, DOI 10.1016/j.jstrokecerebrovasdis.2013.03.003
   Quinn TJ, 2011, STROKE, V42, P1146, DOI 10.1161/STROKEAHA.110.598540
   Rohweder G, 2015, STROKE, V46, P65, DOI 10.1161/STROKEAHA.114.006667
   Rothstein JD, 2005, NATURE, V433, P73, DOI 10.1038/nature03180
   Schwarz S, 2008, STROKE, V39, P1220, DOI 10.1161/STROKEAHA.107.499533
   Schwarz S, 2016, NEUROTHERAPEUTICS, V13, P783, DOI 10.1007/s13311-016-0466-y
   Silvestri L, 2015, LANCET, V386, P653, DOI 10.1016/S0140-6736(15)61501-X
   Smith CJ, 2015, STROKE, V46, P2335, DOI 10.1161/STROKEAHA.115.009617
   Smith CJ, 2013, J NEUROIMMUNE PHARM, V8, P867, DOI 10.1007/s11481-013-9469-1
   Stock ML, 2013, NEUROPHARMACOLOGY, V73, P174, DOI 10.1016/j.neuropharm.2013.04.059
   Thone-Reineke C, 2008, J HYPERTENS, V26, P2426, DOI 10.1097/HJH.0b013e328313e403
   Titsworth WL, 2013, STROKE, V44, P3154, DOI 10.1161/STROKEAHA.111.000204
   Tong X, 2010, STROKE, V41, P980, DOI 10.1161/STROKEAHA.110.578674
   van de Beek D, 2009, ARCH NEUROL-CHICAGO, V66, P1076, DOI 10.1001/archneurol.2009.176
   van der Worp HB, 2007, NEW ENGL J MED, V357, P572, DOI 10.1056/NEJMcp072057
   Vermeij FH, 2009, CEREBROVASC DIS, V27, P465, DOI 10.1159/000210093
   Westendorp WF, 2015, LANCET, V385, P1519, DOI 10.1016/S0140-6736(14)62456-9
   Westendorp WF, 2012, COCHRANE DB SYST REV, DOI 10.1002/14651858.CD008530.pub2
   Westendorp WF, 2011, BMC NEUROL, V11, DOI 10.1186/1471-2377-11-110
   Zierath D, 2015, STROKE, V46, P2287, DOI 10.1161/STROKEAHA.115.008663
NR 46
TC 8
Z9 9
U1 0
U2 11
PU IMPACT JOURNALS LLC
PI ORCHARD PARK
PA 6666 E QUAKER ST, STE 1, ORCHARD PARK, NY 14127 USA
EI 1949-2553
J9 ONCOTARGET
JI Oncotarget
PD OCT 6
PY 2017
VL 8
IS 46
BP 81075
EP 81087
DI 10.18632/oncotarget.19039
PG 13
WC Oncology; Cell Biology
WE Science Citation Index Expanded (SCI-EXPANDED)
SC Oncology; Cell Biology
GA FJ1HN
UT WOS:000412465700084
PM 29113368
OA gold, Green Published
DA 2022-06-17
ER

PT J
AU Berrouschot, J
   Rossler, A
   Koster, J
   Schneider, D
AF Berrouschot, J
   Rossler, A
   Koster, J
   Schneider, D
TI Mechanical ventilation in patients with hemispheric ischemic stroke
SO CRITICAL CARE MEDICINE
LA English
DT Article
DE mechanical ventilation; ischemic stroke; stroke mortality; stroke
   outcome; brain edema
ID CEREBRAL-ARTERY INFARCTION; CONSECUTIVE PATIENTS; BRAIN INFARCTION;
   BLOOD-PRESSURE; CRITICAL CARE; UNIT; MORTALITY; HEMICRANIECTOMY;
   TEMPERATURE; PROGNOSIS
AB Objective: Whether stroke patients should be ventilated mechanically is still a contentious issue, because their outcome is very poor. We wanted to investigate how often mechanical ventilation is indicated in patients with hemispheric ischemic stroke as well as the outcome of these patients and the factors by which outcome is influenced.
   Design:Prospective case series.
   Setting: University hospital, neurocritical care unit.
   Subjects: Subjects were 218 patients who met the following inclusion criteria: age 18-85 yrs, acute hemispheric ischemic infarction, clinical examination, and computed tomography within 6 hrs after the onset of symptoms.
   Interventions: Mechanical ventilation was instituted with one or more of the following conditions: deterioration of consciousness with the inability to protect the airway; Pao(2) of <60; Pco(2) of >60 mm Hg; breath rate of >40 breaths/min; and left heart insufficiency with definitive or impending pulmonary edema.
   Measurements and Main Results: Mechanical ventilation was indicated for 52 (24%) of the 218 patients: in 47 (90%) patients because of deterioration of consciousness, and in five (10%) patients because of heart insufficiency and/or pneumonia. In a logistic regression model, the history of hypertension and a size of infarction exceeding two thirds of the middle cerebral artery territory were independent variables for the application of mechanical ventilation. After 3 months, 42 (81%) of these 52 patients had died. The most common cause of death was fatal midbrain herniation caused by complete middle cerebral artery infarction. Patients who survived had a good-to-fair outcome.
   Conclusions:New therapeutic strategies (e.g., hemicraniectomy) must be developed to reduce mortality and improve the outcome for this subgroup of ischemic stroke patients. Mechanical ventilation is and will remain a crucial element within such new concepts.
C1 Univ Leipzig, Dept Neurol, Leipzig, Germany.
RP Berrouschot, J (通讯作者)，Univ Leipzig, Dept Neurol, Leipzig, Germany.
CR Berrouschot J, 1998, STROKE, V29, P2556, DOI 10.1161/01.STR.29.12.2556
   Berrouschot J, 1998, INTENS CARE MED, V24, P620, DOI 10.1007/s001340050625
   Bornstein NM, 1996, STROKE, V27, P1770, DOI 10.1161/01.STR.27.10.1770
   BURTIN P, 1994, INTENS CARE MED, V20, P32, DOI 10.1007/BF02425052
   Buttner T, 1997, ACTA NEUROL SCAND, V96, P317
   CENSORI B, 1993, STROKE, V24, P532, DOI 10.1161/01.STR.24.4.532
   DELASHAW JB, 1990, STROKE, V21, P874, DOI 10.1161/01.STR.21.6.874
   ElAd B, 1996, NEUROLOGY, V47, P657, DOI 10.1212/WNL.47.3.657
   FIESCHI C, 1989, J NEUROL SCI, V91, P311, DOI 10.1016/0022-510X(89)90060-9
   Firlik AD, 1998, J NEUROSURG, V89, P243, DOI 10.3171/jns.1998.89.2.0243
   GROTTA J, 1995, NEUROLOGY, V45, P640, DOI 10.1212/WNL.45.4.640
   Hacke W, 1996, ARCH NEUROL-CHICAGO, V53, P309, DOI 10.1001/archneur.1996.00550040037012
   HACKE W, 1995, INTENS CARE MED, V21, P856, DOI 10.1007/BF01700973
   HACKE W, 1995, JAMA-J AM MED ASSOC, V274, P1017, DOI 10.1001/jama.274.13.1017
   HAHEIM LL, 1995, J HYPERTENS, V13, P909
   Heiss WD, 1998, CEREBROVASC DIS, V8, P23, DOI 10.1159/000047508
   INDREDAVIK B, 1991, STROKE, V22, P1026, DOI 10.1161/01.STR.22.8.1026
   JORGENSEN HS, 1995, STROKE, V26, P1178, DOI 10.1161/01.STR.26.7.1178
   KALRA L, 1994, STROKE, V25, P821, DOI 10.1161/01.STR.25.4.821
   LIMBURG M, 1990, STROKE, V21, P1150, DOI 10.1161/01.STR.21.8.1150
   LUDWIGS UG, 1991, J INTERN MED, V229, P117, DOI 10.1111/j.1365-2796.1991.tb00318.x
   MAHONEY F I, 1965, Md State Med J, V14, P61
   MARLER JR, 1995, NEW ENGL J MED, V333, P1581, DOI 10.1056/nejm199512143332401
   Menotti A, 1996, STROKE, V27, P381, DOI 10.1161/01.STR.27.3.381
   Moulin T, 1997, EUR NEUROL, V38, P10, DOI 10.1159/000112896
   MURROS K, 1993, J NEUROL SCI, V116, P12, DOI 10.1016/0022-510X(93)90083-B
   RANKIN J, 1957, Scott Med J, V2, P200
   Rastenyte D, 1996, STROKE, V27, P672, DOI 10.1161/01.STR.27.4.672
   Reith J, 1996, LANCET, V347, P422, DOI 10.1016/S0140-6736(96)90008-2
   RIEKE K, 1995, CRIT CARE MED, V23, P1576, DOI 10.1097/00003246-199509000-00019
   ROPPER AH, 1984, ARCH NEUROL-CHICAGO, V41, P26, DOI 10.1001/archneur.1984.04050130032017
   Schwab S, 1997, NEUROLOGY, V48, P1608, DOI 10.1212/WNL.48.6.1608
   Schwab S, 1998, STROKE, V29, P1888, DOI 10.1161/01.STR.29.9.1888
   Schwab S, 1997, NEUROLOGY, V48, P762, DOI 10.1212/WNL.48.3.762
   STEIGER HJ, 1991, ACTA NEUROCHIR, V111, P73, DOI 10.1007/BF01400491
   Steiner T, 1997, STROKE, V28, P711, DOI 10.1161/01.STR.28.4.711
   VONKUMMER R, 1994, AM J NEURORADIOL, V15, P9
   Warach S, 1996, J CEREBR BLOOD F MET, V16, P53, DOI 10.1097/00004647-199601000-00006
   Wijdicks EFM, 1997, MAYO CLIN PROC, V72, P210, DOI 10.4065/72.3.210
NR 39
TC 66
Z9 72
U1 0
U2 2
PU LIPPINCOTT WILLIAMS & WILKINS
PI PHILADELPHIA
PA 530 WALNUT ST, PHILADELPHIA, PA 19106-3621 USA
SN 0090-3493
J9 CRIT CARE MED
JI Crit. Care Med.
PD AUG
PY 2000
VL 28
IS 8
BP 2956
EP 2961
DI 10.1097/00003246-200008000-00045
PG 6
WC Critical Care Medicine
WE Science Citation Index Expanded (SCI-EXPANDED)
SC General & Internal Medicine
GA 346JM
UT WOS:000088867300043
PM 10966278
DA 2022-06-17
ER

PT J
AU Rosenvinge, SK
   Starke, ID
AF Rosenvinge, SK
   Starke, ID
TI Improving care for patients with dysphagia
SO AGE AND AGEING
LA English
DT Article
DE dysphagia; speech and language therapy; dysphagia training; stroke;
   older people; cost-effectiveness; elderly
ID ACUTE STROKE; ASPIRATION PNEUMONIA; MANAGEMENT; COMPLICATIONS;
   PREDICTORS; HOME
AB Background: early diagnosis and effective management of dysphagia reduce the incidence of pneumonia and improve quality of care and outcome. Dysphagic stroke patients rarely perceive that they have a swallowing problem, and thus carers have to take responsibility for following the safe swallow recommendations made by the Speech and Language Therapist (SLT). Published work and observations in our own Trust indicated that patients with dysphagia may be fed in a manner which places them at significant risk of aspiration, despite SLT advice for safe swallowing.
   Objective: to determine compliance with swallowing recommendations in patients with dysphagia and to investigate the effectiveness of changes in practice in improving compliance.
   Design: sequential observational study before and after targeted intervention.
   Setting: an acute general and teaching hospital in an inner city area.
   Subjects: all patients with dysphagia on the caseload of the speech and language therapy department at the time of the study.
   Methods: observations were made on compliance with the recommendations of SLTs regarding consistency of fluids, dietary modifications, amount to be given at a single meal/drink, swallowing strategies, general safe swallow recommendations and whether supervision was required. A dysphagia link nurse programme was established, together with modification of an in-house training scheme, use of pre-thickened drinks and modification of swallowing advice sheets. The same observations were repeated after this intervention.
   Results: thirty-one patients were observed before and 54 after the intervention. There was improvement in compliance with the recommendations on consistency of fluids (48-64%, P < 0.05), amount given (35-69%, P < 0.05), adherence to safe swallow guidelines (51-90%, P < 0.01) and use of supervision (35-67%, P < 0.01). There were no significant differences in compliance with dietary modifications or swallowing strategies. Improvement in compliance was demonstrated in medical and geriatric wards and the stroke unit, but not in the surgical wards. Compliance with 'nil by mouth' instructions was 100% throughout.
   Conclusions: relatively simple and low-cost measures, including an educational programme tailored to the needs of individual disciplines, proved effective in improving the compliance with advice on swallowing in patients with dysphagia. It is suggested that this approach may produce widespread benefit to patients across the NHS.
C1 St Thomas Hosp, Guys & St Thomas NHS Trust, London SE1 7EH, England.
   Univ Hosp Lewisham, London SE13 6LH, England.
RP Rosenvinge, SK (通讯作者)，St Thomas Hosp, Guys & St Thomas NHS Trust, Lambeth Palace Rd, London SE1 7EH, England.
EM sally.rosenvinge@gstt.nhs.uk
CR Chadwick DD, 2003, AM J MENT RETARD, V108, P202, DOI 10.1352/0895-8017(2003)108<0202:ATEADG>2.0.CO;2
   Cook IJ, 1999, GASTROENTEROLOGY, V116, P455, DOI 10.1016/S0016-5085(99)70144-7
   Elmstahl S, 1999, DYSPHAGIA, V14, P61, DOI 10.1007/PL00009588
   Finestone HM, 1996, ARCH PHYS MED REHAB, V77, P340, DOI 10.1016/S0003-9993(96)90081-7
   FREE G, 2000, SPEECH LANGUAGE  SPR, P4
   HOLAS MA, 1994, ARCH NEUROL-CHICAGO, V51, P1051, DOI 10.1001/archneur.1994.00540220099020
   Langmore SE, 1998, DYSPHAGIA, V13, P69, DOI 10.1007/PL00009559
   Langmore SE, 2002, DYSPHAGIA, V17, P298, DOI 10.1007/s00455-002-0072-5
   Lee A, 1999, MIS QUART, V23, P1
   Leslie P, 2003, BMJ-BRIT MED J, V326, P433, DOI 10.1136/bmj.326.7386.433
   Low J, 2001, DYSPHAGIA, V16, P123, DOI 10.1007/s004550011002
   Mann G, 1999, STROKE, V30, P744, DOI 10.1161/01.STR.30.4.744
   MARKS E, 2001, WORKING DYSPHAGIA
   ODDERSON IR, 1995, ARCH PHYS MED REHAB, V76, P1130, DOI 10.1016/S0003-9993(95)80121-9
   Parker C, 2004, DYSPHAGIA, V19, P28, DOI 10.1007/s00455-003-0032-8
   Perry L, 2001, DYSPHAGIA, V16, P7, DOI 10.1007/s004550000047
   ROCKVILLE MD, 1999, DOCTORS GUIDE INTERN
   Smithard DG, 1997, DYSPHAGIA, V12, P188, DOI 10.1007/PL00009535
   Smithard DG, 1996, STROKE, V27, P1200, DOI 10.1161/01.STR.27.7.1200
   SMITHARD DG, 1995, HOSP UPDATE      DEC, P555
   Steele CM, 1997, DYSPHAGIA, V12, P43, DOI 10.1007/PL00009517
   Whelan K, 2001, CLIN NUTR, V20, P423, DOI 10.1054/clnu.2001.0467
NR 22
TC 57
Z9 62
U1 1
U2 28
PU OXFORD UNIV PRESS
PI OXFORD
PA GREAT CLARENDON ST, OXFORD OX2 6DP, ENGLAND
SN 0002-0729
EI 1468-2834
J9 AGE AGEING
JI Age Ageing
PD NOV
PY 2005
VL 34
IS 6
BP 587
EP 593
DI 10.1093/ageing/afi187
PG 8
WC Geriatrics & Gerontology
WE Science Citation Index Expanded (SCI-EXPANDED)
SC Geriatrics & Gerontology
GA 980UT
UT WOS:000233044400012
PM 16267184
OA Bronze, Green Published
DA 2022-06-17
ER

PT J
AU Pahwa, S
   Bernabei, A
   Schaff, H
   Stulak, J
   Greason, K
   Pochettino, A
   Daly, R
   Dearani, J
   Bagameri, G
   King, K
   Viehman, J
   Crestanello, J
AF Pahwa, Siddharth
   Bernabei, Annalisa
   Schaff, Hartzell
   Stulak, John
   Greason, Kevin
   Pochettino, Alberto
   Daly, Richard
   Dearani, Joseph
   Bagameri, Gabor
   King, Katherine
   Viehman, Jason
   Crestanello, Juan
TI Impact of postoperative complications after cardiac surgery on long-term
   survival
SO JOURNAL OF CARDIAC SURGERY
LA English
DT Article
DE long&#8208; term survival; postoperative complications
AB Purpose The impact of postoperative complications on long-term survival is not well characterized. We sought to study the prevalence of postoperative complications after cardiac surgery and their impact on long-term survival.
   Methods Operative survivors (n = 26,221) who underwent coronary artery bypass grafting (CABG) (n = 13,054, 49.8%), valve surgery (n = 8667, 33.1%) or combined CABG and valve surgery (n = 4500, 17.2%) from 1993 to 2019 were included in the study. Records were reviewed for postoperative complications and long-term survival. Propensity-match analysis was performed between patients who did and did not have a postoperative complication. The associations between postoperative complications and survival were assessed using a Cox-proportional model.
   Results Complications occurred in 17,463 (66.6%) of 26,221 operative survivors. A total of 17 postoperative complications were analyzed. Postoperative blood product use was the commonest (n = 12,397, 47.3%), followed by atrial fibrillation (n = 8399, 32.0%), prolonged ventilation (n = 2336, 8.9%), renal failure (n = 870, 3.3%), reoperation for bleeding (n = 859, 3.3%) and pacemaker/ICD insertion (n = 795, 3.0%). Stroke (hazard ratio [HR]: 1.55; 95% confidence interval [CI]: 1.36-1.77), renal failure (HR: 1.45; 95% CI: 1.33-1.58) and pneumonia (HR: 1.23; 95% CI: 1.11-1.36) had the strongest impact on long-term survival. Long-term survival decreased as the number of postoperative complications increased.
   Conclusions Postoperative complications after cardiac surgery significantly impact outcomes that extend beyond the postoperative period. Stroke, renal failure, and pneumonia are particularly associated with poor long-term survival.
C1 [Bernabei, Annalisa; Schaff, Hartzell; Stulak, John; Greason, Kevin; Pochettino, Alberto; Daly, Richard; Dearani, Joseph; Bagameri, Gabor; Crestanello, Juan] Mayo Clin, Dept Cardiovasc Surg, Rochester, MN 55905 USA.
   [King, Katherine; Viehman, Jason] Mayo Clin, Div Biomed Stat & Informat, Rochester, MN USA.
RP Crestanello, J (通讯作者)，Mayo Clin, Dept Cardiovasc Surg, Rochester, MN 55905 USA.
EM crestanello.juan@mayo.edu
OI Pahwa, Siddharth/0000-0001-9190-984X
CR Almassi GH, 1999, ANN THORAC SURG, V68, P391, DOI 10.1016/S0003-4975(99)00537-8
   [Anonymous], 2009, THETHE ELEMENTSELEME
   Bhaskar B, 2012, ANN THORAC SURG, V94, P460, DOI 10.1016/j.athoracsur.2012.04.005
   Brown JR, 2008, ANN THORAC SURG, V86, P4, DOI 10.1016/j.athoracsur.2008.03.006
   Chen CC, 2018, ANN THORAC SURG, V106, P85, DOI 10.1016/j.athoracsur.2018.01.067
   Chertow GM, 1998, AM J MED, V104, P343, DOI 10.1016/S0002-9343(98)00058-8
   Crawford TC, 2017, ANN THORAC SURG, V103, P32, DOI 10.1016/j.athoracsur.2016.10.022
   Filsoufi Farzan, 2008, Interact Cardiovasc Thorac Surg, V7, P90, DOI 10.1510/icvts.2007.164483
   Frendl G, 2014, J THORAC CARDIOV SUR, V148, pE153, DOI 10.1016/j.jtcvs.2014.06.036
   Greason KL, 2017, ANN THORAC SURG, V104, P1259, DOI 10.1016/j.athoracsur.2017.01.083
   Grocott HP, 2017, J THORAC CARDIOV SUR, V154, P1654, DOI 10.1016/j.jtcvs.2017.07.025
   Helgadottir S, 2012, J CARDIOTHORAC SURG, V7, DOI 10.1186/1749-8090-7-87
   Hobson CE, 2009, CIRCULATION, V119, P2444, DOI 10.1161/CIRCULATIONAHA.108.800011
   Hogue CW, 1999, CIRCULATION, V100, P642, DOI 10.1161/01.CIR.100.6.642
   Ibanez J, 2016, J INTENSIVE CARE MED, V31, P34, DOI 10.1177/0885066614523918
   Jakobsen CJ, 2012, EUR J CARDIO-THORAC, V42, P114, DOI 10.1093/ejcts/ezr242
   Khuri SF, 2005, ANN SURG, V242, P326, DOI 10.1097/01.sla.0000179621.33268.83
   Leacche M, 2004, AM J CARDIOL, V93, P353, DOI 10.1016/j.amjcard.2003.10.020
   McCaffrey DF, 2004, PSYCHOL METHODS, V9, P403, DOI 10.1037/1082-989X.9.4.403
   McKhann GM, 1997, ANN THORAC SURG, V63, P516
   Olivero Juan Jose, 2012, Methodist Debakey Cardiovasc J, V8, P31
   Philip I, 2014, CURR OPIN ANESTHESIO, V27, P344, DOI 10.1097/ACO.0000000000000070
   Rahmanian PB, 2010, ANN THORAC SURG, V90, P1221, DOI 10.1016/j.athoracsur.2010.05.015
   Ranucci M, 2018, J THORAC CARDIOV SUR, V156, P1918, DOI 10.1016/j.jtcvs.2018.04.045
   Raza SS, 2011, PACE, V34, P331, DOI 10.1111/j.1540-8159.2010.02972.x
   Reich DL, 1999, ANESTH ANALG, V89, P814, DOI 10.1097/00000539-199910000-00002
   Salazar JD, 2001, ANN THORAC SURG, V72, P1195, DOI 10.1016/S0003-4975(01)02929-0
   Seese L, 2020, ANN THORAC SURG, V110, P128, DOI 10.1016/j.athoracsur.2019.09.100
   Sennfalt S, 2019, STROKE, V50, P53, DOI 10.1161/STROKEAHA.118.022913
   Shahian DM, 2012, CIRCULATION, V125, P1491, DOI 10.1161/CIRCULATIONAHA.111.066902
   Shen J, 2011, J THORAC CARDIOV SUR, V141, P559, DOI 10.1016/j.jtcvs.2010.03.011
   Swaminathan M, 2010, ANN THORAC SURG, V89, P1098, DOI 10.1016/j.athoracsur.2009.12.018
   Wiggins NB, 2017, EUROPACE, V19, P1335, DOI 10.1093/europace/euw234
NR 33
TC 4
Z9 4
U1 0
U2 3
PU WILEY
PI HOBOKEN
PA 111 RIVER ST, HOBOKEN 07030-5774, NJ USA
SN 0886-0440
EI 1540-8191
J9 J CARDIAC SURG
JI J. Card. Surg.
PD JUN
PY 2021
VL 36
IS 6
BP 2045
EP 2052
DI 10.1111/jocs.15471
EA MAR 2021
PG 8
WC Cardiac & Cardiovascular Systems; Surgery
WE Science Citation Index Expanded (SCI-EXPANDED)
SC Cardiovascular System & Cardiology; Surgery
GA RZ0UG
UT WOS:000626568400001
PM 33686738
OA Green Submitted
DA 2022-06-17
ER

PT J
AU Rambachan, A
   Smith, TR
   Saha, S
   Eskandari, MK
   Bendok, BR
   Kim, JYS
AF Rambachan, Aksharananda
   Smith, Timothy R.
   Saha, Sujata
   Eskandari, Mark K.
   Bendok, Bernard R.
   Kim, John Y. S.
TI Reasons for Readmission After Carotid Endarterectomy
SO WORLD NEUROSURGERY
LA English
DT Article
DE Carotid endarterectomy; Health policy; Hospital readmissions;
   Neurosurgery; Vascular surgery
ID QUALITY IMPROVEMENT PROGRAM; RISK-FACTOR; REVASCULARIZATION
   ENDARTERECTOMY; HOSPITAL READMISSIONS; DIABETES-MELLITUS; OUTCOMES;
   SAFETY; RATES; PREDICTORS; MORTALITY
AB OBJECTIVE: With increasing oversight of postoperative outcomes with the Patient Protection and Affordable Care Act, the reduction of readmissions is necessary to avoid financial penalties. This article provides a multi-institutional, multivariate analysis of the pre- and postoperative patient factors associated with readmission after carotid endarterectomy ( CEA).
   METHODS: Using the National Surgical Quality Improvement Program from 2011, we considered 8456 patients. The primary outcome variable was 30-day unplanned readmission. Multiple logistic regression was used, and we controlled for preoperative demographic variables, comorbidities and clinical characteristics, and postoperative medical and surgical complications.
   RESULTS: Patients with CEA had a 6.0% unplanned readmission rate. The most common comorbidities in the readmitted patients included hypertension, diabetes, and bleeding disorder. Risk-adjusted multiple regression indicated that preoperative bleeding disorder ( odds ratio [ OR] 1.62), diabetes ( OR 1.46), history of a cerebrovascular accident/stroke ( OR 1.46), and increasing age ( OR 1.01) were statistically significant predictors for readmission. Postoperatively, surgical-site infection ( OR 21.90), myocardial infarction ( OR 10.35), sepsis/septic shock ( OR 7.79), cerebrovascular accident/stroke ( OR 6.58), pneumonia ( OR 4.37), and urinary tract infection ( OR 3.21) were associated with a greater rate of readmission.
   CONCLUSIONS: Readmission after CEA occurs at a comparatively high rate. Preoperative bleeding disorders, diabetes, cerebrovascular accidents, and age and postoperative surgical-site infection, myocardial infarction, sepsis/septic shock, pneumonia, and cerebrovascular accident were associated with readmission. These findings may help guide the surgical management of patients and prevent costly readmissions.
C1 [Rambachan, Aksharananda; Saha, Sujata; Kim, John Y. S.] Northwestern Univ, Feinberg Sch Med, Dept Surg, Chicago, IL 60611 USA.
   [Smith, Timothy R.; Bendok, Bernard R.] Northwestern Univ, Feinberg Sch Med, Dept Neurol Surg, Chicago, IL 60611 USA.
   [Eskandari, Mark K.] Northwestern Univ, Feinberg Sch Med, Div Surg Vasc, Chicago, IL 60611 USA.
RP Kim, JYS (通讯作者)，Northwestern Univ, Feinberg Sch Med, Dept Surg, Chicago, IL 60611 USA.
EM jokim@nmh.org
RI Smith, Timothy R/N-2481-2014
OI Smith, Timothy R/0000-0003-1976-0766
CR Ahari A, 1999, EUR J VASC ENDOVASC, V18, P122, DOI 10.1053/ejvs.1999.0852
   Ballotta E, 2001, SURGERY, V129, P146, DOI 10.1067/msy.2001.110424
   Bekelis K, 2013, STROKE, V44, P1085, DOI 10.1161/STROKEAHA.111.674358
   Blackshear JL, 2011, CIRCULATION, V123, P2571, DOI 10.1161/CIRCULATIONAHA.110.008250
   Brooke BS, 2012, J VASC SURG, V56, P556, DOI 10.1016/j.jvs.2012.03.260
   Centers for Medicare and Medicaid Services, 2013, READMISSIONREDUCTION
   Coleman EA, 2004, HEALTH SERV RES, V39, P1449, DOI 10.1111/j.1475-6773.2004.00298.x
   DeBakey ME, 2000, AM J CARDIOL, V85, P1045, DOI 10.1016/S0002-9149(00)00694-9
   Estes JM, 1998, J VASC SURG, V28, P577, DOI 10.1016/S0741-5214(98)70079-5
   Giles KA, 2011, J VASC SURG, V53, P6, DOI 10.1016/j.jvs.2010.08.051
   Glass D, 2012, REFINING HOSP READMI
   Goodney PP, 2003, ANN SURG, V238, P161, DOI 10.1097/01.SLA.0000081094.66659.c3
   Goodney PP, 2002, J AM COLL SURGEONS, V195, P219, DOI 10.1016/S1072-7515(02)01228-0
   Halm EA, 2005, J VASC SURG, V42, P420, DOI 10.1016/j.jvs.2005.05.029
   Haynes AB, 2009, NEW ENGL J MED, V360, P491, DOI 10.1056/NEJMsa0810119
   Hegele RA, 2003, DIABETES CARE, V26, P1641, DOI 10.2337/diacare.26.5.1641
   Hernandez AF, 2010, JAMA-J AM MED ASSOC, V303, P1716, DOI 10.1001/jama.2010.533
   Hockenberry JM, 2013, MED CARE, V51, P13, DOI 10.1097/MLR.0b013e31825c2fec
   HORAN TC, 1992, INFECT CONT HOSP EP, V13, P606
   Institute for Healthcare Improvement, 2007, STAT QUONT WHY HLTH
   Institute of Medicine, 1999, ERR IS HUMAN BUILDIN
   Institute of Medicine (US) Committee on Quality of Health Care in America, 2001, CROSSING QUALITY CHA
   Jackson BM, 2011, J VASC SURG, V54, P767, DOI 10.1016/j.jvs.2011.03.255
   Jencks SF, 2009, NEW ENGL J MED, V360, P1418, DOI 10.1056/NEJMsa0803563
   Jha AK, 2009, NEW ENGL J MED, V361, P2637, DOI 10.1056/NEJMsa0904859
   Joint Commission, 2012, IMPR AM HOSP REP QUA
   Joynt KE, 2013, JAMA-J AM MED ASSOC, V309, P342, DOI 10.1001/jama.2012.94856
   Kansagara D, 2011, JAMA-J AM MED ASSOC, V306, P1688, DOI 10.1001/jama.2011.1515
   Kennedy BS, 2007, J NATL MED ASSOC, V99, P480
   Khuri SF, 2005, SURGERY, V138, P837, DOI 10.1016/j.surg.2005.08.016
   Khuri SF, 1998, ANN SURG, V228, P491, DOI 10.1097/00000658-199810000-00006
   Khuri SF, 2008, ANN SURG, V248, P329, DOI 10.1097/SLA.0b013e3181823485
   Lawson EH, 2011, J AM COLL SURG S, V213, pS106
   Mantese VA, 2010, STROKE, V41, pS31, DOI 10.1161/STROKEAHA.110.595330
   MATSUMOTO GH, 1977, AM J SURG, V133, P458, DOI 10.1016/0002-9610(77)90131-3
   McCarthy D, 2013, JAMA-J AM MED ASSOC, V309, P351, DOI 10.1001/jama.2013.1
   Medicare Payment Advisory Commission, 2013, C REF DEL SYST, P83
   Monette M, 2012, CAN MED ASSOC J, V184, pE651, DOI 10.1503/cmaj.109-4245
   Mozes G, 2004, J VASC SURG, V39, P958, DOI 10.1016/j.jvs.2003.12.037
   Oddone EZ, 1996, J GEN INTERN MED, V11, P597, DOI 10.1007/BF02599027
   Orszag PR, 2010, NEW ENGL J MED, V363, P601, DOI 10.1056/NEJMp1006571
   Pizer SD, 2013, MED CARE, V51, P20, DOI 10.1097/MLR.0b013e318277eb92
   Rockman CB, 2005, J VASC SURG, V42, P878, DOI 10.1016/j.jvs.2005.06.022
   Sandison AJP, 2000, BRIT J SURG, V87, P323, DOI 10.1046/j.1365-2168.2000.01361.x
   Sellers MM, 2013, J AM COLL SURGEONS, V216, P420, DOI 10.1016/j.jamcollsurg.2012.11.013
   SHERERTZ RJ, 1992, INFECT CONT HOSP EP, V13, P599
   Shiloach M, 2010, J AM COLL SURGEONS, V210, P6, DOI 10.1016/j.jamcollsurg.2009.09.031
   Shulan M, 2013, HEALTH CARE MANAG SC, V16, P167, DOI 10.1007/s10729-013-9220-8
   Texas Heart Institute, 2013, CAR END
   Vaduganathan M, 2013, JAMA-J AM MED ASSOC, V309, P345, DOI 10.1001/jama.2012.205110
NR 50
TC 26
Z9 26
U1 0
U2 2
PU ELSEVIER SCIENCE INC
PI NEW YORK
PA STE 800, 230 PARK AVE, NEW YORK, NY 10169 USA
SN 1878-8750
EI 1878-8769
J9 WORLD NEUROSURG
JI World Neurosurg.
PD DEC
PY 2014
VL 82
IS 6
AR E771
DI 10.1016/j.wneu.2013.08.020
PG 6
WC Clinical Neurology; Surgery
WE Science Citation Index Expanded (SCI-EXPANDED)
SC Neurosciences & Neurology; Surgery
GA AY5TZ
UT WOS:000347635900027
PM 23973514
DA 2022-06-17
ER

PT J
AU Lim, JY
   Yoo, YH
   Park, CH
   Joa, KL
   Jung, HY
AF Lim, Ju-Young
   Yoo, Young-Hwan
   Park, Chan-Hyuk
   Joa, Kyung-Lim
   Jung, Han-Young
TI Use of the maximal phonation test for the screening of dysphagia in
   stroke patients: a preliminary study
SO EUROPEAN JOURNAL OF PHYSICAL AND REHABILITATION MEDICINE
LA English
DT Article
DE Deglutition disorders; Stroke; Phonation
ID NATURAL-HISTORY; VALIDATION
AB BACKGROUND: Dysphagia is a commonly developed complication after stroke and may lead to pneumonia. Several screening tests for dysphagia have been introduced, but no consensus has been reached regarding the test that best detects dysphagia or swallowing difficulties. Maximum phonation time (MPT) can measure laryngeal and pharyngeal function indirectly by providing a means of assessing vocal cord integrity. Because vocal cords play a role in sound production and also protect the airways, we considered MPT might be used to screen for penetration and aspiration into airways in stroke patients.
   AIM: The purpose of this study was to investigate the ability of MPT to differentiate between stroke patients with or without penetration/aspiration and the relationships between MPT and videofluoroscopic swallowing study (VFSS) findings and those of other swallowing screening tests.
   DESIGN: Prospective observational study
   SETTING: Korean tertiary hospital
   POPULATION: One hundred six Patients with acute stroke patients with suspected dysphagia referred for VFSS from January 2016 to December 2017
   METHODS: MPT differences among a normal group, a penetration group, and an aspiration group were analyzed, and correlations between MPT and age, Penetration Aspiration Scale (PAS), American Speech-Language-Hearing Association National Outcome Measurement System Swallowing Scale (ASHA-NOMS), Functional Dysphagia Scale (FDS) scores were investigated.
   RESULTS: MPTs were found to be significantly different in normal, penetration, and aspiration groups in stroke patients (P<0.01). Furthermore, MPT was highly correlated with PAS, ASHA-NOMS, and FDS scores. ROC analysis provided MPT cut off values for the presence of penetration and aspiration in stroke patients of 9.08 and 7.98 sec, respectively.
   CONCLUSIONS: In stroke patients, MPT could be used to detect penetration or aspirations while swallowing. and seems to have appropriate validity and sensitivity.
   CLINICAL REHABILITATIO N IMPACT : MPT is proposed as a new screening tool for detecting dysphagia in stroke patients, especially airway aspiration.
C1 [Lim, Ju-Young; Yoo, Young-Hwan; Joa, Kyung-Lim; Jung, Han-Young] Inha Univ Hop, Dept Phys & Rehabil Med, Incheon, South Korea.
   [Park, Chan-Hyuk; Joa, Kyung-Lim; Jung, Han-Young] Inha Univ, Sch Med, Dept Phys & Rehabil Med, 27 Inhang Ro, Incheon, South Korea.
RP Jung, HY (通讯作者)，Inha Univ, Sch Med, Dept Phys & Rehabil Med, 27 Inhang Ro, Incheon, South Korea.
EM rmjung@inha.ac.kr
RI Joa, Kyung-Lim/ABB-3860-2020
FU Inha University
FX This study was supported by a research grant from Inha University.
CR Association AS-L-H, 1998, AD SPEECH LANG PATH
   BARER DH, 1989, J NEUROL NEUROSUR PS, V52, P236, DOI 10.1136/jnnp.52.2.236
   Cohen DL, 2016, INT J STROKE, V11, P399, DOI 10.1177/1747493016639057
   DEPIPPO KL, 1992, ARCH NEUROL-CHICAGO, V49, P1259, DOI 10.1001/archneur.1992.00530360057018
   DEPIPPO KL, 1994, ARCH PHYS MED REHAB, V75, P1284
   Etges CL, 2014, CODAS, V26, P343, DOI 10.1590/2317-1782/20142014057
   GORDON C, 1987, BRIT MED J, V295, P411, DOI 10.1136/bmj.295.6595.411
   Jang YY, 2012, DYSPHAGIA, V27, P185, DOI 10.1007/s00455-011-9351-3
   Kim YK, 2019, ANN REHABIL MED-ARM, V43, P149, DOI 10.5535/arm.2019.43.2.149
   LINDEN P, 1983, ARCH PHYS MED REHAB, V64, P281
   Meng NH, 2000, AM J PHYS MED REHAB, V79, P170, DOI 10.1097/00002060-200003000-00010
   NEIMAN GS, 1981, FOLIA PHONIATR, V33, P285
   Newman LA, 2004, OTOLARYNGOL NECK SUR, V120, P474
   ROBBINS JA, 1993, ARCH PHYS MED REHAB, V74, P1295, DOI 10.1016/0003-9993(93)90082-L
   Rosenbek JC, 1996, DYSPHAGIA, V11, P93, DOI 10.1007/BF00417897
   Smith EE, 2018, STROKE, V49, pE123, DOI 10.1161/STR.0000000000000159
   Smithard DG, 1998, AGE AGEING, V27, P99, DOI 10.1093/ageing/27.2.99
   Smithard DG, 1997, DYSPHAGIA, V12, P188, DOI 10.1007/PL00009535
   Speyer R, 2008, J VOICE, V22, P565, DOI 10.1016/j.jvoice.2006.10.005
   Speyer R, 2010, J VOICE, V24, P281, DOI 10.1016/j.jvoice.2008.10.004
   Suiter DM, 2008, DYSPHAGIA, V23, P244, DOI 10.1007/s00455-007-9127-y
   Sung DH, 2001, ARCH PHYS MED REHAB, V82, P671, DOI 10.1053/apmr.2001.21975
   Valim MA, 2007, ARQ INT OTORRINOLARI, V11, P260
   Venketasubramanian N, 1999, CEREBROVASC DIS, V9, P157, DOI 10.1159/000015947
   WILLOUGHBY EW, 1984, BRIT MED J, V289, P791, DOI 10.1136/bmj.289.6448.791
   Zhou Z, 2012, AM J PHYS MED REHAB, V91, P494, DOI 10.1097/PHM.0b013e31824fa66a
NR 26
TC 3
Z9 3
U1 1
U2 5
PU EDIZIONI MINERVA MEDICA
PI TURIN
PA CORSO BRAMANTE 83-85 INT JOURNALS DEPT., 10126 TURIN, ITALY
SN 1973-9087
EI 1973-9095
J9 EUR J PHYS REHAB MED
JI Eur. J. Phys. Rehabil. Med.
PD FEB
PY 2020
VL 56
IS 1
BP 41
EP 46
DI 10.23736/S1973-9087.19.05818-0
PG 6
WC Rehabilitation
WE Science Citation Index Expanded (SCI-EXPANDED)
SC Rehabilitation
GA KR7BN
UT WOS:000517771000006
PM 31797658
DA 2022-06-17
ER

PT J
AU Komatsu, R
   Yilmaz, HO
   You, J
   Bashour, CA
   Rajan, S
   Soltesz, EG
   Sessler, DI
   Turan, A
AF Komatsu, Ryu
   Yilmaz, Huseyin Oguz
   You, Jing
   Bashour, C. Allen
   Rajan, Shobana
   Soltesz, Edward G.
   Sessler, Daniel I.
   Turan, Alparslan
TI Lack of Association between Preoperative Statin Use and Respiratory and
   Neurologic Complications after Cardiac Surgery
SO ANESTHESIOLOGY
LA English
DT Article
ID ADVERSE POSTOPERATIVE OUTCOMES; CORONARY-HEART-DISEASE; OFF-PUMP;
   INFECTIOUS COMPLICATIONS; CARDIOPULMONARY BYPASS; ATRIAL-FIBRILLATION;
   STROKE PREVENTION; THERAPY; METAANALYSIS; PNEUMONIA
AB Background: Statins may reduce the risk of pulmonary and neurologic complications after cardiac surgery.
   Methods: The authors acquired data for adults who had coronary artery bypass graft, valve surgery, or combined procedures. The authors matched patients who took statins preoperatively to patients who did not. First, the authors assessed the association between preoperative statin use and the primary outcomes of prolonged ventilation (more than 24h), pneumonia (positive cultures of sputum, transtracheal fluid, bronchial washings, and/or clinical findings consistent with the diagnosis of pneumonia), and in-hospital all-cause mortality, using logistic regressions. Second, the authors analyzed the collapsed composite of neurologic complications using logistic regression. Intensive care unit and hospital length of stay were evaluated with Cox proportional hazard models.
   Results: Among 14,129 eligible patients, 6,642 patients were successfully matched. There was no significant association between preoperative statin use and prolonged ventilation (statin: 408/3,321 [12.3%] vs. nonstatin: 389/3,321 [11.7%]), pneumonia (44/3,321 [1.3%] vs. 54/3,321 [1.6%]), and in-hospital mortality (52/3,321 [1.6%] vs. 43/3,321 [1.3%]). The estimated odds ratio was 1.06 (98.3% CI, 0.88 to 1.27) for prolonged ventilation, 0.81 (0.50 to 1.32) for pneumonia, and 1.21 (0.74 to 1.99) for in-hospital mortality. Neurologic outcomes were not associated with preoperative statin use (53/3,321 [1.6%] vs. 56/3,321 [1.7%]), with an odds ratio of 0.95 (0.60 to 1.50). The length of intensive care unit and hospital stay was also not associated with preoperative statin use, with a hazard ratio of 1.04 (0.98 to 1.10) for length of hospital stay and 1.00 (0.94 to 1.06) for length of intensive care unit stay.
   Conclusions: Preoperative statin use did not reduce pulmonary or neurologic complications after cardiac surgery.
C1 [Komatsu, Ryu] Stanford Univ, Sch Med, Dept Anesthesiol Perioperat & Pain Med, Stanford, CA 94305 USA.
   [Komatsu, Ryu; Yilmaz, Huseyin Oguz; You, Jing; Bashour, C. Allen; Rajan, Shobana; Sessler, Daniel I.; Turan, Alparslan] Outcomes Res Consortium, Cleveland, OH USA.
   [You, Jing] Cleveland Clin, Dept Quantitat Hlth Sci, Cleveland, OH 44106 USA.
   [Bashour, C. Allen] Cleveland Clin, Dept Cardiothorac Anesthesiol, Cleveland, OH 44106 USA.
   [Rajan, Shobana; Turan, Alparslan] Cleveland Clin, Dept Gen Anesthesiol, Cleveland, OH 44106 USA.
   [Soltesz, Edward G.] Cleveland Clin, Dept Cardiovasc Surg, Cleveland, OH 44106 USA.
   [You, Jing; Bashour, C. Allen; Rajan, Shobana; Sessler, Daniel I.; Turan, Alparslan] Cleveland Clin, Dept Outcomes Res, Cleveland, OH 44106 USA.
   [Yilmaz, Huseyin Oguz] Etimesgut Sait Erturk State Hosp, Dept Anesthesiol & Reanimat, Ankara, Turkey.
RP Turan, A (通讯作者)，Cleveland Clin, Dept Outcomes Res, Inst Anesthesiol, 9500 Euclid Ave,P-77, Cleveland, OH 44195 USA.
EM alparslanturan@yahoo.com
RI Sessler, Daniel/D-3504-2011; Yilmaz, Huseyin O/B-1093-2015; Ertan,
   Asli/AAE-6201-2021
OI Sessler, Daniel/0000-0001-9932-3077; Yilmaz, Huseyin
   O/0000-0001-8743-1476; Komatsu, Ryu/0000-0002-3824-8680
CR Aboyans V, 2006, EUR J CARDIO-THORAC, V30, P300, DOI 10.1016/j.ejcts.2006.03.066
   Ali IS, 2005, INT J CARDIOL, V103, P12, DOI 10.1016/j.ijcard.2004.06.006
   Amarenco P, 2004, STROKE, V35, P2902, DOI 10.1161/01.STR.0000147965.52712.fa
   Apostolakis E, 2010, J CARDIAC SURG, V25, P47, DOI 10.1111/j.1540-8191.2009.00823.x
   Austin PC, 2009, STAT MED, V28, P3083, DOI 10.1002/sim.3697
   Bando K, 1997, ANN THORAC SURG, V63, P1026, DOI 10.1016/S0003-4975(96)01279-9
   Borger MA, 2010, ANN THORAC SURG, V89, P773, DOI 10.1016/j.athoracsur.2009.12.001
   Bouchard D, 2011, ANN THORAC SURG, V91, P654, DOI 10.1016/j.athoracsur.2010.11.036
   Briel M, 2004, AM J MED, V117, P596, DOI 10.1016/j.amjmed.2004.04.022
   Chalmers JD, 2008, AM J MED, V121, P1002, DOI 10.1016/j.amjmed.2008.06.030
   Chello M, 2006, CRIT CARE MED, V34, P660, DOI 10.1097/01.CCM.0000201407.89977.EA
   Coleman CI, 2007, CURR MED RES OPIN, V23, P1783, DOI 10.1185/030079907X210570
   Collins R, 2002, LANCET, V360, P7, DOI 10.1016/S0140-6736(02)09327-3
   Cox CM, 2000, ANN THORAC SURG, V69, P140, DOI 10.1016/S0003-4975(99)01196-0
   den Hengst WA, 2010, AM J PHYSIOL-HEART C, V299, pH1283, DOI 10.1152/ajpheart.00251.2010
   Endres M, 2005, J CEREBR BLOOD F MET, V25, P1093, DOI 10.1038/sj.jcbfm.9600116
   GRUNDY SM, 1988, NEW ENGL J MED, V319, P24
   Hall RJ, 2011, DEMENT GERIATR COGN, V32, P79, DOI 10.1159/000330757
   Hartholt NL, 2014, NETH HEART J, V22, P503, DOI 10.1007/s12471-014-0581-5
   Hindler K, 2006, ANESTHESIOLOGY, V105, P1260, DOI 10.1097/00000542-200612000-00027
   Hothersall E, 2006, THORAX, V61, P729, DOI 10.1136/thx.2005.057976
   Huang CC, 2011, EUR J CLIN INVEST, V41, P507, DOI 10.1111/j.1365-2362.2010.02434.x
   Huffmyer JL, 2015, BEST PRACT RES-CLIN, V29, P163, DOI 10.1016/j.bpa.2015.04.002
   Janda S, 2010, J CRIT CARE, V25
   Ji Q, 2009, CIRC J, V73, P2244, DOI 10.1253/circj.CJ-09-0352
   Katznelson R, 2009, ANESTHESIOLOGY, V110, P67, DOI 10.1097/ALN.0b013e318190b4d9
   Koenig MA, 2009, NEUROLOGY, V73, P2099, DOI 10.1212/WNL.0b013e3181c677f6
   Kuhn EW, 2014, EUR J CARDIO-THORAC, V45, P17, DOI 10.1093/ejcts/ezt181
   Kuhn EW, 2013, ANN THORAC SURG, V96, P1508, DOI 10.1016/j.athoracsur.2013.04.096
   Kuhn EW, 2015, COCHRANE DB SYST REV, V8
   LaRosa JC, 1999, JAMA-J AM MED ASSOC, V282, P2340, DOI 10.1001/jama.282.24.2340
   Lazar HL, 2003, J THORAC CARDIOV SUR, V125, P1037, DOI 10.1067/mtc.2003.177
   Le Manach Y, 2011, ANESTHESIOLOGY, V114, P98, DOI 10.1097/ALN.0b013e31820254a6
   Liakopoulos OJ, 2008, EUR HEART J, V29, P1548, DOI 10.1093/eurheartj/ehn198
   Lindenauer PK, 2004, JAMA-J AM MED ASSOC, V291, P2092, DOI 10.1001/jama.291.17.2092
   Mariscalco G, 2012, ANN THORAC SURG, V93, P1439, DOI 10.1016/j.athoracsur.2012.02.012
   Massy ZA, 1996, LANCET, V347, P102, DOI 10.1016/S0140-6736(96)90217-2
   Mathew JP, 2005, J CARDIOTHOR VASC AN, V19, P294, DOI 10.1053/j.jvca.2005.03.004
   Mortensen EM, 2005, RESP RES, V6, DOI 10.1186/1465-9921-6-82
   Needleman J, 2002, NEW ENGL J MED, V346, P1715, DOI 10.1056/NEJMsa012247
   PEDERSEN TR, 1994, LANCET, V344, P1383
   Roach GW, 1996, NEW ENGL J MED, V335, P1857, DOI 10.1056/NEJM199612193352501
   Sanagou M, 2016, EPIDEMIOL INFECT, V144, P1065, DOI 10.1017/S0950268815002307
   Schlienger RG, 2007, PHARMACOTHERAPY, V27, P325, DOI 10.1592/phco.27.3.325
   Selnes OA, 2012, NEW ENGL J MED, V366, P250, DOI 10.1056/NEJMra1100109
   SHEPHERD J, 1995, NEW ENGL J MED, V333, P1301, DOI 10.1056/NEJM199511163332001
   Song YB, 2008, AM HEART J, V156, P373, DOI 10.1016/j.ahj.2008.04.020
   Subramaniam K, 2008, J CLIN ANESTH, V20, P4, DOI 10.1016/j.jclinane.2007.09.003
   Taggart DP, 2000, EUR J CARDIO-THORAC, V18, P31, DOI 10.1016/S1010-7940(00)00438-3
   TAYLOR GJ, 1990, AM J CARDIOL, V65, P309, DOI 10.1016/0002-9149(90)90293-A
   Terblanche M, 2007, LANCET INFECT DIS, V7, P358, DOI 10.1016/S1473-3099(07)70111-1
   Trouillet JL, 2009, J THORAC CARDIOV SUR, V138, P948, DOI 10.1016/j.jtcvs.2009.05.034
   Ubben JFH, 2015, J CARDIOTHOR VASC AN, V29, P481, DOI 10.1053/j.jvca.2014.09.020
   van de Garde EMW, 2006, THORAX, V61, P957, DOI 10.1136/thx.2006.062885
   Weissman Charles, 2004, Semin Cardiothorac Vasc Anesth, V8, P185
   Wolfrum S, 2003, ARTERIOSCL THROM VAS, V23, P729, DOI 10.1161/01.ATV.0000063385.12476.A7
   Yokoyama T, 2000, ANN THORAC SURG, V70, P1546, DOI 10.1016/S0003-4975(00)01922-6
NR 57
TC 5
Z9 5
U1 0
U2 3
PU LIPPINCOTT WILLIAMS & WILKINS
PI PHILADELPHIA
PA TWO COMMERCE SQ, 2001 MARKET ST, PHILADELPHIA, PA 19103 USA
SN 0003-3022
EI 1528-1175
J9 ANESTHESIOLOGY
JI Anesthesiology
PD MAY
PY 2017
VL 126
IS 5
BP 799
EP 809
DI 10.1097/ALN.0000000000001569
PG 11
WC Anesthesiology
WE Science Citation Index Expanded (SCI-EXPANDED)
SC Anesthesiology
GA EW8CO
UT WOS:000402746000009
PM 28207437
DA 2022-06-17
ER

PT J
AU Nasr, DM
   Biller, J
   Rabinstein, AA
AF Nasr, Deena M.
   Biller, Jose
   Rabinstein, Alejandro A.
TI Use and In-Hospital Outcomes of Recombinant Tissue Plasminogen Activator
   in Pediatric Arterial Ischemic Stroke Patients
SO PEDIATRIC NEUROLOGY
LA English
DT Article
DE stroke; epidemiology; thrombolysis; pediatric
ID RISK-FACTORS; INTERNATIONAL CLASSIFICATION; CHILDHOOD STROKE; CHILDREN;
   DISEASE; DISORDERS; THERAPY; CODES; YOUNG
AB BACKGROUND: Outcomes in pediatric stroke are poorly understood. We sought to determine trends in the use of recombinant tissue plasminogen activator (rt-PA), treatment outcomes, and predictors of mortality for pediatric patients with acute ischemic stroke by using the Nationwide Inpatient Sample. METHODS: Using Nationwide Inpatient Sample data from 2001 to 2010, we identified pediatric patients (age 30 days to 18 years) with the primary diagnosis of arterial ischemic stroke. We studied trends of use of intravenous rt-PA and outcomes after thrombolysis. We also analyzed the associations of demographic factors, comorbidities, and complications of arterial ischemic stroke with in-hospital mortality. RESULTS: This study included 7044 patients. In-hospital mortality was 4.7%. The comorbidities associated with the greatest rates of in-hospital mortality were mitochondrial disorders (19.5%, P < 0.0001) and hypercoagulable states (11.4%, P < 0.0001). The main complications associated with increased mortality were intracerebral hemorrhage (19.9%, P < 0.0001), sepsis (13.2%, P < 0.0001), and pneumonia (9.3%, P = 0.0007). The rate of rt-PA use was 1.4% (99 patients). rt-PA use increased from 0.9% of patients in 2001-2005 to 2.0% in 2006-2010 (P < 0.0001). Among patients who received rt-PA, the rate of intracerebral hemorrhage was low and without fatalities; however, there was an increased discharge-to-long-term-facilities rate in the rt-PA group (50.8% versus 12.1%, P < 0.0001). CONCLUSION: Arterial ischemic stroke in the pediatric population is associated with a greater rate of mortality when related to mitochondrial diseases or hypercoagulability. rt-PA use is increasing in pediatric patients with arterial ischemic stroke. Pediatric patients receiving rt-PA have a low risk of fatal hemorrhage. Although patients receiving rt-PA have a morbidity rate, these individuals may have a worse stroke severity.
C1 [Nasr, Deena M.; Rabinstein, Alejandro A.] Mayo Clin, Dept Neurol, Rochester, MN 55905 USA.
   [Biller, Jose] Loyola Univ Chicago, Stritch Sch Med, Maywood, IL USA.
RP Nasr, DM (通讯作者)，Mayo Clin, 200 SW First St, Rochester, MN 55905 USA.
EM nasr.deena@mayo.edu
CR Amlie-Lefond C, 2009, LANCET NEUROL, V8, P530, DOI 10.1016/S1474-4422(09)70106-1
   Benesch C, 1997, NEUROLOGY, V49, P660, DOI 10.1212/WNL.49.3.660
   CHARLSON ME, 1987, J CHRON DIS, V40, P373, DOI 10.1016/0021-9681(87)90171-8
   Christerson S, 2010, ACTA PAEDIATR, V99, P1641, DOI 10.1111/j.1651-2227.2010.01925.x
   Gandhi SK, 2012, NEUROLOGY, V78, P1923, DOI 10.1212/WNL.0b013e318259e25c
   Ganesan V, 2003, ANN NEUROL, V53, P167, DOI 10.1002/ana.10423
   Goldenberg NA, 2009, LANCET NEUROL, V8, P1120, DOI 10.1016/S1474-4422(09)70241-8
   Goldstein LB, 2011, STROKE, V42, P517, DOI 10.1161/STR.0b013e3181fcb238
   Golomb MR, 2009, STROKE, V40, P52, DOI 10.1161/STROKEAHA.108.521203
   Golomb MR, 2006, NEUROLOGY, V67, P2053, DOI 10.1212/01.wnl.0000247281.98094.e2
   Janjua N, 2007, STROKE, V38, P1850, DOI 10.1161/STROKEAHA.106.473983
   Krleza JL, 2009, INT J STROKE, V4, P390, DOI 10.1111/j.1747-4949.2009.00321.x
   Lehman LL, 2011, J CHILD NEUROL, V26, P1121, DOI 10.1177/0883073811408091
   Lo W, 2009, J CHILD NEUROL, V24, P194, DOI 10.1177/0883073808322665
   Lyle CA, 2011, SEMIN THROMB HEMOST, V37, P786, DOI 10.1055/s-0031-1297169
   Lynch JK, 2005, SEMIN NEUROL, V25, P410, DOI 10.1055/s-2005-923535
   Lynch JK, 2002, PEDIATRICS, V109, P116, DOI 10.1542/peds.109.1.116
   Mackay MT, 2011, ANN NEUROL, V69, P130, DOI 10.1002/ana.22224
   Monagle P, 2012, CHEST S, V141, pe737S, DOI [10.1378/chest.11-2308, DOI 10.1378/CHEST.11-2308]
   Monagle P, 2008, CHEST, V133, p887S, DOI 10.1378/chest.08-0762
   Qureshi AI, 2006, J CLIN EPIDEMIOL, V59, P856, DOI 10.1016/j.jclinepi.2006.01.004
   Roach ES, 2008, STROKE, V39, P2644, DOI 10.1161/STROKEAHA.108.189696
   Rodan L, 2012, ANN NEUROL, V72, P103, DOI 10.1002/ana.23574
   Sun D, 2013, CHINESE MED J-PEKING, V126, P3446, DOI 10.3760/cma.j.issn.0366-6999.20123633
   Williams LS, 1997, NEUROLOGY, V49, P1541, DOI 10.1212/WNL.49.6.1541
NR 25
TC 12
Z9 12
U1 0
U2 5
PU ELSEVIER SCIENCE INC
PI NEW YORK
PA 360 PARK AVE SOUTH, NEW YORK, NY 10010-1710 USA
SN 0887-8994
EI 1873-5150
J9 PEDIATR NEUROL
JI Pediatr. Neurol.
PD NOV
PY 2014
VL 51
IS 5
BP 624
EP 631
DI 10.1016/j.pediatrneurol.2014.07.030
PG 8
WC Clinical Neurology; Pediatrics
WE Science Citation Index Expanded (SCI-EXPANDED)
SC Neurosciences & Neurology; Pediatrics
GA AS0GF
UT WOS:000343955400007
PM 25194722
DA 2022-06-17
ER

PT J
AU Tao, WK
   Maass, DL
   Johnston, WE
   Horton, JW
AF Tao, WK
   Maass, DL
   Johnston, WE
   Horton, JW
TI Murine in vivo myocardial contractile dysfunction after burn injury is
   exacerbated by pneumonia sepsis
SO SHOCK
LA English
DT Article
DE mouse; contractility; conductance; pressure; volume
ID MICE
AB We evaluated hemodynamic and cardiac contractile dysfunction in a murine model of 40% contact burn complicated by Streptococcus pneumoniae (1 X 10(5) CFU) sepsis. Male, 9- to 10-week-old C57/BL6 mice were divided into the following groups: sham burn, sham sepsis; 24 h after burn alone; 24 h after sepsis alone; 7 days after burn alone; and 7 days after burn followed by pneumonia sepsis. Hemodynamic and cardiac contractile function was assessed with carotid artery cannulation and left ventricular pressure-volume analysis. At 24 h after burn, there were significant decreases in all load-insensitive contractility variables including the end-systolic pressure volume relationship, preload-recruitable stroke work, and maximum elastance, but there were no changes in global hemodynamics. Twenty-four hours after sepsis, there was similar cardiac contractile dysfunction, along with a decrease in cardiac output, but mean arterial pressure was maintained with an increase in systemic vascular resistance. Late burn (7 days) was associated with a recovery of all contractility variables except the end-systolic pressure volume relationship. However, sepsis induced during the late burn period was associated with a significant decrease in heart rate and cardiac output, but mean arterial pressure was still maintained with increased systemic vascular resistance. With burn complicated by sepsis, all cardiac contractility variables showed profound contractile dysfunction. Our data indicate that burn complicated by sepsis is associated with more pronounced cardiac contractile dysfunction than burn alone or sepsis alone.
C1 Univ Texas, SW Med Ctr Dallas, Dept Anesthesiol & Pain Management, Dallas, TX 75390 USA.
   Univ Texas, SW Med Ctr Dallas, Dept Surg, Dallas, TX 75390 USA.
RP Tao, WK (通讯作者)，Univ Texas, SW Med Ctr Dallas, Dept Anesthesiol & Pain Management, 5323 Harry Hines Blvd, Dallas, TX 75390 USA.
EM weike.tao@utsouthwestern.edu
FU NIGMS NIH HHS [K08 GM073141-01] Funding Source: Medline; NATIONAL
   INSTITUTE OF GENERAL MEDICAL SCIENCES [K08GM073141] Funding Source: NIH
   RePORTER
CR Court O, 2002, CRIT CARE, V6, P500, DOI 10.1186/cc1822
   de la Cal MA, 2001, CHEST, V119, P1160, DOI 10.1378/chest.119.4.1160
   Fitzwater J, 2003, J TRAUMA, V54, P959, DOI 10.1097/01.TA.0000029382.26295.AB
   GEORGAKOPOULOS D, 2002, DEV CARDIOVASC MED, V238, P207
   Horton Jureta W, 2003, Surg Infect (Larchmt), V4, P363, DOI 10.1089/109629603322761427
   LITTLE WC, 1989, CIRCULATION, V80, P1378, DOI 10.1161/01.CIR.80.5.1378
   Mayhall CG, 2003, CLIN INFECT DIS, V37, P543, DOI 10.1086/376993
   Meldrum DR, 1997, ANN SURG, V226, P587, DOI 10.1097/00000658-199711000-00003
   MOSS NM, 1988, SURGERY, V104, P882
   Rue Loring W. III, 1995, Journal of Burn Care and Rehabilitation, V16, P262, DOI 10.1097/00004630-199505000-00008
   SAGAWA K, 1988, CARDIAC CONTRACTION, P110
   Sasaki J, 2003, AM J PHYSIOL-LUNG C, V284, pL270, DOI 10.1152/ajplung.00108.2002
   Tadros T, 2004, ANN SURG, V239, P67, DOI 10.1097/01.sla.0000103073.65311.c8
   Tao W, 2004, AM J PHYSIOL-REG I, V286, pR569, DOI 10.1152/ajpregu.00470.2003
   Tao WK, 2004, SHOCK, V21, P31, DOI 10.1097/01.shk.0000101673.49265.5d
   White J, 2003, AM J PHYSIOL-HEART C, V285, pH47, DOI 10.1152/ajpheart.00833.2002
   White J, 2001, SHOCK, V16, P122, DOI 10.1097/00024382-200116020-00007
   Yang B, 2001, J INVEST SURG, V14, P341, DOI 10.1080/089419301753435710
NR 18
TC 10
Z9 10
U1 0
U2 0
PU LIPPINCOTT WILLIAMS & WILKINS
PI PHILADELPHIA
PA TWO COMMERCE SQ, 2001 MARKET ST, PHILADELPHIA, PA 19103 USA
SN 1073-2322
EI 1540-0514
J9 SHOCK
JI Shock
PD NOV
PY 2005
VL 24
IS 5
BP 495
EP 499
DI 10.1097/01.shk.0000183431.78973.cd
PG 5
WC Critical Care Medicine; Hematology; Surgery; Peripheral Vascular Disease
WE Science Citation Index Expanded (SCI-EXPANDED)
SC General & Internal Medicine; Hematology; Surgery; Cardiovascular System
   & Cardiology
GA 981YH
UT WOS:000233123400016
PM 16247338
DA 2022-06-17
ER

PT J
AU Divani, AA
   Hevesi, M
   Pulivarthi, S
   Luo, XH
   Souslian, F
   Suarez, JI
   Bershad, EM
AF Divani, Afshin A.
   Hevesi, Mario
   Pulivarthi, Swaroopa
   Luo, Xianghua
   Souslian, Fotis
   Suarez, Jose I.
   Bershad, Eric M.
TI Predictors of Nosocomial Pneumonia in Intracerebral Hemorrhage Patients:
   A Multi-center Observational Study
SO NEUROCRITICAL CARE
LA English
DT Article
DE Nosocomial; Pneumonia; Intracerebral hemorrhage; In-hospital
   complications; Length of stay; Intubation; Tracheostomy; Aspiration;
   Stroke
ID INTENSIVE-CARE-UNIT; ACUTE STROKE; VENTILATOR; DYSPHAGIA; MORTALITY
AB Nosocomial pneumonia (NP) is a frequent complication among spontaneous intracerebral hemorrhage (sICH) patients. This study was aimed at identifying in-hospital risk factors that predispose sICH patients to NP.
   We identified 591 consecutive sICH subjects admitted to six tertiary care hospitals between 2008 and 2012. Information regarding patients' demographics, admission data, laboratory tests, medical history, diagnostic imaging, in-hospital treatments, complications, and outcomes were collected. Using a competing risks analysis, we assessed risk factors associated with NP.
   Mean age of the subjects was 68 years; 51 % were female and 76 % were white. One-hundred sixteen (19.6 %) of the sICH patients had NP. In the univariate analysis, variables including age, non-white race, early hospital admission (< 6 h after onset), larger hematoma volume, basal ganglia or intraventricular hemorrhage, multisite hemorrhage, in-hospital aspiration, intubation, nasogastric tube placement, hematoma evacuation, high ICH score, ventricular drainage, and tracheostomy had a positive association with NP. However, in the multivariate analysis, only early hospital admission, in-hospital aspiration, intubation, and tracheostomy remained statistically significant predictors (p < 0.05). For patients who survived hospitalization, the median length-of-stay (LOS) with or without NP was 20.0 and 4.0 days, respectively (p < 0.0001). For patients who did not survive to discharge, the median LOS with or without NP was 10.5 and 2.0 days, respectively (p < 0.001).
   Independent predictors of NP included early hospital admission, in-hospital aspiration, intubation, and tracheostomy. NP was associated with prolonged hospital LOS.
C1 [Divani, Afshin A.; Hevesi, Mario; Pulivarthi, Swaroopa] Univ Minnesota, Dept Neurol, Minneapolis, MN 55455 USA.
   [Luo, Xianghua] Univ Minnesota, Sch Publ Hlth, Div Biostat, Minneapolis, MN 55455 USA.
   [Souslian, Fotis] Univ Minnesota, Dept Neurosurg, Minneapolis, MN 55455 USA.
   [Suarez, Jose I.; Bershad, Eric M.] Baylor Coll Med, Dept Neurol, Div Vasc Neurol & Neurocrit Care, Houston, TX 77030 USA.
RP Divani, AA (通讯作者)，Univ Minnesota, Dept Neurol, 420 Delaware St SE,MMC 295, Minneapolis, MN 55455 USA.
EM divani@umn.edu
OI Hevesi, Mario/0000-0001-6208-878X
FU American Heart Association
FX The authors express their gratitude to Katherine van Meurs, BA, Eduardo
   Paredes-Andrade, MD, and Derya Uluduz, MD, for their assistance in data
   collection. The study was supported in part by a generous donation from
   the family of Stanley S. Hubbard and HealthEZ (Bloomington, MN). Mario
   Hevesi, BS, was also supported by Nelson Heart Scholarship from the
   American Heart Association.
CR Alsumrain M, 2013, J INTENSIVE CARE MED, V28, P118, DOI 10.1177/0885066612437512
   Bercault N, 2001, CRIT CARE MED, V29, P2303, DOI 10.1097/00003246-200112000-00012
   Divani AA, 2011, STROKE, V42, P1569, DOI 10.1161/STROKEAHA.110.607861
   Fine JP, 1999, J AM STAT ASSOC, V94, P496, DOI 10.2307/2670170
   GRAY RJ, 1988, ANN STAT, V16, P1141, DOI 10.1214/aos/1176350951
   Hilker R, 2003, STROKE, V34, P975, DOI 10.1161/01.STR.0000063373.70993.CD
   Katzan IL, 2007, NEUROLOGY, V68, P1938, DOI 10.1212/01.wnl.0000263187.08969.45
   Katzan IL, 2003, NEUROLOGY, V60, P620, DOI 10.1212/01.WNL.0000046586.38284.60
   Lakshminarayan K, 2010, STROKE, V41, P2849, DOI 10.1161/STROKEAHA.110.597039
   Luyt CE, 2004, INTENS CARE MED, V30, P844, DOI 10.1007/s00134-003-2125-0
   Maramattom BV, 2006, NEUROCRIT CARE, V5, P115, DOI 10.1385/NCC:5:2:115
   Martino R, 2005, STROKE, V36, P2756, DOI 10.1161/01.STR.0000190056.76543.eb
   O'Keefe-McCarthy S, 2008, WORLDV EVID-BASED NU, V5, P193, DOI 10.1111/j.1741-6787.2008.00140.x
   Saloheimo P, 2006, STROKE, V37, P487, DOI 10.1161/01.STR.0000198868.78546.fc
   Tablan OC, 2004, RESP CARE, V53, P1
   Tolentino-DelosReyes AF, 2007, AM J CRIT CARE, V16, P20
   Walter U, 2007, J NEUROL, V254, P1323, DOI 10.1007/s00415-007-0520-0
   Yilmaz GR, 2007, JPN J INFECT DIS, V60, P87
NR 18
TC 25
Z9 31
U1 1
U2 6
PU HUMANA PRESS INC
PI TOTOWA
PA 999 RIVERVIEW DRIVE SUITE 208, TOTOWA, NJ 07512 USA
SN 1541-6933
EI 1556-0961
J9 NEUROCRIT CARE
JI Neurocrit. Care
PD APR
PY 2015
VL 22
IS 2
BP 234
EP 242
DI 10.1007/s12028-014-0065-x
PG 9
WC Critical Care Medicine; Clinical Neurology
WE Science Citation Index Expanded (SCI-EXPANDED)
SC General & Internal Medicine; Neurosciences & Neurology
GA CD9VK
UT WOS:000351447100009
PM 25231530
DA 2022-06-17
ER

PT J
AU Gattringer, T
   Niederkorn, K
   Seyfang, L
   Seifert-Held, T
   Simmet, N
   Ferrari, J
   Lang, W
   Brainin, M
   Willeit, J
   Fazekas, F
   Enzinger, C
AF Gattringer, Thomas
   Niederkorn, Kurt
   Seyfang, Leonhard
   Seifert-Held, Thomas
   Simmet, Nicole
   Ferrari, Julia
   Lang, Wilfried
   Brainin, Michael
   Willeit, Johann
   Fazekas, Franz
   Enzinger, Christian
TI Myocardial Infarction as a Complication in Acute Stroke: Results from
   the Austrian Stroke Unit Registry
SO CEREBROVASCULAR DISEASES
LA English
DT Article
DE Ischemic stroke; Hemorrhagic stroke; Transient ischemic attack; Stroke
   unit; Myocardial infarction; Complication
ID TRANSIENT ISCHEMIC ATTACK; ELEVATED TROPONIN LEVELS; INTRACEREBRAL
   HEMORRHAGE; ATRIAL-FIBRILLATION; VASCULAR DEATH; RISK; CARDIOMYOPATHY;
   PREDICTORS; MORTALITY; EVENT
AB Background: Patients with transient ischemic attack (TIA) and stroke have an increased risk for subsequent cardiac events including myocardial infarction (MI), which might be associated with a worse clinical outcome. Rapid identification of stroke patients at higher risk for MI might foster intensified cardiac monitoring or certain therapeutic strategies. However, information regarding acute MI as a complication of stroke in the very acute phase is limited. Moreover, there are no systematic data on the occurrence of MI following intracerebral hematoma. We thus aimed to assess the frequency, clinical characteristics and short-term outcome of patients suffering from acute MI in the stroke unit setting. Methods: We analyzed 46,603 patients from 32 Austrian stroke units enrolled in the prospective Austrian Stroke Unit Registry because of TIA/acute stroke over a 6-year period (January 1, 2007 to January 13, 2013). A total of 41,619 patients (89.3%) had been treated for TIA/ischemic stroke and 4,984 (10.7%) for primary intracerebral hemorrhage (ICH). Acute MI was defined according to clinical evaluation, ECG findings and laboratory assessments. Patients with evidence for MI preceding the cerebrovascular event were not considered. Results: Overall, 421 patients (1%) with TIA/ischemic stroke and 17 patients (0.3%) with ICH suffered from MI during stroke unit treatment for a median duration of 3 days. Patients with TIA/ischemic stroke and MI were significantly older, clinically more severely affected and had more frequently vascular risk factors, atrial fibrillation and previous MI. Total anterior circulation and left hemispheric stroke syndromes were more often observed in MI patients. Patients with MI not only suffered from worse short-term outcome including a higher mortality (14.5 vs. 2%; p < 0.001) at stroke unit discharge, but also acquired more stroke complications like progressive stroke and pneumonia. Multivariate analyses identified previous MI and stroke severity at admission (according to the National Institutes of Health and Stroke Scale score) as factors independently associated with the occurrence of MI on the stroke unit. Conclusions: While quite rare in the acute phase after stroke, MI is associated with a poor short-term outcome including a higher mortality. Patients with previous MI and severe stroke syndromes appear to be at particular risk for MI as an early complication in the stroke unit setting. Further studies are needed to determine whether increased vigilance and prolonged (cardiac) monitoring or certain therapeutic approaches could improve the outcome in these high-risk patients. (C) 2014 S. Karger AG, Basel
C1 [Gattringer, Thomas; Niederkorn, Kurt; Seifert-Held, Thomas; Simmet, Nicole; Fazekas, Franz; Enzinger, Christian] Med Univ Graz, Dept Neurol, AT-8036 Graz, Austria.
   [Seyfang, Leonhard; Brainin, Michael] Danube Univ Krems, Ctr Clin Neurosci, Krems, Austria.
   [Ferrari, Julia; Lang, Wilfried] Hosp Barmherzige Brueder Vienna, Dept Neurol, Vienna, Austria.
   [Brainin, Michael] Danube Clin Tulln, Dept Neurol, Tulln, Austria.
   [Willeit, Johann] Med Univ Innsbruck, Dept Neurol, A-6020 Innsbruck, Austria.
RP Gattringer, T (通讯作者)，Med Univ Graz, Dept Neurol, Auenbruggerpl 22, AT-8036 Graz, Austria.
EM thomas.gattringer@medunigraz.at
OI Gattringer, Thomas/0000-0002-6065-6576
CR Amarenco P, 2013, STROKE, V44, P1505, DOI 10.1161/STROKEAHA.111.000142
   Ay H, 2006, NEUROLOGY, V66, P1325, DOI 10.1212/01.wnl.0000206077.13705.6d
   Barber M, 2007, CEREBROVASC DIS, V23, P260, DOI 10.1159/000098325
   Deininger MH, 2006, J NEUROSURG, V105, P465, DOI 10.3171/jns.2006.105.3.465
   Dhamoon MS, 2007, STROKE, V38, P1752, DOI 10.1161/STROKEAHA.106.480988
   Dutta P, 2012, NATURE, V487, P325, DOI 10.1038/nature11260
   Faxon DP, 2011, THROMB HAEMOSTASIS, V106, P572, DOI 10.1160/TH11-04-0262
   Ferrari J, 2010, NEUROLOGY, V74, P136, DOI 10.1212/WNL.0b013e3181c9188b
   Grau AJ, 2001, STROKE, V32, P2559, DOI 10.1161/hs1101.098524
   Hays A, 2006, NEUROLOGY, V66, P1330, DOI 10.1212/01.wnl.0000210523.22944.9b
   Jacobs DR, 1999, CIRCULATION, V100, P599, DOI 10.1161/01.CIR.100.6.599
   Kallmunzer B, 2012, STROKE, V43, P2892, DOI 10.1161/STROKEAHA.112.664318
   Langhorne P, 2000, STROKE, V31, P1223, DOI 10.1161/01.STR.31.6.1223
   Laowattana S, 2006, NEUROLOGY, V66, P477, DOI 10.1212/01.wnl.0000202684.29640.60
   Lee SJ, 2008, NEUROCRIT CARE, V9, P332, DOI 10.1007/s12028-008-9128-1
   Liao J, 2009, EUR J NEUROL, V16, P1035, DOI 10.1111/j.1468-1331.2009.02647.x
   Pendlebury Sarah T, 2009, Cerebrovasc Dis, V27 Suppl 3, P1, DOI 10.1159/000209260
   Prosser J, 2007, STROKE, V38, P2295, DOI 10.1161/STROKEAHA.106.471813
   R Development Core Team, 2010, R LANG ENV STAT COMP
   Rahimi AR, 2008, CLIN CARDIOL, V31, P275, DOI 10.1002/clc.20165
   Reiner-Deitemyer V, 2011, STROKE, V42, P1295, DOI 10.1161/STROKEAHA.110.604710
   Soros P, 2012, LANCET NEUROL, V11, P179, DOI 10.1016/S1474-4422(11)70291-5
   Touze E, 2005, STROKE, V36, P2748, DOI 10.1161/01.STR.0000190118.02275.33
   Tu HTH, 2013, CEREBROVASC DIS, V36, P273, DOI 10.1159/000353670
   van Wijk I, 2005, LANCET, V365, P2098, DOI 10.1016/S0140-6736(05)66734-7
NR 25
TC 19
Z9 20
U1 0
U2 3
PU KARGER
PI BASEL
PA ALLSCHWILERSTRASSE 10, CH-4009 BASEL, SWITZERLAND
SN 1015-9770
EI 1421-9786
J9 CEREBROVASC DIS
JI Cerebrovasc. Dis.
PY 2014
VL 37
IS 2
BP 147
EP 152
DI 10.1159/000357799
PG 6
WC Clinical Neurology; Peripheral Vascular Disease
WE Science Citation Index Expanded (SCI-EXPANDED)
SC Neurosciences & Neurology; Cardiovascular System & Cardiology
GA AD0AT
UT WOS:000332896900011
PM 24481543
DA 2022-06-17
ER

PT J
AU Chou, HH
   Tsou, MT
   Hwang, LC
AF Chou, Hsiao-Hui
   Tsou, Meng-Ting
   Hwang, Lee-Ching
TI Nasogastric tube feeding versus assisted hand feeding in-home healthcare
   older adults with severe dementia in Taiwan: a prognosis comparison
SO BMC GERIATRICS
LA English
DT Article
DE Dementia; Nasogastric tube; Tube feeding; Hand feeding; Older adults;
   Home healthcare; Pneumonia
ID ARTIFICIAL NUTRITION; ENTERAL NUTRITION; ESPEN GUIDELINES; PNEUMONIA;
   PREVALENCE; ASPIRATION; STROKE; HOSPITALIZATION; PEOPLE; RISK
AB BackgroundAll individuals with severe dementia should be offered careful hand feeding. However, under certain circumstances, people with severe dementia have a feeding tube placed. In Taiwan, tube feeding rate in demented older home care residents is increasing; however, the benefits of tube feeding in this population remain unknown. We compared the clinical prognosis and mortality of older patients with severe dementia receiving nasogastric tube feeding (NGF) or assisted hand feeding (AHF).MethodsData from the in-home healthcare system between January 1 and December 31, 2017 were analyzed to identify 169 participants over 60years of age in this retrospective longitudinal study. All subjects with severe dementia and complete functional dependence suffered from difficulty in oral intake and required either AHF or NGF. Data were collected from both groups to analyze pneumonia, hospitalization, and mortality rates.ResultsA total of 169 subjects (56 males and 113 females, aged 85.97.5years) were analyzed. 39 required AHF and 130 NGF. All subjects were bedridden; 129 (76%) showed Barthel index <10. Pneumonia risk was higher in the NGF group (48%) than in the AHF group (26%, p=0.015). After adjusting for multiple factors in the regression model, the risk of pneumonia was not significantly higher in the NGF group compared with the AHF group. One-year mortality rates in the AHF and NGF groups were 8 and 15%, respectively, and no significant difference was observed after adjustment with logistic regression (aOR=2.38; 95% CI, 0.58-9.70). There were no significant differences in hospitalization rate and duration.Conclusions For older patients with dementia requiring in-home healthcare, NGF is not associated with a significantly lower risk of pneumonia than AHF. Additionally, neither mortality nor hospitalization rates decreased with NGF. On the contrary, a nonsignificant trend of increased risk of pneumonia was observed in NGF group. Therefore, the benefits of NGF are debatable in older patients with severe dementia requiring in-home healthcare. Continued careful hand feeding could be an alternative to NG feeding in patients with severe dementia. Furthermore, large-scale studies on in-home healthcare would be required to support these results.
C1 [Chou, Hsiao-Hui; Tsou, Meng-Ting; Hwang, Lee-Ching] Mackay Mem Hosp, Dept Family Med, Taipei, Taiwan.
   [Hwang, Lee-Ching] Mackay Med Coll, Dept Med, Taipei, Taiwan.
RP Hwang, LC (通讯作者)，Mackay Mem Hosp, Dept Family Med, Taipei, Taiwan.; Hwang, LC (通讯作者)，Mackay Med Coll, Dept Med, Taipei, Taiwan.
EM hlc@mmh.org.tw
OI Hwang, Lee-Ching/0000-0002-7975-5830
CR [Anonymous], 2017, NAS TIB FEED PREV TA
   Bartlett JG, 2013, INFECT DIS CLIN N AM, V27, P149, DOI 10.1016/j.idc.2012.11.016
   C PJ, 2016, GUID PALL CAR PAT DE
   Cegelka A, 2014, J AM GERIATR SOC, V62, P1590, DOI 10.1111/jgs.12924
   Chen PJ, 2018, PALLIATIVE MED, V32, P622, DOI 10.1177/0269216317751334
   Chen TF, 2007, NEUROEPIDEMIOLOGY, V28, P142, DOI 10.1159/000102142
   Cintra MTG, 2014, J NUTR HEALTH AGING, V18, P894, DOI 10.1007/s12603-014-0487-3
   Finucane TE, 1996, LANCET, V348, P1421, DOI 10.1016/S0140-6736(96)03369-7
   Finucane TE, 1999, JAMA-J AM MED ASSOC, V282, P1365, DOI 10.1001/jama.282.14.1365
   Gillick MR, 2000, NEW ENGL J MED, V342, P206, DOI 10.1056/NEJM200001203420312
   GRANGER CV, 1979, ARCH PHYS MED REHAB, V60, P14
   Hanson LC, 2011, J AM GERIATR SOC, V59, P463, DOI 10.1111/j.1532-5415.2011.03320.x
   Hong XF, 2019, CLIN INTERV AGING, V14, P105, DOI 10.2147/CIA.S189040
   Huang HC, 2014, J ADV NURS, V70, P130, DOI 10.1111/jan.12176
   HULL MA, 1993, LANCET, V341, P869, DOI 10.1016/0140-6736(93)93072-9
   Jaafar MH, 2019, NUTR CLIN PRACT, V34, P280, DOI 10.1002/ncp.10195
   Kaiser MJ, 2009, J NUTR HEALTH AGING, V13, P782, DOI 10.1007/s12603-009-0214-7
   Lam RE, 2014, CAN MED ASSOC J, V186, P1319, DOI 10.1503/cmaj.141217
   Lee KC, 2018, PLOS ONE, V13, DOI 10.1371/journal.pone.0178997
   Leshem-Rubinow E, 2013, GERONTOLOGY, V59, P507, DOI 10.1159/000353710
   Bassi GL, 2017, SEMIN RESP CRIT CARE, V38, P371, DOI 10.1055/s-0037-1603111
   Lin LC, 2002, J AM GERIATR SOC, V50, P1118, DOI 10.1046/j.1532-5415.2002.50270.x
   Loeb M, 2006, JAMA-J AM MED ASSOC, V295, P2503, DOI 10.1001/jama.295.21.2503
   Logemanin JA, 2008, J SPEECH LANG HEAR R, V51, P173, DOI 10.1044/1092-4388(2008/013)
   Mitchell SL, 2009, NEW ENGL J MED, V361, P1529, DOI 10.1056/NEJMoa0902234
   National GAU, 2018, DEM ASS MAN SUPP PEO
   Pasman HRW, 2005, ARCH INTERN MED, V165, P1729, DOI 10.1001/archinte.165.15.1729
   PECK A, 1990, J AM GERIATR SOC, V38, P1195, DOI 10.1111/j.1532-5415.1990.tb01498.x
   Prince M. J., 2015, WORLD ALZHEIMER REPO
   Reddy M, 2006, JAMA-J AM MED ASSOC, V296, P974, DOI 10.1001/jama.296.8.974
   Sampson EL, 2009, COCHRANE DB SYST REV, DOI 10.1002/14651858.CD007209.pub2
   Sampson EL, 2009, BRIT J PSYCHIAT, V195, P61, DOI 10.1192/bjp.bp.108.055335
   Sclan S G, 1992, Int Psychogeriatr, V4 Suppl 1, P55
   Sever R, 2015, Z GERONTOL GERIATR, V48, P365, DOI 10.1007/s00391-014-0812-9
   Shah FZM, 2012, J NUTR HEALTH AGING, V16, P701, DOI 10.1007/s12603-012-0027-y
   Shintani S, 2013, J CLIN NEUROSCI, V20, P220, DOI 10.1016/j.jocn.2012.01.054
   Teno JM, 2012, J AM GERIATR SOC, V60, P1918, DOI 10.1111/j.1532-5415.2012.04148.x
   Volkert D, 2006, CLIN NUTR, V25, P330, DOI 10.1016/j.clnu.2006.01.012
   Volkert D, 2019, CLIN NUTR, V38, P10, DOI 10.1016/j.clnu.2018.05.024
   Volkert D, 2015, CLIN NUTR, V34, P1052, DOI 10.1016/j.clnu.2015.09.004
   WADE DT, 1987, ACTA NEUROL SCAND, V76, P50, DOI 10.1111/j.1600-0404.1987.tb03543.x
   XAKELLIS GC, 1992, J AM GERIATR SOC, V40, P1250, DOI 10.1111/j.1532-5415.1992.tb03651.x
NR 42
TC 5
Z9 5
U1 1
U2 1
PU BMC
PI LONDON
PA CAMPUS, 4 CRINAN ST, LONDON N1 9XW, ENGLAND
EI 1471-2318
J9 BMC GERIATR
JI BMC Geriatr.
PD FEB 14
PY 2020
VL 20
IS 1
DI 10.1186/s12877-020-1464-9
PG 8
WC Geriatrics & Gerontology; Gerontology
WE Science Citation Index Expanded (SCI-EXPANDED); Social Science Citation Index (SSCI)
SC Geriatrics & Gerontology
GA KN6BH
UT WOS:000514920300003
PM 32059646
OA Green Submitted, Green Published, gold
DA 2022-06-17
ER

PT J
AU Baker, DW
   Einstadter, D
   Husak, S
   Cebul, RD
AF Baker, DW
   Einstadter, D
   Husak, S
   Cebul, RD
TI Changes in the use of do-not-resuscitate orders after implementation of
   the patient self-determination act
SO JOURNAL OF GENERAL INTERNAL MEDICINE
LA English
DT Article
DE resuscitation order; mortality; quality of health care
ID CARDIOPULMONARY-RESUSCITATION; ADVANCE DIRECTIVES; NURSING-HOMES; CARE;
   MORTALITY; OUTCOMES; CHOICE; RISK
AB Objective: To determine changes in the use of do-not-resuscitate (DNR) orders and mortality rates following a DNR order after the Patient Self-determination Act (PSDA) was implemented in December 1991.
   Design: Time-series.
   Setting: Twenty-nine hospitals in Northeast Ohio.
   Patients/Participants: Medicare patients (N=91,539) hospitalized with myocardial infarction, heart failure, gastrointestinal hemorrhage, chronic obstructive pulmonary disease, pneumonia, or stroke.
   Measurements and Main Results: The use of "early" (first 2 hospital days) and "late" DNR orders was determined from chart abstractions. Deaths within 30 days after a DNR order were identified from Medicare Provider Analysis and Review files. Risk-adjusted rates of early DNR orders increased by 34% to 66% between 1991 and 1992 for 4 of the 6 conditions and then remained flat or declined slightly between 1992 and 1997. Use of late DNR orders declined by 29% to 53% for 4 of the 6 conditions between 1991 and 1997. Risk-adjusted mortality during the 30 days after a DNR order was written did not change between 1991 and 1997 for 5 conditions, but risk-adjusted mortality increased by 21% and 25% for stroke patients with early DNR and late DNR orders, respectively.
   Conclusions: Overall use of DNR orders changed relatively little after passage of the PSDA, because the increase in the use of early DNR orders between 1991 and 1992 was counteracted by decreasing use of late DNR orders. Risk-adjusted mortality rates after a DNR order generally remained stable, suggesting that there were no dramatic changes in quality of care or aggressiveness of care for patients with DNR orders. However, the increasing mortality for stroke patients warrants further examination.
C1 Case Western Reserve Univ, MetroHlth Med Ctr, Ctr Hlth Care Res & Policy, Cleveland, OH USA.
   Case Western Reserve Univ, MetroHlth Med Ctr, Dept Med, Cleveland, OH USA.
   Case Western Reserve Univ, Dept Epidemiol & Biostat, Cleveland, OH 44106 USA.
RP Baker, DW (通讯作者)，Northwestern Univ, Feinberg Sch Med, 676 N St Clair St,Suite 200, Chicago, IL 60611 USA.
EM dwbaker@northwestern.edu
FU AHRQ HHS [R01 HS009969, R01 HSO9969] Funding Source: Medline; AGENCY FOR
   HEALTHCARE RESEARCH AND QUALITY [R01HS009969] Funding Source: NIH
   RePORTER
CR ASH AS, 1997, RISK ADJUSTMENT MEAS, P444
   Baker DW, 2002, MED CARE, V40, P879, DOI 10.1097/00005650-200210000-00006
   Bradley EH, 1998, ARCH FAM MED, V7, P417, DOI 10.1001/archfami.7.5.417
   Castle NG, 1998, HEALTH SERV RES, V33, P101
   EMANUEL EJ, 1993, AM J MED, V95, P619, DOI 10.1016/0002-9343(93)90358-V
   Foody JM, 2001, AM J CARDIOL, V87, P706, DOI 10.1016/S0002-9149(00)01487-9
   Golin CE, 2000, J AM GERIATR SOC, V48, pS52, DOI 10.1111/j.1532-5415.2000.tb03141.x
   GRECO PJ, 1991, ANN INTERN MED, V115, P639, DOI 10.7326/0003-4819-115-8-639
   Gum PA, 2001, JAMA-J AM MED ASSOC, V286, P1187, DOI 10.1001/jama.286.10.1187
   JAYES RL, 1993, JAMA-J AM MED ASSOC, V270, P2213, DOI 10.1001/jama.270.18.2213
   JONSSON PV, 1988, ARCH INTERN MED, V148, P2373, DOI 10.1001/archinte.148.11.2373
   KNAUS WA, 1995, JAMA-J AM MED ASSOC, V274, P1591, DOI 10.1001/jama.1995.03530200027032
   Lynn J, 2001, J GEN INTERN MED, V16, P315, DOI 10.1046/j.1525-1497.2001.90901.x
   Lynn J, 2000, J AM GERIATR SOC, V48, pS206, DOI 10.1111/j.1532-5415.2000.tb03134.x
   Lynn J, 2000, J AM GERIATR SOC, V48, pS214, DOI 10.1111/j.1532-5415.2000.tb03135.x
   Myers S S, 2001, J Palliat Med, V4, P325, DOI 10.1089/109662101753123931
   Phillips RS, 1996, AM J MED, V100, P128, DOI 10.1016/S0002-9343(97)89450-8
   ROSENTHAL GE, 1994, JOINT COMM J QUAL IM, V20, P425, DOI 10.1016/S1070-3241(16)30088-8
   Rubin DB, 1997, ANN INTERN MED, V127, P757, DOI 10.7326/0003-4819-127-8_Part_2-199710151-00064
   Shepardson LB, 1999, MED CARE, V37, P727, DOI 10.1097/00005650-199908000-00003
   STERN SG, 1992, CRIT CARE MED, V20, P1263, DOI 10.1097/00003246-199209000-00013
   Teno J, 1997, J AM GERIATR SOC, V45, P500, DOI 10.1111/j.1532-5415.1997.tb05178.x
   TENO JM, 1995, J GEN INTERN MED, V10, P179, DOI 10.1007/BF02600252
   Teno JM, 1997, J AM GERIATR SOC, V45, P939, DOI 10.1111/j.1532-5415.1997.tb02963.x
   TENO JM, 1994, J CLIN ETHIC, V5, P23
   TENO JM, 1993, LAW MED HLTH CARE, V21, P102
   Wenger NS, 1997, MED CARE, V35, P311, DOI 10.1097/00005650-199704000-00003
   Wenger NS, 2001, ANN INTERN MED, V135, P642, DOI 10.7326/0003-4819-135-8_Part_2-200110161-00002
   WOLF SM, 1991, NEW ENGL J MED, V325, P1666, DOI 10.1056/NEJM199112053252334
   Zhang J, 1998, JAMA-J AM MED ASSOC, V280, P1690, DOI 10.1001/jama.280.19.1690
NR 30
TC 23
Z9 23
U1 0
U2 6
PU SPRINGER
PI NEW YORK
PA ONE NEW YORK PLAZA, SUITE 4600, NEW YORK, NY, UNITED STATES
SN 0884-8734
EI 1525-1497
J9 J GEN INTERN MED
JI J. Gen. Intern. Med.
PD MAY
PY 2003
VL 18
IS 5
BP 343
EP 349
DI 10.1046/j.1525-1497.2003.20522.x
PG 7
WC Health Care Sciences & Services; Medicine, General & Internal
WE Science Citation Index Expanded (SCI-EXPANDED); Social Science Citation Index (SSCI)
SC Health Care Sciences & Services; General & Internal Medicine
GA 687EQ
UT WOS:000183363500004
PM 12795732
OA Green Published
DA 2022-06-17
ER

PT J
AU Rincon, F
   Lyden, P
   Mayer, SA
AF Rincon, Fred
   Lyden, Patrick
   Mayer, Stephan A.
TI Relationship Between Temperature, Hematoma Growth, and Functional
   Outcome After Intracerebral Hemorrhage
SO NEUROCRITICAL CARE
LA English
DT Article
DE Fever; Stroke; VISTA
ID BRAIN TEMPERATURE; FEVER; STROKE; HYPERTHERMIA; ENLARGEMENT;
   HYPOTHERMIA; EDEMA; ASSOCIATION; GUIDELINES; PREDICTOR
AB Fever and hematoma growth are known to be independent predictors of poor outcome after intracerebral hemorrhage (ICH). We sought to assess the distribution of temperature at different stages in relation to hematoma growth and functional outcome at 90 days in a cohort of ICH patients.
   Data of patients registered in the Virtual International Stroke Trials Archive-ICH were analyzed. Temperatures at baseline, 24, 48, 72, and 168 h were assessed in relation to the hematoma growth and functional outcome at 90 days. We calculated the daily linear variation of each subject's temperature by subtracting 37 A degrees C from the maximal daily recorded temperature (delta-temperature). We used logistic regression and mixed-effects models to identify factors associated with hematoma growth, poor outcome, and temperature elevation after ICH.
   303 patients were included in the analysis. The average age was 66 +/- A 12 years, 200 (66 %) were males, median admission NIHSS was 13 [Interquartile range (IQR), 9-18), median GCS was 15 (IQR, 14-15). Hematoma growth occurred in 22 % and poor functional outcome at 90-days occurred in 41 % of the patients. Cumulative delta-temperature at 72 h was associated with hematoma growth; age, ICH score, hematoma growth, and cumulative delta-temperature at 168 h were associated with poor outcome at 90 days. Factors associated with fever in mixed-models were day after onset of ICH, hypertension, base hematoma volume, intraventricular-hemorrhage, pneumonia, and hematoma growth.
   There is a temporal and independent association between fever and hematoma growth. Fever after ICH is associated with poor outcome at 90 days. Future research is needed to study the mechanisms of this phenomenon and if early protocols of temperature modulation would be associated with improved outcomes after ICH.
C1 [Rincon, Fred] Thomas Jefferson Univ, Dept Neurol, Div Crit Care & Neurotrauma, Philadelphia, PA 19107 USA.
   [Rincon, Fred] Thomas Jefferson Univ, Dept Neurosurg, Div Crit Care & Neurotrauma, Philadelphia, PA 19107 USA.
   [Lyden, Patrick] Cedars Sinai Med Ctr, Dept Neurol, Los Angeles, CA 90048 USA.
   [Mayer, Stephan A.] Columbia Univ, Dept Neurol, Div Neurocrit Care, New York, NY USA.
   [Mayer, Stephan A.] Columbia Univ, Dept Neurosurg, Div Neurocrit Care, New York, NY USA.
RP Rincon, F (通讯作者)，Thomas Jefferson Univ, Dept Neurol, Div Crit Care & Neurotrauma, 909 Walnut St,3rd Floor, Philadelphia, PA 19107 USA.
EM fred.rincon@jefferson.edu
OI Rincon, Fred/0000-0002-8510-118X
FU American Heart Association [AHA 12CRP12050342]
FX Dr. Rincon has received salary support from the American Heart
   Association (AHA 12CRP12050342).
CR Ali M, 2007, STROKE, V38, P1905, DOI 10.1161/STROKEAHA.106.473579
   Badjatia N, 2009, CRIT CARE MED, V37, pS250, DOI 10.1097/CCM.0b013e3181aa5e8d
   Becker KJ, 1999, STROKE, V30, P2025, DOI 10.1161/01.STR.30.10.2025
   Broderick J, 2007, STROKE, V38, P2001, DOI 10.1161/STROKEAHA.107.183689
   Brott T, 1997, STROKE, V28, P1, DOI 10.1161/01.STR.28.1.1
   Childs Charmaine, 2010, Front Neurol, V1, P146, DOI 10.3389/fneur.2010.00146
   DIETRICH WD, 1992, J NEUROTRAUM, V9, pS475
   Dowlatshahi D, 2011, NEUROLOGY, V76, P1238, DOI 10.1212/WNL.0b013e3182143317
   Fang Shiuh-Bin, 2008, Pediatrics and Neonatology, V49, P71, DOI 10.1016/S1875-9572(08)60016-9
   Felberg RA, 2002, ANN NEUROL, V51, P517, DOI 10.1002/ana.10160
   Fernandez A, 2007, NEUROLOGY, V68, P1013, DOI 10.1212/01.wnl.0000258543.45879.f5
   Fujii Y, 1998, STROKE, V29, P1160, DOI 10.1161/01.STR.29.6.1160
   FUJII Y, 1994, J NEUROSURG, V80, P51, DOI 10.3171/jns.1994.80.1.0051
   Gebel JM, 2002, STROKE, V33, P2636, DOI 10.1161/01.STR.0000035283.34109.EA
   GORDON CR, 1990, ACT NEUR S, V51, P268
   Greer DM, 2008, STROKE, V39, P3029, DOI 10.1161/STROKEAHA.108.521583
   Hemphill JC, 2001, STROKE, V32, P891, DOI 10.1161/01.STR.32.4.891
   Kazui S, 1996, STROKE, V27, P1783, DOI 10.1161/01.STR.27.10.1783
   Kollmar R, 2010, STROKE, V41, P1684, DOI 10.1161/STROKEAHA.110.587758
   LYDEN P, 1994, STROKE, V25, P2220, DOI 10.1161/01.STR.25.11.2220
   Lyden PD, 2007, STROKE, V38, P2262, DOI 10.1161/STROKEAHA.106.472746
   MacLellan CL, 2004, J CEREBR BLOOD F MET, V24, P432, DOI 10.1097/00004647-200404000-00008
   MacLellan CL, 2008, J CEREBR BLOOD F MET, V28, P516, DOI 10.1038/sj.jcbfm.9600548
   Marti-Fabregas J, 2010, STROKE, V41, P2976, DOI 10.1161/STROKEAHA.110.595868
   Mayer SA, 2003, STROKE, V34, P224, DOI 10.1161/01.STR.0000046458.67968.E4
   Mayer SA, 1998, STROKE, V29, P1791, DOI 10.1161/01.STR.29.9.1791
   MEGYERI P, 1992, NEUROSCI LETT, V148, P137, DOI 10.1016/0304-3940(92)90823-P
   Naidech AM, 2008, NEUROSURGERY, V63, P212, DOI 10.1227/01.NEU.0000320453.61270.0F
   O'Grady NP, 2008, CRIT CARE MED, V36, P1330, DOI 10.1097/CCM.0b013e318169eda9
   Olivot JM, 2010, STROKE, V41, P2681, DOI 10.1161/STROKEAHA.110.590638
   Power C, 2003, ANN NEUROL, V53, P731, DOI 10.1002/ana.10553
   Qureshi AI, 2003, CRIT CARE MED, V31, P1482, DOI 10.1097/01.CCM.0000063047.63862.99
   Rincon F, 2011, NEUROCRIT CARE S1, V15, P181
   Sacho RH, 2010, J NEUROTRAUM, V27, P2157, DOI 10.1089/neu.2010.1384
   Saini M, 2009, STROKE, V40, P3051, DOI 10.1161/STROKEAHA.109.556134
   Schwarz S, 2000, NEUROLOGY, V54, P354, DOI 10.1212/WNL.54.2.354
   Takahashi H, 1998, AM J HEMATOL, V59, P110
   TEASDALE G, 1974, LANCET, V2, P81
   VANSWIETEN JC, 1988, STROKE, V19, P604, DOI 10.1161/01.STR.19.5.604
   Wada R, 2007, STROKE, V38, P1257, DOI 10.1161/01.STR.0000259633.59404.f3
   Zhao H, 2007, J CEREBR BLOOD F MET, V27, P1879, DOI 10.1038/sj.jcbfm.9600540
NR 41
TC 49
Z9 50
U1 0
U2 10
PU HUMANA PRESS INC
PI TOTOWA
PA 999 RIVERVIEW DRIVE SUITE 208, TOTOWA, NJ 07512 USA
SN 1541-6933
EI 1556-0961
J9 NEUROCRIT CARE
JI Neurocrit. Care
PD FEB
PY 2013
VL 18
IS 1
BP 45
EP 53
DI 10.1007/s12028-012-9779-9
PG 9
WC Critical Care Medicine; Clinical Neurology
WE Science Citation Index Expanded (SCI-EXPANDED)
SC General & Internal Medicine; Neurosciences & Neurology
GA 086SY
UT WOS:000314708500008
PM 23001769
DA 2022-06-17
ER

PT J
AU Padalino, B
   Raidal, SL
   Hall, E
   Knight, P
   Celi, P
   Jeffcott, L
   Muscatello, G
AF Padalino, Barbara
   Raidal, Sharanne L.
   Hall, Evelyn
   Knight, Peter
   Celi, Pietro
   Jeffcott, Leo
   Muscatello, Gary
TI A Survey on Transport Management Practices Associated with Injuries and
   Health Problems in Horses
SO PLOS ONE
LA English
DT Article
ID LONG-HAUL TRANSPORT; RISK-FACTORS; EQUINE INFLUENZA; BEHAVIOR; WELFARE;
   STRESS; TRAILER; BALANCE
AB An online survey was conducted to determine associations between transport management and transport-related injuries and diseases in horses in Australia. The survey was composed of three sections: respondents' demographic information, transport management strategies or procedures (before, during and after transportation) and transport diseases experienced in the previous two year period. Univariate and multivariate modelling was performed exploring associations between variables (respondents' details and transport management strategies) and the following transport-related diseases as outcomes: traumatic injuries, diarrhoea, heat stroke, muscular problems, laminitis, transport pneumonia and colic. The survey generated 797 responses. Traumatic injuries were the most common transport-related problem, with a reported incidence of 45.0%. Younger respondents (<40 years old) caring for large numbers of horses (>30 in a week) were more likely to report transport-related injuries. Injury risk was also linked to the use of protections and tranquilizers prior to transport, and checking horses after the journey. Diarrhoea (20.0%) and heat stroke (10.5%) were reported more by amateur than professional horse carers. Increased risk of heat stroke was linked to the restriction of hay and water prior to transportation. Muscular problems (13.0%) appeared to be exacerbated when horse health was not assessed before journey; whilst the risk of laminitis (2.9%) was around three fold greater when post transport recovery strategies were not applied. Associations were made between transport pneumonia (9.2%) and duration of journey, and with activity (horses involved in racing at greater risk). No associations were seen between the incidence of colic (10.3%) and the variables examined. Study findings should be interpreted with caution as they represent participant perceptions and recall. Nevertheless, results support many current recommendations for safe transportation of horses. They also highlight the need to further investigate many of identified management factors to refine existing policies and practices in equine transportation.
C1 [Padalino, Barbara; Hall, Evelyn; Celi, Pietro; Jeffcott, Leo; Muscatello, Gary] Univ Sydney, Fac Vet Sci, Sch Life & Environm Sci, Camden, NSW, Australia.
   [Padalino, Barbara] Univ Bari, Dept Vet Med, Bari, Italy.
   [Padalino, Barbara; Raidal, Sharanne L.] Charles Sturt Univ, Sch Anim & Vet Sci, Wagga Wagga, NSW, Australia.
   [Knight, Peter] Univ Sydney, Sydney Med Sch, Sch Med Sci, Discipline Biomed Sci, Sydney, NSW, Australia.
   [Celi, Pietro] DSM Nutr Prod Anim Nutr & Hlth, Columbia, MD USA.
   [Celi, Pietro] Univ Melbourne, Fac Vet & Agr Sci, Parkville, Vic, Australia.
RP Padalino, B (通讯作者)，Univ Sydney, Fac Vet Sci, Sch Life & Environm Sci, Camden, NSW, Australia.; Padalino, B (通讯作者)，Univ Bari, Dept Vet Med, Bari, Italy.; Padalino, B (通讯作者)，Charles Sturt Univ, Sch Anim & Vet Sci, Wagga Wagga, NSW, Australia.
EM barbara.padalino@sydney.edu.au
RI Muscatello, Gary/AAG-1047-2021; Knight, Peter/A-9555-2011; Padalino,
   Barbara/AAJ-7498-2020; Celi, Pietro/D-6567-2014; Jeffcott,
   Leo/S-8887-2017
OI Knight, Peter/0000-0002-1076-5379; Celi, Pietro/0000-0002-7933-3160;
   Raidal, Sharanne/0000-0001-5558-3133; PADALINO,
   BARBARA/0000-0002-7630-8285; Jeffcott, Leo/0000-0002-2855-6946
FU University of Sydney International Postgraduate Research Scholarship
   (IPRS) -
FX This study was funded by the University of Sydney International
   Postgraduate Research Scholarship (IPRS).
CR [Anonymous], 2014, PRACTICAL GUIDELINES, P36
   Anzai Toru, 2001, Journal of Equine Science, V12, P135, DOI 10.1294/jes.12.135
   AUSTIN SM, 1995, J AM VET MED ASSOC, V207, P325
   Boden LA, 2013, BMC VET RES, V9, DOI 10.1186/1746-6148-9-188
   Christley RM, 2016, EQUINE VET J, V48, P138, DOI 10.1111/evj.12552
   CLARK DK, 1993, APPL ANIM BEHAV SCI, V38, P179, DOI 10.1016/0168-1591(93)90018-K
   Codazza D., 1974, Journal of the South African Veterinary Association., V45, P331
   Cohen ND, 2005, JAVMA-J AM VET MED A, V226, P404, DOI 10.2460/javma.2005.226.404
   Copas V, 2011, IN PRACTICE, V33, P155, DOI 10.1136/inp.d1811
   Cregier S. E., 1984, Proceedings of the International Congress on Applied Ethology in Farm Animals, Kiel 1984, P175
   Cregier SE, 2015, NONCOMMERCIAL HORSE
   Cullinane A, 2014, EQUINE VET EDUC, V26, P456, DOI 10.1111/eve.12215
   Darth AC, 2014, IDENTIFYING CAUSES P
   Dean RS, 2015, EQUINE VET J, V47, P379, DOI 10.1111/evj.12429
   DeAraugo J, 2016, ANIMALS, V6, DOI 10.3390/ani6020012
   Giovagnoli G, 2002, LIVEST PROD SCI, V73, P247, DOI 10.1016/S0301-6226(01)00253-6
   Gonzalez LA, 2012, J ANIM SCI, V90, P3640, DOI 10.2527/jas.2011-4796
   Hillyer MH, 2002, EQUINE VET J, V34, P455, DOI 10.2746/042516402776117746
   Hockenhull J, 2014, APPL ANIM BEHAV SCI, V155, P49, DOI 10.1016/j.applanim.2014.02.014
   Houpt KA, 2014, LIVESTOCK HANDLING AND TRANSPORT, 4TH EDITION, P315, DOI 10.1079/9781780643212.0315
   Jones WE, 2003, J EQUINE VET SCI, V23, P543, DOI 10.1016/j.jevs.2003.11.014
   Kohn CW, 2000, GUIDELINES HORSE TRA
   LEADON D, 1989, J EQUINE VET SCI, V9, P200, DOI 10.1016/S0737-0806(89)80051-6
   Leadon Des, 2008, Vet Ital, V44, P149
   Leadon DP, 2014, ATHLETIC HORSE PRINC, P155, DOI DOI 10.1016/B978-0-7216-0075-8.00019-8
   Lee J, 2001, J EQUINE VET SCI, V21, P237, DOI 10.1016/S0737-0806(01)70042-1
   MANSMANN RA, 1995, J EQUINE VET SCI, V15, P141, DOI 10.1016/S0737-0806(06)81843-5
   Marahrens M, 2011, PREV VET MED, V102, P157, DOI 10.1016/j.prevetmed.2011.04.010
   Marlin DJ, 2004, TRANSPORT HORSES EQU, P1239
   MCCLINTOCK SA, 1990, AUST VET J, V67, P265, DOI 10.1111/j.1751-0813.1990.tb07785.x
   McGreevy PD, 2007, VET J, V174, P492, DOI 10.1016/j.tvjl.2006.09.008
   MCGREEVY PD, 1995, EQUINE VET J, V27, P86, DOI 10.1111/j.2042-3306.1995.tb03041.x
   Moberg GP, 2000, BIOLOGY OF ANIMAL STRESS, P1, DOI 10.1079/9780851993591.0001
   Noble B, 2013, INT LARGE ANIMAL RES, P10
   Oikawa Masa-aki, 2004, Journal of Equine Science, V15, P99, DOI 10.1294/jes.15.99
   Padalino B, 2016, AUST VET J, V94, P349, DOI 10.1111/avj.12486
   Padalino B, 2015, ANIMALS, V5, P1296, DOI 10.3390/ani5040412
   Padalino B, 2015, J VET BEHAV, V10, P272, DOI 10.1016/j.jveb.2015.02.002
   Padalino B, 2012, J VET BEHAV, V7, P135, DOI 10.1016/j.jveb.2011.09.003
   Pagan JD, 2004, IPPOLOGIA, V15, P5
   Purswell JL, 2006, T ASABE, V49, P193, DOI 10.13031/2013.20238
   Purswell JL, 2010, T ASABE, V53, P1885
   RAIDAL SL, 1995, AUST VET J, V72, P45, DOI 10.1111/j.1751-0813.1995.tb15328.x
   Reed SM, 2003, EQUINE INTERNAL MED, P1
   Schemann K, 2011, PREV VET MED, V102, P304, DOI 10.1016/j.prevetmed.2011.08.002
   Smyth GB, 2015, AUST VET J, V93, P433, DOI 10.1111/avj.12390
   Tateo A, 2012, J VET BEHAV, V7, P33, DOI 10.1016/j.jveb.2011.04.007
   Tinker MK, 1997, EQUINE VET J, V29, P454, DOI 10.1111/j.2042-3306.1997.tb03158.x
   Waran N., 2007, WELFARE HORSES, P125
   Waran NK, 1996, VET REC, V139, P7, DOI 10.1136/vr.139.1.7
   Weeks CA, 2012, EQUINE VET EDUC, V24, P423, DOI 10.1111/j.2042-3292.2011.00293.x
NR 51
TC 15
Z9 15
U1 1
U2 32
PU PUBLIC LIBRARY SCIENCE
PI SAN FRANCISCO
PA 1160 BATTERY STREET, STE 100, SAN FRANCISCO, CA 94111 USA
SN 1932-6203
J9 PLOS ONE
JI PLoS One
PD SEP 2
PY 2016
VL 11
IS 9
AR e0162371
DI 10.1371/journal.pone.0162371
PG 16
WC Multidisciplinary Sciences
WE Science Citation Index Expanded (SCI-EXPANDED)
SC Science & Technology - Other Topics
GA DV4EJ
UT WOS:000382877800053
PM 27588689
OA gold, Green Published, Green Submitted
DA 2022-06-17
ER

PT J
AU Nimptsch, U
   Mansky, T
AF Nimptsch, Ulrike
   Mansky, Thomas
TI Quality Measurement Combined With Peer Review Improved German
   In-Hospital Mortality Rates For Four Diseases
SO HEALTH AFFAIRS
LA English
DT Review
ID OF-CARE; PERFORMANCE; INDICATORS; GUIDELINE; OUTCOMES; STROKE
AB Mortality rates during hospital stays for common diseases show considerable variation at the hospital level, which suggests that there is potential for outcome improvement. We studied changes in mortality after an intervention that aimed to improve medical outcomes through quality measurement combined with peer review. We examined eighteen acute care hospitals purchased by the Helios Hospital Group in Germany from one year before to three years after the start of the intervention. Inhospital mortality for myocardial infarction, heart failure, ischemic stroke, and pneumonia was stratified by initial hospital performance and compared to the German average. Following the intervention, hospitals whose performance was initially subpar significantly reduced in-hospital mortality for all four diseases. In hospitals that initially performed well, no significant changes in mortality were observed. The observational nonrandomized data suggest that the quality management approach was associated with improved outcomes in initially subpar hospitals. Disease-specific measures of mortality, combined with peer reviews, can be used to direct actions to areas of potential improvement.
C1 [Nimptsch, Ulrike; Mansky, Thomas] Tech Univ Berlin, Dept Struct Adv & Qual Management Hlth Care, Berlin, Germany.
RP Nimptsch, U (通讯作者)，Tech Univ Berlin, Dept Struct Adv & Qual Management Hlth Care, Berlin, Germany.
EM ulrike.nimptsch@tu-berlin.de
FU Helios Hospital Group
FX Some of the information in this article was presented at the
   twenty-ninth International Conference of the International Society for
   Quality in Health Care, in Geneva, Switzerland, October 24, 2012. The
   Department of Structural Advancement and Quality Management in Health
   Care, Technische Universitat Berlin, receives ongoing funding from the
   Helios Hospital Group. The Helios Hospital Group was not involved in the
   analysis of the data or the interpretation of the results presented
   here.
CR [Anonymous], INP QUAL IND OV
   [Anonymous], 2004, KTSNK PSY DIAGN DAT
   Bradley EH, 2010, AM J CARDIOL, V106, P1108, DOI 10.1016/j.amjcard.2010.06.014
   Busse R, 2009, HEALTH AFFAIR, V28, pW294, DOI 10.1377/hlthaff.28.2.w294
   Capelastegui A, 2004, CLIN INFECT DIS, V39, P955, DOI 10.1086/423960
   Classen DC, 2011, HEALTH AFFAIR, V30, P581, DOI 10.1377/hlthaff.2011.0190
   De Vos M, 2009, INT J QUAL HEALTH C, V21, P119, DOI 10.1093/intqhc/mzn059
   Foley N, 2008, AGE AGEING, V37, P258, DOI 10.1093/ageing/afn064
   Fonarow GC, 2007, ARCH INTERN MED, V167, P1493, DOI 10.1001/archinte.167.14.1493
   Fonarow GC, 2011, STROKE, V42, P159, DOI 10.1161/STROKEAHA.110.601831
   Griffin F., 2009, IHI GLOBAL TRIGGER T, V2nd
   Grimshaw JM, 2004, HEALTH TECHNOL ASSES, V8, P1, DOI 10.3310/hta8060
   Institut fur das Entgeltsystem im Krankenhaus, 2008, G DRG GERM DIAGN REL
   Krahwinkel W, 2011, DEUT MED WOCHENSCHR, V136, P2083, DOI 10.1055/s-0031-1272577
   Mansky T., 2011, G IQI GERMAN INPATIE
   Peterson ED, 2006, JAMA-J AM MED ASSOC, V295, P1912, DOI 10.1001/jama.295.16.1912
   Rink O, 2010, JB QUALITATSMEDIZIN, P59
   Rink O., 2011, DTSCH ARZTEBL, V108, pA1518
   Ross JS, 2010, NEW ENGL J MED, V362, P1110, DOI 10.1056/NEJMsa0907130
   Scriba PC, 2013, QUALITY IMPROVEMENT, P23
   Shahian DM, 2010, NEW ENGL J MED, V363, P2530, DOI 10.1056/NEJMsa1006396
   Shojania KG, 2005, HEALTH AFFAIR, V24, P138, DOI 10.1377/hlthaff.24.1.138
NR 22
TC 17
Z9 17
U1 0
U2 14
PU PROJECT HOPE
PI BETHESDA
PA 7500 OLD GEORGETOWN RD, STE 600, BETHESDA, MD 20814-6133 USA
SN 0278-2715
J9 HEALTH AFFAIR
JI Health Aff.
PD SEP
PY 2013
VL 32
IS 9
BP 1616
EP 1623
DI 10.1377/hlthaff.2012.0925
PG 8
WC Health Care Sciences & Services; Health Policy & Services
WE Science Citation Index Expanded (SCI-EXPANDED); Social Science Citation Index (SSCI)
SC Health Care Sciences & Services
GA 221TG
UT WOS:000324681500015
PM 24019367
DA 2022-06-17
ER

PT J
AU Iwata, T
   Mori, T
AF Iwata, Tomonori
   Mori, Takahisa
TI Long-term Clinical Outcomes of Elective Carotid Artery Stenting in
   Patients Undergoing Maintenance Hemodialysis
SO INTERNAL MEDICINE
LA English
DT Article
DE carotid artery stenting; hemodialysis; long-term outcome; 3-month
   morbidity and mortality rates; 5-year survival probability
ID CHRONIC RENAL-INSUFFICIENCY; ENDARTERECTOMY; RISK; STENOSIS; DISEASE;
   DIALYSIS; STROKE
AB Objective Carotid artery stenting (CAS) in patients undergoing maintenance hemodialysis is characterized by high complication rates. These patients are excluded from clinical trials of CAS. The purpose of our retrospective study was to investigate the long-term clinical outcomes of CAS in patients undergoing maintenance hemodialysis.
   Methods CAS was performed under local anesthesia. The technical success rate, periprocedural complications, 30-day major vascular event rate (stroke, myocardial infarction, and/or death), 3-month morbidity and mortality rates, and 5-year survival probability were investigated.
   Patients Nineteen patients undergoing maintenance hemodialysis were identified.
   Results The mean age of the patients was 69 years. Periprocedural complications occurred in two patients (confusion following CAS in one and transient hemiparesis in the other). Complete neurological recovery was achieved in both patients. No major cardiovascular events occurred within 30 days after CAS. Asymptomatic intracranial hemorrhage only occurred in one patient, and seven patients died during the follow-up period at a mean of 3.5 years after the procedure (range, 6 months to 8 years). No permanent neurologic deficit remained in the patient with intracranial hemorrhage. The causes of death were cardiovascular disease (n = 4), cancer (n = 2), and pneumonia (n = 1). No patients died of stroke. The 5-year survival probability in patients undergoing maintenance hemodialysis was 57%.
   Conclusion CAS in maintenance hemodialysis patients may be feasible and effective for the prevention of stroke with proper case selection, appropriate technique and strict perioperative management. The most common causes of death during the follow-up of maintenance hemodialysis patients were diseases other than stroke.
C1 [Iwata, Tomonori] Tokai Univ, Dept Neurol, Hiratsuka, Kanagawa, Japan.
   [Mori, Takahisa] Shonan Kamakura Gen Hosp Stroke Ctr, Dept Stroke Treatment, Kamakura, Kanagawa, Japan.
RP Mori, T (通讯作者)，Shonan Kamakura Gen Hosp Stroke Ctr, Dept Stroke Treatment, Kamakura, Kanagawa, Japan.
EM morit-koc@umin.net
CR AbuRahma AF, 2011, ARCH SURG-CHICAGO, V146, P1141, DOI 10.1001/archsurg.2011.256
   Adil MM, 2016, J STROKE CEREBROVASC, V25, P1721, DOI 10.1016/j.jstrokecerebrovasdis.2016.03.040
   Amin A, 2008, VASCULAR, V16, P167, DOI 10.2310/6670.2008.00029
   Arhuidese IJ, 2016, J VASC SURG, V63, P1511, DOI 10.1016/j.jvs.2016.02.044
   Avgerinos ED, 2015, ANN VASC SURG, V29, P15, DOI 10.1016/j.avsg.2014.07.029
   Bolton K, 2005, AM J KIDNEY DIS, V45, pS7, DOI 10.1053/j.ajkd.2005.01.016
   Bonati LH, 2015, LANCET, V385, P529, DOI 10.1016/S0140-6736(14)61184-3
   Brott TG, 2010, NEW ENGL J MED, V363, P11, DOI 10.1056/NEJMoa0912321
   Collins Allan J, 2012, Am J Kidney Dis, V59, pe1, DOI 10.1053/j.ajkd.2011.11.015
   Gurm HS, 2008, NEW ENGL J MED, V358, P1572, DOI 10.1056/NEJMoa0708028
   Hamdan AD, 1999, J VASC SURG, V29, P1006, DOI 10.1016/S0741-5214(99)70241-7
   Iwata T, 2013, J NEUROINTERV SURG, V5, P77, DOI 10.1136/neurintsurg-2012-010506
   Iwata T, 2013, NEUROSURGERY, V72, P15, DOI 10.1227/NEU.0b013e31826e2cd9
   Leskinen Y, 2003, ATHEROSCLEROSIS, V171, P295, DOI 10.1016/j.atherosclerosis.2003.08.010
   Lloyd-Jones D, 2009, CIRCULATION, V119, pE21, DOI 10.1161/CIRCULATIONAHA.108.191261
   Longenecker JC, 2002, J AM SOC NEPHROL, V13, P1918, DOI 10.1097/01.ASN.0000019641.41496.1E
   Okawa M, 2014, J STROKE CEREBROVASC, V23, P545, DOI 10.1016/j.jstrokecerebrovasdis.2013.05.012
   Protack CD, 2011, ARCH SURG-CHICAGO, V146, P1135, DOI 10.1001/archsurg.2011.142
   Raman G, 2013, ANN INTERN MED, V158, P676, DOI 10.7326/0003-4819-158-9-201305070-00007
   Rothwell PM, 2000, STROKE, V31, P622, DOI 10.1161/01.STR.31.3.622
   Seliger SL, 2009, AM J KIDNEY DIS, V54, P403, DOI 10.1053/j.ajkd.2009.04.009
   Sidawy AN, 2008, J VASC SURG, V48, P1423, DOI 10.1016/j.jvs.2008.07.006
   Sozio SM, 2009, AM J KIDNEY DIS, V54, P468, DOI 10.1053/j.ajkd.2009.01.261
   Sternbergh WC, 1999, J VASC SURG, V29, P672, DOI 10.1016/S0741-5214(99)70313-7
   Tanno Yuhei, 2015, No Shinkei Geka, V43, P1019, DOI 10.11477/mf.1436203171
   Wimmer NJ, 2012, STROKE, V43, P3218, DOI 10.1161/STROKEAHA.112.673194
   Yuo TH, 2015, J VASC SURG, V61, P670, DOI 10.1016/j.jvs.2014.10.002
NR 27
TC 2
Z9 3
U1 0
U2 1
PU JAPAN SOC INTERNAL MEDICINE
PI TOKYO
PA 34-3 3-CHOME HONGO BUNKYO-KU, TOKYO, 113, JAPAN
SN 0918-2918
EI 1349-7235
J9 INTERNAL MED
JI Intern. Med.
PY 2020
VL 59
IS 4
BP 479
EP 483
DI 10.2169/internalmedicine.3447-19
PG 5
WC Medicine, General & Internal
WE Science Citation Index Expanded (SCI-EXPANDED)
SC General & Internal Medicine
GA KP9KJ
UT WOS:000516549400002
PM 32062623
OA Green Published, gold
DA 2022-06-17
ER

PT J
AU Zhou, XD
   Dong, WH
   Zhao, CH
   Feng, XF
   Wen, WW
   Tu, WY
   Cai, MX
   Xu, TC
   Xie, QL
AF Zhou, Xiao-Dong
   Dong, Wei-Hua
   Zhao, Chu-Huan
   Feng, Xia-Fei
   Wen, Wei-Wei
   Tu, Wen-Yi
   Cai, Meng-Xing
   Xu, Tian-Cheng
   Xie, Qiang-Li
TI Risk scores for predicting dysphagia in critically ill patients after
   cardiac surgery
SO BMC ANESTHESIOLOGY
LA English
DT Article
DE Dysphagia; Cardiac care unit; Prognosis; Aspiration; Pneumonia
ID ENDOTRACHEAL INTUBATION; ACUTE STROKE; ASPIRATION; PNEUMONIA; SEDATION
AB BackgroundThis study aimed at developing and validating a scoring model to stratify critically ill patients after cardiac surgery based on risk for dysphagia, a common but often neglected complication.MethodsData were prospectively collected and analyzed from January 2016 to June 2017 from 395 consecutive post cardiac surgery patients at the cardiac care unit (CCU) at a single center; 103 (26.1%) developed dysphagia. Univariate and multivariate logistic analyses were used to identify independent predictors for dysphagia. The survival nomogram was developed on the basis of a multivariable Cox model, which allowed us to obtain survival probability estimations. The predictive performance of the nomogram was verified for discrimination and calibration. Areas under receiver operating characteristic curve analysis were used to illustrate and evaluate the diagnostic performance of the novel model.ResultsThe final novel scoring model, named SSG-OD, consists of three independent factors: gastric intubation (OR=1.024, 95% CI 1.015-1.033), sedative drug use duration (OR=1.031, 95% CI 1.001-1.063) and stroke or not (OR=6.182, 95% CI 3.028-12.617). SSG-OD identified patients at risk for dysphagia with sensitivity of 68.5% and specificity of 89.0% (OR=0.833, 95% CI: 0.782-0.884). The positive and negative likelihood ratios were 6.22 and 0.35.ConclusionsThe novel SSG-OD scoring system to risk stratify CCU patients for dysphagia is an easy-to-use bedside prognostication aid with good predictive performance and the potential to reduce aspiration incidence and accelerate recovery.
C1 [Zhou, Xiao-Dong; Cai, Meng-Xing; Xu, Tian-Cheng] Wenzhou Med Univ, Affiliated Hosp 1, Heart Ctr, Dept Cardiovasc Med, Wenzhou 325000, Peoples R China.
   [Dong, Wei-Hua; Zhao, Chu-Huan; Feng, Xia-Fei; Wen, Wei-Wei; Tu, Wen-Yi; Xie, Qiang-Li] Wenzhou Med Univ, Affiliated Hosp 1, Heart Ctr, Dept Cardiac Care Unit, Wenzhou 325000, Peoples R China.
RP Xie, QL (通讯作者)，Wenzhou Med Univ, Affiliated Hosp 1, Heart Ctr, Dept Cardiac Care Unit, Wenzhou 325000, Peoples R China.
EM xieqiangli@163.com
OI Rumery, Holly/0000-0002-2688-8592
CR Ajemian MS, 2001, ARCH SURG-CHICAGO, V136, P434, DOI 10.1001/archsurg.136.4.434
   Barker J, 2009, CAN J SURG, V52, P119
   Bowles BJ., 2017, RES CARDIOVASC MED, V6, P24, DOI [10.4103/rcm.rcm_27_17, DOI 10.4103/RCM.RCM_27_17]
   Brodsky MB, 2017, ANN AM THORAC SOC, V14, P376, DOI 10.1513/AnnalsATS.201606-455OC
   BURGESS GE, 1979, ANESTHESIOLOGY, V51, P73, DOI 10.1097/00000542-197907000-00016
   Cedborg AIH, 2015, ANESTHESIOLOGY, V122, P1253, DOI 10.1097/ALN.0000000000000657
   Cedborg AIH, 2014, ANESTHESIOLOGY, V120, P312, DOI 10.1097/ALN.0000000000000043
   Dziewas R, 2004, J NEUROL NEUROSUR PS, V75, P852, DOI 10.1136/jnnp.2003.019075
   Giraldo-Cadavid LF, 2017, LARYNGOSCOPE, V127, P2002, DOI 10.1002/lary.26419
   Gomes GF, 2003, CURR OPIN CLIN NUTR, V6, P327, DOI 10.1097/01.mco.0000068970.34812.8b
   Grimm JC, 2015, ANN THORAC SURG, V100, P568, DOI 10.1016/j.athoracsur.2015.03.077
   Macht M, 2014, CHEST, V146, P1681, DOI 10.1378/chest.14-1133
   Malandraki GA, 2016, AM J SPEECH-LANG PAT, V25, DOI 10.1044/2015_AJSLP-14-0069
   Mann G, 2000, CEREBROVASC DIS, V10, P380, DOI 10.1159/000016094
   Marik PE, 2003, CHEST, V124, P328, DOI 10.1378/chest.124.1.328
   Martin-Harris B, 2008, PHYS MED REH CLIN N, V19, P769, DOI 10.1016/j.pmr.2008.06.004
   NISHINO T, 1987, ANESTHESIOLOGY, V67, P995, DOI 10.1097/00000542-198712000-00024
   Paik NJ, 2008, J ELECTROMYOGR KINES, V18, P329, DOI 10.1016/j.jelekin.2006.09.011
   Robinson BRH, 2008, J TRAUMA, V65, P517, DOI 10.1097/TA.0b013e318181b8f6
   Schwarz M, 2018, J CLIN NURS, V27, pE235, DOI 10.1111/jocn.13922
   Skoretz SA, 2014, DYSPHAGIA, V29, P647, DOI 10.1007/s00455-014-9555-4
   Smithard DG, 2007, AGE AGEING, V36, P90, DOI 10.1093/ageing/afl149
   Suslu N, 2016, AURIS NASUS LARYNX, V43, P546, DOI 10.1016/j.anl.2016.01.004
   Thorn K, 2005, ANESTH ANALG, V100, P1200, DOI 10.1213/01.ANE.0000147508.31879.38
   Vose Alicia, 2014, Curr Phys Med Rehabil Rep, V2, P197
   Wang TG, 2006, ARCH PHYS MED REHAB, V87, P1270, DOI 10.1016/j.apmr.2006.05.019
   Warabi T, 2008, GERIATR GERONTOL INT, V8, P234, DOI 10.1111/j.1447-0594.2008.00473.x
NR 27
TC 7
Z9 9
U1 0
U2 3
PU BMC
PI LONDON
PA CAMPUS, 4 CRINAN ST, LONDON N1 9XW, ENGLAND
SN 1471-2253
J9 BMC ANESTHESIOL
JI BMC Anesthesiol.
PD JAN 10
PY 2019
VL 19
AR 7
DI 10.1186/s12871-019-0680-3
PG 6
WC Anesthesiology
WE Science Citation Index Expanded (SCI-EXPANDED)
SC Anesthesiology
GA HH1CD
UT WOS:000455455800003
PM 30630421
OA Green Published, gold
DA 2022-06-17
ER

PT J
AU Fiorelli, A
   Odierna, I
   Scarano, D
   Caronia, F
   Failla, A
   Iannotti, M
   Santini, M
   Pace, C
AF Fiorelli, Alfonso
   Odierna, Italia
   Scarano, Daniele
   Caronia, Francesco
   Failla, Andrea
   Iannotti, Mario
   Santini, Mario
   Pace, Caterina
TI Combined intrapleural and intrabronchial injection of fibrin glue for
   closing alveolar pleural fistula: a case report
SO JOURNAL OF CARDIOTHORACIC SURGERY
LA English
DT Article
DE Persistent air leaks; Alveolar pleural fistula; Fibrin glue; Case report
ID BRONCHOSCOPIC MANAGEMENT; ENDOBRONCHIAL VALVES
AB Background: The treatment of persistent air leak is a challenge. Herein, we reported the combined intrabronchial and intrapleural injection of fibrin glue using fiber bronchoscopy to seal off an alveolar pleura fistula developed following necrotizing pneumonia in high-risk patient.
   Case presentation: A 74-year-old man was intubated in emergency for acute ischemic stroke. Percutaneous dilatational tracheostomy was then performed, and 15 days later patient returned to spontaneous breathing. However, he developed alveolar pleural fistula following necrotizing pneumonia with persistent air leaks. The intrabronchial and intrapleural injection of fibrin glue using fiber bronchoscopy sealed off the alveolar pleura fistula after that other endoscopic treatments as bronchial valve and intrabronchial fibrin glue application had failed.
   Conclusions: Our strategy is safe and easy to reproduce. It represents an additional method in the armamentarium of the physicians for the management of PAL when all standard strategies are unfeasible or fail.
C1 [Fiorelli, Alfonso; Santini, Mario] Univ Campania Luigi Vanvitelli, Thorac Surg Unit, Piazza Miraglia 2, I-80138 Naples, Italy.
   [Odierna, Italia; Scarano, Daniele; Iannotti, Mario] Umberto I Hosp, Anaesthesiol & Intens Care Unit, Salerno, Italy.
   [Caronia, Francesco] Osped Civ, Thorac Surg Unit, Palermo, Italy.
   [Failla, Andrea] Ist Oncol Mediterraneo, Gen Surg Unit, Catania, Italy.
   [Pace, Caterina] Univ Campania Luigi Vanvitelli, Anaesthesiol & Intens Care Unit, Naples, Italy.
RP Fiorelli, A (通讯作者)，Univ Campania Luigi Vanvitelli, Thorac Surg Unit, Piazza Miraglia 2, I-80138 Naples, Italy.
EM alfonso.fiorelli@unicampania.it
RI SANTINI, Mario/AAE-9589-2022; SANTINI, Mario/AAE-9516-2022; Fiorelli,
   Alfonso/AAO-2709-2020; SANTINI, Mario/AFE-1150-2022
OI SANTINI, Mario/0000-0003-1162-7805; SANTINI, Mario/0000-0003-1162-7805;
   SANTINI, Mario/0000-0003-1162-7805; Fiorelli,
   Alfonso/0000-0002-0628-613X
CR Fiorelli A, 2018, J THORAC DIS, V10, P6158, DOI 10.21037/jtd.2018.10.61
   Fiorelli A, 2018, J THORAC DIS, V10, pS3315, DOI 10.21037/jtd.2018.06.69
   Keshishyan S, 2017, J THORAC DIS, V9, pS1034, DOI 10.21037/jtd.2017.05.47
   Kinoshita T, 2000, CHEST, V117, P790, DOI 10.1378/chest.117.3.790
   Shrestha P, 2014, N AM J MED SCI, V6, P487, DOI 10.4103/1947-2714.141660
   Wood DE, 2010, CLIN CHEST MED, V31, P127, DOI 10.1016/j.ccm.2009.10.002
NR 6
TC 0
Z9 0
U1 0
U2 0
PU BMC
PI LONDON
PA CAMPUS, 4 CRINAN ST, LONDON N1 9XW, ENGLAND
EI 1749-8090
J9 J CARDIOTHORAC SURG
JI J. Cardiothorac. Surg.
PD SEP 18
PY 2019
VL 14
IS 1
AR 171
DI 10.1186/s13019-019-0987-7
PG 4
WC Cardiac & Cardiovascular Systems; Surgery
WE Science Citation Index Expanded (SCI-EXPANDED)
SC Cardiovascular System & Cardiology; Surgery
GA JD5KZ
UT WOS:000490023200006
PM 31533769
OA Green Published, gold
DA 2022-06-17
ER

PT J
AU Bosel, J
AF Boesel, Julian
TI Tracheostomy in Stroke Patients
SO CURRENT TREATMENT OPTIONS IN NEUROLOGY
LA English
DT Review
DE Stroke; Acute ischemic stroke; Intracerebral hemorrhage; Subarachnoid
   hemorrhage; Tracheostomy; Tracheotomy; Percutaneous dilational
   tracheostomy; Intensive care; Critical care; Dysphagia; Long-term
   ventilation; Weaning; Sedation; Treatment
ID PERCUTANEOUS DILATATIONAL TRACHEOSTOMY; WAKE-UP TEST; FIBEROPTIC
   ENDOSCOPIC EVALUATION; SCREENING SWALLOWING FUNCTION; ACUTE
   ISCHEMIC-STROKE; MECHANICAL VENTILATION; INTRACRANIAL-PRESSURE; CLINICAL
   PREDICTORS; PERFUSION-PRESSURE; DYSPHAGIA
AB Patients with severe ischemic and hemorrhagic stroke may require tracheostomy in the course of their disease. This may apply to stroke unit patients whose deficits include a severe dysphagia posing such risk of aspiration as it cannot be sufficiently counteracted by tube feeding and swallowing therapy alone. More often, however, tracheostomy is performed in stroke patients so severely afflicted that they require intensive care unit treatment and mechanical ventilation. In these, long-term ventilation and prolonged insufficient airway protection are the main indications for tracheostomy. Accepted advantages are less pharyngeal and laryngeal lesions than with prolonged orotracheal intubation, better oral hygiene and nursing care, and higher patient comfort. Optimal timing of tracheostomy is unclear, in general, as in stroke intensive care unit patients. Potential benefits of early tracheostomy concerning ventilation duration and length of stay, respirator weaning, airway safety, rate of pneumonia, and other complications, outcome and mortality have been suggested in studies on non-neurologic subgroups of critical care patients. Stroke patients have hardly been investigated with regard to these aspects, and mainly retrospectively. A single randomized pilot trial on early tracheostomy in 60 ventilated patients with severe hemorrhagic and ischemic stroke demonstrated feasibility, safety, and less need of sedation. Regarding the technique, bedside percutaneous dilational tracheostomy should be preferred over surgical tracheostomy because of several reported advantages. As the procedural risk is low and early tracheostomy does not seem to worsen the clinical course of the ventilated stroke patient, it is reasonable to assess the need of further ventilation at the end of the first week of intensive care and proceed to tracheostomy if extubation is not feasible. Reliable prediction of prolonged ventilation need and outcome benefits of early tracheostomy, however, await further clarification. Decannulation of stroke patients after discontinued ventilation has to follow reliable confirmation of swallowing ability, as by endoscopy.
C1 Heidelberg Univ, Dept Neurol, D-69120 Heidelberg, Germany.
RP Bosel, J (通讯作者)，Heidelberg Univ, Dept Neurol, Neuenheimer Feld 400, D-69120 Heidelberg, Germany.
EM julian.boesel@med.uni-heidelberg.de
CR Bath PM, 1999, COCHRANE DB SYST REV, DOI [DOI 10.1002/14651858.CD000323, 10.1002/14651858.CD000323]
   Berrouschot J, 2000, CRIT CARE MED, V28, P2956, DOI 10.1097/00003246-200008000-00045
   Blot F, 2008, INTENS CARE MED, V34, P1779, DOI 10.1007/s00134-008-1195-4
   Bosel J, 2013, STROKE, V44, P21, DOI 10.1161/STROKEAHA.112.669895
   Bosel J, 2012, INT J STROKE, V7, P173, DOI 10.1111/j.1747-4949.2011.00703.x
   Bours GJ, 2009, J ADV NURS, V65, P477, DOI 10.1111/j.1365-2648.2008.04915.x
   Boynton JH, 2004, CRIT CARE, V8, pR261, DOI 10.1186/cc2885
   BROCHARD L, 1994, AM J RESP CRIT CARE, V150, P896, DOI 10.1164/ajrccm.150.4.7921460
   Byhahn C, 2000, ANAESTHESIST, V49, P202, DOI 10.1007/s001010050815
   Cabrini L, 2012, ACTA ANAESTH SCAND, V56, P270, DOI 10.1111/j.1399-6576.2011.02592.x
   Carnaby G, 2006, LANCET NEUROL, V5, P31, DOI 10.1016/S1474-4422(05)70252-0
   CIAGLIA P, 1985, CHEST, V87, P715, DOI 10.1378/chest.87.6.715
   Colodny N, 2002, DYSPHAGIA, V17, P308, DOI 10.1007/s00455-002-0073-4
   Coplin WM, 2000, AM J RESP CRIT CARE, V161, P1530, DOI 10.1164/ajrccm.161.5.9905102
   Daniels SK, 2000, ARCH PHYS MED REHAB, V81, P1030, DOI 10.1053/apmr.2000.6301
   Daniels SK, 2006, J REHABIL RES DEV, V43, P347, DOI 10.1682/JRRD.2005.01.0024
   Daniels SK, 2012, STROKE, V43, P892, DOI 10.1161/STROKEAHA.111.640946
   Davis K, 1999, ARCH SURG-CHICAGO, V134, P59, DOI 10.1001/archsurg.134.1.59
   Dempsey GA, 2010, BRIT J ANAESTH, V105, P782, DOI 10.1093/bja/aeq238
   Dennis M, 2005, LANCET, V365, P2005, DOI 10.1016/S0140-6736(05)66691-3
   Diaz-Reganon G, 2008, ANAESTHESIA, V63, P1198, DOI 10.1111/j.1365-2044.2008.05606.x
   Doggett DL, 2001, DYSPHAGIA, V16, P279, DOI 10.1007/s00455-001-0087-3
   Durbin Charles G Jr, 2005, Respir Care, V50, P488
   Durbin Charles G Jr, 2005, Respir Care, V50, P511
   Durbin CG, 2010, RESP CARE, V55, P1056
   Dziewas R, 2008, CEREBROVASC DIS, V26, P41, DOI 10.1159/000135652
   Dziewas R, 2008, BMC NEUROL, V8, DOI 10.1186/1471-2377-8-28
   Epstein SK, 2002, INTENS CARE MED, V28, P535, DOI 10.1007/s00134-002-1268-8
   ESTEBAN A, 1995, NEW ENGL J MED, V332, P345, DOI 10.1056/NEJM199502093320601
   Esteban A, 1997, AM J RESP CRIT CARE, V156, P459, DOI 10.1164/ajrccm.156.2.9610109
   Falsetti P, 2009, J STROKE CEREBROVASC, V18, P329, DOI 10.1016/j.jstrokecerebrovasdis.2009.01.009
   Fantoni A, 1997, INTENS CARE MED, V23, P386, DOI 10.1007/s001340050345
   Flowers HL, 2011, CEREBROVASC DIS, V32, P1, DOI 10.1159/000324940
   Freeman BD, 2000, CHEST, V118, P1412, DOI 10.1378/chest.118.5.1412
   Frova G, 2002, INTENS CARE MED, V28, P299, DOI 10.1007/s00134-002-1218-5
   Geeganage C, 2012, COCHRANE DB SYST REV, DOI 10.1002/14651858.CD000323.pub2
   Govindan SV, 2000, J NUCL MED, V41, P2089
   Griffiths J, 2005, BMJ-BRIT MED J, V330, P1243, DOI 10.1136/bmj.38467.485671.E0
   GRIGGS WM, 1990, SURG GYNECOL OBSTET, V170, P543
   Helbok R, 2012, CRIT CARE, V16, DOI 10.1186/cc11880
   Higgins KM, 2007, LARYNGOSCOPE, V117, P447, DOI 10.1097/01.mlg.0000251585.31778.c9
   Hinchey JA, 2005, STROKE, V36, P1972, DOI 10.1161/01.STR.0000177529.86868.8d
   Holland MC, 2003, J TRAUMA, V55, P106, DOI 10.1097/01.TA.0000071620.27375.BE
   Huttner HB, 2006, CEREBROVASC DIS, V21, P159, DOI 10.1159/000090527
   Ickenstein GW, 2005, J NEUROL, V252, P1510, DOI 10.1007/s00415-005-0906-9
   King CS, 2010, RESP CARE, V55, P56
   Kleffmann J, 2012, NEUROCRIT CARE, V17, P85, DOI 10.1007/s12028-012-9709-x
   Kocaeli H, 2008, ACTA NEUROCHIR, V150, P1263, DOI 10.1007/s00701-008-0153-9
   Kollef MH, 1999, CRIT CARE MED, V27, P1714, DOI 10.1097/00003246-199909000-00003
   Kurtz P, 2011, NEUROCRIT CARE, V15, P477, DOI 10.1007/s12028-011-9539-2
   Lin YN, 2005, DYSPHAGIA, V20, P23, DOI 10.1007/s00455-004-0021-6
   MacIntyre N, 2007, CHEST, V132, P1049, DOI 10.1378/chest.06-2862
   Martino R, 2005, STROKE, V36, P2756, DOI 10.1161/01.STR.0000190056.76543.eb
   MCGREGOR IA, 1983, LANCET, V2, P1259
   McMicken BL, 2009, DISABIL REHABIL, V31, P2196, DOI 10.3109/09638280902956894
   Meng NH, 2000, AM J PHYS MED REHAB, V79, P170, DOI 10.1097/00002060-200003000-00010
   Pelosi P, 2011, CRIT CARE MED, V39, P1482, DOI 10.1097/CCM.0b013e31821209a8
   Perry L, 2001, J CLIN NURS, V10, P463, DOI 10.1046/j.1365-2702.2001.00501.x
   Perry L, 2001, J CLIN NURS, V10, P474, DOI 10.1046/j.1365-2702.2001.00502.x
   Pinheiro BD, 2010, J BRAS PNEUMOL, V36, P84, DOI 10.1590/S1806-37132010000100014
   Polderman KH, 2003, CHEST, V123, P1595, DOI 10.1378/chest.123.5.1595
   PRICE DG, 1983, ANAESTHESIA, V38, P902, DOI 10.1111/j.1365-2044.1983.tb12261.x
   Qureshi AI, 2000, CRIT CARE MED, V28, P1383, DOI 10.1097/00003246-200005000-00020
   Rabinstein AA, 2004, CEREBROVASC DIS, V18, P325, DOI 10.1159/000080771
   Rosenbek JC, 1996, DYSPHAGIA, V11, P93, DOI 10.1007/BF00417897
   Santoli F, 2001, INTENS CARE MED, V27, P1141, DOI 10.1007/s001340100998
   Scales DC, 2008, CRIT CARE MED, V36, P2547, DOI 10.1097/CCM.0b013e31818444a5
   Seder DB, 2009, NEUROCRIT CARE, V10, P264, DOI 10.1007/s12028-008-9174-8
   Sellars C, 2007, STROKE, V38, P2284, DOI 10.1161/STROKEAHA.106.478156
   Seneff MG, 1996, CHEST, V110, P469, DOI 10.1378/chest.110.2.469
   SHAPIRO M, 1986, CRIT CARE MED, V14, P1028, DOI 10.1097/00003246-198612000-00007
   Skoglund K, 2012, CRIT CARE MED, V40, P216, DOI 10.1097/CCM.0b013e31822d7dbd
   Skoglund K, 2009, NEUROCRIT CARE, V11, P135, DOI 10.1007/s12028-009-9255-3
   Smithard DG, 2007, AGE AGEING, V36, P90, DOI 10.1093/ageing/afl149
   Steiner T, 1997, STROKE, V28, P711, DOI 10.1161/01.STR.28.4.711
   Szeder V, 2010, NEUROCRIT CARE, V13, P40, DOI 10.1007/s12028-010-9346-1
   Terragni PP, 2010, JAMA-J AM MED ASSOC, V303, P1483, DOI 10.1001/jama.2010.447
   Trapl M, 2007, STROKE, V38, P2948, DOI 10.1161/STROKEAHA.107.483933
   van der Lely AJWJ, 2006, RESP CARE, V51, P1408
   Warnecke T, 2013, CRIT CARE MED, V41, P1728, DOI 10.1097/CCM.0b013e31828a4626
   Warnecke T, 2009, BMC MED EDUC, V9, DOI 10.1186/1472-6920-9-13
   Warnecke T, 2009, STROKE, V40, P482, DOI 10.1161/STROKEAHA.108.520775
   Wijdicks EFM, 1997, MAYO CLIN PROC, V72, P210, DOI 10.4065/72.3.210
   Wilson AM, 2009, CHEST, V136, P1006, DOI 10.1378/chest.08-1938
   Young D, 2013, JAMA-J AM MED ASSOC, V309, P2121, DOI 10.1001/jama.2013.5154
   Zgoda MA, 2005, CHEST, V128, P3688, DOI 10.1378/chest.128.5.3688
NR 86
TC 24
Z9 25
U1 0
U2 19
PU CURRENT MEDICINE GROUP
PI PHILADELPHIA
PA 400 MARKET STREET, STE 700, PHILADELPHIA, PA 19106 USA
SN 1092-8480
EI 1534-3138
J9 CURR TREAT OPTION NE
JI Curr. Treat. Options Neurol.
PD JAN
PY 2014
VL 16
IS 1
AR 274
DI 10.1007/s11940-013-0274-1
PG 14
WC Clinical Neurology
WE Science Citation Index Expanded (SCI-EXPANDED)
SC Neurosciences & Neurology
GA AB6WK
UT WOS:000331930000001
PM 24357462
DA 2022-06-17
ER

PT J
AU Tariq, N
   Adil, MM
   Saeed, F
   Chaudhry, SA
   Qureshi, AI
AF Tariq, Nauman
   Adil, Malik M.
   Saeed, Fahad
   Chaudhry, Saqib A.
   Qureshi, Adnan I.
TI Outcomes of Thrombolytic Treatment for Acute Ischemic Stroke in
   Dialysis-Dependent Patients in the United States
SO JOURNAL OF STROKE & CEREBROVASCULAR DISEASES
LA English
DT Article
DE Ischemic stroke; thrombolysis; dialysis; renal failure
ID TISSUE-PLASMINOGEN ACTIVATOR; CHRONIC KIDNEY-DISEASE; RISK-FACTOR
   ASSESSMENT; RT-PA REGISTRY; MAINTENANCE HEMODIALYSIS; ACUTE MANAGEMENT;
   RENAL-DISEASE; SINGLE-CENTER; MORTALITY; CALCIFICATION
AB Objective: To determine the outcomes of dialysis-dependent renal failure patients who had ischemic stroke and were treated with intravenous (IV) thrombolytics in the United States. Methods: We analyzed the data from Nationwide Inpatient Sample (2002-2009) for all thrombolytic-treated patients presenting with acute ischemic stroke with or without dialysis dependence. Patients were identified using the International Classification of Disease, Ninth Revision, Clinical Modification codes. Baseline characteristics, in-hospital complications including secondary intracerebral hemorrhage (ICH), sepsis, pneumonia, pulmonary embolism, deep venous thrombosis, urinary tract infections, and discharge outcomes (mortality, minimal disability, and moderate-to-severe disability) were compared between the groups. Results: Of the 82,142 patients with ischemic stroke who receive thrombolytic treatment, 1072 (1.3%) was dialysis dependent. The ICH rates did not differ significantly between patients with ischemic stroke with or without dialysis who received thrombolytics (5.2% versus 6.1%). The in-hospital mortality rate was higher in dialysis-dependent patients treated with thrombolytics (22% versus 11%, P <= .0001). After adjusting for age, sex, and comorbidities, dialysis dependence was associated with higher rates of in-hospital mortality in patients treated with thrombolytics (odds ratio, 1.92; 95% confidence interval, 1.33-2.78, P = .0005). Conclusions: The 2-fold higher odds of in-hospital mortality associated with administration of IV thrombolytics in dialysis-dependent patients who present with acute ischemic stroke warrant a careful assessment of risk-benefit ratio in this population.
C1 [Tariq, Nauman; Adil, Malik M.; Saeed, Fahad; Chaudhry, Saqib A.; Qureshi, Adnan I.] Univ Minnesota, Zeenat Qureshi Stroke Ctr, Minneapolis, MN 55455 USA.
   [Tariq, Nauman; Adil, Malik M.; Saeed, Fahad; Chaudhry, Saqib A.; Qureshi, Adnan I.] Dartmouth Hitchcock Med Ctr, Dept Nephrol, Lebanon, NH 03766 USA.
RP Tariq, N (通讯作者)，Univ Minnesota, Zeenat Qureshi Stroke Ctr, Minneapolis, MN 55455 USA.
EM nomitq@gmail.com
RI Adil, Malik M/I-8355-2019
OI Adil, Malik M/0000-0002-4635-6462; Qureshi, Adnan/0000-0003-4962-540X
CR Abramson JL, 2003, KIDNEY INT, V64, P610, DOI 10.1046/j.1523-1755.2003.00109.x
   Agrawal V, 2010, NEPHROL DIAL TRANSPL, V25, P1150, DOI 10.1093/ndt/gfp619
   Almekhlafi MA, 2008, ANN NEUROL, V64, P344, DOI 10.1002/ana.21404
   Block GA, 2004, J AM SOC NEPHROL, V15, P2208, DOI 10.1097/01.ASN.0000133041.27682.A2
   Bluhmki E, 2009, LANCET NEUROL, V8, P1095, DOI 10.1016/S1474-4422(09)70264-9
   Broderick J, 1998, STROKE, V29, P415, DOI 10.1161/01.STR.29.2.415
   de Jager DJ, 2009, JAMA-J AM MED ASSOC, V302, P1782, DOI 10.1001/jama.2009.1488
   Furlan A, 1999, JAMA-J AM MED ASSOC, V282, P2003, DOI 10.1001/jama.282.21.2003
   Halloran JI, 2004, J NEUROIMAGING, V14, P385, DOI 10.1177/1051228404265748
   Hrafnkelsdottir T, 2004, HYPERTENSION, V44, P300, DOI 10.1161/01.HYP.0000137380.91476.fb
   Ishida I, 1999, AM J KIDNEY DIS, V34, P1096, DOI 10.1016/S0272-6386(99)70016-8
   Kamgar M, 2006, KIDNEY INT, V69, P1899, DOI 10.1038/sj.ki.5000355
   Kronenberg F, 1996, AM J KIDNEY DIS, V27, P1, DOI 10.1016/S0272-6386(96)90026-8
   Lyrer PA, 2008, NEUROLOGY, V71, P1548, DOI 10.1212/01.wnl.0000338459.82173.78
   MARLER JR, 1995, NEW ENGL J MED, V333, P1581, DOI 10.1056/nejm199512143332401
   Naganuma M, 2011, EUR NEUROL, V66, P37, DOI 10.1159/000328792
   Naganuma M, 2011, CEREBROVASC DIS, V31, P123, DOI 10.1159/000321516
   Ocak G, 2012, J THROMB HAEMOST, V10, P2484, DOI 10.1111/j.1538-7836.2012.04921.x
   Palacio S, 2011, CLIN J AM SOC NEPHRO, V6, P1089, DOI 10.2215/CJN.10481110
   Power A, 2012, AM J KIDNEY DIS, V59, P249, DOI 10.1053/j.ajkd.2011.07.016
   Qureshi AI, 2012, ARCH PHYS MED REHAB, V93, P1408, DOI 10.1016/j.apmr.2012.02.032
   Qureshi AI, 2011, ARCH NEUROL-CHICAGO, V68, P1536, DOI 10.1001/archneurol.2011.213
   Schlegel D, 2004, ARCH NEUROL-CHICAGO, V61, P1061, DOI 10.1001/archneur.61.7.1061
   Seliger SL, 2003, KIDNEY INT, V64, P603, DOI 10.1046/j.1523-1755.2003.00101.x
   Sozio SM, 2009, AM J KIDNEY DIS, V54, P468, DOI 10.1053/j.ajkd.2009.01.261
   Stompor T, 2007, PERITON DIALYSIS INT, V27, pS215
   Toyoda K, 2005, AM J KIDNEY DIS, V45, P1058, DOI 10.1053/j.ajkd.2005.02.028
NR 27
TC 21
Z9 22
U1 0
U2 2
PU ELSEVIER SCIENCE BV
PI AMSTERDAM
PA PO BOX 211, 1000 AE AMSTERDAM, NETHERLANDS
SN 1052-3057
EI 1532-8511
J9 J STROKE CEREBROVASC
JI J. Stroke Cerebrovasc. Dis.
PD NOV
PY 2013
VL 22
IS 8
BP E354
EP E359
DI 10.1016/j.jstrokecerebrovasdis.2013.03.016
PG 6
WC Neurosciences; Peripheral Vascular Disease
WE Science Citation Index Expanded (SCI-EXPANDED)
SC Neurosciences & Neurology; Cardiovascular System & Cardiology
GA 262FF
UT WOS:000327719000015
PM 23635922
DA 2022-06-17
ER

PT J
AU Sarmiento, RJC
   Diestro, JDB
   Espiritu, AI
   San Jose, MCZ
AF Cruz Sarmiento, Robert Joseph
   Diestro, Jose Danilo Bengzon
   Isidoro Espiritu, Adrian
   Zarsadias San Jose, Maria Cristina
TI Safety and Efficacy of Repeated Thrombolysis with Alteplase in Early
   Recurrent Ischemic Stroke: A Systematic Review
SO JOURNAL OF STROKE & CEREBROVASCULAR DISEASES
LA English
DT Review
DE Ischemic stroke; recurrence; thrombolysis; off label use; recombinant
   tissue-type plasminogen activator; alteplase
ID INTRAVENOUS THROMBOLYSIS; PLASMINOGEN-ACTIVATOR; EARLY RISK; GUIDELINES;
   PATIENT
AB Background and Aim: The current American Heart Association guidelines for the management of acute ischemic stroke advise against the use of intravenous (IV) alteplase in patients with recurrent stroke occurring within 90 days of their index event. Following these guidelines strictly, patients having early recurrent ischemic stroke would be unable to avail of this reperfusion strategy that has been proven to confer superior clinical outcomes. While some registry-based studies have demonstrated the safety of IV alteplase in this subgroup of patients, data on the repeated use of the drug are lacking. Thus, we aim to determine the safety and efficacy of repeated thrombolysis in patients with early recurrent ischemic strokes. Methods: The following electronic databases were searched for relevant studies: the Cochrane Central Register for Controlled Trials by The Cochrane Library, MED-LINE by PubMed, Health Research and Development Information Network, Scopus, and ClinicalTrials.gov. Data on symptomatic intracranial hemorrhage, 90-day clinical outcomes, systemic hemorrhage and allergic reactionswere synthesized. Results: Ten articles with 33 patients in total were included in our review. One patient developed symptomatic intracranial hemorrhage after the second reperfusion attempt and subsequently died from pneumonia. Another died from spontaneous rupture of previously unidentified infrarenal aortic aneurysm. Six of the 13 patients with available follow-up data had good clinical outcomes (Modified Rankin Score 0-2). There were no allergic reactions and other drug-related adverse events noted. Conclusions: Repeated IV alteplase can be safe and efficacious in patients who have early recurrent ischemic stroke. Larger studies, trials, or registry-based data are needed to ascertain the encouraging findings of our review.
C1 [Cruz Sarmiento, Robert Joseph; Isidoro Espiritu, Adrian; Zarsadias San Jose, Maria Cristina] Univ Philippines Manila, Dept Neurosci, Coll Med, Manila, Philippines.
   [Cruz Sarmiento, Robert Joseph; Isidoro Espiritu, Adrian; Zarsadias San Jose, Maria Cristina] Univ Philippines Manila, Philippine Gen Hosp, Manila, Philippines.
   [Diestro, Jose Danilo Bengzon] Univ Toronto, Dept Med Imaging, St Michaels Hosp, Div Diagnost & Therapeut Neuroradiolp, Toronto, ON, Canada.
RP Diestro, JDB (通讯作者)，St Michaels Hosp, Med Imaging Room CC3-141,30 Bond St, Toronto, ON M5B 1W8, Canada.
EM danni.diestro@gmail.com
RI Diestro, Jose Danilo Bengzon/Z-5122-2019; Espiritu, Adrian
   Isidoro/T-6070-2019
OI Diestro, Jose Danilo Bengzon/0000-0001-8450-2021; Espiritu, Adrian
   Isidoro/0000-0001-5621-1833; Sarmiento, Robert
   Joseph/0000-0001-7708-1804
CR Acheampong P, 2012, EXPERT OPIN DRUG MET, V8, P271, DOI 10.1517/17425255.2012.652615
   Alhazzaa M, 2013, STROKE, V44, P1736, DOI 10.1161/STROKEAHA.111.000818
   Alvarez-Sabin J, 2013, LANCET NEUROL, V12, P689, DOI 10.1016/S1474-4422(13)70055-3
   Bivard A, 2013, J STROKE, V15, P90, DOI 10.5853/jos.2013.15.2.90
   Breton RR, 2012, ACUTE ISCHEMIC STROK, P30
   Coull AJ, 2004, STROKE, V35, P1925, DOI 10.1161/01.STR.0000133129.58126.67
   Daley MJ, 2015, THER ADV DRUG SAF, V6, P57, DOI 10.1177/2042098615572333
   De Los Rios F, 2014, J STROKE CEREBROVASC, V23, P2130, DOI 10.1016/j.jstrokecerebrovasdis.2014.03.024
   Emberson J, 2014, LANCET, V384, P1929, DOI 10.1016/S0140-6736(14)60584-5
   Feigin VL, 2017, CIRC RES, V120, P439, DOI 10.1161/CIRCRESAHA.116.308413
   Goyal M, 2016, LANCET, V387, P1723, DOI 10.1016/S0140-6736(16)00163-X
   Goyal N, 2015, NEUROLOGY, V85, P1452, DOI 10.1212/WNL.0000000000002068
   Johnston SC, 2018, NEW ENGL J MED, V379, P215, DOI 10.1056/NEJMoa1800410
   Johnston SC, 2016, NEW ENGL J MED, V375, P35, DOI 10.1056/NEJMoa1603060
   Kahles T, 2016, STROKE, V47, P2133, DOI 10.1161/STROKEAHA.116.013599
   Karlinski M, 2015, STROKE, V46, P3184, DOI 10.1161/STROKEAHA.115.010420
   Laible M, 2015, EUR NEUROL, V74, P127, DOI 10.1159/000439048
   Lovett JK, 2004, NEUROLOGY, V62, P569, DOI 10.1212/01.WNL.0000110311.09970.83
   MARLER JR, 1995, NEW ENGL J MED, V333, P1581, DOI 10.1056/nejm199512143332401
   Merkler AE, 2017, STROKE, V48, P2282, DOI 10.1161/STROKEAHA.117.018119
   Moher D, 2009, PLOS MED, V6, DOI 10.1371/journal.pmed.1000097
   Ozkan M, 2000, J AM COLL CARDIOL, V35, P1881, DOI 10.1016/S0735-1097(00)00654-9
   Powers WJ, 2018, STROKE, V49, pE46, DOI 10.1161/STR.0000000000000158
   Qureshi AI, 2015, AM J EMERG MED, V33, DOI 10.1016/j.ajem.2014.07.020
   Rudolf J, 1999, STROKE, V30, P1142, DOI 10.1161/01.STR.30.5.1142
   Sarullo FM, 2000, CARDIOVASC DRUG THER, V14, P83, DOI 10.1023/A:1007803523966
   Sauer R, 2010, STROKE, V41, P1829, DOI 10.1161/STROKEAHA.110.585067
   SCHMIDLEY JW, 1990, STROKE, V21, P1086, DOI 10.1161/01.STR.21.7.1086
   Smadja D, 2009, J STROKE CEREBROVASC, V18, P68, DOI 10.1016/j.jstrokecerebrovasdis.2008.08.001
   Sposato LA, 2013, VASC MED, V2013
   Strong K, 2007, LANCET NEUROL, V6, P182, DOI 10.1016/S1474-4422(07)70031-5
   Suzuki Y, 2016, FRONT CELL NEUROSCI, V10, DOI 10.3389/fncel.2016.00002
   Topakian R, 2005, STROKE, V36, pE162, DOI 10.1161/01.STR.0000185799.22645.8a
   Tsivgoulis G, 2017, EXPERT REV NEUROTHER, V17, P819, DOI 10.1080/14737175.2017.1347039
   Wu CJ, 2018, AGING DIS, V9, P309, DOI 10.14336/AD.2017.0406
   Yoo HS, 2013, J STROKE, V15, P182, DOI 10.5853/jos.2013.15.3.182
   Zwickl CM, 1996, FUND APPL TOXICOL, V30, P243, DOI 10.1006/faat.1996.0062
NR 37
TC 5
Z9 6
U1 0
U2 9
PU ELSEVIER
PI AMSTERDAM
PA RADARWEG 29, 1043 NX AMSTERDAM, NETHERLANDS
SN 1052-3057
EI 1532-8511
J9 J STROKE CEREBROVASC
JI J. Stroke Cerebrovasc. Dis.
PD OCT
PY 2019
VL 28
IS 10
AR 104290
DI 10.1016/j.jstrokecerebrovasdis.2019.07.006
PG 7
WC Neurosciences; Peripheral Vascular Disease
WE Science Citation Index Expanded (SCI-EXPANDED)
SC Neurosciences & Neurology; Cardiovascular System & Cardiology
GA JA2QJ
UT WOS:000487661300011
PM 31371140
DA 2022-06-17
ER

PT J
AU Virvidaki, IE
   Nasios, G
   Kosmidou, M
   Giannopoulos, S
   Milionis, H
AF Virvidaki, Ioanna Eleni
   Nasios, Grigorios
   Kosmidou, Maria
   Giannopoulos, Sotirios
   Milionis, Haralampos
TI Swallowing and Aspiration Risk A Critical Review of Non Instrumental
   Bedside Screening Tests
SO JOURNAL OF CLINICAL NEUROLOGY
LA English
DT Review
DE acute stroke; aspiration risk; oropharyngeal dysphagia; screening;
   swallowing
ID ACUTE-STROKE PATIENTS; ACUTE ISCHEMIC-STROKE; OROPHARYNGEAL DYSPHAGIA;
   OXYGEN-SATURATION; TOOL; PNEUMONIA; MALNUTRITION; SENSITIVITY;
   PREVALENCE; PREDICTORS
AB Background and Purpose The presence of dysphagia and aspiration in stroke patients is associated with increased mortality and morbidity. Early recognition and management of these two conditions via reliable, minimally invasive bedside procedures before complications arise remains challenging in everyday clinical practice. This study reviews the available bedside screening tools for detecting swallowing status and aspiration risk in acute stroke by qualitatively observing reference population study design, clinical flexibility, reliability and applicability to acute-care settings.
   Methods The primary search was conducted using the PubMed, Embase, and Cochrane Library databases. The search was limited to papers on humans written in English and published from 1991 to 2016. Eligibility criteria included the consecutive enrollment of acute-stroke inpatients and the development of a protocol for screening aspiration risk during oral feeding in this population.
   Results Of the 652 sources identified, 75 articles were reviewed in full however, only 12 fulfilled the selection criteria. Notable deficiencies in most of the bedside screening protocols included poor methodological designs and inadequate predictive values for aspiration risk which render clinicians to be more conservative in making dietary recommendations.
   Conclusions The literature is dense with screening methods for assessing the presence of dysphagia but with low predictive value for aspiration risk after acute stroke. A standard, practical, and cost-effective screening tool that can be applied at the bedside and interpreted by a wide range of hospital personnel remains to be developed. This need is highlighted in settings where neither trained personnel in evaluating dysphagia nor clinical instrumentation procedures are available.
C1 [Virvidaki, Ioanna Eleni; Kosmidou, Maria; Milionis, Haralampos] Univ Ioannina, Sch Med, Dept Internal Med, GR-45110 Ioannina, Greece.
   [Virvidaki, Ioanna Eleni; Giannopoulos, Sotirios] Univ Ioannina, Sch Med, Dept Neurol, Ioannina, Greece.
   [Virvidaki, Ioanna Eleni; Nasios, Grigorios] Technol Educ Inst Epirus, Dept Speech & Language Therapy, Ioannina, Greece.
RP Virvidaki, IE (通讯作者)，Univ Ioannina, Sch Med, Dept Internal Med, GR-45110 Ioannina, Greece.
EM info@virvidaki.gr
CR Altman KW, 2010, ARCH OTOLARYNGOL, V136, P784, DOI 10.1001/archoto.2010.129
   Antonios N, 2010, J STROKE CEREBROVASC, V19, P49, DOI 10.1016/j.jstrokecerebrovasdis.2009.03.007
   Armstrong JR, 2011, NEUROHOSPITALIST, V1, P85, DOI 10.1177/1941875210395775
   BOADEN E, 2017, COCHRANE DB SYST REV
   Camm AJ, 2014, ROUTE MAP CHANGE EUR
   Daniels SK, 1998, ARCH PHYS MED REHAB, V79, P14, DOI 10.1016/S0003-9993(98)90200-3
   Donovan NJ, 2013, STROKE, V44, pE24, DOI 10.1161/STR.0b013e3182877f57
   Edmiaston J, 2014, J STROKE CEREBROVASC, V23, P712, DOI 10.1016/j.jstrokecerebrovasdis.2013.06.030
   FINESTONE HM, 1995, ARCH PHYS MED REHAB, V76, P310, DOI 10.1016/S0003-9993(95)80655-5
   Finlayson O, 2011, NEUROLOGY, V77, P1338, DOI 10.1212/WNL.0b013e31823152b1
   Flowers HL, 2013, J COMMUN DISORD, V46, P238, DOI 10.1016/j.jcomdis.2013.04.001
   Foley NC, 2009, STROKE, V40, pE66, DOI 10.1161/STROKEAHA.108.518910
   Goldstein LB, 2011, STROKE, V42, P517, DOI 10.1161/STR.0b013e3181fcb238
   Gosney MA, 2006, EUR J INTERN MED, V17, P185, DOI 10.1016/j.ejim.2005.11.010
   Health and Social Care Information Centre (GB), 2016, STAT SMOK ENGL 2016
   Hinchey JA, 2005, STROKE, V36, P1972, DOI 10.1161/01.STR.0000177529.86868.8d
   Ickenstein GW, 2012, J STROKE CEREBROVASC, V21, P569, DOI 10.1016/j.jstrokecerebrovasdis.2011.01.004
   Intercollegiate Stroke Working Party (GB), 2012, NAT CLIN GUID LIN ST
   Kammersgaard LP, 2002, STROKE, V33, P1759, DOI 10.1161/01.STR.0000019910.90280.F1
   Leder SB, 2000, DYSPHAGIA, V15, P201, DOI 10.1007/s004550000028
   Leder SB, 2002, DYSPHAGIA, V17, P214, DOI 10.1007/s00455-002-0054-7
   Leder SB, 2011, DYSPHAGIA, V26, P304, DOI 10.1007/s00455-010-9312-2
   Leigh JH, 2016, BRAIN NEUROREHABIL, V9, pe7
   Lim SHB, 2001, DYSPHAGIA, V16, P1, DOI 10.1007/s004550000038
   Mann G, 1999, STROKE, V30, P744, DOI 10.1161/01.STR.30.4.744
   Mann G., 2002, MASA MANN ASSESSMENT
   Martino R, 2000, DYSPHAGIA, V15, P19, DOI 10.1007/s004559910006
   McCullough GH, 2005, J SPEECH LANG HEAR R, V48, P1280, DOI 10.1044/1092-4388(2005/089)
   Murray CJL, 2012, LANCET, V380, P2197, DOI 10.1016/S0140-6736(12)61689-4
   National Institute for Health and Care Excellence, 2008, STROK TRANS ISCH ATT
   Nishiwaki K, 2005, J REHABIL MED, V37, P247, DOI 10.1080/16501970510026999
   OECD, 2010, HLTH GLANC EUR 2010
   Okubo PCMI, 2012, CEREBROVASC DIS, V33, P501, DOI 10.1159/000336240
   Parker C, 2004, DYSPHAGIA, V19, P28, DOI 10.1007/s00455-003-0032-8
   Ramsey DJC, 2006, STROKE, V37, P2984, DOI 10.1161/01.STR.0000248758.32627.3b
   Ramsey DJC, 2003, STROKE, V34, P1252, DOI 10.1161/01.STR.0000066309.06490.B8
   Rosenbek JC, 1996, DYSPHAGIA, V11, P93, DOI 10.1007/BF00417897
   Schultheiss C, 2011, EUR ARCH OTO-RHINO-L, V268, P1837, DOI 10.1007/s00405-011-1628-5
   Shaker Reza, 2011, Gastroenterol Hepatol (N Y), V7, P308
   Smith HA, 2000, AGE AGEING, V29, P495, DOI 10.1093/ageing/29.6.495
   Smithard DG, 1998, AGE AGEING, V27, P99, DOI 10.1093/ageing/27.2.99
   Smithard DG, 1997, DYSPHAGIA, V12, P188, DOI 10.1007/PL00009535
   Trapl M, 2007, STROKE, V38, P2948, DOI 10.1161/STROKEAHA.107.483933
   Turner-Lawrence DE, 2009, ANN EMERG MED, V54, P344, DOI 10.1016/j.annemergmed.2009.03.007
   Whiting PF, 2011, ANN INTERN MED, V155, P529, DOI 10.7326/0003-4819-155-8-201110180-00009
   Wieseke A, 2008, GERIATR NURS, V29, P376, DOI 10.1016/j.gerinurse.2007.12.001
   Wirth Rainer, 2013, Exp Transl Stroke Med, V5, P14, DOI 10.1186/2040-7378-5-14
   Yoo SH, 2008, ARCH NEUROL-CHICAGO, V65, P39, DOI 10.1001/archneurol.2007.12
NR 48
TC 22
Z9 23
U1 0
U2 11
PU KOREAN NEUROLOGICAL ASSOC
PI SEOUL
PA 1111 DAEIL BLD, 43 INSA-DONG, JONGNO-GU, SEOUL, 110-741, SOUTH KOREA
SN 1738-6586
EI 2005-5013
J9 J CLIN NEUROL
JI J. Clin. Neurol.
PD JUL
PY 2018
VL 14
IS 3
BP 265
EP 274
DI 10.3988/jcn.2018.14.3.265
PG 10
WC Clinical Neurology
WE Science Citation Index Expanded (SCI-EXPANDED)
SC Neurosciences & Neurology
GA GM5ES
UT WOS:000438155200001
PM 29504298
OA Green Published, Green Submitted, gold
DA 2022-06-17
ER

PT J
AU Jeyaseelan, RD
   Vargo, MM
   Chae, J
AF Jeyaseelan, Rebecca D.
   Vargo, Mary M.
   Chae, John
TI National Institutes of Health Stroke Scale (NIHSS) as An Early Predictor
   of Poststroke Dysphagia
SO PM&R
LA English
DT Article
ID OROPHARYNGEAL DYSPHAGIA; COMPLICATIONS; ASPIRATION; PNEUMONIA; QUALITY
AB Background: Despite the availability of multiple comprehensive screening methods to detect dysphagia during acute stroke care, consensus is lacking as to the best practice. Our previous study demonstrated favorable sensitivity of the Functional Independence Measure (FIM) compared with a bedside 3-sip test. However, the FIM is challenging to administer during acute stroke care. The National Institutes of Health Stroke Scale (NIHSS) is administered routinely in the emergency department.
   Objective: To evaluate the utility of the NIHSS as a predictor of clinically relevant poststroke dysphagia compared with FIM data in the same cohort.
   Design: Retrospective analysis.
   Setting: Academic medical center.
   Patients: Individuals with acute stroke who were admitted for acute care and later transferred to acute rehabilitation within the same institution.
   Methods: Clinically relevant dysphagia was defined as aspiration on modified barium swallow or laryngeal penetration on modified barium swallow requiring diet change, or aspiration pneumonia. NIHSS and FIM scores were compiled for all patients.
   Main Outcome Measurements: Sensitivity, specificity, positive predictive value, and negative predictive value were calculated for NIHSS and FIM. Sensitivity and specificity of different values of NIHSS and FIM were analyzed via receiver operator characteristic curves.
   Results: Of 290 patients admitted to acute stroke rehabilitation, 88 (30%) manifested clinically relevant dysphagia during their rehabilitation stay. Sensitivity analyses suggested cut-off values for the NIHSS and the FIM of >9 and <55, respectively. Sensitivity, specificity, positive predictive value, and negative predictive value for the NIHSS were 75%, 62%, 46%, and 85%, respectively. For the FIM, these parameters were 80%, 72%, 55%, and 92%, respectively.
   Conclusions: The NIHSS >9 and FIM <55 are moderately predictive of clinically relevant dysphagia. Although the NIHSS clinical test characteristics are not as favorable as the FIM, NIHSS appears to be more sensitive than some other reported methods such as a 3-sip water test. Further study into development of paradigms that incorporate NIHSS into initial assessment of dysphagia risk may be appropriate.
C1 [Jeyaseelan, Rebecca D.; Vargo, Mary M.; Chae, John] Case Western Reserve Univ, Dept Phys Med & Rehabil, MetroHlth Med Ctr, Cleveland, OH 44109 USA.
RP Vargo, MM (通讯作者)，Case Western Reserve Univ, Dept Phys Med & Rehabil, MetroHlth Med Ctr, 2500 MetroHlth Dr, Cleveland, OH 44109 USA.
EM mvargo@metrohealth.org
CR Adams HP, 1999, NEUROLOGY, V53, P126, DOI 10.1212/WNL.53.1.126
   BARER DH, 1989, J NEUROL NEUROSUR PS, V52, P236, DOI 10.1136/jnnp.52.2.236
   Bravata DM, 2009, J REHABIL RES DEV, V46, P1127, DOI 10.1682/JRRD.2008.12.0169
   Donovan NJ, 2013, STROKE, V44, pE24, DOI 10.1161/STR.0b013e3182877f57
   Hinchey JA, 2005, STROKE, V36, P1972, DOI 10.1161/01.STR.0000177529.86868.8d
   Kopey SA, 2010, PM&R, V2, P822, DOI 10.1016/j.pmrj.2010.05.015
   Kwok T, 2006, ARCH PHYS MED REHAB, V87, P1177, DOI 10.1016/j.apmr.2006.05.015
   Lakshminarayan K, 2010, STROKE, V41, P2849, DOI 10.1161/STROKEAHA.110.597039
   Martino R, 2000, DYSPHAGIA, V15, P19, DOI 10.1007/s004559910006
   Martino R, 2005, STROKE, V36, P2756, DOI 10.1161/01.STR.0000190056.76543.eb
   Meng NH, 2000, AM J PHYS MED REHAB, V79, P170, DOI 10.1097/00002060-200003000-00010
   ODDERSON IR, 1995, ARCH PHYS MED REHAB, V76, P1130, DOI 10.1016/S0003-9993(95)80121-9
   Ramsey D, 2005, DYSPHAGIA, V20, P218, DOI 10.1007/s00455-005-0018-9
   Schepp SK, 2012, STROKE, V43, P869, DOI 10.1161/STROKEAHA.111.638254
   Smithard DG, 1996, STROKE, V27, P1200, DOI 10.1161/01.STR.27.7.1200
   Terre R, 2006, NEUROGASTROENT MOTIL, V18, P200, DOI 10.1111/j.1365-2982.2005.00729.x
   Towfighi A, 2011, STROKE, V42, P2351, DOI 10.1161/STROKEAHA.111.621904
NR 17
TC 19
Z9 27
U1 1
U2 5
PU ELSEVIER SCIENCE INC
PI NEW YORK
PA 360 PARK AVE SOUTH, NEW YORK, NY 10010-1710 USA
SN 1934-1482
EI 1934-1563
J9 PM&R
JI PM&R
PD JUN
PY 2015
VL 7
IS 6
BP 593
EP 598
DI 10.1016/j.pmrj.2014.12.007
PG 6
WC Rehabilitation; Sport Sciences
WE Science Citation Index Expanded (SCI-EXPANDED)
SC Rehabilitation; Sport Sciences
GA CK2PO
UT WOS:000356053400006
PM 25556573
DA 2022-06-17
ER

PT J
AU Muscari, A
   Puddu, GM
   Conte, C
   Falcone, R
   Kolce, B
   Lega, MV
   Zoli, M
AF Muscari, A.
   Puddu, G. M.
   Conte, C.
   Falcone, R.
   Kolce, B.
   Lega, M. V.
   Zoli, M.
TI Clinical predictors of fever in stroke patients: relevance of
   nasogastric tube
SO ACTA NEUROLOGICA SCANDINAVICA
LA English
DT Article
DE determinants; fever; nasogastric tube; risk factors; stroke
ID ISCHEMIC-STROKE; RISK-FACTORS; RESPIRATORY-INFECTIONS; TEMPERATURE;
   PNEUMONIA; CLASSIFICATION; OUTCOMES; SCALE
AB ObjectivesFever frequently occurs in stroke patients and worsens their prognosis. However, only few studies have assessed the determinants of fever in acute stroke, and no study has specifically addressed the possible prediction of the development of fever.
   Materials and methodsThis investigation included 536 patients with acute stroke and a body temperature <=37 degrees C during the first 24h of stay. Ninety-two of them (17.2%) subsequently developed fever (defined as a temperature >=37.5 degrees C starting after 24h). Among the clinical variables available during the first 24h from admission, those predictive of the subsequent appearance of fever were searched for. One hundred further patients had a temperature >37 degrees C during the first 24h.
   ResultsIn univariate analysis, many variables were predictive of the subsequent development of fever, but in multivariate analysis, only the following four predictors remained significant (odds ratio [95% confidence interval], P value): nasogastric tube (4.0 [2.2-7.4], <0.0001), atrial fibrillation (2.3 [1.4-3.8], 0.001), total anterior circulation syndrome (2.0 [1.2-3.5], 0.01), and urinary catheter (1.9 [1.1-3.3], 0.01). Among the 52 (9.7%) patients with three or four predictors, 31 (59.6%) subsequently developed fever. In addition, the factors independently associated with a temperature >37 degrees C during the first 24h were as follows: National Institutes of Health Stroke Scale (P<0.0001), hemorrhagic stroke (P=0.0008), atrial fibrillation (P=0.002), and total parenteral nutrition (P=0.03).
   ConclusionsIn patients with acute stroke, four clinical variables were found to be independently associated with the risk of developing fever and, of them, nasogastric tube was the strongest and most significant one.
C1 [Muscari, A.; Puddu, G. M.; Zoli, M.] St Orsola Marcello Malpighi Hosp, Med Dept Continu Care & Disabil, Stroke Unit, Bologna, Italy.
   [Muscari, A.; Conte, C.; Falcone, R.; Kolce, B.; Lega, M. V.; Zoli, M.] Univ Bologna, Dept Med & Surg Sci, I-40138 Bologna, Italy.
RP Muscari, A (通讯作者)，Univ Bologna, S Orsola Malpighi Hosp, Dept Med & Surg Sci, Stroke Unit, Via Albertoni 15, I-40138 Bologna, Italy.
EM antonio.muscari@unibo.it
CR Adams HP, 2007, CIRCULATION, V115, pE478, DOI 10.1161/CIRCULATIONAHA.107.181486
   AZZIMONDI G, 1995, STROKE, V26, P2040, DOI 10.1161/01.STR.26.11.2040
   BAMFORD J, 1991, LANCET, V337, P1521, DOI 10.1016/0140-6736(91)93206-O
   Brogan E, 2014, DYSPHAGIA, V29, P340, DOI 10.1007/s00455-013-9514-5
   Commichau C, 2003, NEUROLOGY, V60, P837, DOI 10.1212/01.WNL.0000047344.28843.EB
   Corbett D, 2000, BRAIN PATHOL, V10, P145
   DeMeo Mark T., 2002, Journal of Parenteral and Enteral Nutrition, V26, pS9, DOI 10.1177/014860710202600603
   Dziewas R, 2004, J NEUROL NEUROSUR PS, V75, P852, DOI 10.1136/jnnp.2003.019075
   Finucane TE, 1999, JAMA-J AM MED ASSOC, V282, P1365, DOI 10.1001/jama.282.14.1365
   Frank B, 2013, ACTA NEUROL SCAND, V128, P172, DOI 10.1111/ane.12094
   Georgilis K, 1999, J INTERN MED, V246, P203, DOI 10.1046/j.1365-2796.1999.00539.x
   Gomes GF, 2003, CURR OPIN CLIN NUTR, V6, P327, DOI 10.1097/01.mco.0000068970.34812.8b
   Hannawi Y, 2013, CEREBROVASC DIS, V35, P430, DOI 10.1159/000350199
   HOLM S, 1979, SCAND J STAT, V6, P65
   Langdon PC, 2009, NEUROEPIDEMIOLOGY, V32, P107, DOI 10.1159/000177036
   Lyden P, 1999, STROKE, V30, P2347, DOI 10.1161/01.STR.30.11.2347
   Nederkoorn PJ, 2011, INT J STROKE, V6, P159, DOI 10.1111/j.1747-4949.2010.00555.x
   Pinto A, 2006, INT ANGIOL, V25, P261
   Reith J, 1996, LANCET, V347, P422, DOI 10.1016/S0140-6736(96)90008-2
   Sung CY, 2009, EUR NEUROL, V62, P86, DOI 10.1159/000222778
   TEASDALE G, 1974, LANCET, V2, P81
   Westendorp WF, 2012, COCHRANE DB SYST REV, DOI 10.1002/14651858.CD008530.pub2
   Wong AA, 2007, CEREBROVASC DIS, V24, P104, DOI 10.1159/000103124
   Yan FL, 2008, NEUROL RES, V30, P394, DOI 10.1179/174313208X300422
NR 24
TC 5
Z9 5
U1 0
U2 3
PU WILEY-BLACKWELL
PI HOBOKEN
PA 111 RIVER ST, HOBOKEN 07030-5774, NJ USA
SN 0001-6314
EI 1600-0404
J9 ACTA NEUROL SCAND
JI Acta Neurol. Scand.
PD SEP
PY 2015
VL 132
IS 3
BP 196
EP 202
DI 10.1111/ane.12383
PG 7
WC Clinical Neurology
WE Science Citation Index Expanded (SCI-EXPANDED)
SC Neurosciences & Neurology
GA CM8OJ
UT WOS:000357961200008
PM 25691245
DA 2022-06-17
ER

PT J
AU Gu, HQ
   Wang, CJ
   Yang, X
   Liu, C
   Wang, X
   Zhao, XQ
   Wang, YL
   Liu, LP
   Meng, X
   Jiang, Y
   Li, H
   Wang, YJ
   Li, ZX
AF Gu, Hong-Qiu
   Wang, Chun-Juan
   Yang, Xin
   Liu, Chelsea
   Wang, Xia
   Zhao, Xing-Quan
   Wang, Yi-Long
   Liu, Li-Ping
   Meng, Xia
   Jiang, Yong
   Li, Hao
   Wang, Yong-Jun
   Li, Zi-Xiao
TI Sex differences in vascular risk factors, in-hospital management, and
   outcomes of patients with acute ischemic stroke in China
SO EUROPEAN JOURNAL OF NEUROLOGY
LA English
DT Article
DE guideline-adherence; ischemic stroke; quality of care outcome and
   process assessment; women and minorities
ID CARE; PREVALENCE; MORTALITY; QUALITY; WOMEN; EPIDEMIOLOGY; GUIDELINES;
   RATIONALE; DESIGN; UPDATE
AB Background Previous assessments of sex differences for patients with acute ischemic stroke were limited in a specific region or population, narrow scope, or small sample size. Methods Patients with acute ischemic stroke hospitalized in the China Stroke Center Alliance hospitals were analyzed. Absolute standardized differences (ASDs) were used to assess sex differences in vascular risk factors, guideline-recommended in-hospital management measures and outcomes, including stroke severity (National Institutes of Health Stroke Scale >= 16), death/discharge against medical advice, major adverse cardiovascular events, pneumonia, and disability (modified Rankin Scale >= 3). Results Of 838,229 patients analyzed, 524351 (62.6%) were men and 313,878 (37.4%) were women. Compared with men, women were older (68.6 vs. 64.7 years), had higher prevalence of hypertension (67.7% vs. 62.4%), diabetes (24.7% vs. 19.5%), and atrial fibrillation (7.1% vs. 4.3%), but lower prevalence of smoking (4.5% vs. 56.6%) and drinking (2.6% vs 35.8%) (ASDs >10%). No sex differences were seen in guideline-directed management measures, indicated by risk-adjusted individual measures and the all-or-null summary measure (34.5% vs 34.9%, ASD = 1.0%). Compared to men, women tended to have strokes that were more severe at presentation (6.5% vs. 4.5%, ASD = 8.8%) and more disabilities at discharge (34.9% vs 30.5%, ASD =9.4%). However, all sex-related differences in outcomes were attenuated to null after risk adjustments (ASDs<2%). Conclusions Compared to male patients, female patients had more vascular risk factors and received similar in-hospital care. They had strokes that were more severe at presentation and more disabilities at discharge, both of which may be explained by worse vascular risk profiles.
C1 [Gu, Hong-Qiu; Wang, Chun-Juan; Yang, Xin; Meng, Xia; Jiang, Yong; Li, Hao; Wang, Yong-Jun; Li, Zi-Xiao] Capital Med Univ, Beijing Tiantan Hosp, China Natl Clin Res Ctr Neurol Dis, Beijing, Peoples R China.
   [Gu, Hong-Qiu; Wang, Chun-Juan; Yang, Xin; Wang, Yong-Jun; Li, Zi-Xiao] Capital Med Univ, Beijing Tiantan Hosp, Natl Ctr Healthcare Qual Management Neurol Dis, Beijing, Peoples R China.
   [Liu, Chelsea] Harvard TH Chan Sch Publ Hlth, Dept Epidemiol, Boston, MA USA.
   [Wang, Xia] Univ New South Wales, George Inst Global Hlth, Sydney, NSW, Australia.
   [Zhao, Xing-Quan; Wang, Yi-Long; Wang, Yong-Jun; Li, Zi-Xiao] Capital Med Univ, Beijing Tiantan Hosp, Dept Neurol, Vasc Neurol, Beijing, Peoples R China.
   [Liu, Li-Ping] Capital Med Univ, Beijing Tiantan Hosp, Dept Neurol, Neurointens Care Unit, Beijing, Peoples R China.
   [Li, Zi-Xiao] Chinese Inst Brain Res, Beijing, Peoples R China.
RP Wang, YJ; Li, ZX (通讯作者)，Capital Med Univ, Beijing Tiantan Hosp, Dept Neurol, 119 West Rd,Southern Fourth RingRd, Beijing 100070, Peoples R China.
EM yongjunwang@ncrcnd.org.cn; lizixiao2008@hotmail.com
OI Gu, Hong-Qiu/0000-0003-1608-1856; Liu, Chelsea/0000-0001-9942-9955;
   Zhao, Xingquan/0000-0001-8345-5147
FU National Key R&D Program of China [2017YFC1310901, 2016YFC0901001,
   2016YFC0901002]; Beijing Municipal Committee of Science and Technology
   [D151100002015003]; Beijing Municipal Administration of Hospitals'
   Mission Plan [SML20150502]; National Natural Science Foundation of China
   [81600999]; Beijing Municipal Administration of Hospitals [PX2016052]
FX This work was supported by grants from the National Key R&D Program of
   China (2017YFC1310901, 2016YFC0901001, 2016YFC0901002), Beijing
   Municipal Committee of Science and Technology (D151100002015003),
   Beijing Municipal Administration of Hospitals' Mission Plan
   (SML20150502), National Natural Science Foundation of China (81600999),
   and Beijing Municipal Administration of Hospitals (PX2016052).
CR [Anonymous], 2018, NEW ENGL J MED, V379, P2429
   Appelros P, 2009, STROKE, V40, P1082, DOI 10.1161/STROKEAHA.108.540781
   Asdaghi N, 2016, STROKE, V47, P2618, DOI 10.1161/STROKEAHA.116.013059
   Austin PC, 2003, MED DECIS MAKING, V23, P526, DOI 10.1177/0272989X03258443
   Austin PC, 2009, COMMUN STAT-SIMUL C, V38, P1228, DOI 10.1080/03610910902859574
   Bozkurt B, 2020, CIRCULATION, V141, P499, DOI 10.1161/CIRCULATIONAHA.120.045775
   BROTT T, 1989, STROKE, V20, P864, DOI 10.1161/01.STR.20.7.864
   Bushnell CD, 2014, NEUROLOGY, V82, P922, DOI 10.1212/WNL.0000000000000208
   Carcel C, 2020, FRONT NEUROENDOCRIN, V59, DOI 10.1016/j.yfrne.2020.100870
   Carcel C, 2019, NEUROLOGY, V93, pE2170, DOI 10.1212/WNL.0000000000008615
   Emdin CA, 2016, BMJ-BRIT MED J, V352, DOI 10.1136/bmj.h7013
   Fang J., 2020, MODEL BASED RISK ADJ
   Fonarow GC, 2010, CIRC-CARDIOVASC QUAL, V3, P291, DOI 10.1161/CIRCOUTCOMES.109.921858
   Gall S, 2018, STROKE, V49, P531, DOI 10.1161/STROKEAHA.117.018417
   Geng C, 2019, THER CLIN RISK MANAG, V15, P33, DOI 10.2147/TCRM.S182232
   Girijala RL, 2017, VASC MED, V22, P135, DOI 10.1177/1358863X16668263
   Gu HQ, 2021, JAMA NETW OPEN, V4, DOI 10.1001/jamanetworkopen.2021.20745
   Gu HQ, 2018, ANN TRANSL MED, V6, DOI 10.21037/atm.2018.08.13
   Haast RAM, 2012, J CEREBR BLOOD F MET, V32, P2100, DOI 10.1038/jcbfm.2012.141
   Li JW, 2019, J HYPERTENS, V37, P1991, DOI 10.1097/HJH.0000000000002116
   Liu LP, 2020, STROKE VASC NEUROL, V5, P159, DOI 10.1136/svn-2020-000378
   Liu SW, 2017, J EPIDEMIOL COMMUN H, V71, P154, DOI 10.1136/jech-2016-207805
   Madsen TE, 2019, HYPERTENSION, V74, P749, DOI 10.1161/HYPERTENSIONAHA.119.12729
   Meng Q, 2012, LANCET, V379, P805, DOI 10.1016/S0140-6736(12)60278-5
   National Health and Family Planning Commission of the People's Republic of China, 2018, CHIN HLTH FAM PLANN
   O'Donnell MJ, 2016, LANCET, V388, P761, DOI 10.1016/S0140-6736(16)30506-2
   Pang H, 2019, SCI REP-UK, V9, DOI 10.1038/s41598-019-50856-z
   Peters SAE, 2020, NEUROLOGY, V95, pE2715, DOI 10.1212/WNL.0000000000010982
   Phan HT, 2019, J AM HEART ASSOC, V8, DOI 10.1161/JAHA.118.010235
   Qiao Q, 2018, BIOL SEX DIFFER, V9, DOI 10.1186/s13293-018-0194-6
   Reeves M, 2009, STROKE, V40, P1743, DOI 10.1161/STROKEAHA.108.543181
   Reeves MJ, 2008, LANCET NEUROL, V7, P915, DOI 10.1016/S1474-4422(08)70193-5
   Reeves MJ, 2009, STROKE, V40, P1127, DOI 10.1161/STROKEAHA.108.543157
   Rizzo M., 2018, WILEY HDB AGING MIND
   Strong B, 2020, NEUROLOGY, V95, pE11, DOI 10.1212/WNL.0000000000009733
   Sun YL, 2017, CLIN EPIDEMIOL, V9, P167, DOI 10.2147/CLEP.S106258
   Tang MY, 2020, J STROKE CEREBROVASC, V29, DOI 10.1016/j.jstrokecerebrovasdis.2020.105087
   Wang JH, 2014, STROKE, V45, P1626, DOI 10.1161/STROKEAHA.113.003899
   Wang WZ, 2017, CIRCULATION, V135, P759, DOI 10.1161/CIRCULATIONAHA.116.025250
   Wang Xia, 2020, Womens Health Rep (New Rochelle), V1, P190, DOI 10.1089/whr.2020.0029
   Wang YJ, 2020, STROKE VASC NEUROL, V5, P211, DOI 10.1136/svn-2020-000457
   Wang YJ, 2019, STROKE VASC NEUROL, V4, P158, DOI 10.1136/svn-2019-000242
   Wang YJ, 2018, STROKE VASC NEUROL, V3, P256, DOI 10.1136/svn-2018-000154
   Wang YJ, 2011, INT J STROKE, V6, P355, DOI 10.1111/j.1747-4949.2011.00584.x
   Yan SJ, 2020, EUR J PREV CARDIOL, V27, P323, DOI 10.1177/2047487319831483
   Zhang B, 2011, ATHEROSCLEROSIS, V216, P420, DOI 10.1016/j.atherosclerosis.2011.02.002
NR 46
TC 1
Z9 1
U1 3
U2 3
PU WILEY
PI HOBOKEN
PA 111 RIVER ST, HOBOKEN 07030-5774, NJ USA
SN 1351-5101
EI 1468-1331
J9 EUR J NEUROL
JI Eur. J. Neurol.
PD JAN
PY 2022
VL 29
IS 1
BP 188
EP 198
DI 10.1111/ene.15124
EA OCT 2021
PG 11
WC Clinical Neurology; Neurosciences
WE Science Citation Index Expanded (SCI-EXPANDED)
SC Neurosciences & Neurology
GA XO4CM
UT WOS:000702967000001
PM 34564908
DA 2022-06-17
ER

PT J
AU Huang, YC
   Guo, CR
   Song, K
   Li, CL
   Ding, N
AF Huang, Yucai
   Guo, Cuirong
   Song, Kun
   Li, Changluo
   Ding, Ning
TI Association of clinical and laboratory variables with in-hospital
   incidence of deep vein thrombosis in patients after acute ischemic
   stroke A retrospective study
SO MEDICINE
LA English
DT Article
DE acute ischemic stroke; D-dimer; deep vein thrombosis; muscle tone;
   pulmonary infection
ID D-DIMER; VENOUS THROMBOEMBOLISM; RISK-ASSESSMENT; INFLAMMATION;
   PNEUMONIA
AB Deep vein thrombosis (DVT) is a serious complication in patients with acute ischemic stroke (AIS). Early prediction of DVT could enable physicians to perform a proper prevention strategy. We analyzed the association of clinical and laboratory variables with DVT to evaluate the risk of DVT in patients after AIS. AIS patients admitted to the Changsha Central Hospital between January 2017 and December 2019 with length of stay in hospital >= 7 days were included. Clinical and laboratory variables for DVT at baseline were collected, and the diagnosis of DVT was confirmed by ultrasonography. Independent factors were developed by Multivariate logistic regression analysis. A total of 101 patients were included in the study. The in-hospital incidence of DVT after AIS was 19.8%(20/101). The average level of D-dimer when DVT detected was significant increased around 4-fold than that on admission (P < .001). Pulmonary infection (odds ratio [OR] = 5.4, 95%CI:1.10-26.65, P = .037)) and increased muscle tone (OR = 0.11, 95%CI:0.02-0.58, P = .010) as independent relevant factors for DVT were confirmed. Pulmonary infection as a risk factor and increased muscle tone as a protective factor for DVT were identified in patients after AIS. The level of D-dimer which increased around 4-fold compared to the initial level could be an indicator for DVT occurrence.
C1 [Huang, Yucai; Guo, Cuirong; Song, Kun; Li, Changluo; Ding, Ning] Univ South China, Changsha Cent Hosp, Dept Emergency Med, 161 Shaoshan South Rd, Changsha 410004, Hunan, Peoples R China.
RP Ding, N (通讯作者)，Univ South China, Changsha Cent Hosp, Dept Emergency Med, 161 Shaoshan South Rd, Changsha 410004, Hunan, Peoples R China.
EM doctordingning@csu.edu.cn
FU Health and Family Planning Commission of Hunan Province (CN) [20180468]
FX This manuscript was supported by the Health and Family Planning
   Commission of Hunan Province (CN) (NO.20180468).
CR Balogun IO, 2016, THROMB RES, V142, P33, DOI 10.1016/j.thromres.2016.04.002
   Chi G, 2017, THROMB HAEMOSTASIS, V117, P2389, DOI 10.1160/TH17-08-0538
   De Silva DA, 2006, CEREBROVASC DIS, V22, P245, DOI 10.1159/000094011
   Demelo-Rodriguez P, 2020, THROMB RES, V192, P23, DOI 10.1016/j.thromres.2020.05.018
   Dennis M, 2011, J THROMB HAEMOST, V9, P2193, DOI 10.1111/j.1538-7836.2011.04486.x
   Dennis M, 2011, J NEUROL NEUROSUR PS, V82, P1067, DOI 10.1136/jnnp.2010.235945
   Deshpande CG, 2018, CURR MED RES OPIN, V34, P1285, DOI 10.1080/03007995.2018.1428543
   Dizon MAM, 2018, J NEUROSCI NURS, V50, P308, DOI 10.1097/JNN.0000000000000385
   Douce D, 2017, J HOSP MED, V12, P826, DOI 10.12788/jhm.2831
   Fujiwara R, 2020, UROL INT, V104, P16, DOI 10.1159/000502660
   Funayama M, 2020, GEN HOSP PSYCHIAT, V62, P1, DOI 10.1016/j.genhosppsych.2019.11.003
   Gaber TAZK, 2005, MED HYPOTHESES, V64, P1173, DOI 10.1016/j.mehy.2004.11.035
   Govender I., 2015, AFR J PRIM HLTH CARE, V7
   Green D, 2003, AM J PHYS MED REHAB, V82, P950, DOI 10.1097/01.PHM.0000098043.88979.BA
   Ha SH, 2020, BMC NEUROL, V20, DOI 10.1186/s12883-020-01842-w
   Kelly J, 2004, STROKE, V35, P2320, DOI 10.1161/01.STR.0000140741.13279.4f
   Koyuncu E, 2016, J STROKE CEREBROVASC, V25, pE38, DOI 10.1016/j.jstrokecerebrovasdis.2015.11.025
   Liu LP, 2014, CNS NEUROSCI THER, V20, P403, DOI 10.1111/cns.12227
   Martin E, 2012, THROMB RES, V130, P302, DOI 10.1016/j.thromres.2012.06.013
   Naccarato M, 2010, COCHRANE DB SYST REV, DOI 10.1002/14651858.CD001922.pub3
   Nybo M, 2017, SCAND J CLIN LAB INV, V77, P568, DOI 10.1080/00365513.2017.1390783
   Olson JD, 2015, ADV CLIN CHEM, V69, P1, DOI 10.1016/bs.acc.2014.12.001
   Pawelec G, 2014, CURR OPIN IMMUNOL, V29, P23, DOI 10.1016/j.coi.2014.03.007
   Powers WJ, 2018, STROKE, V49, pE46, DOI 10.1161/STR.0000000000000158
   Prochaska JH, 2017, SCI REP-UK, V7, DOI 10.1038/s41598-017-04843-x
   Schouten HJ, 2012, BRIT MED J, V344, DOI 10.1136/bmj.e2985
   Stavres J, 2018, PM&R, V10, P1368, DOI 10.1016/j.pmrj.2018.05.013
   Thijssen DHJ, 2012, EUR J APPL PHYSIOL, V112, P4103, DOI 10.1007/s00421-012-2400-2
   Vardakas KZ, 2009, INT J TUBERC LUNG D, V13, P1476
   Wang Y, 2019, CLIN APPL THROMB-HEM, V25, DOI 10.1177/1076029619868534
   Wu DM, 2019, AGING-US, V11, P2447, DOI 10.18632/aging.101935
   Yin DL, 2016, NEUROREPORT, V27, P39, DOI 10.1097/WNR.0000000000000496
   Zhang DD, 2018, WORLDV EVID-BASED NU, V15, P189, DOI 10.1111/wvn.12288
NR 33
TC 1
Z9 1
U1 1
U2 5
PU LIPPINCOTT WILLIAMS & WILKINS
PI PHILADELPHIA
PA TWO COMMERCE SQ, 2001 MARKET ST, PHILADELPHIA, PA 19103 USA
SN 0025-7974
EI 1536-5964
J9 MEDICINE
JI Medicine (Baltimore)
PD FEB 12
PY 2021
VL 100
IS 6
AR e24601
DI 10.1097/MD.0000000000024601
PG 6
WC Medicine, General & Internal
WE Science Citation Index Expanded (SCI-EXPANDED)
SC General & Internal Medicine
GA RN9VG
UT WOS:000640700100056
PM 33578563
OA Green Published, gold
DA 2022-06-17
ER

PT J
AU Becker, T
   Moldoveanu, A
   Cukierman, T
   Gerstein, HC
AF Becker, Taryn
   Moldoveanu, Andrei
   Cukierman, Tali
   Gerstein, Hertzel C.
TI Clinical outcomes associated with the use of subcutaneous
   insulin-by-glucose sliding scales to manage hyperglycemia in
   hospitalized patients with pneumonia
SO DIABETES RESEARCH AND CLINICAL PRACTICE
LA English
DT Article
DE blood glucose; pneumonia; insulin
ID COMMUNITY-ACQUIRED PNEUMONIA; MYOCARDIAL-INFARCTION; STRESS
   HYPERGLYCEMIA; DIABETES-MELLITUS; PREDICTOR; PROGNOSIS; STROKE; RISK
AB Objective: Despite its ubiquitous use, the value of subcutaneous insulin-by-glucose sliding scales (SISS) for the management of inpatient hyperglycemia has not been carefully assessed.
   Methods: The medical charts of 391 patients >45 years of age admitted with pneumonia from January 2003 to May 2004 who had a recorded glucose within 24 h of admission and who did not have active cancer, tuberculosis or AIDS were reviewed. Abstracted data included demographics, clinical characteristics, admission and daily glucose levels, medications, SISS use and clinical outcomes. The primary outcome was pre-defined as a composite of in-hospital mortality, cardiovascular complications, sepsis or ICU admission.
   Results: Compared to patients not prescribed an SISS during the admission, the 47 patients prescribed an SISS had a higher rate of the following outcomes: primary outcome (OR = 2,55; 95% CI 1.38-4.73); cardiovascular complications or death (OR = 1.86; 95% CI 0.99-3.49), sepsis or ICU admission (OR = 4.98; 95% CI 2.38-10.42). The relationship between sliding scale use and the primary outcome was statistically significant, even after controlling for age, sex, diabetes, steroids, CHF and COPD (P < 0.0001). Patients receiving a sliding scale had mean in-hospital glucose values of 11.83 mmol/L versus 7.2 mmol/L (P < 0.0001) in patients not receiving an insulin sliding scale.
   Conclusion: Among patients admitted to a medical ward with pneumonia, an SISS is associated with higher glucose levels and poorer clinical outcomes. (c) 2007 Elsevier Ireland Ltd. All rights reserved.
C1 Care of Dr HC Gerstein, McMaster Univ & Hamilton Hlth Sci, Dept Med, Hamilton, ON L8N 3Z5, Canada.
RP Becker, T (通讯作者)，Care of Dr HC Gerstein, McMaster Univ & Hamilton Hlth Sci, Dept Med, Room 3V38,1200 Main St W, Hamilton, ON L8N 3Z5, Canada.
EM gerstein@mcmaster.ca
RI Gerstein, Hertzel/ABB-8781-2020; Gerstein, Hertzel C/B-1235-2013
OI Gerstein, Hertzel/0000-0001-8072-2836; Gerstein, Hertzel
   C/0000-0001-8072-2836
CR Baldwin D, 2005, DIABETES CARE, V28, P1008, DOI 10.2337/diacare.28.5.1008
   BARTLETT JG, 1995, NEW ENGL J MED, V333, P1618, DOI 10.1056/NEJM199512143332408
   Capes SE, 2000, LANCET, V355, P773, DOI 10.1016/S0140-6736(99)08415-9
   Capes SE, 2001, STROKE, V32, P2426, DOI 10.1161/hs1001.096194
   Carbon C, 2001, CHEMOTHERAPY, V47, P19, DOI 10.1159/000049176
   Clement S, 2004, DIABETES CARE, V27, P553, DOI 10.2337/diacare.27.2.553
   Dickerson Lori M, 2003, Ann Fam Med, V1, P29, DOI 10.1370/afm.2
   Fine MJ, 1996, JAMA-J AM MED ASSOC, V275, P134, DOI 10.1001/jama.275.2.134
   Foo K, 2003, HEART, V89, P512, DOI 10.1136/heart.89.5.512
   Gill G, 1997, LANCET, V349, P1555, DOI 10.1016/S0140-6736(05)62139-3
   KINZEL T, 1988, EXP AGING RES, V14, P99, DOI 10.1080/03610738808259730
   MacMillan D R, 1970, J Ky Med Assoc, V68, P577
   Malmberg K, 1997, BRIT MED J, V314, P1512, DOI 10.1136/bmj.314.7093.1512
   McAlister FA, 2005, DIABETES CARE, V28, P810, DOI 10.2337/diacare.28.4.810
   MERGUERIAN PA, 1981, CRIT CARE MED, V9, P838, DOI 10.1097/00003246-198112000-00007
   Philips B, 2003, BRIT J ANAESTH, V90, P430, DOI 10.1093/bja/aeg062
   Queale WS, 1997, ARCH INTERN MED, V157, P545, DOI 10.1001/archinte.157.5.545
   Rovlias A, 2000, NEUROSURGERY, V46, P335, DOI 10.1097/00006123-200002000-00015
   SHAGAN BP, 1990, PRACT DIABETOL, V9, P1
   Van den Berghe G, 2001, NEW ENGL J MED, V345, P1359, DOI 10.1056/NEJMoa011300
   Weir CJ, 1997, BMJ-BRIT MED J, V314, P1303, DOI 10.1136/bmj.314.7090.1303
NR 21
TC 27
Z9 27
U1 0
U2 2
PU ELSEVIER IRELAND LTD
PI CLARE
PA ELSEVIER HOUSE, BROOKVALE PLAZA, EAST PARK SHANNON, CO, CLARE, 00000,
   IRELAND
SN 0168-8227
EI 1872-8227
J9 DIABETES RES CLIN PR
JI Diabetes Res. Clin. Pract.
PD DEC
PY 2007
VL 78
IS 3
BP 392
EP 397
DI 10.1016/j.diabres.2007.05.003
PG 6
WC Endocrinology & Metabolism
WE Science Citation Index Expanded (SCI-EXPANDED)
SC Endocrinology & Metabolism
GA 239BF
UT WOS:000251492100013
PM 17597248
DA 2022-06-17
ER

PT J
AU Gajdos, C
   Kile, D
   Hawn, MT
   Finlayson, E
   Henderson, WG
   Robinson, TN
AF Gajdos, Csaba
   Kile, Deidre
   Hawn, Mary T.
   Finlayson, Emily
   Henderson, William G.
   Robinson, Thomas N.
TI Advancing Age and 30-Day Adverse Outcomes After Nonemergent General
   Surgeries
SO JOURNAL OF THE AMERICAN GERIATRICS SOCIETY
LA English
DT Article
DE aging; postsurgical outcomes; surgery
ID COLORECTAL-CANCER-SURGERY; OLDER-ADULTS; FRAILTY; MORTALITY; CARE
AB Objectives
   To determine whether 30-day postoperative mortality, complications, failure-to-rescue (FTR) rates, and postoperative length of stay increase with advancing age.
   Design
   Retrospective cohort study.
   Setting
   Hospitals participating in the American College of Surgeons National Surgical Quality Improvement Program.
   Participants
   Individuals undergoing nonemergent major general surgeries between 2005 and 2008 were studied (N = 165,600).
   Measurements
   Postoperative outcomes of interest were complications occurring within 30 days of the index operation, return to the operating room within 30 days, FTR after a postoperative complication, postsurgical length of stay, and 30-day mortality.
   Results
   Postoperative mortality, overall morbidity, and each type of postoperative complication increased with increasing age. Rates of FTR after each type of postoperative complication also increased with age. Mortality in individuals aged 80 and older after renal insufficiency (43.3%), stroke (36.5%), myocardial infarction (MI) (35.6%), and pulmonary complications (25-39%) were particularly high. Median postoperative length of stay increased with age after surgical site infection, urinary tract infection, pneumonia, return to the operating room, and overall morbidity but not after venous thromboembolism, stroke, MI, renal insufficiency, failure to wean from the ventilator, or reintubation.
   Conclusion
   Thirty-day mortality and complication and FTR rates increase with age after nonemergent general surgeries. Individuals aged 80 and older have especially high mortality after renal, cardiovascular, and pulmonary complications. Surgeons need to be more selective with advancing age regarding who will benefit from the surgical intervention.
C1 [Gajdos, Csaba; Robinson, Thomas N.] Univ Colorado, Dept Surg, Sect Gastrointestinal Tumor & Endocrine Surg, Aurora, CO 80045 USA.
   [Kile, Deidre; Henderson, William G.] Univ Alabama Birmingham, Dept Surg, Sect Gastrointestinal Surg, Birmingham, AL 35294 USA.
   [Hawn, Mary T.] Univ Colorado, Colorado Hlth Outcomes Program, Aurora, CO 80045 USA.
   [Finlayson, Emily] Univ Calif San Francisco, Dept Surg, Sect Gen Surg, San Francisco, CA USA.
RP Gajdos, C (通讯作者)，Univ Colorado, Dept Surg, Anschutz Med Campus,Mail Stop C313,12631 East 17t, Aurora, CO 80045 USA.
EM Csaba.Gajdos@ucdenver.edu
FU National Institute on Aging [K23AG034632]; NATIONAL INSTITUTE ON AGING
   [P30AG044281, K23AG034632] Funding Source: NIH RePORTER
FX No conflicts of interest or financial interest were declared by any of
   the authors. Paul B. Beeson Award, National Institute on Aging Grant
   K23AG034632 (Dr. Thomas Robinson). Statistical analysis for this study
   was supported by the University of Colorado Department of Surgery and
   School of Medicine Funds.
CR Al-Refaie WB, 2011, ANN SURG, V253, P947, DOI 10.1097/SLA.0b013e318216f56e
   Al-Refaie WB, 2010, ANN SURG, V251, P311, DOI 10.1097/SLA.0b013e3181b6b04c
   Beck JB, 2006, GERIATRIC REV SYLLAB
   Buchner D M, 1992, Clin Geriatr Med, V8, P1
   Finlayson E, 2007, J AM COLL SURGEONS, V205, P729, DOI 10.1016/j.jamcollsurg.2007.06.307
   Finlayson E, 2011, ANN SURG, V254, P921, DOI 10.1097/SLA.0b013e3182383a78
   Finlayson EVA, 2003, J AM COLL SURGEONS, V196, P410, DOI 10.1016/S1072-7515(02)01753-2
   Fleisher LA, 2007, CIRCULATION, V116, P1971, DOI 10.1161/CIRCULATIONAHA.107.185700
   Fried LP, 2001, J GERONTOL A-BIOL, V56, pM146, DOI 10.1093/gerona/56.3.M146
   Khuri SF, 2007, J AM COLL SURGEONS, V204, P1089, DOI 10.1016/j.jamcollsurg.2007.03.028
   Legner VJ, 2009, ANN SURG, V249, P250, DOI 10.1097/SLA.0b013e318195e12f
   Makary MA, 2006, J GASTROINTEST SURG, V10, P347, DOI 10.1016/j.gassur.2005.12.014
   Massarweh NN, 2009, ARCH SURG-CHICAGO, V144, P1108, DOI 10.1001/archsurg.2009.204
   Mitnitski AB, 2002, MECH AGEING DEV, V123, P1457, DOI 10.1016/S0047-6374(02)00082-9
   Morris EJA, 2011, GUT, V60, P806, DOI 10.1136/gut.2010.232181
   Riall TS, 2008, ANN SURG, V248, P459, DOI 10.1097/SLA.0b013e318185e1b3
   Robinson TN, 2012, J AM COLL SURGEONS, V215, P12, DOI 10.1016/j.jamcollsurg.2012.02.007
   Robinson TN, 2011, AM J SURG, V202, P511, DOI 10.1016/j.amjsurg.2011.06.017
   Robinson TN, 2009, ANN SURG, V250, P449, DOI 10.1097/SLA.0b013e3181b45598
NR 19
TC 44
Z9 45
U1 0
U2 2
PU WILEY-BLACKWELL
PI HOBOKEN
PA 111 RIVER ST, HOBOKEN 07030-5774, NJ USA
SN 0002-8614
EI 1532-5415
J9 J AM GERIATR SOC
JI J. Am. Geriatr. Soc.
PD SEP
PY 2013
VL 61
IS 9
BP 1608
EP 1614
DI 10.1111/jgs.12401
PG 7
WC Geriatrics & Gerontology; Gerontology
WE Science Citation Index Expanded (SCI-EXPANDED); Social Science Citation Index (SSCI)
SC Geriatrics & Gerontology
GA 216TL
UT WOS:000324307200023
PM 23927841
OA Green Accepted
DA 2022-06-17
ER

PT J
AU Flaksman, H
   Ron, Y
   Ben-David, N
   Cinamon, U
   Levy, D
   Russo, E
   Sokolov, M
   Avni, Y
   Roth, Y
AF Flaksman, Haim
   Ron, Yshai
   Ben-David, Nophar
   Cinamon, Udi
   Levy, Dalia
   Russo, Eyal
   Sokolov, Maxim
   Avni, Yona
   Roth, Yehudah
TI Modified endoscopic swallowing test for improved diagnosis and
   prevention of aspiration
SO EUROPEAN ARCHIVES OF OTO-RHINO-LARYNGOLOGY
LA English
DT Article
DE dysphagia; sensation; neurologic event
ID MODIFIED BARIUM SWALLOW; ACUTE STROKE; PNEUMONIA
AB Laryngopharyngeal sensation is important in the normal process of swallowing, it is often impaired after neurological events and it has been common practice in such an occurrence to order non-oral tube feeding to prevent aspiration. This study assesses a novel approach to the evaluation of the laryngopharyngeal sensation that allows for improved triage of aspiration risk and more lenience towards oral feeding. This is a case series with follow-up period ranging from 6 to 24 months. Forty patients with neurological deficiencies were tested by a modified laryngopharyngeal sensation study that included evaluation of both supra and infra-glottis. All patients had impaired supra glottic sensation but had good infra glottic sensation that enabled cough protection. All had received oral feeding. Main outcome measure is incident aspiration pneumonia. Twenty-two patients maintained oral feeding without any evidence of aspiration. Eighteen patients had some aspirations associated with cough, and were maintained on modified oral feeding. Out of these 18 patients, four patients (10% of the entire group) developed aspiration pneumonia. The presented procedure identified patients with impaired supraglottic sensation but preserved good infra glottic sensation. This observation enables safe oral feeding in most patients and therefore offers a better quality of life for these individuals.
C1 Tel Aviv Univ, Sackler Sch Med, Edith Wolfson Med Ctr, Dept Otolaryngol Head & Neck Surg, IL-58100 Holon, Israel.
   Tel Aviv Univ, Sackler Sch Med, Edith Wolfson Med Ctr, Dept Gastroenterol, IL-58100 Holon, Israel.
   Univ Toronto, Dept Publ Hlth Sci, Toronto, ON, Canada.
RP Roth, Y (通讯作者)，Tel Aviv Univ, Sackler Sch Med, Edith Wolfson Med Ctr, Dept Otolaryngol Head & Neck Surg, POB 5, IL-58100 Holon, Israel.
EM orl@wolfson.health.gov.il
OI Cinamon, Udi/0000-0002-7195-9636
CR ANDREW BL, 1951, J PHYSIOL-LONDON, V114, pP48
   Aviv JE, 1997, ANN OTO RHINOL LARYN, V106, P87
   Aviv JE, 1997, LARYNGOSCOPE, V107, P1254, DOI 10.1097/00005537-199709000-00018
   Aviv JE, 2000, LARYNGOSCOPE, V110, P563, DOI 10.1097/00005537-200004000-00008
   Croghan John E., 1994, Dysphagia, V9, P141, DOI 10.1007/BF00341256
   DONNER MW, 1974, SEMIN ROENTGENOL, V9, P273, DOI 10.1016/0037-198X(74)90045-5
   Feinberg MJ, 1996, DYSPHAGIA, V11, P104, DOI 10.1007/BF00417899
   GRESHAM SL, 1990, MED J AUSTRALIA, V153, P397, DOI 10.5694/j.1326-5377.1990.tb125497.x
   Groher M E, 1994, Dysphagia, V9, P147, DOI 10.1007/BF00341257
   KIDD D, 1995, QJM-MON J ASSOC PHYS, V88, P409
   KIDD D, 1993, Q J MED, V86, P825
   Kim T, 1998, ANN OTO RHINOL LARYN, V107, P378, DOI 10.1177/000348949810700503
   Maranillo E, 2003, LARYNGOSCOPE, V113, P525, DOI 10.1097/00005537-200303000-00024
   Miller AJ, 1997, DEGLUTITION ITS DISO, P43
   Miller AJ., 1986, DYSPHAGIA, V1, P91, DOI [10.1007/BF02407121, DOI 10.1007/BF02407121]
   SMITH DBA, 1989, J OSLO CITY HOSP, V39, P31
   WILLIAMS PL, 1980, GRAYS ANATOMY, P1239
NR 17
TC 8
Z9 9
U1 0
U2 1
PU SPRINGER
PI NEW YORK
PA 233 SPRING ST, NEW YORK, NY 10013 USA
SN 0937-4477
EI 1434-4726
J9 EUR ARCH OTO-RHINO-L
JI Eur. Arch. Oto-Rhino-Laryn.
PD JUL
PY 2006
VL 263
IS 7
BP 637
EP 640
DI 10.1007/s00405-006-0031-0
PG 4
WC Otorhinolaryngology
WE Science Citation Index Expanded (SCI-EXPANDED)
SC Otorhinolaryngology
GA 056NU
UT WOS:000238532000008
PM 16538506
DA 2022-06-17
ER

PT J
AU Han, TS
   Fry, CH
   Fluck, D
   Gulli, G
   Affley, B
   Robin, J
   Kakar, P
   Sharma, P
AF Han, Thang S.
   Fry, Christopher H.
   Fluck, David
   Gulli, Giosue
   Affley, Brendan
   Robin, Jonathan
   Kakar, Puneet
   Sharma, Pankaj
TI Predicting Stroke Complications in Hospital and Functional Status at
   Discharge by Clustering of Cardiovascular Diseases a Multi-Centre
   Registry-Based Study of Acute Stroke
SO JOURNAL OF STROKE & CEREBROVASCULAR DISEASES
LA English
DT Article
DE Healthcare economics; Mortality; Morbidity; Length of stay; Nosocomial
   infections; Multimorbidity
ID COMORBIDITY ADJUSTMENT; ISCHEMIC-STROKE; INDEX
AB Objective: Indicators for outcomes following acute stroke are lacking. We have developed novel evidence-based criteria for identifying outcomes of acute stroke using the presence of clusters of coexisting cardiovascular disease (CVD). Materials and methods: Analysis of prospectively collected data from the Sentinel Stroke National Audit Programme (SSNAP). A total of 1656 men (mean age +/- SD=73.1yrs +/- 13.2) and 1653 women (79.3yrs +/- 13.0) were admitted with acute stroke (83.3% ischaemic, 15.7% intracranial haemorrhagic), 1.0% unspecified) in four major UK hyperacute stroke units (HASU) between 2014 and 2016. Four categories from cardiovascular disease Congestive heart failure, Atrial fibrillation, pre-existing Stroke and Hypertension (CASH). were constructed: CASH-0 (no coexisting CVD); CASH-1 (any one coexisting CVD); CASH 2 (any two coexisting CVD); CASH-3 (any three or all four coexisting CVD). These were tested against outcomes, adjusted for age and sex. Results: Compared to CASH-0, individuals with CASH-3 had greatest risks of in-hospital mortality (11.1% vs 24.5%, OR=1.8, 95%CI=1.3-2.7) and disability (modified Rankin Scale score >= 4) at discharge (24.2% vs 46.2%, OR=1.9, 95%CI=1.4-2.7), urinary tract infection (3.8% vs 14.6%, OR=3.3, 95%CI=1.9-5.5), and pneumonia (7.1% vs 20.6%, OR=2.6, 95%CI=1.7-4.0); length of stay on HASU >14 days (29.8% vs 39.3%, OR=1.8, 95%CI=1.3-2.6); and joint-care planning (20.9% vs 29.8%, OR=1.4, 95%CI=1.0-2.0). Conclusions: We present a simple tool for estimating the risk of adverse outcomes of acute stroke including death, disability at discharge, nosocomial infections, prolonged length of stay, as well as any joint care planning. CASH-0 indicates a low level and CASH-3 indicates a high level of risk of such complications after stroke.
C1 [Han, Thang S.; Sharma, Pankaj] Royal Holloway Univ London, Inst Cardiovasc Res, Egham TW20 0EX, Surrey, England.
   [Fry, Christopher H.] Univ Bristol, Sch Physiol Pharmacol & Neurosci, Bristol BS8 1TD, Avon, England.
   [Fluck, David] Ashford & St Peters NHS Fdn Trust, Dept Cardiol, Chertsey GU9 0PZ, England.
   [Gulli, Giosue; Affley, Brendan] Ashford & St Peters NHS Fdn Trust, Dept Stroke, Chertsey GU9 0PZ, England.
   [Robin, Jonathan] Ashford & St Peters NHS Fdn Trust, Dept Acute Med, Chertsey GU9 0PZ, England.
   [Kakar, Puneet] Epsom & St Helier Univ Hosp, Dept Stroke, Epsom KT18 7EG, Surrey, England.
   [Sharma, Pankaj] Imperial Coll Healthcare NHS Trust, Dept Clin Neurosci, London W6 8RF, England.
RP Han, TS (通讯作者)，Royal Holloway Univ London, Inst Cardiovasc Res, Egham TW20 0EX, Surrey, England.
EM thang.han@rhul.ac.uk
CR Berlowitz DR, 2008, ARCH PHYS MED REHAB, V89, P1903, DOI 10.1016/j.apmr.2008.03.024
   CHARLSON ME, 1987, J CHRON DIS, V40, P373, DOI 10.1016/0021-9681(87)90171-8
   Elixhauser A, 1998, MED CARE, V36, P8, DOI 10.1097/00005650-199801000-00004
   GBD 2016 Dementia Collaborators, 2019, LANCET NEUROL, V18, P88, DOI [10.1002/trc2.12050, DOI 10.1016/S1474-4422(18)30403-4]
   Goldstein LB, 2004, STROKE, V35, P1941, DOI 10.1161/01.STR.0000135225.80898.1c
   Gorelick PB, 2019, LANCET NEUROL, V18, P417, DOI 10.1016/S1474-4422(19)30030-4
   Gruneir A, 2016, NEUROLOGY, V87, P2091, DOI 10.1212/WNL.0000000000003329
   Hall RE, 2019, BMC HEALTH SERV RES, V19, DOI 10.1186/s12913-019-4720-y
   Han TS, 2021, NUTR CLIN PRACT, V36, P1053, DOI 10.1002/ncp.10614
   Han TS, 2020, STROKE, V51, P594, DOI 10.1161/STROKEAHA.119.027740
   Han TS, 2019, NEUROL SCI, V40, P1659, DOI 10.1007/s10072-019-03901-8
   Han TS, 2018, BMJ OPEN, V8, DOI 10.1136/bmjopen-2018-022558
   Han TS, 2017, BMJ OPEN, V7, DOI 10.1136/bmjopen-2017-019122
   Hinton W, 2018, BMJ OPEN, V8, DOI 10.1136/bmjopen-2017-020282
   Johnston MC, 2019, EUR J PUBLIC HEALTH, V29, P182, DOI 10.1093/eurpub/cky098
   Jorgensen HS, 1996, STROKE, V27, P1765, DOI 10.1161/01.STR.27.10.1765
   Kelly DM, 2021, INT J STROKE, V16, P758, DOI 10.1177/1747493020975250
   Kondrup J, 2003, CLIN NUTR, V22, P415, DOI 10.1016/S0261-5614(03)00098-0
   Li B, 2008, BMC HEALTH SERV RES, V8, DOI 10.1186/1472-6963-8-12
   Ness J, 1999, J AM GERIATR SOC, V47, P1255, DOI 10.1111/j.1532-5415.1999.tb05208.x
   Royal College of Physicians, 2016, CLIN EFF EUN BEH INT
   Schmidt M, 2014, NEUROLOGY, V82, P340, DOI 10.1212/WNL.0000000000000062
   Schnitzler A, 2014, NEUROREHAB NEURAL RE, V28, P36, DOI 10.1177/1545968313497828
   Stirland LE, 2020, BMJ-BRIT MED J, V368, DOI 10.1136/bmj.m160
   VANSWIETEN JC, 1988, STROKE, V19, P604, DOI 10.1161/01.STR.19.5.604
   Zhu HF, 2008, NEUROLOGY, V71, P283, DOI 10.1212/01.wnl.0000318278.41347.94
NR 26
TC 0
Z9 0
U1 0
U2 1
PU ELSEVIER
PI AMSTERDAM
PA RADARWEG 29, 1043 NX AMSTERDAM, NETHERLANDS
SN 1052-3057
EI 1532-8511
J9 J STROKE CEREBROVASC
JI J. Stroke Cerebrovasc. Dis.
PD JAN
PY 2022
VL 31
IS 1
AR 106162
DI 10.1016/j.jstrokecerebrovasdis.2021.106162
EA OCT 2021
PG 8
WC Neurosciences; Peripheral Vascular Disease
WE Science Citation Index Expanded (SCI-EXPANDED)
SC Neurosciences & Neurology; Cardiovascular System & Cardiology
GA WO6AA
UT WOS:000712533900009
PM 34689050
DA 2022-06-17
ER

PT J
AU Lichtman, JH
   Leifheit-Limson, EC
   Jones, SB
   Wang, Y
   Goldstein, LB
AF Lichtman, Judith H.
   Leifheit-Limson, Erica C.
   Jones, Sara B.
   Wang, Yun
   Goldstein, Larry B.
TI 30-Day Risk-Standardized Mortality and Readmission Rates After Ischemic
   Stroke in Critical Access Hospitals
SO STROKE
LA English
DT Article
DE critical access hospital; ischemic stroke; mortality; outcomes;
   readmission
ID ACUTE MYOCARDIAL-INFARCTION; RURAL MEDICARE BENEFICIARIES; STATEWIDE
   ASSESSMENT; HEART-FAILURE; CARE; PERFORMANCE; PATIENT; CHOICE;
   CHALLENGES; OUTCOMES
AB Background and Purpose-The critical access hospital (CAH) designation was established to provide rural residents with local access to emergency and inpatient care. CAHs, however, have poorer short-term outcomes for pneumonia, heart failure, and myocardial infarction compared with other hospitals. We assessed whether 30-day risk-standardized mortality rates (RSMRs) and risk-standardized readmission rates (RSRRs) after ischemic stroke differ between CAHs and non-CAHs.
   Methods-The study included all fee-for-service Medicare beneficiaries 65 years of age or older with a primary discharge diagnosis of ischemic stroke (International Classification of Diseases, 9th revision codes 433, 434, 436) in 2006. Hierarchical generalized linear models calculated hospital-level RSMRs and RSRRs, adjusting for patient demographics, medical history, and comorbid conditions. Non-CAHs were categorized by hospital volume quartiles and the RSMR and RSRR posterior probabilities in comparison with CAHs were determined using linear regression with Markov chain Monte Carlo simulation.
   Results-There were 10 267 ischemic stroke discharges from 1165 CAHs and 300 114 discharges from 3381 non-CAHs. The RSMRs of CAHs were higher than non-CAHs (11.9% +/- 1.4% vs 10.9% +/- 1.7%; P<0.001), but the RSRRs were comparable (13.7% +/- 0.6% vs 13.7% +/- 1.4%; P = 0.3). The RSMRs for the 2 higher volume quartiles of non-CAHs were lower than CAHs (posterior probability of RSMRs higher than CAHs = 0.007 for quartile 3; P<0.001 for quartile 4), but there were no differences for lower volume hospitals; RSRRs did not vary by annual hospital volume.
   Conclusions-CAHs had higher RSMRs compared with non-CAHs, but readmission rates were similar. The observed differences may be partly explained by patient characteristics and annual hospital volume. (Stroke. 2012;43:2741-2747.)
C1 [Lichtman, Judith H.; Leifheit-Limson, Erica C.; Jones, Sara B.; Wang, Yun] Yale Univ, Sch Med, Sect Chron Dis Epidemiol, Dept Epidemiol & Publ Hlth, New Haven, CT 06520 USA.
   [Goldstein, Larry B.] Duke Univ, Dept Med Neurol, Duke Stroke Ctr, Durham, NC USA.
   Durham Vet Affairs Med Ctr, Durham, NC USA.
RP Lichtman, JH (通讯作者)，Yale Univ, Sch Med, Sect Chron Dis Epidemiol, Dept Epidemiol & Publ Hlth, POB 208034, New Haven, CT 06520 USA.
EM Judith.Lichtman@yale.edu
OI Goldstein, Larry/0000-0001-7747-128X
FU National Institute of Neurological Disorders and Stroke [R01NS043322];
   NATIONAL INSTITUTE OF NEUROLOGICAL DISORDERS AND STROKE [R01NS043322]
   Funding Source: NIH RePORTER
FX The Centers for Medicare and Medicaid Services reviewed and approved the
   use of its data for this work. This approval is based on data use only
   and does not represent Centers for Medicare and Medicaid Services
   endorsement of or comment on the manuscript content. The project
   described was supported by grant number R01NS043322 from the National
   Institute of Neurological Disorders and Stroke. The content is solely
   the responsibility of the authors and does not necessarily represent the
   official views of the National Institute of Neurological Disorders and
   Stroke or the National Institutes of Health.
CR ADAMS EK, 1991, HEALTH SERV RES, V26, P583
   Basu J, 2000, J RURAL HEALTH, V16, P129, DOI 10.1111/j.1748-0361.2000.tb00446.x
   Bateman BT, 2006, STROKE, V37, P440, DOI 10.1161/01.STR.0000199851.24668.f1
   Buczko W, 1992, Health Care Financ Rev, V14, P107
   Burgin WS, 2001, NEUROLOGY, V57, P2006, DOI 10.1212/WNL.57.11.2006
   Callison R Charles, 2008, Curr Treat Options Neurol, V10, P450
   Cameron A, 2001, RURAL HOSP FLEXIBILI
   Camilo O, 2003, STROKE, V34, P2945, DOI 10.1161/01.STR.0000103137.44496.AD
   Casey M, 2011, 28 RUR HLTH RES CTR
   Cohen J., 1988, STAT POWER ANAL BEHA
   Eberhardt MS, 2004, AM J PUBLIC HEALTH, V94, P1682, DOI 10.2105/AJPH.94.10.1682
   Flex Monitoring Team, CAH INF
   Gebhardt JG, 2006, J RURAL HEALTH, V22, P88, DOI 10.1111/j.1748-0361.2006.00004.x
   Goldstein LB, 1998, STROKE, V29, P1602, DOI 10.1161/01.STR.29.8.1602
   Gropen T, 2009, STROKE, V40, P1793, DOI 10.1161/STROKEAHA.108.531053
   Hall Margaret Jean, 2010, Natl Health Stat Report, P1
   Hartley D, 2004, AM J PUBLIC HEALTH, V94, P1675, DOI 10.2105/AJPH.94.10.1675
   Heuschmann PU, 2004, ARCH INTERN MED, V164, P1761, DOI 10.1001/archinte.164.16.1761
   Hogan C, 1988, J Rural Health, V4, P29, DOI 10.1111/j.1748-0361.1988.tb00310.x
   Joynt KE, 2011, JAMA-J AM MED ASSOC, V306, P45, DOI 10.1001/jama.2011.902
   Keenan PS, 2008, CIRC-CARDIOVASC QUAL, V1, P29, DOI 10.1161/CIRCOUTCOMES.108.802686
   Klug MG, 2009, POLICY BRIEF POTENTI
   Krumholz HM, 2011, CIRC-CARDIOVASC QUAL, V4, P243, DOI 10.1161/CIRCOUTCOMES.110.957498
   Krumholz HM, 2006, CIRCULATION, V113, P1683, DOI 10.1161/CIRCULATIONAHA.105.611186
   Krumholz HM, 2006, CIRCULATION, V113, P1693, DOI 10.1161/CIRCULATIONAHA.105.611194
   Leira EC, 2008, ARCH NEUROL-CHICAGO, V65, P887, DOI 10.1001/archneur.65.7.887
   Li P, 2007, HEALTH SERV RES, V42, P2294
   Li PX, 2007, HEALTH SERV RES, V42, P2089, DOI 10.1111/j.1475-6773.2007.00731.x
   Lichtman JH, 2011, NEUROLOGY, V76, P1976, DOI 10.1212/WNL.0b013e31821e54f3
   Lipsky MS, 2011, JAMA-J AM MED ASSOC, V306, P96, DOI 10.1001/jama.2011.928
   Mamdani M, 2005, BMJ-BRIT MED J, V330, P960, DOI 10.1136/bmj.330.7497.960
   Mehta RH, 1999, AM HEART J, V138, P688, DOI 10.1016/S0002-8703(99)70184-5
   Moscovice I, 2002, RURAL HOSP FLEXIBILI
   Moscovice I, 2001, RURAL HOSP FLEXIBILI
   Okon NJ, 2010, AM J PREV MED, V39, P329, DOI 10.1016/j.amepre.2010.05.019
   Pearson TA, 1998, AM J EPIDEMIOL, V148, P949, DOI 10.1093/oxfordjournals.aje.a009571
   PORELL FW, 1995, MED CARE RES REV, V52, P158, DOI 10.1177/107755879505200202
   Rodriguez D, 2011, J RURAL HEALTH, V27, P401, DOI 10.1111/j.1748-0361.2010.00352.x
   Ruland S, 2002, STROKE, V33, P1334, DOI 10.1161/01.STR.0000014609.44258.AD
   Saposnik G, 2007, NEUROLOGY, V69, P1142, DOI 10.1212/01.wnl.0000268485.93349.58
   Saposnik G, 2008, STROKE, V39, P2318, DOI 10.1161/STROKEAHA.107.510362
   Schisterman Enrique F, 2004, Popul Health Metr, V2, P2, DOI 10.1186/1478-7954-2-2
   Stensland J, 2001, FINANCIAL BENEFITS C
   Tai WTC, 2004, HEALTH SERV RES, V39, P1903, DOI 10.1111/j.1475-6773.2004.00324.x
   Tirschwell DL, 2002, STROKE, V33, P2465, DOI 10.1161/01.STR.0000032240.28636.BD
   Zweifler RM, 2002, SOUTHERN MED J, V95, P1263
NR 46
TC 47
Z9 47
U1 1
U2 17
PU LIPPINCOTT WILLIAMS & WILKINS
PI PHILADELPHIA
PA TWO COMMERCE SQ, 2001 MARKET ST, PHILADELPHIA, PA 19103 USA
SN 0039-2499
EI 1524-4628
J9 STROKE
JI Stroke
PD OCT
PY 2012
VL 43
IS 10
BP 2741
EP 2747
DI 10.1161/STROKEAHA.112.665646
PG 7
WC Clinical Neurology; Peripheral Vascular Disease
WE Science Citation Index Expanded (SCI-EXPANDED); Social Science Citation Index (SSCI)
SC Neurosciences & Neurology; Cardiovascular System & Cardiology
GA 012TG
UT WOS:000309258900044
PM 22935397
OA Bronze, Green Accepted
DA 2022-06-17
ER

PT J
AU Hecht, N
   Neugebauer, H
   Fiss, I
   Pinczolits, A
   Vajkoczy, P
   Juttler, E
   Woitzik, J
AF Hecht, Nils
   Neugebauer, Hermann
   Fiss, Ingo
   Pinczolits, Alexandra
   Vajkoczy, Peter
   Juettler, Eric
   Woitzik, Johannes
TI Infarct volume predicts outcome after decompressive hemicraniectomy for
   malignant hemispheric stroke
SO JOURNAL OF CEREBRAL BLOOD FLOW AND METABOLISM
LA English
DT Article
DE Acute stroke; cerebrovascular disease; neurosurgery; MRI; stroke
ID MIDDLE-CEREBRAL-ARTERY; ISCHEMIC-STROKE; MORTALITY; SURGERY
AB The decision to perform decompressive hemicraniectomy (DHC) by default in malignant hemispheric stroke (MHS) remains controversial. Even under ideal conditions, DHC usually results in moderate to severe disability. The present study for the first time uses neuroimaging to identify independent outcome predictors in a prospective cohort of 96 MHS patients undergoing DHC. The primary outcome was functional status according to the modified Rankin Scale (mRS) at 12 months and categorized as favorable (mRS 0-3) or unfavorable (mRS 4-6). At 12 months, 19 patients (20%) reached favorable and 77 patients (80%) unfavorable outcome. The overall mean infarct volume was 328 +/- 114 ml. Multivariable logistic regression identified age per year (OR 1.14, 95% CI 1.04-1.24; p = 0.005), infarct volume per cm(3) (OR 1.012, 95% CI 1.003-1.022; p = 0.013), thalamic involvement (OR 8.65, 95% CI 1.04-72.15; p = 0.046) and postoperative pneumonia (OR 5.52, 95% CI 1.03-29.57; p = 0.046) as independent outcome predictors, which was confirmed by multivariable ordinal regression for age (p = 0.004) and infarct volume (p = 0.015). The infarct volume threshold for reasonable prediction of unfavorable outcome in our patients was 270 cm(3), which in the future may help prognostication and development of clinical trials on DHC and outcome in MHS.
C1 [Hecht, Nils; Pinczolits, Alexandra; Vajkoczy, Peter; Woitzik, Johannes] Charite Univ Med Berlin, Dept Neurosurg, Charite Pl 1, D-10117 Berlin, Germany.
   [Hecht, Nils; Pinczolits, Alexandra; Vajkoczy, Peter; Woitzik, Johannes] Charite Univ Med Berlin, Ctr Stroke Res Berlin CSB, Charite Pl 1, D-10117 Berlin, Germany.
   [Neugebauer, Hermann; Juettler, Eric] Univ Ulm Klinikum, Dept Neurol, Ulm, Germany.
   [Fiss, Ingo] Univ Med Gottingen, Dept Neurosurg, Gottingen, Germany.
   [Juettler, Eric] Ostalb Klinikum Aalen, Dept Neurol, Aalen, Germany.
RP Hecht, N (通讯作者)，Charite Univ Med Berlin, Dept Neurosurg, Charite Pl 1, D-10117 Berlin, Germany.; Hecht, N (通讯作者)，Charite Univ Med Berlin, Ctr Stroke Res Berlin CSB, Charite Pl 1, D-10117 Berlin, Germany.
EM nils.hecht@charite.de
RI Neugebauer, Hermann/AAD-8309-2019
OI Neugebauer, Hermann/0000-0003-3759-356X; Woitzik,
   Johannes/0000-0002-1865-4606
FU Deutsche Forschungsgemeinschaft [DFG-WO 1704/1-1]; Bundesministerium fur
   Bildung und Forschung (Center for Stroke Research Berlin) [01 EO 0801];
   Kompetenznetz Schlaganfall
FX The author(s) disclosed receipt of the following financial support for
   the research, authorship, and/or publication of this article: The study
   was funded by the Deutsche Forschungsgemeinschaft (DFG-WO 1704/1-1), the
   Bundesministerium fur Bildung und Forschung (Center for Stroke Research
   Berlin, 01 EO 0801) and the Kompetenznetz Schlaganfall.
CR Arboix A, 2007, BMC NEUROL, V7, DOI 10.1186/1471-2377-7-32
   Bardutzky J, 2007, STROKE, V38, P3084, DOI 10.1161/STROKEAHA.107.490193
   Berrouschot J, 1998, INTENS CARE MED, V24, P620, DOI 10.1007/s001340050625
   BOGOUSSLAVSKY J, 1988, NEUROLOGY, V38, P837, DOI 10.1212/WNL.38.6.837
   Castillo J, 2004, STROKE, V35, P520, DOI 10.1161/01.STR.0000109769.22917.B0
   Curry WT, 2005, NEUROSURGERY, V56, P681, DOI 10.1227/01.NEU.0000156604.41886.62
   Daou B, 2016, J NEUROSURG, V124, P1773, DOI 10.3171/2015.6.JNS15729
   Erban P, 2006, CLIN NEUROL NEUROSUR, V108, P384, DOI 10.1016/j.clineuro.2005.06.008
   Gold G, 2005, STROKE, V36, P1184, DOI 10.1161/01.STR.0000166052.89772.b5
   Grefkes C, 2008, ANN NEUROL, V63, P236, DOI 10.1002/ana.21228
   Hacke W, 1996, ARCH NEUROL-CHICAGO, V53, P309, DOI 10.1001/archneur.1996.00550040037012
   Hannawi Y, 2013, CEREBROVASC DIS, V35, P430, DOI 10.1159/000350199
   Honeybul S, 2016, NEUROSURGERY, V79, P231, DOI 10.1227/NEU.0000000000001115
   Juttler E, 2014, NEW ENGL J MED, V370, P1091, DOI 10.1056/NEJMoa1311367
   Juttler E, 2007, STROKE, V38, P2518, DOI 10.1161/STROKEAHA.107.485649
   Koennecke HC, 2011, NEUROLOGY, V77, P965, DOI 10.1212/WNL.0b013e31822dc795
   Krieger DW, 1999, STROKE, V30, P287, DOI 10.1161/01.STR.30.2.287
   Neugebauer H, 2017, NEUROCRIT CARE, V26, P311, DOI 10.1007/s12028-016-0362-7
   Neugebauer H, 2016, CEREBROVASC DIS, V41, P283, DOI 10.1159/000443935
   Neugebauer H, 2014, NEUROCRIT CARE, V21, P27, DOI 10.1007/s12028-014-9956-0
   Oppenheim C, 2000, STROKE, V31, P2175, DOI 10.1161/01.STR.31.9.2175
   Ragoschke-Schumm A, 2015, CEREBROVASC DIS, V40, P286, DOI 10.1159/000441194
   SACCO RL, 1995, NEUROLOGY, V45, pS10
   Smith EE, 2010, CIRCULATION, V122, P1496, DOI 10.1161/CIRCULATIONAHA.109.932822
   Sundseth J, 2017, ACTA NEUROCHIR, V159, P301, DOI 10.1007/s00701-016-3049-0
   Suyama K, 2014, WORLD NEUROSURG, V82, DOI 10.1016/j.wneu.2014.07.015
   Swartz RH, 2008, STROKE, V39, P822, DOI 10.1161/STROKEAHA.107.491936
   Thomalla GJ, 2003, STROKE, V34, P1892, DOI 10.1161/01.STR.0000081985.44625.B6
   Vahedi K, 2007, LANCET NEUROL, V6, P215, DOI 10.1016/S1474-4422(07)70036-4
   Walcott BP, 2014, NEUROCRIT CARE, V21, P20, DOI 10.1007/s12028-013-9838-x
   Warach S, 1996, J CEREBR BLOOD F MET, V16, P53, DOI 10.1097/00004647-199601000-00006
   YOUDEN WJ, 1950, CANCER-AM CANCER SOC, V3, P32, DOI 10.1002/1097-0142(1950)3:1<32::AID-CNCR2820030106>3.0.CO;2-3
   Zweckberger K, 2014, CEREBROVASC DIS, V38, P313, DOI 10.1159/000365864
NR 33
TC 15
Z9 15
U1 0
U2 2
PU SAGE PUBLICATIONS INC
PI THOUSAND OAKS
PA 2455 TELLER RD, THOUSAND OAKS, CA 91320 USA
SN 0271-678X
EI 1559-7016
J9 J CEREBR BLOOD F MET
JI J. Cereb. Blood Flow Metab.
PD JUN
PY 2018
VL 38
IS 6
BP 1096
EP 1103
DI 10.1177/0271678X17718693
PG 8
WC Endocrinology & Metabolism; Hematology; Neurosciences
WE Science Citation Index Expanded (SCI-EXPANDED)
SC Endocrinology & Metabolism; Hematology; Neurosciences & Neurology
GA GH9XU
UT WOS:000434024300014
PM 28665171
OA Green Published, Bronze
DA 2022-06-17
ER

PT J
AU Han, XN
   Huang, J
   Jia, XT
   Peng, LR
   Yan, KK
   Zan, X
   Ma, L
AF Han, Xiaonian
   Huang, Jing
   Jia, Xiaotao
   Peng, Lirong
   Yan, Kangkang
   Zan, Xin
   Ma, Li
TI Preventive Antibiotics for Poststroke Infection in Patients With Acute
   Stroke: A Systematic Review and Meta-analysis
SO NEUROLOGIST
LA English
DT Review
DE preventive antibiotics; poststroke infection; meta-analysis
ID ACUTE ISCHEMIC-STROKE; OPEN-LABEL; PNEUMONIA; COMPLICATIONS;
   MINOCYCLINE; GUIDELINES; MANAGEMENT; THERAPY; COST
AB Aims:To determine if preventive antibiotics is effective in poststroke infection in patients with acute stroke in comparison with no prophylaxis.Materials and Methods:MEDLINE (1950 to January 2017), the Cochrane Central Register of Controlled Trials (CENTRAL, The Cochrane Library, Issue 1, 2017) and EMBASE (1974 to January 2017) databases were used to search for randomized controlled trials with intervening measures related to the preventive antibiotics in patients with acute stroke. Besides, the reference lists of the retrieved publications were manually searched to explore other relevant studies.Results:We included 6 randomized controlled trials involving 4110 stroke patients. The study population, study design, intervening measures, and definition of infection were different. Preventive antibiotics significantly reduced the incidence of algorithm-defined infection in patients with acute stroke from 11.14% (220/1975) to 7.43% (149/2006); odds ratio (OR)=0.41; 95% confidence interval (CI), 0.20-0.87; P=0.02. There was no difference in mortality between 2 groups, the mortality in preventive antibiotics group was 17.03% (347/2037) and control group was 16.10% (328/2037); OR=1.07; 95% CI, 0.90-1.27; P=0.44. And preventive antibiotics did not improve the proportion of good outcome, the proportion of good outcome in preventive antibiotics group was 45.47% (909/1999) and control group was 45.76% (913/1995); OR=0.89; 95% CI, 0.62-1.28; P=0.53. None of the studies reported severe adverse relevant to the study antibiotics.Conclusions:Preventive antibiotics significantly reduced the incidence of algorithm-defined infection in patients with acute stroke, but did not decrease the mortality or improve the proportion of good outcome. Future research should aim to identify the group of stroke patients who will benefit most from antibiotic prophylaxis.
C1 [Han, Xiaonian; Huang, Jing; Ma, Li] Xian Cent Hosp, Dept Clin Pharm, Xian, Shaanxi, Peoples R China.
   [Jia, Xiaotao] Xian Cent Hosp, Dept Neurol, Xian, Shaanxi, Peoples R China.
   [Peng, Lirong; Zan, Xin] Xian Cent Hosp, Dept Pharm, Xian, Shaanxi, Peoples R China.
   [Yan, Kangkang] Xian Third Hosp, Dept Pharm, Xian, Shaanxi, Peoples R China.
RP Han, XN (通讯作者)，Xi An Jiao Tong Univ, Dept Med, Houzaimen 185,North St, Xian 710003, Shaanxi, Peoples R China.
EM xjtuhxn@126.com
FU National Natural Science Foundation of China [71603199]
FX Supported by the National Natural Science Foundation of China (Grant No.
   71603199).
CR Armstrong JR, 2011, NEUROHOSPITALIST, V1, P85, DOI 10.1177/1941875210395775
   Becker KJ, 2016, J NEUROIMMUNOL, V295, P68, DOI 10.1016/j.jneuroim.2016.04.005
   Bustamante A, 2016, EUR J INTERN MED, V29, P9, DOI 10.1016/j.ejim.2015.11.030
   Chamorro A, 2005, STROKE, V36, P1495, DOI 10.1161/01.STR.0000170644.15504.49
   De Falco FA, 1998, RIV NEUROBIOLOGIA, V44, P63
   Emsley HC, 2008, LANCET NEUROL, V7, P341, DOI 10.1016/S1474-4422(08)70061-9
   Hacke W, 2008, CEREBROVASC DIS, V25, P457, DOI 10.1159/000131083
   Hannawi Y, 2013, CEREBROVASC DIS, V35, P430, DOI 10.1159/000350199
   Harms H, 2008, PLOS ONE, V3, DOI 10.1371/journal.pone.0002158
   Jauch EC, 2013, STROKE, V44, P870, DOI 10.1161/STR.0b013e318284056a
   Kalra L, 2016, J NEUROL NEUROSUR PS, V87, P1163, DOI 10.1136/jnnp-2016-313508
   Kalra L, 2015, LANCET, V386, P1835, DOI 10.1016/S0140-6736(15)00126-9
   Katzan IL, 2007, NEUROLOGY, V68, P1938, DOI 10.1212/01.wnl.0000263187.08969.45
   Klehmet J, 2009, NEUROSCIENCE, V158, P1184, DOI 10.1016/j.neuroscience.2008.07.044
   Kohler E, 2013, STROKE, V44, P2493, DOI 10.1161/STROKEAHA.113.000780
   Lampl Y, 2007, NEUROLOGY, V69, P1404, DOI 10.1212/01.wnl.0000277487.04281.db
   Rohweder G, 2015, STROKE, V46, P65, DOI 10.1161/STROKEAHA.114.006667
   Schwarz S, 2008, STROKE, V39, P1220, DOI 10.1161/STROKEAHA.107.499533
   Shim R, 2016, INT J MOL SCI, V17, DOI 10.3390/ijms17010064
   Shinohara Y, 2012, ADV THER, V29, P900, DOI 10.1007/s12325-012-0049-1
   Smith CJ, 2015, STROKE, V46, P2335, DOI 10.1161/STROKEAHA.115.009617
   Srivastava MVP, 2012, NEUROL INDIA, V60, P23, DOI 10.4103/0028-3886.93584
   Teramoto S, 2009, EXPERT REV NEUROTHER, V9, P1187, DOI [10.1586/ern.09.72, 10.1586/ERN.09.72]
   Tziomalos K, 2016, INTERN EMERG MED, V11, P953, DOI 10.1007/s11739-016-1462-2
   van de Beek D, 2009, ARCH NEUROL-CHICAGO, V66, P1076, DOI 10.1001/archneurol.2009.176
   Vermeij JD, 2016, CEREBROVASC DIS, V42, P361, DOI 10.1159/000446160
   Westendorp WF, 2015, LANCET, V385, P1519, DOI 10.1016/S0140-6736(14)62456-9
   Westendorp WF, 2012, COCHRANE DB SYST REV, DOI 10.1002/14651858.CD008530.pub2
   Westendorp WF, 2011, BMC NEUROL, V11, DOI 10.1186/1471-2377-11-110
   Wilson RD, 2012, J STROKE CEREBROVASC, V21, P61, DOI 10.1016/j.jstrokecerebrovasdis.2010.05.002
NR 30
TC 2
Z9 5
U1 0
U2 9
PU LIPPINCOTT WILLIAMS & WILKINS
PI PHILADELPHIA
PA TWO COMMERCE SQ, 2001 MARKET ST, PHILADELPHIA, PA 19103 USA
SN 1074-7931
J9 NEUROLOGIST
JI Neurologist
PD MAR
PY 2018
VL 23
IS 2
BP 35
EP 42
DI 10.1097/NRL.0000000000000152
PG 8
WC Clinical Neurology
WE Science Citation Index Expanded (SCI-EXPANDED)
SC Neurosciences & Neurology
GA GB1II
UT WOS:000428804100001
PM 29494432
DA 2022-06-17
ER

PT J
AU Inoue, M
AF Inoue, Makoto
TI Dysphagia Rehabilitation in Japan
SO JOURNAL OF NUTRITIONAL SCIENCE AND VITAMINOLOGY
LA English
DT Article
DE dysphagia; pneumonia; elderly
AB In Japan, one of the most common causes of death in elderly people is aspiration pneumonia. Maintenance of oral hygiene and feeding functions are important elements, especially in patients with dysphagia caused by stroke, neurological diseases, and after operations on the head and neck cancer, as well as in the elderly to prevent aspiration pneumonia. It should also be noted that not only oral health care and physical therapy related to feeding functions but also dental treatment is included in the clinical management during interventions whenever needed. On the other hand, for the patients and/or elderly in need of assistance in maintaining a safe diet, it is recommended that a specialized team comprising physicians, dentists, and speech therapists in functional rehabilitation observes meal conditions of the subjects and evaluates such factors as meal contents, posture during meals, usage of dishes and cutlery, meal times, status of consciousness, perception, and motivation. First, I will present the clinical interventions to those patients, which include oral health care, dental treatment, physical therapy and meal assistance, as well as team approaches in those circumstances. In addition, clinical and basic research results will be introduced, which are expected to foster the understanding of physiology in chewing and swallowing. These results are also expected to develop the clinical technology to maintain or recover the feeding functions.
C1 Niigata Univ, Grad Sch Med & Dent Sci, Div Dysphagia Rehabil, Niigata 9518514, Japan.
RP Inoue, M (通讯作者)，Niigata Univ, Grad Sch Med & Dent Sci, Div Dysphagia Rehabil, Niigata 9518514, Japan.
EM inoue@dent.niigata-u.ac.jp
OI Inoue, Makoto/0000-0002-6503-2973
CR Palmer JB, 2000, AM FAM PHYSICIAN, V61, P2453
   Ueda Koichiro, 2004, Gerodontology, V21, P108, DOI 10.1111/j.1741-2358.2004.00016.x
   Yoneyama T, 1999, LANCET, V354, P515, DOI 10.1016/S0140-6736(05)75550-1
NR 3
TC 4
Z9 4
U1 1
U2 19
PU CENTER ACADEMIC PUBL JAPAN
PI TOKYO
PA 2-4-16 YAYOI, BUNKYO-KU, TOKYO, 113-0032, JAPAN
SN 0301-4800
EI 1881-7742
J9 J NUTR SCI VITAMINOL
JI J. Nutr. Sci. Vitaminol.
PD MAY
PY 2015
VL 61
SU S
BP S72
EP S73
DI 10.3177/jnsv.61.S72
PG 2
WC Nutrition & Dietetics
WE Science Citation Index Expanded (SCI-EXPANDED)
SC Nutrition & Dietetics
GA CI8KH
UT WOS:000355020700029
PM 26598894
OA gold
DA 2022-06-17
ER

PT J
AU Fekadu, G
   Chelkeba, L
   Kebede, A
AF Fekadu, Ginenus
   Chelkeba, Legese
   Kebede, Ayantu
TI Burden, clinical outcomes and predictors of time to in hospital
   mortality among adult patients admitted to stroke unit of Jimma
   university medical center: a prospective cohort study
SO BMC NEUROLOGY
LA English
DT Article
DE Stroke; Burden; Outcome; Mortality; Ethiopia
ID RISK-FACTORS; GLOBAL BURDEN; HEMORRHAGIC STROKE; ISCHEMIC-STROKE;
   EPIDEMIOLOGY; MULTICENTER; MANAGEMENT; DISEASE; INTERSTROKE; COUNTRIES
AB Background The global burden of stroke epidemiology is changing rapidly. Over the 1990-2013 periods, there was a significant increase in the absolute number of deaths and incident events of stroke. The burden of stroke varies in Ethiopia between regions and over time. Hence, this study was aimed to assess the burden, clinical outcomes and predictors of time to in hospital mortality among stroke patients. Methods A prospective cohort study was carried at stroke unit of Jimma University Medical Center (JUMC) from March 10-July 10, 2017. The outcome of interest was mortality and time to death. Data was analyzed using SPSS version 20. Multivariable Cox regression was used to identify the predictors of in hospital mortality and time to death from hospital arrival. Predictor variable with P < 0.05 was considered statistically significant. Results A total of 116 eligible stroke patients were followed over 4 months. The mean age of patients was 55.1 + 14.0 years and males comprised of 73 (62.9%). Stroke accounted for 16.5% of total medical admissions. Among the 116 patients with stroke, 91 (78.4%) were discharged alive making in hospital mortality rate of 25 (21.6%). The median time of in hospital mortality and length of hospital stay after admission of the patients were 4.38 days and 9.21 days, respectively. The prominent suspected immediate cause for in hospital mortality was increased intracranial pressure in 17 (68.0%) followed by respiratory failure secondary to aspiration pneumonia in 11 (44.0%) patients. Brain edema (AHR: 6.27, 95% CI: 2.50-15.76), urine incontinence (AHR: 3.48, 95% CI: 1.48-8.17), National Institute of Health Stroke Scale (NIHSS) > 13 during hospital arrival (AHR: 22.58, 95% CI: 2.95-172.56) and diagnosis of stroke clinically alone (AHR: 4.96, 95% CI: 1.96-12.54) were the independent predictors of time to in hospital mortality. Conclusions The mortality rate of stroke in this setup was comparable with other low- and middle-income countries (LMICs). There is an urgent need to establish well equipped and staffed stroke units in the country in addition to strengthening the already existing one's. Furthermore, future work must be designed to identify the barriers to improve stroke outcomes and recovery.
C1 [Fekadu, Ginenus] Wollega Univ, Inst Hlth Sci, Dept Pharm, POB 395, Nekemte, Ethiopia.
   [Chelkeba, Legese] Jimma Univ, Sch Pharm, Inst Hlth, Jimma, Ethiopia.
   [Kebede, Ayantu] Jimma Univ, Inst Hlth, Dept Epidemiol, Jimma, Ethiopia.
RP Fekadu, G (通讯作者)，Wollega Univ, Inst Hlth Sci, Dept Pharm, POB 395, Nekemte, Ethiopia.
EM take828pharm@gmail.com
RI Kumsa, Legese Chelkeba/ABA-7009-2020; Fekadu, Ginenus/AAH-1203-2019
OI Fekadu, Ginenus/0000-0002-4926-0685
FU Jimma University
FX The study was funded by Jimma University. The funder had no role in
   study design, data collection and analysis, decision to publish or
   preparation of the manuscript.
CR Adeloye D, 2014, PLOS ONE, V9, DOI 10.1371/journal.pone.0100724
   Alemayehu CM., 2013, CLIN MED RES, V2, P94, DOI 10.11648/j.cmr.20130205.11
   [Anonymous], 2016, STATE NATION STROKE
   Atadzhanov M., 2012, OPEN GEN INTERNAL ME, V5, P3, DOI DOI 10.2174/1874076601205010003
   Berkowitz AL, 2015, NEUROLOGY, V84, P2183, DOI 10.1212/WNL.0000000000001618
   Chidiogo O, 2015, AFR J MED MED SCI, V6, P90
   Damasceno A, 2010, STROKE, V41, P2463, DOI 10.1161/STROKEAHA.110.594275
   Das S, 2012, ANN NEUROSCI, V19, P61, DOI 10.5214/ans.0972.7531.12190203
   Deleu D, 2011, J NEUROL SCI, V300, P142, DOI 10.1016/j.jns.2010.08.023
   Deresse B, 2015, J NEUROL SCI, V355, P138, DOI 10.1016/j.jns.2015.06.001
   Desalu OO, 2011, ANN AFR MED, V10, P80, DOI 10.4103/1596-3519.82061
   Divyant R, 2016, INT J SCI RES, V5, P74
   Feigin VL, 2015, NEUROEPIDEMIOLOGY, V45, P161, DOI 10.1159/000441085
   Fekadu G., 2018, J NEUROLOGY NEUROPHY, V9, DOI [10.4172/2155-9562.1000466, DOI 10.4172/2155-9562.1000466]
   Fekadu G, 2019, BMC NEUROL, V19, DOI 10.1186/s12883-019-1412-5
   Fekadu G, 2019, STROKE RES TREAT, V2019, DOI 10.1155/2019/4650104
   de Carvalho JJF, 2011, STROKE, V42, P3341, DOI 10.1161/STROKEAHA.111.626523
   Gebremariam Sennay A, 2016, eNeurologicalSci, V3, P41, DOI 10.1016/j.ensci.2016.02.010
   Ghandehari K, 2011, STROKE RES TREAT, V2011, DOI 10.4061/2011/686797
   Gonzalez-Gomez FJ, 2016, REV CLIN ESP, V216, P345, DOI 10.1016/j.rce.2016.05.008
   Greffie ES., 2015, CLIN MED RES, V4, P182, DOI DOI 10.11648/J.CMR.20150406.13
   Jia XY, 2016, CLIN INVEST MED, V39, pE95
   Jowi J O, 2008, East Afr Med J, V85, P572
[truncated: 2,810,583 more chars]
