# Supplementary material for: Bibliometric analysis of global research trends on post-stroke pneumonia: Current development status and research Frontiers
Source: Front Public Health. 2022 Aug 2;10:950859. doi: 10.3389/fpubh.2022.950859 (PMC9379091; doi:10.3389/fpubh.2022.950859)
Supplement: Supplementary file 1 [file Data_Sheet_1.ZIP › data/data (tab delimited files)/download_1333_1456.txt]

PT	AU	BA	BE	GP	AF	BF	CA	TI	SO	SE	BS	LA	DT	CT	CY	CL	SP	HO	DE	ID	AB	C1	C3	RP	EM	RI	OI	FU	FP	FX	CR	NR	TC	Z9	U1	U2	PU	PI	PA	SN	EI	BN	J9	JI	PD	PY	VL	IS	PN
J	Darbari, DS; Kple-Faget, P; Kwagyan, J; Rana, S; Gordeuk, VR; Castro, S				Darbari, Deepika S.; Kple-Faget, Paul; Kwagyan, John; Rana, Sohail; Gordeuk, Victor R.; Castro, Swaldo			Circumstances of death in adult sickle cell disease patients	AMERICAN JOURNAL OF HEMATOLOGY			English	Article						sickle cell; death; pulmonary hypertension; renal disease; cirrhosis; iron overload	PULMONARY-HYPERTENSION; RISK-FACTORS; ANEMIA; LIVER; MORTALITY; HEPATITIS; CHILDREN; STROKE	The purpose of the study was to analyze clinical and/or autopsy findings at the time of death among adults with sickle cell disease (SCD) at Howard University in Washington, DC over a 25-year period. A single physician recorded circumstances of death among 141 adult SCD patients he treated and knew well from 1976 to 2001. These findings were determined by autopsy report and/or clinical assessment…	Howard Univ, Ctr Sickle Cell Dis, Washington, DC 20059 USA; Howard Univ, Dept Pediat, Washington, DC 20059 USA; Univ Bouake, Dept Med, Bouake, Cote Ivoire; Howard Univ, Gen Clin Res Ctr, Washington, DC 20059 USA		Darbari, DS (通讯作者)，Childrens Natl Med Ctr, Ctr Canc & Blood Disorders, 111 Michigan Ave NW, Washington, DC 20010 USA.	ddarbari@cnmc.org	Gordeuk, Victor/AAG-6577-2019		NCRR NIH HHS [K12RR017613, M01-RR10284] Funding Source: Medline; NHLBI NIH HHS [UH1-HL03679-05] Funding Source: Medline; NATIONAL CENTER FOR RESEARCH RESOURCES [M01RR010284, K12RR017613] Funding Source: NIH RePORTER; NATIONAL HEART, LUNG, AND BLOOD INSTITUTE [UH1HL003679] Funding Source: NIH RePORTER	NCRR NIH HHS(United States Department of Health & Human ServicesNational Institutes of Health (NIH) - USANIH National Center for Research Resources (NCRR)); NHLBI NIH HHS(United States Department of Health & Human ServicesNational Institutes of Health (NIH) - USANIH National Heart Lung & Blood Institute (NHLBI)); NATIONAL CENTER FOR RESEARCH RESOURCES(United States Department of Health & Human Se…		Adams RJ, 1998, NEW ENGL J MED, V339, P5, DOI 10.1056/NEJM199807023390102; BARRETTCONNOR E, 1968, ANN INTERN MED, V69, P517, DOI 10.7326/0003-4819-69-3-517; BAUER TW, 1980, AM J MED, V69, P833, DOI 10.1016/S0002-9343(80)80008-8; Bonds DR, 2005, BLOOD REV, V19, P99, DOI 10.1016/j.blre.2004.04.002; Castro O, 1996, HEMATOL ONCOL CLIN N, V10, P1289, DOI 10.1016/S0889-8588(05)70401-9; Castro O, 2003, …	26	173	174	1	2	WILEY-LISS	HOBOKEN	DIV JOHN WILEY & SONS INC, 111 RIVER ST, HOBOKEN, NJ 07030 USA	0361-8609			AM J HEMATOL	Am. J. Hematol.	NOV	2006	81	11
J	Lin, JW; Chang, CH; Caffrey, JL				Lin, J. W.; Chang, C. H.; Caffrey, J. L.			Examining the association between oral health status and dementia: A nationwide nested case-controlled study	EXPERIMENTAL BIOLOGY AND MEDICINE			English	Article						Oral health; Alzheimer's disease; cardiovascular disease	ALZHEIMERS-DISEASE; DIABETES-MELLITUS; DENTAL AMALGAM; RISK-FACTOR; INFLAMMATION; HYPERTENSION; INFECTION; PATHOGENS; FILLINGS; TAIWAN	Alzheimer's disease as a consequence of chronic brain inflammation mediated by infectious microbes including the oral microbiome continues to attract support. Taiwan's National Insurance database was used to evaluate associations between dental health and Alzheimer's disease; 209,112 new cases of Alzheimer's disease were matched 1:4 with 836,448 dementia-free controls to test the hypothesis that …	[Lin, J. W.] Natl Taiwan Univ Hosp, Yunlin Branch, Cardiovasc Ctr, Touliu 64051, Yunlin, Taiwan; [Chang, C. H.] Natl Taiwan Univ Hosp, Dept Internal Med, Taipei 10617, Taiwan; [Caffrey, J. L.] Univ North Texas, Physiol & Cardiovasc Res Inst, Hlth Sci Ctr, Ft Worth, TX 76107 USA		Caffrey, JL (通讯作者)，Univ North Texas, Physiol & Cardiovasc Res Inst, Hlth Sci Ctr, Ft Worth, TX 76107 USA.	acmuscle@att.net			Ministry of Science and Technology, Taiwan [107-2221-E-002-151-]; National Taiwan University Hospital Yunlin Branch, Taiwan [NTUHYL104.A001, NTUHYL106.A001]	Ministry of Science and Technology, Taiwan(Ministry of Science and Technology, Taiwan); National Taiwan University Hospital Yunlin Branch, Taiwan	The study was supported by grants from Ministry of Science and Technology, Taiwan (107-2221-E-002-151-), and National Taiwan University Hospital Yunlin Branch, Taiwan (NTUHYL104.A001, NTUHYL106.A001).	Alzheimers Assoc, 2015, ALZHEIMERS DEMENT, V11, P332, DOI 10.1016/j.jalz.2015.02.003; Bates MN, 2006, INT J HYG ENVIR HEAL, V209, P309, DOI 10.1016/j.ijheh.2005.11.006; Baumgart Matthew, 2015, Alzheimers Dement, V11, P718, DOI 10.1016/j.jalz.2015.05.016; Chen CK, 2017, ALZHEIMERS RES THER, V9, DOI 10.1186/s13195-017-0282-6; Chen TB, 2017, PLOS ONE, V12, DOI 10.1371/journal.pone.0175475; Dinh QN, …	39	7	7	4	19	SAGE PUBLICATIONS LTD	LONDON	1 OLIVERS YARD, 55 CITY ROAD, LONDON EC1Y 1SP, ENGLAND	1535-3702	1535-3699		EXP BIOL MED	Exp. Biol. Med.	FEB	2020	245	3
J	Le Manach, Y; Esteves, CI; Bertrand, M; Goarin, JP; Fleron, MH; Coriat, P; Koskas, F; Riou, B; Landais, P				Le Manach, Yannick; Esteves, Cristina Ibanez; Bertrand, Michelle; Goarin, Jean Pierre; Fleron, Marie-Helene; Coriat, Pierre; Koskas, Fabien; Riou, Bruno; Landais, Paul			Impact of Preoperative Statin Therapy on Adverse Postoperative Outcomes in Patients Undergoing Vascular Surgery	ANESTHESIOLOGY			English	Article							PERIOPERATIVE CARDIOVASCULAR EVALUATION; MAJOR NONCARDIAC SURGERY; MYOCARDIAL-INFARCTION; RANDOMIZED-TRIAL; EVENTS; MORTALITY; RISK; COMPLICATIONS; ATORVASTATIN; ASSOCIATION	Background: Chronic statin therapy is associated with reduced postoperative mortality. Renal and cardiovascular benefits have been described, but the effect of chronic statin therapy on postoperative adverse events has not yet been explored. Methods: In this observational study involving 1,674 patients undergoing aortic reconstruction, we prospectively assessed chronic statin therapy compared wit…	Univ Paris 06, UMRS INSERM 956, Dept Anesthesiol & Crit Care, Dept Vasc Surg, F-75252 Paris 05, France; CHU Pitie Salpetriere, Dept Emergency Med & Surg, APHP, F-75651 Paris 13, France; Univ Paris 05, EA 4472, Dept Biost & Med Informat, Necker Enfants Malades Hosp, F-75270 Paris 06, France		Le Manach, Y (通讯作者)，CHU Pitie Salpetriere, Dept Anesthesie Reanimat, 47 Blvd Hop, F-75651 Paris 13, France.	yannick.le-manach@psl.ap-hop-paris.fr	Le Manach, Yannick/AAE-5700-2019	Le Manach, Yannick/0000-0003-0474-8545; Ibanez-Esteve, Cristina/0000-0002-9774-4836				Almog Y, 2004, CIRCULATION, V110, P880, DOI 10.1161/01.CIR.0000138932.17956.F1; Amour J, 2008, CRIT CARE MED, V36, P1147, DOI 10.1097/CCM.0b013e3181692966; Apple FS, 2005, CLIN CHEM, V51, pA28; Chalmers JD, 2008, AM J MED, V121, pE23, DOI 10.1016/j.amjmed.2008.03.036; Collins R, 2002, LANCET, V360, P7, DOI 10.1016/S0140-6736(02)09327-3; Durazzo AES, 2004, J VASC SURG, V39, P967, DOI 10.1016/j.jvs…	33	48	49	0	2	LIPPINCOTT WILLIAMS & WILKINS	PHILADELPHIA	TWO COMMERCE SQ, 2001 MARKET ST, PHILADELPHIA, PA 19103 USA	0003-3022	1528-1175		ANESTHESIOLOGY	Anesthesiology	JAN	2011	114	1
J	Zagidullin, NS; Motloch, LJ; Musin, TI; Bagmanova, ZA; Lakman, IA; Tyurin, AV; Gumerov, RM; Enikeev, D; Cai, BZ; Gareeva, DF; Davtyan, PA; Gareev, DA; Talipova, HM; Badykov, MR; Jirak, P; Kopp, K; Hoppe, UC; Pistulli, R; Pavlov, VN				Zagidullin, Naufal Shamilevich; Motloch, Lukas J.; Musin, Timur Ilgamovich; Bagmanova, Zilya Adibovna; Lakman, Irina Alexandrovna; Tyurin, Anton Viktorovich; Gumerov, Ruslan Mansurovich; Enikeev, Dinar; Cai, Benzhi; Gareeva, Diana Firdavisovna; Davtyan, Paruir Artakovich; Gareev, Damir Aidarovich; Talipova, Halima Malikovna; Badykov, Marat Rifkatovich; Jirak, Peter; Kopp, Kristen; Hoppe, Uta C.; …			J-waves in acute COVID-19: A novel disease characteristic and predictor of mortality?	PLOS ONE			English	Article							ELECTROCARDIOGRAPHIC J WAVES; EARLY REPOLARIZATION; CELLULAR BASIS; HYPOTHERMIA; ELEVATION	Background J-waves represent a common finding in routine ECGs (5-6%) and are closely linked to ventricular tachycardias. While arrhythmias and non-specific ECG alterations are a frequent finding in COVID-19, an analysis of J-wave incidence in acute COVID-19 is lacking. Methods A total of 386 patients consecutively, hospitalized due to acute COVID-19 pneumonia were included in this retrospective a…	[Zagidullin, Naufal Shamilevich; Musin, Timur Ilgamovich; Bagmanova, Zilya Adibovna; Gumerov, Ruslan Mansurovich; Gareeva, Diana Firdavisovna; Davtyan, Paruir Artakovich; Gareev, Damir Aidarovich; Talipova, Halima Malikovna] Bashkir State Med Univ, Dept Internal Med 1, Ufa, Russia; [Zagidullin, Naufal Shamilevich; Lakman, Irina Alexandrovna; Enikeev, Dinar] Ufa State Aviat Tech Univ, Dept Biomed …		Zagidullin, NS (通讯作者)，Bashkir State Med Univ, Dept Internal Med 1, Ufa, Russia.; Zagidullin, NS (通讯作者)，Ufa State Aviat Tech Univ, Dept Biomed Engn, Ufa, Russia.	znaufal@mail.ru	Zagidullin, Naufal/O-8304-2016; Lakman, Irina/K-6878-2017; Gareeva, Diana/G-3941-2016	Lakman, Irina/0000-0001-9876-9202; Gareeva, Diana/0000-0002-1874-8661; Musin, Timur/0000-0002-9927-6626				Albini A, 2020, INTERN EMERG MED, V15, P759, DOI 10.1007/s11739-020-02364-6; Antzelevitch C, 2017, EUROPACE, V19, P665, DOI 10.1093/europace/euw235; Berge E, 2021, EUR STROKE J, V6, pI, DOI 10.1177/2396987321989865; Bertini M, 2020, EUROPACE, V22, P1848, DOI 10.1093/europace/euaa258; Di Diego JM, 2003, J ELECTROCARDIOL, V36, P1, DOI 10.1016/j.jelectrocard.2003.09.001; Figliozzi S, 2020, EUR J CLI…	39	1	1	5	5	PUBLIC LIBRARY SCIENCE	SAN FRANCISCO	1160 BATTERY STREET, STE 100, SAN FRANCISCO, CA 94111 USA	1932-6203			PLOS ONE	PLoS One		2021	16	10
J	Quero-Valenzuela, F; Piedra-Fernandez, I; Martinez-Ceres, M; Romero-Palacios, PJ; Sanchez-Palencia, A; De Guevara, ACL; Torne-Poyatos, P				Quero-Valenzuela, Florencio; Piedra-Fernandez, Inmaculada; Martinez-Ceres, Maria; Romero-Palacios, Pedro J.; Sanchez-Palencia, Abel; Cueto-Ladron De Guevara, Antonio; Torne-Poyatos, Pablo			Predictors for 30-day readmission after pulmonary resection for lung cancer	JOURNAL OF SURGICAL ONCOLOGY			English	Article						lung cancer; mortality at 90 days; predictors; pulmonary resection; readmission	LENGTH-OF-STAY; HOSPITAL READMISSION; SURGICAL-READMISSION; SURGERY; LOBECTOMY; ASSOCIATION; PREVALENCE; MANAGEMENT; MORTALITY; STRATEGY	Background: The purpose of this study was to assess the rate, cause, and factors associated with readmissions following pulmonary resection for lung cancer and their relationship with 90-day mortality. Methods: A prospective cohort study was conducted of 379 patients who underwent surgery for lung cancer at the university hospitals Granada, Spain between 2012 and 2016. Results: The rate of readmi…	[Quero-Valenzuela, Florencio; Piedra-Fernandez, Inmaculada; Sanchez-Palencia, Abel; Torne-Poyatos, Pablo] Hosp Univ Virgen Nieves Granada, Sect Thorac Surg, Avda Armadas S-N, Granada 18001, Spain; [Martinez-Ceres, Maria] Hosp Univ La Inmaculdada, Resp Serv, C Alejandro Otero 8, Granada, Spain; [Romero-Palacios, Pedro J.] Unversidad Granada, Hosp Univ La Inmaculdada, Resp Serv, Fac Med, C Alejandr…		Quero-Valenzuela, F (通讯作者)，Hosp Univ Virgen Nieves Granada, Sect Thorac Surg, Avda Armadas S-N, Granada 18001, Spain.	florencioquero@msn.com	PIEDRA-FERNÁNDEZ, INMACULADA/AAB-1175-2019; QUERO-VALENZUELA, FLORENCIO/AAB-1160-2019; Palacios, Pedro José Romero/X-8546-2018	QUERO-VALENZUELA, FLORENCIO/0000-0001-5264-5271; Palacios, Pedro José Romero/0000-0002-6972-4432; PIEDRA-FERNANDEZ, INMACULADA/0000-0003-4946-4853				Assi R, 2015, ANN THORAC SURG, V99, P393, DOI 10.1016/j.athoracsur.2014.10.014; Birim O, 2005, EUR J CARDIO-THORAC, V28, P759, DOI 10.1016/j.ejcts.2005.06.046; Cerfolio RJ, 2008, ANN THORAC SURG, V85, P1759, DOI 10.1016/j.athoracsur.2007.12.079; Dickinson KJ, 2017, ANN THORAC SURG, V103, P1084, DOI 10.1016/j.athoracsur.2016.09.065; Freeman RK, 2013, ANN THORAC SURG, V96, P1740, DOI 10.1016/j.atho…	25	11	11	0	6	WILEY	HOBOKEN	111 RIVER ST, HOBOKEN 07030-5774, NJ USA	0022-4790	1096-9098		J SURG ONCOL	J. Surg. Oncol.	MAY 1	2018	117	6
J	Teng, YTA; Nguyen, H; Gao, XJ; Kong, YY; Gorczynski, RM; Singh, B; Ellen, RP; Penninger, JM				Teng, YTA; Nguyen, H; Gao, XJ; Kong, YY; Gorczynski, RM; Singh, B; Ellen, RP; Penninger, JM			Functional human T-cell immunity and osteoprotegerin ligand control alveolar bone destruction in periodontal infection	JOURNAL OF CLINICAL INVESTIGATION			English	Article							REGULATES OSTEOCLAST DIFFERENTIATION; LOCALIZED JUVENILE PERIODONTITIS; CORONARY HEART-DISEASE; ACTINOBACILLUS-ACTINOMYCETEMCOMITANS; PORPHYROMONAS-GINGIVALIS; ADOPTIVE TRANSFER; DENTAL DISEASE; HELPER CELLS; MICE; EXPRESSION	Periodontitis, a prime cause of tooth loss in humans, is implicated in the increased risk of systemic diseases such as heart failure, stroke, and bacterial pneumonia. The mechanisms by which periodontitis and antibacterial immunity lead to alveolar bone and tooth loss are poorly understood. To study the human immune response to specific periodontal infections, rye transplanted human peripheral bl…	Univ Western Ontario, Fac Med Dent, Div Periodont, London, ON N6A 5C1, Canada; Univ Western Ontario, Fac Med Dent, Div Oral Biol, London, ON N6A 5C1, Canada; Univ Western Ontario, Fac Med Dent, Dept Microbiol & Immunol, London, ON N6A 5C1, Canada; Toronto Gen Hosp, Dept Surg, Toronto, ON, Canada; Toronto Gen Hosp, Dept Transplantat Immunol, Toronto, ON, Canada; Ontario Canc Inst, Amgen Inst, Toro…		Teng, YTA (通讯作者)，Univ Western Ontario, Fac Med Dent, Div Periodont, London, ON N6A 5C1, Canada.	yateng@julian.uwo.ca	Singh, Bhagirath/C-4010-2013; Penninger, Josef M/I-6860-2013; Gorczynski, Reginald/AAA-1435-2019	Singh, Bhagirath/0000-0002-9792-8694; Penninger, Josef M/0000-0002-8194-3777;	NATIONAL INSTITUTE OF DENTAL &CRANIOFACIAL RESEARCH [R03DE012969] Funding Source: NIH RePORTER; NIDCR NIH HHS [DE12969-01A2] Funding Source: Medline	NATIONAL INSTITUTE OF DENTAL &CRANIOFACIAL RESEARCH(United States Department of Health & Human ServicesNational Institutes of Health (NIH) - USANIH National Institute of Dental & Craniofacial Research (NIDCR)); NIDCR NIH HHS(United States Department of Health & Human ServicesNational Institutes of Health (NIH) - USANIH National Institute of Dental & Craniofacial Research (NIDCR))		Anderson DM, 1997, NATURE, V390, P175, DOI 10.1038/36593; ASOTRA S, 1994, J BONE MINER RES, V9, P1115; Baker PJ, 1999, INFECT IMMUN, V67, P2804, DOI 10.1128/IAI.67.6.2804-2809.1999; BAKER PJ, 1994, ARCH ORAL BIOL, V39, P1035, DOI 10.1016/0003-9969(94)90055-8; Beck J, 1996, J PERIODONTOL, V67, P1123, DOI 10.1902/jop.1996.67.10s.1123; BROWN LJ, 1990, J AM DENT ASSOC, V121, P226, DOI 10.14219/jada.a…	49	371	379	3	18	AMER SOC CLINICAL INVESTIGATION INC	ANN ARBOR	2015 MANCHESTER RD, ANN ARBOR, MI 48104 USA	0021-9738	1558-8238		J CLIN INVEST	J. Clin. Invest.	SEP	2000	106	6
J	Daigle, CR; Brethauer, SA; Tu, C; Petrick, AT; Morton, JM; Schauer, PR; Aminian, A				Daigle, Christopher R.; Brethauer, Stacy A.; Tu, Chao; Petrick, Anthony T.; Morton, John M.; Schauer, Philip R.; Aminian, Ali			Which postoperative complications matter most after bariatric surgery? Prioritizing quality improvement efforts to improve national outcomes	SURGERY FOR OBESITY AND RELATED DISEASES			English	Article; Proceedings Paper	34th Annual Meeting of the American-Society-for-Metabolic-and-Bariatric-Surgery (ASMBS) at Obesity Week	OCT 29-NOV 02, 2017	Washington, DC	Amer Soc Metab & Bariatr Surg		Bariatric surgery; Quality; Complications; Accreditation; Thromboembolism; VTE; Leak; Bleeding; Morbidity; Mortality	SLEEVE GASTRECTOMY; RISK CALCULATOR; SAFETY	Background: National quality programs have been implemented to decrease the burden of adverse events on key outcomes in bariatric surgery. However, it is not well understood which complications have the most impact on patient health. Objective: To quantify the impact of specific bariatric surgery complications on key clinical outcomes. Setting: The Metabolic and Bariatric Surgery Accreditation an…	[Daigle, Christopher R.; Brethauer, Stacy A.; Schauer, Philip R.; Aminian, Ali] Cleveland Clin, Dept Gen Surg, Bariatr & Metab Inst, Cleveland, OH 44195 USA; [Daigle, Christopher R.] Cleveland Clin Akron Gen, Dept Gen Surg, Bariatr Ctr, Akron, OH USA; [Tu, Chao] Cleveland Clin, Lerner Res Inst, Dept Quantitat Hlth Sci, Cleveland, OH 44106 USA; [Petrick, Anthony T.] Geisinger Hlth Syst, Dept Surg,…		Aminian, A (通讯作者)，Cleveland Clin, Bariatr & Metab Inst, Desk M61,9500 Euclid Ave, Cleveland, OH 44195 USA.	aminiaa@ccf.org		Tu, Chao/0000-0002-8775-4651; Schauer, Philip/0000-0002-4029-7537				Aminian A, 2015, DIABETES OBES METAB, V17, P198, DOI 10.1111/dom.12405; Aminian A, 2017, ANN SURG, V265, P143, DOI 10.1097/SLA.0000000000001686; Aminian A, 2016, SURG OBES RELAT DIS, V12, P1163, DOI 10.1016/j.soard.2016.05.007; Aminian A, 2015, SURG OBES RELAT DIS, V11, P758, DOI 10.1016/j.soard.2014.12.012; Aminian A, 2015, SURG OBES RELAT DIS, V11, P386, DOI 10.1016/j.soard.2014.08.018; [Anonym…	21	44	44	0	1	ELSEVIER SCIENCE INC	NEW YORK	360 PARK AVE SOUTH, NEW YORK, NY 10010-1710 USA	1550-7289	1878-7533		SURG OBES RELAT DIS	Surg. Obes. Relat. Dis.	MAY	2018	14	5
J	Fuijkschot, WW; Morrison, MC; Zethof, IPA; Krijnen, PAJ; Kleemann, R; Niessen, HWM; Smulders, YM				Fuijkschot, Wessel W.; Morrison, Martine C.; Zethof, Ilse P. A.; Krijnen, Paul A. J.; Kleemann, Robert; Niessen, Hans W. M.; Smulders, Yvo M.			LPS-INDUCED SYSTEMIC INFLAMMATION DOES NOT ALTER ATHEROSCLEROTIC PLAQUE AREA OR INFLAMMATION IN APOE3*LEIDEN MICE IN THE EARLY PHASE UP TO 15 DAYS	SHOCK			English	Article						Animal models of human disease; atherosclerosis; inflammation; myocardial infarction; sepsis	MYOCARDIAL-INFARCTION; TRANSGENIC MICE; ACUTE INFECTION; ANIMAL-MODELS; LESIONS; SEPSIS; STROKE; RISK	Background and Aims: Observational studies show a peak incidence in cardiovascular events during and early after clinical conditions associated with substantial systemic inflammation, such as pneumonia. The acuteness of this increased risk suggests rapid plaque destabilization and associated intraplaque inflammation. We evaluated whether lipopolysaccharides (LPS)-evoked acute systemic inflammatio…	[Fuijkschot, Wessel W.; Zethof, Ilse P. A.; Krijnen, Paul A. J.; Niessen, Hans W. M.] Vrije Univ Amsterdam Med Ctr, Dept Pathol, Amsterdam, Netherlands; [Fuijkschot, Wessel W.; Krijnen, Paul A. J.; Niessen, Hans W. M.; Smulders, Yvo M.] Vrije Univ Amsterdam Med Ctr, Inst Cardiovasc Res ICaR VU, Amsterdam, Netherlands; [Fuijkschot, Wessel W.; Smulders, Yvo M.] Vrije Univ Amsterdam Med Ctr, Dept In…		Fuijkschot, WW (通讯作者)，Vrije Univ Amsterdam Med Ctr, Dept Internal Med & Pathol, De Boelelaan 1117,Room ZH 0E46, NL-1081 HV Amsterdam, Netherlands.	w.fuijkschot@vumc.nl	Smulders, YM/AAG-7506-2021	Krijnen, Paul/0000-0002-5399-5617; Niessen, Hans/0000-0001-9404-9822	Institute for Cardiovascular Research (ICaR-VU) [ICaR-VU-ID414-2012]	Institute for Cardiovascular Research (ICaR-VU)	This study was financed by the Institute for Cardiovascular Research (ICaR-VU; Grant No. ICaR-VU-ID414-2012).	Burkholder Tanya, 2012, Curr Protoc Mouse Biol, V2, P145; Chen YC, 2013, CIRC RES, V113, P252, DOI 10.1161/CIRCRESAHA.113.301562; Cohen MC, 1999, CARDIOVASC PATHOL, V8, P133, DOI 10.1016/S1054-8807(98)00032-5; Corrales-Medina VF, 2010, LANCET INFECT DIS, V10, P83, DOI 10.1016/S1473-3099(09)70331-7; Dejager L, 2011, TRENDS MICROBIOL, V19, P198, DOI 10.1016/j.tim.2011.01.001; Dyson A, 2009, CRIT CA…	35	7	7	0	5	LIPPINCOTT WILLIAMS & WILKINS	PHILADELPHIA	TWO COMMERCE SQ, 2001 MARKET ST, PHILADELPHIA, PA 19103 USA	1073-2322	1540-0514		SHOCK	Shock	SEP	2018	50	3
J	Baser, O; Liu, XC; Phatak, H; Wang, L; Mardekian, J; Kawabata, H; Petersel, D; Hamilton, M; Ramacciotti, E				Baser, Onur; Liu, Xianchen; Phatak, Hemant; Wang, Li; Mardekian, Jack; Kawabata, Hugh; Petersel, Danielle; Hamilton, Melissa; Ramacciotti, Eduardo			Venous Thromboembolism Prophylaxis and Clinical Consequences in Medically Ill Patients	AMERICAN JOURNAL OF THERAPEUTICS			English	Article						venous thromboembolism; anticoagulant use; medically ill	DEEP-VEIN THROMBOSIS; PULMONARY-EMBOLISM; RISK; PREVENTION; REGISTRY; TOO; ADO	The objective of this study was to examine venous thromboembolism (VTE) prophylaxis use, risk reduction, and readmission in medically ill patients during hospitalization and after discharge. This 5-year retrospective study linked outpatient files from MarketScan Commercial and Medicare Supplemental databases. Patients were categorized into prophylaxis and non-prophylaxis groups based on guideline…	[Baser, Onur; Wang, Li] Univ Michigan, Ann Arbor, MI 48104 USA; [Baser, Onur] STATinMED Res, Ann Arbor, MI USA; [Liu, Xianchen] Pfizer Primary Care Business Unit, Global Hlth Econ & Outcomes Res, New York, NY USA; [Liu, Xianchen] Indiana Univ Sch Med, Indianapolis, IN USA; [Phatak, Hemant; Hamilton, Melissa; Ramacciotti, Eduardo] Bristol Myers Squibb Co, Global Hlth Econ & Outcomes Res, Princeton…		Baser, O (通讯作者)，Univ Michigan, 211 N 4th Ave,Suite 2B, Ann Arbor, MI 48104 USA.	obaser@statinmed.com		Ramacciotti, Eduardo/0000-0002-5735-1333	Bristol-Myers Squibb; Pfizer, Inc.	Bristol-Myers Squibb(Bristol-Myers Squibb); Pfizer, Inc.(Pfizer)	This study was sponsored by Bristol-Myers Squibb and Pfizer, Inc. O. Baser and L. Wang are employees of STATinMED Research, which received financial support from Bristol-Myers Squibb and Pfizer, Inc, in connection with conducting this study and the development of this manuscript.	Agency for Healthcare Quality and Research, NAT QUAL MEAS CLEAR; Agency for Healthcare Research and Quality, PREV HOSP ACQ VEN TH; American Heart Association, 2004, VEN THROMB STAT STAT; Amin AN, 2009, THROMB HAEMOSTASIS, V102, P321, DOI 10.1160/TH09-03-0147; ANDERSON FA, 1992, ARCH INTERN MED, V152, P1660, DOI 10.1001/archinte.152.8.1660; ANDERSON FA, 1991, ARCH INTERN MED, V151, P933, DOI 10.10…	39	13	13	0	8	LIPPINCOTT WILLIAMS & WILKINS	PHILADELPHIA	TWO COMMERCE SQ, 2001 MARKET ST, PHILADELPHIA, PA 19103 USA	1075-2765	1536-3686		AM J THER	Am. J. Ther.	MAR-APR	2013	20	2
J	Shimada, K; Morinaga, H; Kiyanagi, T; Miyazaki, T; Nishitani-Yokoyama, M; Okai, I; Tamura, H; Konishi, H; Kurata, T; Miyauchi, K; Daida, H				Shimada, Kazunori; Morinaga, Hiroaki; Kiyanagi, Takashi; Miyazaki, Tetsuro; Nishitani-Yokoyama, Miho; Okai, Iwao; Tamura, Hiroshi; Konishi, Hakuoh; Kurata, Takeshi; Miyauchi, Katsumi; Daida, Hiroyuki			Safety and Efficacy of Simultaneous Inoculations of Pneumococcal and Influenza Vaccines in Patients with Coronary Artery Disease	JOURNAL OF ATHEROSCLEROSIS AND THROMBOSIS			English	Article						23-valent pneumococcal polysaccharide vaccine; Influenza vaccine; Inflammation; Oxidized low-density lipoprotein; Coronary artery disease	ACUTE MYOCARDIAL-INFARCTION; CARDIOVASCULAR OUTCOMES; ELDERLY PERSONS; ACUTE INFECTION; VACCINATION; RISK; ASSOCIATION; PNEUMONIA; ANTIBODIES; STROKE	Aim: Pneumococcal and influenza infections can cause serious morbidity and mortality in patients with cardiovascular diseases. The purpose of this study was to investigate the safety and efficacy of simultaneous inoculations of 23-valent pneumococcal polysaccharide vaccine (PPSV23) and trivalent influenza vaccine (TIV) in patients with coronary artery disease (CAD). Methods: This was a prospectiv…	[Shimada, Kazunori; Miyazaki, Tetsuro; Nishitani-Yokoyama, Miho; Okai, Iwao; Tamura, Hiroshi; Konishi, Hakuoh; Kurata, Takeshi; Miyauchi, Katsumi; Daida, Hiroyuki] Juntendo Univ, Dept Cardiovasc Med, Grad Sch Med, Tokyo, Japan; [Shimada, Kazunori; Daida, Hiroyuki] Juntendo Univ, Sportol Ctr, Grad Sch Med, Tokyo, Japan; [Morinaga, Hiroaki] Tokyo Metropolitan Tama Med Ctr, Div Cardiovasc Med, Tokyo…		Shimada, K (通讯作者)，Juntendo Univ, Dept Cardiovasc Med, Grad Sch Med, Tokyo, Japan.	shimakaz@juntendo.ac.jp			MSD K.K.	MSD K.K.(Merck & Company)	This work was supported by a research grant from MSD K.K., a subsidiary of Merck Sharp & Dohme Corp., in accordance with the Investigator Initiated Studies Program of Merck Sharp & Dohme Corp. The opinions expressed in this paper are those of the authors and do not necessarily represent those of MSD K.K. nor Merck Sharp & Dohme Corp. The authors wish to thank each of the participants for their da…	Binder CJ, 2003, NAT MED, V9, P736, DOI 10.1038/nm876; Corrales-Medina VF, 2011, PLOS MED, V8, DOI 10.1371/journal.pmed.1001048; Corrales-Medina VF, 2010, LANCET INFECT DIS, V10, P83, DOI 10.1016/S1473-3099(09)70331-7; Damoiseaux J, 2007, ATHEROSCLEROSIS, V190, P10, DOI 10.1016/j.atherosclerosis.2006.05.010; Eurich DT, 2012, HEART, V98, P1072, DOI 10.1136/heartjnl-2012-301743; Furumoto A, 2008, V…	24	1	2	1	1	JAPAN ATHEROSCLEROSIS SOC	TOKYO	NICHINAI-KAIKAN B1, 3-28-8 HONGO BUNKYO-KU, TOKYO, 113-0033, JAPAN	1340-3478	1880-3873		J ATHEROSCLER THROMB	J. Atheroscler. Thromb.		2021	28	8
J	Elsayed, AAA; Abdelaal, KM; Abdelghaffar, AM; Mohamed, EEH; Mahran, TMA; Ahmed, MSM; Ibrahim, AM; Mansour, AA				Elsayed, Abdelrahman Adel Abdelaziz; Abdelaal, Khaled Mohamed; Abdelghaffar, Ayman Mohammad; Mohamed, Essam Elbadry Hashim; Mahran, Tarek Mohamed Afifi; Ahmed, Mohsen Saber Mohammed; Ibrahim, Alaa Mahmoud; Mansour, Albaraa Ali			Poor Outcome of Surgical Management of Acute Malfunctioning Mechanical Mitral Valve During Pregnancy. Should Centers with Limited Resources Find Different Options?	HEART SURGERY FORUM			English	Article							CARDIAC-SURGERY; THROMBOSIS; DISEASE; WOMEN	Background: Rheumatic heart disease (RHD) is the most common cardiac disease in pregnancy in developing countries with the mitral valve being the most affected. In this study, the results of surgical intervention in pregnant women presented with acute malfunctioning mechanical mitral valve were discussed. Methods: All patients underwent emergency redo mitral valve replacement due to acute malfunc…	[Elsayed, Abdelrahman Adel Abdelaziz; Abdelaal, Khaled Mohamed; Abdelghaffar, Ayman Mohammad; Mohamed, Essam Elbadry Hashim; Mahran, Tarek Mohamed Afifi; Ahmed, Mohsen Saber Mohammed; Ibrahim, Alaa Mahmoud] Sohag Univ Hosp, Sohag Governorate, Egypt; [Elsayed, Abdelrahman Adel Abdelaziz; Abdelaal, Khaled Mohamed; Abdelghaffar, Ayman Mohammad; Mohamed, Essam Elbadry Hashim; Mahran, Tarek Mohamed Af…		Elsayed, AAA (通讯作者)，Sohag Univ, Sohag Univ Hosp, Dept Cardiothorac Surg, Cardiothorac Surg, Sohag, Egypt.	abdelrahmanadel@med.sohag.edu.eg	Mohamed, Essam/AAH-6009-2020	Mohamed, Essam/0000-0001-6466-0364				Abdel-Moula A M, 1998, J Egypt Public Health Assoc, V73, P233; Arnoni RT, 2003, ANN THORAC SURG, V76, P1605, DOI 10.1016/S0003-4975(03)01188-3; Baumgartner H, 2017, EUR HEART J, V38, P2739, DOI 10.1093/eurheartj/ehx391; BECKER RM, 1983, ANN THORAC SURG, V36, P453, DOI 10.1016/S0003-4975(10)60486-9; Bhatla N, 2003, INT J GYNECOL OBSTET, V82, P153, DOI 10.1016/S0020-7292(03)00159-0; Chan WS, 2000, …	26	4	5	0	0	FORUM MULTIMEDIA PUBLISHING, LLC	CHARLOTTESVILLE	375 GREENBRIER DR, CHARLOTTESVILLE, VA 22901 USA	1098-3511	1522-6662		HEART SURG FORUM	Heart Surg. Forum		2019	22	5
J	Li, JJ; Agarwal, SK; Alonso, A; Blecker, S; Chamberlain, AM; London, SJ; Loehr, LR; McNeill, AM; Poole, C; Soliman, EZ; Heiss, G				Li, Jingjing; Agarwal, Sunil K.; Alonso, Alvaro; Blecker, Saul; Chamberlain, Alanna M.; London, Stephanie J.; Loehr, Laura R.; McNeill, Ann Marie; Poole, Charles; Soliman, Elsayed Z.; Heiss, Gerardo			Airflow Obstruction, Lung Function, and Incidence of Atrial Fibrillation The Atherosclerosis Risk in Communities (ARIC) Study	CIRCULATION			English	Article						atrial fibrillation; forced expiratory volume; pulmonary disease; chronic obstructive; respiratory physiological phenomena; risk factors; vital capacity	ACQUIRED PNEUMONIA; ISCHEMIC-STROKE; HEART-DISEASE; INFLAMMATION; COPD; EPIDEMIOLOGY; HYPERTENSION; PREVALENCE; PREDICTORS; INITIATION	Background Reduced low forced expiratory volume in 1 second (FEV1) is reportedly associated with an increased risk of atrial fibrillation (AF). Extant reports do not provide separate estimates for never smokers or for blacks, who incongruously have lower AF incidence than whites. Methods and Results We examined 15 004 middle-aged blacks and whites enrolled in the Atherosclerosis Risk in Communiti…	[Li, Jingjing; Loehr, Laura R.; McNeill, Ann Marie; Poole, Charles; Heiss, Gerardo] Univ N Carolina, Chapel Hill, NC USA; [Agarwal, Sunil K.] Johns Hopkins Univ, Baltimore, MD 21287 USA; [Alonso, Alvaro] Univ Minnesota, Minneapolis, MN USA; [Blecker, Saul] NYU, Med Ctr, New York, NY 10016 USA; [Chamberlain, Alanna M.] Mayo Clin, Rochester, MN USA; [London, Stephanie J.] NIEHS, NIH, Dept Hlth & Hu…		Agarwal, SK (通讯作者)，Johns Hopkins Univ, 2020 E Monument St,Room B-321, Baltimore, MD 21287 USA.	sunilagarwal@jhu.edu	London, Stephanie/C-3734-2019; Soliman, Elsayed/AAD-7135-2020; Alonso, Alvaro/A-4917-2010	London, Stephanie/0000-0003-4911-5290; Soliman, Elsayed/0000-0001-5632-8150; Alonso, Alvaro/0000-0002-2225-8323; Loehr, Laura/0000-0002-9054-1825; Chamberlain, Alanna/0000-0003-1888-9584	National Heart, Lung, and Blood Institute (NHLBI) [N01-HC-55015, N01-HC-55016, N01-HC-55018, N01-HC-55019, N01-HC-55020, N01-HC-55021, N01-HC-55022]; NHLBI [T32-HL-007779, IRC1HL099452-01]; American Heart Association [09SDG2280087]; National Institutes of Health/NHLBI [T32HL007024]; AGENCY FOR HEALTHCARE RESEARCH AND QUALITY [K08HS023683] Funding Source: NIH RePORTER; DIVISION OF EPIDEMIOLOGY AND…	National Heart, Lung, and Blood Institute (NHLBI)(United States Department of Health & Human ServicesNational Institutes of Health (NIH) - USANIH National Heart Lung & Blood Institute (NHLBI)); NHLBI(United States Department of Health & Human ServicesNational Institutes of Health (NIH) - USANIH National Heart Lung & Blood Institute (NHLBI)); American Heart Association(American Heart Association);…	This research was sponsored by National Heart, Lung, and Blood Institute (NHLBI) contracts N01-HC-55015, -55016, -55018, -55019, -55020, -55021, and -55022. Dr Chamberlain was supported by NHLBI grant T32-HL-007779. Additional funding for this study was provided by grants 09SDG2280087 from the American Heart Association and IRC1HL099452-01 from the NHLBI. Dr Agarwal is supported by a National Ins…	Agarwal SK, 2012, EUR J HEART FAIL, V14, P414, DOI 10.1093/eurjhf/hfs016; Alonso A, 2012, INT J CARDIOL, V155, P217, DOI 10.1016/j.ijcard.2010.09.051; Alonso A, 2011, CIRCULATION, V123, P2946, DOI 10.1161/CIRCULATIONAHA.111.020982; Alonso A, 2009, AM HEART J, V158, P111, DOI 10.1016/j.ahj.2009.05.010; [Anonymous], 1979, AM REV RESPIR DIS, V119, P831; [Anonymous], 1987, ATHER RISK COMM STUD; Avile…	45	77	80	0	1	LIPPINCOTT WILLIAMS & WILKINS	PHILADELPHIA	TWO COMMERCE SQ, 2001 MARKET ST, PHILADELPHIA, PA 19103 USA	0009-7322	1524-4539		CIRCULATION	Circulation	MAR 4	2014	129	9
J	Greenwald, BD; Cifu, DX; Marwitz, JH; Enders, LJ; Brown, AW; Englander, JS; Zafonte, RD				Greenwald, BD; Cifu, DX; Marwitz, JH; Enders, LJ; Brown, AW; Englander, JS; Zafonte, RD			Factors associated with balance deficits on admission to rehabilitation after traumatic brain injury: A multicenter analysis	JOURNAL OF HEAD TRAUMA REHABILITATION			English	Article						activities of daily living; adult; ambulation; balance; brain injuries; equilibrium; Glasgow Coma Score; human; medical complication; rehabilitation	ACUTE STROKE; HEAD-INJURY; INPATIENT REHABILITATION; BODY SWAY; LENGTH; STAY; OUTCOMES; PERFORMANCE; PREDICTORS; DISABILITY	Objective: To evaluate how demographics, measures of injury severity, and acute care complications relate to sitting and standing balance in patients with traumatic brain injury (TBI). Design: Multicenter analysis of consecutive admissions to designated TBI Model Systems of Care (TBIMS). Setting: Ten National Institute for Disability and Rehabilitation Research TBI Model System centers for coordi…	Univ Med & Dent New Jersey, New Jersey Med Sch, Dept Phys Med & Rehabil, Newark, NJ 07103 USA; Virginia Commonwealth Univ, Dept Phys Med & Rehabil, Richmond, VA USA; Mayo Clin, Dept Phys Med & Rehabil, Rochester, MN USA; Santa Clara Valley Med Ctr, Dept Phys Med & Rehabil, San Jose, CA 95128 USA; Univ Pittsburgh, Dept Phys Med & Rehabil, Pittsburgh, PA USA		Greenwald, BD (通讯作者)，Univ Med & Dent New Jersey, New Jersey Med Sch, Dept Phys Med & Rehabil, 150 Bergen St,UH B261, Newark, NJ 07103 USA.			Cifu, David/0000-0003-1600-9387; Brown, Allen W./0000-0001-7228-3351				ALEXANDRE A, 1983, J NEUROSURG, V59, P751, DOI 10.3171/jns.1983.59.5.0751; BERG K, 1995, SCAND J REHABIL MED, V27, P27; BERG K, 1989, Physiotherapy Canada, V41, P304; BERG KO, 1992, ARCH PHYS MED REHAB, V73, P1073; Bohannon RW, 1997, INT J REHABIL RES, V20, P107, DOI 10.1097/00004356-199703000-00011; BOHANNON RW, 1995, ARCH PHYS MED REHAB, V76, P994, DOI 10.1016/S0003-9993(95)81035-8; Brosseau L,…	41	41	42	1	4	ASPEN PUBL INC	GAITHERSBURG	200 ORCHARD RIDGE DR, STE 200, GAITHERSBURG, MD 20878 USA	0885-9701			J HEAD TRAUMA REHAB	J. Head Trauma Rehabil.	JUN	2001	16	3
J	Yende, S; Linde-Zwirble, W; Mayr, F; Weissfeld, LA; Reis, S; Angus, DC				Yende, Sachin; Linde-Zwirble, Walter; Mayr, Florian; Weissfeld, Lisa A.; Reis, Steven; Angus, Derek C.			Risk of Cardiovascular Events in Survivors of Severe Sepsis	AMERICAN JOURNAL OF RESPIRATORY AND CRITICAL CARE MEDICINE			English	Article						sepsis; severe sepsis; cardiovascular disease; mortality	INFLAMMATORY MARKERS; MYOCARDIAL-INFARCTION; ACUTE INFECTION; UNITED-STATES; PNEUMONIA; MORTALITY; EPIDEMIOLOGY; POPULATION; STROKE; HEALTH	Rationale: The risk of cardiovascular events after severe sepsis is not known, and these events may explain increased long-term mortality in survivors of severe sepsis. Objectives: To determine whether survivors of severe sepsis hospitalization have high long-term risk of cardiovascular events. We examined whether higher risk is due to severe sepsis hospitalization or poor prehospitalization heal…	[Yende, Sachin; Angus, Derek C.] Univ Pittsburgh, Clin Res Invest & Syst Modeling Acute Illness Lab, Pittsburgh, PA 15261 USA; [Yende, Sachin; Angus, Derek C.] Univ Pittsburgh, Dept Crit Care Med, Pittsburgh, PA 15261 USA; [Linde-Zwirble, Walter] ZD Associates, Perkasie, PA USA; [Mayr, Florian] Univ Pittsburgh, Dept Gen Internal Med, Pittsburgh, PA 15261 USA; [Weissfeld, Lisa A.] Univ Pittsburgh,…		Yende, S (通讯作者)，Univ Pittsburgh, 606D Scaife Hall,3550 Terrace St, Pittsburgh, PA 15261 USA.	yendes@upmc.edu	Reis, Steven E/J-3957-2014; Angus, Derek C/E-9671-2012	Reis, Steven/0000-0001-8023-0102	National Institutes of Health [K23GM083215, R01GM097471]; NATIONAL CENTER FOR ADVANCING TRANSLATIONAL SCIENCES [UL1TR000005] Funding Source: NIH RePORTER; NATIONAL HEART, LUNG, AND BLOOD INSTITUTE [T32HL007820] Funding Source: NIH RePORTER; NATIONAL INSTITUTE OF GENERAL MEDICAL SCIENCES [R01GM097471, K23GM083215] Funding Source: NIH RePORTER	National Institutes of Health(United States Department of Health & Human ServicesNational Institutes of Health (NIH) - USA); NATIONAL CENTER FOR ADVANCING TRANSLATIONAL SCIENCES(United States Department of Health & Human ServicesNational Institutes of Health (NIH) - USANIH National Center for Advancing Translational Sciences (NCATS)); NATIONAL HEART, LUNG, AND BLOOD INSTITUTE(United States Depart…	Supported in part by National Institutes of Health grants K23GM083215 and R01GM097471.	Adhikari NKJ, 2010, LANCET, V376, P1339, DOI 10.1016/S0140-6736(10)60446-1; Alberti C, 2002, INTENS CARE MED, V28, P108, DOI 10.1007/s00134-001-1143-z; Ali T, 2007, J AM SOC NEPHROL, V18, P1292, DOI 10.1681/ASN.2006070756; Allison PD, 2002, SOCIOL METHODOL, V32, P247, DOI 10.1111/1467-9531.00117; Angus D C, 2001, Crit Care Med, V29, P1303, DOI 10.1097/00003246-200107000-00002; Birman-Deych E, 200…	37	94	97	0	14	AMER THORACIC SOC	NEW YORK	25 BROADWAY, 18 FL, NEW YORK, NY 10004 USA	1073-449X	1535-4970		AM J RESP CRIT CARE	Am. J. Respir. Crit. Care Med.	MAY 1	2014	189	9
J	Merkow, RP; Bilimoria, KY; McCarter, MD; Bentrem, DJ				Merkow, Ryan P.; Bilimoria, Karl Y.; McCarter, Martin D.; Bentrem, David J.			Effect of Body Mass Index on Short-Term Outcomes after Colectomy for Cancer	JOURNAL OF THE AMERICAN COLLEGE OF SURGEONS			English	Article							RISK-FACTORS; COLORECTAL SURGERY; OBESITY; MORTALITY; MORBIDITY; QUALITY; OVERWEIGHT; IMPACT; NSQIP	BACKGROUND: Obesity is associated with an increased risk of postoperative complications after colectomy for cancer, but it is unclear which specific complications occur more frequently in obese patients. Our objective was to assess the association of body mass index (BMI) on short-term outcomes after colectomy For cancer. STUDY DESIGN: Using the American College of Surgeons National Surgical Qual…	[Bilimoria, Karl Y.] Northwestern Univ, Dept Surg, Feinberg Sch Med, Chicago, IL 60611 USA; [Merkow, Ryan P.; McCarter, Martin D.] Univ Colorado, Dept Surg, Denver Sch Med, Aurora, CO USA		Bilimoria, KY (通讯作者)，Northwestern Univ, Dept Surg, Feinberg Sch Med, 251 E Huron St,Galter 3-150, Chicago, IL 60611 USA.				American Cancer Society; Illinois Division, Inc	American Cancer Society(American Cancer Society); Illinois Division, Inc(American Cancer Society)	Supported in part by a grant from the American Cancer Society, Illinois Division, Inc, to Dr Bentrem.	Alves A, 2005, ARCH SURG-CHICAGO, V140, P278, DOI 10.1001/archsurg.140.3.278; [Anonymous], ACS NSQIP PARTICIPAN; Benoist S, 2000, AM J SURG, V179, P275, DOI 10.1016/S0002-9610(00)00337-8; BILIMORIA KY, 2008, J GASTROINTEST 0124; Braga M, 2005, ANN SURG, V242, P890, DOI 10.1097/01.sla.0000189573.23744.59; Calle EE, 2003, NEW ENGL J MED, V348, P1625, DOI 10.1056/NEJMoa021423; *CPT 2006, 2005, CURR …	31	154	162	0	4	ELSEVIER SCIENCE INC	NEW YORK	STE 800, 230 PARK AVE, NEW YORK, NY 10169 USA	1072-7515	1879-1190		J AM COLL SURGEONS	J. Am. Coll. Surg.	JAN	2009	208	1
J	Mulvey, CL; Brant, JA; Bur, AM; Chen, JB; Fischer, JP; Cannady, SB; Newman, JG				Mulvey, Carolyn L.; Brant, Jason A.; Bur, Andres M.; Chen, Jinbo; Fischer, John P.; Cannady, Steven B.; Newman, Jason G.			Complications Associated with Mortality after Head and Neck Surgery: An Analysis of the NSQIP Database	OTOLARYNGOLOGY-HEAD AND NECK SURGERY			English	Article						complications; head and neck; mortality; National Surgical Quality Improvement Program	QUALITY IMPROVEMENT PROGRAM; SHORT-TERM OUTCOMES; ORAL-CAVITY CANCER; POSTOPERATIVE COMPLICATIONS; VENOUS THROMBOEMBOLISM; PULMONARY-EMBOLISM; RISK-FACTORS; OTOLARYNGOLOGY-HEAD; CARE; READMISSION	Objective. To determine which complications, as defined by the American College of Surgeons National Surgical Quality Improvement Program (NSQIP) database, correlate with 30day mortality in surgery for malignancies of the head and neck. Study Design. Retrospective review of prospectively collected national database. Setting. NSQIP. Subjects and Methods. NSQIP data from 2005 to 2014 were queried f…	[Mulvey, Carolyn L.; Brant, Jason A.; Bur, Andres M.; Cannady, Steven B.; Newman, Jason G.] Univ Penn, Dept Otorhinolaryngol Head & Neck Surg, 3400 Spruce St,5 Silverstein Pavil, Philadelphia, PA 19104 USA; [Chen, Jinbo] Univ Penn, Sch Med, Dept Biostat & Epidemiol, 3400 Spruce St,5 Silverstein Pavil, Philadelphia, PA 19104 USA; [Fischer, John P.] Univ Penn, Div Plast & Reconstruct Surg, 3400 Spr…		Mulvey, CL (通讯作者)，Univ Penn, Dept Otorhinolaryngol Head & Neck Surg, 3400 Spruce St,5 Silverstein Pavil, Philadelphia, PA 19104 USA.	Carolyn.mulvey@uphs.upenn.edu	Bur, Andres Martin/S-9202-2019; Newman, Jason G/ABE-9183-2021	Newman, Jason G/0000-0002-4700-360X; Brant, Jason/0000-0002-3492-0679; Bur, Andres/0000-0001-6879-6453; Jenks, Carolyn/0000-0001-7166-2966				Awad MI, 2015, JAMA OTOLARYNGOL, V141, P960, DOI 10.1001/jamaoto.2015.2200; Awad MI, 2015, HEAD NECK-J SCI SPEC, V37, P851, DOI 10.1002/hed.23682; Bhattacharyya N, 2001, ARCH OTOLARYNGOL, V127, P127, DOI 10.1001/archotol.127.2.127; Bilimoria KY, 2013, J AM COLL SURGEONS, V217; Birkmeyer JD, 2004, J AM COLL SURGEONS, V198, P626, DOI 10.1016/j.jamcollsurg.2003.11.017; Bur AM, 2016, JAMA OTOLARYNGOL…	29	9	9	0	3	SAGE PUBLICATIONS LTD	LONDON	1 OLIVERS YARD, 55 CITY ROAD, LONDON EC1Y 1SP, ENGLAND	0194-5998	1097-6817		OTOLARYNG HEAD NECK	Otolaryngol. Head Neck Surg.	MAR	2017	156	3
J	Mamic, P; Heidenreich, PA; Hedlin, H; Tennakoon, L; Staudenmayer, KL				Mamic, Petra; Heidenreich, Paul A.; Hedlin, Haley; Tennakoon, Lakshika; Staudenmayer, Kristan L.			Hospitalized Patients with Heart Failure and Common Bacterial Infections: A Nationwide Analysis of Concomitant Clostridium Difficile Infection Rates and In-Hospital Mortality	JOURNAL OF CARDIAC FAILURE			English	Article						Heart failure; Clostridium difficile; hospitalization; outcomes	LENGTH-OF-STAY; UNITED-STATES; PERFORMANCE-MEASURES; ADMINISTRATIVE DATA; PROSPECTIVE COHORT; DISEASE; DIARRHEA; ENDOTOXIN; OUTCOMES; STROKE	Background: Patients with heart failure (HF) are frequently hospitalized with common bacterial infections. It is unknown whether they experience concomitant Clostridium difficile infection (CDI) more frequently than patients without HF, and whether CDI affects their mortality. Methods: We used 2012 National Inpatient Sample data to determine the rate of CDI and associated in hospital mortality fo…	[Mamic, Petra; Heidenreich, Paul A.; Hedlin, Haley; Tennakoon, Lakshika; Staudenmayer, Kristan L.] Stanford Univ, Dept Med, Sch Med, Stanford, CA 94305 USA; [Heidenreich, Paul A.] VA Palo Alto Hlth Care Syst, Palo Alto, CA USA; [Heidenreich, Paul A.] Stanford Cardiovasc Inst, Stanford, CA USA		Mamic, P (通讯作者)，Stanford Univ, Sch Med, Med Residency Program, 300 Pasteur Dr,L154, Stanford, CA 94305 USA.	pmamic1@gmail.com	Heidenreich, Paul/AAU-6864-2021	Heidenreich, Paul/0000-0001-7730-8490; Hedlin, Haley/0000-0002-0757-7959	Spectrum, Clinical and Translational Science Award (CTSA) program - National Center for Advancing Translational Sciences at the National Institutes of Health (NIH) [UL1 TR001085]; NIH/NIA [1K08AG04442801A1]	Spectrum, Clinical and Translational Science Award (CTSA) program - National Center for Advancing Translational Sciences at the National Institutes of Health (NIH); NIH/NIA(United States Department of Health & Human ServicesNational Institutes of Health (NIH) - USANIH National Institute on Aging (NIA))	Haley Hedlin is supported by Spectrum, which is part of the Clinical and Translational Science Award (CTSA) program, funded by the National Center for Advancing Translational Sciences (Grant: UL1 TR001085) at the National Institutes of Health (NIH). Kristan L. Staudenmayer is supported by NIH/NIA 1K08AG04442801A1. Contents are solely the responsibility of the authors and do not represent the offi…	Anker SD, 1997, AM J CARDIOL, V79, P1426, DOI 10.1016/S0002-9149(97)00159-8; Arutyunov GP, 2008, INT J CARDIOL, V125, P240, DOI 10.1016/j.ijcard.2007.11.103; Bartsch SM, 2012, EUR J CLIN MICROBIOL, V31, P3163, DOI 10.1007/s10096-012-1681-z; Birman-Deych E, 2005, MED CARE, V43, P480, DOI 10.1097/01.mlr.0000160417.39497.a9; Blecker S, 2013, J AM COLL CARDIOL, V61, P1259, DOI 10.1016/j.jacc.2012.12.…	41	20	22	0	1	CHURCHILL LIVINGSTONE INC MEDICAL PUBLISHERS	PHILADELPHIA	CURTIS CENTER, INDEPENDENCE SQUARE WEST, PHILADELPHIA, PA 19106-3399 USA	1071-9164	1532-8414		J CARD FAIL	J. Card. Fail.	NOV	2016	22	11
J	Petoumenos, K; Worm, S; Reiss, P; de Wit, S; Monforte, AD; Sabin, C; Friis-Moller, N; Weber, R; Mercie, P; Pradier, C; El-Sadr, W; Kirk, O; Lundgren, J; Law, MG				Petoumenos, K.; Worm, S.; Reiss, P.; de Wit, S.; Monforte, A. d'Arminio; Sabin, C.; Friis-Moller, N.; Weber, R.; Mercie, P.; Pradier, C.; El-Sadr, W.; Kirk, O.; Lundgren, J.; Law, M. G.		D A D Study Grp	Rates of cardiovascular disease following smoking cessation in patients with HIV infection: results from the D:A:D study	HIV MEDICINE			English	Article						cardiovascular disease; cohort study; HIV infection; myocardial infarction; smoking cessation	ACTIVE ANTIRETROVIRAL THERAPY; CO3 AQUITAINE COHORT; CIGARETTE-SMOKING; MYOCARDIAL-INFARCTION; BACTERIAL PNEUMONIA; NEGATIVE VETERANS; TOBACCO SMOKING; DATA-COLLECTION; RISK-FACTORS; MORTALITY	Objectives The aim of the study was to estimate the rates of cardiovascular disease (CVD) events after stopping smoking in patients with HIV infection. Methods Patients who reported smoking status and no previous CVD prior to enrolment in the Data Collection on Adverse Events of Anti-HIV Drugs (D: A: D) study were included in this study. Smoking status is collected at each visit as current smoker…	[Petoumenos, K.; Law, M. G.] Univ New S Wales, Natl Ctr HIV Epidemiol & Clin Res, AHOD, Sydney, NSW 2034, Australia; [Worm, S.; Friis-Moller, N.; Kirk, O.; Lundgren, J.] Univ Copenhagen, Copenhagen HIV Programme CHIP, Copenhagen, Denmark; [Reiss, P.] Univ Amsterdam, Acad Med Ctr, ATHENA, HIV Monitoring Fdn, NL-1105 AZ Amsterdam, Netherlands; [de Wit, S.] CHU St Pierre Hosp, Brussels, Belgium; [Mo…		Petoumenos, K (通讯作者)，Univ New S Wales, Natl Ctr HIV Epidemiol & Clin Res, AHOD, 45 Beach St, Sydney, NSW 2034, Australia.	kpetoumenos@nchecr.unsw.edu.au	Worm, Steven D/I-3575-2012; Sabin, Caroline/C-2464-2008; VALLET, Yannick/F-9979-2011; Pradier, Christian/AAE-9669-2022; Weber, Rainer/D-5175-2012; kirk, ole/ABB-4746-2021; Torres, Ferran/D-1296-2011; Lundgren, Jens/AAE-6876-2019	Worm, Steven D/0000-0002-3865-4996; Sabin, Caroline/0000-0001-5173-2760; Torres, Ferran/0000-0002-7355-7913; Lundgren, Jens/0000-0001-8901-7850; Law, Matthew/0000-0002-3540-8837; Friis-Moller, Nina/0000-0002-7449-7393	Oversight Committee; European Agency; Food and Drug Administration; Bristol-Myers Squibb; Gilead Sciences; GlaxoSmithKline; Merck; Pfizer; Hoffman-LaRoche; Health Insurance Fund Council, Amstelveen, the Netherlands [CURE/97-46486]; Agence Nationale de Recherches sur le SIDA (Action Coordonnee Cohortes) [7]; Foundation for AIDS Research (amfAR); US National Institutes of Health's National Institut…	Oversight Committee; European Agency; Food and Drug Administration(United States Department of Health & Human Services); Bristol-Myers Squibb(Bristol-Myers Squibb); Gilead Sciences(Gilead Sciences); GlaxoSmithKline(GlaxoSmithKline); Merck(Merck & Company); Pfizer(Pfizer); Hoffman-LaRoche; Health Insurance Fund Council, Amstelveen, the Netherlands(Netherlands Government); Agence Nationale de Reche…	The work was supported by the Oversight Committee for The Evaluation of Metabolic Complications of HAART, a collaborative committee with representation from academic institutions, the European Agency for the valuation of Medicinal Products, the Food and Drug Administration, the patient community, and all pharmaceutical companies with licensed anti-HIV drugs in the US market: Abbott, Boehringer In…	Benard A, 2007, AIDS PATIENT CARE ST, V21, P458, DOI 10.1089/apc.2006.0142; Benard A, 2010, PLOS ONE, V5, DOI 10.1371/journal.pone.0008896; Bonnet F, 2004, CANCER-AM CANCER SOC, V101, P317, DOI 10.1002/cncr.20354; Burns DN, 1996, J ACQ IMMUN DEF SYND, V13, P374, DOI 10.1097/00042560-199612010-00012; CAIAFFA WT, 1994, AM J RESP CRIT CARE, V150, P1493, DOI 10.1164/ajrccm.150.6.7952605; Clifford GM,…	31	128	130	0	10	WILEY-BLACKWELL	HOBOKEN	111 RIVER ST, HOBOKEN 07030-5774, NJ USA	1464-2662	1468-1293		HIV MED	HIV Med.	AUG	2011	12	7
J	Kim, HJ; Zuckerman, SL; Cerpa, M; Yeom, JS; Lehman, RA; Lenke, LG				Kim, Ho-Joong; Zuckerman, Scott L.; Cerpa, Meghan; Yeom, Jin S.; Lehman, Ronald A., Jr.; Lenke, Lawrence G.			Incidence and Risk Factors for Complications and Mortality After Vertebroplasty or Kyphoplasty in the Osteoporotic Vertebral Compression Fracture-Analysis of 1,932 Cases From the American College of Surgeons National Surgical Quality Improvement	GLOBAL SPINE JOURNAL			English	Article; Early Access						vertebroplasty; kyphoplasty; American College of Surgeons National Surgical Quality Improvement Program (ACS-NSQIP); short-term complication; mortality	BALLOON KYPHOPLASTY; RANDOMIZED-TRIAL; PROGRAM; EPIDEMIOLOGY; METAANALYSIS; MANAGEMENT; MORBIDITY; OUTCOMES; TRENDS; NSQIP	Study Design: Retrospective cohort. Objective: The purpose was to investigate the incidence of and risk factors for complications associated with vertebroplasty (VP) or kyphoplasty (KP) for osteoporotic vertebral compression fracture (OVCF) using the American College of Surgeons National Surgical Quality Improvement Program (ACS-NSQIP) database. Methods: A cohort of patients undergoing VP/KP was …	[Kim, Ho-Joong; Yeom, Jin S.] Seoul Natl Univ, Coll Med, Dept Orthoped Surg, Seongnam, South Korea; [Kim, Ho-Joong; Yeom, Jin S.] Seoul Natl Univ, Bundang Hosp, Seongnam, South Korea; [Kim, Ho-Joong; Yeom, Jin S.] Spine Ctr, Seongnam, South Korea; [Kim, Ho-Joong; Zuckerman, Scott L.; Cerpa, Meghan; Lehman, Ronald A., Jr.; Lenke, Lawrence G.] Columbia Univ, Spine Hosp, New York Presbyterian Allen …		Lenke, LG (通讯作者)，Columbia Univ, Spine Hosp, New York Presbyterian Allen Hosp, Div Spinal Surg,Dept Orthoped Surg, 5141 Broadway,3 Field West, New York, NY 10032 USA.	ll2989@cumc.columbia.edu		Zuckerman, Scott/0000-0003-2951-2942				Basques BA, 2014, SPINE, V39, P497, DOI 10.1097/BRS.0000000000000184; Buchbinder R, 2009, NEW ENGL J MED, V361, P557, DOI 10.1056/NEJMoa0900429; Choi SH, 2020, ASIAN SPINE J, V14, P220, DOI [10.31616/asj.2019.0051, 10.31616/a42019.0051]; Davenport DL, 2009, AM J MED QUAL, V24, P395, DOI 10.1177/1062860609339936; Eck JC, 2008, SPINE J, V8, P488, DOI 10.1016/j.spinee.2007.04.004; Goz V, 2011, SPINE…	36	1	2	1	2	SAGE PUBLICATIONS LTD	LONDON	1 OLIVERS YARD, 55 CITY ROAD, LONDON EC1Y 1SP, ENGLAND	2192-5682	2192-5690		GLOB SPINE J	Glob. Spine J.
J	Young-Xu, YN; Smith, J; Mahmud, SM; Van Aalst, R; Thommes, EW; Neupane, N; Lee, JKH; Chit, A				Young-Xu, Yinong; Smith, Jeremy; Mahmud, Salaheddin M.; Van Aalst, Robertus; Thommes, Edward W.; Neupane, Nabin; Lee, Jason K. H.; Chit, Ayman			Laboratory-confirmed influenza infection and acute myocardial infarction among United States senior Veterans	PLOS ONE			English	Article							MORTALITY BENEFITS; ELDERLY-PEOPLE; VACCINATION; RISK; PNEUMONIA; DISEASE; STROKE	Background Previous studies established an association between laboratory-confirmed influenza infection (LCI) and hospitalization for acute myocardial infarction (AMI) but not causality. We aimed to explore the underlying mechanisms by adding biological mediators to an established study design used by earlier studies. Methods With data on biomarkers, we used a self-controlled case-series design t…	[Young-Xu, Yinong; Smith, Jeremy; Neupane, Nabin] Vet Affairs Med Ctr, Clin Epidemiol Program, White River Jct, VT 05009 USA; [Mahmud, Salaheddin M.] Univ Manitoba, Coll Med, Dept Community Hlth Sci, Winnipeg, MB, Canada; [Van Aalst, Robertus] Univ Groningen, Fac Med Sci, Groningen, Netherlands; [Van Aalst, Robertus; Thommes, Edward W.; Chit, Ayman] Sanofi Pasteur, Swiftwater, PA USA; [Thommes, E…		Young-Xu, YN (通讯作者)，Vet Affairs Med Ctr, Clin Epidemiol Program, White River Jct, VT 05009 USA.	Yinong.Young-Xu@va.gov		van Aalst, Robertus/0000-0003-3025-7811	Sanofi Pasteur [1037291-7]	Sanofi Pasteur	This work was supported by an unrestricted research grant (CRADA#1037291-7) from Sanofi Pasteur. The funder provided support in the form of salaries for authors RVA, EWT, JKL, and AC, but did not have any additional role in the study design, data collection and analysis, decision to publish, or preparation of the manuscript. The specific roles of these authors are articulated in the `author contr…	BARON RM, 1986, J PERS SOC PSYCHOL, V51, P1173, DOI 10.1037/0022-3514.51.6.1173; Centers for Disease Control and Prevention (CDC), 2003, MMWR Morb Mortal Wkly Rep, V52, P837; Corrales-Medina VF, 2009, MEDICINE, V88, P154, DOI 10.1097/MD.0b013e3181a692f0; D'Agostino RB, 2008, CIRCULATION, V117, P743, DOI 10.1161/CIRCULATIONAHA.107.699579; Eurosurveillance Editorial Team, 2020, EUROSURVEILLANCE, V2…	26	1	1	0	0	PUBLIC LIBRARY SCIENCE	SAN FRANCISCO	1160 BATTERY STREET, STE 100, SAN FRANCISCO, CA 94111 USA	1932-6203			PLOS ONE	PLoS One	DEC 11	2020	15	12
J	Tolppanen, AM; Taipale, H; Koponen, M; Lavikainen, P; Tanskanen, A; Tiihonen, J; Hartikainen, S				Tolppanen, Anna-Maija; Taipale, Heidi; Koponen, Marjaana; Lavikainen, Piia; Tanskanen, Antti; Tiihonen, Jari; Hartikainen, Sirpa			Cohort profile: the Finnish Medication and Alzheimer's disease (MEDALZ) study	BMJ OPEN			English	Article							HOSPITAL DISCHARGE REGISTER; HEALTH-CARE COSTS; DRUG-USE; HIP FRACTURE; VALIDITY; DIAGNOSES; MORTALITY; COUNTRIES; FINLAND; QUALITY	Purpose: The aim of the Medicine use and Alzheimer's disease (MEDALZ) study is to investigate the changes in medication and healthcare service use among persons with Alzheimer's disease (AD) and to evaluate the safety and effectiveness of medications in this group. This is important, because the number of persons with AD is rapidly growing and even though they are a particularly vulnerable patien…	[Tolppanen, Anna-Maija; Taipale, Heidi; Koponen, Marjaana; Lavikainen, Piia; Hartikainen, Sirpa] Univ Eastern Finland, Sch Pharm, Kuopio, Finland; [Tolppanen, Anna-Maija] Univ Eastern Finland, Res Ctr Comparat Effectiveness & Patient Safety, Kuopio, Finland; [Taipale, Heidi; Koponen, Marjaana; Lavikainen, Piia; Hartikainen, Sirpa] Univ Eastern Finland, Sch Pharm, Kuopio Res Ctr Geriatr Care, Kuop…		Tolppanen, AM (通讯作者)，Univ Eastern Finland, Sch Pharm, Kuopio, Finland.; Tolppanen, AM (通讯作者)，Univ Eastern Finland, Res Ctr Comparat Effectiveness & Patient Safety, Kuopio, Finland.	anna-maija.tolppanen@uef.fi	Tiihonen, Jari/G-3078-2012	Tiihonen, Jari/0000-0002-0400-6798; Taipale, Heidi/0000-0002-3281-934X; Lavikainen, Piia/0000-0003-3560-8860				Alzheimer's Association, 2016, Alzheimers Dement, V12, P459; American Psychiatric Association, 1980, DIAGN STAT MAN MENT; [Anonymous], 2012, GUIDELINES ATC CLASS; [Anonymous], 2010, FINN CURR CAR REC ME; Baker NL, 2011, AGE AGEING, V40, P49, DOI 10.1093/ageing/afq146; Cusack Barry J, 2004, Am J Geriatr Pharmacother, V2, P274, DOI 10.1016/j.amjopharm.2004.12.005; Furu K, 2010, BASIC CLIN PHARMACOL…	37	60	60	0	7	BMJ PUBLISHING GROUP	LONDON	BRITISH MED ASSOC HOUSE, TAVISTOCK SQUARE, LONDON WC1H 9JR, ENGLAND	2044-6055			BMJ OPEN	BMJ Open		2016	6	7
J	Gamble, JHP; Herring, N; Ginks, MR; Rajappan, K; Bashir, Y; Betts, TR				Gamble, James H. P.; Herring, Neil; Ginks, Matthew R.; Rajappan, Kim; Bashir, Yaver; Betts, Tim R.			Endocardial left ventricular pacing across the interventricular septum for cardiac resynchronization therapy: Clinical results of a pilot study	HEART RHYTHM			English	Article						Cardiac resynchronization therapy; Heart failure; Left ventricular endocardial pacing; Left ventricular pacing site; Pacing lead	HEART-FAILURE; LEADS; CRT; STIMULATION; ASSOCIATION	BACKGROUND Cardiac resynchronization therapy (CRT) is an effective treatment for selected patients with heart failure, but it can be limited by the inability to place the left ventricular (LV) lead via the coronary sinus. OBJECTIVE The purpose of this study was to develop an alternative approach, placing the LV lead endocardially via an interventricular septal puncture, and to assess the feasibil…	[Gamble, James H. P.; Herring, Neil; Ginks, Matthew R.; Rajappan, Kim; Bashir, Yaver; Betts, Tim R.] Oxford Univ Hosp NHS Fdn Trust, John Radcliffe Hosp, Oxford Heart Ctr, Oxford OX3 9DU, England		Gamble, JHP (通讯作者)，Oxford Univ Hosp NHS Fdn Trust, John Radcliffe Hosp, Oxford Heart Ctr, Oxford OX3 9DU, England.	drjgamble1@jhpg.net		Betts, Timothy/0000-0001-9063-9905; Herring, Neil/0000-0001-8453-6133	Charity Heart Research UK; UK National Institute of Health Research, Oxford Biomedical Research Centre; British Heart Foundation Centre of Research Excellence Oxford; St. Jude Medical Ltd.; St. Jude Medical Ltd; Boston Scientific Ltd; Medtronic Ltd; Oxford Biomedical Research Centre; British Heart Foundation [FS/15/8/31155] Funding Source: researchfish	Charity Heart Research UK; UK National Institute of Health Research, Oxford Biomedical Research Centre; British Heart Foundation Centre of Research Excellence Oxford; St. Jude Medical Ltd.; St. Jude Medical Ltd; Boston Scientific Ltd(Boston Scientific); Medtronic Ltd(Medtronic); Oxford Biomedical Research Centre; British Heart Foundation(British Heart Foundation)	The Charity Heart Research UK supported this study with a research grant. The study was additionally supported by the UK National Institute of Health Research, Oxford Biomedical Research Centre. Dr. Herring is a BHF Intermediate Fellow and acknowledges support from the British Heart Foundation Centre of Research Excellence Oxford. Dr. Gamble has received research fellowship funding from St. Jude …	Ailawadi G, 2010, HEART RHYTHM, V7, P619, DOI 10.1016/j.hrthm.2010.01.014; Auricchio A, 2014, EUROPACE, V16, P681, DOI 10.1093/europace/eut435; Betts TR, 2014, CIRC-ARRHYTHMIA ELEC, V7, P17, DOI 10.1161/CIRCEP.113.001110; Birnie DH, 2013, NEW ENGL J MED, V368, P2084, DOI 10.1056/NEJMoa1302946; Bordachar P, 2012, AM J PHYSIOL-HEART C, V303, pH207, DOI 10.1152/ajpheart.01117.2011; Bordachar P, 2010…	27	8	9	0	2	ELSEVIER SCIENCE INC	NEW YORK	STE 800, 230 PARK AVE, NEW YORK, NY 10169 USA	1547-5271	1556-3871		HEART RHYTHM	Heart Rhythm	JUL	2018	15	7
J	Al-Ebrahim, F; Khan, KJ; Alhazzani, W; Alnemer, A; Alzahrani, A; Marshall, J; Armstrong, D				Al-Ebrahim, Fahad; Khan, Khurram J.; Alhazzani, Waleed; Alnemer, Ahmed; Alzahrani, Abdullah; Marshall, John; Armstrong, David			Safety of esophagogastroduodenoscopy within 30 days of myocardial infarction: A retrospective cohort study from a Canadian tertiary centre	CANADIAN JOURNAL OF GASTROENTEROLOGY			English	Article						Acute myocardial infarction; Complication; Gastrointestinal endoscopy; Safety	UNIVERSITY TEACHING HOSPITALS; ACUTE CORONARY SYNDROMES; UPPER-GASTROINTESTINAL HEMORRHAGE; ENDOSCOPY; EFFICACY; PREDICTORS; REFLEXES; 6-YEAR; ARTERY; TRIAL	BACKGROUND: Patients who experience myocardial infarction (MI) are at risk of gastrointestinal (GI) bleeding complications. Endoscopic evaluation may lead to cardiopulmonary complications. Guidelines and studies regarding the safety of endoscopy in this population are limited. OBJECTIVE: To evaluate the safety of endoscopy in a retrospective cohort of post-MI patients at a Canadian tertiary centr…	[Al-Ebrahim, Fahad; Khan, Khurram J.; Alhazzani, Waleed; Alnemer, Ahmed; Alzahrani, Abdullah; Marshall, John; Armstrong, David] McMaster Univ, St Josephs Healthcare, Hamilton, ON L8N 4A6, Canada		Khan, KJ (通讯作者)，McMaster Univ, St Josephs Healthcare, Room H424,50 Charlton Ave E, Hamilton, ON L8N 4A6, Canada.	khankj@mcmaster.ca		Marshall, John/0000-0002-0523-9032; Armstrong, David/0000-0003-2487-1479				Al-Mallah M, 2007, J THROMB THROMBOLYS, V23, P51, DOI 10.1007/s11239-006-9005-8; Barkun AN, 2010, ANN INTERN MED, V152, P101, DOI 10.7326/0003-4819-152-2-201001190-00009; Blatchford O, 2000, LANCET, V356, P1318, DOI 10.1016/S0140-6736(00)02816-6; CAPPELL MS, 1993, AM J GASTROENTEROL, V88, P344; Cappell MS, 1996, AM J GASTROENTEROL, V91, P1599; CAPPELL MS, 1994, DIGEST DIS SCI, V39, P473, DOI 10.1…	22	8	9	0	4	PULSUS GROUP INC	OAKVILLE	2902 S SHERIDAN WAY, OAKVILLE, ONTARIO L6J 7L6, CANADA	0835-7900			CAN J GASTROENTEROL	Can. J. Gastroenterol.	MAR	2012	26	3
J	Rangasamy, V; Xu, XL; Susheela, AT; Subramaniam, B				Rangasamy, Valluvan; Xu, Xinling; Susheela, Ammu Thampi; Subramaniam, Balachundhar			Comparison of Glycemic Variability Indices: Blood Glucose, Risk Index, and Coefficient of Variation in Predicting Adverse Outcomes for Patients Undergoing Cardiac Surgery	JOURNAL OF CARDIOTHORACIC AND VASCULAR ANESTHESIA			English	Article						glycemic variability; cardiac surgeries; adverse outcomes; coefficient of variation; Blood Glucose Risk Index	CORONARY-ARTERY-BYPASS; MORTALITY; HYPERGLYCEMIA; MANAGEMENT	Objectives: Fluctuations in blood glucose (glycemic variability) increase the risk of adverse outcomes. No universally accepted tool for glycemic variability exists during the perioperative period. The authors compared 2 measures of glycemic variability-(1) coefficient of variation (CV) and (2) the Blood Glucose Risk Index (BGRI)-in predicting adverse outcomes after cardiac surgery. Design: Prosp…	[Rangasamy, Valluvan; Xu, Xinling; Susheela, Ammu Thampi; Subramaniam, Balachundhar] Harvard Med Sch, Ctr Anesthesia Res Excellence, Beth Israel Deaconess Med Ctr, Dept Anesthesia Crit Care & Pain Med, Boston, MA 02115 USA		Subramaniam, B (通讯作者)，Beth Israel Deaconess Med Ctr, One Deaconess Rd,CC 650, Boston, MA 02215 USA.	bsubrama@bidmc.harvard.edu	Rangasamy, Valluvan/O-2028-2018	Rangasamy, Valluvan/0000-0001-7705-5796				[Anonymous], 1997, DIABETES, V46, P271, DOI 10.2337/diab.46.2.271; Bardia A, 2017, ANESTH ANALG, V124, P16, DOI 10.1213/ANE.0000000000001715; Bergenstal Richard M, 2013, J Diabetes Sci Technol, V7, P562; Ceriello A, 2008, DIABETES, V57, P1349, DOI 10.2337/db08-0063; Chuah LL, 2013, NUTR HOSP, V28, P47, DOI 10.3305/nh.2013.28.sup2.6713; Doenst T, 2005, J THORAC CARDIOV SUR, V130, P1144, DOI 10.101…	36	3	4	2	3	W B SAUNDERS CO-ELSEVIER INC	PHILADELPHIA	1600 JOHN F KENNEDY BOULEVARD, STE 1800, PHILADELPHIA, PA 19103-2899 USA	1053-0770	1532-8422		J CARDIOTHOR VASC AN	J. Cardiothorac. Vasc. Anesth.	JUL	2020	34	7
J	Hata, M; Hata, H; Sezai, A; Yoshitake, I; Wakui, S; Shiono, M				Hata, Mitsumasa; Hata, Hiroaki; Sezai, Akira; Yoshitake, Isamu; Wakui, Shinji; Shiono, Motomi			Optimal treatment strategy for type A acute aortic dissection with intramural hematoma	JOURNAL OF THORACIC AND CARDIOVASCULAR SURGERY			English	Article							THERAPEUTIC IMPLICATIONS; CLINICAL-FEATURES; ASCENDING AORTA; OUTCOMES; OCTOGENARIANS; MANAGEMENT	Objective: The management strategy for type A acute aortic dissection (AAD) with intramural hematoma (IMH) remains controversial. The aim of this study was to compare the outcomes of emergency surgery and medical treatment for patients with acute type A IMH. Methods: One hundred seventy-one patients with acute type A IMH, whose average age was 69.4 years (range, 39-90 years) were divided into 3 g…	[Hata, Mitsumasa; Hata, Hiroaki; Sezai, Akira; Yoshitake, Isamu; Wakui, Shinji; Shiono, Motomi] Nihon Univ, Dept Cardiovasc Surg, Sch Med, Tokyo 1738610, Japan		Hata, M (通讯作者)，Nihon Univ, Dept Cardiovasc Surg, Sch Med, Itabashi Ku, 30-1 Ooyaguchi Kamimachi, Tokyo 1738610, Japan.	hata.mitsumasa@nihon-u.ac.jp						Coady Michael A., 1999, Cardiology Clinics, V17, P637, DOI 10.1016/S0733-8651(05)70106-5; Evangelista A, 2004, EUR HEART J, V25, P81, DOI 10.1016/j.ehj.2003.10.011; Harris KM, 1997, J THORAC CARDIOV SUR, V114, P619, DOI 10.1016/S0022-5223(97)70052-7; Hata M, 2010, ANN THORAC SURG, V89, P1860, DOI 10.1016/j.athoracsur.2010.01.050; Hata Mitsumasa, 2004, Ann Thorac Cardiovasc Surg, V10, P101; Kaji S…	16	32	33	0	2	MOSBY-ELSEVIER	NEW YORK	360 PARK AVENUE SOUTH, NEW YORK, NY 10010-1710 USA	0022-5223	1097-685X		J THORAC CARDIOV SUR	J. Thorac. Cardiovasc. Surg.	JAN	2014	147	1
J	He, XW; Liu, WJ; Li, ZX; Liu, XT; Wang, T; Ding, C; Zeng, HS				He, Xingwei; Liu, Wanjun; Li, Zhuxi; Liu, Xintian; Wang, Tao; Ding, Cheng; Zeng, Hesong			Hybrid Approach to Management of Complex Aortic Arch Pathologies: A Single-Center Experience in China	ANNALS OF VASCULAR SURGERY			English	Article							REPAIR; DISSECTION; OUTCOMES	Background: The purpose of this study is to summarize a single-center experience and midterm outcomes of a combined supra-aortic debranching and thoracic endovascular aortic repair (TEVAR) for hybrid operation on patients with complex aortic arch disease. Methods: From 2012 to 2015, 43 consecutive patients (37 male and 6 females) who underwent a hybrid operation for complex aortic arch disease we…	[He, Xingwei; Liu, Wanjun; Li, Zhuxi; Liu, Xintian; Wang, Tao; Ding, Cheng; Zeng, Hesong] Huazhong Univ Sci & Technol, Dept Cardiol, Tongji Hosp, Tongji Med Coll, Wuhan 430030, Peoples R China		Zeng, HS (通讯作者)，Huazhong Univ Sci & Technol, Dept Cardiol, Tongji Hosp, Tongji Med Coll, Wuhan 430030, Peoples R China.	zenghesong@163.com						Antoniou GA, 2010, EUR J VASC ENDOVASC, V39, P683, DOI 10.1016/j.ejvs.2010.02.002; Bunger CM, 2013, J VASC SURG, V58, P1490, DOI 10.1016/j.jvs.2013.05.091; Cao P, 2012, J THORAC CARDIOV SUR, V144, P1286, DOI 10.1016/j.jtcvs.2012.06.013; Chikwe J, 2013, ANN THORAC SURG, V95, P1563, DOI 10.1016/j.athoracsur.2013.02.039; Cochennec F, 2013, J VASC SURG, V57, P1560, DOI 10.1016/j.jvs.2012.11.081; Czer…	20	11	12	0	5	ELSEVIER SCIENCE INC	NEW YORK	STE 800, 230 PARK AVE, NEW YORK, NY 10169 USA	0890-5096	1615-5947		ANN VASC SURG	Ann. Vasc. Surg.	FEB	2016	31
J	Kaiser, HA; Ben Abdallah, A; Lin, N; Tellor, BR; Helwani, M; Smith, JR; Moon, MR; Avidan, MS				Kaiser, Heiko A.; Ben Abdallah, Arbi; Lin, Nan; Tellor, Bethany R.; Helwani, Mohammad; Smith, Jennifer R.; Moon, Marc R.; Avidan, Michael S.			Contaminated Heparin and Outcomes after Cardiac Surgery: A Retrospective Propensity-Matched Cohort Study	PLOS ONE			English	Article							ANGIOTENSIN; EVENTS	Background: During 2007 and 2008 it is likely that millions of patients in the US received heparin contaminated (CH) with oversulfated chondroitin sulfate, which was associated with anaphylactoid reactions. We tested the hypothesis that CH was associated with serious morbidity, mortality, intensive care unit (ICU) stay and heparin-induced thrombocytopenia following adult cardiac surgery. Methods …	[Kaiser, Heiko A.; Ben Abdallah, Arbi; Helwani, Mohammad; Avidan, Michael S.] Washington Univ, St Louis Sch Med, Dept Anesthesiol, St Louis, MO 63130 USA; [Lin, Nan] Washington Univ, St Louis Sch Med, Dept Math, St Louis, MO USA; [Tellor, Bethany R.; Smith, Jennifer R.] Barnes Jewish Hosp, Dept Pharm, St Louis, MO 63110 USA; [Moon, Marc R.] Washington Univ, St Louis Sch Med, Dept Cardiothorac Sur…		Kaiser, HA (通讯作者)，Washington Univ, St Louis Sch Med, Dept Anesthesiol, St Louis, MO 63130 USA.	heikokaiser@me.com	Kaiser, Heiko/AAB-1198-2021	Kaiser, Heiko/0000-0002-6082-9510; Pennington, Bethany/0000-0003-1571-6434; Avidan, Michael/0000-0001-6248-044X				Adiguzel C, 2009, CLIN APPL THROMB-HEM, V15, P145, DOI 10.1177/1076029609332802; Arepally GM, 2006, NEW ENGL J MED, V355, P809, DOI 10.1056/NEJMcp052967; Austin PC, 2008, STAT MED, V27, P2037, DOI 10.1002/sim.3150; Austin PC, 2011, PHARM STAT, V10, P150, DOI 10.1002/pst.433; Bas M, 2007, ALLERGY, V62, P842, DOI 10.1111/j.1398-9995.2007.01427.x; Blossom DB, 2008, NEW ENGL J MED, V359, P2674, DOI 1…	24	0	0	0	3	PUBLIC LIBRARY SCIENCE	SAN FRANCISCO	1160 BATTERY STREET, STE 100, SAN FRANCISCO, CA 94111 USA	1932-6203			PLOS ONE	PLoS One	AUG 27	2014	9	8
J	Liu, XP; Chen, FY; Chu, JM; Bao, YH				Liu Xiaoping; Chen Feiyu; Chu Jiamei; Bao Yehua			Effects of nape acupuncture combined with swallowing rehabilitation on dysphagia in pseudobulbar palsy	JOURNAL OF TRADITIONAL CHINESE MEDICINE			English	Article						Deglutition disorders; Pseudobulbar palsy; Quality of life; Age of onset; Nape acupuncture; Rehabilitative swallowing training	PNEUMONIA; DIAGNOSIS; STROKE	OBJECTIVE: To evaluate the therapeutic effects of nape acupuncture combined with rehabilitative swallowing training for dysphagia caused by pseudobulbar palsy, and to compare it with rehabilitative swallowing training alone, and to observe the improvement in quality of life after the therapy. METHODS: One hundred patients were randomly divided into two groups: the rehabilitative swallowing traini…	[Liu Xiaoping; Chen Feiyu; Chu Jiamei; Bao Yehua] Hangzhou Hosp Tradit Chinese Med, Dept Acupuncture Moxibust & Rehabil, Hangzhou 310007, Zhejiang, Peoples R China		Chu, JM; Bao, YH (通讯作者)，Hangzhou Hosp Tradit Chinese Med, Dept Acupuncture Moxibust & Rehabil, Hangzhou 310007, Zhejiang, Peoples R China.	chujiamei73@163.com; 13336101400@163.com			Zhejiang province administration of Traditional Chinese Medicine [2014ZA094]	Zhejiang province administration of Traditional Chinese Medicine	Supported by Zhejiang province administration of Traditional Chinese Medicine funded Project: Effects of nape acupuncture on dysphagia in pseudobulbar palsy in different stages (Project No: 2014ZA094)	Chen W, 2006, QIQIHAER YI XUE YUAN, V27, P467; Cheng JC, 2015, CLIN STUDY ANTERIOR; Doggett DL, 2001, DYSPHAGIA, V16, P279, DOI 10.1007/s00455-001-0087-3; Du J, 2006, INTEGRATED CHINESE W; Ellul J., 1996, CEREBROVASC DIS, V6, P152; Gao WB, 2009, SHANGHAI ZHENJIU ZAZ, V28, P18; Hoffmann S, 2012, STROKE, V43, P2617, DOI 10.1161/STROKEAHA.112.653055; Jiao SS, 1979, SYMPTOMATOLOGY DIS N, P240; Jin HP…	20	2	3	0	14	JOURNAL TRADITIONAL CHINESE MED	BEIJING	16 NANXIAOJIE, DONGZHIMEN NEI, BEIJING, 100700, PEOPLES R CHINA	0255-2922	1577-7014		J TRADIT CHIN MED	J. Tradit. Chin. Med.	FEB	2018	38	1
J	Grandhi, R; Newman, WC; Zhang, XR; Harrison, G; Moran, C; Okonkwo, DO; Ducruet, AF				Grandhi, Ramesh; Newman, W. Christopher; Zhang, Xiaoran; Harrison, Gillian; Moran, Colleen; Okonkwo, David O.; Ducruet, Andrew F.			Administration of 4-Factor Prothrombin Complex Concentrate as an Antidote for Intracranial Bleeding in Patients Taking Direct Factor Xa Inhibitors	WORLD NEUROSURGERY			English	Article						Anticoagulation reversal; Intracranial hemorrhage; Prothrombin complex concentrates; Trauma	ORAL ANTICOAGULANTS; DOUBLE-BLIND; APIXABAN; RIVAROXABAN; ENOXAPARIN; THROMBOPROPHYLAXIS; MANAGEMENT; REVERSAL; DABIGATRAN; PLASMA	OBJECTIVE: Direct factor Xa inhibitors rivaroxaban and apixaban are efficacious alternatives to warfarin and confer a lower risk of spontaneous intracranial hemorrhage (ICH); however, they lack a validated reversal strategy. We evaluated the efficacy and safety of 4-factor prothrombin complex concentrate (PCC) administration on rivaroxaban- and apixaban-mediated coagulopathy in patients with trau…	[Grandhi, Ramesh] Univ Texas Hlth Sci Ctr San Antonio, Dept Neurosurg, San Antonio, TX 78229 USA; [Newman, W. Christopher; Okonkwo, David O.; Ducruet, Andrew F.] Univ Pittsburgh, Dept Neurol Surg, Med Ctr, Pittsburgh, PA 15260 USA; [Moran, Colleen] Univ Pittsburgh, Dept Anesthesiol, Med Ctr, Pittsburgh, PA USA; [Moran, Colleen] Univ Pittsburgh, Dept Crit Care Med, Med Ctr, Pittsburgh, PA USA; [Zh…		Grandhi, R (通讯作者)，Univ Texas Hlth Sci Ctr San Antonio, Dept Neurosurg, San Antonio, TX 78229 USA.	grandhi@uthscsa.edu						Agnelli G, 2013, NEW ENGL J MED, V369, P799, DOI 10.1056/NEJMoa1302507; Agnelli G, 2013, NEW ENGL J MED, V368, P699, DOI 10.1056/NEJMoa1207541; Bauersachs R, 2010, NEW ENGL J MED, V363, P2499, DOI 10.1056/NEJMoa1007903; Buller HR, 2012, NEW ENGL J MED, V366, P1287, DOI 10.1056/NEJMoa1113572; Eerenberg ES, 2011, CIRCULATION, V124, P1573, DOI 10.1161/CIRCULATIONAHA.111.029017; Eriksson BI, 2008, NE…	28	66	66	0	6	ELSEVIER SCIENCE INC	NEW YORK	STE 800, 230 PARK AVE, NEW YORK, NY 10169 USA	1878-8750	1878-8769		WORLD NEUROSURG	World Neurosurg.	DEC	2015	84	6
J	Brunner-La Rocca, RH; Peden, CJ; Soong, J; Holman, PA; Bogdanovskaya, M; Barclay, L				Brunner-La Rocca, Hans-Peter; Peden, Carol J.; Soong, John; Holman, Per Arne; Bogdanovskaya, Maria; Barclay, Lorna			Reasons for readmission after hospital discharge in patients with chronic diseases-Information from an international dataset	PLOS ONE			English	Article							30-DAY READMISSION; HEART-FAILURE; RISK; PREDICTORS; REHOSPITALIZATION; PREVENTABILITY; SURGERY; ASTHMA; TRENDS	Background Chronic diseases are increasingly prevalent in Western countries. Once hospitalised, the chance for another hospitalisation increases sharply with large impact on well-being of patients and costs. The pattern of readmissions is very complex, but poorly understood for multiple chronic diseases. Methods This cohort study of administrative discharge data between 2009-2014 from 21 tertiary…	[Brunner-La Rocca, Hans-Peter] Maastricht Univ, Med Ctr, Dept Cardiol, Maastricht, Netherlands; [Peden, Carol J.] Keck Med USC, Ctr Hlth Syst Innovat, Los Angeles, CA USA; [Soong, John] Imperial Coll London, Chelsea & Westminster Hosp NHS Fdn Trust, NIHR CLAHRC Northwest London Team, London, England; [Holman, Per Arne] Lovisenberg Diaconal Hosp, Dept Patients Safety & Res, Oslo, Norway; [Bogdanov…		Brunner-La Rocca, RH (通讯作者)，Maastricht Univ, Med Ctr, Dept Cardiol, Maastricht, Netherlands.	hp.brunnerlarocca@mumc.nl	Soong, John Tshon Yit/I-2008-2018	Soong, John Tshon Yit/0000-0003-4235-8505; Brunner-La Rocca, Hans-Peter/0000-0002-4356-8566				Ali AM, 2017, JAMA SURG, V152, DOI 10.1001/jamasurg.2017.3949; [Anonymous], 2011, CMAJ, V183, pE509; Arora S, 2017, AM J CARDIOL, V119, P760, DOI 10.1016/j.amjcard.2016.11.022; Auerbach AD, 2016, JAMA INTERN MED, V176, P484, DOI 10.1001/jamainternmed.2015.7863; Axon RN, 2016, POPUL HEALTH MANAG, V19, P4, DOI 10.1089/pop.2014.0182; Bottle A, 2013, HEALTH SERV RES, V48, P2081, DOI 10.1111/1475-6773…	43	15	15	0	2	PUBLIC LIBRARY SCIENCE	SAN FRANCISCO	1160 BATTERY STREET, STE 100, SAN FRANCISCO, CA 94111 USA	1932-6203			PLOS ONE	PLoS One	JUN 30	2020	15	6
J	Estabrooks, CA; Midodzi, WK; Cummings, GG; Ricker, KL; Giovannetti, P				Estabrooks, CA; Midodzi, WK; Cummings, GG; Ricker, KL; Giovannetti, P			The impact of hospital nursing characteristics on 30-day mortality	NURSING RESEARCH			English	Article						nurse staffing; hierarchical models; patient outcomes	INTENSIVE-CARE; NURSES; OUTCOMES; QUALITY; RELIABILITY; MORBIDITY; SURGERY; FAILURE; WORK	Background: Evidence indicates that hospital nursing characteristics such as staffing contribute to patient outcomes. Less attention has been given to other hospital nursing characteristics central to optimal professional practice, namely nurse education and skill mix, continuity of care, and quality of the work environment. Objective: To assess the relative effects and importance of nurse educat…	Univ Alberta, Fac Nursing, Knowledge Utilizat Studies Program, Edmonton, AB T6G 2G3, Canada; Univ Alberta, Ctr Knowledge Transfer, Edmonton, AB T6G 2G3, Canada; Univ Alberta, Dept Publ Hlth Sci, Edmonton, AB T6G 2G3, Canada; Univ Alberta, Ctr Res Appl Measurement & Evaluat, Dept Educ Psychol, Edmonton, AB T6G 2G3, Canada		Estabrooks, CA (通讯作者)，Univ Alberta, Fac Nursing, Knowledge Utilizat Studies Program, 3rd Floor Clin Sci Bldg, Edmonton, AB T6G 2G3, Canada.	carole.estabrooks@ualberta.ca	Cummings, Greta G/B-4121-2009; Estabrooks, Carole A/A-3423-2009	Cummings, Greta G/0000-0002-0668-6176; Estabrooks, Carole A/0000-0002-4753-6510	NATIONAL INSTITUTE OF NURSING RESEARCH [R01NR004513] Funding Source: NIH RePORTER; NINR NIH HHS [R01 NRO4513] Funding Source: Medline	NATIONAL INSTITUTE OF NURSING RESEARCH(United States Department of Health & Human ServicesNational Institutes of Health (NIH) - USANIH National Institute of Nursing Research (NINR)); NINR NIH HHS(United States Department of Health & Human ServicesNational Institutes of Health (NIH) - USANIH National Institute of Nursing Research (NINR))		Aiken LH, 2003, JAMA-J AM MED ASSOC, V290, P1617, DOI 10.1001/jama.290.12.1617; Aiken LH, 2002, JAMA-J AM MED ASSOC, V288, P1987, DOI 10.1001/jama.288.16.1987; Aiken LH, 2000, NURS RES, V49, P146, DOI 10.1097/00006199-200005000-00006; Blegen MA, 2001, J NURS ADMIN, V31, P33, DOI 10.1097/00005110-200101000-00007; Bliese P.D., 2000, MULTILEVEL THEORY RE, P349; Blythe J, 2001, J NURS SCHOLARSHIP, V3…	44	302	307	0	33	LIPPINCOTT WILLIAMS & WILKINS	PHILADELPHIA	TWO COMMERCE SQ, 2001 MARKET ST, PHILADELPHIA, PA 19103 USA	0029-6562	1538-9847		NURS RES	Nurs. Res.	MAR-APR	2005	54	2
J	Sirikarn, P; Pattanittum, P; Tiamkao, S				Sirikarn, Prapassara; Pattanittum, Porjai; Tiamkao, Somsak			One- to 10-year Status Epilepticus Mortality (SEM) score after 30 days of hospital discharge: development and validation using competing risks analysis	BMC NEUROLOGY			English	Article						Status epilepticus; Score; Predictive model; Long-term; Mortality	CLINICAL SCORE; PROGNOSIS; STESS; MODEL	Background Status epilepticus (SE) is an emergency neurological disorder that affects quality of life and is associated with high mortality risk. Three scores have been developed to predict the risk of in-hospital death, but these scores are poor discrimination of mortality after discharge. This study aimed to develop and validate a simple risk score for long-term mortality in SE patients. Method…	[Sirikarn, Prapassara; Pattanittum, Porjai] Khon Kaen Univ, Fac Publ Hlth, Dept Epidemiol & Biostat, Khon Kaen, Thailand; [Sirikarn, Prapassara; Tiamkao, Somsak] Khon Kaen Univ, Integrated Epilepsy Res Grp, Khon Kaen, Thailand; [Tiamkao, Somsak] Khon Kaen Univ, Fac Med, Dept Med, Div Neurol, Khon Kaen, Thailand		Tiamkao, S (通讯作者)，Khon Kaen Univ, Integrated Epilepsy Res Grp, Khon Kaen, Thailand.	somtia@kku.ac.th	Pattanittum, Porjai/N-1480-2016; Sirikarn, Prapassara/ABC-9280-2021		Integrated Epilepsy Research Group, Khon Kaen University, Khon Kaen, Thailand	Integrated Epilepsy Research Group, Khon Kaen University, Khon Kaen, Thailand	This study was financially supported by the Integrated Epilepsy Research Group, Khon Kaen University, Khon Kaen, Thailand.	Aukland P, 2016, BMC NEUROL, V16, DOI 10.1186/s12883-016-0730-0; Austin PC, 2016, STAT MED, V35, P4056, DOI 10.1002/sim.6994; Austin PC, 2016, CIRCULATION, V133, P601, DOI 10.1161/CIRCULATIONAHA.115.017719; Blanche P, 2019, BIOSTATISTICS, V20, P347, DOI 10.1093/biostatistics/kxy006; Blanche P, 2013, STAT MED, V32, P5381, DOI 10.1002/sim.5958; Fine JP, 1999, J AM STAT ASSOC, V94, P496, DOI 10.2307…	26	1	1	0	4	BMC	LONDON	CAMPUS, 4 CRINAN ST, LONDON N1 9XW, ENGLAND		1471-2377		BMC NEUROL	BMC Neurol.	DEC 1	2019	19	1
J	van der Boon, RMA; Nuis, RJ; Benitez, LM; Van Mieghem, NM; Perez, S; Cruz, L; van Geuns, RJ; Serruys, PW; van Domburg, RT; Dager, AE; de Jaegere, PPT				van der Boon, Robert M. A.; Nuis, Rutger-Jan; Benitez, Luis M.; Van Mieghem, Nicolas M.; Perez, Sergio; Cruz, Lidsa; van Geuns, Robert-Jan; Serruys, Patrick W.; van Domburg, Ron T.; Dager, Antonio E.; de Jaegere, Peter P. T.			Frequency, Determinants and Prognostic Implications of Infectious Complications After Transcatheter Aortic Valve Implantation	AMERICAN JOURNAL OF CARDIOLOGY			English	Article							ACADEMIC RESEARCH CONSORTIUM; CORE VALVE; REPLACEMENT; STENOSIS; OUTCOMES; COLONIZATION; ENDOCARDITIS; METAANALYSIS; DEFINITIONS; PREDICTORS	In-hospital infection (IHI) after transcatheter aortic valve implantation (TAVI) has received little attention, although it may have a significant effect on outcomes and costs because of prolonged hospital stay. Therefore, the aim of this study was to determine the incidence, type, predictors, and prognostic effects of 1111 after TAVI. This study included 298 consecutive patients from 2 centers w…	[van der Boon, Robert M. A.; Nuis, Rutger-Jan; Van Mieghem, Nicolas M.; van Geuns, Robert-Jan; Serruys, Patrick W.; van Domburg, Ron T.; de Jaegere, Peter P. T.] Erasmus MC, Thoraxctr, Dept Cardiol, Rotterdam, Netherlands; [van Domburg, Ron T.] Erasmus MC, Thoraxctr, Dept Clin Epidemiol & Biostat, Rotterdam, Netherlands; [Benitez, Luis M.; Perez, Sergio; Cruz, Lidsa; Dager, Antonio E.] Angiografi…		de Jaegere, PPT (通讯作者)，Erasmus MC, Thoraxctr, Dept Cardiol, Rotterdam, Netherlands.	p.dejaegere@erasmusmc.nl	van der Boon, Robert/AAT-8359-2021; van Geuns, Robert/AAR-6386-2021; van Geuns, Robert-Jan M/N-7976-2017	van Geuns, Robert-Jan M/0000-0003-2943-5932				Aitkenhead AR, 2005, BRIT J ANAESTH, V95, P95, DOI 10.1093/bja/aei132; Buehlmann M, 2010, INFECT CONT HOSP EP, V31, P427, DOI 10.1086/651309; Castiglioni A, 2012, INTERACT CARDIOV TH, V15, P553, DOI 10.1093/icvts/ivs230; Comoglio C, 2009, J THORAC CARDIOV SUR, V138, P1025, DOI 10.1016/j.jtcvs.2008.11.005; Cribier A, 2002, CIRCULATION, V106, P3006, DOI 10.1161/01.CIR.0000047200.36165.B8; Dager AE,…	30	22	22	0	11	EXCERPTA MEDICA INC-ELSEVIER SCIENCE INC	BRIDGEWATER	685 ROUTE 202-206 STE 3, BRIDGEWATER, NJ 08807 USA	0002-9149	1879-1913		AM J CARDIOL	Am. J. Cardiol.	JUL 1	2013	112	1
J	Mongardon, N; Perbet, S; Lemiale, V; Dumas, F; Poupet, H; Charpentier, J; Pene, F; Chiche, JD; Mira, JP; Cariou, A				Mongardon, Nicolas; Perbet, Sebastien; Lemiale, Virginie; Dumas, Florence; Poupet, Helene; Charpentier, Julien; Pene, Frederic; Chiche, Jean-Daniel; Mira, Jean-Paul; Cariou, Alain			Infectious complications in out-of-hospital cardiac arrest patients in the therapeutic hypothermia era	CRITICAL CARE MEDICINE			English	Article						out-of-hospital cardiac arrest; therapeutic hypothermia; infection; epidemiology; outcome	INTERNATIONAL LIAISON COMMITTEE; EUROPEAN-RESUSCITATION-COUNCIL; PROMISING TREATMENT MODALITY; AMERICAN-HEART-ASSOCIATION; INTENSIVE-CARE-UNIT; CARDIOPULMONARY-RESUSCITATION; MODERATE HYPOTHERMIA; STROKE FOUNDATION; TASK-FORCE; SURVIVORS	Objectives: Infectious complications are frequently reported in critically ill patients, especially after cardiac arrest. Recent and widespread use of therapeutic hypothermia has raised concerns about increased septic complications, but no specific reappraisal has been performed. We investigated the infectious complications in cardiac arrest survivors and assessed their impact on morbidity and lo…	[Mongardon, Nicolas; Perbet, Sebastien; Lemiale, Virginie; Charpentier, Julien; Pene, Frederic; Chiche, Jean-Daniel; Mira, Jean-Paul; Cariou, Alain] Cochin Hosp, AP HP, Med Intens Care Unit, Paris, France; [Poupet, Helene] Cochin Hosp, AP HP, Dept Bacteriol, Paris, France; [Dumas, Florence] Hop Hotel Dieu, AP HP, Emergency Dept, Paris, France; [Mongardon, Nicolas; Perbet, Sebastien; Lemiale, Virg…		Mongardon, N (通讯作者)，Cochin Hosp, AP HP, Med Intens Care Unit, Paris, France.	alain.cariou@cch.aphp.fr	poupet, helene/P-4360-2017; Chiche, Jean-Daniel/P-5220-2017	Chiche, Jean-Daniel/0000-0002-6433-6254; Pene, Frederic/0000-0003-3639-3849; Mongardon, Nicolas/0000-0003-2756-4052				Adrie C, 2002, CIRCULATION, V106, P562, DOI 10.1161/01.CIR.0000023891.80661.AD; Arrich J, 2007, CRIT CARE MED, V35, P1041, DOI 10.1097/01.CCM.0000259383.48324.35; Bernard SA, 2002, NEW ENGL J MED, V346, P557, DOI 10.1056/NEJMoa003289; BJORK RJ, 1982, ARCH INTERN MED, V142, P500, DOI 10.1001/archinte.142.3.500; Bronchard G, 2004, ANESTHESIOLOGY, V100, P234, DOI 10.1097/00000542-200402000-00009; Ca…	38	129	132	1	13	LIPPINCOTT WILLIAMS & WILKINS	PHILADELPHIA	TWO COMMERCE SQ, 2001 MARKET ST, PHILADELPHIA, PA 19103 USA	0090-3493	1530-0293		CRIT CARE MED	Crit. Care Med.	JUN	2011	39	6
J	Blumentals, WA; Arreglado, A; Napalkov, P; Toovey, S				Blumentals, William A.; Arreglado, Anna; Napalkov, Pavel; Toovey, Stephen			Rheumatoid arthritis and the incidence of influenza and influenza-related complications: a retrospective cohort study	BMC MUSCULOSKELETAL DISORDERS			English	Article							SEPTIC ARTHRITIS; INFECTIONS; ETANERCEPT; INFLIXIMAB; MORTALITY; DISEASES; RISK	Background: Patients with rheumatoid arthritis (RA) are known to be at increased risk of infection, particularly if they are taking drugs with immunomodulatory effects. There is a need for more information on the risk of influenza in patients with RA. Methods: A retrospective cohort study was carried out using data gathered from a large US commercial health insurance database (Thomson Reuters Med…	[Toovey, Stephen] Royal Free & Univ Coll Med Sch, London WC1E 6BT, England; [Blumentals, William A.; Arreglado, Anna] Hoffmann La Roche Inc, Nutley, NJ 07110 USA; [Napalkov, Pavel] Genentech Inc, San Francisco, CA 94080 USA		Toovey, S (通讯作者)，Royal Free & Univ Coll Med Sch, London WC1E 6BT, England.	malaria@sunrise.ch	Toovey, Stephen/AAG-3253-2020					Atzeni F, 2008, CLIN EXP RHEUMATOL, V26, pS67; Baghai M, 2001, MAYO CLIN PROC, V76, P653; BAUM J, 1971, ARTHRITIS RHEUM, V14, P135, DOI 10.1002/art.1780140119; Centers for Disease Control and Prevention, 2010, ARTHR INFL UPD 2010; Centers for Disease Control and Prevention (CDC), 2009, CLASS DIS FUNCT DIS; Cutolo M, 2008, AUTOIMMUN REV, V8, P153, DOI 10.1016/j.autrev.2008.07.010; *DEP HLTH, 2009,…	26	96	101	1	2	BIOMED CENTRAL LTD	LONDON	236 GRAYS INN RD, FLOOR 6, LONDON WC1X 8HL, ENGLAND	1471-2474			BMC MUSCULOSKEL DIS	BMC Musculoskelet. Disord.	AUG 27	2012	13
J	Iannuzzi, M; De Sio, A; De Robertis, E; Piazza, O; Servillo, G; Tufano, R				Iannuzzi, M.; De Sio, A.; De Robertis, E.; Piazza, O.; Servillo, G.; Tufano, R.			Different patterns of lung recruitment maneuvers in primary acute respiratory distress syndrome: effects on oxygenation and central hemodynamics	MINERVA ANESTESIOLOGICA			English	Article						Respiratory distress syndrome, adult; Pneumonia; Respiration, artificial	END-EXPIRATORY PRESSURE; 3 EXPERIMENTAL-MODELS; ALVEOLAR RECRUITMENT; MECHANICAL VENTILATION; CARDIOPULMONARY BYPASS; CARDIAC-SURGERY; GAS-EXCHANGE; INJURY; PULMONARY; VOLUME	Background. The aim of this study was to test if different recruitment maneuver (RM) patterns, that achieve the same maximum pressure for the same length of time in humans, have a similar efficacy on alveolar recruitment, intrathoracic vascular pressures and flows, and on cardiac function and ventricular filling. Methods. Forty patients were randomly allocated to undergo different RM patterns: su…	[Iannuzzi, M.; De Robertis, E.; Piazza, O.; Servillo, G.; Tufano, R.] Federico II Univ Hosp, Intens Care Unit, Dept Anesthesia & Resuscitat, I-80131 Naples, Italy; [De Sio, A.] Santa Maria delle Grazie Hosp, Dept Anesthesia & Resuscitat, Pozzuoli Local Hlth Unit NA2, Naples, Italy		Iannuzzi, M (通讯作者)，Federico II Univ Hosp, Intens Care Unit, Dept Anesthesia & Resuscitat, Via Sergio Pansini 5,Bldg 8, I-80131 Naples, Italy.	micheleiannuzzi@libero.it	Piazza, Ornella/G-5339-2012; Piazza, Ornella/Q-2716-2019; Servillo, Giuseppe/M-9132-2016	Piazza, Ornella/0000-0002-0316-5930; Piazza, Ornella/0000-0002-0316-5930; Servillo, Giuseppe/0000-0002-4618-3434				[Anonymous], 2000, N ENGL J MED, V342, P1301; Bein T, 2002, INTENS CARE MED, V28, P554, DOI 10.1007/s00134-002-1273-y; Brimioulle S, 2002, CRIT CARE MED, V30, P874, DOI 10.1097/00003246-200204000-00027; BRINKER JA, 1980, CIRCULATION, V61, P626, DOI 10.1161/01.CIR.61.3.626; Celebi S, 2007, ANESTH ANALG, V104, P384, DOI 10.1213/01.ane.0000252967.33414.44; Claesson J, 2003, INTENS CARE MED, V29, P13…	46	27	28	1	5	EDIZIONI MINERVA MEDICA	TURIN	CORSO BRAMANTE 83-85 INT JOURNALS DEPT., 10126 TURIN, ITALY	0375-9393			MINERVA ANESTESIOL	Minerva Anestesiol.	SEP	2010	76	9
J	Kondoh, H; Satoh, H; Daimon, T; Tauchi, Y; Yamamoto, J; Abe, K; Matsuda, H				Kondoh, Haruhiko; Satoh, Hisashi; Daimon, Takashi; Tauchi, Yuuya; Yamamoto, Jumpei; Abe, Kazuo; Matsuda, Hikaru			Outcomes of limited proximal aortic replacement for type A aortic dissection in octogenarians	JOURNAL OF THORACIC AND CARDIOVASCULAR SURGERY			English	Article						aortic dissection; octogenarian; proximal aortic replacement	TOTAL ARCH REPLACEMENT; SURGICAL-TREATMENT; EXPERIENCE; REPAIR; DEATH	Objective: The number of older patients with acute aortic dissection type A (AAD [A]) is increasing as the population ages. We evaluated clinical outcomes for octogenarians with AAD (A) treated surgically at our hospital. Whenever possible, we limited the replacement site of the ascending aorta to the supracoronary and hemiarch. Methods: Of 436 patients with AAD (A) seen in our hospital emergency…	[Kondoh, Haruhiko; Satoh, Hisashi; Tauchi, Yuuya; Yamamoto, Jumpei; Matsuda, Hikaru] Higashi Takarazuka Satoh Hosp, Dept Cardiovasc Surg, 2-1 Nagao Cho, Takarazuka, Hyogo 6650873, Japan; [Abe, Kazuo] Higashi Takarazuka Satoh Hosp, Dept Anesthesiol, Nagao Cho, Takarazuka, Hyogo, Japan; [Daimon, Takashi] Hyogo Coll Med, Dept Biostat, Mukogawa Cho, Nishinomiya, Hyogo, Japan		Kondoh, H (通讯作者)，Higashi Takarazuka Satoh Hosp, Dept Cardiovasc Surg, 2-1 Nagao Cho, Takarazuka, Hyogo 6650873, Japan.	haruhk@wa3.so-net.ne.jp		Kondoh, Haruhiko/0000-0003-2855-2950				Ahmad AE, 2015, ANN THORAC SURG, V99, P547, DOI 10.1016/j.athoracsur.2014.08.020; ANDO M, 1994, ANN THORAC SURG, V57, P669, DOI 10.1016/0003-4975(94)90565-7; [Anonymous], 2013, WORLD POP AG 2013; Caus T, 2002, EUR J CARDIO-THORAC, V22, P211, DOI 10.1016/S1010-7940(02)00275-0; Chavanon Olivier, 2007, Interact Cardiovasc Thorac Surg, V6, P43; Erbel R, 2014, EUR HEART J, V35, P2873, DOI 10.1093/eurh…	21	15	19	0	2	MOSBY-ELSEVIER	NEW YORK	360 PARK AVENUE SOUTH, NEW YORK, NY 10010-1710 USA	0022-5223	1097-685X		J THORAC CARDIOV SUR	J. Thorac. Cardiovasc. Surg.	AUG	2016	152	2
J	Wang, L; Baser, O; Wells, P; Peacock, WF; Coleman, CI; Fermann, GJ; Schein, J; Crivera, C				Wang, Li; Baser, Onur; Wells, Phil; Peacock, W. Frank; Coleman, Craig I.; Fermann, Gregory J.; Schein, Jeff; Crivera, Concetta			Benefit of early discharge among patients with low-risk pulmonary embolism	PLOS ONE			English	Article							HOSPITAL STAY; OUTPATIENT TREATMENT; SEVERITY INDEX; STRATIFICATION; METAANALYSIS; LENGTH; MORTALITY; COMPLICATIONS; THROMBOSIS; STROKE	Clinical guidelines recommend early discharge of patients with low-risk pulmonary embolism (LRPE). This study measured the overall impact of early discharge of LRPE patients on clinical outcomes and costs in the Veterans Health Administration population. Adult patients with >= 1 inpatient diagnosis for pulmonary embolism (PE) (index date) between 10/2011-06/2015, continuous enrollment for >= 12 m…	[Wang, Li; Baser, Onur] STATinMED Res, Plano, TX 75093 USA; [Baser, Onur] Columbia Univ, Ctr Innovat & Outcomes Res, Dept Surg, New York, NY USA; [Baser, Onur] STATinMED Res, New York, NY USA; [Baser, Onur] MEF Univ, Dept Econ, Istanbul, Turkey; [Wells, Phil] Univ Ottawa, Dept Med, Ottawa, ON, Canada; [Wells, Phil] Ottawa Hosp, Res Inst, Ottawa, ON, Canada; [Peacock, W. Frank] Baylor Coll Med, Em…		Wang, L (通讯作者)，STATinMED Res, Plano, TX 75093 USA.	lwang@statinmed.com	Library, MEF/O-1457-2019	Coleman, Craig/0000-0003-4868-7158	Janssen Scientific Affairs, LLC	Janssen Scientific Affairs, LLC	This study was funded by Janssen Scientific Affairs, LLC.	Aujesky D, 2008, ARCH INTERN MED, V168, P706, DOI 10.1001/archinte.168.7.706; Aujesky D, 2009, SWISS MED WKLY, V139, P685, DOI smw-12661; Becattini C, 2007, CIRCULATION, V116, P427, DOI 10.1161/CIRCULATIONAHA.106.680421; BefElohlavekJ Dytrych V, 2013, EXP CLIN CARDIOL, V18, P129; Berghaus TM, 2010, ADV THER, V27, P648, DOI 10.1007/s12325-010-0058-x; Coleman CI, 2015, BMJ OPEN, V5, DOI 10.1136/bmj…	34	12	13	0	2	PUBLIC LIBRARY SCIENCE	SAN FRANCISCO	1160 BATTERY STREET, STE 100, SAN FRANCISCO, CA 94111 USA	1932-6203			PLOS ONE	PLoS One	OCT 10	2017	12	10
J	Beyrer, J; Manjelievskaia, J; Bonafede, M; Lenhart, G; Nolot, S; Haldane, D; Johnston, J				Beyrer, Julie; Manjelievskaia, Janna; Bonafede, Machaon; Lenhart, Gregory; Nolot, Sandra; Haldane, Diane; Johnston, Joseph			Validation of an International Classification of Disease, 10th revision coding adaptation for the Charlson Comorbidity Index in United States healthcare claims data	PHARMACOEPIDEMIOLOGY AND DRUG SAFETY			English	Article						administrative claims; Charlson Comorbidity Index; comorbidity; ICD-10; United States; validation		Purpose An International Classification of Disease (ICD-10) Charlson Comorbidity Index (CCI) adaptation had not been previously developed and validated for United States (US) healthcare claims data. Many researchers use the Canadian adaption by Quan et al (2005), not validated in US data. We sought to evaluate the predictive validity of a US ICD-10 CCI adaptation in US claims and compare it with …	[Beyrer, Julie; Nolot, Sandra; Haldane, Diane; Johnston, Joseph] Eli Lilly & Co, Global Patient Outcomes & Real World Evidence, Indianapolis, IN 46285 USA; [Manjelievskaia, Janna; Bonafede, Machaon; Lenhart, Gregory] IBM Watson Hlth, IBMs Life Sci, Cambridge, MA USA		Beyrer, J (通讯作者)，Lilly Corp Ctr, Indianapolis, IN 46285 USA.	beyrerj@lilly.com		Beyrer, Julie/0000-0002-7331-2625	Eli Lilly and Company	Eli Lilly and Company(Eli Lilly)	Eli Lilly and Company	Aronsky D, 2005, AM J MED QUAL, V20, P319, DOI 10.1177/1062860605280358; As-Sanie S, 2020, J MED ECON, V23, P371, DOI 10.1080/13696998.2019.1707212; Beyrer J, 2017, VALUE HEALTH, V20, pA315; Beyrer J, 2021, PHARMACOEPIDEM DR S, V30, P582, DOI 10.1002/pds.5204; CHARLSON ME, 1987, J CHRON DIS, V40, P373, DOI 10.1016/0021-9681(87)90171-8; Chung CP, 2013, VACCINE, V31, pK41, DOI 10.1016/j.vaccine.201…	34	2	2	0	4	WILEY	HOBOKEN	111 RIVER ST, HOBOKEN 07030-5774, NJ USA	1053-8569	1099-1557		PHARMACOEPIDEM DR S	Pharmacoepidemiol. Drug Saf.	MAY	2021	30	5
J	Volpp, KGM; Epstein, AJ; Williams, SV				Volpp, Kevin G. M.; Epstein, Andrew J.; Williams, Sankey V.			The effect of market reform on racial differences in hospital mortality	JOURNAL OF GENERAL INTERNAL MEDICINE			English	Article; Proceedings Paper	26th Annual Meeting of the Society-of-General-Internal-Medicine	APR 30-MAY 03, 2003	VANCOUVER, CANADA	Soc Gen Internal Med		quality of health care; economics; medical; financing; organized	PRICE-COMPETITION; NEW-JERSEY; CARE	OBJECTIVE: To determine whether racial differences in hospital mortality worsened after implementation of a New Jersey law in 1993 that reduced subsidies for uninsured hospital care and changed hospital payment from rate regulation to price competition. DATA SOURCES/STUDY SETTING: State discharge data for New Jersey and New York from 1990 to 1996. STUDY DESIGN: We used an interrupted time series …	Philadelphia Vet Affairs Med Ctr, Ctr Hlth Equity Res & Promot, Philadelphia, PA 19104 USA; Univ Penn, Sch Med, Philadelphia, PA 19104 USA; Univ Penn, Wharton Sch, Philadelphia, PA 19104 USA; Yale Univ, Sch Publ Hlth, New Haven, CT USA		Volpp, KGM (通讯作者)，Philadelphia Vet Affairs Med Ctr, Ctr Hlth Equity Res & Promot, 9th Floor,Univ & Woodland Ave, Philadelphia, PA 19104 USA.	volpp70@mail.med.upenn.edu		Volpp, Kevin/0000-0003-1423-4599; Epstein, Andrew/0000-0001-5078-6564				*AG HEALTHC RES QU, 2003, INP QUAL IND VERS 2; Balsa AI, 2001, J HEALTH ECON, V20, P881, DOI 10.1016/S0167-6296(01)00101-1; Bamezai A, 1999, HEALTH ECON, V8, P233, DOI 10.1002/(SICI)1099-1050(199905)8:3<233::AID-HEC406>3.3.CO;2-O; Bloche M G, 2001, Yale J Health Policy Law Ethics, V1, P95; Boehmer U, 2002, AM J PUBLIC HEALTH, V92, P1471, DOI 10.2105/AJPH.92.9.1471; BOVBJERG RR, 2000, MARKET COMPE…	26	3	3	0	2	SPRINGER	NEW YORK	233 SPRING ST, NEW YORK, NY 10013 USA	0884-8734	1525-1497		J GEN INTERN MED	J. Gen. Intern. Med.	NOV	2006	21	11
J	Qureshi, AI; Baskett, WI; Huang, W; Shyu, D; Myers, D; Lobanova, I; Ishfaq, MF; Naqvi, SH; French, BR; Siddiq, F; Gomez, CR; Shyu, CR				Qureshi, Adnan I.; Baskett, William I.; Huang, Wei; Shyu, Daniel; Myers, Danny; Lobanova, Iryna; Ishfaq, Muhammad F.; Naqvi, S. Hasan; French, Brandi R.; Siddiq, Farhan; Gomez, Camilo R.; Shyu, Chi-Ren			Subarachnoid Hemorrhage and COVID-19: An Analysis of 282,718 Patients	WORLD NEUROSURGERY			English	Article						Death; Disability; SARS-CoV-2; Subarachnoid hemorrhage; COVID-19; Electronic medical records	ACUTE ISCHEMIC-STROKE; VASCULITIS; OUTCOMES; IMPACT	BACKGROUND: Intracranial hemorrhage (including subarachnoid hemorrhage [SAH]) has been reported in 0.3%-1.2% of patients with coronavirus disease 2019 (COVID-19). However, no study has evaluated the risk of SAH in patients with COVID-19. METHODS: We analyzed data from 62 health care facilities using the Cerner de-identified COVID-19 dataset. RESULTS: There were 86 (0.1%) and 376 (0.2%) patients w…	[Qureshi, Adnan I.; Huang, Wei; Lobanova, Iryna; Ishfaq, Muhammad F.; French, Brandi R.; Gomez, Camilo R.] Univ Missouri, Zeenat Qureshi Stroke Inst, Columbia, MO 65211 USA; [Qureshi, Adnan I.; Huang, Wei; Lobanova, Iryna; Ishfaq, Muhammad F.; French, Brandi R.; Gomez, Camilo R.] Univ Missouri, Dept Neurol, Columbia, MO 65211 USA; [Baskett, William I.; Shyu, Chi-Ren] Univ Missouri, Inst Data Sci …		Lobanova, I (通讯作者)，Univ Missouri, Zeenat Qureshi Stroke Inst, Columbia, MO 65211 USA.; Lobanova, I (通讯作者)，Univ Missouri, Dept Neurol, Columbia, MO 65211 USA.	lobanovanmu@gmail.com		FRENCH, BRANDI/0000-0002-3165-8038; Lobanova, Iryna/0000-0001-5500-6555	National Institutes of Health [5T32LM012410]	National Institutes of Health(United States Department of Health & Human ServicesNational Institutes of Health (NIH) - USA)	W. I. Baskett is supported by the National Institutes of Health (grant 5T32LM012410) . The content is solely the responsibility of the authors and does not necessarily represent the official views of the National Institutes of Health.	Abou-Ismail MY, 2020, THROMB RES, V194, P101, DOI 10.1016/j.thromres.2020.06.029; Abulhasan YB, 2018, WORLD NEUROSURG, V115, pE393, DOI 10.1016/j.wneu.2018.04.061; Bendi VS., 2020, J VASC INTERV NEUROL, V11, P128; Bernat AL, 2020, J NEUROSURG SCI, V64, P409, DOI 10.23736/S0390-5616.20.04963-2; Castillo-Torres SA, 2020, J VASC INTERV NEUROL, V11, P58; Cerner Corporation, CERN PROV ACC DEID P; Chan…	47	5	5	1	1	ELSEVIER SCIENCE INC	NEW YORK	STE 800, 230 PARK AVE, NEW YORK, NY 10169 USA	1878-8750	1878-8769		WORLD NEUROSURG	World Neurosurg.	JUL	2021	151
J	Salimi, S; Hamlyn, JM				Salimi, Shabnam; Hamlyn, John M.			COVID-19 and Crosstalk With the Hallmarks of Aging	JOURNALS OF GERONTOLOGY SERIES A-BIOLOGICAL SCIENCES AND MEDICAL SCIENCES			English	Review						COVID-19; Pandemic; Comorbidity; Aging; Hallmarks of aging; Antiaging	RESPIRATORY SYNDROME CORONAVIRUS; ANTIBODY-RESPONSE; INFLUENZA-VIRUS; SARS-COV; IMMUNITY; PROTEIN; CELLS; MITOCHONDRIA; INFLAMMATION; RECOGNITION	Within the past several decades, the emergence of new viral diseases with severe health complications and mortality is evidence of an age-dependent, compromised bodily response to abrupt stress with concomitantly reduced immunity. The new severe acute respiratory syndrome coronavirus 2, SARS-CoV-2, causes coronavirus disease 2019 (COVID-19). It has increased morbidity and mortality in persons wit…	[Salimi, Shabnam] Univ Maryland, Dept Epidemiol & Publ Hlth, Div Gerontol, Sch Med, Baltimore, MD 21201 USA; [Hamlyn, John M.] Univ Maryland, Sch Med, Dept Physiol, Baltimore, MD 21201 USA		Salimi, S (通讯作者)，Univ Maryland, Dept Epidemiol & Publ Hlth, Div Gerontol, Sch Med, Baltimore, MD 21201 USA.	ssalimi@som.umaryland.edu	Salimi, Shabnam/ABD-9552-2020	Salimi, Shabnam/0000-0002-5522-0305	National Institute on Aging-Biology [K01AG059898]	National Institute on Aging-Biology	National Institute on Aging-Biology (grant/award number: K01AG059898).	Akira S, 2006, CELL, V124, P783, DOI 10.1016/j.cell.2006.02.015; Alghamdi IG, 2014, INT J GEN MED, V7, P417, DOI 10.2147/IJGM.S67061; Bai Y, 2020, JAMA-J AM MED ASSOC, V323, P1406, DOI 10.1001/jama.2020.2565; Barzilai N, 2016, CELL METAB, V23, P1060, DOI 10.1016/j.cmet.2016.05.011; Bektas A, 2017, J LEUKOCYTE BIOL, V102, P977, DOI 10.1189/jlb.3RI0716-335R; Bellon M, 2017, VIRUSES-BASEL, V9, DOI 1…	100	42	42	5	10	OXFORD UNIV PRESS INC	CARY	JOURNALS DEPT, 2001 EVANS RD, CARY, NC 27513 USA	1079-5006	1758-535X		J GERONTOL A-BIOL	J. Gerontol. Ser. A-Biol. Sci. Med. Sci.	SEP 1	2020	75	9
J	Borges, FK; Bhandari, M; Patel, A; Avram, V; Guerra-Farfan, E; Sigamani, A; Umer, M; Tiboni, M; Adili, A; Neary, J; Tandon, V; Sancheti, PK; Lawendy, A; Jenkinson, R; Ramokgopa, M; Biccard, BM; Szczeklik, W; Wang, CY; Landoni, G; Forget, P; Popova, E; Wood, G; Nur, AN; John, B; Sleczka, P; Feibel, RJ; Balaguer-Castro, M; Deheshi, B; Winemaker, M; de Beer, J; Kolesar, R; Teixidor-Serra, J; Tomas-H…				Borges, Flavia K.; Bhandari, Mohit; Patel, Ameen; Avram, Victoria; Guerra-Farfan, Ernesto; Sigamani, Alben; Umer, Masood; Tiboni, Maria; Adili, Anthony; Neary, John; Tandon, Vikas; Sancheti, Parag K.; Lawendy, AbdelRahman; Jenkinson, Richard; Ramokgopa, Mmampapatla; Biccard, Bruce M.; Szczeklik, Wojciech; Wang, Chew Yin; Landoni, Giovanni; Forget, Patrice; Popova, Ekaterine; Wood, Gavin; Nur, Aam…			Rationale and design of the HIP fracture Accelerated surgical TreaTment And Care tracK (HIP ATTACK) Trial: a protocol for an international randomised controlled trial evaluating early surgery for hip fracture patients	BMJ OPEN			English	Article							CONFUSION ASSESSMENT METHOD; MYOCARDIAL INJURY; SHORT-TERM; MORTALITY; HEMIARTHROPLASTY; ARTHROPLASTY; ASSOCIATION; OUTCOMES; TIME	Introduction Annually, millions of adults suffer hip fractures. The mortality rate post a hip fracture is 7%-10% at 30 days and 10%-20% at 90 days. Observational data suggest that early surgery can improve these outcomes in hip fracture patients. We designed a clinical trial-HIP fracture Accelerated surgical TreaTment And Care tracK (HIP ATTACK) to determine the effect of accelerated surgery comp…	[Borges, Flavia K.; Vincent, Jessica; Pettit, Shirley; Harvey, Valerie; Devereaux, P. J.] Populat Hlth Res Inst, Dept Perioperat Med, Hamilton, ON, Canada; [Bhandari, Mohit; Avram, Victoria; Adili, Anthony; Winemaker, Mitchell; de Beer, Justin] McMaster Univ, Dept Surg, Hamilton, ON, Canada; [Patel, Ameen; Tiboni, Maria; Neary, John; Tandon, Vikas] McMaster Univ, Dept Med, Hamilton, ON, Canada; […		Devereaux, PJ (通讯作者)，Populat Hlth Res Inst, Dept Perioperat Med, Hamilton, ON, Canada.; Devereaux, PJ (通讯作者)，McMaster Univ, Dept Hlth Res Methods, Hamilton, ON, Canada.; Devereaux, PJ (通讯作者)，McMaster Univ, Dept Evidence, Hamilton, ON, Canada.; Devereaux, PJ (通讯作者)，McMaster Univ, Dept Impact HEI, Hamilton, ON, Canada.	philipj@mcmaster.ca	Winemaker, Mitchell/AAQ-5131-2021; Adili, Anthony/AAR-7196-2021; Devereaux, PJ/AAF-2862-2019; Balaguer-Castro, Mariano/Y-3415-2018; Giovanni, Landoni/AAH-1881-2019; Wang, Chew Yin/F-7573-2010; Bhandari, Mohit/AAQ-1675-2021; Moppett, Iain Keith/B-1756-2008; Borges, Flavia Kessler/V-7681-2019; Szczeklik, Wojciech/N-8096-2014; Devereaux, PJ/AAY-1757-2021; Forget, Patrice/AAO-6918-2020; /AAS-6500-2021	Balaguer-Castro, Mariano/0000-0003-3625-6887; Giovanni, Landoni/0000-0002-8594-5980; Moppett, Iain Keith/0000-0003-3750-6067; Borges, Flavia Kessler/0000-0001-5377-7612; Szczeklik, Wojciech/0000-0002-1349-1123; Forget, Patrice/0000-0001-5772-8439; Teixidor Serra, Jordi/0000-0003-1280-9088; /0000-0002-3819-1602; SIGAMANI, ALBEN/0000-0002-6927-1947; Sleczka, Pawel/0000-0002-0440-688X	Canadian Institute of Health and Research (CIHR) Foundation Award; CIHR's Strategy for Patient Oriented Research (SPOR), through the Ontario SPOR Support Unit (OSSU); Ontario Ministry of Health and Long-Term Care; Smith Nephew	Canadian Institute of Health and Research (CIHR) Foundation Award(Canadian Institutes of Health Research (CIHR)); CIHR's Strategy for Patient Oriented Research (SPOR), through the Ontario SPOR Support Unit (OSSU)(Canadian Institutes of Health Research (CIHR)); Ontario Ministry of Health and Long-Term Care(Ministry of Health and Long-Term Care, Ontario); Smith Nephew	This work was supported by the following grants: Canadian Institute of Health and Research (CIHR) Foundation Award, CIHR's Strategy for Patient Oriented Research (SPOR), through the Ontario SPOR Support Unit (OSSU) as well as the Ontario Ministry of Health and Long-Term Care, and a grant from Smith & Nephew to recruit 300 patients in Spain.	[Anonymous], 2012, CANADA HLTH ACT ANN; Beloosesky Y, 2007, J GERONTOL A-BIOL, V62, P420, DOI 10.1093/gerona/62.4.420; Bessissow A, 2014, J COMP EFFECT RES, V3, P115, DOI 10.2217/cer.14.5; Bohm E, 2015, CAN J SURG, V58, P257, DOI 10.1503/cjs.017714; Botto F, 2014, ANESTHESIOLOGY, V120, P564, DOI 10.1097/ALN.0000000000000113; Brauer Carmen A, 2009, JAMA, V302, P1573, DOI 10.1001/jama.2009.1462; Bu…	35	13	13	0	3	BMJ PUBLISHING GROUP	LONDON	BRITISH MED ASSOC HOUSE, TAVISTOCK SQUARE, LONDON WC1H 9JR, ENGLAND	2044-6055			BMJ OPEN	BMJ Open	JUN	2019	9	4
J	Yuri, T; Kondo, Y; Kohno, K; Lei, YC; Kanematsu, S; Kuwata, M; Iwasaka, T; Tsubura, A				Yuri, Takashi; Kondo, Yaeko; Kohno, Keiko; Lei, Yen-Chang; Kanematsu, Seika; Kuwata, Maki; Iwasaka, Toshiji; Tsubura, Airo			An autopsy case of chronic progressive external ophthalmoplegia with renal insufficiency	MEDICAL MOLECULAR MORPHOLOGY			English	Article						Antimitochondrial antibody; Chronic progressive external ophthalmoplegia (CPEO); Immunohistochemistry; Mitochondria; Mitochondrial diseases; Renal insufficiency; Ultrastructure	KEARNS-SAYRE-SYNDROME; FOCAL SEGMENTAL GLOMERULOSCLEROSIS; STROKE-LIKE EPISODES; LACTIC-ACIDOSIS; MITOCHONDRIAL CYTOPATHY; PATIENT; INVOLVEMENT; MYOPATHIES; ENCEPHALOMYOPATHIES; ENCEPHALOPATHY	An autopsy of a 44-year-old Japanese woman with mitochondrial cytopathy confirmed the presence of chronic progressive external ophthalmoplegia (CPEO). Immunohistochemistry using antimitochondrial antibody was performed to observe the ultrastructure of the skeletal muscle and renal tissues. The patient was born of consanguineous parents, developed normally, and was of average intelligence. At 22 y…	[Yuri, Takashi; Lei, Yen-Chang; Kanematsu, Seika; Kuwata, Maki; Tsubura, Airo] Kansai Med Univ, Dept Pathol 2, Osaka 5708506, Japan; [Yuri, Takashi; Lei, Yen-Chang; Kanematsu, Seika; Kuwata, Maki; Tsubura, Airo] Kansai Med Univ, Dept Cardiol Endocrinol & Metab, Osaka 5708506, Japan; [Kondo, Yaeko; Iwasaka, Toshiji] Hirakata Hosp, Osaka, Japan; [Kohno, Keiko] Takii Hosp, Osaka, Japan		Yuri, T (通讯作者)，Kansai Med Univ, Dept Pathol 2, Osaka 5708506, Japan.	yurit@takii.kmu.ac.jp						BAN S, 1992, ACTA PATHOL JAPON, V42, P818; Buemi M, 1997, NEPHRON, V76, P249, DOI 10.1159/000190188; DIMAURO S, 1985, ANN NEUROL, V17, P521, DOI 10.1002/ana.410170602; Doleris LM, 2000, KIDNEY INT, V58, P1851, DOI 10.1111/j.1523-1755.2000.00356.x; Emma F, 2006, PEDIATR NEPHROL, V21, P355, DOI 10.1007/s00467-005-2092-5; GOTO Y, 1990, J PEDIATR-US, V116, P904, DOI 10.1016/S0022-3476(05)80648-1; Guc…	29	2	2	0	0	SPRINGER TOKYO	TOKYO	1-11-11 KUDAN-KITA, CHIYODA-KU, TOKYO, 102-0073, JAPAN	1860-1480			MED MOL MORPHOL	Med. Mol. Morphol.	DEC	2008	41	4
J	Wilkinson, JM; Codipilly, DC; Wilfahrt, RP				Wilkinson, John M.; Codipilly, Don Chamil; Wilfahrt, Robert P.			Dysphagia: Evaluation and Collaborative Management	AMERICAN FAMILY PHYSICIAN			English	Article							OROPHARYNGEAL DYSPHAGIA; CLINICAL-FEATURES; PREVALENCE; DIAGNOSIS; SWALLOW; DISORDERS; SOCIETY; RISK; ESOPHAGITIS; RELIABILITY	Dysphagia is common but may be underreported. Specific symptoms, rather than their perceived location, should guide the initial evaluation and imaging. Obstructive symptoms that seem to originate in the throat or neck may actually be caused by distal esophageal lesions. Oropharyngeal dysphagia manifests as difficulty initiating swallowing, coughing, choking, or aspiration, and it is most commonly…	[Wilkinson, John M.; Wilfahrt, Robert P.] Mayo Clin, Coll Med & Sci, Dept Family Med, Rochester, MN USA; [Wilkinson, John M.; Wilfahrt, Robert P.] Mayo Clin, Coll Med & Sci, Alix Sch Med, 200 1st St SW, Rochester, MN 55905 USA; [Codipilly, Don Chamil] Mayo Clin, Coll Med & Sci, Div Gastroenterol & Hepatol, Rochester, MN USA		Wilkinson, JM (通讯作者)，Mayo Clin, Coll Med & Sci, Alix Sch Med, 200 1st St SW, Rochester, MN 55905 USA.	wilkinson.john@mayo.edu						Acosta RD, 2016, GASTROINTEST ENDOSC, V83, P3, DOI 10.1016/j.gie.2015.09.035; Alagiakrishnan K, 2013, ARCH GERONTOL GERIAT, V56, P1, DOI 10.1016/j.archger.2012.04.011; Almansa C, 2012, DIS ESOPHAGUS, V25, P214, DOI 10.1111/j.1442-2050.2011.01258.x; Ashraf HH, 2017, WORLD J GASTROENTERO, V23, P1038, DOI 10.3748/wjg.v23.i6.1038; Aziz Q, 2016, GASTROENTEROLOGY, V150, P1368, DOI 10.1053/j.gastro.2016…	57	5	5	4	15	AMER ACAD FAMILY PHYSICIANS	KANSAS CITY	8880 WARD PARKWAY, KANSAS CITY, MO 64114-2797 USA	0002-838X	1532-0650		AM FAM PHYSICIAN	Am. Fam. Physician	JAN 15	2021	103	2
J	Yan, D; Shi, HH; Qin, JB; Zhao, Z; Yin, MY; Liu, XB; Ye, KC; Liu, G; Li, WM; Lu, XW				Yan, Dong; Shi, Huihua; Qin, Jinbao; Zhao, Zhen; Yin, Minyi; Liu, Xiaobing; Ye, Kaichuang; Liu, Guang; Li, Weimin; Lu, Xinwu			Outcomes of emergency in situ laser fenestration-assisted thoracic endovascular aortic repair in patients with acute Stanford type A aortic dissection unfit for open surgery	JOURNAL OF VASCULAR SURGERY			English	Article						Aortic dissection; Laser; In situ fenestration; TEVAR	STENT-GRAFT; INTERNATIONAL-REGISTRY	Objective: This study investigated the outcomes of emergency in situ laser fenestration (ISLF)-assisted thoracic endovascular aortic repair (TEVAR) for patients with acute Stanford type A aortic dissection unfit for open surgery. Methods: Twenty patients with acute Stanford type A aortic dissection who were found to be unfit for open surgery, underwent emergency ISLF-assisted TEVAR in our center …	[Yan, Dong; Shi, Huihua; Qin, Jinbao; Zhao, Zhen; Yin, Minyi; Liu, Xiaobing; Ye, Kaichuang; Liu, Guang; Li, Weimin; Lu, Xinwu] Shanghai Jiao Tong Univ, Shanghai Peoples Hosp 9, Sch Med, Dept Vasc Surg, Shanghai 200011, Peoples R China; [Yan, Dong; Shi, Huihua; Qin, Jinbao; Zhao, Zhen; Yin, Minyi; Liu, Xiaobing; Ye, Kaichuang; Liu, Guang; Li, Weimin; Lu, Xinwu] Shanghai Jiao Tong Univ, Vasc Ctr, S…		Lu, XW (通讯作者)，Shanghai Jiao Tong Univ, Shanghai Peoples Hosp 9, Sch Med, Dept Vasc Surg, Shanghai 200011, Peoples R China.	luxinwu@shsmu.edu.cn			National Natural Science Foundation of China [51890892, 81870346, 81601621, 81600205]	National Natural Science Foundation of China(National Natural Science Foundation of China (NSFC))	Supported by the National Natural Science Foundation of China (51890892, 81870346, 81601621, 81600205).	Bonser RS, 2011, J AM COLL CARDIOL, V58, P2455, DOI 10.1016/j.jacc.2011.06.067; Canaud L, 2014, ANN SURG, V260, P389, DOI 10.1097/SLA.0000000000000585; Centofanti P, 2006, ANN THORAC SURG, V82, P1658, DOI 10.1016/j.athoracsur.2006.05.065; Crawford SA, 2016, J VASC SURG, V64, P244, DOI 10.1016/j.jvs.2016.03.445; Dong ZH, 2009, CIRCULATION, V119, P735, DOI 10.1161/CIRCULATIONAHA.107.759076; Pontes …	29	12	14	1	7	MOSBY-ELSEVIER	NEW YORK	360 PARK AVENUE SOUTH, NEW YORK, NY 10010-1710 USA	0741-5214			J VASC SURG	J. Vasc. Surg.	MAY	2020	71	5
J	Shen, YF; Cheng, XP; Ying, MZ; Zhang, WM; Jiang, XD; Du, KL				Shen, Yanfei; Cheng, Xuping; Ying, Manzhen; Zhang, Weimin; Jiang, Xuandong; Du, Kailei			Early low-energy versus high-energy enteral nutrition support in patients with traumatic intracerebral haemorrhage: protocol for a randomised controlled trial	BMJ OPEN			English	Article							THERAPY	Background Early enteral nutrition (EN) is associated with shorter hospital stay and lower infection and mortality rates in patients with intracerebral haemorrhage. However, high-energy support always causes clinical complications, such as diarrhoea and aspiration pneumonia, and the true benefit of high-energy support in these patients has not been investigated. The appropriate amount of energy s…	[Shen, Yanfei; Cheng, Xuping; Ying, Manzhen; Zhang, Weimin; Jiang, Xuandong; Du, Kailei] Dongyang Peoples Hosp, Dept Intens Care Unit, Jinhua, Zhejiang, Peoples R China		Du, KL (通讯作者)，Dongyang Peoples Hosp, Dept Intens Care Unit, Jinhua, Zhejiang, Peoples R China.	dukailei1223@126.com	Shen, Yanfei/S-6525-2016	Shen, Yanfei/0000-0002-6752-2829				Arabi YM, 2011, AM J CLIN NUTR, V93, P569, DOI 10.3945/ajcn.110.005074; Arabi YM, 2010, JPEN-PARENTER ENTER, V34, P280, DOI 10.1177/0148607109353439; Barlow KM, 2013, HAND CLINIC, V112, P891, DOI 10.1016/B978-0-444-52910-7.00011-8; Campbell BCV, 2015, NEW ENGL J MED, V372, P1009, DOI 10.1056/NEJMoa1414792; Casaer MP, 2013, AM J RESP CRIT CARE, V187, P247, DOI 10.1164/rccm.201206-0999OC; Goyal M, …	18	2	3	0	2	BMJ PUBLISHING GROUP	LONDON	BRITISH MED ASSOC HOUSE, TAVISTOCK SQUARE, LONDON WC1H 9JR, ENGLAND	2044-6055			BMJ OPEN	BMJ Open	NOV	2017	7	11
J	Baker, DW; Einstadter, D; Husak, SS; Cebul, RD				Baker, DW; Einstadter, D; Husak, SS; Cebul, RD			Trends in postdischarge mortality and readmissions - Has length of stay declined too far?	ARCHIVES OF INTERNAL MEDICINE			English	Article							PROSPECTIVE PAYMENT SYSTEM; OUTCOMES; CARE; QUALITY; HOSPITALS; DISCHARGE; RATES	Background: Length of hospital stay continues to decline, but the effect on postdischarge outcomes is unclear. Methods: We determined trends in risk-adjusted mortality rates and readmission rates for 83 445 Medicare patients discharged alive after hospitalization for myocardial infarction, heart failure, gastrointestinal hemorrhage, chronic obstructive pulmonary disease, pneumonia, or stroke. Pat…	Case Western Reserve Univ, Metrohlth Med Ctr, Ctr Hlth Care Res & Policy, Cleveland, OH 44106 USA; Case Western Reserve Univ, Metrohlth Med Ctr, Dept Med, Cleveland, OH 44106 USA; Case Western Reserve Univ, Dept Epidemiol & Biostat, Cleveland, OH 44106 USA		Baker, DW (通讯作者)，Northwestern Univ, Feinberg Sch Med, Div Gen Internal Med, Dept Med, 676 N St Clair St,Suite 200, Chicago, IL 60611 USA.	dwbaker@northwestern.edu			AGENCY FOR HEALTHCARE RESEARCH AND QUALITY [R01HS009969] Funding Source: NIH RePORTER; AHRQ HHS [R01 HS09969] Funding Source: Medline	AGENCY FOR HEALTHCARE RESEARCH AND QUALITY(United States Department of Health & Human ServicesAgency for Healthcare Research & Quality); AHRQ HHS(United States Department of Health & Human ServicesAgency for Healthcare Research & Quality)		APPLEBY L, 1993, AM J PSYCHIAT, V150, P72; ASH AS, 1997, RISK ADJUSTMENT MEAS, P444; Baker DW, 2002, MED CARE, V40, P879, DOI 10.1097/00005650-200210000-00006; Clarke A, 2001, EUR J PUBLIC HEALTH, V11, P166, DOI 10.1093/eurpub/11.2.166; EPSTEIN AM, 1991, INQUIRY-J HEALTH CAR, V28, P19; FITZGERALD JF, 1988, NEW ENGL J MED, V319, P1392, DOI 10.1056/NEJM198811243192106; Halm EA, 2002, ARCH INTERN ME…	18	98	100	0	8	AMER MEDICAL ASSOC	CHICAGO	330 N WABASH AVE, STE 39300, CHICAGO, IL 60611-5885 USA	0003-9926	1538-3679		ARCH INTERN MED	Arch. Intern. Med.	MAR 8	2004	164	5
J	Popescu, I; Heslin, KC; Coffey, RM; Washington, RE; Barrett, ML; Karnell, LH; Escarce, JJ				Popescu, Ioana; Heslin, Kevin C.; Coffey, Rosanna M.; Washington, Raynard E.; Barrett, Marguerite L.; Karnell, Lucy H.; Escarce, Jose J.			Differences in Use of High-quality and Low-quality Hospitals Among Working-age Individuals by Insurance Type	MEDICAL CARE			English	Article						health insurance; Medicaid; uninsured; hospital quality	ACUTE MYOCARDIAL-INFARCTION; RACIAL DISPARITIES; OF-CARE; MORTALITY; MEDICAID; OUTCOMES; BLACK; SURGERY; RISK; ASSESSMENTS	Background: Research suggests that individuals with Medicaid or no insurance receive fewer evidence-based treatments and have worse outcomes than those with private insurance for a broad range of conditions. These differences may be due to patients' receiving care in hospitals of different quality. Research Design: We used the Healthcare Cost and Utilization Project State Inpatient Databases 2009…	[Popescu, Ioana; Escarce, Jose J.] David Geffen Sch Med, Div Gen Internal Med & Hlth Serv Res, Los Angeles, CA USA; [Popescu, Ioana] RAND Corp, Santa Monica, CA USA; [Heslin, Kevin C.; Washington, Raynard E.] Agcy Healthcare Qual & Res, Rockville, MD USA; [Coffey, Rosanna M.; Karnell, Lucy H.] Truven Hlth Analyt, Bethesda, MD USA; [Barrett, Marguerite L.] ML Barrett Inc, Del Mar, CA USA		Popescu, I (通讯作者)，Univ Calif Los Angeles, David Geffen Sch Med, Div Gen Internal Med & Hlth Serv Res, 911 Broxton Ave, Los Angeles, CA 90095 USA.	ipopescu@mednet.ucla.edu			Agency for Healthcare Research and Quality (AHRQ); Center for Delivery, Organization, and Markets; Healthcare Cost and Utilization Project (HCUP)	Agency for Healthcare Research and Quality (AHRQ)(United States Department of Health & Human ServicesAgency for Healthcare Research & Quality); Center for Delivery, Organization, and Markets; Healthcare Cost and Utilization Project (HCUP)	Supported by the Agency for Healthcare Research and Quality (AHRQ), Center for Delivery, Organization, and Markets, Healthcare Cost and Utilization Project (HCUP). The views expressed in this article are those of the authors and do not necessarily reflect those of AHRQ or the US Department of Health and Human Services.	Agency for Healthcare Research and Quality, NAT HEALTHC DISP REP; Agency for Healthcare Research and Quality, 2010, QUAL IND EST RISK AD; Agency for Healthcare Research and Quality, 2015, INP QUAL IND TECHN S; ANDERSEN RM, 1995, J HEALTH SOC BEHAV, V36, P1, DOI 10.2307/2137284; Barnato AE, 2005, MED CARE, V43, P308, DOI 10.1097/01.mlr.0000156848.62086.06; Barton MK, 2015, CA-CANCER J CLIN, V65, P…	41	4	4	0	11	LIPPINCOTT WILLIAMS & WILKINS	PHILADELPHIA	TWO COMMERCE SQ, 2001 MARKET ST, PHILADELPHIA, PA 19103 USA	0025-7079	1537-1948		MED CARE	Med. Care	FEB	2017	55	2
J	Lin, CS; Chen, CY; Yeh, CC; Chung, CL; Chen, TL; Liao, CC				Lin, Chao-Shun; Chen, Chien-Yu; Yeh, Chun-Chieh; Chung, Chi-Li; Chen, Ta-Liang; Liao, Chien-Chang			Defining risk of general surgery in patients with chronic obstructive pulmonary diseases	QJM-AN INTERNATIONAL JOURNAL OF MEDICINE			English	Article							C-REACTIVE PROTEIN; ACUTE EXACERBATIONS; SURGICAL-PATIENTS; ADVERSE OUTCOMES; GLOBAL BURDEN; UNITED-STATES; COPD; STROKE; IMPACT; COMORBIDITIES	Background The relationship between chronic obstructive pulmonary disease (COPD) and perioperative outcomes remains incompletely understood. Our purpose is to evaluate the features of postoperative adverse outcomes for geriatric surgical patients with COPD receiving non-thoracic surgeries. Aim To evaluate the potential impact of COPD history on the outcome after general surgery. Design A retrospe…	[Lin, Chao-Shun; Chen, Chien-Yu; Chen, Ta-Liang; Liao, Chien-Chang] Taipei Med Univ Hosp, Dept Anesthesiol, 252 Wuxing St, Taipei 11031, Taiwan; [Lin, Chao-Shun; Chen, Chien-Yu; Chen, Ta-Liang; Liao, Chien-Chang] Taipei Med Univ Hosp, Anesthesiol & Hlth Policy Res Ctr, Taipei, Taiwan; [Lin, Chao-Shun; Chen, Chien-Yu; Chen, Ta-Liang; Liao, Chien-Chang] Taipei Med Univ, Sch Med, Dept Anesthesiol, C…		Liao, CC (通讯作者)，Taipei Med Univ Hosp, Dept Anesthesiol, 252 Wuxing St, Taipei 11031, Taiwan.	jacky48863027@yahoo.com.tw	Chen, Chien-Yu/AAR-8724-2021; Yeh, Chun Chieh/Y-3304-2019	Chen, Chien-Yu/0000-0001-5895-9941;	Taiwan's Ministry of Science and Technology [MOST107-2221-E-038-009, MOST106-2314-B-038-036-MY3, MOST106-2221-E-038-003]	Taiwan's Ministry of Science and Technology	Taiwan's Ministry of Science and Technology (MOST107-2221-E-038-009; MOST106-2314-B-038-036-MY3; MOST106-2221-E-038-003).	Aleva FE, 2017, CHEST, V151, P544, DOI 10.1016/j.chest.2016.07.034; Angouras DC, 2010, ANN THORAC SURG, V89, P1112, DOI 10.1016/j.athoracsur.2010.01.009; Barnes PJ, 2009, EUR RESPIR J, V33, P1165, DOI 10.1183/09031936.00128008; COHEN A, 1995, J THORAC CARDIOV SUR, V109, P574, DOI 10.1016/S0022-5223(95)70291-1; Corsonello A, 2011, CURR OPIN PULM MED, V17, pS21, DOI 10.1097/01.mcp.0000410744.75216.…	35	2	3	0	2	OXFORD UNIV PRESS	OXFORD	GREAT CLARENDON ST, OXFORD OX2 6DP, ENGLAND	1460-2725	1460-2393		QJM-INT J MED	QJM-An Int. J. Med.	FEB	2019	112	2
J	Gutacker, N; Bloor, K; Bojke, C; Walshe, K				Gutacker, Nils; Bloor, Karen; Bojke, Chris; Walshe, Kieran			Should interventions to reduce variation in care quality target doctors or hospitals?	HEALTH POLICY			English	Article						Performance measurement; Hospital; Doctor; Reliability; Multilevel modelling	PATIENT-REPORTED OUTCOMES; PHYSICIAN REPORT CARDS; HEALTH-CARE; EFFECTS MODELS; RELIABILITY; MORTALITY; DELIVERY; HISTORY; SURGERY; ENGLAND	Interventions to reduce variation in care quality are increasingly targeted at both individual doctors and the organisations in which they work. Concerns remain about the scope and consequences for such performance management, the relative contribution of individuals and organisations to observed variation, and whether performance can be measured reliably. This study explores these issues in the …	[Gutacker, Nils] Univ York, Ctr Hlth Econ, York YO10 5DD, N Yorkshire, England; [Bloor, Karen] Univ York, Dept Hlth Sci, York, N Yorkshire, England; [Bojke, Chris] Univ York, Ctr Hlth Econ, York, N Yorkshire, England; [Walshe, Kieran] Univ Manchester, Alliance Manchester Business Sch, Manchester, Lancs, England; [Bojke, Chris] Univ Leeds, Leeds Inst Hlth Sci, Leeds, W Yorkshire, England		Gutacker, N (通讯作者)，Univ York, Ctr Hlth Econ, York YO10 5DD, N Yorkshire, England.	nils.gutacker@york.ac.uk; karen.bloor@york.ac.uk; c.bojke@leeds.ac.uk; kieran.walshe@manchester.ac.uk		Gutacker, Nils/0000-0002-2833-0621; Walshe, Kieran/0000-0002-0696-480X; Bojke, Chris/0000-0003-2601-0314; Bloor, Karen/0000-0003-4852-9854	Department of Health Policy Research Programme [PR-R9-0114-11002]	Department of Health Policy Research Programme	This paper is an output from independent research commissioned and funded by the Department of Health Policy Research Programme (PR-R9-0114-11002 Evaluating the development of medical revalidation in England and its impact on organisational performance and medical practice). The views expressed in this publication are those of the author(s) and not necessarily those of the Department of Health. H…	Adams JL, 2010, NEW ENGL J MED, V362, P1014, DOI 10.1056/NEJMsa0906323; Agency for Healthcare Research and Quality, 2017, INP QUAL IND TECHN S; Austin PC, 2003, MED DECIS MAKING, V23, P526, DOI 10.1177/0272989X03258443; Bernal-Delgado E, 2015, EUR J PUBLIC HEALTH, V25, P3, DOI 10.1093/eurpub/cku219; Billings J, 2012, BMJ OPEN, V2, DOI 10.1136/bmjopen-2012-001667; Bridgewater B, 2007, HEART, V93, …	33	6	6	0	4	ELSEVIER IRELAND LTD	CLARE	ELSEVIER HOUSE, BROOKVALE PLAZA, EAST PARK SHANNON, CO, CLARE, 00000, IRELAND	0168-8510	1872-6054		HEALTH POLICY	Health Policy	JUN	2018	122	6
J	Carey, TS; Hanson, L; Garrett, JM; Lewis, C; Phifer, N; Cox, CE; Jackman, A				Carey, Timothy S.; Hanson, Laura; Garrett, Joanne M.; Lewis, Carmen; Phifer, Nancy; Cox, Christopher E.; Jackman, Anne			Expectations and outcomes of gastric feeding tubes	AMERICAN JOURNAL OF MEDICINE			English	Article						gastric feeding tube; end-of-life care	PERCUTANEOUS ENDOSCOPIC GASTROSTOMY; TERM FOLLOW-UP; DEMENTIA; RESIDENTS; SURVIVAL; INDEX	PURPOSE: To compare expected outcomes with actual outcomes from tube feeding in adult patients. SUBJECTS AND METHODS: This prospective cohort study was conducted in two North Carolina hospitals. Surrogates were interviewed shortly after feeding tube insertion and at 3- and 6-month follow-up; chart abstraction and death certificate review also were carried out. Participants were surrogate decision…	Univ N Carolina, Cecil G Sheps Ctr Hlth Serv Res, Chapel Hill, NC 27599 USA; Univ N Carolina, Div Gen Internal Med & Clin Epidemiol, Chapel Hill, NC 27599 USA; Moses Cone Hosp, Greensboro, NC USA; Duke Univ, Med Ctr, Div Pulm & Crit Care Med, Durham, NC USA; Univ N Carolina, Div Geriatr, Chapel Hill, NC 27599 USA		Carey, TS (通讯作者)，Univ N Carolina, Cecil G Sheps Ctr Hlth Serv Res, 725 Airport Rd,CB 7590, Chapel Hill, NC 27599 USA.	tim_carey@unc.edu	Cox, Christopher/ABH-7957-2020	Cox, Christopher/0000-0002-4486-0681; , Laura/0000-0003-3737-9926; Hanson, Laura/0000-0001-5120-6058				Angus F, 2003, AM J GASTROENTEROL, V98, P272, DOI 10.1016/S0002-9270(02)05935-X; Braun UK, 2005, J AM GERIATR SOC, V53, P242, DOI 10.1111/j.1532-5415.2005.53109.x; Callahan CM, 2000, J AM GERIATR SOC, V48, P1048, DOI 10.1111/j.1532-5415.2000.tb04779.x; CLARKSTON WK, 1990, SOUTHERN MED J, V83, P1433, DOI 10.1097/00007611-199012000-00015; DHoore W, 1996, J CLIN EPIDEMIOL, V49, P1429, DOI 10.1016/S0…	18	37	37	0	4	ELSEVIER SCIENCE INC	NEW YORK	360 PARK AVE SOUTH, NEW YORK, NY 10010-1710 USA	0002-9343	1555-7162		AM J MED	Am. J. Med.	JUN	2006	119	6
J	Shirazi, SS; Birjandi, AH; Moussavi, Z				Shirazi, Samaneh Sarraf; Birjandi, Amir Hossein; Moussavi, Zahra			Noninvasive and automatic diagnosis of patients at high risk of swallowing aspiration	MEDICAL & BIOLOGICAL ENGINEERING & COMPUTING			English	Article						coustical analysis; Breath sound analysis; Swallowing aspiration; Phase-space thresholding; Classification	ACUTE STROKE PATIENTS; SILENT ASPIRATION; DYSPHAGIA; FLOW; AIRWAY	Swallowing aspiration is known as the most clinically significant symptom of swallowing disorders (dysphagia). Noninvasive methods for detection of aspiration (the entry of food into airway due to dysphagia) are of great interest as they will lead to better management of dysphagia; thus, the risk of pneumonia, length of hospital stay and overall health care expenses can be reduced. The risk of as…	[Shirazi, Samaneh Sarraf; Moussavi, Zahra] Univ Manitoba, Dept Elect & Comp Engn, Winnipeg, MB R3T 2N2, Canada; [Birjandi, Amir Hossein] Univ Manitoba, Dept Mech & Mfg Engn, Winnipeg, MB, Canada; [Moussavi, Zahra] Riverview Hlth Ctr, Winnipeg, MB, Canada		Moussavi, Z (通讯作者)，Univ Manitoba, Dept Elect & Comp Engn, Winnipeg, MB R3T 2N2, Canada.	mousavi@ee.umanitoba.ca						Aboofazeli M, 2005, P IEEE ICASSP; Aboofazeli M, 2009, CHAOS SOLITON FRACT, V39, P778, DOI 10.1016/j.chaos.2007.01.071; Achem SR, 2005, J CLIN GASTROENTEROL, V39, P357, DOI 10.1097/01.mcg.0000159272.88974.54; Ayappa I, 2003, SLEEP MED REV, V7, P9, DOI 10.1053/smrv.2002.0238; Beck R, 2005, ANN BIOMED ENG, V33, P1344, DOI 10.1007/s10439-005-5564-7; Bertram CD, 2008, RESP PHYSIOL NEUROBI, V163, P256…	27	5	5	1	17	SPRINGER HEIDELBERG	HEIDELBERG	TIERGARTENSTRASSE 17, D-69121 HEIDELBERG, GERMANY	0140-0118	1741-0444		MED BIOL ENG COMPUT	Med. Biol. Eng. Comput.	MAY	2014	52	5
J	Whitson, BA; Huddleston, SJ; Savik, K; Shumway, SJ				Whitson, Bryan A.; Huddleston, Stephen J.; Savik, Kay; Shumway, Sara J.			Bloodless cardiac surgery is associated with decreased morbidity and mortality	JOURNAL OF CARDIAC SURGERY			English	Article							ARTERY-BYPASS-SURGERY; TRANSFUSION PRACTICE; INFECTION; CONSERVATION; VARIABILITY	Background: Blood transfusion with cardiac surgery accounts for 20% of transfusions in the United States. The effect of perioperative transfusion on cardiac surgery outcomes is unknown. We hypothesized that cardiac surgery with perioperative blood transfusion was associated with worse outcomes.Methods: A prospectively maintained (Society of Thoracic Surgeons) institutional database was analyzed f…	Univ Minnesota, Div Cardiovasc & Thorac Surg, Dept Surg, Minneapolis, MN 55455 USA; Univ Minnesota, Sch Nursing, Minneapolis, MN 55455 USA		Shumway, SJ (通讯作者)，Univ Minnesota, Div Cardiovasc & Thorac Surg, Dept Surg, 420 Delaware St SE,MMC 207, Minneapolis, MN 55455 USA.	shumw001@umn.edu	Whitson, Bryan/B-5725-2009	Huddleston, Stephen/0000-0002-9244-9854				BERNSTEIN MJ, 1988, JAMA-J AM MED ASSOC, V260, P2700; Bjortuft O, 1996, RESP MED, V90, P553, DOI 10.1016/S0954-6111(96)90148-1; Blumberg N, 1997, SEMIN HEMATOL, V34, P34; COSGROVE DM, 1985, ANN THORAC SURG, V40, P380, DOI 10.1016/S0003-4975(10)60073-2; Engoren MC, 2002, ANN THORAC SURG, V74, P1180, DOI 10.1016/S0003-4975(02)03766-9; GOODNOUGH LT, 1991, JAMA-J AM MED ASSOC, V265, P86, DOI 10.1001/…	15	38	42	0	2	BLACKWELL PUBLISHING	OXFORD	9600 GARSINGTON RD, OXFORD OX4 2DQ, OXON, ENGLAND	0886-0440			J CARDIAC SURG	J. Card. Surg.	SEP-OCT	2007	22	5
J	Uginet, M; Breville, G; Assal, F; Lovblad, KO; Vargas, MI; Pugin, JM; Serratrice, J; Herrmann, FR; Lalive, PH; Allali, G				Uginet, Marjolaine; Breville, Gautier; Assal, Frederic; Lovblad, Karl-Olof; Vargas, Maria Isabel; Pugin, Jerome; Serratrice, Jacques; Herrmann, Francois R.; Lalive, Patrice H.; Allali, Gilles			COVID-19 encephalopathy: Clinical and neurobiological features	JOURNAL OF MEDICAL VIROLOGY			English	Article						COVID-19; encephalopathy; MRI; vasculitis		Severe acute respiratory coronavirus 2 (SARS-CoV-2) has been associated with neurological complications, including acute encephalopathy. To better understand the neuropathogenesis of this acute encephalopathy, we describe a series of patients with coronavirus disease 2019 (COVID-19) encephalopathy, highlighting its phenomenology and its neurobiological features. On May 10, 2020, 707 patients infe…	[Uginet, Marjolaine; Breville, Gautier; Assal, Frederic] Geneva Univ Hosp, Dept Clin Neurosci, Div Neurol, Geneva, Switzerland; [Uginet, Marjolaine; Breville, Gautier; Assal, Frederic; Pugin, Jerome; Serratrice, Jacques; Lalive, Patrice H.; Allali, Gilles] Univ Geneva, Fac Med, Geneva, Switzerland; [Lovblad, Karl-Olof; Vargas, Maria Isabel] Geneva Univ Hosp, Div Neuroradiol, Geneva, Switzerland; …		Allali, G (通讯作者)，Geneva Univ Hosp, Dept Neurol, 4 Rue Gabrielle Perret Gentil, CH-1211 Geneva, Switzerland.	gilles.allali@hcuge.ch	Breville, Gautier/AAG-5878-2020; HERRMANN, Francois/M-7390-2019; HERRMANN, Francois R/B-6710-2011	Breville, Gautier/0000-0003-0890-1981; HERRMANN, Francois/0000-0003-1312-1517; HERRMANN, Francois R/0000-0003-1312-1517; Allali, Gilles/0000-0002-4455-6719; lovblad, karl-olof/0000-0003-2768-9779	Private Foundation of the Geneva University Hospitals	Private Foundation of the Geneva University Hospitals	The Private Foundation of the Geneva University Hospitals, Grant/Award Number: N/A	Allali G, 2020, J MED VIROL, V92, P2272, DOI 10.1002/jmv.26172; [Anonymous], 2020, J MED VIROL, DOI DOI 10.1002/jmv.25824; Burki NK, 2010, CHEST, V138, P1196, DOI 10.1378/chest.10-0534; Couzin-Frankel J, 2020, SCIENCE, V368, P455, DOI 10.1126/science.368.6490.455; Ely EW, 2004, JAMA-J AM MED ASSOC, V291, P1753, DOI 10.1001/jama.291.14.1753; Filosto M, 2021, J NEUROL NEUROSUR PS, V92, P751, DOI 10…	18	7	7	2	10	WILEY	HOBOKEN	111 RIVER ST, HOBOKEN 07030-5774, NJ USA	0146-6615	1096-9071		J MED VIROL	J. Med. Virol.	JUL	2021	93	7
J	Cowan, LT; Lutsey, PL; Pankow, JS; Cushman, M; Folsom, AR				Cowan, Logan T.; Lutsey, Pamela L.; Pankow, James S.; Cushman, Mary; Folsom, Aaron R.			Hospitalization with infection and incident venous thromboembolism: The ARIC study	THROMBOSIS RESEARCH			English	Article						Infection; Pulmonary embolism; Risk factors; Venous thrombosis; Venous thromboembolism	DEEP-VEIN THROMBOSIS; ACUTE ISCHEMIC-STROKE; RISK-FACTORS; PULMONARY-EMBOLISM; MEDICAL PATIENTS; ASSOCIATION; PNEUMONIA; TRIGGERS	Background and objectives: Acute triggers for VTE, which may include infection, are understudied, as is the timing and duration of VTE risk after infection. We hypothesized that there is an association between hospitalization with infection and short-term VTE risk that exceeds the known association between hospitalization and VTE. Methods: VTE cases and infections were identified in the Atheroscl…	[Cowan, Logan T.; Lutsey, Pamela L.; Pankow, James S.; Folsom, Aaron R.] Univ Minnesota, Div Epidemiol & Community Hlth, 1300 S 2nd St 300, Minneapolis, MN 55454 USA; [Cushman, Mary] Univ Vermont, Dept Med, Div Hematol Oncol, Larner Coll Med, Burlington, VT USA		Cowan, LT (通讯作者)，Univ Minnesota, Div Epidemiol & Community Hlth, 1300 S 2nd St 300, Minneapolis, MN 55454 USA.	cowan046@umn.edu	Cushman, Mary/K-1157-2019	Cushman, Mary/0000-0002-7871-6143; Pankow, James/0000-0001-7076-483X	National Heart, Lung, and Blood Institute (NHLBI) [HHSN268201100005C,, HHSN268201100006C, HHSN268201100007C, HHSN268201100008C, HHSN268201100009C, HHSN268201100010C, HHSN268201100011C, HHSN268201100012C, R01 HL59367]; NHLBI training grant [T32 HL007779]; NATIONAL HEART, LUNG, AND BLOOD INSTITUTE [R01HL059367, T32HL007779] Funding Source: NIH RePORTER	National Heart, Lung, and Blood Institute (NHLBI)(United States Department of Health & Human ServicesNational Institutes of Health (NIH) - USANIH National Heart Lung & Blood Institute (NHLBI)); NHLBI training grant; NATIONAL HEART, LUNG, AND BLOOD INSTITUTE(United States Department of Health & Human ServicesNational Institutes of Health (NIH) - USANIH National Heart Lung & Blood Institute (NHLBI))	The ARIC Study was supported by National Heart, Lung, and Blood Institute (NHLBI) contracts HHSN268201100005C, HHSN268201100006C, HHSN268201100007C, HHSN268201100008C, HHSN268201100009C, HHSN268201100010C, HHSN268201100011C, and HHSN268201100012C. The LITE study was funded by National Heart, Lung, and Blood Institute (NHLBI) grant R01 HL59367. L.T.C. is supported by an NHLBI training grant T32 HL…	Barbar S, 2010, J THROMB HAEMOST, V8, P2450, DOI 10.1111/j.1538-7836.2010.04044.x; Chen YG, 2015, RESPIROLOGY, V20, P799, DOI 10.1111/resp.12501; Cimminiello C, 2010, THROMB RES, V126, P367, DOI 10.1016/j.thromres.2010.07.005; Clayton TC, 2011, INT J EPIDEMIOL, V40, P819, DOI 10.1093/ije/dyr012; Cowan LT, 2016, STROKE, V47, P1612, DOI 10.1161/STROKEAHA.116.012890; Cushman M, 2004, AM J MED, V117,…	28	4	5	0	3	PERGAMON-ELSEVIER SCIENCE LTD	OXFORD	THE BOULEVARD, LANGFORD LANE, KIDLINGTON, OXFORD OX5 1GB, ENGLAND	0049-3848			THROMB RES	Thromb. Res.	MAR	2017	151
J	Lieber, BA; Han, J; Appelboom, G; Taylor, BES; Han, B; Agarwal, N; Connolly, ES				Lieber, Bryan A.; Han, James; Appelboom, Geoffrey; Taylor, Blake E. S.; Han, ByoungJun; Agarwal, Nitin; Connolly, E. Sander, Jr.			Association of Steroid Use with Deep Venous Thrombosis and Pulmonary Embolism in Neurosurgical Patients: A National Database Analysis	WORLD NEUROSURGERY			English	Article						Corticosteroids; Deep vein thrombosis; National Surgical Quality Improvement Program; Pulmonary embolism	INFLAMMATORY-BOWEL-DISEASE; RISK-FACTORS; PLASMINOGEN-ACTIVATOR; CUSHINGS-SYNDROME; VEIN THROMBOSIS; UNITED-STATES; THROMBOEMBOLISM; GLUCOCORTICOIDS; MORTALITY; IMPACT	OBJECTIVE: Venous thromboembolism (VTE) is a major preventable cause of morbidity and mortality in hospitalized patients and is a widely accepted measure for quality of care. Prolonged corticosteroid therapy, which is common in neurosurgical patients, has been associated with VTE. Using a national database, we sought to determine whether corticosteroid use for >10 days was an independent risk fac…	[Lieber, Bryan A.; Appelboom, Geoffrey; Taylor, Blake E. S.; Connolly, E. Sander, Jr.] Columbia Univ, Cerebrovasc Lab, New York, NY USA; [Taylor, Blake E. S.] Columbia Univ, Coll Phys & Surg, New York, NY USA; [Taylor, Blake E. S.; Connolly, E. Sander, Jr.] Columbia Univ, Dept Neurosurg, New York, NY USA; [Connolly, E. Sander, Jr.] Columbia Univ, Neurointens Care Unit, Med Ctr, New York, NY USA; …		Lieber, BA (通讯作者)，Columbia Univ, Cerebrovasc Lab, New York, NY USA.; Lieber, BA (通讯作者)，Univ Arkansas Med Sci, Dept Neurosurg, Little Rock, AR 72205 USA.; Lieber, BA (通讯作者)，NYU, Sch Med, New York, NY USA.	Elisha.lieber@gmail.com						Agnelli G, 1998, NEW ENGL J MED, V339, P80, DOI 10.1056/NEJM199807093390204; American College of Surgeon National Surgical Quality Improvement Program, 2013, ACS NSQIP US GUID 20; Brotman DJ, 2006, THROMB RES, V118, P247, DOI 10.1016/j.thromres.2005.06.006; Browd SR., 2004, NEUROSURG FOCUS, V17, pE1, DOI DOI 10.3171/F0C.2004.17.4.1; Calvo-Alen J, 2005, ARTHRITIS RHEUM-US, V52, P2060, DOI 10.1002/…	37	23	24	0	6	ELSEVIER SCIENCE INC	NEW YORK	STE 800, 230 PARK AVE, NEW YORK, NY 10169 USA	1878-8750	1878-8769		WORLD NEUROSURG	World Neurosurg.	MAY	2016	89
J	Huang, YF; Chou, YC; Yeh, CC; Hu, CJ; Cherng, YG; Chen, TL; Liao, CC				Huang, Yu-Feng; Chou, Yi-Chun; Yeh, Chun-Chieh; Hu, Chaur-Jong; Cherng, Yih-Giun; Chen, Ta-Liang; Liao, Chien-Chang			Outcomes After Non-neurological Surgery in Patients With Parkinson's Disease A Nationwide Matched Cohort Study	MEDICINE			English	Article							POSTOPERATIVE ADVERSE OUTCOMES; RETROSPECTIVE COHORT; NONCARDIAC SURGERY; MORTALITY; RISK; CANCER; COMPLICATIONS; DATABASE; FAILURE; BURDEN	Patients with Parkinson disease (PD) were known to have increased risk of complications during hospitalization. The purpose of this study is to validate the global features of postoperative adverse outcomes for patients with PD.Using reimbursement claims from Taiwan's National Health Insurance Research Database, we conducted a nationwide retrospective cohort study of 6455 patients with preoperati…	[Huang, Yu-Feng; Cherng, Yih-Giun] Taipei Med Univ, Shuang Ho Hosp, Dept Anesthesiol, New Taipei, Taiwan; [Huang, Yu-Feng; Cherng, Yih-Giun; Chen, Ta-Liang; Liao, Chien-Chang] Taipei Med Univ, Coll Med, Sch Med, Dept Anesthesiol, Taipei, Taiwan; [Chou, Yi-Chun] China Med Univ, China Med Univ Hosp, Dept Phys Med & Rehabil, Taichung, Taiwan; [Yeh, Chun-Chieh] China Med Univ, China Med Univ Hosp, De…		Liao, CC (通讯作者)，Taipei Med Univ Hosp, Dept Anesthesiol, 252 Wuxing St, Taipei 110, Taiwan.	jacky48863027@yahoo.com.tw	Yeh, Chun Chieh/I-4893-2019	Yeh, Chun Chieh/0000-0001-6753-7564; Cherng, Yih-Giun/0000-0002-0201-4380	Shuang Ho Hospital, Taipei Medical University [104TMU-SHH-23]; Taiwan's Ministry of Health and Welfare Clinical Trial and Research Center of Excellence [MOHW105-TDU-B-212-133019]; Taiwan's Ministry of Science and Technology [MOST104-2314-B-038-027-MY2, NSC102-2314-B-038-021-MY3]	Shuang Ho Hospital, Taipei Medical University; Taiwan's Ministry of Health and Welfare Clinical Trial and Research Center of Excellence; Taiwan's Ministry of Science and Technology	This research was supported in part by Shuang Ho Hospital, Taipei Medical University (104TMU-SHH-23), Taiwan's Ministry of Health and Welfare Clinical Trial and Research Center of Excellence (MOHW105-TDU-B-212-133019), and Taiwan's Ministry of Science and Technology (MOST104-2314-B-038-027-MY2; NSC102-2314-B-038-021-MY3).	Afshar AH, 2015, AM J SURG, V209, P274, DOI 10.1016/j.amjsurg.2014.07.005; Attaran S, 2011, ANN THORAC SURG, V92, P1391, DOI 10.1016/j.athoracsur.2011.04.119; Bhattacharjee S, 2013, PARKINSONISM RELAT D, V19, P746, DOI 10.1016/j.parkreldis.2013.02.019; Burch D, 2005, LANCET, V365, P622; Cheng CL, 2011, PHARMACOEPIDEM DR S, V20, P236, DOI 10.1002/pds.2087; Chou CL, 2015, PLOS ONE, V10, DOI 10.1371…	39	13	16	0	5	LIPPINCOTT WILLIAMS & WILKINS	PHILADELPHIA	TWO COMMERCE SQ, 2001 MARKET ST, PHILADELPHIA, PA 19103 USA	0025-7974	1536-5964		MEDICINE	Medicine (Baltimore)	MAR	2016	95	12
J	Wang, YX				Wang, Yuxia			Embedded IoT system and functional recovery of sports spinal cord injury	MICROPROCESSORS AND MICROSYSTEMS			English	Article						Spinal cord injury; Bone; Neurologic; Injury; Muscle strength; IoT	REHABILITATION	The ultimate goal of clinical review, including clinical reviews and Spinal Cord Injury (SCI), is to improve the general ability of people who live and continue to work for SCI. Neurological rehab does not usually turn into adequate rest. The main outcome assessments aimed at in these approaches are the actual scenarios to be developed concerning SCI. Technology: The global set of tasks currently…	[Wang, Yuxia] A Ba Teachers Univ, Sch Phys Educ & Hlth, Wenchuan 623002, Sichuan, Peoples R China		Wang, YX (通讯作者)，A Ba Teachers Univ, Sch Phys Educ & Hlth, Wenchuan 623002, Sichuan, Peoples R China.	wangyuxia884@163.com						Ahn MR, 2009, MOL NUTR FOOD RES, V53, P643, DOI 10.1002/mnfr.200800021; Albert T, 2005, SPINAL CORD, V43, P357, DOI 10.1038/sj.sc.3101717; Alvarez-Mejia L, 2015, J MATER SCI-MATER M, V26, DOI 10.1007/s10856-015-5541-0; Cripps RA, 2011, SPINAL CORD, V49, P493, DOI 10.1038/sc.2010.146; Cui XY, 2013, BIOSCI TRENDS, V7, P202, DOI 10.5582/bst.2013.v7.5.202; Fan Wenhan, 2020, MICROPROCESSORS; Kujumgiev…	19	0	0	1	4	ELSEVIER	AMSTERDAM	RADARWEG 29, 1043 NX AMSTERDAM, NETHERLANDS	0141-9331	1872-9436		MICROPROCESS MICROSY	Microprocess. Microsyst.	APR	2021	82
J	Chinda, D; Sasaki, Y; Tatsuta, T; Tsushima, K; Wada, T; Shimoyama, T; Fukuda, S				Chinda, Daisuke; Sasaki, Yoshio; Tatsuta, Tetsuya; Tsushima, Kiyoto; Wada, Toyohito; Shimoyama, Tadashi; Fukuda, Shinsaku			Perioperative Complications of Endoscopic Submucosal Dissection for Early Gastric Cancer in Elderly Japanese Patients 75 Years of Age or Older	INTERNAL MEDICINE			English	Article						ESD procedure; elderly patients; perioperative complications; lesion characteristics; treatment outcomes	RISK-FACTORS; ANTICOAGULATED PATIENTS; ANTIPLATELET THERAPY; ISCHEMIC-STROKE; MANAGEMENT; FEASIBILITY; NEOPLASMS; COAGULATION; PERFORATION; TUMORS	Objective The number of endoscopic submucosal dissection (ESD) procedures for early gastric cancers among patients 75 years of age or older has been increasing. We herein examined both the outcomes and complications of ESD in elderly patients. Methods We investigated the effects of underlying diseases, lesion characteristics, treatment outcomes and complications during and in the postoperative pe…	[Chinda, Daisuke; Tatsuta, Tetsuya; Tsushima, Kiyoto; Shimoyama, Tadashi; Fukuda, Shinsaku] Hirosaki Univ, Grad Sch Med, Dept Gastroenterol & Hematol, Hirosaki, Aomori, Japan; [Sasaki, Yoshio; Wada, Toyohito] Aomori City Hosp, Dept Internal Med 3, Aomori, Japan		Shimoyama, T (通讯作者)，Hirosaki Univ, Grad Sch Med, Dept Gastroenterol & Hematol, Hirosaki, Aomori, Japan.	tsimo-hki@umin.ac.jp	Chinda, Daisuke/K-1198-2015; Shimoyama, Tadashi/G-5519-2014; Chinda, Daisuke/X-1288-2019	Shimoyama, Tadashi/0000-0001-9615-0000; Chinda, Daisuke/0000-0003-1690-5923				Abe N, 2012, GASTRIC CANCER, V15, P70, DOI 10.1007/s10120-011-0067-8; Becker RC, 2009, J AM COLL CARDIOL, V54, P2261, DOI 10.1016/j.jacc.2009.09.012; Bhatt DL, 2008, CIRCULATION, V118, P1894, DOI 10.1161/CIRCULATIONAHA.108.191087; Blacker DJ, 2003, NEUROLOGY, V61, P964, DOI 10.1212/01.WNL.0000086817.54076.EB; Ebi M, 2014, EUR J GASTROEN HEPAT, V26, P504, DOI 10.1097/MEG.0000000000000072; Eisen GM…	36	21	23	0	4	JAPAN SOC INTERNAL MEDICINE	TOKYO	34-3 3-CHOME HONGO BUNKYO-KU, TOKYO, 113, JAPAN	0918-2918	1349-7235		INTERNAL MED	Intern. Med.		2015	54	3
J	Chung, CC; Chiu, WT; Huang, YH; Chan, L; Hong, CT; Chiu, HW				Chung, Chen-Chih; Chiu, Wei-Ting; Huang, Yao-Hsien; Chan, Lung; Hong, Chien-Tai; Chiu, Hung-Wen			Identifying prognostic factors and developing accurate outcome predictions for in-hospital cardiac arrest by using artificial neural networks	JOURNAL OF THE NEUROLOGICAL SCIENCES			English	Article						Artificial neural network; Cardiac arrest; Machine learning; Outcome; Resuscitation; Prediction	GO-FAR SCORE; RESUSCITATION; SURVIVAL; VALIDATION; STROKE	Background: Accurate estimation of neurological outcomes after in-hospital cardiac arrest (IHCA) provides crucial information for clinical management. This study used artificial neural networks (ANNs) to determine the prognostic factors and develop prediction models for IHCA based on immediate preresuscitation parameters. Methods: The derived cohort comprised 796 patients with IHCA between 2006 a…	[Chung, Chen-Chih; Chiu, Wei-Ting; Huang, Yao-Hsien; Chan, Lung; Hong, Chien-Tai] Taipei Med Univ, Shuang Ho Hosp, Dept Neurol, 291 Zhongzheng Rd, New Taipei 235, Taiwan; [Chung, Chen-Chih; Chiu, Wei-Ting; Huang, Yao-Hsien; Chan, Lung; Hong, Chien-Tai] Taipei Med Univ, Coll Med, Sch Med, Dept Neurol, Taipei, Taiwan; [Chung, Chen-Chih; Chiu, Hung-Wen] Taipei Med Univ, Coll Med Sci & Technol, Grad …		Hong, CT (通讯作者)，Taipei Med Univ, Shuang Ho Hosp, Dept Neurol, 291 Zhongzheng Rd, New Taipei 235, Taiwan.; Chiu, HW (通讯作者)，Taipei Med Univ, Grad Inst Biomed Informat, 250 Wuxing St, Taipei 110, Taiwan.	chientaihong@gmail.com; hwchiu@tmu.edu.tw			Taipei Medical UniversityShuang Ho Hospital [109TMU-SHH-19]	Taipei Medical UniversityShuang Ho Hospital	The study was funded by a grant from the Taipei Medical UniversityShuang Ho Hospital (Grant No.: 109TMU-SHH-19) to CCC.	Agatonovic-Kustrin S, 2000, J PHARMACEUT BIOMED, V22, P717, DOI 10.1016/S0731-7085(99)00272-1; Amato F, 2013, J APPL BIOMED, V11, P47, DOI 10.2478/v10136-012-0031-x; Andersen LW, 2019, JAMA-J AM MED ASSOC, V321, P1200, DOI 10.1001/jama.2019.1696; Becker LB, 2011, CIRCULATION, V124, P2158, DOI 10.1161/CIR.0b013e3182340239; Benjamin EJ, 2019, CIRCULATION, V139, pE56, DOI 10.1161/CIR.000000000000065…	25	4	4	1	3	ELSEVIER	AMSTERDAM	RADARWEG 29, 1043 NX AMSTERDAM, NETHERLANDS	0022-510X	1878-5883		J NEUROL SCI	J. Neurol. Sci.	JUN 15	2021	425
J	Chan, MC; Tseng, JS; Hsu, KH; Shih, SJ; Yi, CY; Wu, CL; Kou, YR				Chan, Ming-Cheng; Tseng, Jeng-Sen; Hsu, Kuo-Hsuan; Shih, Sou-Jen; Yi, Chi-Yuan; Wu, Chieh-Liang; Kou, Yu Ru			A minimum blood glucose value less than or equal to 120 mg/dL under glycemic control is associated with increased 14-day mortality in nondiabetic intensive care unit patients with sepsis and stress hyperglycemia	JOURNAL OF CRITICAL CARE			English	Article						Sepsis; Glycemic control; Diabetes	CRITICALLY-ILL PATIENTS; INSULIN THERAPY; MYOCARDIAL-INFARCTION; HYPOGLYCEMIA; POPULATION; PNEUMONIA; SURVIVAL; OUTCOMES; STROKE; DEATH	Purpose: Hyperglycemia is common in critically ill patients, but results of previous trials on glycemic control have been controversial. This study aimed to investigate whether the minimum blood glucose value during the first 72 hours after admission (72-min-BGV) was associated with mortality in patients with severe sepsis. Materials and methods: This is a retrospective analysis of prospectively …	[Chan, Ming-Cheng; Kou, Yu Ru] Natl Yang Ming Univ, Inst Physiol, Taipei 112, Taiwan; [Chan, Ming-Cheng; Tseng, Jeng-Sen] Taichung Vet Gen Hosp, Dept Internal Med, Div Chest Med, Taichung, Taiwan; [Hsu, Kuo-Hsuan] Taichung Vet Gen Hosp, Dept Internal Med, Div Crit Care & Resp Therapy, Taichung, Taiwan; [Shih, Sou-Jen; Yi, Chi-Yuan] Taichung Vet Gen Hosp, Dept Nursing, Taichung, Taiwan; [Wu, Chieh…		Kou, YR (通讯作者)，Natl Yang Ming Univ, Sch Med, Inst Physiol, 155,Sec 2,Linong St, Taipei 11221, Taiwan.	yrkou@ym.edu.tw		Kou, Yu Ru/0000-0002-4681-9009; Tseng, Jeng-Sen/0000-0003-2341-4495	Ministry of Science and Technology, Taiwan [MOST 104-2320-B-010-014-MY3]	Ministry of Science and Technology, Taiwan(Ministry of Science and Technology, Taiwan)	This study was supported by a grant MOST 104-2320-B-010-014-MY3 from Ministry of Science and Technology, Taiwan. The authors are grateful to Dr Malcolm Higgins (Asia Training Solutions, Taiwan) for help with language editing.	Brunkhorst FM, 2008, NEW ENGL J MED, V358, P125, DOI 10.1056/NEJMoa070716; Capes SE, 2000, LANCET, V355, P773, DOI 10.1016/S0140-6736(99)08415-9; Chang CM, 2012, PLASMONICS, V7, P563, DOI [10.1007/s11468-012-9343-7, 10.1371/journal.pone.0050729]; Christiansen C, 2004, INTENS CARE MED, V30, P1685, DOI 10.1007/s00134-004-2325-2; Dellinger RP, 2008, INTENS CARE MED, V34, P783, DOI [10.1007/s00134-00…	35	12	13	0	10	W B SAUNDERS CO-ELSEVIER INC	PHILADELPHIA	1600 JOHN F KENNEDY BOULEVARD, STE 1800, PHILADELPHIA, PA 19103-2899 USA	0883-9441	1557-8615		J CRIT CARE	J. Crit. Care	AUG	2016	34
J	Hazeldine, J; Lord, JM; Belli, A				Hazeldine, Jon; Lord, Janet M.; Belli, Antonio			Traumatic brain injury and peripheral immune suppression: primer and prospectus	FRONTIERS IN NEUROLOGY			English	Review						traumatic brain injury; immune system; immune suppression; infection	TUMOR-NECROSIS-FACTOR; SEVERE HEAD-INJURY; NATURAL-KILLER-CELLS; PREVENTIVE ANTIBACTERIAL THERAPY; VENTILATOR-ASSOCIATED PNEUMONIA; SYSTEMIC INFLAMMATORY RESPONSE; CRITICALLY-ILL PATIENTS; ACUTE ISCHEMIC-STROKE; MITOCHONDRIAL-DNA; NERVOUS-SYSTEM	Nosocomial infections are a common occurrence in patients following traumatic brain injury (TBI) and are associated with an increased risk of mortality, longer length of hospital stay, and poor neurological outcome. Systemic immune suppression arising as a direct result of injury to the central nervous system (CNS) is considered to be primarily responsible for this increased incidence of infectio…	[Hazeldine, Jon; Lord, Janet M.; Belli, Antonio] Queen Elizabeth Hosp, NIHR Surg Reconstruct & Microbiol Res Ctr, Birmingham B15 2TH, W Midlands, England; [Hazeldine, Jon; Lord, Janet M.; Belli, Antonio] Univ Birmingham, Inst Inflammat & Ageing, Birmingham, W Midlands, England		Hazeldine, J (通讯作者)，Queen Elizabeth Hosp, NIHR Surg Reconstruct & Microbiol Res Ctr, Birmingham B15 2TH, W Midlands, England.	j.hazeldine@bham.ac.uk	Belli, Antonio/I-3799-2015; Hazeldine, Jon/T-5725-2019	Belli, Antonio/0000-0002-3211-9933; Lord, Janet/0000-0003-1030-6786	National Institute for Health Research Surgical Reconstruction and Microbiology Research Centre; University Hospitals Birmingham NHS Foundation Trust; University of Birmingham; Royal Centre for Defence Medicine	National Institute for Health Research Surgical Reconstruction and Microbiology Research Centre; University Hospitals Birmingham NHS Foundation Trust; University of Birmingham; Royal Centre for Defence Medicine	JH is funded by the National Institute for Health Research Surgical Reconstruction and Microbiology Research Centre, a partnership between University Hospitals Birmingham NHS Foundation Trust, the University of Birmingham, and the Royal Centre for Defence Medicine. The views expressed are those of the author(s) and not necessarily those of the NHS, the NIHR, or the Department of Health.	Aloisi F, 2001, GLIA, V36, P165, DOI 10.1002/glia.1106; Arbabi S, 2007, J TRAUMA, V62, P56, DOI 10.1097/TA.0b013e31802d972b; ARMANT M, 1995, IMMUNOLOGY, V85, P331; Arruvito L, 2008, J IMMUNOL, V180, P5746, DOI 10.4049/jimmunol.180.8.5746; Aspelund A, 2015, J EXP MED, V212, P991, DOI 10.1084/jem.20142290; Bellinger DL, 2014, AUTON NEUROSCI-BASIC, V182, P15, DOI 10.1016/j.autneu.2014.01.006; Bernik…	170	77	78	0	15	FRONTIERS MEDIA SA	LAUSANNE	AVENUE DU TRIBUNAL FEDERAL 34, LAUSANNE, CH-1015, SWITZERLAND	1664-2295			FRONT NEUROL	Front. Neurol.	NOV 5	2015	6
J	Seule, MA; Muroi, C; Mink, S; Yonekawa, Y; Keller, E				Seule, Martin A.; Muroi, Carl; Mink, Susanne; Yonekawa, Yasuhiro; Keller, Emanuela			THERAPEUTIC HYPOTHERMIA IN PATIENTS WITH ANEURYSMAL SUBARACHNOID HEMORRHAGE, REFRACTORY INTRACRANIAL HYPERTENSION, OR CEREBRAL VASOSPASM	NEUROSURGERY			English	Article						Hypothermia; Intracranial pressure; Outcome; Subarachnoid hemorrhage; Vasospasm	MILD HYPOTHERMIA; MODERATE HYPOTHERMIA; BLOOD-FLOW; SYMPTOMATIC VASOSPASM; EARLY SURGERY; BONE-MARROW; BRAIN; MANAGEMENT; STROKE; GRADE	OBJECTIVE: To evaluate the feasibility and safety of mild hypothermia treatment in patients with aneurysmal subarachnoid hemorrhage (SAH) who are experiencing intracranial hypertension and/or cerebral vasospasm (CVS). METHODS: Of 441 consecutive patients with SAH, 100 developed elevated intracranial pressure and/or symptomatic CVS refractory to conventional treatment. Hypothermia (33-34 degrees C…	[Seule, Martin A.; Muroi, Carl; Mink, Susanne; Yonekawa, Yasuhiro; Keller, Emanuela] Univ Zurich Hosp, Dept Neurosurg, Neurointens Care Unit, CH-8091 Zurich, Switzerland		Seule, MA (通讯作者)，Cantonal Hosp St Gallen, Clin Neurosurg, Rorschacherstr 95, CH-9007 St Gallen, Switzerland.	martin.seule@kssg.ch	Keller, Emanuela/G-4040-2013; Keller, Emanuela/M-2917-2015	Keller, Emanuela/0000-0001-7892-8261; Keller, Emanuela, Elisabeth, Sophia/0000-0002-7560-7574; Muroi, Carl/0000-0003-2529-2022; /0000-0001-9999-3345				Aibiki M, 1999, J NEUROTRAUM, V16, P225, DOI 10.1089/neu.1999.16.225; Ao HS, 2001, RESUSCITATION, V51, P83, DOI 10.1016/S0300-9572(01)00380-X; Badjatia N, 2005, CRIT CARE MED, V33, P1603, DOI 10.1097/01.CCM.0000168054.60538.2B; Bernard SA, 2002, NEW ENGL J MED, V346, P557, DOI 10.1056/NEJMoa003289; BIGELOW WG, 1950, AM J PHYSIOL, V160, P125, DOI 10.1152/ajplegacy.1949.160.1.125; BIGGAR WD, 1983, …	57	70	74	0	10	OXFORD UNIV PRESS INC	CARY	JOURNALS DEPT, 2001 EVANS RD, CARY, NC 27513 USA	0148-396X	1524-4040		NEUROSURGERY	Neurosurgery	JAN	2009	64	1
J	Tajitsu, M; Ishihata, K; Tezuka, M; Yoshimura, T; Ichiki, M; Ohta, H; Nohara, K; Nakamura, N				Tajitsu, Megumi; Ishihata, Kiyohide; Tezuka, Masahiro; Yoshimura, Takuya; Ichiki, Misaki; Ohta, Hiromi; Nohara, Kanji; Nakamura, Norifumi			Effectiveness of fibreoptic endoscopic evaluation of swallowing and dietary intervention during home-visit dental care in older individuals	GERODONTOLOGY			English	Article; Early Access						dietary intervention; dysphagia; fibreoptic endoscopic evaluation of swallowing; functional oral intake scale; visit care	ASPIRATION PNEUMONIA; DYSPHAGIA; PENETRATION; MANAGEMENT; COORDINATION; PROGRESSION; DISEASE; STROKE; SCALE	Background Currently, patients with dysphagia are receiving dietary management that deviates from their original swallowing function. Objective To evaluate the clinical significance of fibreoptic endoscopic evaluation of swallowing (FEES) and dietary intervention (DI) by multi-professional collaboration during visit care for determining the actual oral intake status in patients with dysphagia. Me…	[Tajitsu, Megumi; Ishihata, Kiyohide; Tezuka, Masahiro; Yoshimura, Takuya; Nakamura, Norifumi] Kagoshima Univ, Dept Oral & Maxillofacial Surg, Field Maxillofacial Rehabil, Grad Sch Med & Dent Sci, 8-35-1 Sakuragaoka, Kagoshima 8908544, Japan; [Tajitsu, Megumi; Ichiki, Misaki; Ohta, Hiromi] Med Corp Jinjikai, Ohta Dent Clin, Kagoshima, Japan; [Nohara, Kanji] Osaka Univ, Dept Oral Facial Disorders,…		Ishihata, K (通讯作者)，Kagoshima Univ, Dept Oral & Maxillofacial Surg, Field Maxillofacial Rehabil, Grad Sch Med & Dent Sci, 8-35-1 Sakuragaoka, Kagoshima 8908544, Japan.	ishihata@dent.kagoshima-u.ac.jp	Nohara, Kanji/H-7406-2017	Nohara, Kanji/0000-0001-8254-4615				Akishita M, 2013, J AM MED DIR ASSOC, V14, P479, DOI 10.1016/j.jamda.2013.01.009; Arai H, 2015, GERIATR GERONTOL INT, V15, P673, DOI 10.1111/ggi.12450; Bastian Robert W., 1993, Dysphagia, V8, P359, DOI 10.1007/BF01321780; Bosch X, 2012, EUR J INTERN MED, V23, P720, DOI 10.1016/j.ejim.2012.08.006; Braun T, 2019, BMC NEUROL, V19, DOI 10.1186/s12883-019-1499-8; Braun T, 2018, BMJ OPEN, V8, DOI 10.11…	41	0	0	0	0	WILEY	HOBOKEN	111 RIVER ST, HOBOKEN 07030-5774, NJ USA	0734-0664	1741-2358		GERODONTOLOGY	Gerodontology
J	Deeik, RK; Thomas, RM; Sakiyalak, P; Botkin, S; Blakeman, B; Bakhos, M				Deeik, RK; Thomas, RM; Sakiyalak, P; Botkin, S; Blakeman, B; Bakhos, M			Minimal access closure of patent Foramen ovale: Is it also recommended for patients with paradoxical emboli?	ANNALS OF THORACIC SURGERY			English	Article; Proceedings Paper	8th Annual Cardiothoracic Techniques and Technologies Meeting	JAN 23-26, 2002	MIAMI BEACH, FLORIDA				ATRIAL SEPTAL-DEFECT; PERCUTANEOUS CLOSURE; REPAIR; STROKE; EVENTS	Background. To investigate the outcome of the port-access approach for patent foramen ovale (PFO) closure and to identify the long-term risk of recurrent thromboembolic events in the paradoxical embolus subgroup after closure. Methods. Between 1997 and 2001, 31 patients underwent PFO closure using the port-access approach. Twelve of the 31 patients underwent PFO closure secondary to at least one …	Loyola Univ, Med Ctr, Dept Thorac & Cardiovasc Surg, Maywood, IL 60153 USA		Deeik, RK (通讯作者)，Loyola Univ, Med Ctr, Dept Thorac & Cardiovasc Surg, 2160 S 1st Ave,Bldg 110,Room 6243, Maywood, IL 60153 USA.			Thomas, Ryan/0000-0001-9251-5543; Sakiyalak, Pranya/0000-0003-1716-1225				Black MD, 1998, ANN THORAC SURG, V65, P765, DOI 10.1016/S0003-4975(97)01241-1; Bogousslavsky J, 1996, NEUROLOGY, V46, P1301, DOI 10.1212/WNL.46.5.1301; Bohm J, 1997, EUR J CARDIO-THORAC, V12, P869, DOI 10.1016/S1010-7940(97)00270-4; CAES FL, 1995, ANN THORAC SURG, V59, P1559, DOI 10.1016/0003-4975(94)00892-B; Fischer G, 1999, EUR HEART J, V20, P541, DOI 10.1053/euhj.1998.1330; Lloyd TR, 1994, AM …	12	11	11	0	2	ELSEVIER SCIENCE INC	NEW YORK	360 PARK AVE SOUTH, NEW YORK, NY 10010-1710 USA	0003-4975			ANN THORAC SURG	Ann. Thorac. Surg.	OCT	2002	74	4
J	de Beco, G; Mambour, N; Vo, C; Vanhoutte, L; Moniotte, S; Poncelet, A; Sluysmans, T				de Beco, Geoffroy; Mambour, Natasha; Vo, Christophe; Vanhoutte, Laetitia; Moniotte, Stephane; Poncelet, Alain; Sluysmans, Thierry			Recent Experience and Follow-Up After Surgical Closure of Secundum Atrial Septal Defect in 120 Children	PEDIATRIC CARDIOLOGY			English	Article						Secundum atrial septal defect; Percutaneous catheter-based closure; Surgical closure; Complications	SURGERY; COMPLICATIONS; OCCLUDER	While percutaneous catheter closure proves an effective treatment for secundum atrial septal defect (ASD2), some child patients require surgical closure. We assessed the risks associated with isolated surgical ASD2 closure by reviewing the outcomes of 120 children operated on between 1999 and 2011 (mean age 4.6 +/- 3.9years, mean weight 17 +/- 12kg). Direct sutures were performed in 4% and patch …	[de Beco, Geoffroy; Poncelet, Alain] Catholic Univ Louvain, Clin Univ St Luc, Dept Cardiac Surg, Brussels, Belgium; [Mambour, Natasha; Vo, Christophe; Vanhoutte, Laetitia; Moniotte, Stephane; Sluysmans, Thierry] Catholic Univ Louvain, Clin Univ St Luc, Cardiol Pediat & Congenitale, Ave Hippocrate 10, B-1200 Brussels, Belgium		Sluysmans, T (通讯作者)，Catholic Univ Louvain, Clin Univ St Luc, Cardiol Pediat & Congenitale, Ave Hippocrate 10, B-1200 Brussels, Belgium.	Thierry.sluysmans@uclouvain.be	Poncelet, Alain/ABD-2969-2022	Poncelet, Alain/0000-0002-3220-2681				Batisse A, 2013, CARDIOLOGIE PEDIAT P, P57; Bialkowski J, 2004, TEX HEART I J, V31, P220; Bove T, 2005, ACTA CHIR BELG, V105, P497, DOI 10.1080/00015458.2005.11679767; Butera G, 2006, AM HEART J, V151, P228, DOI 10.1016/j.ahj.2005.02.051; Butera G, 2011, EUROINTERVENTION, V7, P377, DOI 10.4244/EIJV7I3A63; Carbonez K, 2013, CARDIOL YOUNG S, V23, pS124; Crawford MH, 2009, CURRENT DIAGNOSIS TR, P379…	16	0	0	0	1	SPRINGER	NEW YORK	233 SPRING ST, NEW YORK, NY 10013 USA	0172-0643	1432-1971		PEDIATR CARDIOL	Pediatr. Cardiol.	OCT	2018	39	7
J	Abola, MV; Du, JY; Lin, CC; Schreiber-Stainthorp, W; Passias, PG				Abola, Matthew, V; Du, Jerry Y.; Lin, Charles C.; Schreiber-Stainthorp, William; Passias, Peter G.			Symptomatic Epidural Hematoma After Elective Cervical Spine Surgery: Incidence, Timing, Risk Factors, and Associated Complications	OPERATIVE NEUROSURGERY			English	Article						Epidural hematoma; Cervical spine; Quality; Readmission; Reoperation; NSQIP	WOUND SUCTION DRAINAGE; DEFORMITY SURGERY; FUSION PROCEDURES; UNITED-STATES; LUMBAR SPINE; DUROTOMY; DECOMPRESSION; DISKECTOMY; TRENDS	BACKGROUND As the rate of elective cervical spine surgery increases, studies of complications may improve quality of care. Symptomatic postoperative cervical epidural hematomas (PCEH) are rare but result in significant morbidity. Because of their low incidence, the risk factors and complications associated with symptomatic PCEH remain unclear. OBJECTIVE To clarify the prevalence, timing, variable…	[Abola, Matthew, V; Lin, Charles C.; Schreiber-Stainthorp, William; Passias, Peter G.] NYU, NYU Langone Hlth, Dept Orthoped Surg, Langone Orthoped Hosp, 301 East 17th St,Suite 1402, New York, NY 10003 USA; [Du, Jerry Y.] Univ Hosp Cleveland, Dept Orthoped, Med Ctr, Cleveland, OH 44106 USA		Abola, MV (通讯作者)，NYU, NYU Langone Hlth, Dept Orthoped Surg, Langone Orthoped Hosp, 301 East 17th St,Suite 1402, New York, NY 10003 USA.	matthew.abola@nyulangone.org	; Abola, Matthew V./F-4869-2015	Du, Jerry/0000-0001-8309-0176; Schreiber-Stainthorp, William/0000-0002-7386-8754; Abola, Matthew V./0000-0001-8084-3515; Passias, Peter/0000-0002-1479-4070				Al Jishi Ahmed, 2017, Surg Neurol Int, V8, P293, DOI 10.4103/sni.sni_351_17; Al-Mutair A, 2010, J AM ACAD ORTHOP SUR, V18, P494, DOI 10.5435/00124635-201008000-00006; Awad JN, 2005, J BONE JOINT SURG BR, V87B, P1248, DOI 10.1302/0301-620X.87B9.16518; Axon RN, 2011, JAMA-J AM MED ASSOC, V305, P504, DOI 10.1001/jama.2011.72; Basques BA, 2017, SPINE, V42, P253, DOI 10.1097/BRS.0000000000001718; Bohl…	46	0	0	0	0	OXFORD UNIV PRESS INC	CARY	JOURNALS DEPT, 2001 EVANS RD, CARY, NC 27513 USA	2332-4252	2332-4260		OPER NEUROSURG	Oper. Neurosurg.	DEC	2021	21	6
J	Ribeiro, L; Monteiro, A; Martins, J				Ribeiro, Luis; Monteiro, Ana; Martins, Joao			Hyperacute relapse of Lewis-Sumner syndrome during influenza A (H1N1) virus infection	BMC NEUROLOGY			English	Article						Lewis-Sumner syndrome; Influenza a virus; Hyperacute relapse	ION CHANNELS; MANIFESTATIONS	Background Lewis-Sumner Syndrome (LSS) is considered an asymmetric sensory-motor variant of Chronic Inflammatory Demyelinating Polyneuropathy (CIDP), mostly affecting the limbs distally, with electrophysiological evidence of multifocal motor conduction blocks. Cranial nerve involvement is present in a minority. Various well-known infectious agents, directly or via the host's immune responses, may…	[Ribeiro, Luis; Monteiro, Ana; Martins, Joao] Hosp Pedro Hispano, Dept Neurol, Unidade Local Sarkle Matosinhos, Sra Da Flora, Portugal; [Monteiro, Ana] Univ Porto, Fac Med, Porto, Portugal; [Martins, Joao] MedicilLisboa, Lisbon, Portugal		Ribeiro, L (通讯作者)，Hosp Pedro Hispano, Dept Neurol, Unidade Local Sarkle Matosinhos, Sra Da Flora, Portugal.	luismiggr@gmail.com		Ribeiro, Luis/0000-0001-7926-0478				Alberti P, 2020, NEUROL-NEUROIMMUNOL, V7, DOI 10.1212/NXI.0000000000000741; Brand JD, 2018, JCI INSIGHT, V3, DOI 10.1172/jci.insight.123467; Brostoff JM, 2008, AGE AGEING, V37, P229, DOI 10.1093/ageing/afm151; Charlton FW, 2020, VIRUSES-BASEL, V12, DOI 10.3390/v12080844; Goenka A, 2014, CLIN INFECT DIS, V58, P775, DOI 10.1093/cid/cit922; Helms J, 2020, NEW ENGL J MED, V382, P2268, DOI 10.1056/NEJ…	17	1	1	0	0	BMC	LONDON	CAMPUS, 4 CRINAN ST, LONDON N1 9XW, ENGLAND		1471-2377		BMC NEUROL	BMC Neurol.	NOV 24	2020	20	1
J	Hanson, J; Lee, SJ; Mohanty, S; Faiz, MA; Anstey, NM; Charunwatthana, P; Yunus, EB; Mishra, SK; Tjitra, E; Price, RN; Rahman, R; Nosten, F; Htut, Y; Hoque, G; Chau, TTH; Phu, NH; Hien, TT; White, NJ; Day, NPJ; Dondorp, AM				Hanson, Josh; Lee, Sue J.; Mohanty, Sanjib; Faiz, M. A.; Anstey, Nicholas M.; Charunwatthana, Prakaykaew; Yunus, Emran Bin; Mishra, Saroj K.; Tjitra, Emiliana; Price, Ric N.; Rahman, Ridwanur; Nosten, Francois; Htut, Ye; Hoque, Gofranul; Chau, Tran Thi Hong; Phu, Nguyen Hoan; Hien, Tran Tinh; White, Nicholas J.; Day, Nicholas P. J.; Dondorp, Arjen M.			A Simple Score to Predict the Outcome of Severe Malaria in Adults	CLINICAL INFECTIOUS DISEASES			English	Article							COMMUNITY-ACQUIRED PNEUMONIA; SEVERE FALCIPARUM-MALARIA; INTENSIVE-CARE-UNIT; PROGNOSTIC-SIGNIFICANCE; CEREBRAL MALARIA; STROKE RISK; VALIDATION; CHILDREN; TRIAL; INDICATORS	Background. World Health Organization treatment guidelines recommend that adults with severe malaria be admitted to an intensive care unit (ICU). However, ICU facilities are limited in the resource-poor settings where most malaria occurs. Identification of patients at greater risk of complications may facilitate their triage and resource allocation. Methods. With use of data from a trial conducte…	[Hanson, Josh; Lee, Sue J.; Charunwatthana, Prakaykaew; Nosten, Francois; White, Nicholas J.; Day, Nicholas P. J.; Dondorp, Arjen M.] Mahidol Univ, Fac Trop Med, Bangkok, Thailand; [Nosten, Francois] Shoklo Malaria Res Unit, Mae Sot, Thailand; [Hanson, Josh; Lee, Sue J.; Price, Ric N.; Nosten, Francois; White, Nicholas J.; Day, Nicholas P. J.; Dondorp, Arjen M.] Churchill Hosp, Ctr Trop Med, Nuff…		Hanson, J (通讯作者)，Cairns Base Hosp, Cairns, Qld 4870, Australia.	drjoshhanson@gmail.com	White, Nicholas J/I-4629-2012; Nosten, Francois/AAC-5509-2019; White, Nick/AAC-6527-2019; Hanson, Josh/ABD-9328-2020; Rahman, Ridwanur/K-2637-2019	Nosten, Francois/0000-0002-7951-0745; White, Nick/0000-0002-1897-1978; Hanson, Josh/0000-0002-1423-3839; Price, Richard/0000-0003-2000-2874	Wellcome Trust of Great Britain	Wellcome Trust of Great Britain(Wellcome Trust)	Financial support. Wellcome Trust of Great Britain to the Wellcome Trust-Mahidol University-Oxford Tropical Medicine Research Programme.	*ABB LAB, 2004, ABB I STAT PROD INF; Angus DC, 2002, AM J RESP CRIT CARE, V166, P717, DOI 10.1164/rccm.2102084; Antman EM, 2000, JAMA-J AM MED ASSOC, V284, P835, DOI 10.1001/jama.284.7.835; Anya SE, 2004, AM J TROP MED HYG, V70, P510, DOI 10.4269/ajtmh.2004.70.510; Beales PF, 2000, T ROY SOC TROP MED H, V94, pS1; Bruneel F, 2003, AM J RESP CRIT CARE, V167, P684, DOI 10.1164/rccm.200206-631OC; Cha…	38	67	69	0	1	OXFORD UNIV PRESS INC	CARY	JOURNALS DEPT, 2001 EVANS RD, CARY, NC 27513 USA	1058-4838	1537-6591		CLIN INFECT DIS	Clin. Infect. Dis.	MAR 1	2010	50	5
J	Longo, M; Gelfand, Y; Ramos, RD; Echt, M; Kinon, MD; Yanamadala, V; Yassari, R				Longo, Michael; Gelfand, Yaroslav; Ramos, Rafael De la Garza; Echt, Murray; Kinon, Merritt D.; Yanamadala, Vijay; Yassari, Reza			Perioperative Complications and Mortality Following Anterior Odontoid Screw Fixation in Elderly Patients: A National Database Analysis	WORLD NEUROSURGERY			English	Article						Anterior screw fixation; Morbidity; Mortality; Odontoid fracture	FRACTURES; MANAGEMENT; EPIDEMIOLOGY; SURGERY; SPINE; RISK	OBJECTIVE: To identify predictors of short-term mortality and complications after anterior odontoid screw fixation. METHODS: This was a retrospective analysis of a national database. The American College of Surgeons National Quality Improvement Database was queried using Current Procedural Terminology codes to identify patients aged >= 60 years who underwent surgery for anterior fixation of odont…	[Longo, Michael; Gelfand, Yaroslav; Ramos, Rafael De la Garza; Echt, Murray; Kinon, Merritt D.; Yanamadala, Vijay; Yassari, Reza] Montefiore Med Ctr, Albert Einstein Coll Med, Spine Res Grp, Bronx, NY 10467 USA; [Gelfand, Yaroslav; Ramos, Rafael De la Garza; Echt, Murray; Kinon, Merritt D.; Yanamadala, Vijay; Yassari, Reza] Montefiore Med Ctr, Albert Einstein Coll Med, Dept Neurol Surg, Bronx, NY…		Yassari, R (通讯作者)，Montefiore Med Ctr, Albert Einstein Coll Med, Spine Res Grp, Bronx, NY 10467 USA.; Yassari, R (通讯作者)，Montefiore Med Ctr, Albert Einstein Coll Med, Dept Neurol Surg, Bronx, NY 10467 USA.	ryassari@montefiore.org	; De la Garza Ramos, Rafael/G-3707-2013	Echt, Murray/0000-0002-4504-4918; De la Garza Ramos, Rafael/0000-0002-5536-2514				Alluri RK, 2016, ANN TRANSL MED, V4, DOI 10.21037/atm.2016.10.49; ANDERSON LD, 1974, J BONE JOINT SURG AM, VA 56, P1663, DOI 10.2106/00004623-197456080-00017; [Anonymous], 2016, USER GUIDE 2015 ACS; [Anonymous], 2014, USER GUIDE 2014 ACS; BONE RC, 1992, JAMA-J AM MED ASSOC, V268, P3452, DOI 10.1001/jama.268.24.3452; Cacciola F, 2016, CERVICAL SPINE MINIM, P207; Campbell-Furtick M, 2016, AM J SURG…	26	3	3	0	1	ELSEVIER SCIENCE INC	NEW YORK	STE 800, 230 PARK AVE, NEW YORK, NY 10169 USA	1878-8750	1878-8769		WORLD NEUROSURG	World Neurosurg.	SEP	2019	129
J	Hu, WH; Eisenstein, S; Parry, L; Ramamoorthy, S				Hu, Wan-Hsiang; Eisenstein, Samuel; Parry, Lisa; Ramamoorthy, Sonia			Preoperative malnutrition with mild hypoalbuminemia associated with postoperative mortality and morbidity of colorectal cancer: a propensity score matching study	NUTRITION JOURNAL			English	Article						Mild hypoalbuminemia; Postoperative mortality and morbidity; Colorectal cancer; Propensity score matching	SURGICAL SITE INFECTION; SEVERITY GRADING SYSTEM; INDEPENDENT RISK-FACTOR; SERUM-ALBUMIN; ACS-NSQIP; HOSPITAL STAY; LENGTH; PANCREATICODUODENECTOMY; CALCULATOR; SURVIVAL	BackgroundMalnutrition with hypoalbuminemia (albumin <35g/L) is an important factor in predicting risks associated with colorectal cancer surgery. However, there is limited data about the effects of mild hypoalbuminemia with small decreases in albumin on postoperative complications.MethodsThis is a retrospective study using the multi-institutional, nationally validated database of the American Co…	[Hu, Wan-Hsiang] Chang Gung Univ, Kaohsiung Chang Gung Mem Hosp, Dept Colorectal Surg, Coll Med, Kaohsiung, Taiwan; [Hu, Wan-Hsiang; Eisenstein, Samuel; Parry, Lisa; Ramamoorthy, Sonia] Univ Calif San Diego, Dept Surg, San Diego Hlth Syst, San Diego, CA 92103 USA; [Hu, Wan-Hsiang; Ramamoorthy, Sonia] Univ Calif San Diego, Dept Surg, 3855 Hlth Sci Dr, San Diego, CA 92093 USA; [Hu, Wan-Hsiang; Rama…		Ramamoorthy, S (通讯作者)，Univ Calif San Diego, Dept Surg, San Diego Hlth Syst, San Diego, CA 92103 USA.; Ramamoorthy, S (通讯作者)，Univ Calif San Diego, Dept Surg, 3855 Hlth Sci Dr, San Diego, CA 92093 USA.; Ramamoorthy, S (通讯作者)，Univ Calif San Diego, Rebecca & John Moores Canc Ctr, 3855 Hlth Sci Dr, San Diego, CA 92093 USA.	sramamoorthy@mail.ucsd.edu						Ahn J, 2018, J CLIN GASTROENTEROL, V52, P913, DOI 10.1097/MCG.0000000000000984; Akirov A, 2017, AM J MED, V130, DOI 10.1016/j.amjmed.2017.07.020; [Anonymous], 1999, NEW ENGL J MED, V340, P1376, DOI DOI 10.1056/NEJM199904293401723; Arques S, 2018, EUR J INTERN MED, V52, P8, DOI 10.1016/j.ejim.2018.04.014; Bilimoria KY, 2013, J AM COLL SURGEONS, V217, P833, DOI 10.1016/j.jamcollsurg.2013.07.385; Bo…	40	29	30	1	2	BMC	LONDON	CAMPUS, 4 CRINAN ST, LONDON N1 9XW, ENGLAND		1475-2891		NUTR J	Nutr. J.	JUN 28	2019	18
J	Lichtman, JH; Spertus, JA; Reid, KJ; Radford, MJ; Rumsfeld, JS; Allen, NB; Masoudi, FA; Weintraub, WS; Krumholz, HM				Lichtman, Judith H.; Spertus, John A.; Reid, Kimberly J.; Radford, Martha J.; Rumsfeld, John S.; Allen, Norrina B.; Masoudi, Frederick A.; Weintraub, William S.; Krumholz, Harlan M.			Acute noncardiac conditions and in-hospital mortality in patients with acute myocardial infarction	CIRCULATION			English	Article						comorbidity; mortality; myocardial infarction; prognosis	TIMI RISK SCORE; INTERNATIONAL TRIAL; PRACTICE GUIDELINES; THROMBOLYSIS; PREDICTORS; REGISTRY; EVENTS; COMORBIDITY; COMMITTEE; SURVIVAL	Background - Acute myocardial infarction may be accompanied by acute, severe, concomitant, noncardiac conditions, but their prevalence and prognostic importance is not well defined. We sought to evaluate the prevalence of acute, severe, noncardiac conditions present at the time of hospital admission with acute myocardial infarction and to assess the association of these conditions with in-hospita…	Yale Univ, Sch Med, Dept Epidemiol & Publ Hlth, Sect Chron Dis Epidemiol, New Haven, CT 06510 USA; St Lukes Hosp, Mid Amer Heart Inst, Kansas City, MO 64111 USA; Univ Missouri, Kansas City, MO 64110 USA; NYU, Med Ctr, Dept Med, Div Cardiol, New York, NY 10016 USA; Denver Vet Affairs Med Ctr, Denver, CO USA; Univ Colorado, Hlth Sci Ctr, Dept Med, Denver Hlth Med Ctr, Denver, CO 80202 USA; Univ Col…		Krumholz, HM (通讯作者)，333 Cedar St,Room I-456 SHM,POB 208088, New Haven, CT 06520 USA.	harlan.krumholz@yale.edu	, Harlan/AAI-2875-2020; Spertus, John/ABD-3075-2021; Masoudi, Frederick/Q-7467-2019	Allen, Norrina/0000-0002-6993-4384; Radford, Martha/0000-0001-7503-9557	NCCDPHP CDC HHS [K01 DP000085-03] Funding Source: Medline; NATIONAL CENTER FOR CHRONIC DISEASE PREV AND HEALTH PROMO [K01DP000085] Funding Source: NIH RePORTER	NCCDPHP CDC HHS; NATIONAL CENTER FOR CHRONIC DISEASE PREV AND HEALTH PROMO(United States Department of Health & Human ServicesCenters for Disease Control & Prevention - USA)		Alpert JS, 2000, J AM COLL CARDIOL, V36, P959, DOI 10.1016/S0735-1097(00)00804-4; Antman EM, 2000, JAMA-J AM MED ASSOC, V284, P835, DOI 10.1001/jama.284.7.835; Antman EM, 1999, CIRCULATION, V100, P1593, DOI 10.1161/01.CIR.100.15.1593; Boersma E, 2000, CIRCULATION, V101, P2557, DOI 10.1161/01.CIR.101.22.2557; Boyd CM, 2005, JAMA-J AM MED ASSOC, V294, P716, DOI 10.1001/jama.294.6.716; Braunstein JB…	22	40	43	0	1	LIPPINCOTT WILLIAMS & WILKINS	PHILADELPHIA	530 WALNUT ST, PHILADELPHIA, PA 19106-3621 USA	0009-7322			CIRCULATION	Circulation	OCT 23	2007	116	17
J	Treurniet, HF; Looman, CWN; van der Maas, PJ; Mackenbach, JP				Treurniet, HF; Looman, CWN; van der Maas, PJ; Mackenbach, JP			Variations in 'avoidable' mortality: a reflection of variations in incidence?	INTERNATIONAL JOURNAL OF EPIDEMIOLOGY			English	Article						avoidable; mortality; incidence; variation; quality of care	MEDICAL INTERVENTION; SOCIAL-CLASS; NEW-ZEALAND; STROKE; CARE; QUALITY; DEATHS; HEALTH	Background Variations in 'avoidable' mortality may reflect variations in the quality of care, but they may also be due to variations in incidence or severity of diseases. We studied the association between regional variations in 'avoidable' mortality and variations in disease incidence. For a selection of conditions we also analysed whether the proportion of in-hospital deaths can explain the reg…	Erasmus Univ, Dept Publ Hlth, NL-3000 DR Rotterdam, Netherlands		Treurniet, HF (通讯作者)，Erasmus Univ, Dept Publ Hlth, POB 1738, NL-3000 DR Rotterdam, Netherlands.							BAUER RL, 1986, INT J EPIDEMIOL, V3, P408; Bithell JF, 1995, J EPIDEMIOL COMMUN H, V49, pS15, DOI 10.1136/jech.49.Suppl_2.S15; BROER J, 1996, TIJDSCHR SOC GEZONDH, V74, P312; BULL AR, 1994, J PUBLIC HEALTH MED, V16, P16, DOI 10.1093/oxfordjournals.pubmed.a042929; CARRHILL RA, 1987, LANCET, V1, P789; CHARLTON JRH, 1983, LANCET, V1, P691; Dobson A. J, 2013, INTRO STAT MODELLING; DONABEDIAN A, 1985,…	26	28	29	0	0	OXFORD UNIV PRESS	OXFORD	GREAT CLARENDON ST, OXFORD OX2 6DP, ENGLAND	0300-5771			INT J EPIDEMIOL	Int. J. Epidemiol.	APR	1999	28	2
J	Wolf, U; Eckert, S; Walter, G; Wienke, A; Bartel, S; Plontke, SK; Naumann, C				Wolf, Ursula; Eckert, Sandra; Walter, Grit; Wienke, Andreas; Bartel, Sylva; Plontke, Stefan K.; Naumann, Christina			Prevalence of oropharyngeal dysphagia in geriatric patients and real-life associations with diseases and drugs	SCIENTIFIC REPORTS			English	Article							FUNCTIONAL ESOPHAGEAL DISORDERS; ELDERLY-PATIENTS; ACUTE STROKE; RISK; ANTIDEPRESSANTS; MEDICATIONS; PHARYNGEAL; DEPRESSION; MANAGEMENT; ADULTS	Risk factors for oropharyngeal dysphagia (OD) in elderly patients are mainly central nervous system (CNS) and structural organic diseases or presbyphagia. We analysed the OD prevalence and association of OD with multimorbidity and polypharmacy using real-life data to complete this spectrum, with a focus on further and iatrogenic risk. This was a cross-sectional retrospective study based on a rand…	[Wolf, Ursula] Univ Hosp Halle Saale, Pharmacotherapy Management, Ernst Grube Str 40, D-06120 Halle, Saale, Germany; [Eckert, Sandra] Univ Hosp Halle Saale, Dept Neonatol & Pediat Intens Care Med, Halle, Saale, Germany; [Eckert, Sandra] Stadt Klinikum Dessau, Pediat, Dessau Rosslau, Germany; [Walter, Grit] Practice Speech & Language Therapy, Halle, Saale, Germany; [Walter, Grit; Naumann, Christin…		Wolf, U (通讯作者)，Univ Hosp Halle Saale, Pharmacotherapy Management, Ernst Grube Str 40, D-06120 Halle, Saale, Germany.	ursula.wolf@uk-halle.de			Projekt DEAL	Projekt DEAL	Open Access funding enabled and organized by Projekt DEAL.	Attrill S, 2018, BMC HEALTH SERV RES, V18, DOI 10.1186/s12913-018-3376-3; Baijens LWJ, 2016, CLIN INTERV AGING, V11, P1403, DOI 10.2147/CIA.S107750; Bakheit AMO, 2001, POSTGRAD MED J, V77, P694, DOI 10.1136/pmj.77.913.694; Balzer KM, 2000, INT J MS CARE, V2, P40, DOI [10.7224/1537-2073-2.1.40, DOI 10.7224/1537-2073-2.1.40]; Bergdahl M, 2000, J DENT RES, V79, P1652, DOI 10.1177/0022034500079009030…	74	0	0	4	4	NATURE PORTFOLIO	BERLIN	HEIDELBERGER PLATZ 3, BERLIN, 14197, GERMANY	2045-2322			SCI REP-UK	Sci Rep	NOV 9	2021	11	1
J	Li, B; Meng, XL; Zhang, XU; Hai, Y				Li, Bin; Meng, Xianglong; Zhang, Xinuo; Hai, Yong			Frailty as a risk factor for postoperative complications in adult patients with degenerative scoliosis administered posterior single approach, long-segment corrective surgery: a retrospective cohort study	BMC MUSCULOSKELETAL DISORDERS			English	Article						Frailty; Adult degenerative scoliosis; Complications; Long-segment fusion		Background With the population aging worldwide, adult degenerative scoliosis (ADS) is receiving increased attention. Frailty, instead of chronological age, is used for assessing the patient's overall physical condition. In ADS patients undergoing a posterior approach, long-segment corrective surgery, the association of frailty with the postsurgical outcomes remains undefined. Methods ADS patients…	[Li, Bin; Meng, Xianglong; Zhang, Xinuo; Hai, Yong] Capital Med Univ, Beijing Chaoyang Hosp, Dept Orthoped Surg, 8 Gong Ti Nan Lu, Beijing 100020, Peoples R China; [Li, Bin] Peking Univ Third Hosp, Beijing Haidian Hosp, Haidian Sect, Dept Orthoped, Beijing 100080, Peoples R China		Hai, Y (通讯作者)，Capital Med Univ, Beijing Chaoyang Hosp, Dept Orthoped Surg, 8 Gong Ti Nan Lu, Beijing 100020, Peoples R China.	prof.haiyong@yahoo.com	Hai, Yong/L-6987-2019	Hai, Yong/0000-0002-7206-325X	National Natural Science Foundation of China, NSFC [81772421]	National Natural Science Foundation of China, NSFC(National Natural Science Foundation of China (NSFC))	This study was supported partially by the National Natural Science Foundation of China, NSFC, (No. 81772421). The funding bodies had no role in the design of the study and collection, analysis, and interpretation of data and in writing the manuscript.	Ailon T, 2015, NEUROSURGERY, V77, pS75, DOI 10.1227/NEU.0000000000000938; Ali R, 2016, J NEUROSURG-SPINE, V25, P537, DOI 10.3171/2015.10.SPINE14582; Ammendolia Carlo, 2014, J Can Chiropr Assoc, V58, P312; Baron EM, 2006, SPINE, V31, pS106, DOI 10.1097/01.brs.0000232713.69342.df; Birknes JK, 2008, NEUROSURGERY, V63, pA94, DOI 10.1227/01.NEU.0000325485.49323.B2; Charest-Morin R, 2018, SPINE J, V18,…	32	0	1	1	4	BMC	LONDON	CAMPUS, 4 CRINAN ST, LONDON N1 9XW, ENGLAND		1471-2474		BMC MUSCULOSKEL DIS	BMC Musculoskelet. Disord.	APR 6	2021	22	1
J	Gajdos, C; Hawn, MT; Kile, D; Robinson, TN; Henderson, WG				Gajdos, Csaba; Hawn, Mary T.; Kile, Deidre; Robinson, Thomas N.; Henderson, William G.			Risk of Major Nonemergent Inpatient General Surgical Procedures in Patients on Long-term Dialysis	JAMA SURGERY			English	Article							STAGE RENAL-DISEASE; ARTERY-BYPASS-SURGERY; HEMODIALYSIS-PATIENTS; ABDOMINAL-SURGERY; MORTALITY; FAILURE; MORBIDITY; OUTCOMES	Hypothesis: Patients on long-term dialysis undergoing major nonemergent general surgical procedures are thought to have high rates of postoperative complications and death. Design: Retrospective cohort study. Setting: Academic and private hospitals. Patients: The American College of Surgeons National Surgical Quality Improvement Program database was used to select dialysis and nondialysis patient…	[Gajdos, Csaba; Robinson, Thomas N.] Univ Colorado, Dept Surg, Div GI Tumor & Endocrine, Aurora, CO 80045 USA; [Kile, Deidre; Henderson, William G.] Univ Colorado, Colorado Hlth Outcomes Program, Aurora, CO 80045 USA; [Hawn, Mary T.] Univ Alabama Birmingham, Sect Gastrointestinal Surg, Dept Surg, Birmingham, AL USA		Gajdos, C (通讯作者)，Univ Colorado, Dept Surg, Anschutz Med Campus,Mail Stop C313,12631 E 17th A, Aurora, CO 80045 USA.	csaba.gajdos@ucdenver.edu			University of Colorado Department of Surgery; School of Medicine Funds	University of Colorado Department of Surgery; School of Medicine Funds	Statistical analysis for this study was supported by the University of Colorado Department of Surgery and School of Medicine Funds.	Drolet S, 2010, DIS COLON RECTUM, V53, P1508, DOI 10.1007/DCR.0b013e3181e8fc8e; Hawn MT, 2011, ANN SURG, V254, P914, DOI 10.1097/SLA.0b013e31822d7f81; Khuri SF, 2007, J AM COLL SURGEONS, V204, P1089, DOI 10.1016/j.jamcollsurg.2007.03.028; Liu JY, 2000, CIRCULATION, V102, P2973; LOWRIE EG, 1990, AM J KIDNEY DIS, V15, P458, DOI 10.1016/S0272-6386(12)70364-5; Mitch WE, 2011, CECIL MED, V132, P810; *…	18	63	64	0	2	AMER MEDICAL ASSOC	CHICAGO	330 N WABASH AVE, STE 39300, CHICAGO, IL 60611-5885 USA	2168-6254	2168-6262		JAMA SURG	JAMA Surg.	FEB	2013	148	2
J	Kim, MC; Yun, SC; Lee, SO; Choi, SH; Kim, YS; Woo, JH; Kim, SH				Kim, Min-Chul; Yun, Sung-Cheol; Lee, Sang-Oh; Choi, Sang-Ho; Kim, Yang Soo; Woo, Jun Hee; Kim, Sung-Han			Association between Tuberculosis, Statin Use, and Diabetes: A Propensity Score-Matched Analysis	AMERICAN JOURNAL OF TROPICAL MEDICINE AND HYGIENE			English	Article							VENTILATOR-ASSOCIATED PNEUMONIA; ACTIVE TUBERCULOSIS; ADJUNCTIVE THERAPY; RISK; INCREASES; MORTALITY; MELLITUS; STROKE	Statins have anti-inflammatory and immunomodulatory properties that may affect the development of tuberculosis (TB). We assessed the association between use of statins and the risk of active TB by propensity score matching. Furthermore, we analyzed the impact of statins on TB in patients according to the presence or absence of diabetes. The study was based on the National Health Insurance databas…	[Kim, Min-Chul] Chung Ang Univ Hosp, Dept Internal Med, Div Infect Dis, Seoul, South Korea; [Yun, Sung-Cheol] Univ Ulsan, Coll Med, Asan Med Ctr, Dept Clin Epidemiol & Biostat, Seoul, South Korea; [Lee, Sang-Oh; Choi, Sang-Ho; Kim, Yang Soo; Woo, Jun Hee; Kim, Sung-Han] Univ Ulsan, Coll Med, Asan Med Ctr, Dept Infect Dis, 88 Asanbyeongwon Gil, Seoul 05505, South Korea		Kim, SH (通讯作者)，Univ Ulsan, Coll Med, Asan Med Ctr, Dept Infect Dis, 88 Asanbyeongwon Gil, Seoul 05505, South Korea.	kimsunghanmd@hotmail.com	Lee, Sang-Oh/AGV-5413-2022	Lee, Sang-Oh/0000-0003-1381-8787	National Research Foundation of Korea - Ministry of Science, ICT & Future Planning [NRF-2018R1D1A1A09082099]; Asan Institute for Life Sciences [2018-7040]	National Research Foundation of Korea - Ministry of Science, ICT & Future Planning; Asan Institute for Life Sciences	This study was supported by a grant from the National Research Foundation of Korea funded by the Ministry of Science, ICT & Future Planning (grant NRF-2018R1D1A1A09082099), and the Asan Institute for Life Sciences (2018-7040).	Alffenaar JWC, 2016, ANTIMICROB AGENTS CH, V60, P7004, DOI 10.1128/AAC.01836-16; Baker MA, 2012, CLIN INFECT DIS, V54, P818, DOI 10.1093/cid/cir939; Baker MA, 2011, BMC MED, V9, DOI 10.1186/1741-7015-9-81; Collins R, 2016, LANCET, V388, P2532, DOI 10.1016/S0140-6736(16)31357-5; Dheda K, 2016, LANCET, V387, P1211, DOI 10.1016/S0140-6736(15)00151-8; Douglas I, 2011, BMJ-BRIT MED J, V342, DOI 10.113…	33	5	5	0	1	AMER SOC TROP MED & HYGIENE	MCLEAN	8000 WESTPARK DR, STE 130, MCLEAN, VA 22101 USA	0002-9637	1476-1645		AM J TROP MED HYG	Am. J. Trop. Med. Hyg.		2019	101	2
J	Lim, S; Carabini, LM; Kim, RB; Khanna, R; Dahdaleh, NS; Smith, ZA				Lim, Seokchun; Carabini, Louanne M.; Kim, Robert B.; Khanna, Ryan; Dahdaleh, Nader S.; Smith, Zachary A.			Evaluation of American Society of Anesthesiologists classification as 30-day morbidity predictor after single-level elective anterior cervical discectomy and fusion	SPINE JOURNAL			English	Article						American Society of Anesthesiologists class; Anterior cervical discectomy and fusion; Complication; National surgical quality improvement program; Postoperative outcome; Spine surgery	PROPENSITY SCORE METHODS; PHYSICAL STATUS CLASSIFICATION; RISK-FACTORS; MULTIVARIATE-ANALYSIS; ASA CLASSIFICATION; COMPLICATIONS; SURGERY	BACKGROUND CONTEXT: Higher American Society of Anesthesiologists (ASA) classification is a known predictor of postoperative complication in diverse surgical settings. However, its predictive value is not established in single-level elective anterior cervical discectomy and fusion (SLE-ACDF). PURPOSE: This study aimed to evaluate the predictive value of ASA classification system on 30-day morbidit…	[Lim, Seokchun] Henry Ford Hosp, Dept Neurol Surg, 2799 W Grand Blvd, Detroit, MI 48208 USA; [Carabini, Louanne M.; Dahdaleh, Nader S.; Smith, Zachary A.] Northwestern Univ, Dept Neurol Surg, Feinberg Sch Med, NMH Arkes Family Pavil,Suite 2210,676 N St Clair, Chicago, IL 60611 USA; [Carabini, Louanne M.; Dahdaleh, Nader S.; Smith, Zachary A.] Northwestern Univ, Dept Neurol Surg, Feinberg Sch Med,…		Smith, ZA (通讯作者)，Northwestern Univ, Feinberg Sch Med, NMH Arkes Family Pavil,Suite 2210,676 N St Clair, Chicago, IL 60611 USA.	zsmith1@nm.org	Carabini, Louanne/AAC-3322-2019					American College of Surgeons National Surgical Quality Improvement Program, 2015, US GUID 2011 PART US; Anastasian ZH, 2014, J NEUROSURG ANESTH, V26, P167, DOI 10.1097/ANA.0000000000000028; Austin PC, 2006, STAT MED, V25, P2084, DOI 10.1002/sim.2328; Austin PC, 2007, J THORAC CARDIOV SUR, V134, P1128, DOI 10.1016/j.jtcvs.2007.07.021; Austin PC, 2011, MULTIVAR BEHAV RES, V46, P119, DOI 10.1080/002…	34	11	11	0	0	ELSEVIER SCIENCE INC	NEW YORK	STE 800, 230 PARK AVE, NEW YORK, NY 10169 USA	1529-9430	1878-1632		SPINE J	Spine Journal	MAR	2017	17	3
J	Greenberg, JK; Washington, CW; Guniganti, R; Dacey, RG; Derdeyn, CP; Zipfel, GJ				Greenberg, Jacob K.; Washington, Chad W.; Guniganti, Ridhima; Dacey, Ralph G., Jr.; Derdeyn, Colin P.; Zipfel, Gregory J.			Causes of 30-day readmission after aneurysmal subarachnoid hemorrhage	JOURNAL OF NEUROSURGERY			English	Article						hospital readmission; patient readmission; subarachnoid hemorrhage; qualitative research; quality indicators; health care; vascular disorders	MEDICARE BENEFICIARIES; HOSPITAL READMISSION; FOLLOW-UP; HYDROCEPHALUS; STROKE; PREDICTORS; CARE; RATES	OBJECTIVE Hospital readmission is a common but controversial quality measure increasingly used to influence hospital compensation in the US. The objective of this study was to evaluate the causes for 30-day hospital readmission following aneurysmal subarachnoid hemorrhage (SAH) to determine the appropriateness of this performance metric and to identify potential avenues for improved patient care.…	[Greenberg, Jacob K.; Washington, Chad W.; Guniganti, Ridhima; Dacey, Ralph G., Jr.; Derdeyn, Colin P.; Zipfel, Gregory J.] Washington Univ, Sch Med, Dept Neurol Surg, St Louis, MO USA; [Derdeyn, Colin P.; Zipfel, Gregory J.] Washington Univ, Sch Med, Dept Neurol, St Louis, MO 63110 USA; [Derdeyn, Colin P.] Washington Univ, Sch Med, Mallinckrodt Inst Radiol, St Louis, MO USA		Zipfel, GJ (通讯作者)，Washington Univ, Sch Med, Dept Neurosurg, 660 S Euclid Ave,Campus Box 8057, St Louis, MO 63110 USA.	zipfelg@wudosis.wustl.edu		Derdeyn, Colin/0000-0002-5932-2683	Clinical and Translational Science Award (CTSA) program of the National Center for Advancing Translational Sciences (NCATS) of the NIH [UL1 TR000448, TL1 TR000449]; NATIONAL CENTER FOR ADVANCING TRANSLATIONAL SCIENCES [UL1TR000448, TL1TR000449] Funding Source: NIH RePORTER	Clinical and Translational Science Award (CTSA) program of the National Center for Advancing Translational Sciences (NCATS) of the NIH; NATIONAL CENTER FOR ADVANCING TRANSLATIONAL SCIENCES(United States Department of Health & Human ServicesNational Institutes of Health (NIH) - USANIH National Center for Advancing Translational Sciences (NCATS))	This work was supported by a training grant awarded to Dr. Greenberg from the Clinical and Translational Science Award (CTSA) program of the National Center for Advancing Translational Sciences (NCATS) of the NIH under award numbers UL1 TR000448 and TL1 TR000449. The content is solely the responsibility of the authors and does not necessarily represent the official views of the NIH.	Amin BY, 2013, J NEUROSURG-SPINE, V18, P134, DOI 10.3171/2012.10.SPINE12559; [Anonymous], 2013, REVOLVING DOOR REPOR; Buchanan CC, 2014, J NEUROSURG, V121, P170, DOI 10.3171/2014.4.JNS13944; Centers for Medicare and Medicaid Services, READM RED PROGR; Centers for Medicare & Medicaid Services, HOSP ACQ COND; Claesson L, 2002, CEREBROVASC DIS, V14, P169, DOI 10.1159/000065684; *CTR MED MED SERV, HO…	36	27	27	0	6	AMER ASSOC NEUROLOGICAL SURGEONS	ROLLING MEADOWS	5550 MEADOWBROOK DRIVE, ROLLING MEADOWS, IL 60008 USA	0022-3085	1933-0693		J NEUROSURG	J. Neurosurg.	MAR	2016	124	3
J	Zakaria, HM; Schultz, L; Mossa-Basha, F; Griffith, B; Chang, V				Zakaria, Hesham Mostafa; Schultz, Lonni; Mossa-Basha, Feras; Griffith, Brent; Chang, Victor			Morphometrics as a predictor of perioperative morbidity after lumbar spine surgery	NEUROSURGICAL FOCUS			English	Article						morphometrics; lumbar spine complications; frailty index	CORE MUSCLE SIZE; UNITED-STATES; PREOPERATIVE ASSESSMENT; RISK STRATIFICATION; SURGICAL OUTCOMES; NATIONAL TRENDS; OLDER-ADULTS; MORTALITY; FRAILTY; COMPLICATIONS	OBJECT Improved objective assessments of perioperative risk after spine surgery are necessary to decrease postoperative morbidity and mortality rates. Morphometric analysis has proven utility in predicting postoperative morbidity and mortality in surgical disciplines. The aim of the present study was to evaluate whether morphometrics can be applied to the cases of patients undergoing lumbar spine…	[Zakaria, Hesham Mostafa; Chang, Victor] Henry Ford Hlth Syst, Neurosci Inst, Dept Neurosurg, Detroit, MI USA; [Schultz, Lonni] Henry Ford Hlth Syst, Neurosci Inst, Dept Publ Hlth Sci, Detroit, MI USA; [Mossa-Basha, Feras; Griffith, Brent] Henry Ford Hlth Syst, Neurosci Inst, Dept Radiol, Detroit, MI USA		Chang, V (通讯作者)，Henry Ford West Bloomfield Hosp, Dept Neurosurg, 6777 W Maple Blvd, West Bloomfield Township, MI 48322 USA.	vicchang@gmail.com						Amrock LG, 2014, CURR OPIN ANESTHESIO, V27, P330, DOI 10.1097/ACO.0000000000000065; Canvasser LD, 2014, J SURG RES, V192, P76, DOI 10.1016/j.jss.2014.05.057; Deyo RA, 2010, JAMA-J AM MED ASSOC, V303, P1259, DOI 10.1001/jama.2010.338; Dodson RM, 2013, J GASTROINTEST SURG, V17, P2123, DOI 10.1007/s11605-013-2348-5; Dunne MJ, 2014, INTERACT CARDIOV TH, V18, P667, DOI 10.1093/icvts/ivt542; Englesbe M…	35	32	33	0	4	AMER ASSOC NEUROLOGICAL SURGEONS	ROLLING MEADOWS	5550 MEADOWBROOK DRIVE, ROLLING MEADOWS, IL 60008 USA	1092-0684			NEUROSURG FOCUS	Neurosurg. Focus	OCT	2015	39	4
J	Gao, M; Sun, JZ; Young, N; Boyd, D; Atkins, Z; Li, ZM; Ding, Q; Diehl, J; Liu, H				Gao, Mei; Sun, Jianzhong; Young, Nilas; Boyd, Douglas; Atkins, Zane; Li, Zhongmin; Ding, Qian; Diehl, James; Liu, Hong			Impact of Body Mass Index on Outcomes in Cardiac Surgery	JOURNAL OF CARDIOTHORACIC AND VASCULAR ANESTHESIA			English	Article						body mass index; obese; outcome; cardiac surgery; mortality	AORTIC-VALVE-REPLACEMENT; OBESE-PATIENTS; MORBID-OBESITY; HEART-FAILURE; MORTALITY; RISK; SOCIETY; ASSOCIATION; SURVIVAL; PARADOX	Objectives: Body mass index (BMI) commonly is used in obesity classification as a surrogate measure, and obesity is associated with a cluster of risk factors for cardiovascular disease. The aim of this study was to investigate the impact of BMI on short-term outcomes after cardiac surgery. Design: A retrospective cohort study. Setting: University teaching hospital, 2 centers. Participants: The st…	[Gao, Mei] Nanjing Med Univ, Affiliated Hosp 1, Dept Anesthesiol, Nanjing, Jiangsu, Peoples R China; [Gao, Mei; Liu, Hong] Univ Calif Davis Hlth Syst, Dept Anesthesiol & Pain Med, 4150 V St,Suite 1200, Sacramento, CA 95817 USA; [Sun, Jianzhong; Ding, Qian] Thomas Jefferson Univ & Hosp, Dept Anesthesiol, Philadelphia, PA USA; [Young, Nilas; Boyd, Douglas; Atkins, Zane] Univ Calif Davis Hlth Syst, …		Liu, H (通讯作者)，Univ Calif Davis Hlth Syst, Dept Anesthesiol & Pain Med, 4150 V St,Suite 1200, Sacramento, CA 95817 USA.	hua-liu@ucdavis.edu			Department of Anesthesiology and Pain Medicine of the University of California Davis Health System; Department of Surgery, and Internal Medicine of the University of California Davis Health System; National Institutes of Health of the University of California Davis Health System [UL1 TR000002]; NATIONAL CENTER FOR ADVANCING TRANSLATIONAL SCIENCES [UL1TR000002] Funding Source: NIH RePORTER	Department of Anesthesiology and Pain Medicine of the University of California Davis Health System; Department of Surgery, and Internal Medicine of the University of California Davis Health System; National Institutes of Health of the University of California Davis Health System; NATIONAL CENTER FOR ADVANCING TRANSLATIONAL SCIENCES(United States Department of Health & Human ServicesNational Insti…	This work was supported by the Departments of Anesthesiology and Pain Medicine, Surgery, and Internal Medicine of the University of California Davis Health System and National Institutes of Health grant UL1 TR000002 of the University of California Davis Health System.	Ahmed D, 2011, J CARDIOVASC SURG, V52, P99; [Anonymous], 2007, MORBIDITY MORTALITY; Buschur ME, 2013, J AM COLL CARDIOL, V62, P685, DOI 10.1016/j.jacc.2013.06.004; Caliskan E, 2014, INTERACT CARDIOV TH, V19, P749, DOI 10.1093/icvts/ivu246; Lopez-Delgado JC, 2015, PLOS ONE, V10, DOI 10.1371/journal.pone.0118858; Eichenberger AS, 2002, ANESTH ANALG, V95, P1788, DOI 10.1097/00000539-200212000-00060;…	39	39	41	0	20	W B SAUNDERS CO-ELSEVIER INC	PHILADELPHIA	1600 JOHN F KENNEDY BOULEVARD, STE 1800, PHILADELPHIA, PA 19103-2899 USA	1053-0770	1532-8422		J CARDIOTHOR VASC AN	J. Cardiothorac. Vasc. Anesth.	OCT	2016	30	5
J	Kowark, A; Rossaint, R; Keszei, AP; Bischoff, P; Czaplik, M; Drexler, B; Kienbaum, P; Kretzschmar, M; Rex, C; Saller, T; Schneider, G; Soehle, M; Coburn, M				Kowark, Ana; Rossaint, Rolf; Keszei, Andras P.; Bischoff, Petra; Czaplik, Michael; Drexler, Berthold; Kienbaum, Peter; Kretzschmar, Moritz; Rex, Christopher; Saller, Thomas; Schneider, Gerhard; Soehle, Martin; Coburn, Mark		I-PROMOTE Study Grp	Impact of PReOperative Midazolam on OuTcome of Elderly patients (I-PROMOTE): study protocol for a multicentre randomised controlled trial	TRIALS			English	Article						General anaesthesia; Midazolam; Patient satisfaction; Placebo; Premedication	CONFUSION ASSESSMENT METHOD; NESTED CASE-CONTROL; DELIRIUM; PNEUMONIA; ANXIETY; SATISFACTION; VALIDATION; MORTALITY; RISK	IntroductionPremedication of surgical patients with benzodiazepines has become questionable regarding risk-benefit ratio and lack of evidence. Though preoperative benzodiazepines might alleviate preoperative anxiety, a higher risk for adverse events is described, particularly for elderly patients (>= 65years). Several German hospitals already withhold benzodiazepine premedication from elderly pat…	[Kowark, Ana; Rossaint, Rolf; Czaplik, Michael; Coburn, Mark] Rhein Westfal TH Aachen, Dept Anaesthesiol, Fac Med, Aachen, Germany; [Keszei, Andras P.] Rhein Westfal TH Aachen, Ctr Translat & Clin Res Aachen CTC A, Fac Med, Aachen, Germany; [Bischoff, Petra] Ruhr Univ Bochum, Dept Anaesthesiol Surg Intens Care Pain & Palliat, Marien Hosp Herne, Univ Hosp, Herne, Germany; [Drexler, Berthold] Univ …		Coburn, M (通讯作者)，Rhein Westfal TH Aachen, Dept Anaesthesiol, Fac Med, Aachen, Germany.	akowark@ukaachen.de; mcoburn@ukaachen.de	Kretzschmar, Moritz A./H-2141-2013; Drexler, Berthold/AAF-8358-2020; Kienbaum, Peter/ABG-7729-2020; Wittmann, Maria/AAN-5276-2021; Wittmann, Maria/I-2125-2018; Saller, Thomas/AAB-6223-2022; Schaefer, Maximilian/F-2964-2013; Mohnle, Patrick/C-9243-2018	Kretzschmar, Moritz A./0000-0002-5285-2737; Wittmann, Maria/0000-0003-4786-7712; Wittmann, Maria/0000-0003-4786-7712; Ziemann, Sebastian/0000-0003-4485-6030; Kowark, Ana/0000-0002-7433-8675; Frey, Ulrich/0000-0003-2961-6629; Schaefer, Maximilian/0000-0001-8186-4748; Mohnle, Patrick/0000-0003-4769-7100; Schneider, Gerhard/0000-0002-4903-0118	DGAI Scientific Committee of Neuroanaesthesia; Department of Anaesthesiology, Medical Faculty RWTH Aachen University, Germany	DGAI Scientific Committee of Neuroanaesthesia; Department of Anaesthesiology, Medical Faculty RWTH Aachen University, Germany	This clinical trial is an investigator-initiated trial from the DGAI Scientific Committee of Neuroanaesthesia. This trial is supported by the Department of Anaesthesiology, Medical Faculty RWTH Aachen University, Germany (costs for regulatory affairs, monitoring, and the pharmaceutical products). This work received no specific grant from any funding agency in the public, commercial, or not-for-pr…	Alagiakrishnan K, 2007, J AM GERIATR SOC, V55, P314, DOI 10.1111/j.1532-5415.2007.01058.x; [Anonymous], 2015, J AM GERIATR SOC, V63, P142, DOI DOI 10.1111/JGS.13281; Auquier P, 2005, ANESTHESIOLOGY, V102, P1116, DOI 10.1097/00000542-200506000-00010; Berth H, 2007, GMS PSYCHO SOC MED, V4, P1; Chan AW, 2013, BMJ-BRIT MED J, V346, DOI 10.1136/bmj.e7586; Chen TY, 2018, CHEST, V153, P161, DOI 10.1016/…	37	11	11	2	8	BMC	LONDON	CAMPUS, 4 CRINAN ST, LONDON N1 9XW, ENGLAND	1745-6215			TRIALS	Trials	JUL 15	2019	20
J	Gil, JA; Goodman, AD; Kleiner, J; Walsh, DF; Kosinski, LR; Hsu, R				Gil, Joseph A.; Goodman, Avi D.; Kleiner, Justin; Walsh, Devin F.; Kosinski, Lindsay R.; Hsu, Raymond			Mortality and Morbidity of Surgical Management of Geriatric Ankle Fractures	JOURNAL OF THE AMERICAN ACADEMY OF ORTHOPAEDIC SURGEONS			English	Article							TOTAL HIP-ARTHROPLASTY; MEDICARE PART; SURGERY; NONAGENARIANS; COMPLICATIONS; FIXATION	Introduction: The incidence of geriatric ankle fractures is rising. With the substantial variation in the physiologic and functional status within this age group, our null hypothesis was that mortality and complications of open reduction and internal fixation (ORIF) between patients who are aged 65 to 79 are equivalent to ORIF in patients who are aged 80 to 89. Methods: Patients with ankle fractu…	[Gil, Joseph A.; Goodman, Avi D.; Kleiner, Justin; Walsh, Devin F.; Kosinski, Lindsay R.; Hsu, Raymond] Brown Univ, Warren Alpert Med Sch, Dept Orthopaed, Providence, RI 02912 USA		Gil, JA (通讯作者)，Brown Univ, Warren Alpert Med Sch, Dept Orthopaed, Providence, RI 02912 USA.	josephgilmd@gmail.com	Hsu, Ray/AAC-2637-2022	Kleiner, Justin/0000-0003-4788-1522				Al-Nammari SS, 2014, BONE JOINT J, V96B, P817, DOI 10.1302/0301-620X.96B6.32721; Bariteau JT, 2015, FOOT ANKLE INT, V36, P648, DOI 10.1177/1071100715573707; Belmont PJ, 2015, J ORTHOP TRAUMA, V29, pE476, DOI 10.1097/BOT.0000000000000328; Bokshan SL, 2018, INJURY, V49, P685, DOI 10.1016/j.injury.2018.02.004; Davidovitch RI, 2009, FOOT ANKLE INT, V30, P728, DOI 10.3113/FAI.2009.0728; Ehrenfreund T,…	21	4	4	0	0	LIPPINCOTT WILLIAMS & WILKINS	PHILADELPHIA	TWO COMMERCE SQ, 2001 MARKET ST, PHILADELPHIA, PA 19103 USA	1067-151X	1940-5480		J AM ACAD ORTHOP SUR	J. Am. Acad. Orthop. Surg.	AUG 15	2020	28	16
J	Smoliner, C; Volkert, D; Wittrich, A; Sieber, CC; Wirth, R				Smoliner, Christine; Volkert, Dorothee; Wittrich, Anke; Sieber, Cornel C.; Wirth, Rainer			Basic geriatric assessment does not predict in-hospital mortality after PEG placement	BMC GERIATRICS			English	Article						Percutaneous endoscopic gastrostomy (PEG); Mortality; Geriatric assessment	PERCUTANEOUS ENDOSCOPIC GASTROSTOMY; OUTCOMES; SURVIVAL; NUTRITION; DEMENTIA	Background: Percutaneous endoscopic gastrostomy (PEG) is an established procedure for long-term nutrition. However, studies have underlined the importance of proper patient selection as mortality has been shown to be relatively high in acute illness and certain patient groups, amongst others geriatric patients. Objective of the study was to gather information about geriatric patients receiving PE…	[Smoliner, Christine; Wirth, Rainer] St Marien Hosp Borken, Dept Internal Med & Geriatr, D-46325 Borken, Germany; [Smoliner, Christine; Volkert, Dorothee; Sieber, Cornel C.; Wirth, Rainer] Univ Erlangen Nurnberg, IBA, Nurnberg, Germany; [Wittrich, Anke] Bundesverband Geriatrie eV, D-13347 Berlin, Germany; [Sieber, Cornel C.] Nurnberg Hosp, Dept Internal Med 2, D-90419 Nurnberg, Germany		Wirth, R (通讯作者)，St Marien Hosp Borken, Dept Internal Med & Geriatr, Boltenhof 7, D-46325 Borken, Germany.	rainer.wirth@hospital-borken.de	Wirth, Rainer/AAF-8421-2020; Wirth, Rainer/F-3919-2014	Wirth, Rainer/0000-0002-7265-0163; Wirth, Rainer/0000-0001-7780-7097; Sieber, Cornel C/0000-0002-6271-7459				Abuksis G, 2000, AM J GASTROENTEROL, V95, P128; [Anonymous], 2009, ICD 10 GM; Blomberg J, 2011, GASTROINTEST ENDOSC, V73, P29, DOI 10.1016/j.gie.2010.09.012; Callahan CM, 2000, J AM GERIATR SOC, V48, P1048, DOI 10.1111/j.1532-5415.2000.tb04779.x; Chong V. H., 2006, SMJ Singapore Medical Journal, V47, P383; COCKRELL JR, 1988, PSYCHOPHARMACOL BULL, V24, P689; Donini LM, 2009, NUTRITION, V25, P11, D…	27	19	19	0	1	BMC	LONDON	CAMPUS, 4 CRINAN ST, LONDON N1 9XW, ENGLAND		1471-2318		BMC GERIATR	BMC Geriatr.	SEP 6	2012	12
J	Volpino, P; Cangemi, R; Fiori, E; Cangemi, B; De Cesare, A; Corsi, N; Di Cello, T; Cangemi, V				Volpino, P.; Cangemi, R.; Fiori, E.; Cangemi, B.; De Cesare, A.; Corsi, N.; Di Cello, T.; Cangemi, V.			Risk of mortality from cardiovascular and respiratory causes in patients with chronic obstructive pulmonary disease submitted to follow-up after lung resection for non-small cell lung cancer	JOURNAL OF CARDIOVASCULAR SURGERY			English	Article						lung neoplasms; pulmonary disease, chronic obstructive; carcinoma, non-small-cell lung, surgery; follow-up; cardiovascular diseases; mortality	COMPLICATIONS; SURVIVAL; PNEUMONECTOMY; CARCINOMA; MORBIDITY; CAPACITY; SURGERY; COPD	Aim. Considerable controversy surrounds mortality from non-neoplastic diseases during the postoperative follow-up of patients with non-small cell lung cancer (NSCLC) and chronic obstructive pulmonary disease (COPD). This study investigated the incidence of mortality from cardiovascular and respiratory (CVR) causes in patients with COPD submitted to follow-up after lung resection for NSCLC, and id…	Univ Roma La Sapienza, Dept Surg Pietro Valdoni, Rome, Italy; Univ Roma La Sapienza, Fac Med 1, Div Clin Med 4, Rome, Italy; Univ Roma La Sapienza, Fac Med 2, Dept Cardiol, I-00185 Rome, Italy		Volpino, P (通讯作者)，Via Squarcialupo 19A, I-00162 Rome, Italy.	patrizia.volpino@uniroma1.it		Cangemi, Roberto/0000-0002-4097-2061				*AM THOR SOC, 1982, AM REV RESPIR DIS, V126, P952; AOKAI T, 2000, EUR J CARDIOVASC SUR, V18, P662; Asamura H, 1999, Chest Surg Clin N Am, V9, P527; Bernard A, 2001, J THORAC CARDIOV SUR, V121, P1076, DOI 10.1067/mtc.2001.114350; Bousamra M, 1996, ANN THORAC SURG, V62, P968, DOI 10.1016/0003-4975(96)00476-6; Cardinale D, 1999, ANN THORAC SURG, V68, P1827, DOI 10.1016/S0003-4975(99)00712-2; Ferguso…	25	15	18	0	2	EDIZIONI MINERVA MEDICA	TURIN	CORSO BRAMANTE 83-85 INT JOURNALS DEPT., 10126 TURIN, ITALY	0021-9509			J CARDIOVASC SURG	J. Cardiovasc. Surg.	JUN	2007	48	3
J	Johnston, LE; Kirby, JL; Downs, EA; LaPar, DJ; Ghanta, RK; Ailawadi, G; Kozower, BD; Kron, IL; McCall, AL; Isbell, JM				Johnston, Lily E.; Kirby, Jennifer L.; Downs, Emily A.; LaPar, Damien J.; Ghanta, Ravi K.; Ailawadi, Gorav; Kozower, Benjamin D.; Kron, Irving L.; McCall, Anthony L.; Isbell, James M.		Virginia Interdisciplinary Cardiot	Postoperative Hypoglycemia Is Associated With Worse Outcomes After Cardiac Operations	ANNALS OF THORACIC SURGERY			English	Article							TIGHT GLYCEMIC CONTROL; GLUCOSE VARIABILITY; MORTALITY; SERIES; RISK	Background. Hypoglycemia is a known risk of intensive postoperative glucose control in patients undergoing cardiac operations. However, neither the consequences of hypoglycemia relative to hyperglycemia, nor the possible interaction effects, have been well described. We examined the effects of postoperative hypoglycemia, hyperglycemia, and their interaction on short-term morbidity and mortality. …	[Johnston, Lily E.; Kirby, Jennifer L.; Downs, Emily A.; LaPar, Damien J.; Ghanta, Ravi K.; Ailawadi, Gorav; Kozower, Benjamin D.; Kron, Irving L.; McCall, Anthony L.; Isbell, James M.] Univ Virginia Hlth Syst, Dept Med, Div Endocrinol & Metab, Charlottesville, VA USA; [Johnston, Lily E.; Kirby, Jennifer L.; Downs, Emily A.; LaPar, Damien J.; Ghanta, Ravi K.; Ailawadi, Gorav; Kozower, Benjamin D.…		Isbell, JM (通讯作者)，Mem Sloan Kettering Canc Ctr, Dept Surg, Thorac Serv, 1275 York Ave, New York, NY 10065 USA.	isbellj@mskcc.org		Johnston, Lily/0000-0002-7882-6502; Isbell, James/0000-0002-7305-876X	Network for Cardiothoracic Surgical Investigations in Cardiovascular Medicine [UM1 HL088925]; NATIONAL HEART, LUNG, AND BLOOD INSTITUTE [UM1HL088925] Funding Source: NIH RePORTER	Network for Cardiothoracic Surgical Investigations in Cardiovascular Medicine; NATIONAL HEART, LUNG, AND BLOOD INSTITUTE(United States Department of Health & Human ServicesNational Institutes of Health (NIH) - USANIH National Heart Lung & Blood Institute (NHLBI))	Supported in part by grant UM1 HL088925, Network for Cardiothoracic Surgical Investigations in Cardiovascular Medicine.	Boreland L, 2015, HEART LUNG, V44, P430, DOI 10.1016/j.hrtlng.2015.06.004; Davidson PC, 2005, DIABETES CARE, V28, P2418, DOI 10.2337/diacare.28.10.2418; Desai SP, 2012, J THORAC CARDIOV SUR, V143, P318, DOI 10.1016/j.jtcvs.2011.10.070; Dossett LA, 2008, AM SURGEON, V74, P679; Duncan AE, 2010, ANESTHESIOLOGY, V112, P860, DOI 10.1097/ALN.0b013e3181d3d4b4; Finfer S, 2009, NEW ENGL J MED, V360, P1283…	19	14	14	0	0	ELSEVIER SCIENCE INC	NEW YORK	STE 800, 230 PARK AVE, NEW YORK, NY 10169 USA	0003-4975	1552-6259		ANN THORAC SURG	Ann. Thorac. Surg.	FEB	2017	103	2
J	Deyo, RA; Hickam, D; Duckart, JP; Piedra, M				Deyo, Richard A.; Hickam, David; Duckart, Jonathan P.; Piedra, Mark			Complications After Surgery for Lumbar Stenosis in a Veteran Population	SPINE			English	Article						spinal stenosis; lumbar stenosis; lumbar fusion; complications; surgical complications; postoperative mortality; prediction rule; patient safety; risk prediction; receiver operating characteristic (ROC)	SPINE SURGERY; RISK-FACTORS; WOUND INFECTIONS; FUSION SURGERY; INSTRUMENTATION; RATES	Study Design. Secondary analysis of the prospectively collected Veterans Affairs National Surgical Quality Improvement Program database. Objective. Determine rates of major medical complications, wound complications, and mortality among patients undergoing surgery for lumbar stenosis and examine risk factors for these complications. Summary of Background Data. Surgery for spinal stenosis is conce…	[Deyo, Richard A.] Oregon Hlth & Sci Univ, Dept Family Med, Portland, OR 97239 USA; [Deyo, Richard A.; Hickam, David] Oregon Hlth & Sci Univ, Dept Med, Portland, OR 97239 USA; [Deyo, Richard A.] Oregon Hlth & Sci Univ, Dept Publ Hlth, Portland, OR 97239 USA; [Deyo, Richard A.] Oregon Hlth & Sci Univ, Dept Prevent Med, Portland, OR 97239 USA; [Deyo, Richard A.] Oregon Hlth & Sci Univ, Ctr Res Occu…		Deyo, RA (通讯作者)，Oregon Hlth & Sci Univ, Dept Family Med, 3181 SW Sam Jackson Pk Rd, Portland, OR 97239 USA.	deyor@ohsu.edu		Hickman, Heather/0000-0003-4168-4894	National Institute for Arthritis, Musculoskeletal and Skin Diseases [R01 AR054912]; National Center for Research Resources grant [UL1 RR024140]; Research Enhancement Award Program of the Veterans Health Administration; NATIONAL CENTER FOR RESEARCH RESOURCES [UL1RR024140] Funding Source: NIH RePORTER; NATIONAL INSTITUTE OF ARTHRITIS AND MUSCULOSKELETAL AND SKIN DISEASES [R01AR054912] Funding Sourc…	National Institute for Arthritis, Musculoskeletal and Skin Diseases(United States Department of Health & Human ServicesNational Institutes of Health (NIH) - USANIH National Institute of Arthritis & Musculoskeletal & Skin Diseases (NIAMS)); National Center for Research Resources grant(United States Department of Health & Human ServicesNational Institutes of Health (NIH) - USANIH National Center fo…	National Institute for Arthritis, Musculoskeletal and Skin Diseases (R01 AR054912), National Center for Research Resources grant funds (UL1 RR024140), and the Research Enhancement Award Program of the Veterans Health Administration funds were received to support this work. This material is the result of work supported with resources and the use of facilities at the Portland VA Medical Center, Por…	ABBEY DM, 1995, J SPINAL DISORD, V8, P278, DOI 10.1097/00002517-199508040-00003; Deyo RA, 2010, JAMA-J AM MED ASSOC, V303, P1259, DOI 10.1001/jama.2010.338; Fritzell P, 2003, EUR SPINE J, V12, P178, DOI 10.1007/s00586-002-0493-8; Glassman Steven D, 2003, Spine J, V3, P496, DOI 10.1016/S1529-9430(03)00426-1; Holleman DR, 1997, J GEN INTERN MED, V12, P165, DOI 10.1046/j.1525-1497.1997.012003165.x; …	18	36	43	0	4	LIPPINCOTT WILLIAMS & WILKINS	PHILADELPHIA	530 WALNUT ST, PHILADELPHIA, PA 19106-3621 USA	0362-2436	1528-1159		SPINE	SPINE	SEP 1	2013	38	19
J	Van den Eynde, J; Bentein, HV; Decaluwe, T; De Praetere, H; Wertan, MC; Sutter, FP; Balkhy, HH; Oosterlinck, W				Van den Eynde, Jef; Bentein, Hannah Vaesen; Decaluwe, Tom; De Praetere, Herbert; Wertan, MaryAnn C.; Sutter, Francis P.; Balkhy, Husam H.; Oosterlinck, Wouter			Safe implementation of robotic-assisted minimally invasive direct coronary artery bypass: application of learning curves and cumulative sum analysis	JOURNAL OF THORACIC DISEASE			English	Article						Cardiac surgery; coronary artery bypass grafting (CABG); learning curve; minimally invasive surgery; teaching	VALVE SURGERY; CLINICAL-OUTCOMES; CARDIAC-SURGERY; EXPERIENCE; TECHNOLOGY; OPERATIONS; DISEASE	Background: Learning curves are inevitably encountered when first implementing an innovative and complex surgical technique. Nevertheless, a cluster of failures or complications should be detected early, but not deter learning, to ensure safe implementation. Here, we aimed to examine the presence and impact of learning curves on outcome after robotic-assisted minimally invasive direct coronary ar…	[Van den Eynde, Jef; Bentein, Hannah Vaesen; Decaluwe, Tom; De Praetere, Herbert; Oosterlinck, Wouter] Univ Hosp Leuven, Res Unit Cardiac Surg, Dept Cardiovasc Dis, Leuven, Belgium; [Van den Eynde, Jef; Bentein, Hannah Vaesen; Decaluwe, Tom; De Praetere, Herbert; Oosterlinck, Wouter] Katholieke Univ Leuven, Dept Cardiovasc Sci, Leuven, Belgium; [Van den Eynde, Jef] Johns Hopkins Univ Hosp, Helen …		Oosterlinck, W (通讯作者)，Katholieke Univ Leuven, Univ Hosp Leuven, Dept Cardiovasc Dis, Herestraat 49, B-3000 Leuven, Belgium.	wouter.oosterlinck@med.kuleuven.be	Van den Eynde, Jef/W-9010-2018	Van den Eynde, Jef/0000-0002-5606-376X				Barbash GI, 2010, NEW ENGL J MED, V363, P701, DOI 10.1056/NEJMp1006602; Birla R, 2013, ANN ROY COLL SURG, V95, P481, DOI 10.1308/003588413X13629960047119; Bonatti J, 2021, J THORAC DIS, V13, P1922, DOI 10.21037/jtd-20-1535; Burt BM, 2015, J THORAC CARDIOV SUR, V150, P1061, DOI 10.1016/j.jtcvs.2015.07.068; Cao C, 2013, J THORAC CARDIOV SUR, V145, P738, DOI 10.1016/j.jtcvs.2012.02.004; Crawford TC,…	32	4	4	0	0	AME PUBL CO	SHATIN	FLAT-RM C 16F, KINGS WING PLAZA 1, NO 3 KWAN ST, SHATIN, HONG KONG 00000, PEOPLES R CHINA	2072-1439	2077-6624		J THORAC DIS	J. Thorac. Dis.	JUL	2021	13	7
J	Liu, XJ; Wang, LJ; Wang, S; Zhang, WY; Yu, Y; Chen, SP; Ao, HS				Liu, Xiaojie; Wang, Lijuan; Wang, Sudena; Zhang, Wenyuan; Yu, Yang; Chen, Sipeng; Ao, Hushan			Association Between Infection and Thrombosis After Coronary Artery Bypass Grafting: A Cohort Study	JOURNAL OF CARDIOTHORACIC AND VASCULAR ANESTHESIA			English	Article						coronary artery bypass grafting; infection; thrombosis	OUTCOMES; SURGERY; EPIDEMIOLOGY; MECHANISMS; PREVENTION; PNEUMONIA; SEPSIS	Objective: Surgery-related infection remains a major complication for patients undergoing cardiac surgery, and its association with thrombosis is unclear. This study aimed to examine the association of postoperative infection with thrombosis and major adverse cardiovascular and cerebral events (MACCEs) in patients undergoing coronary artery bypass grafting (CABG). Design: Retrospective cohort stu…	[Liu, Xiaojie; Wang, Lijuan; Wang, Sudena; Yu, Yang; Chen, Sipeng; Ao, Hushan] Chinese Acad Med Sci, State Key Lab Cardiovasc Dis, Dept Anesthesiol,Fuwai Hosp, Natl Clin Res Ctr Cardiovasc Dis,Natl Ctr Cardiov, Beijing, Peoples R China; [Liu, Xiaojie; Wang, Lijuan; Wang, Sudena; Yu, Yang; Chen, Sipeng; Ao, Hushan] Peking Union Med Coll, Beijing, Peoples R China; [Zhang, Wenyuan] Nangchang Univ, A…		Ao, HS (通讯作者)，167 North Lishi Rd, Beijing, Peoples R China.	aohushan@sina.com						Ailawadi G, 2017, J THORAC CARDIOV SUR, V153, P1384, DOI 10.1016/j.jtcvs.2016.12.055; Benedetto U, 2017, J THORAC DIS, V9, P5085, DOI 10.21037/jtd.2017.11.10; Berrios SI, 2017, JAMA SURG, V152, P784, DOI 10.1001/jamasurg.2017.0904; Biccard BM, 2018, LANCET, V391, P1589, DOI [10.1016/S0140-6736(18)30001-1, 10.1016/s0140-6736(18)30001-1]; Calis J, 2013, NEW ENGL J MED, V369, P2062, DOI [10.1056/NEJ…	31	2	3	0	3	W B SAUNDERS CO-ELSEVIER INC	PHILADELPHIA	1600 JOHN F KENNEDY BOULEVARD, STE 1800, PHILADELPHIA, PA 19103-2899 USA	1053-0770	1532-8422		J CARDIOTHOR VASC AN	J. Cardiothorac. Vasc. Anesth.	JUN	2019	33	6
J	Keresztesi, AA; Perde, F; Ghita-Nanu, A; Radu, CC; Negrea, M; Keresztesi, G				Keresztesi, Arthur-Atilla; Perde, Filip; Ghita-Nanu, Andreea; Radu, Carmen-Corina; Negrea, Mihai; Keresztesi, Gabriela			Post-Mortem Diagnosis and Autopsy Findings in SARS-CoV-2 Infection: Forensic Case Series	DIAGNOSTICS			English	Article						SARS-CoV-2; COVID-19; autopsies; forensic; femur fracture	COVID-19	Towards the end of 2019, a novel coronavirus was identified as the culprit for a cluster of pneumonia cases in Wuhan, China. Since then, it has rapidly spread worldwide, affecting more than 43 million people, and in March 2020, the World Health Organization (WHO) declared it a pandemic. The purpose of the study is to present the findings of 15 forensic autopsies performed in Romania, on SARS-CoV-…	[Keresztesi, Arthur-Atilla; Ghita-Nanu, Andreea] Ialomita Cty Inst Forens Med, Slobozia 920013, Romania; [Perde, Filip] Carol Davila Univ Med & Pharm, Fac Med, Bucharest 050455, Romania; [Radu, Carmen-Corina] George Emil Palade Univ Med Pharm Sci & Technol T, Fac Med, Targu Mures 540139, Romania; [Negrea, Mihai] Babes Bolyai Univ, Fac Polit Adm & Commun Sci, Dept Publ Hlth, Cluj Napoca 400084, Ro…		Radu, CC (通讯作者)，George Emil Palade Univ Med Pharm Sci & Technol T, Fac Med, Targu Mures 540139, Romania.; Negrea, M (通讯作者)，Babes Bolyai Univ, Fac Polit Adm & Commun Sci, Dept Publ Hlth, Cluj Napoca 400084, Romania.	arthurkeresztesi@gmail.com; filipvirgil@gmail.com; andreea_nanu@yahoo.com; raducarmencorina@gmail.com; negrea.mihai@gmail.com; gabriela.keresztesi@gmail.com	Perde, Filip/J-2201-2015; Carmen, Radu/M-2480-2019	Carmen, Radu/0000-0001-6253-9309; Keresztesi, Gabriela/0000-0001-8106-6156; Perde, Filip/0000-0003-2102-3212				[Anonymous], AUT PRACT REL POSS C; Barton LM, 2020, AM J CLIN PATHOL, V153, P725, DOI [10.1093/AJCP/AQAA062, 10.1093/ajcp/aqaa062]; Bhopal SS, 2020, LANCET, V396, P532, DOI 10.1016/S0140-6736(20)31748-7; Borczuk AC, 2020, MODERN PATHOL, V33, P2156, DOI 10.1038/s41379-020-00661-1; Carfora V, 2021, J THROMB THROMBOLYS, V51, P642, DOI 10.1007/s11239-020-02242-0; Chow N, 2020, MMWR-MORBID MORTAL W, V…	27	9	9	1	5	MDPI	BASEL	ST ALBAN-ANLAGE 66, CH-4052 BASEL, SWITZERLAND		2075-4418		DIAGNOSTICS	Diagnostics	DEC	2020	10	12
J	Muller, J; Wenning, GK; Verny, M; McKee, A; Chaudhuri, KR; Jellinger, K; Poewe, W; Litvan, I				Muller, J; Wenning, GK; Verny, M; McKee, A; Chaudhuri, KR; Jellinger, K; Poewe, W; Litvan, I			Progression of dysarthria and dysphagia in postmortem-confirmed Parkinsonian disorders	ARCHIVES OF NEUROLOGY			English	Article							LEWY-BODY-DISEASE; MULTIPLE SYSTEM ATROPHY; CLINICAL-FEATURES; CORTICOBASAL DEGENERATION; SUPRANUCLEAR PALSY; SWALLOWING ABNORMALITIES; INTERNATIONAL WORKSHOP; NATURAL-HISTORY; DEMENTIA; DIAGNOSIS	Background: Dysarthria and dysphagia are known to occur in parkinsonian syndromes such as Parkinson disease (PD), dementia with Lewy bodies (DLB), corticobasal degeneration (CBD), multiple system atrophy (MSA), and progressive supranuclear palsy (PSP). Differences in the evolution of these symptoms have not been studied systematically in postmortem-confirmed cases. Objective: To study differences…	NINDS, Cognit Neuropharmacol Unit, Def & Vet Head Injury Program, Henry M Jackson Fdn & Med Branch,NIH, Bethesda, MD 20817 USA; Univ Innsbruck Hosp, Dept Neurol, A-6020 Innsbruck, Austria; Hop La Pitie Salpetriere, Raymond Escourolle Neuropathol Lab, Paris, France; Vet Adm Med Ctr, Geriatr Res Educ Clin Ctr, Bedford, MA USA; Boston Univ, Sch Med, Dept Neurol, Boston, MA 02118 USA; Boston Univ, Sc…		Litvan, I (通讯作者)，NINDS, Cognit Neuropharmacol Unit, Def & Vet Head Injury Program, Henry M Jackson Fdn & Med Branch,NIH, Champlain Bldg,6410 Rockledge Dr,Suite 600, Bethesda, MD 20817 USA.		Litvan, Irene/X-9319-2018	Litvan, Irene/0000-0002-3485-3445; Ray Chaudhuri, K/0000-0003-2815-0505; Wenning, Gregor/0000-0001-9077-1666; Verny, Marc/0000-0001-7960-9705				American Psychiatric Association, 1980, DIAGN STAT MAN MENT, V3rd; BIRD MR, 1994, AGE AGEING, V23, P251, DOI 10.1093/ageing/23.3.251; BONNET AM, 1987, NEUROLOGY, V37, P1539, DOI 10.1212/WNL.37.9.1539; BURKHARDT CR, 1988, NEUROLOGY, V38, P1520, DOI 10.1212/WNL.38.10.1520; BUSHMANN M, 1989, NEUROLOGY, V39, P1309, DOI 10.1212/WNL.39.10.1309; BYRNE EJ, 1989, J NEUROL NEUROSUR PS, V52, P709, DOI 10.11…	35	228	236	1	19	AMER MEDICAL ASSOC	CHICAGO	330 N WABASH AVE, STE 39300, CHICAGO, IL 60611-5885 USA	0003-9942	1538-3687		ARCH NEUROL-CHICAGO	Arch. Neurol.	FEB	2001	58	2
J	Schumacher, H; Von Tengg-Kobligk, H; Ostovic, M; Henninger, V; Ockert, S; Bockler, D; Allenberg, JR				Schumacher, H.; Von Tengg-Kobligk, H.; Ostovic, M.; Henninger, V.; Ockert, S.; Boeckler, D.; Allenberg, J. -R.			Hybrid aortic procedures for endoluminal arch replacement in thoracic aneurysms and type B dissections	JOURNAL OF CARDIOVASCULAR SURGERY			English	Article						hybrid aortic procedure; endovascular surgical procedures; aorta, thoracic	STENT-GRAFT; ENDOVASCULAR TREATMENT; SUPRAAORTIC BRANCHES; REPAIR; TRANSPOSITION; EXCLUSION	The aim of this study was to report our clinical experience with and review current literature on endoluminal aortic hybrid techniques and to evaluate outcome in high-risk patients treated for complex aortic arch lesions combining conventional supra-aortic debranching bypasses with subsequent or staged thoracic endovascular grafting. Of 172 patients treated with thoracic endografts for different …	Acad Teaching Hosp Hanau, Clin Vasc & Endovasc Surg, D-63450 Hanau, Germany; Heidelberg Univ, Dept Vasc Surg, Heidelberg, Germany; German Canc Res Ctr, Dept Radiodiol, D-6900 Heidelberg, Germany		Schumacher, H (通讯作者)，Acad Teaching Hosp Hanau, Clin Vasc & Endovasc Surg, Leimenstr 20, D-63450 Hanau, Germany.	hardy_schumacher@klinikum-hanau.de	von Tengg-Kobligk, Hendrik/A-1420-2017; von Tengg-Kobligk, Hendrik/N-6792-2019	von Tengg-Kobligk, Hendrik/0000-0003-3207-3223; von Tengg-Kobligk, Hendrik/0000-0003-3207-3223				Bergeron P, 2006, EUR J VASC ENDOVASC, V32, P38, DOI 10.1016/j.ejvs.2005.12.023; BORST HG, 1983, THORAC CARDIOV SURG, V31, P37, DOI 10.1055/s-2007-1020290; Brat R, 2006, J CARDIOVASC SURG, V47, P187; Buth J, 1998, J ENDOVASC SURG, V5, P329, DOI 10.1583/1074-6218(1998)005<0329:CATSGT>2.0.CO;2; Caronno R, 2006, INT ANGIOL, V25, P249; Chuter TAM, 2003, J ENDOVASC THER, V10, P940, DOI 10.1583/1545-15…	18	67	74	0	1	EDIZIONI MINERVA MEDICA	TURIN	CORSO BRAMANTE 83-85 INT JOURNALS DEPT., 10126 TURIN, ITALY	0021-9509	1827-191X		J CARDIOVASC SURG	J. Cardiovasc. Surg.	OCT	2006	47	5
J	Liang, JW; Cifrese, L; Ostojic, LV; Shah, SO; Dhamoon, MS				Liang, John W.; Cifrese, Laura; Ostojic, Lili Velickovic; Shah, Syed O.; Dhamoon, Mandip S.			Preventable Readmissions and Predictors of Readmission After Subarachnoid Hemorrhage	NEUROCRITICAL CARE			English	Article						Subarachnoid hemorrhage; Readmission; Predictors; Aneurysm; Quality	30-DAY READMISSION; RISK-FACTORS; STROKE; MORTALITY	ObjectiveTo estimate rates of all-cause and potentially preventable readmissions up to 90days after discharge for aneurysmal subarachnoid hemorrhage (SAH) and medical comorbidities associated with readmissionsBackgroundReadmission rate is a common metric linked to compensation and used as a proxy to quality of care. Prior studies in SAH have reported 30-day readmission rates of 7-17% with a highe…	[Liang, John W.; Shah, Syed O.] Thomas Jefferson Univ, Div Cerebrovasc Dis, Philadelphia, PA 19107 USA; [Liang, John W.; Shah, Syed O.] Thomas Jefferson Univ, Div Crit Care, Philadelphia, PA 19107 USA; [Liang, John W.; Shah, Syed O.] Thomas Jefferson Univ, Div Neurotrauma, Philadelphia, PA 19107 USA; [Liang, John W.; Cifrese, Laura] Thomas Jefferson Univ, Dept Neurol, Philadelphia, PA 19107 USA; …		Liang, JW (通讯作者)，Thomas Jefferson Univ, Div Cerebrovasc Dis, Philadelphia, PA 19107 USA.; Liang, JW (通讯作者)，Thomas Jefferson Univ, Div Crit Care, Philadelphia, PA 19107 USA.; Liang, JW (通讯作者)，Thomas Jefferson Univ, Div Neurotrauma, Philadelphia, PA 19107 USA.; Liang, JW (通讯作者)，Thomas Jefferson Univ, Dept Neurol, Philadelphia, PA 19107 USA.; Liang, JW (通讯作者)，Mt Sinai Downtown, Dept Neurol, New York…	john.liang@jefferson.edu	Shah, Syed/E-4083-2013	Shah, Syed/0000-0003-4760-5229				Agency for Healthcare Research and Quality, PREV QUAL IND RES; Bateman BT, 2012, ANESTHESIOLOGY, V116, P324, DOI 10.1097/ALN.0b013e3182410b22; BRODERICK JP, 1992, NEW ENGL J MED, V326, P733, DOI 10.1056/NEJM199203123261103; Claassen J, 2007, NEUROSURGERY, V61, P60, DOI 10.1227/01.neu.0000279724.05898.e7; CONNOLLY ES, 2012, STROKE J CEREBRAL CI, V43, P1711, DOI [10.1161/STR.0b013e3182587839, DOI 1…	27	9	9	1	3	HUMANA PRESS INC	TOTOWA	999 RIVERVIEW DRIVE SUITE 208, TOTOWA, NJ 07512 USA	1541-6933	1556-0961		NEUROCRIT CARE	Neurocrit. Care	DEC	2018	29	3
J	Soroceanu, A; Burton, DC; Oren, JH; Smith, JS; Hostin, R; Shaffrey, CI; Akbarnia, BA; Ames, CP; Errico, TJ; Bess, S; Gupta, MC; Deviren, V; Schwab, FJ; Lafage, V				Soroceanu, Alex; Burton, Douglas C.; Oren, Jonathan Haim; Smith, Justin S.; Hostin, Richard; Shaffrey, Christopher I.; Akbarnia, Behrooz A.; Ames, Christopher P.; Errico, Thomas J.; Bess, Shay; Gupta, Munish C.; Deviren, Vedat; Schwab, Frank J.; Lafage, Virginie		Int Spine Study Grp	Medical Complications After Adult Spinal Deformity Surgery Incidence, Risk Factors, and Clinical Impact	SPINE			English	Article						adult spinal deformity; medical complications; risk factors	PERIOPERATIVE COMPLICATIONS; MAJOR COMPLICATIONS; LONG FUSIONS; FOLLOW-UP; SCOLIOSIS; MULTICENTER; RHBMP-2; LUMBAR; SACRUM	Study Design. Retrospective review of a prospective multi-center database evaluating surgical adult spinal deformity (ASD) patients. Objective. This study aims to identify risk factors for medical complications in ASD patients undergoing surgery. Summary of Background Data. ASD surgery is known for its high complication rate. This study examines baseline patient characteristics for predictors of …	[Soroceanu, Alex] Univ Calgary, Dept Orthopaed Surg, Calgary, AB, Canada; [Burton, Douglas C.] Univ Kansas, Med Ctr, Dept Orthopaed Surg, Kansas City, KS 66103 USA; [Oren, Jonathan Haim; Errico, Thomas J.] NYU, Hosp Joint Dis, Dept Orthopaed Surg, New York, NY USA; [Smith, Justin S.; Shaffrey, Christopher I.] Univ Virginia, Dept Neurosurg, Charlottesville, VA USA; [Hostin, Richard] Baylor Scolios…		Lafage, V (通讯作者)，535 East 70th St,Belaire 4E, New York, NY 10021 USA.	virginie.lafage@gmail.com	Akbarnia, Behrooz/AAL-8255-2021; Lafage, Virginie/E-7747-2010	Lafage, Virginie/0000-0002-0119-7111; bess, shay/0000-0002-9697-8999; Errico, Thomas/0000-0002-5375-328X	Deputy Spine	Deputy Spine	The ISSG is funded in part by an ongoing grant from Deputy Spine.	Auerbach JD, 2012, SPINE, V37, P1198, DOI 10.1097/BRS.0b013e31824fffde; Bess S, 2014, SPINE, V39, P233, DOI 10.1097/BRS.0000000000000104; Bhagat S, 2013, EUR SPINE J, V22, pS42, DOI 10.1007/s00586-012-2627-y; Bianco K, 2014, NEUROSURG FOCUS, V36, DOI 10.3171/2014.2.FOCUS1422; Blamoutier A, 2012, ORTHOP TRAUMATOL-SUR, V98, P528, DOI 10.1016/j.otsr.2012.04.014; Charosky S, 2012, SPINE, V37, P693, D…	20	122	126	1	19	LIPPINCOTT WILLIAMS & WILKINS	PHILADELPHIA	TWO COMMERCE SQ, 2001 MARKET ST, PHILADELPHIA, PA 19103 USA	0362-2436	1528-1159		SPINE	SPINE	NOV 15	2016	41	22
J	LoVecchio, F; Pizon, AF; Berrett, C; Balls, A				LoVecchio, Frank; Pizon, Anthony F.; Berrett, Christopher; Balls, Adam			Outcomes after environmental hyperthermia	AMERICAN JOURNAL OF EMERGENCY MEDICINE			English	Article; Proceedings Paper	Western Regional Research Forum of the Society-for-Academic-Emergency-Medicine	MAR, 2005	Los Angeles, CA				1995 HEAT-WAVE	Objectives: This study was conducted to describe the characteristics and outcomes of patients who presented to the emergency department (ED) with presumed environmental hyperthermia. Methods: A retrospective chart review was performed in 2 institutions with patients who were seen in the ED and had a discharge diagnosis of hyperthermia, heat stroke, heat exhaustion, or heat cramps. Exclusion crite…	Banner Good Samaritan Reg Poison, Phoenix, AZ 85006 USA; Maricopa Cty Gen Hosp, Phoenix, AZ 85308 USA; Arizona Coll Osteopath Med, Phoenix, AZ 85308 USA		LoVecchio, F (通讯作者)，Banner Good Samaritan & Maricopa Med Ctr, Phoenix, AZ 85006 USA.	frank.lovecchio@bannerhealth.com		Pizon, Anthony/0000-0002-1196-6930				Dematte JE, 1998, ANN INTERN MED, V129, P173, DOI 10.7326/0003-4819-129-3-199808010-00001; Gilbert EH, 1996, ANN EMERG MED, V27, P305, DOI 10.1016/S0196-0644(96)70264-0; LoVecchio F., 2005, Morbidity and Mortality Weekly Report, V54, P628; Lugo-Amador NM, 2004, EMERG MED CLIN N AM, V22, P315, DOI 10.1016/j.emc.2004.01.004; McGeehin MA, 2001, ENVIRON HEALTH PERSP, V109, P185, DOI 10.2307/3435008; …	8	12	13	0	2	W B SAUNDERS CO-ELSEVIER INC	PHILADELPHIA	1600 JOHN F KENNEDY BOULEVARD, STE 1800, PHILADELPHIA, PA 19103-2899 USA	0735-6757	1532-8171		AM J EMERG MED	Am. J. Emerg. Med.	MAY	2007	25	4
J	Bardach, N; Zhao, SJ; Pantilat, S; Johnston, SC				Bardach, N; Zhao, SJ; Pantilat, S; Johnston, SC			Adjustment for do-not-resuscitate orders reverses the apparent in-hospital mortality advantage for minorities	AMERICAN JOURNAL OF MEDICINE			English	Article						do-not-resuscitate; ethnicity; sex; health care outcomes; disparity; mortality	ACUTE MYOCARDIAL-INFARCTION; HEALTH-CARE SYSTEM; LIFE-SUSTAINING TREATMENTS; RACIAL-DIFFERENCES; SERIOUSLY ILL; INTENSIVE-CARE; PATIENT RACE; CARDIOPULMONARY-RESUSCITATION; VETERANS-AFFAIRS; BLACK PATIENTS	PURPOSE: The use of do-not-resuscitate (DNR) orders may differ by sex or ethnicity, and DNR status may be associated with outcomes for hospitalized patients. Thus, we sought to determine whether differences in rates of DNR by sex and ethnicity influenced differences in mortality. SUBJECTS AND METHODS: We included all patients admitted to nonfederal California hospitals in 1999 with stroke, conges…	Univ Calif San Francisco, Dept Neurol, San Francisco, CA 94143 USA; Univ Calif San Francisco, Dept Med, Div Gen Internal Med, San Francisco, CA 94143 USA; Univ Calif San Francisco, Dept Neurol & Epidemiol, San Francisco, CA 94143 USA		Johnston, SC (通讯作者)，Univ Calif San Francisco, Dept Neurol, Box 0114,505 Parnassus Ave,M-798, San Francisco, CA 94143 USA.	clay.johnston@ucsfmedctr.org		Bardach, Naomi/0000-0002-5178-0719	NINDS NIH HHS [NS 02254] Funding Source: Medline	NINDS NIH HHS(United States Department of Health & Human ServicesNational Institutes of Health (NIH) - USANIH National Institute of Neurological Disorders & Stroke (NINDS))		Bach PB, 1999, NEW ENGL J MED, V341, P1198, DOI 10.1056/NEJM199910143411606; BENNETT CL, 1995, ARCH INTERN MED, V155, P1586, DOI 10.1001/archinte.155.15.1586; BLOEMBERGEN WE, 1994, J AM SOC NEPHROL, V5, P1231; Borum ML, 2000, J AM GERIATR SOC, V48, pS194, DOI 10.1111/j.1532-5415.2000.tb03132.x; CASTANER A, 1988, ANN INTERN MED, V109, P33, DOI 10.7326/0003-4819-109-1-33; Conigliaro J, 2000, ARCH I…	49	21	21	0	1	ELSEVIER SCIENCE INC	NEW YORK	360 PARK AVE SOUTH, NEW YORK, NY 10010-1710 USA	0002-9343	1555-7162		AM J MED	Am. J. Med.	APR	2005	118	4
J	Cipolle, MD; Lopresto, BCI; Pirrung, JM; Meyer, EM; Manta, C; Nightingale, AS; Robinson, EJ; Tinkoff, GH				Cipolle, Mark D.; Lopresto, Bailey C. Ingraham; Pirrung, Joan M.; Meyer, Erin M.; Manta, Christine; Nightingale, Alexandra S.; Robinson, Edmondo J.; Tinkoff, Glen H.			Embedding a trauma hospitalist in the trauma service reduces mortality and 30-day trauma-related readmissions	JOURNAL OF TRAUMA AND ACUTE CARE SURGERY			English	Article; Proceedings Paper	29th Annual Meeting of the Eastern-Association-for-the-Surgery-of-Trauma	JAN 09-16, 2016	San Antonio, TX	Eastern Assoc Surg Trauma		Hospitalist; trauma; patient outcomes; length of stay; 30-day readmission	ELDERLY-PATIENTS; HIP FRACTURE; CARE; COMANAGEMENT; SURGERY; MODEL; OUTCOMES	BACKGROUND: Recognizing the increasing age and comorbid conditions of patients admitted to our trauma service, we embedded a hospitalist on the trauma service at our Level I trauma center. This program was initiated in January 2013. This study was designed to investigate differences in outcomes between trauma patients who received care from the trauma hospitalist (THOSP) program and similarly med…	[Cipolle, Mark D.; Tinkoff, Glen H.] Christiana Care Hlth Syst, Dept Surg, 4755 Ogletown Stanton Rd,Room 1320, Newark, DE 19718 USA; [Lopresto, Bailey C. Ingraham; Manta, Christine; Nightingale, Alexandra S.] Christiana Care Hlth Syst, Value Inst, Newark, DE 19718 USA; [Pirrung, Joan M.] Christiana Care Hlth Syst, Dept Nursing, Newark, DE 19718 USA; [Meyer, Erin M.] Christiana Care Hlth Syst, Int…		Cipolle, MD (通讯作者)，Christiana Care Hlth Syst, Dept Surg, 4755 Ogletown Stanton Rd,Room 1320, Newark, DE 19718 USA.	MCipolle@christianacare.org		Robinson, Edmondo/0000-0001-9625-6235				American College of Surgeons Committee on Trauma, 2014, RESOURCES OPTIMAL CA; Auerbach AD, 2010, ARCH INTERN MED, V170, P2004, DOI 10.1001/archinternmed.2010.432; Batsis JA, 2007, J HOSP MED, V2, P219, DOI 10.1002/jhm.207; Biber R, 2013, ARCH ORTHOP TRAUM SU, V133, P1527, DOI 10.1007/s00402-013-1845-z; Calland JF, 2012, J TRAUMA ACUTE CARE, V73, pS345, DOI 10.1097/TA.0b013e318270191f; Davis KM, 2…	20	1	2	0	8	LIPPINCOTT WILLIAMS & WILKINS	PHILADELPHIA	TWO COMMERCE SQ, 2001 MARKET ST, PHILADELPHIA, PA 19103 USA	2163-0755	2163-0763		J TRAUMA ACUTE CARE	J. Trauma Acute Care Surg.	JUL	2016	81	1
J	Loricera, J; Blanco, R; Hernandez, JL; Castaneda, S; Mera, A; Perez-Pampin, E; Peiro, E; Humbria, A; Calvo-Alen, J; Aurrecoechea, E; Narvaez, J; Sanchez-Andrade, A; Vela, P; Diez, E; Mata, C; Lluch, P; Moll, C; Hernandez, I; Calvo-Rio, V; Ortiz-Sanjuan, F; Gonzalez-Vela, C; Pina, T; Gonzalez-Gay, MA				Loricera, Javier; Blanco, Ricardo; Hernandez, Jose L.; Castaneda, Santos; Mera, Antonio; Perez-Pampin, Eva; Peiro, Enriqueta; Humbria, Alicia; Calvo-Alen, Jaime; Aurrecoechea, Elena; Narvaez, Javier; Sanchez-Andrade, Amalia; Vela, Paloma; Diez, Elvira; Mata, Cristina; Lluch, Pau; Moll, Concepcion; Hernandez, Inigo; Calvo-Rio, Vanesa; Ortiz-Sanjuan, Francisco; Gonzalez-Vela, Carmen; Pina, Trinitar…			Tocilizumab in giant cell arteritis: Multicenter open-label study of 22 patients	SEMINARS IN ARTHRITIS AND RHEUMATISM			English	Review						Giant cell arteritis; Tocilizumab; Biological therapy; Large-vessel vasculitis	PLACEBO-CONTROLLED TRIAL; POLYMYALGIA-RHEUMATICA; DOUBLE-BLIND; TEMPORAL ARTERITIS; AORTIC-ANEURYSM; VESSEL; METHOTREXATE; THERAPY; INTERLEUKIN-6; VASCULITIS	Objective: To assess the efficacy of tocilizumab (TCZ) in giant cell arteritis (GCA) patients with refractory disease and/or with unacceptable side effects due to corticosteroids. Methods: A retrospective multicenter open-label study on 22 GCA patients treated with TCZ at standard dose of 8 mg/kg/month. The main outcomes were achievement of disease remission and reduction of corticosteroid dose. …	[Loricera, Javier; Blanco, Ricardo; Hernandez, Jose L.; Peiro, Enriqueta; Calvo-Rio, Vanesa; Ortiz-Sanjuan, Francisco; Gonzalez-Vela, Carmen; Pina, Trinitario; Gonzalez-Gay, Miguel A.] Univ Cantabria, IDIVAL, Hosp Univ Marques Valdecilla, Dept Rheumatol & Internal Med, E-39005 Santander, Spain; [Castaneda, Santos; Humbria, Alicia] Hosp Univ Princesa, IIS IP, Dept Rheumatol, Madrid, Spain; [Mera, …		Gonzalez-Gay, MA (通讯作者)，Univ Cantabria, IDIVAL, Hosp Univ Marques Valdecilla, Dept Rheumatol & Internal Med, Avda Valdecilla S-N, E-39005 Santander, Spain.	miguelaggay@hotmail.com	Perez-Pampin, Eva/ABF-7200-2020; Hernandez, Jose Luis/H-9562-2019; HERNANDEZ, JOSE LUIS/ABB-4604-2020; VARELA, ANTONIO MERA/ABH-1886-2020; González-Gay, Miguel A./B-2306-2008; blanco, ricardo/AAA-1248-2020; Narvaez, Javier/AAD-7456-2020; Narvaez, Javier/AAD-7434-2020	HERNANDEZ, JOSE LUIS/0000-0002-6585-8847; VARELA, ANTONIO MERA/0000-0001-9380-6975; González-Gay, Miguel A./0000-0002-7924-7406; blanco, ricardo/0000-0003-2344-2285; Narvaez, Javier/0000-0002-1614-8064; Perez-Pampin, Eva/0000-0003-0319-4456; Ortiz-Sanjuan, Francisco/0000-0002-3964-7851; Vela Casasempere, Paloma/0000-0001-8566-5172	Fondo de Investigaciones Sanitarias, Spain [PI12/00193]; RETICS Programs, from "Instituto de Salud Carlos III" (ISCIII), Spain [RD08/0075, RD12/0009/0013]	Fondo de Investigaciones Sanitarias, Spain(Instituto de Salud Carlos III); RETICS Programs, from "Instituto de Salud Carlos III" (ISCIII), Spain	This study was supported by a grant from "Fondo de Investigaciones Sanitarias", Spain PI12/00193. This work was also partially supported by RETICS Programs, RD08/0075 (RIER) and RD12/0009/0013 from "Instituto de Salud Carlos III" (ISCIII), Spain.	Al Rashidi A, 2013, JCR-J CLIN RHEUMATOL, V19, P400, DOI 10.1097/RHU.0b013e3182a6aa0e; Ashraf Fa Anjum S, 2013, BMJ CASE REP, V2013; Beyer C, 2011, ANN RHEUM DIS, V70, P1874, DOI 10.1136/ard.2010.149351; Blain H, 2002, J GERONTOL A-BIOL, V57, pM241, DOI 10.1093/gerona/57.4.M241; Christidis D, 2011, BMJ CASE REP; CHUANG TY, 1982, ANN INTERN MED, V97, P672, DOI 10.7326/0003-4819-97-5-672; CID MC, 1…	50	87	87	1	18	W B SAUNDERS CO-ELSEVIER INC	PHILADELPHIA	1600 JOHN F KENNEDY BOULEVARD, STE 1800, PHILADELPHIA, PA 19103-2899 USA	0049-0172	1532-866X		SEMIN ARTHRITIS RHEU	Semin. Arthritis Rheum.	JUN	2015	44	6
J	Patel, DA; Krishnaswami, S; Steger, E; Conover, E; Vaezi, MF; Ciucci, MR; Francis, DO				Patel, D. A.; Krishnaswami, S.; Steger, E.; Conover, E.; Vaezi, M. F.; Ciucci, M. R.; Francis, D. O.			Economic and survival burden of dysphagia among inpatients in the United States	DISEASES OF THE ESOPHAGUS			English	Article						costs; dysphagia; hospitalization; inpatient; mortality	ASPIRATION PNEUMONIA; COMORBIDITY INDEXES; ADMINISTRATIVE DATA; IMPACT; STROKE; CARE; POPULATION; MANAGEMENT; OUTCOMES; COST	The inpatient burden of dysphagia has primarily been evaluated in patients with stroke. It is unclear whether dysphagia, irrespective of cause, is associated with worse clinical outcomes and higher costs compared to inpatients with similar demographic, hospital, and clinical characteristics without dysphagia. The aim of this study is to assess how a dysphagia diagnosis affects length of hospital …	[Patel, D. A.; Vaezi, M. F.] Vanderbilt Univ, Med Ctr, Div Gastroenterol Hepatol & Nutr, Nashville, TN USA; [Krishnaswami, S.] Vanderbilt Univ, Med Ctr, Inst Med & Publ Hlth, Nashville, TN USA; [Steger, E.; Conover, E.] Natl Fdn Swallowing Disorders, Carmel, CA USA; [Ciucci, M. R.] Univ Wisconsin, Dept Commun Sci & Disorders, Madison, WI USA; [Francis, D. O.] Univ Wisconsin, Div Otolaryngol, Madi…		Francis, DO (通讯作者)，Dept Surg, Div Otolaryngol, 600 Highland Ave K4-7, Madison, WI 53792 USA.	dofrancis@wisc.edu			National Foundation of Swallowing Disorders; National Institute for Deafness and Communication Disorders of the National Institute of Health [K23DC013559, L30DC012687, R01DC014583]; NATIONAL CENTER FOR RESEARCH RESOURCES [KL2RR024977] Funding Source: NIH RePORTER; NATIONAL INSTITUTE ON DEAFNESS AND OTHER COMMUNICATION DISORDERS [K23DC013559] Funding Source: NIH RePORTER	National Foundation of Swallowing Disorders; National Institute for Deafness and Communication Disorders of the National Institute of Health; NATIONAL CENTER FOR RESEARCH RESOURCES(United States Department of Health & Human ServicesNational Institutes of Health (NIH) - USANIH National Center for Research Resources (NCRR)); NATIONAL INSTITUTE ON DEAFNESS AND OTHER COMMUNICATION DISORDERS(United St…	National Foundation of Swallowing Disorders; Salary support for D.O.F. provided by grants K23DC013559 and L30DC012687 and for M.R.C. by grant R01DC014583 from the National Institute for Deafness and Communication Disorders of the National Institute of Health.	Altman KW, 2010, ARCH OTOLARYNGOL, V136, P784, DOI 10.1001/archoto.2010.129; Arnold M, 2016, PLOS ONE, V11, DOI 10.1371/journal.pone.0148424; Barczi S R, 2000, Semin Speech Lang, V21, P347, DOI 10.1055/s-2000-8387; Bhattacharyya N, 2014, OTOLARYNG HEAD NECK, V151, P765, DOI 10.1177/0194599814549156; Carnaby G, 2006, LANCET NEUROL, V5, P31, DOI 10.1016/S1474-4422(05)70252-0; Chu YT, 2010, BMC HEAL…	33	61	64	1	13	OXFORD UNIV PRESS INC	CARY	JOURNALS DEPT, 2001 EVANS RD, CARY, NC 27513 USA	1442-2050			DIS ESOPHAGUS	Dis. Esophagus	JAN	2018	31	1
J	Piepgras, A; Roth, H; Schurer, L; Tillmans, R; Quintel, M; Herrmann, P; Schmiedek, P				Piepgras, A; Roth, H; Schurer, L; Tillmans, R; Quintel, M; Herrmann, P; Schmiedek, P			Rapid active internal core cooling for induction of moderate hypothermia in head injury by use of an extracorporeal heat exchanger	NEUROSURGERY			English	Article						extracorporeal circulation; intracranial pressure; moderate hypothermia; severe head injury	SEVERE BRAIN INJURY; MILD HYPOTHERMIA; ISCHEMIC DEPOLARIZATION; SYSTEMIC HYPOTHERMIA; GLUTAMATE RELEASE; CEREBRAL-ISCHEMIA; TEMPERATURE; HEMODIAFILTRATION; COAGULATION; ISOFLURANE	OBJECTIVE: Moderate hypothermia (32 degrees C) may limit postischemic neuronal damage and is increasingly used clinically in head injury and stroke. For the use of hypothermia as a neuroprotective agent in the prevention of ischemic damage, it is necessary to induce it as soon as possible after the insult and to keep it at the lowest safe level. Active core cooling using an extracorporeal heat ex…	Univ Heidelberg, Fac Clin Med Mannheim, Dept Neurosurg, D-6800 Mannheim, Germany; Univ Heidelberg, Fac Clin Med Mannheim, Dept Anesthesiol & Crit Care Med, D-6800 Mannheim, Germany		Piepgras, A (通讯作者)，Klinikum Mannheim, Neurochirurg Klin, Theodor Kutzer Ufer 1-3, D-68135 Mannheim, Germany.			Herrmann, Peter/0000-0002-0348-2573				Baiping Lei, 1994, Stroke, V25, P147; BAKER CJ, 1992, J NEUROSURG, V77, P438, DOI 10.3171/jns.1992.77.3.0438; BAKER KZ, 1994, ANESTHESIOLOGY, V81, P361, DOI 10.1097/00000542-199408000-00014; BAUST G, 1965, DTSCH GESUNDHEITSW, V21, P736; BELLOMO R, 1993, AM J KIDNEY DIS, V21, P400, DOI 10.1016/S0272-6386(12)80268-X; BICKLER PE, 1994, ANESTHESIOLOGY, V81, P1461, DOI 10.1097/00000542-199412000-00022…	47	29	30	0	1	LIPPINCOTT WILLIAMS & WILKINS	PHILADELPHIA	227 EAST WASHINGTON SQ, PHILADELPHIA, PA 19106 USA	0148-396X			NEUROSURGERY	Neurosurgery	FEB	1998	42	2
J	Liu, J; Chen, B; Zhang, YY; Fang, LZ; Xie, B; Huang, HL; Liu, J; Lu, C; Gu, WD; Chen, Z; Ma, JX; Yuan, HY; Chen, JM; Zhuang, J; Guo, HM				Liu, Jian; Chen, Bo; Zhang, Yu-Yuan; Fang, Liang-Zheng; Xie, Bin; Huang, Huan-Lei; Liu, Jing; Lu, Cong; Gu, Wen-Da; Chen, Zhao; Ma, Jie-Xu; Yuan, Hai-Yun; Chen, Ji-Mei; Zhuang, Jian; Guo, Hui-Ming			Mitral valve replacement via minimally invasive totally thoracoscopic surgery versus traditional median sternotomy: a propensity score matched comparative study	ANNALS OF TRANSLATIONAL MEDICINE			English	Article						Minimally invasive; totally thoracoscopic; median sternotomy (MS); mitral valve replacement (MVR); propensity score matching (PSM)	PORT-ACCESS; REPAIR; THORACOTOMY; EXPERIENCE; OPERATIONS	Background: To compare surgical outcomes after mitral valve replacement via either minimally invasive thoracoscopic (MIs) or traditional median sternotomy (MS) surgery and determine the short-and mid-term clinical outcomes of the MI approach. Methods: All patients who received either MIs (n= 405) or MS (n= 691) mitral valve replacement surgery at the Guangdong Cardiovascular Institute between Jan…	[Liu, Jian; Zhang, Yu-Yuan; Fang, Liang-Zheng; Xie, Bin; Huang, Huan-Lei; Liu, Jing; Lu, Cong; Gu, Wen-Da; Chen, Zhao; Ma, Jie-Xu; Yuan, Hai-Yun; Chen, Ji-Mei; Zhuang, Jian; Guo, Hui-Ming] Guangdong Acad Med Sci, Guangdong Prov Peoples Hosp, Guangdong Cardiovasc Inst, Dept Cardiovasc Surg,Guangdong Prov Key Lab South, Guangzhou 510080, Guangdong, Peoples R China; [Chen, Bo] Peoples Hosp Gaozhou, …		Guo, HM (通讯作者)，Guangdong Acad Med Sci, Guangdong Prov Peoples Hosp, Guangdong Cardiovasc Inst, Dept Cardiovasc Surg,Guangdong Prov Key Lab South, Guangzhou 510080, Guangdong, Peoples R China.	guohuiming@163.net		Gu, Wenda/0000-0001-8231-5484	Grant of Guangdong Provincial People's Hospital [2017zh06]; Guangdong Project of Science and Technology [2017B090904034]; Nature Science Foundation of Guangdong Province [2016A030313799]; Medical Research Foundation of Guangdong Province [A2016367]	Grant of Guangdong Provincial People's Hospital; Guangdong Project of Science and Technology; Nature Science Foundation of Guangdong Province(National Natural Science Foundation of Guangdong Province); Medical Research Foundation of Guangdong Province	This research was supported by the Grant of Guangdong Provincial People's Hospital (2017zh06), the Guangdong Project of Science and Technology (2017B090904034), the Nature Science Foundation of Guangdong Province (2016A030313799), the Medical Research Foundation of Guangdong Province (A2016367).	Bek EL, 2010, ANN THORAC SURG, V89, P1317, DOI 10.1016/j.athoracsur.2009.05.057; Carpentier A, 1996, CR ACAD SCI III-VIE, V319, P219; Casselman FP, 2003, J THORAC CARDIOV SUR, V125, P273, DOI 10.1067/mtc.2003.19; Cheng DCH, 2011, INNOVATIONS, V6, P84, DOI 10.1097/IMI.0b013e3182167feb; Dogan S, 2005, ANN THORAC SURG, V79, P492, DOI 10.1016/j.athoracsur.2004.08.066; Doty DB, 2000, J CARDIAC SURG, V…	22	10	14	0	9	AME PUBL CO	SHATIN	FLAT-RM C 16F, KINGS WING PLAZA 1, NO 3 KWAN ST, SHATIN, HONG KONG 00000, PEOPLES R CHINA	2305-5839	2305-5847		ANN TRANSL MED	ANN. TRANSL. MED.	JUL	2019	7	14
J	Singh, N; Sidawy, AN; Dezee, K; Neville, RF; Weiswasser, J; Arora, S; Aidinian, G; Abularrage, C; Adams, E; Khuri, S; Henderson, WG				Singh, Niten; Sidawy, Anton N.; Dezee, Kent; Neville, Richard F.; Weiswasser, Jonathan; Arora, Subodh; Aidinian, Gilbert; Abularrage, Chris; Adams, Eric; Khuri, Shukri; Henderson, William G.			The effects of the type of anesthesia on outcomes of lower extremity infrainguinal bypass	JOURNAL OF VASCULAR SURGERY			English	Article; Proceedings Paper	19th Annual Meeting of the Eastern-Vascular-Society	MAY 05-07, 2005	Pittsburgh, PA	Eastern Vasc Soc			PERIPHERAL VASCULAR-SURGERY; GENERAL-ANESTHESIA; EPIDURAL-ANESTHESIA; GRAFT PATENCY; ANALGESIA; MORBIDITY	Objective: Three main types of anesthesia are used for infrainguinal bypass: general endotracheal anesthesia (GETA), spinal anesthesia (SA), and epidural anesthesia (EA). We analyzed a large clinical database to determine whether the type of anesthesia had any effect on clinical outcomes in lower extremity bypass. Methods. This study is an analysis of a prospectively collected database by the Nat…	Georgetown Univ, Med Ctr, Washington Hosp Ctr, VA Med Ctr, Washington, DC 20007 USA; George Washington Univ, Med Ctr, Washington, DC 20037 USA		Sidawy, AN (通讯作者)，50 Irving St NW 112, Washington, DC 20422 USA.	ansidawy@aol.com						BARON H, 1987, J VASC SURG, V2, P144; BLOMBERG S, 1990, ANESTHESIOLOGY, V73, P840, DOI 10.1097/00000542-199011000-00008; Bode RH, 1996, ANESTHESIOLOGY, V84, P3, DOI 10.1097/00000542-199601000-00002; Breen Patrick, 2002, Int Anesthesiol Clin, V40, P61; CHRISTOPHERSON R, 1993, ANESTHESIOLOGY, V79, P422, DOI 10.1097/00000542-199309000-00004; COOK PT, 1986, ANAESTH INTENS CARE, V14, P373, DOI 10.1177…	21	50	50	0	1	MOSBY, INC	ST LOUIS	11830 WESTLINE INDUSTRIAL DR, ST LOUIS, MO 63146-3318 USA	0741-5214			J VASC SURG	J. Vasc. Surg.	NOV	2006	44	5
J	Chen, LQ; Chen, JK; Wu, YW; Zhong, JY; Zhou, FZ; Liu, YT; Xu, AT; Li, JQ; Cai, HY				Chen, Liqin; Chen, Jiankun; Wu, Yuwan; Zhong, Jinyao; Zhou, Fuzhen; Liu, Yuntao; Xu, Aiting; Li, Jiqiang; Cai, Huayang			Clinical Characteristics and Outcomes of Hypertensive Patients Infected with COVID-19: A Retrospective Study	INTERNATIONAL JOURNAL OF GENERAL MEDICINE			English	Article						COVID-19; coronavirus disease; hypertension; clinical characteristics; comorbidities	ACE2; CORONAVIRUS; PNEUMONIA; WUHAN; RISK	Background: Hypertension has been reported as the most prevalent comorbidity in patients with coronavirus disease 2019 (COVID-19). This retrospective study aims to compare the clinical characteristics and outcomes in COVID-19 patients with or without hypertension. Methods: A total of 944 hospitalized patients with laboratory-confirmed COVID-19 were included from January to March 2020. Information…	[Chen, Liqin; Chen, Jiankun; Wu, Yuwan; Zhong, Jinyao; Zhou, Fuzhen; Liu, Yuntao; Li, Jiqiang; Cai, Huayang] Guangzhou Univ Chinese Med, Guangdong Prov Hosp Chinese Med, Affiliated Hosp 2, Guangzhou 510006, Guangdong, Peoples R China; [Chen, Jiankun; Liu, Yuntao; Li, Jiqiang] Guangzhou Key Lab Tradit Chinese Med Prevent & Tr, Guangzhou 510006, Guangdong, Peoples R China; [Xu, Aiting] Peoples Hosp…		Li, JQ; Cai, HY (通讯作者)，Guangzhou Univ Chinese Med, Guangdong Prov Hosp Chinese Med, Affiliated Hosp 2, Guangzhou 510006, Guangdong, Peoples R China.; Li, JQ (通讯作者)，Guangzhou Key Lab Tradit Chinese Med Prevent & Tr, Guangzhou 510006, Guangdong, Peoples R China.	lijiqiangjizhen@163.com; caihuayang@gzucm.edu.cn			National Key Research and Development Plan of China [2020YFA0708001, 2020YFC0845300, 2020YFC0841600]; Guangdong Province Science and Technology Planning Project [2019A070717007]; Guangdong Provincial Department of Education Project [2020KZDZX1054]; Fund of Guangzhou University of Chinese Medicine [2021XK06, 2021XK49, 2021YJZX012]; Guangdong Provincial Bureau of Chinese Medicine [20212094, 2019137…	National Key Research and Development Plan of China; Guangdong Province Science and Technology Planning Project; Guangdong Provincial Department of Education Project; Fund of Guangzhou University of Chinese Medicine; Guangdong Provincial Bureau of Chinese Medicine; Guangdong Provincial Hospital of Chinese Medicine Fund	This work was supported by the National Key Research and Development Plan of China (2020YFA0708001, 2020YFC0845300, 2020YFC0841600), the Guangdong Province Science and Technology Planning Project (2019A070717007), the Guangdong Provincial Department of Education Project (2020KZDZX1054), the Fund of Guangzhou University of Chinese Medicine (2021XK06, 2021XK49, 2021YJZX012), the Guangdong Provincia…	Amar J, 2021, J CLIN HYPERTENS, V23, P238, DOI 10.1111/jch.14137; Chen N, 2020, LANCET, V395, P507, DOI DOI 10.1016/S0140-6736(20)30211-7; Chen YY, 2020, ENGINEERING-PRC, V6, P1170, DOI 10.1016/j.eng.2020.05.017; Datta PK, 2020, THERANOSTICS, V10, P7448, DOI 10.7150/thno.48076; Grasselli G, 2020, JAMA-J AM MED ASSOC, V323, P1574, DOI 10.1001/jama.2020.5394; Guan WJ, 2020, EUR RESPIR J, V55, DOI 1…	27	0	0	2	6	DOVE MEDICAL PRESS LTD	ALBANY	PO BOX 300-008, ALBANY, AUCKLAND 0752, NEW ZEALAND		1178-7074		INT J GEN MED	Int. J. Gen. Med.		2021	14
J	Ifteni, P; Grudnikoff, E; Koppel, J; Kremen, N; Correll, CU; Kane, JM; Manu, P				Ifteni, Petru; Grudnikoff, Eugene; Koppel, Jeremy; Kremen, Neil; Correll, Christoph U.; Kane, John M.; Manu, Peter			Haloperidol and sudden cardiac death in dementia: autopsy findings in psychiatric inpatients	INTERNATIONAL JOURNAL OF GERIATRIC PSYCHIATRY			English	Article						Haloperidol; Unexpected; Death; Dementia	NURSING-HOME RESIDENTS; ANTIPSYCHOTIC MEDICATIONS; CERTIFICATE DIAGNOSIS; RISK-FACTORS; MORTALITY; PREDICTORS; DISEASE; VALIDATION; DRUGS	ObjectiveTreatment with haloperidol has been shown, in studies using death certificates and prescription files, to be associated with an excess of sudden cardiac deaths, and regulatory warnings highlight this risk in patients with dementia. We used autopsy findings to determine whether the rate of sudden cardiac death is greater in cases of unexpected deaths of patients with dementia treated with…	[Ifteni, Petru] Transilvania Univ, Fac Med, Brasov, Romania; [Grudnikoff, Eugene; Kremen, Neil; Correll, Christoph U.; Kane, John M.; Manu, Peter] Zucker Hillside Hosp, Glen Oaks, NY 11004 USA; [Koppel, Jeremy; Kremen, Neil; Correll, Christoph U.; Kane, John M.; Manu, Peter] Hofstra North Shore LIJ Sch Med, Hempstead, NY USA; [Koppel, Jeremy] Litwin Zucker Res Ctr Study Alzheimers Dis, Manhasset,…		Manu, P (通讯作者)，Zucker Hillside Hosp, Glen Oaks, NY 11004 USA.	pmanu@nshs.edu	ifteni, petru i/C-8204-2014; Correll, Christoph U/AAY-3179-2021; Correll, Christoph U/D-3530-2011	Correll, Christoph U/0000-0002-7254-5646; Grudnikoff, Eugene/0000-0002-4417-9300	American Academy of Child and Adolescent Psychiatry BMS; Janssen/JJ; National Institute of Mental Health (NIMH); Novo Nordisk A/S; Otsuka; Takeda; Thrasher Foundation	American Academy of Child and Adolescent Psychiatry BMS; Janssen/JJ(Johnson & JohnsonJohnson & Johnson USAJanssen Biotech Inc); National Institute of Mental Health (NIMH)(United States Department of Health & Human ServicesNational Institutes of Health (NIH) - USANIH National Institute of Mental Health (NIMH)); Novo Nordisk A/S(Novo Nordisk); Otsuka(Otsuka Pharmaceutical); Takeda(Takeda Pharmaceut…	Dr. Correll has been a consultant and/or advisor to or has received honoraria from: AbbVie, Alkermes, Bristol-Myers Squibb, Eli Lilly, Genentech, Gerson Lehrman Group, IntraCellular Therapies, Janssen/J&J, Lundbeck, MedAvante, Medscape, Otsuka, Pfizer, ProPhase, Roche, Sunovion, Supernus, and Takeda. He has received grant support from the American Academy of Child and Adolescent Psychiatry BMS, J…	Andreasen NC, 2010, BIOL PSYCHIAT, V67, P255, DOI 10.1016/j.biopsych.2009.08.040; Aronow W S, 2000, J Am Med Dir Assoc, V1, P95; Barak Y, 2007, AM J GERIAT PSYCHIAT, V15, P354, DOI 10.1097/JGP.0b013e318030253a; Batty GD, 2014, J NEGAT RESULTS BIOM, V13, DOI 10.1186/1477-5751-13-8; Behr ER, 2007, HEART, V93, P601, DOI 10.1136/hrt.2006.099598; Coady SA, 2001, J CLIN EPIDEMIOL, V54, P40, DOI 10.1016…	30	7	8	0	6	WILEY	HOBOKEN	111 RIVER ST, HOBOKEN 07030-5774, NJ USA	0885-6230	1099-1166		INT J GERIATR PSYCH	Int. J. Geriatr. Psychiatr.	DEC	2015	30	12
J	Stec, AA; Stratton, KL; Kaufman, MR; Chang, SS; Milam, DF; Herrell, SD; Dmochowski, RR; Smith, JA; Clark, PE; Cookson, MS				Stec, Andrew A.; Stratton, Kelly L.; Kaufman, Melissa R.; Chang, Sam S.; Milam, Douglas F.; Herrell, S. Duke; Dmochowski, Roger R.; Smith, Joseph A., Jr.; Clark, Peter E.; Cookson, Michael S.			Open renal biopsy: comorbidities and complications in a contemporary series	BJU INTERNATIONAL			English	Article						renal biopsy; open biopsy; complications; outcomes; kidney		OBJECTIVE To report the indications and outcomes of a contemporary series of patients with contraindications to percutaneous renal biopsies (PRBs) who had an operative RB (ORB), as although ORB is a relatively infrequent procedure, it remains an important and underreported operation. PATIENTS AND METHODS In a retrospective review of patients who had an ORB we examined comorbidities, indications, …	[Stec, Andrew A.; Stratton, Kelly L.; Kaufman, Melissa R.; Chang, Sam S.; Milam, Douglas F.; Herrell, S. Duke; Dmochowski, Roger R.; Smith, Joseph A., Jr.; Clark, Peter E.; Cookson, Michael S.] Vanderbilt Univ, Med Ctr, Dept Urol Surg, Nashville, TN 37232 USA		Stratton, KL (通讯作者)，Vanderbilt Univ, Med Ctr, Dept Urol, A-1302 Med Ctr N, Nashville, TN 37232 USA.	kelly.stratton@vanderbilt.edu	Clark, Peter/E-1423-2011	Clark, Peter/0000-0002-8006-7015				BACH D, 1988, International Urology and Nephrology, V20, P519, DOI 10.1007/BF02550614; Ball RP, 1934, J TENNESSEE MED ASS, V27, P203; BOLTON WK, 1977, J UROLOGY, V117, P696, DOI 10.1016/S0022-5347(17)58590-0; CHARLSON ME, 1987, J CHRON DIS, V40, P373, DOI 10.1016/0021-9681(87)90171-8; FINAN BF, 1989, AM J NEPHROL, V9, P300, DOI 10.1159/000167984; GONICK P, 1978, Urology, V11, P568, DOI 10.1016/00…	13	6	6	0	2	WILEY-BLACKWELL	MALDEN	COMMERCE PLACE, 350 MAIN ST, MALDEN 02148, MA USA	1464-4096			BJU INT	BJU Int.	JUL	2010	106	1
J	Haddad, A; Szalai, C; van Brakel, L; Elhmidi, Y; Arends, S; Rabis, M; Pop, A; Ruhparwar, A; Brenner, T; Shehada, SE				Haddad, Ali; Szalai, Cynthia; van Brakel, Lena; Elhmidi, Yacine; Arends, Sven; Rabis, Marco; Pop, Anca; Ruhparwar, Arjang; Brenner, Thorsten; Shehada, Sharaf-Eldin			Fast-track anesthesia in lateral mini-thoracotomy for transapical transcatheter valve implantation	JOURNAL OF THORACIC DISEASE			English	Article						Paravertebral-block; high-risk cardiac patients; transapical valve implantation; fast-track cardiac surgery	ANALGESIC EFFICACY; REPLACEMENT; RISK; METAANALYSIS; ACCESS	Background: Patients who undergo transapical transcatheter aortic/mitral valve implantation are at higher risk of morbidity and mortality than those undergoing transvascular procedures. In addition, these patients have prolonged intensive care and hospital courses. Fast-track anesthesia could reduce perioperative complications and admission stays in such patients. Methods: This retrospective sing…	[Haddad, Ali; Szalai, Cynthia; Arends, Sven; Rabis, Marco; Pop, Anca; Brenner, Thorsten] Univ Duisburg Essen, Univ Hosp Essen, West German Heart & Vasc Ctr, Dept Anesthesiol & Intens Care Med, Duisburg, Germany; [Szalai, Cynthia; Ruhparwar, Arjang; Shehada, Sharaf-Eldin] Univ Duisburg Essen, Univ Hosp Essen, West German Heart & Vasc Ctr, Dept Thorac & Cardiovasc Surg, Duisburg, Germany; [Elhmidi,…		Haddad, A (通讯作者)，Univ Duisburg Essen, Univ Hosp Essen, Dept Anesthesiol & Intens Care Med, Duisburg, Germany.	ali.haddad@uk-essen.de						Baidya DK, 2014, INTERACT CARDIOV TH, V18, P626, DOI 10.1093/icvts/ivt551; Beckmann A, 2019, THORAC CARDIOV SURG, V67, P331, DOI 10.1055/s-0039-1693022; Cobey FC, 2014, J CARDIOTHOR VASC AN, V28, P1075, DOI 10.1053/j.jvca.2013.11.006; Covello RD, 2011, CURR OPIN ANESTHESIO, V24, P417, DOI 10.1097/ACO.0b013e328347f99f; Davies RG, 2006, BRIT J ANAESTH, V96, P418, DOI 10.1093/bja/ael020; Dhole S, 20…	24	1	1	0	0	AME PUBL CO	SHATIN	FLAT-RM C 16F, KINGS WING PLAZA 1, NO 3 KWAN ST, SHATIN, HONG KONG 00000, PEOPLES R CHINA	2072-1439	2077-6624		J THORAC DIS	J. Thorac. Dis.	AUG	2021	13	8
J	Salmasi, MY; Ravishankar, R; Abdullahi, Y; Hartley, P; Kyriazis, PG; Athanasiou, T; Punjabi, P				Salmasi, Mohammad Yousuf; Ravishankar, Ramanish; Abdullahi, Yusuf; Hartley, Philip; Kyriazis, Panagiotis G.; Athanasiou, Thanos; Punjabi, Prakash			Predictors of outcome after CABG in the South-Asian community: a propensity matched analysis	PERFUSION-UK			English	Article; Early Access						coronary artery bypass; ethnicity; Asian; creatinine	CORONARY-HEART-DISEASE; BYPASS GRAFT-SURGERY; CARDIOVASCULAR-DISEASE; SERUM CREATININE; CARDIAC-SURGERY; ETHNIC-GROUPS; RISK-FACTORS; MORTALITY; ATHEROSCLEROSIS; DISPARITIES	Background: Ethnicity is not incorporated into standardized pre-operative risk-stratification tools for cardiac surgery. This study compared short-term outcomes following coronary artery bypass graft (CABG) surgery in South Asian and non-Asian patients. Methods: Consecutive patients undergoing isolated CABG surgery via sternotomy between the years 2011 and 2019 were retrospectively analyzed. Init…	[Salmasi, Mohammad Yousuf; Ravishankar, Ramanish; Athanasiou, Thanos] Imperial Coll London, Dept Surg, London, England; [Abdullahi, Yusuf; Hartley, Philip; Kyriazis, Panagiotis G.; Punjabi, Prakash] Imperial Coll Healthcare NHS Trust, Dept Cardiac Surg, London, England		Salmasi, MY (通讯作者)，Imperial Coll London, Dept Surg & Canc, St Marys Hosp Campus, London W2 1NY, England.	y.salmasi@imperial.ac.uk		Kyriazis, Mr Panagiotis Grigorios/0000-0003-3833-7752; Punjabi, Prof Prakash P/0000-0002-6587-1603				Anand S S, 2000, Indian Heart J, V52, pS35; Becker ER, 2006, J NATL MED ASSOC, V98, P1729; Benedetto U, 2019, J THORAC CARDIOV SUR, V157, P2216, DOI 10.1016/j.jtcvs.2018.12.002; Bhatnagar P, 2015, HEART, V101, P1182, DOI 10.1136/heartjnl-2015-307516; Cleeman JI, 2001, JAMA-J AM MED ASSOC, V285, P2486, DOI 10.1001/jama.285.19.2486; Gasevic D, 2013, BMC CARDIOVASC DISOR, V13, DOI 10.1186/1471-2261-…	27	0	0	0	0	SAGE PUBLICATIONS LTD	LONDON	1 OLIVERS YARD, 55 CITY ROAD, LONDON EC1Y 1SP, ENGLAND	0267-6591	1477-111X		PERFUSION-UK	Perfusion-UK
J	Dodd, AC; Bulka, C; Jahangir, A; Mir, HR; Obremskey, WT; Sethi, MK				Dodd, A. C.; Bulka, C.; Jahangir, A.; Mir, H. R.; Obremskey, W. T.; Sethi, M. K.			Predictors of 30-day mortality following hip/pelvis fractures	ORTHOPAEDICS & TRAUMATOLOGY-SURGERY & RESEARCH			English	Article						30-day mortality; Complications; Risk factors; Hip fracture; Pelvis fracture	IN-HOSPITAL MORTALITY; HIP FRACTURE; ELDERLY-PATIENTS; RISK-FACTORS; SURGERY; SURVIVAL; FEMUR	Introduction: With the cost of healthcare in the United States reaching $2.9 trillion in 2013 and expected to increase with a growing geriatric population, the Center for Medicare and Medicaid Services (CMS) and Hospital Quality Alliance (HQA) began publicly reporting 30-day mortality rates so that hospitals and physicians may begin to confront clinical problems and promote high-quality and patie…	[Dodd, A. C.; Bulka, C.; Jahangir, A.; Mir, H. R.; Obremskey, W. T.; Sethi, M. K.] Ctr Hlth Policy, Vanderbilt Orthopaed Inst, 1215 21st Ave South,Suite 4200,Med Ctr East, Nashville, TN 37232 USA		Sethi, MK (通讯作者)，Ctr Hlth Policy, Vanderbilt Orthopaed Inst, 1215 21st Ave South,Suite 4200,Med Ctr East, Nashville, TN 37232 USA.	Manish.sethi@vanderbilt.edu			Department of Defense	Department of Defense(United States Department of Defense)	Author WTO has previously consulted for Biometrics; done expert testimony in legal matters, and has a grant from the Department of Defense. ACD, CB, AJ, HM, and MKS declare that they have no competing interest.	Aharonoff GB, 1997, J ORTHOP TRAUMA, V11, P162, DOI 10.1097/00005131-199704000-00004; American Hospital Association Committee on Research, BUNDL PAYM AHA RES S; Belmont PJ, 2014, ARCH ORTHOP TRAUM SU, V134, P597, DOI 10.1007/s00402-014-1959-y; Bhattacharyya T, 2002, J BONE JOINT SURG AM, V84A, P562, DOI 10.2106/00004623-200204000-00009; Calder SJ, 1996, J BONE JOINT SURG BR, V78B, P391, DOI 10.13…	25	27	30	0	8	ELSEVIER MASSON	MILANO	VIA PALEOCAPA 7, 20121 MILANO, ITALY	1877-0568			ORTHOP TRAUMATOL-SUR	Orthop. Traumatol.-Surg. Res.	OCT	2016	102	6
J	Murthy, SB; Moradiya, Y; Shah, J; Hanley, DF; Ziai, WC				Murthy, Santosh B.; Moradiya, Yogesh; Shah, Jharna; Hanley, Daniel F.; Ziai, Wendy C.			Incidence, Predictors, and Outcomes of Ventriculostomy-Associated Infections in Spontaneous Intracerebral Hemorrhage	NEUROCRITICAL CARE			English	Article						Intracerebral hemorrhage; Ventriculostomy; Ventriculitis; Meningitis; Clinical outcome; Nationwide inpatient sample	COMORBIDITY INDEX; ISCHEMIC-STROKE; UNITED-STATES; MENINGITIS; RATES	The impact of ventriculostomy-associated infections (VAI) on intracerebral hemorrhage (ICH) outcomes has not been clearly established, although prior studies have attempted to address the incidence and predictors of VAI. We aimed to explore VAI characteristics and its effect on ICH outcomes at a population level. ICH patients requiring ventriculostomy with and without VAI were identified from 200…	[Murthy, Santosh B.; Moradiya, Yogesh; Shah, Jharna; Ziai, Wendy C.] Johns Hopkins Univ, Div Neurosci Crit Care, Dept Neurol, Sch Med, 600 N Wolfe St,Phipps 455, Baltimore, MD 21287 USA; [Hanley, Daniel F.] Johns Hopkins Univ, Div Brain Injury Outcomes, Sch Med, Baltimore, MD USA		Murthy, SB (通讯作者)，Johns Hopkins Univ, Div Neurosci Crit Care, Dept Neurol, Sch Med, 600 N Wolfe St,Phipps 455, Baltimore, MD 21287 USA.	santoshbmurthy@gmail.com	Murthy, Santosh/ABA-2883-2020	Murthy, Santosh/0000-0002-4950-0992; Hanley, Daniel/0000-0002-9536-4258	Clot Lysis Evaluation of Accelerated Resolution of Intraventricular Hemorrhage III [5U01NS062851]; Minimally Invasive Surgery Plus r-tPA for Intracerebral Hemorrhage Evacuation (MISTIE) III [1U01NS08082]; NATIONAL INSTITUTE OF NEUROLOGICAL DISORDERS AND STROKE [U01NS062851, U01NS080824] Funding Source: NIH RePORTER	Clot Lysis Evaluation of Accelerated Resolution of Intraventricular Hemorrhage III; Minimally Invasive Surgery Plus r-tPA for Intracerebral Hemorrhage Evacuation (MISTIE) III; NATIONAL INSTITUTE OF NEUROLOGICAL DISORDERS AND STROKE(United States Department of Health & Human ServicesNational Institutes of Health (NIH) - USANIH National Institute of Neurological Disorders & Stroke (NINDS))	Dr. Hanley was awarded significant research support through Grant Numbers 5U01NS062851 for Clot Lysis Evaluation of Accelerated Resolution of Intraventricular Hemorrhage III, and 1U01NS08082 for Minimally Invasive Surgery Plus r-tPA for Intracerebral Hemorrhage Evacuation (MISTIE) III.	Bar B, 2011, STROKE, V42, P2944, DOI 10.1161/STROKEAHA.111.617639; Baram Daniel, 2008, Clin Med Circ Respirat Pulm Med, V2, P19; Bota DP, 2005, J NEUROSURG, V103, P468, DOI 10.3171/jns.2005.103.3.0468; CHARLSON ME, 1987, J CHRON DIS, V40, P373, DOI 10.1016/0021-9681(87)90171-8; CPI inflation calculator, 2013, DAT TABL CALC SUBJ; Dey M, 2015, NEUROSURGERY, V76, P291, DOI 10.1227/NEU.00000000000006…	27	28	30	0	4	HUMANA PRESS INC	TOTOWA	999 RIVERVIEW DRIVE SUITE 208, TOTOWA, NJ 07512 USA	1541-6933	1556-0961		NEUROCRIT CARE	Neurocrit. Care	JUN	2016	24	3
J	Tung, YC; Hsu, YH; Chang, GM				Tung, Yu-Chi; Hsu, Ya-Hui; Chang, Guann-Ming			The Effect of Anesthetic Type on Outcomes of Hip Fracture Surgery A Nationwide Population-Based Study	MEDICINE			English	Article							CHARLSON COMORBIDITY INDEX; SURGICAL SITE INFECTIONS; LENGTH-OF-STAY; GENERAL-ANESTHESIA; SPINAL-ANESTHESIA; PROPENSITY-SCORE; GERIATRIC-PATIENTS; RETROSPECTIVE COHORT; REGIONAL ANESTHESIA; TISSUE OXYGENATION	Hip fractures are a global public health problem. During surgery following hip fractures, both general and regional anesthesia are used, but which type of anesthesia offers a better outcome remains controversial. There has been little research evaluating different anesthetic types on mortality and readmission rates for hip fracture surgery using nationwide population-based data. We used nationwid…	[Tung, Yu-Chi; Hsu, Ya-Hui] Natl Taiwan Univ, Inst Hlth Policy & Management, Room 634,17 Xu Zhou Rd, Taipei 100, Taiwan; [Hsu, Ya-Hui] Chang Gung Mem Hosp, Dept Anesthesiol, Taoyuan, Taiwan; [Chang, Guann-Ming] Cardinal Tien Hosp, Dept Family Med, New Taipei, Taiwan; [Chang, Guann-Ming] Fu Jen Catholic Univ, Sch Med, New Taipei, Taiwan		Tung, YC (通讯作者)，Natl Taiwan Univ, Inst Hlth Policy & Management, Room 634,17 Xu Zhou Rd, Taipei 100, Taiwan.	yuchitung@ntu.edu.tw	Tung, Yu-Chi/V-1036-2019	Tung, Yu-Chi/0000-0001-9031-8749	Ministry of Science and Technology in Taiwan [MOST102-2628-H-002-007-MY2, MOST103-2410-H-002-209-MY2]	Ministry of Science and Technology in Taiwan(Ministry of Science and Technology, Taiwan)	The study was supported by grants from the Ministry of Science and Technology (MOST102-2628-H-002-007-MY2 and MOST103-2410-H-002-209-MY2) in Taiwan, and is based in part on data from the National Health Insurance Research Database provided by the National Health Insurance Administration, Ministry of Health and Welfare and managed by National Health Research Institutes.	Agency for Healthcare Research and Quality, 2015, INP QUAL IND TECHN S; Agresti A., 2007, INTRO CATEGORICAL DA; Austin PC, 2007, STAT MED, V26, P3550, DOI 10.1002/sim.2813; Basques BA, 2015, BONE JOINT J, V97B, P689, DOI 10.1302/0301-620X.97B5.35042; Basques BA, 2015, J BONE JOINT SURG AM, V97A, P455, DOI 10.2106/JBJS.N.00662; Boulton C, 2014, NATL HIP FRACTURE DA; Brown CH, 2014, ANESTH ANALG, V…	52	13	14	0	3	LIPPINCOTT WILLIAMS & WILKINS	PHILADELPHIA	TWO COMMERCE SQ, 2001 MARKET ST, PHILADELPHIA, PA 19103 USA	0025-7974	1536-5964		MEDICINE	Medicine (Baltimore)	APR	2016	95	14
J	Singh, JA; Hawn, M; Campagna, EJ; Henderson, WG; Richman, J; Houston, TK				Singh, Jasvinder A.; Hawn, Mary; Campagna, Elizabeth J.; Henderson, William G.; Richman, Joshua; Houston, Thomas K.			Mediation of smoking-associated postoperative mortality by perioperative complications in veterans undergoing elective surgery: data from Veterans Affairs Surgical Quality Improvement Program (VASQIP)-a cohort study	BMJ OPEN			English	Article						Epidemiology	CARDIAC RISK-ASSESSMENT; PULMONARY COMPLICATIONS; NONCARDIAC SURGERY; QUIT RATES; CESSATION PROGRAM; ABDOMINAL-SURGERY; EUROPEAN-SOCIETY; UNITED-STATES; GUIDELINES; PREVALENCE	Objective To assess the mediation of smoking-associated postoperative mortality by postoperative complications. Design Observational cohort study. Setting Using data from the Veterans Affairs (VA) Surgical Quality Improvement Programme, a quality assurance programme for major surgical procedures in the VA healthcare system, we assessed the association of current smoking at the time of the surgery…	[Singh, Jasvinder A.; Hawn, Mary; Richman, Joshua] Univ Alabama Birmingham, Birmingham VA Med Ctr, Med Serv, Birmingham, AL 35294 USA; [Singh, Jasvinder A.; Hawn, Mary; Richman, Joshua] Univ Alabama Birmingham, Dept Med, Birmingham, AL 35294 USA; [Singh, Jasvinder A.; Hawn, Mary] Birmingham VA Med Ctr, Ctr Surg Med Acute Care Res & Transit, Birmingham, AL USA; [Singh, Jasvinder A.] Univ Alabama B…		Singh, JA (通讯作者)，Univ Alabama Birmingham, Birmingham VA Med Ctr, Med Serv, Birmingham, AL 35294 USA.	Jasvinder.md@gmail.com	Singh, Jasvinder/R-6172-2019	Singh, Jasvinder/0000-0003-3485-0006	Veterans Affairs Research Grant [VA IIR IAB 06-038-2]; NATIONAL CENTER FOR ADVANCING TRANSLATIONAL SCIENCES [UL1TR000161] Funding Source: NIH RePORTER	Veterans Affairs Research Grant; NATIONAL CENTER FOR ADVANCING TRANSLATIONAL SCIENCES(United States Department of Health & Human ServicesNational Institutes of Health (NIH) - USANIH National Center for Advancing Translational Sciences (NCATS))	Veterans Affairs Research Grant - VA IIR IAB 06-038-2.	Alberg AJ, 2004, ADDICT BEHAV, V29, P1763, DOI 10.1016/j.addbeh.2004.04.007; Almanaseer Y, 2005, CARDIOLOGY, V103, P24, DOI 10.1159/000081848; Arozullah AM, 2001, ANN INTERN MED, V135, P847, DOI 10.7326/0003-4819-135-10-200111200-00005; Ashraf MN, 2004, THORAC CARDIOV SURG, V52, P268, DOI 10.1055/s-2004-821103; BARON RM, 1986, J PERS SOC PSYCHOL, V51, P1173, DOI 10.1037/0022-3514.51.6.1173; Brook…	37	12	12	0	1	BMJ PUBLISHING GROUP	LONDON	BRITISH MED ASSOC HOUSE, TAVISTOCK SQUARE, LONDON WC1H 9JR, ENGLAND	2044-6055			BMJ OPEN	BMJ Open		2013	3	4
J	Wang, P; Zhang, Y; Wang, X; Peng, LY; Jia, L; Li, TG; Chong, W; Hai, Y; You, C; Fang, F				Wang, Peng; Zhang, Yu; Wang, Xing; Peng, Liyuan; Jia, Lu; Li, Tiangui; Chong, Weelic; Hai, Yang; You, Chao; Fang, Fang			Association Between Serum Albumin and Hospital-Acquired Infections After Aneurysmal Subarachnoid Hemorrhage	NEUROCRITICAL CARE			English	Article; Early Access						Intracranial aneurysm; Hypoalbuminemia; Subarachnoid hemorrhage; Risk factor	STROKE; LEVEL; DEFINITION; PREDICTOR; PNEUMONIA; VASOSPASM; IMPACT; TRIALS; POINT	Background Low serum albumin levels have been identified as a predictor of infectious complications in critically ill patients. However, the association in patients with aneurysmal subarachnoid hemorrhage (aSAH) remains unclear. We aimed to evaluate the prognostic value of hypoalbuminemia using blood samples at admission in patients with aSAH. Methods In a multicenter observational study of patie…	[Wang, Peng; Zhang, Yu; Wang, Xing; You, Chao; Fang, Fang] Sichuan Univ, West China Hosp, Dept Neurosurg, Chengdu 610041, Sichuan, Peoples R China; [Wang, Peng; Zhang, Yu; Peng, Liyuan] Chengdu Univ, Dept Neurosurg, Affiliated Hosp, Chengdu, Sichuan, Peoples R China; [Jia, Lu] Shanxi Prov Peoples Hosp, Dept Neurosurg, Taiyuan, Shanxi, Peoples R China; [Li, Tiangui] Sichuan Univ, West China Longqu…		Fang, F (通讯作者)，Sichuan Univ, West China Hosp, Dept Neurosurg, Chengdu 610041, Sichuan, Peoples R China.	fangfang01@scu.edu.cn		Fang, Fang/0000-0003-2961-1254	project of Health Commission of Sichuan Province [19PJ003]; project of Sichuan Science and Technology Bureau [2020YFS0490]; 1.3.5 project for disciplines of excellenceClinical Research Incubation Project, West China Hospital, Sichuan University [21HXFH046]	project of Health Commission of Sichuan Province; project of Sichuan Science and Technology Bureau; 1.3.5 project for disciplines of excellenceClinical Research Incubation Project, West China Hospital, Sichuan University	Funded by the project of Health Commission of Sichuan Province (19PJ003) (Yu Zhang), the project of Sichuan Science and Technology Bureau (2020YFS0490) (Yu Zhang), and the 1 center dot 3 center dot 5 project for disciplines of excellenceClinical Research Incubation Project, West China Hospital, Sichuan University (21HXFH046) (Fang Fang).	Abubakar S, 2013, PAN AFR MED J, V14, DOI 10.11604/pamj.2013.14.53.1941; APTAKER RL, 1994, ARCH PHYS MED REHAB, V75, P80; Austin PC, 2008, STAT MED, V27, P2037, DOI 10.1002/sim.3150; Badjatia N, 2018, NEUROLOGY, V91, pE421, DOI 10.1212/WNL.0000000000005902; Berbel-Franco D, 2020, J CARDIOTHORAC SURG, V15, DOI 10.1186/s13019-020-01133-y; Bogossian EG, 2020, WORLD NEUROSURG, V144, pE883, DOI 10.101…	41	0	0	4	4	HUMANA PRESS INC	TOTOWA	999 RIVERVIEW DRIVE SUITE 208, TOTOWA, NJ 07512 USA	1541-6933	1556-0961		NEUROCRIT CARE	Neurocrit. Care
J	Shannon, EM; Schnipper, JL; Mueller, SK				Shannon, Evan Michael; Schnipper, Jeffrey L.; Mueller, Stephanie K.			Identifying Racial/Ethnic Disparities in Interhospital Transfer: an Observational Study	JOURNAL OF GENERAL INTERNAL MEDICINE			English	Article						health disparities; hospital medicine; health services research; interhospital transfer	NATIONWIDE INPATIENT SAMPLE; ACUTE MYOCARDIAL-INFARCTION; INSURANCE STATUS; HEALTH-CARE; MEDICARE BENEFICIARIES; REPERFUSION THERAPY; RACE; REVASCULARIZATION; ASSOCIATION; HOSPITALS	Background Interhospital transfer (IHT) is often performed to provide patients with specialized care. Racial/ethnic disparities in IHT have been suggested but are not well-characterized. Objective To evaluate the association between race/ethnicity and IHT. Design Cross-sectional analysis of 2016 National Inpatient Sample data. Patients Patients aged >= 18 years old with common medical diagnoses a…	[Shannon, Evan Michael; Schnipper, Jeffrey L.; Mueller, Stephanie K.] Brigham & Womens Hosp, Div Gen Internal Med & Primary Care, 75 Francis St, Boston, MA 02115 USA; [Shannon, Evan Michael; Schnipper, Jeffrey L.; Mueller, Stephanie K.] Harvard Med Sch, Boston, MA 02115 USA		Shannon, EM (通讯作者)，Harvard Med Sch, Boston, MA 02115 USA.	eshannon2@bwh.harvard.edu		Shannon, Evan/0000-0003-0248-7038	Health Equity Innovations Program - Brigham and Women's Hospital Department of Medicine; K08 award [K08HS023331]	Health Equity Innovations Program - Brigham and Women's Hospital Department of Medicine; K08 award	Dr. Mueller's K08 award (#K08HS023331) was used to purchase the dataset. Dr. Shannon was awarded a Health Equity Innovations Program award by the Brigham and Women's Hospital Department of Medicine, which was used to cover conference expenses.	[Anonymous], 2017, NAT HEALTHC QUAL DIS; [Anonymous], 2018, HLTH AFFAIRS HLTH PO; Babu MA, 2011, NEUROSURGERY, V69, P659, DOI 10.1227/NEU.0b013e31821bc667; Bosk EA, 2011, MED CARE, V49, P592, DOI 10.1097/MLR.0b013e31820fb71b; Bradley EH, 2004, JAMA-J AM MED ASSOC, V292, P1563, DOI 10.1001/jama.292.13.1563; Braveman P, 2006, ANNU REV PUBL HEALTH, V27, P167, DOI 10.1146/annurev.publhealth.27.021405…	59	2	2	1	3	SPRINGER	NEW YORK	ONE NEW YORK PLAZA, SUITE 4600, NEW YORK, NY, UNITED STATES	0884-8734	1525-1497		J GEN INTERN MED	J. Gen. Intern. Med.	OCT	2020	35	10
J	Spoendlin, J; Gagne, JJ; Lewey, JJ; Patorno, E; Schneeweiss, S; Desai, RJ				Spoendlin, Julia; Gagne, Joshua J.; Lewey, Jennifer J.; Patorno, Elisabetta; Schneeweiss, Sebastian; Desai, Rishi J.			Comparative effectiveness and safety of antiplatelet drugs in patients with diabetes mellitus and acute coronary syndrome	PHARMACOEPIDEMIOLOGY AND DRUG SAFETY			English	Article						clopidogrel; diabetes; pharmacoepidemiology; prasugrel; ticagrelor	OPTIMIZING PLATELET INHIBITION; ARTERY-DISEASE; PRASUGREL-THROMBOLYSIS; THERAPEUTIC OUTCOMES; ASSESS IMPROVEMENT; CLAIMS DATA; CLOPIDOGREL; RISK; TICAGRELOR; MORTALITY	Purpose Comparative outcomes of treatment with antiplatelet drugs in patients with acute coronary syndrome (ACS) and co-morbid diabetes mellitus (DM) are not well studied. Methods We performed a cohort study using US commercial claims data (2009-2015) and conducted the following pairwise comparisons in ACS patients with DM: prasugrel vs clopidogrel, ticagrelor vs clopidogrel, and prasugrel vs tic…	[Spoendlin, Julia; Gagne, Joshua J.; Lewey, Jennifer J.; Patorno, Elisabetta; Schneeweiss, Sebastian; Desai, Rishi J.] Brigham & Womens Hosp, Dept Med, Div Pharmacoepidemiol & Pharmacoecon, 1620 Tremont St,Suite 3030-R, Boston, MA 02120 USA; [Spoendlin, Julia; Gagne, Joshua J.; Lewey, Jennifer J.; Patorno, Elisabetta; Schneeweiss, Sebastian; Desai, Rishi J.] Harvard Med Sch, 1620 Tremont St,Suite…		Desai, RJ (通讯作者)，Brigham & Womens Hosp, Dept Med, Div Pharmacoepidemiol & Pharmacoecon, 1620 Tremont St,Suite 3030-R, Boston, MA 02120 USA.; Desai, RJ (通讯作者)，Harvard Med Sch, 1620 Tremont St,Suite 3030-R, Boston, MA 02120 USA.	rdesai@bwh.harvard.edu	Schneeweiss, Sebastian/C-2125-2013; Desai, Rishi/AAH-8988-2021	Schneeweiss, Sebastian/0000-0003-2575-467X; Spoendlin, Julia/0000-0003-1632-1928	Division of Pharmacoepidemiology and Pharmacoeconomics; Brigham and Women's Hospital; Division of Pharmacoepidemiology and Pharmacoeconomics, Brigham and Women's Hospital	Division of Pharmacoepidemiology and Pharmacoeconomics; Brigham and Women's Hospital; Division of Pharmacoepidemiology and Pharmacoeconomics, Brigham and Women's Hospital	Division of Pharmacoepidemiology and Pharmacoeconomics; Brigham and Women's Hospital; This study was funded by the Division of Pharmacoepidemiology and Pharmacoeconomics, Brigham and Women's Hospital.	Aguilar D, 2004, CIRCULATION, V110, P1572, DOI 10.1161/01.CIR.0000142047.28024.F2; Angiolillo DJ, 2014, J AM COLL CARDIOL, V64, P1005, DOI 10.1016/j.jacc.2014.06.1170; Angiolillo DJ, 2011, EUR HEART J, V32, P838, DOI 10.1093/eurheartj/ehq494; Aronsky D, 2005, AM J MED QUAL, V20, P319, DOI 10.1177/1062860605280358; Barnes GD, 2016, CIRC-CARDIOVASC QUAL, V9, P406, DOI 10.1161/CIRCOUTCOMES.115.00204…	36	5	5	0	3	WILEY	HOBOKEN	111 RIVER ST, HOBOKEN 07030-5774, NJ USA	1053-8569	1099-1557		PHARMACOEPIDEM DR S	Pharmacoepidemiol. Drug Saf.	DEC	2018	27	12
J	Thirukumaran, CP; Glance, LG; Temkin-Greener, H; Rosenthal, MB; Li, Y				Thirukumaran, Caroline P.; Glance, Laurent G.; Temkin-Greener, Helena; Rosenthal, Meredith B.; Li, Yue			Impact of Medicare's Nonpayment Program on Hospital-acquired Conditions	MEDICAL CARE			English	Article						health policy; hospital quality; patient safety; medical errors	CARE-ASSOCIATED INFECTIONS; SAFETY NET HOSPITALS; PAYMENT POLICY; PATIENT SAFETY; PERFORMANCE; REIMBURSEMENT; REFORM; PAY	Background: Medicare's Nonpayment Program of 2008 (hereafter called Program) withholds hospital reimbursement for costs related to hospital-acquired conditions (HACs). Little is known whether a hospital's Medicare patient load [quantified by the hospital's Medicare utilization ratio (MUR), which is the proportion of inpatient days financed by Medicare] influences its response to the Program. Obje…	[Thirukumaran, Caroline P.] Univ Rochester, Med Ctr, Dept Orthopaed & Rehabil, 601 Elmwood Ave,POB 665, Rochester, NY 14642 USA; [Glance, Laurent G.] Univ Rochester, Med Ctr, Dept Anesthesiol, Rochester, NY 14642 USA; [Glance, Laurent G.; Temkin-Greener, Helena; Li, Yue] Univ Rochester, Med Ctr, Dept Publ Hlth Sci, Rochester, NY 14642 USA; [Rosenthal, Meredith B.] Harvard TH Chan Sch Publ Hlth, D…		Thirukumaran, CP (通讯作者)，Univ Rochester, Med Ctr, Dept Orthopaed & Rehabil, 601 Elmwood Ave,POB 665, Rochester, NY 14642 USA.	caroline_thirukumaran@urmc.rochester.edu		Thirukumaran, Caroline/0000-0003-3316-0951				Agency for Healthcare Research and Quality, 2016, STAT INP DAT 2016; Appari A, 2013, HEALTH SERV RES, V48, P354, DOI 10.1111/j.1475-6773.2012.01448.x; BRENNAN TA, 1991, NEW ENGL J MED, V324, P370, DOI 10.1056/NEJM199102073240604; Center for Medicare & Medicaid Services, 2013, AC CAR HOSP INP PROS; Centers for Disease Control and Prevention, 2016, 2014 NAT STAT HEALTH; Centers for Medicare and Med…	44	6	6	0	7	LIPPINCOTT WILLIAMS & WILKINS	PHILADELPHIA	TWO COMMERCE SQ, 2001 MARKET ST, PHILADELPHIA, PA 19103 USA	0025-7079	1537-1948		MED CARE	Med. Care	MAY	2017	55	5
J	Buse, GL; Bhandari, M; Sancheti, P; Rocha, S; Winemaker, M; Adili, A; de Beer, J; Tiboni, M; Neary, JDD; Dunlop, V; Gauthier, L; Patel, A; Robinson, A; Rodseth, RN; Kolesar, R; Farrell, J; Crowther, M; Tandon, V; Magloire, P; Dokainish, H; Joseph, P; Tomlinson, CW; Salehian, O; Hastings, D; Hunt, DL; Van Spall, H; Cosman, TL; Simpson, DL; Cowan, D; Guyatt, G; Alvarado, K; Evans, WK; Mizera, R; Ei…				Buse, Giovanna Lurati; Bhandari, Mohit; Sancheti, Parag; Rocha, Steve; Winemaker, Mitchell; Adili, Anthony; de Beer, Justin; Tiboni, Maria; Neary, John D. D.; Dunlop, Valerie; Gauthier, Leslie; Patel, Ameen; Robinson, Andrea; Rodseth, Reitze N.; Kolesar, Rick; Farrell, Janet; Crowther, Mark; Tandon, Vikas; Magloire, Patrick; Dokainish, Hisham; Joseph, Philip; Tomlinson, Charles W.; Salehian, Omid…		Hip Fracture Accelerated Surg Trea	Accelerated care versus standard care among patients with hip fracture: the HIP ATTACK pilot trial	CANADIAN MEDICAL ASSOCIATION JOURNAL			English	Article							ACUTE MYOCARDIAL-INFARCTION; CONFUSION ASSESSMENT METHOD; MORTALITY; SURGERY; ASSOCIATION; DELAY; GUIDELINES; INCREASES; OUTCOMES; NECK	Background: A hip fracture causes bleeding, pain and immobility, and initiates inflammatory, hypercoagulable, catabolic and stress states. Accelerated surgery may improve outcomes by reducing the duration of these states and immobility. We undertook a pilot trial to determine the feasibility of a trial comparing accelerated care (i.e., rapid medical clearance and surgery) and standard care among …	[Dunlop, Valerie; Robinson, Andrea; Rodseth, Reitze N.; Van Spall, Harriette; Rao-Melacini, Purnima; Devereaux, P. J.] Populat Hlth Res Inst, Hamilton, ON, Canada; [Buse, Giovanna Lurati] Univ Basel Hosp, Dept Anesthesiol, CH-4031 Basel, Switzerland; [Bhandari, Mohit; Winemaker, Mitchell; Adili, Anthony; de Beer, Justin] McMaster Univ, Dept Surg, Hamilton, ON L8S 4L8, Canada; [Sancheti, Parag] Sa…		Devereaux, PJ (通讯作者)，Populat Hlth Res Inst, Hamilton, ON, Canada.	philipj@mcmaster.ca	Sessler, Daniel/D-3504-2011; Rodseth, Reitze/B-2471-2010; Winemaker, Mitchell/AAQ-5131-2021; Bhandari, Mohit/AAQ-1675-2021; Buse, Giovanna Lurati/ABE-6008-2020; Eikelboom, John/AAG-6117-2019; Salehian, Omid/AAF-2770-2019; Adili, Anthony/AAR-7196-2021; Devereaux, PJ/AAF-2862-2019; Devereaux, PJ/AAY-1757-2021; Rodseth, Reitze Nils/N-5008-2013	Sessler, Daniel/0000-0001-9932-3077; Rodseth, Reitze/0000-0002-3779-7805; Buse, Giovanna Lurati/0000-0002-8076-5737; Eikelboom, John/0000-0003-4126-1285; Devereaux, PJ/0000-0003-2935-637X; Rao, Purnima/0000-0002-7537-9057	Academic Health Science Centres Alternative Funding Plan Innovation Fund of Ontario and Octapharma Canada	Academic Health Science Centres Alternative Funding Plan Innovation Fund of Ontario and Octapharma Canada	This trial was funded through grants from Academic Health Science Centres Alternative Funding Plan Innovation Fund of Ontario and Octapharma Canada. The trial funders had no role in the design of the study, the collection, analysis or interpretation of data, the writing of the report, or the decision to submit the article for publication.	Adie Sam, 2009, J Orthop Surg (Hong Kong), V17, P301; Beloosesky Y, 2007, J GERONTOL A-BIOL, V62, P420, DOI 10.1093/gerona/62.4.420; Berger A, 2008, AM J CARDIOL, V101, P422, DOI 10.1016/j.amjcard.2007.09.092; Bottle A, 2006, BMJ-BRIT MED J, V332, P947, DOI 10.1136/bmj.38790.468519.55; Botto F, ANESTHESIOL IN PRESS; Brauer Carmen A, 2009, JAMA, V302, P1573, DOI 10.1001/jama.2009.1462; Chuang D, 2…	40	77	78	1	10	CMA-CANADIAN MEDICAL ASSOC	OTTAWA	1867 ALTA VISTA DR, OTTAWA, ONTARIO K1G 5W8, CANADA	0820-3946	1488-2329		CAN MED ASSOC J	Can. Med. Assoc. J.	JAN 7	2014	186	1
J	Arora, S; Lahewala, S; Tripathi, B; Mehta, V; Kumar, V; Chandramohan, D; Lemor, A; Dave, M; Patel, N; Patel, NV; Shantha, GPS; Viles-Gonzalez, J; Deshmukh, A				Arora, Shilpkumar; Lahewala, Sopan; Tripathi, Byomesh; Mehta, Varshil; Kumar, Varun; Chandramohan, Divya; Lemor, Alejandro; Dave, Mihir; Patel, Nileshkumar; Patel, Nilay, V; Shantha, Ghanshyam Palamaner Subash; Viles-Gonzalez, Juan; Deshmukh, Abhishek			Causes and Predictors of Readmission in Patients With Atrial Fibrillation Undergoing Catheter Ablation: A National Population-Based Cohort Study	JOURNAL OF THE AMERICAN HEART ASSOCIATION			English	Article						atrial fibrillation; catheter ablation; causes; readmission	PROCEDURAL COMPLICATIONS; MEDICARE BENEFICIARIES; MORTALITY; OUTCOMES; TRENDS	Background-Reducing readmission after catheter ablation (CA) in atrial fibrillation (AF) is important. Methods and Results-We utilized National Readmission Data (NRD) 2010-2014. AF was identified by International Classification of Diseases, Ninth Edition, Clinical Modification (ICD-9-CM) diagnostic code 427.31 in the primary field, while first CA of AF was identified via ICD-9-procedure code 37.3…	[Arora, Shilpkumar; Tripathi, Byomesh; Mehta, Varshil; Kumar, Varun; Chandramohan, Divya; Lemor, Alejandro] Mt Sinai St Lukes Roosevelt Hosp Ctr, New York, NY USA; [Lahewala, Sopan] Jersey City Med Ctr, RWJ Barnabas Hlth, Jersey City, NJ USA; [Dave, Mihir] Icahn Sch Med Mt Sinai, New York, NY 10029 USA; [Patel, Nileshkumar] Univ Miami, Miller Sch Med, Miami, FL 33136 USA; [Patel, Nilay, V] Univ K…		Deshmukh, A (通讯作者)，Mayo Clin, Dept Cardiovasc Dis, 200 1st St SW, Rochester, MN 55902 USA.	deshmukh.abhishek@mayo.edu	Lemor, Alejandro/AAN-3346-2020; Mehta, Varshil/L-7416-2015; Arora, Shilpkumar/AAE-8713-2019; Kumar, Varun/AAD-4078-2019; Lahewala, Sopan/AAD-3110-2019	Mehta, Varshil/0000-0001-5804-9948; Kumar, Varun/0000-0002-5481-7601; Lahewala, Sopan/0000-0001-9007-289X; Chandramohan, Divya/0000-0002-7853-4681				Alaeddini J, 2008, PACE, V31, P468, DOI 10.1111/j.1540-8159.2008.01016.x; Berruezo A, 2007, EUR HEART J, V28, P836, DOI 10.1093/eurheartj/ehm027; Blomkalns AL, 2005, J AM COLL CARDIOL, V45, P832, DOI 10.1016/j.jacc.2004.11.055; Clark JB, 2018, ESTUAR COAST, V41, P708, DOI 10.1007/s12237-017-0295-1; D'Ascenzo F, 2013, INT J CARDIOL, V167, P1984, DOI 10.1016/j.ijcard.2012.05.008; DEYO RA, 1992, J C…	22	23	23	0	0	WILEY	HOBOKEN	111 RIVER ST, HOBOKEN 07030-5774, NJ USA		2047-9980		J AM HEART ASSOC	J. Am. Heart Assoc.	JUN 19	2018	7	12
J	Charytan, DM; Kuntz, RE				Charytan, David M.; Kuntz, Richard E.			Risks of coronary artery bypass surgery in dialysis-dependent patients - analysis of the 2001 National Inpatient Sample	NEPHROLOGY DIALYSIS TRANSPLANTATION			English	Article						chronic dialysis; coronary artery bypass grafting; coronary artery disease; end-stage renal disease; mortality risk	ACUTE MYOCARDIAL-INFARCTION; STAGE RENAL-DISEASE; ADMINISTRATIVE DATA; GRAFT-SURGERY; REVASCULARIZATION PROCEDURES; HEART-DISEASE; UNITED-STATES; SURVIVAL; MORTALITY; COMORBIDITY	Background. Dialysis patients have a high risk of cardiovascular death but may under-use coronary artery bypass grafting (CABG) because of the risk of peri-operative death. Whether operative mortality in dialysis patients has declined with contemporary techniques is uncertain. We undertook this study in order to compare peri-operative mortality in chronic dialysis (CD) and non-dialysis patients f…	Brigham & Womens Hosp, Dept Med, Div Clin Biometr, Boston, MA 02115 USA; Brigham & Womens Hosp, Div Renal, Boston, MA 02115 USA; Medtronic Inc, Minneapolis, MN USA		Charytan, DM (通讯作者)，Brigham & Womens Hosp, Dept Med, Div Clin Biometr, 1 Brigham Circle,3rd Floor, Boston, MA 02115 USA.	dcharytan@partners.org		charytan, david/0000-0002-7695-3583	NATIONAL INSTITUTE OF DIABETES AND DIGESTIVE AND KIDNEY DISEASES [T32DK007527] Funding Source: NIH RePORTER; NIDDK NIH HHS [T32 DK 007527-22] Funding Source: Medline	NATIONAL INSTITUTE OF DIABETES AND DIGESTIVE AND KIDNEY DISEASES(United States Department of Health & Human ServicesNational Institutes of Health (NIH) - USANIH National Institute of Diabetes & Digestive & Kidney Diseases (NIDDK)); NIDDK NIH HHS(United States Department of Health & Human ServicesNational Institutes of Health (NIH) - USANIH National Institute of Diabetes & Digestive & Kidney Disea…		Anderson RJ, 1999, KIDNEY INT, V55, P1057, DOI 10.1046/j.1523-1755.1999.0550031057.x; AYANIAN JZ, 1991, NEW ENGL J MED, V325, P221, DOI 10.1056/NEJM199107253250401; Charytan D, 2006, AM HEART J, V152, P558, DOI 10.1016/j.ahj.2006.02.021; Chertow GM, 2000, AM J KIDNEY DIS, V35, P1044, DOI 10.1016/S0272-6386(00)70038-2; Chertow GM, 2004, J AM SOC NEPHROL, V15, P2462, DOI 10.1097/01.ASN.0000135969.3…	34	36	38	0	0	OXFORD UNIV PRESS	OXFORD	GREAT CLARENDON ST, OXFORD OX2 6DP, ENGLAND	0931-0509	1460-2385		NEPHROL DIAL TRANSPL	Nephrol. Dial. Transplant.	JUN	2007	22	6
J	Kosedo, I; Tokushige, A; Takumi, T; Yoshikawa, A; Teraguchi, K; Takenouchi, K; Shiraishi, K; Ikeda, D; Imamura, M; Sonoda, T; Kanda, D; Ikeda, Y; Ido, A; Ohishi, M				Kosedo, Ippei; Tokushige, Akihiro; Takumi, Takuro; Yoshikawa, Akiko; Teraguchi, Kiyo; Takenouchi, Kenichi; Shiraishi, Kouzou; Ikeda, Daisuke; Imamura, Masakazu; Sonoda, Takeshi; Kanda, Daisuke; Ikeda, Yoshiyuki; Ido, Akio; Ohishi, Mitsuru			Use of proton pump inhibitors is associated with an increase in adverse cardiovascular events in patients with hemodialysis: Insight from the kids registry	EUROPEAN JOURNAL OF INTERNAL MEDICINE			English	Article						Proton pump inhibitor; Cardiovascular disease; QTc interval prolongation	COMMUNITY-ACQUIRED PNEUMONIA; STAGE RENAL-DISEASE; VASCULAR CALCIFICATION; ACID SUPPRESSION; SERUM MAGNESIUM; RISK-FACTORS; HYPOMAGNESEMIA; OMEPRAZOLE; MORTALITY; FRACTURE	Background: Proton pump inhibitors (PPIs) are known to increase the risk of mortality and cardiovascular events in the general population. However, in patients with maintenance hemodialysis, PPI effects are under investigated. Methods: We analyzed the risk of PPIs for cardiovascular events using the Kagoshima Dialysis (KIDS) registry, a prospective, multicenter, observational study in patients wi…	[Kosedo, Ippei; Tokushige, Akihiro; Takumi, Takuro; Sonoda, Takeshi; Kanda, Daisuke; Ikeda, Yoshiyuki; Ohishi, Mitsuru] Kagoshima Univ, Grad Sch Med & Dent Sci, Dept Cardiovasc Med & Hypertens, 8-35-1 Sakuragaoka, Kagoshima, Kagoshima 8908520, Japan; [Tokushige, Akihiro; Ohishi, Mitsuru] Kagoshima Univ, Grad Sch Med & Dent Sci, Dept Prevent & Anal Cardiovasc Dis, Kagoshima, Japan; [Yoshikawa, Aki…		Tokushige, A (通讯作者)，Kagoshima Univ, Grad Sch Med & Dent Sci, Dept Cardiovasc Med & Hypertens, 8-35-1 Sakuragaoka, Kagoshima, Kagoshima 8908520, Japan.	akihiro@m3.kufm.kagoshima-u.ac.jp		de zhong, ming yang/0000-0003-2942-3034				Alhosaini M, 2014, AM J NEPHROL, V39, P204, DOI 10.1159/000360011; Bailie George R, 2006, Hemodial Int, V10, P180, DOI 10.1111/j.1542-4758.2006.00092.x; Beaubrun AC, 2013, J AM SOC NEPHROL, V24, P1461, DOI 10.1681/ASN.2012090916; Charlot M, 2011, BRIT MED J, V342, DOI 10.1136/bmj.d2690; Cheungpasitporn W, 2015, RENAL FAILURE, V37, P1237, DOI 10.3109/0886022X.2015.1057800; Danese MD, 2006, AM J KI…	55	2	3	0	2	ELSEVIER	AMSTERDAM	RADARWEG 29, 1043 NX AMSTERDAM, NETHERLANDS	0953-6205	1879-0828		EUR J INTERN MED	Eur. J. Intern. Med.	FEB	2020	72
J	van Rijn, M; Buurman, BM; Vroomen, JLM; Suijker, JJ; ter Riet, G; van Charante, EPM; de Rooij, SE				van Rijn, Marjon; Buurman, Bianca M.; Vroomen, Janet L. Macneil; Suijker, Jacqueline J.; ter Riet, Gerben; van Charante, Eric P. Moll; de Rooij, Sophia E.			Changes in the in-hospital mortality and 30-day post-discharge mortality in acutely admitted older patients: retrospective observational study	AGE AND AGEING			English	Article						acutely admitted older patients; in-hospital mortality; 30-day post-discharge mortality; older people	INTENSIVE-CARE-UNIT; AFTER-DISCHARGE; DUTCH HOSPITALS; ADMISSION; ADULTS; STATISTICS; DELIRIUM; OUTCOMES; TRENDS; LENGTH	Objectives: to compare changes over time in the in-hospital mortality and the mortality from discharge to 30 days postdischarge for six highly prevalent discharge diagnoses in acutely admitted older patients as well as to assess the effect of separately analysing the in-hospital mortality and the mortality from discharge to 30 days post-discharge. Study design and setting: retrospective analysis …	[Suijker, Jacqueline J.; ter Riet, Gerben; van Charante, Eric P. Moll] Univ Amsterdam, Acad Med Ctr, Dept Internal Med, Geriatr Med Sect, NL-1105 AZ Amsterdam, Netherlands; [de Rooij, Sophia E.] Univ Amsterdam, Acad Med Ctr, Dept Gen Practice, NL-1105 AZ Amsterdam, Netherlands; Univ Groningen, Univ Med Ctr Groningen, Univ Ctr Geriatr Med, NL-9713 AV Groningen, Netherlands			m.vanrijn@amc.uva.nl	Riet, Gerben ter/A-6943-2011; van Charante, Eric Moll/L-4856-2019; Vroomen, Janet MacNeil/M-5358-2017	Riet, Gerben ter/0000-0002-2231-7637; van Charante, Eric Moll/0000-0002-1489-5218; Vroomen, Janet MacNeil/0000-0001-6400-7189	Dutch National Care for the Elderly Programme by The Netherlands Organisation for Health Research and Development (ZonMw) [313020201]	Dutch National Care for the Elderly Programme by The Netherlands Organisation for Health Research and Development (ZonMw)	Financial support was provided by the Dutch National Care for the Elderly Programme by The Netherlands Organisation for Health Research and Development (ZonMw no: 313020201). The funder had no role in study design, data collection and analysis, decision to publish, or preparation of the manuscript.	[Anonymous], 1980, CLASS ZIEKT 1980; Bo M, 2003, J AM GERIATR SOC, V51, P529, DOI 10.1046/j.1532-5415.2003.51163.x; Bradshaw LE, 2013, AGE AGEING, V42, P582, DOI 10.1093/ageing/aft074; Bueno H, 2010, JAMA-J AM MED ASSOC, V303, P2141, DOI 10.1001/jama.2010.748; Buurman BM, 2012, PLOS ONE, V7, DOI 10.1371/journal.pone.0029621; Buurman BM, 2011, PLOS ONE, V6, DOI 10.1371/journal.pone.0026951; DEBRUI…	30	6	6	0	4	OXFORD UNIV PRESS	OXFORD	GREAT CLARENDON ST, OXFORD OX2 6DP, ENGLAND	0002-0729	1468-2834		AGE AGEING	Age Ageing	JAN	2016	45	1
J	Shinu, P; Morsy, MA; Deb, PK; Nair, AB; Goyal, M; Shah, JG; Kotta, S				Shinu, Pottathil; Morsy, Mohamed A.; Deb, Pran Kishore; Nair, Anroop B.; Goyal, Manoj; Shah, Jigar; Kotta, Sabna			SARS CoV-2 Organotropism Associated Pathogenic Relationship of Gut-Brain Axis and Illness	FRONTIERS IN MOLECULAR BIOSCIENCES			English	Review						SARS-CoV-2; COVID-19 infection; gut-brain axis; ACE2 receptor; microbiota; dysbiosis; cytokine storm	CORONAVIRUS; COVID-19; DELIRIUM; DISEASE; MICROBIOME; DIAGNOSIS; ANXIETY; HEALTH; WUHAN	COVID-19 has resulted in a pandemic after its first appearance in a pneumonia patient in China in early December 2019. As per WHO, this global outbreak of novel COVID-19 has resulted in 28,329,790 laboratory-confirmed cases and 911,877 deaths which have been reported from 210 countries as on 12(th) Sep 2020. The major symptoms at the beginning of COVID-19 are fever (98%), tussis (76%), sore throa…	[Shinu, Pottathil] King Faisal Univ, Dept Biomed Sci, Coll Clin Pharm, Al Hasa, Saudi Arabia; [Morsy, Mohamed A.; Nair, Anroop B.] King Faisal Univ, Dept Pharmaceut Sci, Coll Clin Pharm, Al Hasa, Saudi Arabia; [Morsy, Mohamed A.] Minia Univ, Dept Pharmacol, Fac Med, El Minia, Egypt; [Deb, Pran Kishore] Philadelphia Univ, Dept Pharmaceut Sci, Fac Pharm, Amman, Jordan; [Goyal, Manoj] Imam Abdulrahm…		Deb, PK (通讯作者)，Philadelphia Univ, Dept Pharmaceut Sci, Fac Pharm, Amman, Jordan.	prankishore1@gmail.com	Nair, Anroop/L-9995-2014; Kotta, Sabna/AAK-2965-2020; Goyal, Manoj/AAD-3007-2022; Deb, Pran Kishore/S-3403-2018	Nair, Anroop/0000-0003-2850-8669; Kotta, Sabna/0000-0001-6350-5733; Goyal, Manoj/0000-0001-7389-7742; Deb, Pran Kishore/0000-0002-8650-2874	Deanship of Scientific Research, King Faisal University, Saudi Arabia [180009]	Deanship of Scientific Research, King Faisal University, Saudi Arabia	This project was funded by the Deanship of Scientific Research, King Faisal University, Saudi Arabia (Project No. 180009).	Ahn DG, 2020, J MICROBIOL BIOTECHN, V30, P313, DOI 10.4014/jmb.2003.03011; Al Omran Y, 2014, ADV EXP MED BIOL, V817, P135, DOI 10.1007/978-1-4939-0897-4_6; Annweiler Cedric, 2020, Infectious Disorders - Drug Targets, V20, P407, DOI 10.2174/1871526520666200518073329; Barandouzi ZA, 2020, FRONT PSYCHIATRY, V11, DOI 10.3389/fpsyt.2020.00541; Beloosesky Y, 2004, GERONTOLOGY, V50, P216, DOI 10.1159/00…	75	10	10	0	5	FRONTIERS MEDIA SA	LAUSANNE	AVENUE DU TRIBUNAL FEDERAL 34, LAUSANNE, CH-1015, SWITZERLAND		2296-889X		FRONT MOL BIOSCI	Front. Mol. Biosci.	DEC 22	2020	7
J	Taniguchi, Y; Oichi, T; Ohya, J; Chikuda, H; Oshima, Y; Matsubayashi, Y; Matsui, H; Fushimi, K; Tanaka, S; Yasunaga, H				Taniguchi, Yuki; Oichi, Takeshi; Ohya, Junichi; Chikuda, Hirotaka; Oshima, Yasushi; Matsubayashi, Yoshitaka; Matsui, Hiroki; Fushimi, Kiyohide; Tanaka, Sakae; Yasunaga, Hideo			In-hospital mortality and morbidity of pediatric scoliosis surgery in Japan: Analysis using a national inpatient database	MEDICINE			English	Article						allogeneic blood transfusion; diabetes; Japanese nationwide database; mortality; pediatric scoliosis; postoperative complications; risk factors	SPINAL DEFORMITY SURGERY; ADOLESCENT IDIOPATHIC SCOLIOSIS; SURGICAL SITE INFECTION; RISK-FACTORS; ADMINISTRATIVE DATABASE; COMPLICATION RATES; FUSION; OUTCOMES; PATIENT	Several previous reports have elucidated the mortality and incidence of complications after pediatric scoliosis surgery using nationwide databases. However, all of these studies were conducted in North America. Hence, this study aimed to identify the incidence and risk factors for in-hospital mortality and morbidity in pediatric scoliosis surgery, utilizing the Diagnosis Procedure Combination dat…	[Taniguchi, Yuki; Oichi, Takeshi; Chikuda, Hirotaka; Oshima, Yasushi; Matsubayashi, Yoshitaka; Tanaka, Sakae] Univ Tokyo Hosp, Dept Orthoped Surg, Tokyo, Japan; [Ohya, Junichi] Japanese Red Cross Med Ctr, Dept Orthoped Surg, Tokyo, Japan; [Matsui, Hiroki; Yasunaga, Hideo] Univ Tokyo, Dept Clin Epidemiol & Hlth Econ, Sch Publ Hlth, Tokyo, Japan; [Fushimi, Kiyohide] Tokyo Med & Dent Univ, Grad Sch,…		Taniguchi, Y (通讯作者)，Univ Tokyo Hosp, Dept Orthoped Surg, Bunkyo Ku, 7-3-1 Hongo, Tokyo 1138655, Japan.	taniguchi-tky@umin.ac.jp	Tanaka, Sakae/Y-3061-2019; Ohya, Junichi/AAV-8524-2020; Ohya, Junichi/L-5987-2019; Tanaka, Shinya/D-3586-2011	Tanaka, Sakae/0000-0001-9210-9414; Ohya, Junichi/0000-0002-1299-2508; Yasunaga, Hideo/0000-0002-6017-469X				Basques BA, 2015, CLIN ORTHOP RELAT R, V473, P286, DOI 10.1007/s11999-014-3911-4; Charosky S, 2012, SPINE, V37, P693, DOI 10.1097/BRS.0b013e31822ff5c1; Chikuda H, 2014, EMERG MED J, V31, P201, DOI 10.1136/emermed-2012-202058; Chikuda H, 2013, BMC MUSCULOSKEL DIS, V14, DOI 10.1186/1471-2474-14-173; Chikuda H, 2012, J BONE JOINT SURG AM, V94A, P433, DOI 10.2106/JBJS.K.00183; Cho W, 2012, SPINE, V37…	30	7	9	0	1	LIPPINCOTT WILLIAMS & WILKINS	PHILADELPHIA	TWO COMMERCE SQ, 2001 MARKET ST, PHILADELPHIA, PA 19103 USA	0025-7974	1536-5964		MEDICINE	Medicine (Baltimore)	APR	2018	97	14
J	Baker, DW; Einstadter, D; Thomas, C; Husak, S; Gordon, NH; Cebul, RD				Baker, DW; Einstadter, D; Thomas, C; Husak, S; Gordon, NH; Cebul, RD			The effect of publicly reporting hospital performance on market share and risk-adjusted mortality at high-mortality hospitals	MEDICAL CARE			English	Article						quality of health care; quality indicators; health care; benchmarking; mortality; hospital mortality; consumer participation; hospitals	ACUTE MYOCARDIAL-INFARCTION; HEALTH-CARE; CARDIAC-SURGERY; ELDERLY PATIENTS; DECISION-MAKING; HEART-FAILURE; QUALITY; OUTCOMES; CONSUMERS; EXPERIENCE	BACKGROUND. It is unclear whether publicly reporting hospitals' risk-adjusted mortality affects market share and mortality at outlier hospitals. OBJECTIVES. To examine hospitals' market share and risk-adjusted mortality from 1991 to 1997 at hospitals participating in Cleveland Health Quality Choice (CHQC). RESEARCH DESIGN. Time series. SUBJECTS. Changes in market share were examined for all patie…	Case Western Reserve Univ, Ctr Hlth Care Res & Policy, Cleveland, OH 44106 USA; Case Western Reserve Univ, Dept Med, Cleveland, OH 44106 USA; Case Western Reserve Univ, Dept Epidemiol & Biostat, Cleveland, OH 44106 USA; Case Western Reserve Univ, Ctr Biomed Eth, Cleveland, OH 44106 USA; Metrohlth Med Ctr, Cleveland, OH 44109 USA		Baker, DW (通讯作者)，Northwestern Univ, Feinberg Sch Med, Suite 200,676 N St Clair St, Chicago, IL 60611 USA.				AGENCY FOR HEALTHCARE RESEARCH AND QUALITY [R01HS009969] Funding Source: NIH RePORTER; AHRQ HHS [HS09969] Funding Source: Medline	AGENCY FOR HEALTHCARE RESEARCH AND QUALITY(United States Department of Health & Human ServicesAgency for Healthcare Research & Quality); AHRQ HHS(United States Department of Health & Human ServicesAgency for Healthcare Research & Quality)		*AG HEALTHC RES QU, 2002, INF CONS HLTH CAR QU; ANDERSON OW, 1982, HEALTH SERV RES, V17, P125; ASH AS, 1997, RISK ADJUSTMENT MEAS, P444; Baker DW, 2002, MED CARE, V40, P879, DOI 10.1097/00005650-200210000-00006; Bindman AB, 1999, JAMA-J AM MED ASSOC, V281, P2142, DOI 10.1001/jama.281.22.2142; Bradley EH, 2001, JAMA-J AM MED ASSOC, V285, P2604, DOI 10.1001/jama.285.20.2604; Chassin MR, 1996, NEW E…	36	47	47	0	5	LIPPINCOTT WILLIAMS & WILKINS	PHILADELPHIA	530 WALNUT ST, PHILADELPHIA, PA 19106-3621 USA	0025-7079			MED CARE	Med. Care	JUN	2003	41	6
[truncated: 21 more columns]
