# Supplementary material for: Bibliometric analysis of global research trends on post-stroke pneumonia: Current development status and research Frontiers
Source: Front Public Health. 2022 Aug 2;10:950859. doi: 10.3389/fpubh.2022.950859 (PMC9379091; doi:10.3389/fpubh.2022.950859)
Supplement: Supplementary file 1 [file Data_Sheet_1.ZIP › data/data (tab delimited files)/download_1458_1549.txt]

PT	AU	BA	BE	GP	AF	BF	CA	TI	SO	SE	BS	LA	DT	CT	CY	CL	SP	HO	DE	ID	AB	C1	C3	RP	EM	RI	OI	FU	FP	FX	CR	NR	TC	Z9	U1	U2	PU	PI	PA	SN	EI	BN	J9	JI	PD	PY	VL	IS	PN
J	Volpp, KG; Stone, R; Lave, JR; Jha, AK; Pauly, M; Klusaritz, H; Chen, HY; Cen, LY; Brucker, N; Polsky, D				Volpp, Kevin G.; Stone, Roslyn; Lave, Judith R.; Jha, Ashish K.; Pauly, Mark; Klusaritz, Heather; Chen, Huanyu; Cen, Liyi; Brucker, Nancy; Polsky, Daniel			Is thirty-day hospital mortality really lower for black veterans compared with white veterans?	HEALTH SERVICES RESEARCH			English	Article						hospital mortality; racial disparities; hospitals; veterans	ACUTE MYOCARDIAL-INFARCTION; HEALTH-CARE-SYSTEM; QUALITY-OF-LIFE; RACIAL-DIFFERENCES; ADMINISTRATIVE DATA; MEDICARE BENEFICIARIES; HEART-FAILURE; OUTCOMES; DISPARITIES; AFFAIRS	Objective. To examine the source of observed lower risk-adjusted mortality for blacks than whites within the Veterans Affairs (VA) system by accounting for hospital site where treated, potential under-reporting of black deaths, discretion on hospital admission, quality improvement efforts, and interactions by age group. Data Sources. Data are from the VA Patient Treatment File on 406,550 hospital…	Philadelphia Vet Affairs Med Ctr, CHERP, Philadelphia, PA 19104 USA; Univ Penn, Sch Med, Philadelphia, PA 19104 USA; Univ Penn, Wharton Sch, Hlth Care Syst Dept, Philadelphia, PA 19104 USA; Univ Pittsburgh, Dept Biostat, Pittsburgh, PA 15261 USA; Univ Pittsburgh, Grad Sch Publ Hlth, Dept Hlth Policy & Management, Pittsburgh, PA USA; Harvard Univ, Sch Publ Hlth, Boston, MA 02115 USA; Univ Penn, Sc…		Volpp, KG (通讯作者)，Philadelphia Vet Affairs Med Ctr, CHERP, Univ & Woodland Ave, Philadelphia, PA 19104 USA.			Volpp, Kevin/0000-0003-1423-4599				Adler NE, 2002, HEALTH AFFAIR, V21, P60, DOI 10.1377/hlthaff.21.2.60; *AG HEALTHC RES QU, 2002, AHRQ PUB; Barnato AE, 2005, MED CARE, V43, P308, DOI 10.1097/01.mlr.0000156848.62086.06; Basu J, 2001, Health Serv Res, V36, P64; Carlisle DM, 1997, AM J PUBLIC HEALTH, V87, P263, DOI 10.2105/AJPH.87.2.263; Cowper DC, 2002, ANN EPIDEMIOL, V12, P462, DOI 10.1016/S1047-2797(01)00285-X; Deswal A, 2004, J …	56	34	34	0	1	WILEY	HOBOKEN	111 RIVER ST, HOBOKEN 07030-5774, NJ USA	0017-9124	1475-6773		HEALTH SERV RES	Health Serv. Res.	AUG	2007	42	4
J	Nathan, AS; Martinez, JR; Giri, J; Navathe, AS				Nathan, Ashwin S.; Martinez, Joseph R.; Giri, Jay; Navathe, Amol S.			Observational study assessing changes in timing of readmissions around postdischarge day 30 associated with the introduction of the Hospital Readmissions Reduction Program	BMJ QUALITY & SAFETY			English	Article						health policy; health services research; quality improvement	HEART-FAILURE; MORTALITY; RATES; IMPLEMENTATION; CLASSIFICATION; REGRESSION	Background The Hospital Readmissions Reduction Program (HRRP) initially penalised hospitals for excess readmission within 30 days of discharge for acute myocardial infarction (AMI), congestive heart failure (CHF) or pneumonia (PNA) and was expanded in subsequent years to include readmissions for chronic obstructive pulmonary disease, elective total hip arthroplasty, total knee arthroplasty and co…	[Nathan, Ashwin S.; Giri, Jay] Hosp Univ Penn, Div Cardiol, Philadelphia, PA 19104 USA; [Nathan, Ashwin S.; Giri, Jay] Univ Penn, Cardiovasc Qual Outcomes & Evaluat Res Ctr, Philadelphia, PA 19104 USA; [Martinez, Joseph R.] Univ Penn, Perelman Sch Med, Philadelphia, PA 19104 USA; [Giri, Jay; Navathe, Amol S.] Corporal Michael J Cresencz VA Med Ctr, Philadelphia, PA USA; [Navathe, Amol S.] Univ Pe…		Nathan, AS (通讯作者)，Hosp Univ Penn, Philadelphia, PA 19104 USA.	ashwin.nathan@gmail.com		Navathe, Amol/0000-0001-7182-4988	NIA NIH HHS [T32 AG051090] Funding Source: Medline	NIA NIH HHS(United States Department of Health & Human ServicesNational Institutes of Health (NIH) - USANIH National Institute on Aging (NIA))		Berenson RA, 2012, NEW ENGL J MED, V366, P1364, DOI 10.1056/NEJMp1201268; Bernal JL, 2017, INT J EPIDEMIOL, V46, P348, DOI 10.1093/ije/dyw098; Desai NR, 2016, JAMA-J AM MED ASSOC, V316, P2647, DOI 10.1001/jama.2016.18533; Dimick JB, 2014, JAMA-J AM MED ASSOC, V312, P2401, DOI 10.1001/jama.2014.16153; Elixhauser A, 1998, MED CARE, V36, P8, DOI 10.1097/00005650-199801000-00004; Gupta A, 2018, EUR J…	23	0	0	1	5	BMJ PUBLISHING GROUP	LONDON	BRITISH MED ASSOC HOUSE, TAVISTOCK SQUARE, LONDON WC1H 9JR, ENGLAND	2044-5415	2044-5423		BMJ QUAL SAF	BMJ Qual. Saf.	JUN	2021	30	6
J	Aljerian, N; Alhaidar, S; Alothman, A; AlJohi, W; Albaqami, FA; Alghnam, SA				Aljerian, Nawfal; Alhaidar, Saleh; Alothman, Ali; AlJohi, Wijdan; Albaqami, Faisal Abdullah; Alghnam, Suliman Abdullah			Association between the mode of transport and in-hospital medical complications in trauma patients: findings from a level-I trauma center in Saudi Arabia	ANNALS OF SAUDI MEDICINE			English	Article							ROAD TRAFFIC INJURIES; RESPONSE-TIME; PRIVATE VEHICLE; EMS TRANSPORT; EMERGENCY; SERVICES; SYSTEM; MORTALITY; OUTCOMES; EPIDEMIOLOGY	BACKGROUND: In Saudi Arabia, injury is the leading cause of death. Even if nonfatal, the impact of injuries on population health is enormous, as thousands of young patients suffer permanent disabilities every year. Unlike in developed countries, private transportation (PT) is a common means to transport trauma patients. Outcome differences between patients transported via PT relative to emergency…	[Aljerian, Nawfal] King Saud bin Abdulaziz Univ Hlth Sci, Emergency Med Serv, Riyadh, Saudi Arabia; [Alhaidar, Saleh] King Saud Univ, Coll Med, Riyadh, Saudi Arabia; [Alothman, Ali; AlJohi, Wijdan] King Saud bin Abdulaziz Univ Hlth Sci, Coll Med, Riyadh, Saudi Arabia; [Albaqami, Faisal Abdullah] Imam Mohammed Univ, Coll Med, Riyadh, Saudi Arabia; [Alghnam, Suliman Abdullah] King Abdullah Int Res …		Alghnam, SA (通讯作者)，King Abdullah Int Res Ctr, Populat Hlth, POB 22490, Riyadh 11426, Saudi Arabia.	ghnams@ngha.med.sa	Alothman, Ali/AAU-2110-2020	Alothman, Ali/0000-0003-2035-0756; Alghnam, Suliman/0000-0001-5817-0481				Al-Shaqsi S, 2014, EMERG MED J, V31, P754, DOI 10.1136/emermed-2013-202779; Alanazi Abdullah Foraih, 2012, Int J Appl Basic Med Res, V2, P34, DOI 10.4103/2229-516X.96803; Alghnam S, 2017, ANN SAUDI MED, V37, P1, DOI 10.5144/0256-4947.2017.1; Alghnam Suliman, 2014, Inj Epidemiol, V1, P21; Alghnam S, 2014, ANN SAUDI MED, V34, P291, DOI 10.5144/0256-4947.2014.291; Alkhamis A, 2014, INT J HEALTH PLAN…	45	6	6	1	3	K FAISAL SPEC HOSP RES CENTRE	RIYADH	PUBLICATIONS OFFICE PO BOX 3354, RIYADH 11211, SAUDI ARABIA	0256-4947	1319-9226		ANN SAUDI MED	Ann. Saudi Med.	JAN-FEB	2018	38	1
J	Kordowicz, A; Ghosh, J; Baguneid, M				Kordowicz, Andrew; Ghosh, Jonathan; Baguneid, Mohamed			A single centre experience of simultaneous open abdominal aortic aneurysm and cardiac surgery	INTERACTIVE CARDIOVASCULAR AND THORACIC SURGERY			English	Article						Cardiac; CABG; Aorta; Aneurysm; Combined		Objective: Controversy exists over the optimal management of patients with both symptomatic cardiac disease and significant abdominal aortic aneurysm (AAA), but who are unsuitable for endovascular treatment for either pathology. We present our single centre series of synchronous cardiac and aortic aneurysm surgery in patients anatomically unsuitable for endovascular AAA repair. Methods: All patie…	[Kordowicz, Andrew; Ghosh, Jonathan; Baguneid, Mohamed] Univ Hosp S Manchester NHS Fdn Trust, Dept Vasc Surg, Manchester M23 9LT, Lancs, England		Baguneid, M (通讯作者)，Univ Hosp S Manchester NHS Fdn Trust, Dept Vasc Surg, Southmoor Rd, Manchester M23 9LT, Lancs, England.	m.baguneid@uhsm.nhs.uk		Baguneid, Mohamed/0000-0002-3819-4993				ATTIA RR, 1976, CIRCULATION, V53, P961, DOI 10.1161/01.CIR.53.6.961; Autschbach R, 1995, EUR J CARDIO-THORAC, V9, P678, DOI 10.1016/S1010-7940(05)80124-1; BLACKBOURNE LH, 1994, ANN SURG, V219, P693, DOI 10.1097/00000658-199406000-00013; Dobrin P B, 1994, Cardiovasc Surg, V2, P484; DURHAM SJ, 1991, J VASC SURG, V13, P248, DOI 10.1016/0741-5214(91)90217-I; El-Sabrout RA, 2002, ANN VASC SURG, V16, P…	17	8	9	0	2	OXFORD UNIV PRESS	OXFORD	GREAT CLARENDON ST, OXFORD OX2 6DP, ENGLAND	1569-9293	1569-9285		INTERACT CARDIOV TH	Interact Cardiovasc. Thorac. Surg.	JAN	2010	10	1
J	Rao, A; Ranka, S; Ayers, C; Hendren, N; Rosenblatt, A; Alger, HM; Rutan, C; Omar, W; Khera, R; Gupta, K; Mody, P; DeFilippi, C; Das, SR; Hedayati, SS; de Lemos, JA				Rao, Anjali; Ranka, Sagar; Ayers, Colby; Hendren, Nicholas; Rosenblatt, Anna; Alger, Heather M.; Rutan, Christine; Omar, Wally; Khera, Rohan; Gupta, Kamal; Mody, Purav; DeFilippi, Christopher; Das, Sandeep R.; Hedayati, S. Susan; de Lemos, James A.			Association of Kidney Disease With Outcomes in COVID-19: Results From the American Heart Association COVID-19 Cardiovascular Disease Registry	JOURNAL OF THE AMERICAN HEART ASSOCIATION			English	Article						acute kidney injury; chronic kidney disease; COVID-19; mortality	CLINICAL CHARACTERISTICS; ILL PATIENTS; INJURY; CORONAVIRUS; IMPACT; PNEUMONIA; RECEPTOR	Background Emerging evidence links acute kidney injury (AKI) in patients with COVID-19 with higher mortality and respiratory morbidity, but the relationship of AKI with cardiovascular disease outcomes has not been reported in this population. We sought to evaluate associations between chronic kidney disease (CKD), AKI, and mortality and cardiovascular outcomes in patients hospitalized with COVID-…	[Rao, Anjali; Ayers, Colby; Hendren, Nicholas; Rosenblatt, Anna; Mody, Purav; Das, Sandeep R.; Hedayati, S. Susan; de Lemos, James A.] Univ Texas Southwestern Med Ctr Dallas, Dept Internal Med, Dallas, TX 75390 USA; [Rao, Anjali; Hendren, Nicholas; Rosenblatt, Anna; Das, Sandeep R.; de Lemos, James A.] Parkland Hlth & Hosp Syst, Dallas, TX USA; [Ranka, Sagar; Gupta, Kamal] Univ Kansas, Dept Cardi…		de Lemos, JA (通讯作者)，Univ Texas Southwestern Med Ctr Dallas, 5323 Harry Hines Blvd,Ste E5 7528, Dallas, TX 75390 USA.	james.delemos@utsouthwestern.edu	de Lemos, James/ABD-6669-2021; Ranka, Sagar/AGX-3416-2022	Rao, Anjali/0000-0002-3110-8431; Khera, Rohan/0000-0001-9467-6199; Rutan, Christine/0000-0002-5071-1607; Gupta, Kamal/0000-0002-2440-9033; Alger, Heather/0000-0003-1795-9675; Hedayati, S Susan/0000-0001-8850-4729				Alberici F, 2020, KIDNEY INT, V98, P20, DOI 10.1016/j.kint.2020.04.030; Alger HM, 2020, CIRC-CARDIOVASC QUAL, V13, DOI 10.1161/CIRCOUTCOMES.120.006967; [Anonymous], 2021, J AM HEART ASSOC, V10, DOI [10.1161/JAHA.121.020910, DOI 10.1161/JAHA.121.020910]; Bagshaw SM, 2007, CLIN J AM SOC NEPHRO, V2, P431, DOI 10.2215/CJN.03681106; Bagshaw SM, 2009, INTENS CARE MED, V35, P871, DOI 10.1007/s00134-008-…	48	5	5	2	2	WILEY	HOBOKEN	111 RIVER ST, HOBOKEN 07030-5774, NJ USA		2047-9980		J AM HEART ASSOC	J. Am. Heart Assoc.	JUN 15	2021	10	12
J	Myles, PS; Leslie, K; Chan, MTV; Forbes, A; Paech, MJ; Peyton, P; Silbert, BS; Pascoe, E				Myles, Paul S.; Leslie, Kate; Chan, Matthew T. V.; Forbes, Andrew; Paech, Michael J.; Peyton, Philip; Silbert, Brendan S.; Pascoe, Elaine		EMIGMA Trial Grp	Avoidance of nitrous oxide for patients undergoing major surgery - A randomized controlled trial	ANESTHESIOLOGY			English	Article; Proceedings Paper	Annual Meeting of the American-Society-of-Anesthesiologists	OCT 22-26, 2005	Las Vegas, NV	Amer Soc Anesthesiologists			SURGICAL-WOUND INFECTION; SUPPLEMENTAL PERIOPERATIVE OXYGEN; POSTOPERATIVE NAUSEA; RECOVERY SCORE; ANESTHESIA; PROPOFOL; RISK; SEVOFLURANE; INCREASES; AWARENESS	Background: Nitrous oxide is widely used in anesthesia, often administered at an inspired concentration around 70%. Although nitrous oxide interferes with vitamin B, folate metabolism, and deoxyribonucleic acid synthesis and prevents the use of high inspired oxygen concentrations, the consequences of these effects are unclear. Methods: Patients having major surgery expected to last at least 2 h w…	Alfred Hosp, Dept Anesthesia & Perioperat Med, Melbourne, Vic 3004, Australia; Monash Univ, Acad Board Anesthesia & Perioperat Med, Natl Hlth & Med Res Council Practit, Melbourne, Vic 3004, Australia; Royal Melbourne Hosp, Dept Anesthesia & Pain Management, Melbourne, Vic, Australia; Univ Melbourne, Dept Pharmacol, Melbourne, Vic, Australia; Chinese Univ Hong Kong, Prince Wales Hosp, Hong Kong, H…		Myles, PS (通讯作者)，Alfred Hosp, Dept Anesthesia & Perioperat Med, Commercial Rd, Melbourne, Vic 3004, Australia.	p.myles@alfred.org.au	Myles, Paul/AAU-9524-2020; Chan, Matthew T. V./J-2884-2013	Myles, Paul/0000-0002-3324-5456; Chan, Matthew T. V./0000-0002-3574-7855; Hunt, Jennifer/0000-0002-3740-6851; Pascoe, Elaine/0000-0003-1653-5803; Leslie, Kate/0000-0001-8512-3517; PAECH, MICHAEL/0000-0001-9023-6575; Forbes, Andrew/0000-0003-4269-914X				Akca O, 2004, ACTA ANAESTH SCAND, V48, P894, DOI 10.1111/j.0001-5172.2004.00427.x; Akca O, 2004, JAMA-J AM MED ASSOC, V291, P1956, DOI 10.1001/jama.291.16.1956-b; Akca O, 1999, ANESTHESIOLOGY, V91, P991, DOI 10.1097/00000542-199910000-00019; ALDRETE JA, 1995, J CLIN ANESTH, V7, P89, DOI 10.1016/0952-8180(94)00001-K; Apfel CC, 1999, ANESTHESIOLOGY, V91, P693, DOI 10.1097/00000542-199909000-00022; …	38	252	265	0	9	LIPPINCOTT WILLIAMS & WILKINS	PHILADELPHIA	TWO COMMERCE SQ, 2001 MARKET ST, PHILADELPHIA, PA 19103 USA	0003-3022	1528-1175		ANESTHESIOLOGY	Anesthesiology	AUG	2007	107	2
J	Lalmohamed, A; Vestergaard, P; de Boer, A; Leufkens, HGM; van Staa, TP; de Vries, F				Lalmohamed, Arief; Vestergaard, Peter; de Boer, Anthonius; Leufkens, Hubertus G. M.; van Staa, Tjeerd P.; de Vries, Frank			Changes in Mortality Patterns Following Total Hip or Knee Arthroplasty Over the Past Two Decades A Nationwide Cohort Study	ARTHRITIS & RHEUMATOLOGY			English	Article							STATES MEDICARE POPULATION; MOLECULAR-WEIGHT HEPARINS; VENOUS THROMBOEMBOLISM; POSTOPERATIVE MORTALITY; MYOCARDIAL-INFARCTION; 30-DAY MORTALITY; RISK-FACTORS; REPLACEMENT; METAANALYSIS; SURGERY	Objective. Total hip arthroplasty (THA) and total knee arthroplasty (TKA) are effective procedures for patients with moderate-to-severe osteoarthritis. Mortality rates after THA and TKA may have changed because of new surgical techniques, improvement of peri-and postoperative care, and performance of surgery in older patients having multiple comorbidities. However, data on secular mortality trend…	[Lalmohamed, Arief; de Boer, Anthonius; Leufkens, Hubertus G. M.; van Staa, Tjeerd P.; de Vries, Frank] Univ Utrecht, NL-3508 TB Utrecht, Netherlands; [Lalmohamed, Arief] Univ Med Ctr Utrecht, Utrecht, Netherlands; [Vestergaard, Peter] Aalborg Univ, Aalborg, Denmark; [van Staa, Tjeerd P.; de Vries, Frank] Southampton Gen Hosp, Southampton SO9 4XY, Hants, England; [de Vries, Frank] Maastricht Univ…		de Vries, F (通讯作者)，Univ Utrecht, Utrecht Inst Pharmaceut Sci, Div Pharmacoepidemiol & Clin Pharmacol, POB 80 082, NL-3508 TB Utrecht, Netherlands.	f.devries@uu.nl	de Vries, Frank/E-4934-2011	de Vries, Frank/0000-0003-3837-8319; van Staa, Tjeerd/0000-0001-9363-742X	Netherlands Organization for Scientific Research [017.007.010]; MRC [MR/K006665/1] Funding Source: UKRI; Medical Research Council [MR/K006665/1, MC_PC_13042] Funding Source: researchfish	Netherlands Organization for Scientific Research(Netherlands Organization for Scientific Research (NWO)); MRC(UK Research & Innovation (UKRI)Medical Research Council UK (MRC)); Medical Research Council(UK Research & Innovation (UKRI)Medical Research Council UK (MRC)European Commission)	Supported by The Netherlands Organization for Scientific Research (Mosaic grant 017.007.010).	Andersen LJ, 2007, ACTA ORTHOP, V78, P187, DOI 10.1080/17453670710013663; Andersen TF, 1999, DAN MED BULL, V46, P263; Antman EM, 2006, NEW ENGL J MED, V354, P1477, DOI 10.1056/NEJMoa060898; Aynardi M, 2009, CLIN ORTHOP RELAT R, V467, P213, DOI 10.1007/s11999-008-0528-5; Barrett J, 2005, J BONE JOINT SURG AM, V87A, P1965, DOI 10.2106/JBJS.D.02440; Bath PMW, 2000, STROKE, V31, P1770, DOI 10.1161/01…	39	35	35	0	4	WILEY-BLACKWELL	HOBOKEN	111 RIVER ST, HOBOKEN 07030-5774, NJ USA	2326-5191	2326-5205		ARTHRITIS RHEUMATOL	Arthritis Rheumatol.	FEB	2014	66	2
J	Moraes, DP; Sassi, FC; Mangilli, LD; Zilberstein, B; de Andrade, CRF				Moraes, Danielle Pedroni; Sassi, Fernanda Chiarion; Mangilli, Laura Davison; Zilberstein, Bruno; Furquim de Andrade, Claudia Regina			Clinical prognostic indicators of dysphagia following prolonged orotracheal intubation in ICU patients	CRITICAL CARE			English	Article							TRAUMATIC BRAIN-INJURY; FIBEROPTIC ENDOSCOPIC EVALUATION; ENDOTRACHEAL INTUBATION; ACUTE STROKE; OROPHARYNGEAL DYSPHAGIA; REHABILITATIVE MANAGEMENT; SWALLOWING DYSFUNCTION; ASPIRATION PNEUMONIA; FUNCTIONAL OUTCOMES; PREDICTORS	Introduction: The development of postextubation swallowing dysfunction is well documented in the literature with high prevalence in most studies. However, there are relatively few studies with specific outcomes that focus on the follow-up of these patients until hospital discharge. The purpose of our study was to determine prognostic indicators of dysphagia in ICU patients submitted to prolonged …	[Moraes, Danielle Pedroni] Univ Sao Paulo, Sch Med, Hosp Clin, BR-05403001 Sao Paulo, Brazil; [Sassi, Fernanda Chiarion; Furquim de Andrade, Claudia Regina] Univ Sao Paulo, Sch Med, Dept Physiotherapy Speech Language & Hearing Sci, BR-05403001 Sao Paulo, Brazil; [Mangilli, Laura Davison] Univ Sao Paulo, Sch Med, Med Invest Lab LIM Rehabil Sci 34, BR-05403001 Sao Paulo, Brazil; [Zilberstein, Bruno…		de Andrade, CRF (通讯作者)，Univ Sao Paulo, Sch Med, Dept Physiotherapy Speech Language & Hearing Sci, Rua Ovideo Pires Campos,186,Cerqueira Cesar, BR-05403001 Sao Paulo, Brazil.	clauan@usp.br	Andrade, Claudia F/D-2187-2012; Sassi, Fernanda C/I-5384-2013; Zilberstein, Bruno/K-2087-2016; Mangilli, Laura D/G-6122-2012	Mangilli, Laura D/0000-0003-2739-126X				Ajemian MS, 2001, ARCH SURG-CHICAGO, V136, P434, DOI 10.1001/archsurg.136.4.434; Almirall J, 2007, MED CLIN-BARCELONA, V129, P424, DOI 10.1157/13110467; American Speech-Language-Hearing Association National Outcome Measurement System (NOMS), 2003, AD SPEECH LANG PATH; Barker J, 2009, CAN J SURG, V52, P119; Barquist E, 2001, CRIT CARE MED, V29, P1710, DOI 10.1097/00003246-200109000-00009; Becker R…	49	24	26	1	14	BIOMED CENTRAL LTD	LONDON	236 GRAYS INN RD, FLOOR 6, LONDON WC1X 8HL, ENGLAND	1466-609X	1364-8535		CRIT CARE	Crit. Care		2013	17	5
J	Liao, CC; Shen, WW; Chang, CC; Chang, H; Chen, TL				Liao, Chien-Chang; Shen, Winston W.; Chang, Chuen-Chau; Chang, Hang; Chen, Ta-Liang			Surgical Adverse Outcomes in Patients With Schizophrenia A Population-Based Study	ANNALS OF SURGERY			English	Article						adverse outcomes; mortality; postoperative complication; schizophrenia; surgery	PSYCHIATRIC COMORBIDITY; HOSPITAL STAY; MENTALLY-ILL; SURGERY; CARE; PREVALENCE; MANAGEMENT; PREDICTOR; DELIRIUM; EVENTS	Objective: To validate the global features of postoperative adverse outcomes for surgical patients with schizophrenia. Background: Patients with schizophrenia were known to have a higher risk of complications during hospitalization. Quality of care has become the key factor in reducing their potential mortality afterwards. Methods: We present a population-based study of 8967 schizophrenic patient…	[Liao, Chien-Chang; Chang, Chuen-Chau; Chen, Ta-Liang] Taipei Med Univ Hosp, Dept Anesthesiol, Taipei, Taiwan; [Liao, Chien-Chang; Chang, Chuen-Chau; Chen, Ta-Liang] Taipei Med Univ, Coll Med, Sch Med, Taipei 11031, Taiwan; [Shen, Winston W.] Taipei Med Univ, Wan Fang Med Ctr, Dept Psychiat, Taipei 11031, Taiwan; [Chang, Hang] Shin Kong Mem Hosp, Dept Emergency Med, Taipei, Taiwan; [Chang, Hang] …		Chen, TL (通讯作者)，Taipei Med Univ, Taipei Med Univ Hosp, Dept Anesthesiol, 252 Wuxing St, Taipei 11031, Taiwan.	tlc@tmu.edu.tw						Abrams TE, 2010, ARCH SURG-CHICAGO, V145, P947, DOI 10.1001/archsurg.2010.190; American Psychiatric Association, 1980, DIAGN STAT MAN MENT; Bonnot O, 2009, CLIN J PAIN, V25, P244, DOI 10.1097/AJP.0b013e318192be97; Callaghan RC, 2009, SCHIZOPHR RES, V115, P325, DOI 10.1016/j.schres.2009.07.018; Chien IC, 2009, SCHIZOPHR RES, V111, P17, DOI 10.1016/j.schres.2009.04.003; Cooke BK, 2007, AM J SURG, V…	28	68	68	0	13	LIPPINCOTT WILLIAMS & WILKINS	PHILADELPHIA	TWO COMMERCE SQ, 2001 MARKET ST, PHILADELPHIA, PA 19103 USA	0003-4932	1528-1140		ANN SURG	Ann. Surg.	MAR	2013	257	3
J	Orr, NT; Davenport, DL; Roth, JS				Orr, Nathan T.; Davenport, Daniel L.; Roth, J. Scott			Outcomes of simultaneous laparoscopic cholecystectomy and ventral hernia repair compared to that of laparoscopic cholecystectomy alone	SURGICAL ENDOSCOPY AND OTHER INTERVENTIONAL TECHNIQUES			English	Article; Proceedings Paper	Honored with a Gerald Marks Rectal Cancer Award at the Annual Meeting of the Society-of-American-Gastrointestinal-and-Endoscopic-Surgeons (SAGES) / 15th World Congress of Endoscopic Surgery / Foregut Session	MAR 07-10, 2012	San Diego, CA	Soc Amer Gastrointestinal & Endoscop Surg (SAGES)		Laparoscopic cholecystectomy; Ventral hernia repair; Outcomes	HEREDITARY SPHEROCYTOSIS; GALLBLADDER PERFORATION; SPLENECTOMY; MANAGEMENT	Although incidental hernias frequently are found and repaired during laparoscopic cholecystectomy (LC), the outcomes of simultaneous LC and laparoscopic ventral hernia repair (LVHR) have not been scrutinized. In this study we evaluated short-term outcome data comparing simultaneous LC and LVHR against LC alone. The American College of Surgeons National Surgical Quality Improvement Program (ACS NS…	[Roth, J. Scott] Univ Kentucky, Med Ctr, Dept Surg, Lexington, KY 40536 USA; [Orr, Nathan T.; Davenport, Daniel L.; Roth, J. Scott] Univ Kentucky, Coll Med, Dept Surg, Lexington, KY 40536 USA		Roth, JS (通讯作者)，Univ Kentucky, Med Ctr, Dept Surg, 800 Rose St,C-226 UKMC, Lexington, KY 40536 USA.	jsroth2@uky.edu						Assaff Y, 1998, EUR J SURG, V164, P425; Barrat C, 2004, ANN CHIR, V129, P25, DOI 10.1016/j.anchir.2003.11.011; Bordon A, 2011, AM J SURG, V202, P679, DOI 10.1016/j.amjsurg.2011.06.030; Choi JJ, 2012, ANN SURG, V255, P176, DOI 10.1097/SLA.0b013e31822518e6; CRUSE PJE, 1980, SURG CLIN N AM, V60, P27; CULVER DH, 1991, AM J MED S3B, V91, P152, DOI DOI 10.1016/0002-9343(91)90361-Z; Ghidirim, 1996, J Am…	21	14	14	0	2	SPRINGER	NEW YORK	233 SPRING ST, NEW YORK, NY 10013 USA	0930-2794			SURG ENDOSC	Surg. Endosc.	JAN	2013	27	1
J	Tripathi, A; Jerrell, JM; Stallworth, JR				Tripathi, Avnish; Jerrell, Jeanette M.; Stallworth, James R.			Cost-effectiveness of adenotonsillectomy in reducing obstructive sleep apnea, cerebrovascular ischemia, vaso-occlusive pain, and ACS episodes in pediatric sickle cell disease	ANNALS OF HEMATOLOGY			English	Article						Sickle cell disease; Adenotonsillectomy; Vaso-occlusive pain episodes; Cost reductions	OF-THE-LITERATURE; HEALTH-CARE; PERIOPERATIVE MANAGEMENT; ADMINISTRATIVE DATA; CHILDREN; TONSILLECTOMY; TONSILLITIS; HYDROXYUREA; VALIDATION	In children with sickle cell disease (SCD), adenotonsillar hypertrophy or recurrent tonsillitis are frequently linked with an increased risk of obstructive sleep apnea, cerebrovascular ischemia, or frequent pain episodes and often require an adenoidectomy and/or tonsillectomy. Interventions designed to prevent these complications, control vaso-occlusive pain episodes, and avoid hospitalizations m…	[Tripathi, Avnish] Univ S Carolina, Arnold Sch Publ Hlth, Dept Epidemiol & Biostat, Columbia, SC 29203 USA; [Jerrell, Jeanette M.] Univ S Carolina, Sch Med, Dept Neuropsychiat & Behav Sci, Columbia, SC 29203 USA; [Stallworth, James R.] Univ S Carolina, Sch Med, Dept Pediat, Columbia, SC 29203 USA		Jerrell, JM (通讯作者)，Univ S Carolina, Sch Med, Dept Neuropsychiat & Behav Sci, 3555 Harden St Extens,15 Med Pk Suite 301, Columbia, SC 29203 USA.	Jeanette.Jerrell@uscmed.sc.edu	Tripathi, Avnish/AAW-6633-2021	Tripathi, Avnish/0000-0002-1207-7625				AJULO SO, 1994, CLIN OTOLARYNGOL, V19, P230, DOI 10.1111/j.1365-2273.1994.tb01220.x; Brawley OW, 2008, ANN INTERN MED, V148, P932, DOI 10.7326/0003-4819-148-12-200806170-00220; Buck J, 2005, HEMATOL ONCOL CLIN N, V19, P897, DOI 10.1016/j.hoc.2005.07.004; Chibnik LB, 2010, LUPUS, V19, P741, DOI 10.1177/0961203309356289; DEBAUN MR, 2007, NELSON TXB PEDIAT; DERKAY CS, 1991, SOUTHERN MED J, V84, P205…	24	28	28	0	3	SPRINGER	NEW YORK	233 SPRING ST, NEW YORK, NY 10013 USA	0939-5555	1432-0584		ANN HEMATOL	Ann. Hematol.	FEB	2011	90	2
J	Connolly, MJ; Broad, JB; Boyd, M; Zhang, TX; Kerse, N; Foster, S; Lumley, T; Whitehead, N				Connolly, Martin J.; Broad, Joanna B.; Boyd, Michal; Zhang, Tony Xian; Kerse, Ngaire; Foster, Susan; Lumley, Thomas; Whitehead, Noeline			The 'Big Five'. Hypothesis generation: a multidisciplinary intervention package reduces disease-specific hospitalisations from long-term care: a post hoc analysis of the ARCHUS cluster-randomised controlled trial	AGE AND AGEING			English	Article						hospitalisation; aged; long-term care; older people	POTENTIALLY AVOIDABLE HOSPITALIZATIONS; RESIDENTIAL AGED CARE; NURSING-HOMES; QUALITY; IMPROVEMENT	Introduction: long-term care (LTC) residents have higher hospitalisation rates than non- LTC residents. Rapid decline may follow hospitalisations, hence the importance of preventing unnecessary hospitalisations. Literature describes diagnosis- specific interventions (for cardiac failure, ischaemic heart disease, chronic obstructive pulmonary disease, stroke, pneumonia- termed ` big five' diagnose…	[Connolly, Martin J.; Broad, Joanna B.; Boyd, Michal; Zhang, Tony Xian; Foster, Susan] Univ Auckland, Freemasons Dept Geriatr Med, Auckland 1, New Zealand; [Connolly, Martin J.; Boyd, Michal; Foster, Susan] Waitemata Dist Hlth Board, Auckland, New Zealand; [Boyd, Michal; Whitehead, Noeline] Univ Auckland, Dept Nursing, Auckland 1, New Zealand; [Kerse, Ngaire] Univ Auckland, Sch Populat Hlth, Auck…		Connolly, MJ (通讯作者)，Univ Auckland, Freemasons Dept Geriatr Med, Auckland 1, New Zealand.; Connolly, MJ (通讯作者)，Waitemata Dist Hlth Board, Auckland, New Zealand.	martin.connolly@waitematadhb.govt.nz	Broad, Joanna B/D-1194-2010; Kerse, Ngaire/AFF-8119-2022	Broad, Joanna B/0000-0003-0157-7031; Boyd, Michal/0000-0002-8895-1251	Health Research Council of New Zealand [10/373]; University of Auckland; Health Research Council of New Zealand	Health Research Council of New Zealand(Health Research Council of New Zealand); University of Auckland; Health Research Council of New Zealand(Health Research Council of New Zealand)	Special thanks go to the staff of the participating facilities, for their willingness to take part and their enthusiasm for the study. Our thanks too to the GNSs, Tanya Bish, Nazreen Hussain, Annette Stewart, Jane Hsu and Julie Yap, who undertook much of the intervention and who were crucial to the study's conduct. We appreciate the attendance and involvement of the general practitioners, geriatr…	Arvanitakis M, 2009, CLIN NUTR, V28, P492, DOI 10.1016/j.clnu.2009.07.011; Basu A, 2008, 1 HLTH SERV ASS COLL; Bostick JE, 2006, J AM MED DIR ASSOC, V7, P366, DOI 10.1016/j.jamda.2006.01.024; Boyd M, 2014, J AM GERIATR SOC, V62, P1962, DOI 10.1111/jgs.13022; Boyd M, 2011, J AM MED DIR ASSOC, V12, P535, DOI 10.1016/j.jamda.2011.01.014; Broad JB, 2011, AGE AGEING, V40, P487, DOI 10.1093/ageing/afr0…	30	16	16	0	11	OXFORD UNIV PRESS	OXFORD	GREAT CLARENDON ST, OXFORD OX2 6DP, ENGLAND	0002-0729	1468-2834		AGE AGEING	Age Ageing	MAY	2016	45	3
J	Li, CY; Karmarkar, A; Lin, YL; Kuo, YF; Ottenbacher, KJ				Li, Chih-Ying; Karmarkar, Amol; Lin, Yu-Li; Kuo, Yong-Fang; Ottenbacher, Kenneth J.			Hospital Readmissions Reduction Program and Post-Acute Care: Implications for Service Delivery and 30-Day Hospital Readmission	JOURNAL OF THE AMERICAN MEDICAL DIRECTORS ASSOCIATION			English	Article						Subacute care; patient readmission; Hospital Readmissions Reduction Program		Objectives: Examine whether the introduction of the Hospital Readmissions Reduction Program (HRRP) is associated with changes in post-acute care (PAC) use and 30-day readmission. Design: A retrospective cohort study examined data prepassage, preimplementation, and postimplementation of the HRRP. Setting and Participants: In total, 7,851,430 Medicare beneficiaries discharged from 5116 acute hospit…	[Li, Chih-Ying] Univ Texas Med Branch, Dept Occupat Therapy, Rm 3-906,301 Univ Blvd, Galveston, TX 77555 USA; [Karmarkar, Amol; Ottenbacher, Kenneth J.] Univ Texas Med Branch, Div Rehabil Sci, Galveston, TX 77555 USA; [Lin, Yu-Li; Kuo, Yong-Fang] Univ Texas Med Branch, Dept Prevent Med & Community Hlth, Galveston, TX 77555 USA; [Kuo, Yong-Fang; Ottenbacher, Kenneth J.] Univ Texas Med Branch, Seal…		Li, CY (通讯作者)，Univ Texas Med Branch, Dept Occupat Therapy, Rm 3-906,301 Univ Blvd, Galveston, TX 77555 USA.	chili@utmb.edu		Li, Chih-Ying/0000-0003-4817-554X; Ottenbacher, Kenneth/0000-0001-5990-3982	National Institute on Disability and Rehabilitation Research (NIDILRR) [90AR5009, 90IF0071]; National Institutes of Health [R01HD069443, K01HD086290, P2CHD065702, K01HD101589]; Claude D. Pepper Older Americans Independence Center Award at the University of Texas Medical Branch - National Institute on Aging [P30-AG024832]	National Institute on Disability and Rehabilitation Research (NIDILRR); National Institutes of Health(United States Department of Health & Human ServicesNational Institutes of Health (NIH) - USA); Claude D. Pepper Older Americans Independence Center Award at the University of Texas Medical Branch - National Institute on Aging	This study was funded, in part, by the National Institute on Disability and Rehabilitation Research (NIDILRR) (90AR5009, 90IF0071), the National Institutes of Health (R01HD069443, K01HD086290, P2CHD065702, K01HD101589), and the Claude D. Pepper Older Americans Independence Center Award at the University of Texas Medical Branch, funded by the National Institute on Aging (P30-AG024832).	[Anonymous], BUNDL PAYM CAR IMPR; Berenson RA, 2012, NEW ENGL J MED, V366, P1364, DOI 10.1056/NEJMp1201268; Birmingham LE, 2018, BMC HEALTH SERV RES, V18, DOI 10.1186/s12913-018-2840-4; Centers for Medicare and Medicaid Services, HOSP READM RED PROGR; Centers for Medicare and Medicaid Services, 2016, COND SPEC MEAS UPD S; Centers for Medicare and Medicaid Services, 2017, MED LEARN NETW CONN; Chen…	27	0	0	0	10	ELSEVIER SCIENCE INC	NEW YORK	STE 800, 230 PARK AVE, NEW YORK, NY 10169 USA	1525-8610	1538-9375		J AM MED DIR ASSOC	J. Am. Med. Dir. Assoc.	OCT	2020	21	10
J	Singh, GK; Siahpush, M				Singh, Gopal K.; Siahpush, Mohammad			Widening Rural-Urban Disparities in All-Cause Mortality and Mortality from Major Causes of Death in the USA, 1969-2009	JOURNAL OF URBAN HEALTH-BULLETIN OF THE NEW YORK ACADEMY OF MEDICINE			English	Article						Mortality; Cause of death; Rural-urban; Metropolitan; Decomposition; Race; Poverty; Inequality; Trend; USA	UNITED-STATES; CANCER MORTALITY; INEQUALITIES; DEPRIVATION; PATTERNS	This study examined trends in rural-urban disparities in all-cause and cause-specific mortality in the USA between 1969 and 2009. A rural-urban continuum measure was linked to county-level mortality data. Age-adjusted death rates were calculated by sex, race, cause-of-death, area-poverty, and urbanization level for 13 time periods between 1969 and 2009. Cause-of-death decomposition and log-linear…	[Singh, Gopal K.] US Dept Hlth & Human Serv, Hlth Resources & Serv Adm, Maternal & Child Hlth Bur, Rockville, MD 20857 USA; [Siahpush, Mohammad] Univ Nebraska, Med Ctr, Dept Hlth Promot Social & Behav Hlth, Omaha, NE 68198 USA		Singh, GK (通讯作者)，US Dept Hlth & Human Serv, Hlth Resources & Serv Adm, Maternal & Child Hlth Bur, 5600 Fishers Lane,Room 18-41, Rockville, MD 20857 USA.	gsingh@hrsa.gov						Adekoya N., 2009, Morbidity and Mortality Weekly Report, V58, P161; Benson V, 1998, Vital Health Stat 10, P1; Bureau of Health Professions, 2010, AR RES FIL 2009 10 T; Butler MA, 1993, AGRICULTURE; Cheng ER, 2012, PREV CHRONIC DIS, V9, DOI 10.5888/pcd9.110120; Cossman JS, 2007, AM J PUBLIC HEALTH, V97, P2148, DOI 10.2105/AJPH.2006.093112; Cullen MR, 2012, PLOS ONE, V7, DOI 10.1371/journal.pone.00…	46	172	174	4	37	SPRINGER	NEW YORK	ONE NEW YORK PLAZA, SUITE 4600, NEW YORK, NY, UNITED STATES	1099-3460	1468-2869		J URBAN HEALTH	J. Urban Health	APR	2014	91	2
J	White, AP; Hashimoto, R; Norvell, DC; Vaccaro, AR				White, Andrew P.; Hashimoto, Robin; Norvell, Daniel C.; Vaccaro, Alexander R.			Morbidity and Mortality Related to Odontoid Fracture Surgery in the Elderly Population	SPINE			English	Article						morbidity; mortality; geriatric; elderly; surgical treatment; surgery; upper cervical spine; trauma; upper cervical spine fractures; atlas; axis; C1; C2	ANTERIOR SCREW FIXATION; CERVICAL-SPINE FRACTURES; SURGICAL-TREATMENT; DENS FRACTURES; HALO FIXATION; COMPLICATIONS; INJURIES	Study Design. Systematic analysis. Objective. To determine the morbidity and mortality of surgical treatment of odontoid fractures in the elderly. Summary of Background Data. The prevalence of trauma in the elderly is increasing. There exists no consensus regarding the role of surgical treatment for odontoid fractures in the elderly and there exists significant variability in clinical practice. T…	[White, Andrew P.] Harvard Univ, Beth Israel Deaconess Med Ctr, Sch Med, Carl J Shapiro Dept Orthopaed Surg, Boston, MA 02215 USA; [Hashimoto, Robin; Norvell, Daniel C.] Spectrum Res Inc, Tacoma, WA 98405 USA; [Vaccaro, Alexander R.] Thomas Jefferson Univ Hosp, Rothman Inst, Dept Orthopaed Surg & Neurosurg, Spine Div,Spine Fellowship Program, Philadelphia, PA 19107 USA; [Vaccaro, Alexander R.] Th…		White, AP (通讯作者)，Harvard Univ, Beth Israel Deaconess Med Ctr, Sch Med, Carl J Shapiro Dept Orthopaed Surg, 330 Brookline Ave,Shapiro 2, Boston, MA 02215 USA.	apw.spine@gmail.com			AOSpine North America	AOSpine North America	Supported by AOSpine North America. Analytic support for this work was provided by Spectrum Research, Inc. with funding from AOSpine North America. No benefits in any form have been or will be received from a commercial party related directly or indirectly to the subject of this manuscript.	Andersson S, 2000, EUR SPINE J, V9, P56, DOI 10.1007/s005860050009; BEDNAR DA, 1995, J SPINAL DISORD, V8, P166; Berlemann U, 1997, ACTA ORTHOP SCAND, V68, P319, DOI 10.3109/17453679708996169; Borm W, 2003, NEUROSURGERY, V52, P1089, DOI 10.1227/01.NEU.0000057697.62046.16; Bub LD, 2005, RADIOLOGY, V234, P143, DOI 10.1148/radiol.2341031692; Chapman J, 2007, J TRAUMA, V62, pS61, DOI 10.1097/TA.0b013e…	26	56	66	0	0	LIPPINCOTT WILLIAMS & WILKINS	PHILADELPHIA	TWO COMMERCE SQ, 2001 MARKET ST, PHILADELPHIA, PA 19103 USA	0362-2436	1528-1159		SPINE	SPINE	APR 20	2010	35	9
J	Chong, WJ; Liu, T; Bui, A				Chong, Woojin; Liu, Tracey; Bui, Anthony			Incidence and Risk Factors for Postoperative Complications of Rectovaginal Fistula Repairs, Based on Different Surgical Routes	FEMALE PELVIC MEDICINE AND RECONSTRUCTIVE SURGERY			English	Article						American College of Surgeons National Surgical Quality Improvement Program (ACS-NSQIP); postoperative complications; rectovaginal fistula		Objective To investigate incidence and risk factors for postoperative complications after rectovaginal fistula (RVF) repairs, based on different surgical routes. Methods This retrospective cohort study utilized CPT codes to identify RVF repairs performed during 2005 to 2017 from the American College of Surgeons National Surgical Quality Improvement Program database. Demographic/clinical character…	[Chong, Woojin] Inspira Hlth, 2950 Coll Dr,Suite 2A, Vineland, NJ 08360 USA; [Chong, Woojin; Liu, Tracey; Bui, Anthony] Icahn Sch Med Mt Sinai, New York, NY 10029 USA		Chong, WJ (通讯作者)，Inspira Hlth, 2950 Coll Dr,Suite 2A, Vineland, NJ 08360 USA.	wwwoojin@gmail.com; traceyliu2019@gmail.com; anthony.bui91@gmail.com						Byrnes JN, 2017, FEMALE PELVIC MED RE, V23, P124, DOI 10.1097/SPV.0000000000000373; Chen B, 2014, PAK J MED SCI, V30, P875; EL-Maadawy G., 2017, TRENDS MED RES, V12, P77; Gordon PH., 2007, PRINCIPLES PRACTICE, V3rd, P333; Karp NE, 2019, FEMALE PELVIC MED RE, V25, P36, DOI 10.1097/SPV.0000000000000484; Kniery KR, 2015, WORLD J GASTROINT SU, V7, P133, DOI 10.4240/wjgs.v7.i8.133; Lalwani S, 2015, IN…	14	1	1	0	0	LIPPINCOTT WILLIAMS & WILKINS	PHILADELPHIA	TWO COMMERCE SQ, 2001 MARKET ST, PHILADELPHIA, PA 19103 USA	2151-8378	2154-4212		FEMALE PELVIC MED RE	Female Pelvic Med. Reconstr. Surg.	JAN	2021	27	1
J	Lee, S; Roh, SW; Jeon, SR; Park, JH; Kim, KT; Lee, YS; Cho, DC				Lee, Subum; Roh, Sung Woo; Jeon, Sang Ryong; Park, Jin Hoon; Kim, Kyoung-Tae; Lee, Young-Seok; Cho, Dae-Chul			A Prognostic Factor for Prolonged Mechanical Ventilator-Dependent Respiratory Failure after Cervical Spinal Cord Injury : Maximal Canal Compromise on Magnetic Resonance Imaging	JOURNAL OF KOREAN NEUROSURGICAL SOCIETY			English	Article						Magnetic resonance imaging; Ventilators; Mechanical; Neck injuries; Respiratory insufficiency; Spinal injuries	RISK-FACTORS; CLASSIFICATION; TRACHEOSTOMY; MANAGEMENT	Objective : The period of mechanical ventilator (MV)-dependent respiratory failure after cervical spinal cord injury (CSCI) varies from patient to patient. This study aimed to identify predictors of MV at hospital discharge (MVDC) due to prolonged respiratory failure among patients with MV after CSCI. Methods : Two hundred forty-three patients with CSCI were admitted to our institution between Ma…	[Lee, Subum; Cho, Dae-Chul] Kyungpook Natl Univ, Kyungpook Natl Univ Hosp, Sch Med, Dept Neurosurg,Trauma Ctr, 130 Dongdeok Ro, Daegu 41944, South Korea; [Roh, Sung Woo; Jeon, Sang Ryong; Park, Jin Hoon] Univ Ulsan, Coll Med, Asan Med Ctr, Dept Neurosurg, Seoul, South Korea; [Kim, Kyoung-Tae] Kyungpook Natl Univ, Kyungpook Natl Univ Hosp, Sch Med, Dept Neurosurg, Daegu, South Korea; [Lee, Young-S…		Cho, DC (通讯作者)，Kyungpook Natl Univ, Kyungpook Natl Univ Hosp, Sch Med, Dept Neurosurg,Trauma Ctr, 130 Dongdeok Ro, Daegu 41944, South Korea.	dccho@knu.ac.kr	Lee, Subum/AFQ-2764-2022	Lee, Subum/0000-0003-4732-8137; Kim, Kyoung-Tae/0000-0003-4867-6854; Lee, Young seok/0000-0002-6881-812X	Basic Science Research Program through the National Research Foundation of Korea [NRF-2019R1F1A1064170]	Basic Science Research Program through the National Research Foundation of Korea	This research is supported by the Basic Science Research Program through the National Research Foundation of Korea (NRF-2019R1F1A1064170) .	Aarabi B, 2011, J NEUROSURG-SPINE, V14, P122, DOI 10.3171/2010.9.SPINE09922; Berlly M, 2007, J SPINAL CORD MED, V30, P309, DOI 10.1080/10790268.2007.11753946; Brown R, 2006, RESP CARE, V51, P853; Call MS, 2011, J TRAUMA, V71, P1673, DOI 10.1097/TA.0b013e31821e87c2; Fehlings MG, 1999, SPINE, V24, P605, DOI 10.1097/00007632-199903150-00023; Grossman RG, 2012, J NEUROSURG-SPINE, V17, P119, DOI 10.31…	25	0	0	0	2	KOREAN NEUROSURGICAL SOC	SEOUL	BLDG B, #402, 27, CHILPAE-RO, JUNG-GU, SEOUL, 04511, SOUTH KOREA	2005-3711	1598-7876		J KOREAN NEUROSURG S	J. Korean. Neurosurg. Soc.	SEP	2021	64	5
J	Campochiaro, PA; Clark, WL; Boyer, DS; Heier, JS; Brown, DM; Vitti, R; Kazmi, H; Berliner, AJ; Erickson, K; Chu, KW; Soo, YW; Cheng, YC; Haller, JA				Campochiaro, Peter A.; Clark, W. Lloyd; Boyer, David S.; Heier, Jeffrey S.; Brown, David M.; Vitti, Robert; Kazmi, Husain; Berliner, Alyson J.; Erickson, Kristine; Chu, Karen W.; Soo, Yuhwen; Cheng, Yenchieh; Haller, Julia A.			Intravitreal Aflibercept for Macular Edema Following Branch Retinal Vein Occlusion The 24-Week Results of the VIBRANT Study	OPHTHALMOLOGY			English	Article							ENDOTHELIAL GROWTH-FACTOR; VEGF-TRAP; PHASE-III; VASOPROLIFERATIVE MICROANGIOPATHY; SUSTAINED BENEFITS; 12-MONTH OUTCOMES; TISSUE HYPOXIA; MINIATURE PIGS; SECONDARY; EYE	Purpose: To compare the efficacy and safety of intravitreal aflibercept injection (IAI) with macular grid laser photocoagulation for the treatment of macular edema after branch retinal vein occlusion (BRVO). Design: The VIBRANT study was a double-masked, active-controlled, randomized, phase III trial. Participants: Treatment-naive eyes with macular edema after BRVO were included in the study if t…	[Campochiaro, Peter A.] Johns Hopkins Sch Med, Dept Ophthalmol, Baltimore, MD USA; [Clark, W. Lloyd] Palmetto Retina Ctr, W Columbia, SC USA; [Boyer, David S.] Retina Vitreous Associates Med Grp, Beverly Hills, CA USA; [Heier, Jeffrey S.] Ophthalm Consultants Boston, Boston, MA USA; [Brown, David M.] Methodist Hosp, Retina Consultants Houston, Houston, TX 77030 USA; [Vitti, Robert; Kazmi, Husain;…		Haller, JA (通讯作者)，Wills Eye Hosp & Res Inst, 840 Walnut St,Suite 1510, Philadelphia, PA 19107 USA.	jhaller@willseye.org			Regeneron Pharmaceuticals, Inc., Tarrytown, NY; Genentech; Regeneron Pharmaceuticals, Inc.; Aerpio; Allergan; Genzyme; Oxford BioMedica; Roche; Equity - Graybug; Acucela; Alcon; Alimera; Kato; Lpath; Notal Vision; Novartis; Ohr Pharmaceutical; Ophthotech; QLT; Abbott; GSK; Pfizer; pSivida; Quark; Santen; ThromboGenics; XOMA	Regeneron Pharmaceuticals, Inc., Tarrytown, NY; Genentech(Roche HoldingGenentech); Regeneron Pharmaceuticals, Inc.(Regeneron); Aerpio; Allergan(AbbVieAllergan); Genzyme(Sanofi-AventisGenzyme Corporation); Oxford BioMedica; Roche(Roche Holding); Equity - Graybug; Acucela; Alcon(Novartis); Alimera; Kato; Lpath; Notal Vision; Novartis(Novartis); Ohr Pharmaceutical; Ophthotech; QLT; Abbott(Abbott Lab…	Sponsored by Regeneron Pharmaceuticals, Inc., Tarrytown, NY. The sponsor participated in the design and conduct of the study, analysis of the data, and preparation of the manuscript.; The authors have made the following disclosures: P.A.C.: Consultant (for which Johns Hopkins University receives remuneration) - Genentech, Regeneron Pharmaceuticals, Inc., Aerpio; Consultant (for which there is per…	[Anonymous], 1984, AM J OPHTHALMOL, V98, P271; Boyer D, 2012, OPHTHALMOLOGY, V119, P1024, DOI 10.1016/j.ophtha.2012.01.042; Boyer D, 2010, OPHTHALMOLOGY, V117, P1860, DOI 10.1016/j.ophtha.2010.02.022; Brown DM, 2013, AM J OPHTHALMOL, V155, P429, DOI 10.1016/j.ajo.2012.09.026; Brown DM, 2011, OPHTHALMOLOGY, V118, P1594, DOI 10.1016/j.ophtha.2011.02.022; Campochiaro PA, 2008, MOL THER, V16, P791, D…	25	160	164	2	18	ELSEVIER SCIENCE INC	NEW YORK	360 PARK AVE SOUTH, NEW YORK, NY 10010-1710 USA	0161-6420	1549-4713		OPHTHALMOLOGY	Ophthalmology	MAR	2015	122	3
J	Kosar, CM; Loomer, L; Ferdows, NB; Trivedi, AN; Panagiotou, OA; Rahman, M				Kosar, Cyrus M.; Loomer, Lacey; Ferdows, Nasim B.; Trivedi, Amal N.; Panagiotou, Orestis A.; Rahman, Momotazur			Assessment of Rural-Urban Differences in Postacute Care Utilization and Outcomes Among Older US Adults	JAMA NETWORK OPEN			English	Article							DISPARITIES	This cohort study examines differences among patients from urban vs rural counties in outcomes after discharge from acute care by discharge destination. Key PointsQuestionDo postacute care utilization and outcomes differ between patients from rural vs urban counties who have been hospitalized for stroke, hip fracture, chronic obstructive pulmonary disease, congestive heart failure, or pneumonia? …	[Kosar, Cyrus M.; Loomer, Lacey; Trivedi, Amal N.; Panagiotou, Orestis A.; Rahman, Momotazur] Brown Univ, Sch Publ Hlth, Dept Hlth Serv Policy & Practice, 121 S Main St, Providence, RI 02912 USA; [Kosar, Cyrus M.; Loomer, Lacey; Trivedi, Amal N.; Panagiotou, Orestis A.; Rahman, Momotazur] Brown Univ, Ctr Gerontol & Healthcare Res, Providence, RI 02912 USA; [Ferdows, Nasim B.] Univ Southern Calif,…		Kosar, CM (通讯作者)，Brown Univ, Sch Publ Hlth, Dept Hlth Serv Policy & Practice, 121 S Main St, Providence, RI 02912 USA.	cyrus_kosar@brown.edu	Panagiotou, Orestis/AAI-1268-2021; Baghban Ferdows, Nasim/Q-8654-2018	Baghban Ferdows, Nasim/0000-0003-4380-1556; Kosar, Cyrus/0000-0003-0533-7529; Loomer, Lacey/0000-0001-8177-6043	US National Institute on Aging [5R21AG053712-02, 5R03AG054687-02]	US National Institute on Aging(United States Department of Health & Human ServicesNational Institutes of Health (NIH) - USANIH National Institute on Aging (NIA))	This study was funded by grants 5R21AG053712-02 and 5R03AG054687-02 from the US National Institute on Aging.	Aboagye JK, 2014, JAMA SURG, V149, P537, DOI 10.1001/jamasurg.2013.5062; Burke Robert E, 2017, Am J Accountable Care, V5, P16; Center for Medicare & Medicaid Services, INP REH FAC PAT ASS; Centers for Medicare and Medicaid Services, OUTC ASS INF SET; Centers for Medicare & Medicaid Services, MIN DAT SET VERS 3 0; Cornell PY, 2019, J HEALTH ECON, V66, P208, DOI 10.1016/j.jhealeco.2019.05.008; Elix…	22	18	18	4	5	AMER MEDICAL ASSOC	CHICAGO	330 N WABASH AVE, STE 39300, CHICAGO, IL 60611-5885 USA	2574-3805			JAMA NETW OPEN	JAMA Netw. Open	JAN	2020	3	1
J	Khatri, R; Afzal, MR; Qureshi, MA; Maud, A; Dou, HY; Rodriguez, GJ				Khatri, Rakesh; Afzal, Mohammad Rauf; Qureshi, Mohtashim Arbaab; Maud, Alberto; Dou Huanyu; Rodriguez, Gustavo Jose			Pre-Existing Renal Failure Increases In-Hospital Mortality in Patients with Intracerebral Hemorrhage	JOURNAL OF STROKE & CEREBROVASCULAR DISEASES			English	Article						Renal failure; In-hospital mortality; Intracerebral hemorrhage; Nationwide Inpatient Sample (NIS)	ACUTE ISCHEMIC-STROKE; THROMBOLYTIC TREATMENT; OUTCOMES	Background: To determine the clinical outcome for intracerebral hemorrhage (ICH) patients with pre-existing renal failure in the United States. Methods: We analyzed the data from Nationwide Inpatient Sample (2008-2012) for all ICH patients with or without pre-existing renal failure. Patients were identified using the International Classification of Disease, Ninth Revision, Clinical Modification c…	[Khatri, Rakesh; Afzal, Mohammad Rauf; Qureshi, Mohtashim Arbaab; Maud, Alberto; Dou Huanyu; Rodriguez, Gustavo Jose] Texas Tech Univ, Dept Neurol, Hlth Sci Ctr, El Paso, TX 79905 USA		Khatri, R (通讯作者)，Texas Tech Univ, Dept Neurol, Hlth Sci Ctr, El Paso, TX 79905 USA.	rakesh.khatri@ttuhsc.edu						CDC, 2014, NAT CHRON KIDN DIS F; Julian W, 2009, CARDIOVASCULAR DIS P, V7, P13; Kaw D, 2006, SEMIN DIALYSIS, V19, P317, DOI 10.1111/j.1525-139X.2006.00179.x; Keattiyoat W, 2009, CHRONIC KIDNEY DIS V, V15, P408; Lutz J, 2014, NEPHROL DIAL TRANSPL, V29, P29, DOI 10.1093/ndt/gft209; Qureshi AI, 2012, ARCH PHYS MED REHAB, V93, P1408, DOI 10.1016/j.apmr.2012.02.032; Qureshi AI, 2011, ARCH NEUROL-CHICA…	11	2	2	0	3	ELSEVIER SCIENCE BV	AMSTERDAM	PO BOX 211, 1000 AE AMSTERDAM, NETHERLANDS	1052-3057	1532-8511		J STROKE CEREBROVASC	J. Stroke Cerebrovasc. Dis.	FEB	2019	28	2
J	Duncan, DR; Mitchell, PD; Larson, K; McSweeney, ME; Rosen, RL				Duncan, Daniel R.; Mitchell, Paul D.; Larson, Kara; McSweeney, Maireade E.; Rosen, Rachel L.			Association of Proton Pump Inhibitors With Hospitalization Risk in Children With Oropharyngeal Dysphagia	JAMA OTOLARYNGOLOGY-HEAD & NECK SURGERY			English	Article							BIRTH-WEIGHT INFANTS; PROPENSITY-SCORE METHODS; DIFFICILE INFECTION; ACID SUPPRESSION; MEDICATION USE; ASPIRATION; PNEUMONIA; COMPLICATIONS; STROKE; AIRWAY	IMPORTANCE Proton pump inhibitors (PPI) are commonly prescribed to children with oropharyngeal dysphagia and resultant aspiration based on the assumption that these patients are at greater risk for reflux-related lung disease. There is little data to support this approach and the potential risk for increased infections in children treated with PPI may outweigh any potential benefit. OBJECTIVE The…	[Duncan, Daniel R.; Larson, Kara; McSweeney, Maireade E.; Rosen, Rachel L.] Boston Childrens Hosp, Aerodigest Ctr, Div Gastroenterol Hepatol & Nutr, 300 Longwood Ave, Boston, MA 02115 USA; [Mitchell, Paul D.] Boston Childrens Hosp, Inst Ctr Clin & Translat Res, Boston, MA 02115 USA		Rosen, RL (通讯作者)，Boston Childrens Hosp, Aerodigest Ctr, Div Gastroenterol Hepatol & Nutr, 300 Longwood Ave, Boston, MA 02115 USA.	rachel.rosen@childrens.harvard.edu		Rosen, Rachel/0000-0003-3949-3060; Duncan, Daniel/0000-0003-4771-8901	Translational Research Program at Boston Children's Hospital; NIH [R01 DK097112-01, T32 DK007477-33]; AGA-GRG Fellow Abstract Prize; NATIONAL INSTITUTE OF DIABETES AND DIGESTIVE AND KIDNEY DISEASES [R01DK097112, T32DK007477] Funding Source: NIH RePORTER	Translational Research Program at Boston Children's Hospital; NIH(United States Department of Health & Human ServicesNational Institutes of Health (NIH) - USA); AGA-GRG Fellow Abstract Prize; NATIONAL INSTITUTE OF DIABETES AND DIGESTIVE AND KIDNEY DISEASES(United States Department of Health & Human ServicesNational Institutes of Health (NIH) - USANIH National Institute of Diabetes & Digestive & K…	This work was supported by The Translational Research Program at Boston Children's Hospital (RLR), NIH R01 DK097112-01 (RLR), NIH T32 DK007477-33 (DRD) and the AGA-GRG Fellow Abstract Prize (DRD).	Adil E, 2015, JAMA OTOLARYNGOL, V141, P1006, DOI 10.1001/jamaoto.2015.2266; Arai N, 2017, PLOS ONE, V12, DOI 10.1371/journal.pone.0169300; Arslan SS, 2018, CLIN RESPIR J, V12, P767, DOI 10.1111/crj.12592; Austin PC, 2010, STAT MED, V29, P2137, DOI 10.1002/sim.3854; Austin PC, 2009, MED DECIS MAKING, V29, P661, DOI 10.1177/0272989X09341755; Barron JJ, 2007, J PEDIATR GASTR NUTR, V45, P421, DOI 10.…	53	7	7	0	3	AMER MEDICAL ASSOC	CHICAGO	330 N WABASH AVE, STE 39300, CHICAGO, IL 60611-5885 USA	2168-6181	2168-619X		JAMA OTOLARYNGOL	JAMA Otolaryngol-Head Neck Surg.	DEC	2018	144	12
J	Evans, E; Swanson, MB; Mohr, N; Boulos, N; Vaughan-Sarrazin, M; Chan, PS; Girotra, S				Evans, Erin; Swanson, Morgan B.; Mohr, Nicholas; Boulos, Nassar; Vaughan-Sarrazin, Mary; Chan, Paul S.; Girotra, Saket		Amer Heart Assoc Get Guidelines-Re	Epinephrine before defibrillation in patients with shockable in-hospital cardiac arrest: propensity matched analysis	BMJ-BRITISH MEDICAL JOURNAL			English	Article							EUROPEAN RESUSCITATION COUNCIL; AMERICAN-HEART-ASSOCIATION; HEALTH-CARE PROFESSIONALS; CARDIOPULMONARY-RESUSCITATION; TRACHEAL INTUBATION; STROKE FOUNDATION; SURVIVAL; GUIDELINES; STATEMENT; CANADA	OBJECTIVE To determine the use of epinephrine (adrenaline) before defibrillation for treatment of in-hospital cardiac arrest due to a ventricular arrhythmia and examine its association with patient survival. DESIGN Propensity matched analysis. SETTING 2000-18 data from 497 hospitals participating in the American Heart Association's Get With The Guidelines-Resuscitation registry. PARTICIPANTS Adul…	[Evans, Erin; Swanson, Morgan B.; Mohr, Nicholas] Univ Iowa, Carver Coll Med, Dept Internal Med, Dept Emergency Med, Iowa City, IA USA; [Swanson, Morgan B.] Univ Iowa, Coll Publ Hlth, Dept Epidemiol, Iowa City, IA USA; [Boulos, Nassar] Univ Iowa, Carver Coll Med, Dept Internal Med, Div Pulm & Crit Care, Iowa City, IA USA; [Vaughan-Sarrazin, Mary] Univ Iowa, Carver Coll Med, Dept Internal Med, Div…		Girotra, S (通讯作者)，Iowa City Vet Affairs Med Ctr, Ctr Access Delivery Res & Evaluat, Iowa City, IA 52246 USA.; Girotra, S (通讯作者)，Univ Iowa, Dept Internal Med, Carver Coll Med, Div Cardiovasc Med, Iowa City, IA 52242 USA.	saket-girotra@uiowa.edu	; Mohr, Nicholas/N-1112-2017	Girotra, Saket/0000-0002-4784-4513; Mohr, Nicholas/0000-0003-0497-5828; Vaughan Sarrazin, Mary/0000-0001-8717-1061	Eunice Kennedy Shriver National Institute of Child Health and Human Development [F30HD100074]; National Institutes of Health [R01HL123980, R56HL158803]; American Heart Association	Eunice Kennedy Shriver National Institute of Child Health and Human Development(United States Department of Health & Human ServicesNational Institutes of Health (NIH) - USANIH Eunice Kennedy Shriver National Institute of Child Health & Human Development (NICHD)); National Institutes of Health(United States Department of Health & Human ServicesNational Institutes of Health (NIH) - USA); American H…	No external funding was used for the conduct of this study. MBS is additionally supported by a grant from the Eunice Kennedy Shriver National Institute of Child Health and Human Development (F30HD100074) . PSC has received funding support from the National Institutes of Health (R01HL123980) and the American Heart Association. SG has received funding from the National Institutes of Health (R56HL15…	Andersen LW, 2017, JAMA-J AM MED ASSOC, V317, P494, DOI 10.1001/jama.2016.20165; Andersen LW, 2016, JAMA-J AM MED ASSOC, V316, P1786, DOI 10.1001/jama.2016.14486; Andersen LW, 2016, BMJ-BRIT MED J, V353, DOI 10.1136/bmj.i1577; Angelos MG, 2008, RESUSCITATION, V77, P101, DOI 10.1016/j.resuscitation.2007.10.017; Austin PC, 2011, MULTIVAR BEHAV RES, V46, P119, DOI 10.1080/00273171.2011.540480; Aves …	35	0	0	2	2	BMJ PUBLISHING GROUP	LONDON	BRITISH MED ASSOC HOUSE, TAVISTOCK SQUARE, LONDON WC1H 9JR, ENGLAND	0959-535X	1756-1833		BMJ-BRIT MED J	BMJ-British Medical Journal	NOV 10	2021	375
J	Ifejika-Jones, NL; Peng, H; Noser, EA; Francisco, GE; Grotta, JC				Ifejika-Jones, Nneka L.; Peng, Hui; Noser, Elizabeth A.; Francisco, Gerard E.; Grotta, James C.			Hospital-Acquired Symptomatic Urinary Tract Infection in Patients Admitted to an Academic Stroke Center Affects Discharge Disposition	PM&R			English	Article							QUALITY-OF-LIFE; RISK-FACTORS; PNEUMONIA; SURVIVORS	Objective: To test the role of hospital-acquired symptomatic urinary tract infection (SUTI) as an independent predictor of discharge disposition in the acute stroke patient. Study Design: A retrospective study of data collected from a stroke registry service. The registry is maintained by the Specialized Programs of Translational Research in Acute Stroke Data Core. The Specialized Programs of Tra…	[Ifejika-Jones, Nneka L.; Noser, Elizabeth A.; Grotta, James C.] Univ Texas Houston, Sch Med, Dept Neurol, Houston, TX 77030 USA; [Ifejika-Jones, Nneka L.; Francisco, Gerard E.] Univ Texas Houston, Sch Med, Dept Phys Med & Rehabil, Houston, TX 77030 USA; [Peng, Hui] Univ Texas Houston, Sch Med, Ctr Clin & Translat Sci, Houston, TX 77030 USA		Ifejika-Jones, NL (通讯作者)，Univ Texas Houston, Sch Med, Dept Neurol, Houston, TX 77030 USA.	Nneka.L.Ifejika@uth.tmc.edu	Grotta, James/AAH-7423-2021; Ifejika, Nneka L/ABA-2763-2021	Noser, Elizabeth/0000-0002-4427-7816; grotta, james/0000-0002-3667-4248; Ifejika, Nneka/0000-0001-5013-622X	NINDS NIH HHS [P50 NS 044227] Funding Source: Medline; NATIONAL INSTITUTE OF NEUROLOGICAL DISORDERS AND STROKE [P50NS044227] Funding Source: NIH RePORTER	NINDS NIH HHS(United States Department of Health & Human ServicesNational Institutes of Health (NIH) - USANIH National Institute of Neurological Disorders & Stroke (NINDS)); NATIONAL INSTITUTE OF NEUROLOGICAL DISORDERS AND STROKE(United States Department of Health & Human ServicesNational Institutes of Health (NIH) - USANIH National Institute of Neurological Disorders & Stroke (NINDS))		ANDERSON CS, 1995, STROKE, V26, P843, DOI 10.1161/01.STR.26.5.843; Aslanyan S, 2004, EUR J NEUROL, V11, P49, DOI 10.1046/j.1468-1331.2003.00749.x; Burke JP, 2003, NEW ENGL J MED, V348, P651, DOI 10.1056/NEJMhpr020557; Centers for Medicare and Medicaid Services (CMS), 2008, FED REGISTER, V73, P48433; Diederichs C, 2011, J GERONTOL A-BIOL, V66, P301, DOI 10.1093/gerona/glq208; Eriksen HM, 2005, J H…	16	11	11	0	16	ELSEVIER SCIENCE INC	NEW YORK	360 PARK AVE SOUTH, NEW YORK, NY 10010-1710 USA	1934-1482			PM&R	PM&R	JAN	2013	5	1
J	Sajadieh, A; Binici, Z; Mouridsen, MR; Nielsen, OW; Hansen, JF; Haugaard, SB				Sajadieh, Ahmad; Binici, Zeynep; Mouridsen, Mette Rauhe; Nielsen, Olav Wendelboe; Hansen, Jorgen Fischer; Haugaard, Steen B.			Mild Hyponatremia Carries a Poor Prognosis in Community Subjects	AMERICAN JOURNAL OF MEDICINE			English	Article						Diuretic; Heart rate variability; Inflammation; Mortality; Myocardial infarction; Sodium	HEART-FAILURE; TOLVAPTAN; MORTALITY	OBJECTIVE: Hyponatremia has been shown to predict adverse outcome in congestive heart failure and pneumonia among other common clinical entities, but its significance in the general population is elusive. METHODS: The population-based Copenhagen Holter Study included 671 men and women aged 55 to 75 years with no history of cardiovascular disease, stroke, or cancer. Baseline evaluation included 48…	[Sajadieh, Ahmad; Binici, Zeynep; Mouridsen, Mette Rauhe] Copenhagen Univ Hosp, Clin Cardiol, Amager, Denmark; [Haugaard, Steen B.] Copenhagen Univ Hosp, Clin Internal Med, Amager, Denmark; [Sajadieh, Ahmad; Mouridsen, Mette Rauhe; Nielsen, Olav Wendelboe; Hansen, Jorgen Fischer] Copenhagen Univ Hosp, Dept Cardiol, Bispebjerg, Denmark; [Haugaard, Steen B.] Copenhagen Univ Hosp, Clin Res Ctr, Hvid…		Sajadieh, A (通讯作者)，Copenhagen Univ Hosp Bispebjerg, Dept Cardiol, Bispebjerg Bakke 23, DK-2400 Copenhagen NV, Denmark.	ahs@dadlnet.dk	Nielsen, Olav Wendelboe/S-4390-2016	Nielsen, Olav Wendelboe/0000-0003-3532-9431; Sajadieh, Ahmad/0000-0001-5463-9860; Haugaard, Steen Bendix/0000-0002-6827-7036	The Danish Heart Foundation	The Danish Heart Foundation	This study was supported by grants from The Danish Heart Foundation.	Adrogue HJ, 2000, NEW ENGL J MED, V342, P1581, DOI 10.1056/NEJM200005253422107; Chen MC, 2003, CARDIOLOGY, V100, P136, DOI 10.1159/000073931; Gheorghiade M, 2007, ARCH INTERN MED, V167, P1998, DOI 10.1001/archinte.167.18.1998; Gheorghiade M, 2007, EUR HEART J, V28, P980, DOI 10.1093/eurheartj/ehl542; Gheorghiade M, 2007, JAMA-J AM MED ASSOC, V297, P1332, DOI 10.1001/jama.297.12.1332; Goldberg A, …	20	115	120	0	2	ELSEVIER SCIENCE INC	NEW YORK	STE 800, 230 PARK AVE, NEW YORK, NY 10169 USA	0002-9343	1555-7162		AM J MED	Am. J. Med.	JUL	2009	122	7
J	Nardi, R; Scanelli, G; Borioni, D; Grandi, M; Sacchetti, C; Parenti, M; Fiorino, S; Iori, I; Donato, C; Agostinelli, P; Cipollini, F; Pelliccia, G; Centurioni, R; Pontoriero, L				Nardi, Roberto; Scanelli, Giovanni; Borioni, Daniele; Grandi, Marco; Sacchetti, Carla; Parenti, Mario; Fiorino, Sirio; Iori, Ido; Di Donato, Carlo; Agostinelli, Paolo; Cipollini, Francesco; Pelliccia, Gennaro; Centurioni, Riccardo; Pontoriero, Laura			The assessment of complexity in internal medicine patients. The FADOI Medicomplex study	EUROPEAN JOURNAL OF INTERNAL MEDICINE			English	Article						co-morbidity; internal medicine; complexity; elderly	ILLNESS RATING-SCALE; ADMINISTRATIVE DATA; COMORBIDITY; DISEASE; BURDEN	Background: Although the number of elderly people is progressively increasing in the world, old and very old patients have been under-represented and understudied in trials evaluating the efficacy of chronic illness management models. The usual hospital indicators and practice guidelines do not consider the effects of complexity - co-morbidity, social support, functional and cognitive status, pat…	Osp G Dossetti, UO Med Interna, I-40053 Bologna, Italy; Osped Maggiore Bologna, Bologna, Italy; Azienda Osped Univ Arcispedale Sant Anna, Ferrara, Italy; Osped Sassuolo, Sassuolo, Italy; Osped Rimini, Rimini, Italy; Osped Budrio, Budrio, Italy; Azienda Osped Arcipedale S Maria Nuova Reggio Emi, Reggio Emilia, Italy; Osped Vignola, Vignola, Italy; Osped Jesi, Jesi, Italy; Osped Amandola Ascoli Pic…		Nardi, R (通讯作者)，Osp G Dossetti, UO Med Interna, Viale Martiri 10-b, I-40053 Bologna, Italy.	r.nardi@auslbosud.emr.it						Elixhauser A, 1998, MED CARE, V36, P8, DOI 10.1097/00005650-199801000-00004; FLUGELMAN MY, 1986, GERONTOLOGY, V32, P272, DOI 10.1159/000212801; Hazzard WR, 2000, ANN INTERN MED, V133, P293, DOI 10.7326/0003-4819-133-4-200008150-00014; John R, 2003, GERONTOLOGIST, V43, P649, DOI 10.1093/geront/43.5.649; Kugler C, 2003, INT ANGIOL, V22, P290; Landi F, 2004, J CLIN EPIDEMIOL, V57, P832, DOI 10.1016/…	15	35	35	0	3	ELSEVIER SCIENCE BV	AMSTERDAM	PO BOX 211, 1000 AE AMSTERDAM, NETHERLANDS	0953-6205			EUR J INTERN MED	Eur. J. Intern. Med.	JUL	2007	18	4
J	Yamamoto, T; Aida, J; Shinozaki, T; Tsuboya, T; Sugiyama, K; Yamamoto, T; Kondo, K; Sasaki, K; Osaka, K				Yamamoto, Takafumi; Aida, Jun; Shinozaki, Tomohiro; Tsuboya, Toru; Sugiyama, Kemmyo; Yamamoto, Tatsuo; Kondo, Katsunori; Sasaki, Keiichi; Osaka, Ken			Cohort Study on Laryngeal Cough Reflex, Respiratory Disease, and Death: A Mediation Analysis	JOURNAL OF THE AMERICAN MEDICAL DIRECTORS ASSOCIATION			English	Article						Causal inference; laryngeal cough reflex; community-dwelling; frailty; respiratory disease; mediation analysis	COMMUNITY-ACQUIRED PNEUMONIA; OROPHARYNGEAL DYSPHAGIA; KIHON CHECKLIST; SWALLOWING DYSFUNCTION; OLDER-ADULTS; TOOTH LOSS; RISK; PREDICTORS; MORTALITY; FRAILTY	Objective: To estimate quantitatively whether the presence of cough associated with dysphagia (laryngeal cough reflex) increased mortality through respiratory disease among community-dwelling older Japanese. Design: A 6-year follow-up prospective cohort study (from 2010 to 2017). Setting: Thirteen municipalities in Japan. Participants: Community-dwelling individuals aged 65 years or older (N = 32…	[Yamamoto, Takafumi; Sasaki, Keiichi] Tohoku Univ, Grad Sch Dent, Div Adv Prosthet Dent, Sendai, Miyagi, Japan; [Yamamoto, Takafumi; Aida, Jun; Tsuboya, Toru; Sugiyama, Kemmyo; Osaka, Ken] Tohoku Univ, Grad Sch Dent, Dept Int & Community Oral Hlth, Sendai, Miyagi, Japan; [Shinozaki, Tomohiro] Univ Tokyo, Sch Publ Hlth, Dept Biostat, Tokyo, Japan; [Yamamoto, Tatsuo] Kanagawa Dent Univ, Grad Sch De…		Aida, J (通讯作者)，Tohoku Univ, Grad Sch Dent, Dept Int & Community Oral Hlth, Aoba Ku, 4-1 Seiryo Machi, Sendai, Miyagi 9808575, Japan.	J-aida@umin.ac.jp	Tsuboya, Toru/ABF-1756-2020; Aida, Jun/S-9371-2019; Sugiyama, Kemmyo/AAF-4222-2019; Kondo, Katsunori/AAI-6373-2020; TSUBOYA, Toru/M-3847-2016	Tsuboya, Toru/0000-0001-7741-0751; Aida, Jun/0000-0002-8405-9872; Sugiyama, Kemmyo/0000-0001-5110-2216; TSUBOYA, Toru/0000-0001-7741-0751; Yamamoto, Takafumi/0000-0002-3329-2332; Shinozaki, Tomohiro/0000-0003-3395-9691	JSPS (Japan Society for the Promotion of Science) KAKENHI [JP15H01972, 16H05556, 16K15851]; Health Labour Sciences Research Grants [H28-Choju-Ippan-002]; Japan Agency for Medical Research and Development (AMED) [JP18dk0110027, JP18ls0110002, JP18le0110009]; National Center for Geriatrics and Gerontology [29-42]; World Health Organization Centre for Health Development (WHO Kobe Centre) [WHO APW 20…	JSPS (Japan Society for the Promotion of Science) KAKENHI(Ministry of Education, Culture, Sports, Science and Technology, Japan (MEXT)Japan Society for the Promotion of ScienceGrants-in-Aid for Scientific Research (KAKENHI)); Health Labour Sciences Research Grants; Japan Agency for Medical Research and Development (AMED)(Japan Agency for Medical Research and Development (AMED)); National Center f…	This study used data from the Japan Gerontological Evaluation Study (JAGES), which was supported by JSPS (Japan Society for the Promotion of Science) KAKENHI Grant Numbers (JP15H01972, 16H05556, 16K15851), Health Labour Sciences Research Grants (H28-Choju-Ippan-002), Japan Agency for Medical Research and Development (AMED, 17dk0110027h, JP18dk0110027, JP18ls0110002, JP18le0110009), the Research F…	Abnet CC, 2005, INT J EPIDEMIOL, V34, P467, DOI 10.1093/ije/dyh375; Carey EC, 2004, J GEN INTERN MED, V19, P1027, DOI 10.1111/j.1525-1497.2004.40016.x; de Medeiros GC, 2014, CLINICS, V69, P8, DOI 10.6061/clinics/2014(01)02; Eurostat-European Commission, 2009, HLTH STAT ATL MORT E, P25; Fried LP, 2001, J GERONTOL A-BIOL, V56, pM146, DOI 10.1093/gerona/56.3.M146; Fry AM, 2005, JAMA-J AM MED ASSOC, …	42	1	1	1	5	ELSEVIER SCIENCE INC	NEW YORK	STE 800, 230 PARK AVE, NEW YORK, NY 10169 USA	1525-8610	1538-9375		J AM MED DIR ASSOC	J. Am. Med. Dir. Assoc.	AUG	2019	20	8
J	Bensley, RP; Curran, T; Hurks, R; Lo, RC; Wyers, MC; Hamdan, AD; Chaikof, EL; Schermerhorn, ML				Bensley, Rodney P.; Curran, Thomas; Hurks, Rob; Lo, Ruby C.; Wyers, Mark C.; Hamdan, Allen D.; Chaikof, Elliot L.; Schermerhorn, Marc L.			Open repair of intact thoracoabdominal aortic aneurysms in the American College of Surgeons National Surgical Quality Improvement Program	JOURNAL OF VASCULAR SURGERY			English	Article							ENDOVASCULAR REPAIR; OPERATIVE MORTALITY; HOSPITAL VOLUME; UNITED-STATES; TRENDS; HYBRID	Objective: Open surgical repair of thoracoabdominal aortic aneurysms (TAAAs) is uncommon. Mortality rates of 20% are reported in studies using national data and are 5% to 8% in single-institution studies. Clinical trials are currently evaluating branched and fenestrated endografts. The purpose of this study is to establish a benchmark for future comparisons with endovascular trials using open rep…	Beth Israel Deaconess Med Ctr, Dept Surg, Div Vasc & Endovasc Surg, Boston, MA 02215 USA; Harvard Univ, Sch Med, Boston, MA USA		Schermerhorn, ML (通讯作者)，Beth Israel Deaconess Med Ctr, Dept Surg, 110 Francis St,Ste 5B, Boston, MA 02215 USA.	mscherme@bidmc.harvard.edu		Hurks, Rob/0000-0003-3284-7276	National Institutes of Health [T32-HL-007734.]; NATIONAL HEART, LUNG, AND BLOOD INSTITUTE [T32HL007734] Funding Source: NIH RePORTER	National Institutes of Health(United States Department of Health & Human ServicesNational Institutes of Health (NIH) - USA); NATIONAL HEART, LUNG, AND BLOOD INSTITUTE(United States Department of Health & Human ServicesNational Institutes of Health (NIH) - USANIH National Heart Lung & Blood Institute (NHLBI))	This work was supported by the National Institutes of Health Harvard-Longwood Research Training in Vascular Surgery Grant T32-HL-007734.	Birkmeyer JD, 2003, NEW ENGL J MED, V349, P2117, DOI 10.1056/NEJMsa035205; Birkmeyer JD, 2002, NEW ENGL J MED, V346, P1128, DOI 10.1056/NEJMsa012337; Conrad MF, 2007, ANN THORAC SURG, V83, pS856, DOI 10.1016/j.athoracsur.2006.10.096; Coselli JS, 2007, ANN THORAC SURG, V83, pS862, DOI 10.1016/j.athoracsur.2006.10.088; Cowan JA, 2003, J VASC SURG, V37, P1169, DOI 10.1016/S0741-5214(03)00085-5; Derr…	13	36	39	0	1	MOSBY-ELSEVIER	NEW YORK	360 PARK AVENUE SOUTH, NEW YORK, NY 10010-1710 USA	0741-5214			J VASC SURG	J. Vasc. Surg.	OCT	2013	58	4
J	Moore, JE; Liu, B; Khan, S; Harris, C; Ewusie, JE; Hamid, JS; Straus, SE; Davidson, S; Izukawa, T; Castino, D; Dasgupta, M; Fitzpatrick, T; Nantais, EM; Nicodemo, A; Taabazuing, MM; Watkin, C; Chopra, T; McCormack, N; Tubale, MA; Turczyn, I; Beauchemin, F; Charles, JM; Power, B; Thomson, V; DePaul, VG; Hatzoglou, D; Prince, M; Ritchie, S; Versi, B; Elvie, N; Harris, C; Hill, S; Khan, S; Lai, YD; …				Moore, Julia E.; Liu, Barbara; Khan, Sobia; Harris, Charmalee; Ewusie, Joycelyne E.; Hamid, Jemila S.; Straus, Sharon E.; Davidson, Sylvia; Izukawa, Terumi; Castino, Dean; Dasgupta, Monidipa; Fitzpatrick, Trish; Nantais, Elizabeth Malloy; Nicodemo, Alexander; Taabazuing, Mary-Margaret; Watkin, Craig; Chopra, Tina; McCormack, Norma; Tubale, Maria Angela; Turczyn, Ilona; Beauchemin, Frederic; Charl…		MOVE ON Collaboration	Can the effects of the mobilization of vulnerable elders in Ontario (MOVE ON) implementation be replicated in new settings: an interrupted time series design	BMC GERIATRICS			English	Article						Mobilization; MOVE; Mobility; Older adults	LENGTH-OF-STAY; OLDER-ADULTS; ACQUIRED PNEUMONIA; PHYSICAL-THERAPY; EARLY AMBULATION; MOBILITY; HOSPITALIZATION; INTERVENTION; STROKE; REGRESSION	Background: Bed rest for older hospitalized patients places them at risk for hospital-acquired morbidity. We previously evaluated an early mobilization intervention and found it to be effective at improving mobilization rates and decreasing length of stay on internal medicine units. The aim of this study was to conduct a replication study evaluating the impact of the evidence-informed mobilizatio…	[Moore, Julia E.; Khan, Sobia; Harris, Charmalee; Straus, Sharon E.] St Michaels Hosp, Li Ka Shing Knowledge Inst, Toronto, ON, Canada; [Liu, Barbara; Straus, Sharon E.] Univ Toronto, Dept Med, Fac Med, Toronto, ON, Canada; [Liu, Barbara] Reg Geriatr Program Toronto, Toronto, ON, Canada; [Liu, Barbara] Sunnybrook Hlth Sci Ctr, Toronto, ON, Canada; [Ewusie, Joycelyne E.; Hamid, Jemila S.] McMaster…		Straus, SE (通讯作者)，St Michaels Hosp, Li Ka Shing Knowledge Inst, Toronto, ON, Canada.; Straus, SE (通讯作者)，Univ Toronto, Dept Med, Fac Med, Toronto, ON, Canada.	sharon.straus@utoronto.ca			Council of Academic Hospitals of Ontario's (CAHO) Adopting Research To Improve Care (ARTIC) Program; Ontario Ministry of Health and Long-Term Care; Regional Geriatric Program of Toronto; Knowledge Translation Program of the Li Ka Shing Knowledge Institute of St. Michael's; Baycrest Health Sciences; London Health Sciences Centre; North York General Hospital; The Ottawa Hospital; St. Joseph's Healt…	Council of Academic Hospitals of Ontario's (CAHO) Adopting Research To Improve Care (ARTIC) Program; Ontario Ministry of Health and Long-Term Care(Ministry of Health and Long-Term Care, Ontario); Regional Geriatric Program of Toronto; Knowledge Translation Program of the Li Ka Shing Knowledge Institute of St. Michael's; Baycrest Health Sciences(University of Toronto); London Health Sciences Centr…	Funding for this project has been received from the Council of Academic Hospitals of Ontario's (CAHO) Adopting Research To Improve Care (ARTIC) Program and the Ontario Ministry of Health and Long-Term Care. In-kind funding has been provided by the Regional Geriatric Program of Toronto, the Knowledge Translation Program of the Li Ka Shing Knowledge Institute of St. Michael's, and the following hos…	[Anonymous], 2013, R LANG ENV STAT COMP; [Anonymous], 2012, RX CHANG DAT; [Anonymous], 2007, COCHRANE DATABASE SY; ASHER RAJ, 1947, BRIT MED J, V2, P967, DOI 10.1136/bmj.2.4536.967; Barker PM, 2016, IMPLEMENT SCI, V11, DOI 10.1186/s13012-016-0374-x; Ben Charif A, 2017, IMPLEMENT SCI, V12, DOI 10.1186/s13012-017-0672-y; Bernhardt J, 2008, STROKE, V39, P390, DOI 10.1161/STROKEAHA.107.492363; BLAIR …	52	6	6	1	7	BMC	LONDON	CAMPUS, 4 CRINAN ST, LONDON N1 9XW, ENGLAND		1471-2318		BMC GERIATR	BMC Geriatr.	APR 5	2019	19
J	Fu, Q; Li, QZ; Liang, DG; Ruan, XH; Wang, ZX; Wei, MX				Fu Qiang; Li Quan-zheng; Liang De-gang; Ruan Xin-hua; Wang Zan-xin; Wei Min-xin			Early and long-term results of combined cardiac surgery and neoplastic resection in patients with concomitant severe heart disease and neoplasms	CHINESE MEDICAL JOURNAL			English	Article						combined operation; cardiac surgery, neoplastic resection	COMBINED PULMONARY RESECTION; LUNG-CANCER; CARDIOPULMONARY BYPASS; OPERATION; REVASCULARIZATION; PNEUMONECTOMY; STERNOTOMY	Background It is a surgical dilemma when patients present with both severe heart disease and neoplasms. The best surgical treatment remains controversial. This study aimed to analyze the early and long-term results of simultaneous surgical treatment of severe heart disease and neoplasms. Methods We reviewed the clinical records of 15 patients who underwent simultaneous neoplastic resection and ca…	[Fu Qiang; Li Quan-zheng; Liang De-gang; Ruan Xin-hua; Wang Zan-xin; Wei Min-xin] Tianjin Med Univ, Gen Hosp, Dept Cardiovasc Surg, Tianjin 300052, Peoples R China		Wei, MX (通讯作者)，Tianjin Med Univ, Gen Hosp, Dept Cardiovasc Surg, Tianjin 300052, Peoples R China.	minxinw@126.com						Darwazah AK, 2010, J CARDIAC SURG, V25, P1, DOI 10.1111/j.1540-8191.2008.00778.x; Davydov MI, 2001, EUR J CARDIO-THORAC, V20, P1020, DOI 10.1016/S1010-7940(01)00922-8; DELARIVIERE AB, 1995, EUR J CARDIO-THORAC, V9, P310; DYSZKIEWICZ W, 2001, POL PRZEGL CHIR POL, V73, P861; Dyszkiewicz W, 2008, EUR J CARDIO-THORAC, V34, P531, DOI 10.1016/j.ejcts.2008.05.017; Hasegawa S, 2002, J THORAC CARDIOV SUR,…	22	14	17	0	4	CHINESE MEDICAL ASSOC	BEIJING	42 DONGSI XIDAJIE, BEIJING 100710, PEOPLES R CHINA	0366-6999			CHINESE MED J-PEKING	Chin. Med. J.	JUL 5	2011	124	13
J	Sasaki, H; Kasagi, F; Yamada, M; Fujita, S				Sasaki, Hideo; Kasagi, Fumiyoshi; Yamada, Michiko; Fujita, Shoichiro			Grip strength predicts cause-specific mortality in middle-aged and elderly persons	AMERICAN JOURNAL OF MEDICINE			English	Article						grip strength; mortality; prognosis; cohort study	HANDGRIP STRENGTH; PHYSICAL-ACTIVITY; MUSCLE STRENGTH; MUSCULOSKELETAL FITNESS; WOMEN; PERFORMANCE; RISK	PURPOSE: Handgrip strength is a simple measurement used to estimate overall muscle strength but might also serve as a predictor of health-related prognosis. We investigated grip strength-mortality association in a longitudinal study. METHODS: A total of 4912 persons ( 1695 men and 3217 women), 35 to 74 years old at baseline, were the subjects of this study. Members of the Adult Health Study (AHS)…	Hlth Management & Promot Ctr, Hiroshima A Bomb Casualty Council, Naka Ku, Hiroshima 7300052, Japan; Radiat Effects Res Fdn, Dept Clin Studies, Hiroshima, Japan; Radiat Effects Res Fdn, Dept Epidemiol, Hiroshima, Japan; Radiat Effects Res Fdn, Dept Stat, Hiroshima, Japan		Sasaki, H (通讯作者)，Hlth Management & Promot Ctr, Hiroshima A Bomb Casualty Council, Naka Ku, 3-8-6 Senda Machi, Hiroshima 7300052, Japan.	hsasaki@gentaikyo.or.jp						BELSKY JL, 1978, RERF TECHNICAL REPOR, P11; Bohannon RW, 2001, PERCEPT MOTOR SKILL, V93, P323, DOI 10.2466/PMS.93.6.323-328; Brill PA, 2000, MED SCI SPORT EXER, V32, P412, DOI 10.1097/00005768-200002000-00023; Davis JW, 1998, J AM GERIATR SOC, V46, P274, DOI 10.1111/j.1532-5415.1998.tb01037.x; Fortier MD, 2001, MED SCI SPORT EXER, V33, P1905, DOI 10.1097/00005768-200111000-00016; FUJITA Y, 1995, …	24	315	319	3	31	ELSEVIER SCIENCE INC	NEW YORK	STE 800, 230 PARK AVE, NEW YORK, NY 10169 USA	0002-9343	1555-7162		AM J MED	Am. J. Med.	APR	2007	120	4
J	Miyazaki, S; Kobori, A; Sasaki, Y; Miyamoto, K; Sato, E; Hanazawa, K; Morishima, I; Kanzaki, Y; Yamaji, H; Yamao, K; Kondo, Y; Watanuki, M; Kaneshiro, T; Uchiyama, T; Nakamura, K; Hiramatsu, S; Nakajima, J; Arimoto, T; Kaneko, S; Osai, N; Takagi, T; Kaseno, K; Takahashi, A; Naito, S; Kobayashi, Y; Hachiya, H; Kusano, K; Yagi, T; Iesaka, Y; Tada, H				Miyazaki, Shinsuke; Kobori, Atsushi; Sasaki, Yasuhiro; Miyamoto, Koji; Sato, Eiji; Hanazawa, Koji; Morishima, Itsuo; Kanzaki, Yasunori; Yamaji, Hirosuke; Yamao, Kazuya; Kondo, Yusuke; Watanuki, Masato; Kaneshiro, Takashi; Uchiyama, Takashi; Nakamura, Kohki; Hiramatsu, Shigeki; Nakajima, Jun; Arimoto, Takanori; Kaneko, Shinji; Osai, Norichika; Takagi, Takamitsu; Kaseno, Kenichi; Takahashi, Atsushi…			Real-World Safety Profile of Atrial Fibrillation Ablation Using a Second-Generation Cryoballoon in Japan Insight From a Large Multicenter Observational Study	JACC-CLINICAL ELECTROPHYSIOLOGY			English	Article						atrial fibrillation; catheter ablation; complication; cryoballoon; pulmonary vein isolation	GASTRIC HYPOMOTILITY; NERVE INJURY; CLINICAL CHARACTERISTICS; RADIOFREQUENCY ABLATION; CATHETER ABLATION; LESSONS; SPASM	OBJECTIVES This study sought to investigate the incidence and characteristics of the real-world safety profile of second-generation cryoballoon ablation (2nd-CBA) in Japan. BACKGROUND Pulmonary vein isolation using second-generation cryoballoons is an accepted atrial fibrillation ablation strategy. METHODS This multicenter observational study included 4,173 patients with atrial fibrillation (3,80…	[Miyazaki, Shinsuke; Kaseno, Kenichi; Tada, Hiroshi] Univ Fukui, Fac Med Sci, Dept Cardiovasc Med, 23-3 Shimo Aiduki, Eiheiji, Fukui 9101193, Japan; [Miyazaki, Shinsuke; Yamao, Kazuya; Hachiya, Hitoshi; Iesaka, Yoshito] Tsuchiura Kyodo Gen Hosp, Cardiovasc Ctr, Tsuchiura, Ibaraki, Japan; [Kobori, Atsushi; Sasaki, Yasuhiro] Kobe City Med Ctr, Dept Cardiovasc Med, Gen Hosp, Kobe, Hyogo, Japan; [Miy…		Miyazaki, S (通讯作者)，Univ Fukui, Fac Med Sci, Dept Cardiovasc Med, 23-3 Shimo Aiduki, Eiheiji, Fukui 9101193, Japan.	mmshinsuke@gmail.com			Ministry of Health, Labour, and Welfare, Japan [19K08487, 19K08576]; Medtronic Japan; EP-CRSU Co., Ltd.; Boehringer Ingelheim Japan; Bayer Yakuhin, Ltd., Japan; Takeda Pharmaceutical Company, Ltd., Japan	Ministry of Health, Labour, and Welfare, Japan(Ministry of Health, Labour and Welfare, Japan); Medtronic Japan(Medtronic); EP-CRSU Co., Ltd.; Boehringer Ingelheim Japan(Boehringer Ingelheim); Bayer Yakuhin, Ltd., Japan; Takeda Pharmaceutical Company, Ltd., Japan(Takeda Pharmaceutical Company Ltd)	This work was supported in part by grants (19K08487, 19K08576) for Cardiovascular Diseases from the Ministry of Health, Labour, and Welfare, Japan (to Drs. Miyazaki and Tada). Dr. Miyazaki has received consulting fees and speaker honoraria from Medtronic; and belongs to the endowed departments of Medtronic, Boston, Abbott, and Japan Lifeline. Dr. Kobori has received speaker honoraria from Medtron…	Bollmann A, 2018, EUROPACE, V20, P1944, DOI 10.1093/europace/euy131; Calkins H, 2017, J ARRYTHM, V33, P369, DOI 10.1016/j.joa.2017.08.001; Calkins H, 2017, NEW ENGL J MED, V376, P1627, DOI 10.1056/NEJMoa1701005; Cay Serkan, 2017, J Atr Fibrillation, V10, P1728, DOI 10.4022/jafib.1728; Chun K R Julian, 2017, JACC Clin Electrophysiol, V3, P154, DOI 10.1016/j.jacep.2016.07.002; Ciconte G, 2016, J CA…	29	5	5	1	1	ELSEVIER	AMSTERDAM	RADARWEG 29, 1043 NX AMSTERDAM, NETHERLANDS	2405-500X	2405-5018		JACC-CLIN ELECTROPHY	JACC-Clin. Electrophysiol.	MAY	2021	7	5
J	Qureshi, AI; Baskett, WI; Huang, W; Myers, D; Lobanova, I; Ishfaq, MF; Naqvi, SH; French, BR; Chandrasekaran, PN; Siddiq, F; Gomez, CR; Shyu, CR				Qureshi, Adnan, I; Baskett, William, I; Huang, Wei; Myers, Danny; Lobanova, Iryna; Ishfaq, Muhammad F.; Naqvi, Syed Hasan; French, Brandi R.; Chandrasekaran, Premkumar N.; Siddiq, Farhan; Gomez, Camilo R.; Shyu, Chi-Ren			Intracerebral Hemorrhage and Coronavirus Disease 2019 in a Cohort of 282,718 Hospitalized Patients	NEUROCRITICAL CARE			English	Article						COVID-19; Intracerebral hemorrhage; Death; Disability; Electronic medical records; SARS-CoV-2	ACUTE ISCHEMIC-STROKE; COVID-19; OUTCOMES; SCALE	Background To identify whether the risk of intracerebral hemorrhage is higher in patients with coronavirus disease 2019 (COVID-19), we compared the risk factors, comorbidities, and outcomes in patients intracerebral hemorrhage and COVID-19 and those without COVID-19. Methods We analyzed the data from the Cerner deidentified COVID-19 data set derived from 62 health care facilities. The data set in…	[Qureshi, Adnan, I; Huang, Wei; Lobanova, Iryna; Ishfaq, Muhammad F.; French, Brandi R.; Chandrasekaran, Premkumar N.; Gomez, Camilo R.] Univ Missouri, Zeenat Qureshi Stroke Inst, One Hosp Dr CE507, Columbia, MO 65212 USA; [Qureshi, Adnan, I; Huang, Wei; Lobanova, Iryna; Ishfaq, Muhammad F.; French, Brandi R.; Chandrasekaran, Premkumar N.; Gomez, Camilo R.] Univ Missouri, Dept Neurol, One Hosp Dr…		Lobanova, I (通讯作者)，Univ Missouri, Zeenat Qureshi Stroke Inst, One Hosp Dr CE507, Columbia, MO 65212 USA.; Lobanova, I (通讯作者)，Univ Missouri, Dept Neurol, One Hosp Dr CE507, Columbia, MO 65212 USA.	lobanovanmu@gmail.com		Lobanova, Iryna/0000-0001-5500-6555	National Institutes of Health [5T32LM012410]	National Institutes of Health(United States Department of Health & Human ServicesNational Institutes of Health (NIH) - USA)	This work was supported by the National Institutes of Health (5T32LM012410; to WIB).	Cerner Corporation, 2020, CERN PROV ACC DEID P; Chan JFW, 2020, J CLIN MICROBIOL, V58, DOI [10.1128/JCM.00310-20, 10.1128/JCM.00310-20.]; Cheruiyot I, 2021, NEUROL SCI, V42, P25, DOI 10.1007/s10072-020-04870-z; Dogra S, 2020, J STROKE CEREBROVASC, V29, DOI 10.1016/j.jstrokecerebrovasdis.2020.104984; Fraisse M, 2020, CRIT CARE, V24, DOI 10.1186/s13054-020-03025-y; Hassan AE, 2012, STROKE, V43, P30…	31	1	1	0	1	HUMANA PRESS INC	TOTOWA	999 RIVERVIEW DRIVE SUITE 208, TOTOWA, NJ 07512 USA	1541-6933	1556-0961		NEUROCRIT CARE	Neurocrit. Care	FEB	2022	36	1
J	Yeh, JJ; Wang, YC; Chen, JH; Hsu, WH				Yeh, Jun-Jun; Wang, Yu-Chiao; Chen, Jiunn-Horng; Hsu, Wu-Huei			Effect of Systemic Lupus Erythematosus on the Risk of Incident Respiratory Failure: A National Cohort Study	PLOS ONE			English	Article							OF-DEATH ANALYSIS; ANTIPHOSPHOLIPID SYNDROME; RETROSPECTIVE COHORT; ORGAN INVOLVEMENT; CLINICAL-PICTURE; ISCHEMIC-STROKE; ICD-9-CM CODES; POPULATION; MORTALITY; PNEUMONIA	Purpose We conducted a nationwide cohort study to investigate the relationship between systemic lupus erythematosus (SLE) and the risk of incident respiratory failure. Methods From the National Health Insurance Research Database, we identified 11 533 patients newly diagnosed with SLE and 46 132 controls without SLE who were randomly selected through frequency-matching according to age, sex, and i…	[Yeh, Jun-Jun] Chia Yi Christian Hosp, Ditmanson Med Fdn, Chiayi, Taiwan; [Yeh, Jun-Jun] Chia Nan Univ Pharm & Sci, Tainan, Taiwan; [Yeh, Jun-Jun] Meiho Univ, Pingtung, Taiwan; [Wang, Yu-Chiao] China Med Univ Hosp, Management Off Hlth Data, Taichung, Taiwan; [Wang, Yu-Chiao] China Med Univ, Coll Med, Taichung, Taiwan; [Chen, Jiunn-Horng; Hsu, Wu-Huei] China Med Univ, Coll Med, Grad Inst Clin Med …		Hsu, WH (通讯作者)，China Med Univ, Coll Med, Grad Inst Clin Med Sci, Taichung, Taiwan.; Hsu, WH (通讯作者)，China Med Univ Hosp, Dept Internal Med, Div Pulm & Crit Care Med, Taichung, Taiwan.	pccm.hsu@gmail.com			Taiwan Ministry of Health and Welfare Clinical Trial and Research Center of Excellence [MOHW105-TDU-B-212-133019]; China Medical University Hospital; Academia Sinica Taiwan Biobank Stroke Biosignature Project [BM10501010037]; NRPB Stroke Clinical Trial Consortium [MOST 104-2325-B- 039 -005]; Tseng-Lien Lin Foundation, Taichung, Taiwan; Taiwan Brain Disease Foundation, Taipei, Taiwan; Katsuzo and …	Taiwan Ministry of Health and Welfare Clinical Trial and Research Center of Excellence; China Medical University Hospital; Academia Sinica Taiwan Biobank Stroke Biosignature Project; NRPB Stroke Clinical Trial Consortium; Tseng-Lien Lin Foundation, Taichung, Taiwan; Taiwan Brain Disease Foundation, Taipei, Taiwan; Katsuzo and Kiyo Aoshima Memorial Funds, Japan; CMU under the Aim for Top Universit…	This study is supported in part by Taiwan Ministry of Health and Welfare Clinical Trial and Research Center of Excellence (MOHW105-TDU-B-212-133019), China Medical University Hospital, Academia Sinica Taiwan Biobank Stroke Biosignature Project (BM10501010037), NRPB Stroke Clinical Trial Consortium (MOST 104-2325-B- 039 -005), Tseng-Lien Lin Foundation, Taichung, Taiwan, Taiwan Brain Disease Found…	Afessa B, 2004, CHEST, V126, P1905, DOI 10.1378/chest.126.6.1905; Al Sawah S, 2015, LUPUS SCI MED, V2, DOI 10.1136/lupus-2014-000066; Al-Abbad AJ, 2001, LUPUS, V10, P32, DOI 10.1191/096120301669980721; Sinicato NA, 2013, CURR CARDIOL REV, V9, P15, DOI 10.2174/1573403X11309010003; Asherson RA, 2005, IMMUNOBIOLOGY, V210, P727, DOI 10.1016/j.imbio.2005.10.002; Austin PC, 2011, MULTIVAR BEHAV RES, V4…	62	6	6	0	4	PUBLIC LIBRARY SCIENCE	SAN FRANCISCO	1160 BATTERY STREET, STE 100, SAN FRANCISCO, CA 94111 USA	1932-6203			PLOS ONE	PLoS One	SEP 21	2016	11	9
J	Mommertz, G; Langer, S; Koeppel, TA; Schurink, GW; Mess, WH; Jacobs, MJ				Mommertz, Gottfried; Langer, Stephan; Koeppel, Thomas A.; Schurink, Geert W.; Mess, Werner H.; Jacobs, Michael J.			Brain and spinal cord protection during simultaneous aortic arch and thoracoabdominal aneurysm repair	JOURNAL OF VASCULAR SURGERY			English	Article							ELEPHANT TRUNK TECHNIQUE; STAGED REPAIR; CIRCULATORY ARREST; REPLACEMENT; EXPERIENCE; MORTALITY	Objective: We assessed the surgical and neurological outcome of patients undergoing simultaneous repair of aortic arch and descending thoracic aortic aneurysms (DTAA) or thoracoabdominal aortic aneurysms (TAAA) via left thoracotomy or thoracolaparotomy. Methods: During a 6-year period, we performed 32 procedures in 23 male and 9 female patients with DTAA or TAAA with concomitant aortic arch aneur…	[Jacobs, Michael J.] European Vasc Ctr Aachen, Dept Vasc Surg, NL-6202 AZ Maastricht, Netherlands; Univ Hosp Aachen, Maastricht, Netherlands; [Mess, Werner H.] Univ Hosp Maastricht, Dept Neurophysiol, Maastricht, Netherlands		Jacobs, MJ (通讯作者)，European Vasc Ctr Aachen, Dept Vasc Surg, POB 5800, NL-6202 AZ Maastricht, Netherlands.	m.jacobs@mumc.nl	Mess, Werner/AAB-9527-2020					Azizzadeh Ali, 2005, Perspect Vasc Surg Endovasc Ther, V17, P217, DOI 10.1177/153100350501700308; Azizzadeh A, 2006, J VASC SURG, V44, P404, DOI 10.1016/j.jvs.2006.04.041; Baraki H, 2007, ANN THORAC SURG, V83, pS819, DOI 10.1016/j.athoracsur.2006.10.083; BORST HG, 1983, THORAC CARDIOV SURG, V31, P37, DOI 10.1055/s-2007-1020290; BORST HG, 1988, J THORAC CARDIOV SUR, V95, P11; Carrel T, 2001, J THO…	28	22	22	0	1	MOSBY-ELSEVIER	NEW YORK	360 PARK AVENUE SOUTH, NEW YORK, NY 10010-1710 USA	0741-5214			J VASC SURG	J. Vasc. Surg.	APR	2009	49	4
J	Aziz, F; Lehman, EB; Reed, AB				Aziz, Faisal; Lehman, Erik B.; Reed, Amy B.			Increased Duration of Operating Time for Carotid Endarterectomy Is Associated with Increased Mortality	ANNALS OF VASCULAR SURGERY			English	Article							RISK ADJUSTMENT; SURGICAL CARE; QUALITY; OUTCOMES; INVOLVEMENT; MORBIDITY	Background: Carotid endarterectomy is the gold standard operation to prevent stroke in patients with symptomatic carotid artery stenosis and asymptomatic high-grade carotid artery stenosis. Longer operative times for different operations have been shown to affect the outcomes adversely. The purpose of this study was to determine the incidence of postoperative complications after carotid endartere…	[Aziz, Faisal; Reed, Amy B.] Penn State Univ, Coll Med, Penn State Heart & Vasc Inst, Div Vasc Surg, Hershey, PA USA; [Lehman, Erik B.] Penn State Univ, Coll Med, Dept Publ Hlth Sci, Hershey, PA USA		Aziz, F (通讯作者)，Penn State Milton S Hershey Med Ctr, Div Vasc Surg, 500 Univ Dr,Mail Code H053,Room C4632, Hershey, PA 17033 USA.	faziz@hmc.psu.edu						Bilimoria KY, 2010, ANN SURG, V252, P183, DOI 10.1097/SLA.0b013e3181e4846e; Cowan JA, 2002, J AM COLL SURGEONS, V195, P814, DOI 10.1016/S1072-7515(02)01345-5; Daley J, 1997, J AM COLL SURGEONS, V185, P328, DOI 10.1016/S1072-7515(97)00090-2; Desborough JP, 2000, BRIT J ANAESTH, V85, P109, DOI 10.1093/bja/85.1.109; DiDato S, 2016, J VASC SURG, V63, P16, DOI 10.1016/j.jvs.2015.07.071; Kasotakis G, 2…	11	13	14	0	1	ELSEVIER SCIENCE INC	NEW YORK	STE 800, 230 PARK AVE, NEW YORK, NY 10169 USA	0890-5096	1615-5947		ANN VASC SURG	Ann. Vasc. Surg.	OCT	2016	36
J	Calsolaro, V; Antognoli, R; Pasqualetti, G; Okoye, C; Aquilini, F; Cristofano, M; Briani, S; Monzani, F				Calsolaro, Valeria; Antognoli, Rachele; Pasqualetti, Giuseppe; Okoye, Chukwuma; Aquilini, Ferruccio; Cristofano, Michele; Briani, Silvia; Monzani, Fabio			30-Day Potentially Preventable Hospital Readmissions In Older Patients: Clinical Phenotype And Health Care Related Risk Factors	CLINICAL INTERVENTIONS IN AGING			English	Article						potentially preventable readmission; length of stay; multidimensional geriatric assessment; older patients; frailty	LENGTH-OF-STAY; TRANSITIONAL CARE; ASSOCIATIONS; PREDICTORS; DISCHARGE; MORTALITY; OUTCOMES	Purpose: Early readmission rate has been regarded as an indicator of in-hospital and post-discharge quality of care. Evaluating the contributing factors is crucial to optimize the healthcare and target the intervention. In this study we evaluated the potential for preventing 30-day hospital readmission in a cohort of older patients and identified possible risk factors for readmission. Patients an…	[Calsolaro, Valeria; Antognoli, Rachele; Pasqualetti, Giuseppe; Okoye, Chukwuma; Monzani, Fabio] Univ Hosp Pisa, Dept Clin & Expt Med, Geriatr Unit, Via Paradisa 2, I-56124 Pisa, Italy; [Aquilini, Ferruccio; Cristofano, Michele; Briani, Silvia] Univ Hosp Pisa, Hlth Management Dept, Pisa, Italy		Monzani, F (通讯作者)，Univ Hosp Pisa, Dept Clin & Expt Med, Geriatr Unit, Via Paradisa 2, I-56124 Pisa, Italy.	fabio.monzani@med.unipi.it	Monzani, Fabio/K-8780-2016	Monzani, Fabio/0000-0003-1676-098X; Okoye, Chukwuma/0000-0003-2969-7393				Atzema CL, 2018, CMAJ, V17, P190; Bianco A, 2012, PLOS ONE, V7, DOI 10.1371/journal.pone.0048263; Boutwell AE, 2011, HEALTH AFFAIR, V30, P1272, DOI 10.1377/hlthaff.2011.0111; Braes T, 2010, AGING CLIN EXP RES, V22, P345, DOI 10.1007/BF03324938; Cesar M, 2017, CLIN GERIATR MED, V33, P293, DOI 10.1016/j.cger.2017.02.002; Charlton K, 2012, EUR J CLIN NUTR, V66, P1224, DOI 10.1038/ejcn.2012.130; Cott…	26	5	5	0	0	DOVE MEDICAL PRESS LTD	ALBANY	PO BOX 300-008, ALBANY, AUCKLAND 0752, NEW ZEALAND		1178-1998		CLIN INTERV AGING	Clin. Interv. Aging		2019	14
J	Otsuka, H; Kondo, K; Ohara, Y; Yasuda, M; Kishimoto, N; Sunaga, M; Endo, K; Arakawa, S; Kinoshita, A; Shinada, K				Otsuka, Hiromi; Kondo, Keiko; Ohara, Yuki; Yasuda, Masayo; Kishimoto, Natsuki; Sunaga, Masayo; Endo, Keiko; Arakawa, Shinichi; Kinoshita, Atsuhiro; Shinada, Kayoko			An Inter- and Intraprofessional Education Program in Which Dental Hygiene Students Instruct Medical and Dental Students	JOURNAL OF DENTAL EDUCATION			English	Article						dental education; dental hygiene education; medical education; gerodontology; dental care for aged; long-term care; oral health care; interprofessional education; peer support	PERIODONTAL-DISEASE; ORAL CARE; NURSING-HOME; INTERPROFESSIONAL EDUCATION; ISCHEMIC-STROKE; HEALTH-CARE; RISK-FACTOR; TOOTH LOSS; PNEUMONIA; STAFF	The aim of this study was to develop, implement, and evaluate an inter- and intraprofessional education program with a peer support joint practice in which dental hygiene students teach medical and dental students about oral health care for older people requiring long-term care. In 2015 at Tokyo Medical and Dental University, 22 dental hygiene students in their third year at the School of Oral He…	[Otsuka, Hiromi; Shinada, Kayoko] Tokyo Med & Dent Univ, Grad Sch, Dept Prevent Oral Hlth Care Sci, Tokyo, Japan; [Kondo, Keiko; Arakawa, Shinichi] Tokyo Med & Dent Univ, Grad Sch, Dept Lifetime Oral Hlth Care Sci, Tokyo, Japan; [Ohara, Yuki; Kishimoto, Natsuki; Endo, Keiko] Tokyo Med & Dent Univ, Grad Sch, Dept Oral Hlth Care Educ, Tokyo, Japan; [Yasuda, Masayo] Tokyo Med & Dent Univ, Dent Hosp,…		Otsuka, H (通讯作者)，Tokyo Med & Dent Univ, Grad Sch, Dept Prevent Oral Hlth Care Sci, Bunkyo Ku, 1-5-45 Yushima, Tokyo 1138549, Japan.	hiromi.pvoh@tmd.ac.jp						Ajjawi R, 2009, MED EDUC, V43, P238, DOI 10.1111/j.1365-2923.2008.03280.x; Alfano MC, 2012, J DENT EDUC, V76, P46; Astrom AN, 2006, EUR J ORAL SCI, V114, P115, DOI 10.1111/j.1600-0722.2006.00336.x; Barnes CM, 2014, J EVID-BASED DENT PR, V14, P103, DOI 10.1016/j.jebdp.2014.02.002; Beck J, 1996, J PERIODONTOL, V67, P1123, DOI 10.1902/jop.1996.67.10s.1123; Chan EY, 2012, APPL NURS RES, V25, P197, DO…	36	8	8	1	11	AMER DENTAL EDUCATION ASSOC-ADEA	WASHINGTON	655 K STREET NW, SUITE 800, WASHINGTON, DC 20001 USA	0022-0337	1930-7837		J DENT EDUC	J. Dent. Educ.	SEP	2016	80	9
J	Vikamaa, P; Makitie, AA; Railo, M; Tornwall, J; Alback, A; Lepantalo, M				Vikamaa, Pirkka; Makitie, Antti A.; Railo, Mikael; Tornwall, Jyrki; Alback, Anders; Lepantalo, Mauri			Midline mandibulotomy and interposition grafting for lesions involving the internal carotid artery below the skull base	JOURNAL OF VASCULAR SURGERY			English	Article							VERTICAL RAMUS OSTEOTOMY; RESECTION; EXPOSURE; ANEURYSMS; CANCER; TUMORS	Background: The distal part of the internal carotid artery (ICA) close to the skull base can be reached surgically with different approaches. Exposure using the standard lateral incision is eventually limited by bony structures which preclude the wide-angled operative field necessary for en bloc resection of tumors or primary vascular pathology that abuts the parapharyngeal space. In these unusua…	[Vikamaa, Pirkka; Railo, Mikael; Alback, Anders; Lepantalo, Mauri] Univ Helsinki, Cent Hosp, Dept Surg, Div Vasc Surg, FI-00029 Helsinki, Finland; [Makitie, Antti A.] Univ Helsinki, Cent Hosp, Div Otorhinolaryngol, FI-00029 Helsinki, Finland; [Tornwall, Jyrki] Univ Helsinki, Cent Hosp, Div Maxillofacial Surg, FI-00029 Helsinki, Finland		Vikamaa, P (通讯作者)，Univ Helsinki, Cent Hosp, Dept Surg, Div Vasc Surg, POB 340, FI-00029 Helsinki, Finland.	pirkka.vikatmaa@hus.fi						Alimi YS, 1996, J VASC SURG, V24, P249, DOI 10.1016/S0741-5214(96)70100-3; Amin MR, 1999, LARYNGOSCOPE, V109, P1402, DOI 10.1097/00005537-199909000-00007; Beretta F, 2006, NEUROSURGERY, V59, P25, DOI 10.1227/01.NEU.0000219877.43072.49; Chazono H, 2005, ACTA OTO-LARYNGOL, V125, P196, DOI 10.1080/00016480410017486-1; DOSSA C, 1990, J VASC SURG, V12, P319, DOI 10.1067/mva.1990.22486; DUBNER S, 1991,…	20	15	16	0	1	MOSBY-ELSEVIER	NEW YORK	360 PARK AVENUE SOUTH, NEW YORK, NY 10010-1710 USA	0741-5214			J VASC SURG	J. Vasc. Surg.	JAN	2009	49	1
J	Arulkumaran, N; Sixma, ML; Jentho, E; Ceravola, E; Bass, PS; Kellum, JA; Unwin, RJ; Tam, FWK; Singer, M				Arulkumaran, Nishkantha; Sixma, Marije L.; Jentho, Elisa; Ceravola, Elias; Bass, Paul S.; Kellum, John A.; Unwin, Robert J.; Tam, Fred W. K.; Singer, Mervyn			Sequential Analysis of a Panel of Biomarkers and Pathologic Findings in a Resuscitated Rat Model of Sepsis and Recovery	CRITICAL CARE MEDICINE			English	Article						acute kidney injury; animal model; biomarkers; sepsis	ACUTE KIDNEY INJURY; CRITICALLY-ILL PATIENTS; FLUID ACCUMULATION; TISSUE INHIBITOR; CREATININE; METALLOPROTEINASE-2; OSTEOPONTIN; PNEUMONIA; MORTALITY; PROTEIN-7	Objectives: To characterize the temporal pattern of a panel of blood and urinary biomarkers in an animal model of fecal peritonitis and recovery. Design: Prospective observational animal study. Setting: University research laboratory. Subjects: Male Wistar rats. Interventions: A fluid-resuscitated, long-term (3 d) rat model of sepsis (fecal peritonitis) and recovery was used to understand the tem…	[Arulkumaran, Nishkantha; Sixma, Marije L.; Jentho, Elisa; Ceravola, Elias; Singer, Mervyn] UCL, Div Med, Bloomsbury Inst Intens Care Med, London, England; [Arulkumaran, Nishkantha; Bass, Paul S.; Unwin, Robert J.] UCL, Div Med, Dept Nephrol, London, England; [Arulkumaran, Nishkantha; Tam, Fred W. K.] Imperial Coll, Hammersmith Hosp, Renal & Transplant Ctr, London, England; [Bass, Paul S.] Royal …		Singer, M (通讯作者)，UCL, Div Med, Bloomsbury Inst Intens Care Med, London, England.	m.singer@ucl.ac.uk	Singer, Mervyn/Q-6142-2019; Kellum, John/AAP-3072-2020	Singer, Mervyn/0000-0002-1042-6350; Kellum, John/0000-0003-1995-2653; Jentho, Elisa/0000-0002-4790-7860	Wellcome Trust/Charity Open Access Fund (COAF); Wellcome Trust Clinical Research Training Fellowship; U.K. Intensive Care Society New Investigator Award; Astute Medical; Wellcome Trust/COAF; AstraZeneca; Biotechnology and Biological Sciences Research Council; GlaxoSmithKline (GSK); GSK; Wellcome Trust; U.K. Intensive Care Society Young Investigator Award; MRC; European Union; Abbott; Deltex; DSTL…	Wellcome Trust/Charity Open Access Fund (COAF); Wellcome Trust Clinical Research Training Fellowship(Wellcome Trust); U.K. Intensive Care Society New Investigator Award; Astute Medical; Wellcome Trust/COAF; AstraZeneca(AstraZeneca); Biotechnology and Biological Sciences Research Council(UK Research & Innovation (UKRI)Biotechnology and Biological Sciences Research Council (BBSRC)); GlaxoSmithKline…	Dr. Arulkumaran received support for article research from Wellcome Trust/Charity Open Access Fund (COAF); he and his institution (University College London) received grant support from the Wellcome Trust Clinical Research Training Fellowship (grant in support of this project in part, including Dr. Arulkumaran's salary); and additional funding for the biomarker analysis was provided by an U.K. In…	Bagshaw SM, 2008, NEPHROL DIAL TRANSPL, V23, P1569, DOI 10.1093/ndt/gfn009; Chan YL, 2012, CRIT CARE MED, V40, P1261, DOI 10.1097/CCM.0b013e31823da98d; Doi K, 2009, J AM SOC NEPHROL, V20, P1217, DOI 10.1681/ASN.2008060617; Dyson A, 2011, INTENS CARE MED, V37, P1192, DOI 10.1007/s00134-011-2227-z; Hollenberg SM, 2001, AM J RESP CRIT CARE, V164, P891, DOI 10.1164/ajrccm.164.5.2010073; Honore PM, 20…	26	18	19	0	6	LIPPINCOTT WILLIAMS & WILKINS	PHILADELPHIA	TWO COMMERCE SQ, 2001 MARKET ST, PHILADELPHIA, PA 19103 USA	0090-3493	1530-0293		CRIT CARE MED	Crit. Care Med.	AUG	2017	45	8
J	Foley, DJ; Monjan, AA; Masaki, KH; Enright, PL; Quan, SF; White, LR				Foley, DJ; Monjan, AA; Masaki, KH; Enright, PL; Quan, SF; White, LR			Associations of symptoms of sleep apnea with cardiovascular disease, cognitive impairment, and mortality among older Japanese-American men	JOURNAL OF THE AMERICAN GERIATRICS SOCIETY			English	Article; Proceedings Paper	16th Congress of the International-Association-of-Gerontology	AUG 16-18, 1997	HONOLULU, HAWAII	Int Assoc Gerontol		sleep apnea; snoring; daytime sleepiness; mortality; cognitive impairment; cardiovascular disease	DAYTIME SLEEPINESS; RISK FACTOR; POPULATION; ADULTS; DISTURBANCES; PREVALENCE; HEALTH; INFARCTION; DEMENTIA; HAWAII	OBJECTIVES: To examine the association between symptoms of sleep apnea and prevalent cardiovascular disease, cognitive impairment, and subsequent 3-year mortality. DESIGN: A longitudinal study. SETTING: Participants lived in the community on Oahu, Hawaii PARTICIPANTS: A total of 2905 older Japanese-American men participating in the fourth examination of the Honolulu Heart Program cohort study fro…	NIA, Bethesda, MD 20892 USA; Univ Hawaii, John A Burns Sch Med, Honolulu, HI 96822 USA; Univ Arizona, Coll Med, Resp Sci Ctr, Tucson, AZ USA		Foley, DJ (通讯作者)，NIA, Rm 3C-309,Bethesda Gateway Bldg,7201 Wisconsin Av, Bethesda, MD 20892 USA.		Quan, Stuart/J-5026-2019	Quan, Stuart/0000-0002-9474-7679	DIVISION OF EPIDEMIOLOGY AND CLINICAL APPLICATIONS [N01HC002901] Funding Source: NIH RePORTER; NATIONAL INSTITUTE ON AGING [N01AG042149] Funding Source: NIH RePORTER; NHLBI NIH HHS [N01-HC-02901] Funding Source: Medline; NIA NIH HHS [N01-AG-4-2149] Funding Source: Medline	DIVISION OF EPIDEMIOLOGY AND CLINICAL APPLICATIONS(United States Department of Health & Human ServicesNational Institutes of Health (NIH) - USANIH National Eye Institute (NEI)); NATIONAL INSTITUTE ON AGING(United States Department of Health & Human ServicesNational Institutes of Health (NIH) - USANIH National Institute on Aging (NIA)); NHLBI NIH HHS(United States Department of Health & Human Serv…		American Psychiatric Association, 1987, DIAGN STAT MAN MENT; ANCOLIISRAEL S, 1994, SLEEP, V17, P77, DOI 10.1093/sleep/17.1.77; ANCOLIISRAEL S, 1991, SLEEP, V14, P486, DOI 10.1093/sleep/14.6.486; BLIWISE DL, 1987, J AM GERIATR SOC, V35, P132; BLIWISE DL, 1991, CHEST, V99, P600, DOI 10.1378/chest.99.3.600; Bliwise DL, 1996, J AM GERIATR SOC, V44, P1407; BRESNITZ EA, 1994, EPIDEMIOL REV, V16, P210, …	36	69	74	0	14	LIPPINCOTT WILLIAMS & WILKINS	PHILADELPHIA	530 WALNUT ST, PHILADELPHIA, PA 19106-3621 USA	0002-8614			J AM GERIATR SOC	J. Am. Geriatr. Soc.	MAY	1999	47	5
J	Pancholy, S; Patel, G; Pancholy, M; Nanavaty, S; Coppola, J; Kwan, T; Patel, T				Pancholy, Samir; Patel, Gaurav; Pancholy, Maitri; Nanavaty, Sukrut; Coppola, John; Kwan, Tak; Patel, Tejas			Association Between Health Insurance Status and In-Hospital Outcomes After ST-Segment Elevation Myocardial Infarction	AMERICAN JOURNAL OF CARDIOLOGY			English	Article							SMOKERS PARADOX; ADULTS; CARE; DISEASE; ACCESS	Lack of health insurance is associated with adverse clinical outcomes; however, association between health insurance status and outcomes in patients presenting with ST elevation myocardial infarction (STEMI) is unclear. Using the Nationwide Inpatient Sample data from 2003 to 2014, hospitalizations with STEMI in patients 18 years of age and older were extracted. Based on health insurance status, p…	[Pancholy, Samir; Patel, Gaurav; Nanavaty, Sukrut] Wright Ctr Grad Med Educ, Div Cardiol, Scranton, PA 18503 USA; [Pancholy, Maitri] Jefferson Med Coll, Div Cardiol, Philadelphia, PA USA; [Coppola, John] NYU, Med Ctr, Div Cardiol, New York, NY 10016 USA; [Kwan, Tak] Beth Israel Deaconess Med Ctr, Div Cardiol, New York, NY 10003 USA; [Patel, Tejas] Apex Heart Inst, Div Cardiol, Ahmadabad, Gujarat,…		Pancholy, S (通讯作者)，Wright Ctr Grad Med Educ, Div Cardiol, Scranton, PA 18503 USA.	pancholy8@gmail.com	Patel, Tejas/AAT-6528-2020	Patel, Tejas/0000-0001-9433-6493				Agarwal S, 2014, J AM HEART ASSOC, V3, DOI 10.1161/JAHA.114.001057; Agency for Healthcare Research and Quality (AHRQ), 2011, HEALTHC COST UT PROJ; Asplin BR, 2005, JAMA-J AM MED ASSOC, V294, P1248, DOI 10.1001/jama.294.10.1248; Ayanian JZ, 2000, JAMA-J AM MED ASSOC, V284, P2061, DOI 10.1001/jama.284.16.2061; BARBASH GI, 1995, J AM COLL CARDIOL, V26, P1222, DOI 10.1016/0735-1097(95)00299-5; DeVoe …	13	19	20	0	1	EXCERPTA MEDICA INC-ELSEVIER SCIENCE INC	BRIDGEWATER	685 ROUTE 202-206 STE 3, BRIDGEWATER, NJ 08807 USA	0002-9149	1879-1913		AM J CARDIOL	Am. J. Cardiol.	OCT 1	2017	120	7
J	Vainas, T; Stassen, FRM; Schurink, GWH; Tordoir, JHM; Welten, RJTJ; van den Akker, LHJM; Kurvers, HAJM; Bruggeman, CA; Kitslaar, PJEHM				Vainas, T; Stassen, FRM; Schurink, GWH; Tordoir, JHM; Welten, RJTJ; van den Akker, LHJM; Kurvers, HAJM; Bruggeman, CA; Kitslaar, PJEHM			Secondary prevention of atherosclerosis through Chlamydia pneumoniae eradication (SPACE trial): A randomised clinical trial in patients with peripheral arterial disease	EUROPEAN JOURNAL OF VASCULAR AND ENDOVASCULAR SURGERY			English	Article						atherosclerosis; peripheral vascular disease; Chlamydia pneumonia; azithromycin; randomized clinical trial	ACUTE MYOCARDIAL-INFARCTION; CORONARY-HEART-DISEASE; EARLY CAROTID ATHEROSCLEROSIS; PLACEBO-CONTROLLED TRIAL; DOUBLE-BLIND; CARDIOVASCULAR-DISEASE; ANTIBIOTIC-TREATMENT; ENDOTHELIAL FUNCTION; HELICOBACTER-PYLORI; INFECTIOUS-DISEASES	Background. Sero-epidemiological and experimental studies suggest that Chlamydia pneumoniae infections play ail important role in the development of atherosclerosis. Clinical trials have shown contradictory results regarding the efficacy of antibiotics to prevent atherosclerosis-related complications hi patients with coronary artery disease. Our aim was to study the effect of a short course of az…	Maastricht Univ Hosp, Dept Surg, NL-6202 AZ Maastricht, Netherlands; Univ Limburg, Cardiovasc Res Inst Maastricht, Maastricht, Netherlands; Maastricht Univ Hosp, Dept Med Microbiol, Maastricht, Netherlands; Atrium Med Ctr, Dept Surg, Heerlen, Netherlands; Maasland Hosp, Dept Surg, Sittard, Netherlands		Vainas, T (通讯作者)，Maastricht Univ Hosp, Dept Surg, POB 5800, NL-6202 AZ Maastricht, Netherlands.	t.vainas@ah.unimaas.nl	Tordoir, Jan/AAE-4083-2020					Aceti A, 1996, BRIT MED J, V313, P428; ADAM E, 1987, LANCET, V2, P291; [Anonymous], 1997, Cardiovasc Res, V35, P2; Axisa B, 2002, STROKE, V33, P2858, DOI 10.1161/01.STR.0000038098.04291.F6; Bloemenkamp DGM, 2002, ATHEROSCLEROSIS, V163, P149, DOI 10.1016/S0021-9150(01)00761-4; Cercek B, 2003, LANCET, V361, P809, DOI 10.1016/S0140-6736(03)12706-7; Diehm C, 2004, ATHEROSCLEROSIS, V172, P95, DOI 10.1…	51	24	24	0	1	W B SAUNDERS CO LTD	LONDON	32 JAMESTOWN RD, LONDON NW1 7BY, ENGLAND	1078-5884	1532-2165		EUR J VASC ENDOVASC	Eur. J. Vasc. Endovasc. Surg.	APR	2005	29	4
J	Kougias, P; Sharath, S; Barshes, NR; Chen, ML; Mills, JL				Kougias, Panos; Sharath, Sherene; Barshes, Neal R.; Chen, Millie; Mills, Joseph L., Sr.			Effect of postoperative anemia and baseline cardiac risk on serious adverse outcomes after major vascular interventions	JOURNAL OF VASCULAR SURGERY			English	Article; Proceedings Paper	Vascular Annual Meeting of the Society-for-Vascular-Surgery	JUN 08-11, 2016	National Harbor, MD	Soc Vasc Surg			INTRAOPERATIVE BLOOD-TRANSFUSION; NONCARDIAC SURGERY; RESTRICTIVE TRANSFUSION; CELL TRANSFUSIONS; MORTALITY; TRIAL; REQUIREMENTS; ASSOCIATION; DEFINITION; CARE	Objective: Published data suggest that permissive anemia strategies that allow nadir hemoglobin (nHb) values of 7 g/dL or lower are safe in a variety of clinical settings. The appropriateness of these strategies in patients at high risk for adverse postoperative cardiac events remains unclear. We sought to determine the combined effect of postoperative nHb and cardiac risk status on major complic…	[Kougias, Panos; Sharath, Sherene; Barshes, Neal R.; Chen, Millie; Mills, Joseph L., Sr.] Michael E DeBakey VA Med Ctr, Houston, TX USA; [Kougias, Panos; Sharath, Sherene; Barshes, Neal R.; Chen, Millie; Mills, Joseph L., Sr.] Baylor Coll Med, Div Vasc Surg & Endovasc Therapy, Houston, TX 77030 USA		Kougias, P (通讯作者)，Houston VAMC, Michael E DeBakey Dept Surg, 2002 Holcombe Blvd,OCL 112, Houston, TX 77030 USA.	pkougias@bcm.edu	Mills, Joseph L./L-2023-2019	Mills, Joseph/0000-0002-4955-4384				Abdelsattar ZM, 2015, ANN SURG, V262, P1, DOI 10.1097/SLA.0000000000001264; Bellomo R, 2004, CRIT CARE, V8, pR204, DOI 10.1186/cc2872; Bennett-Guerrero E, 2010, JAMA-J AM MED ASSOC, V304, P1568, DOI 10.1001/jama.2010.1406; Bernard AC, 2009, J AM COLL SURGEONS, V208, P931, DOI 10.1016/j.jamcollsurg.2008.11.019; Bush RL, 1997, AM J SURG, V174, P143, DOI 10.1016/S0002-9610(97)00073-1; Carson JL, 201…	25	14	14	0	4	MOSBY-ELSEVIER	NEW YORK	360 PARK AVENUE SOUTH, NEW YORK, NY 10010-1710 USA	0741-5214			J VASC SURG	J. Vasc. Surg.	DEC	2017	66	6
J	Spielmanns, M; Pekacka-Egli, AM; Cecon, M; Witassek, F; Schoendorf, S; Lutz, D; Hermann, M				Spielmanns, Marc; Pekacka-Egli, Anna-Maria; Cecon, Mikis; Witassek, Fabienne; Schoendorf, Sabine; Lutz, Dietmar; Hermann, Matthias			COVID-19 Outbreak During Inpatient Rehabilitation Impact on Settings and Clinical Course of Neuromusculoskeletal Rehabilitation Patients	AMERICAN JOURNAL OF PHYSICAL MEDICINE & REHABILITATION			English	Article						Nosocomial Infection; COVID-19; Rehabilitation; Outcome; Therapy Reduction; FIM	STROKE REHABILITATION; NOSOCOMIAL INFECTION; HEALTH-CARE; STAY; GUIDELINES; PREDICTORS; PNEUMONIA; LENGTH; SCORE	Objective The COVID-19 pandemic affects a large number of patients. The impact on feasibility and outcome of rehabilitation during COVID-19 actually remains unclear. Nosocomial infection of healthcare workers or hospitalized patients is common, and prevention of nosocomial infections during rehabilitation is challenging. Therefore, we analyzed a cohort of nosocomial infected COVID-19 patients in …	[Spielmanns, Marc; Pekacka-Egli, Anna-Maria; Cecon, Mikis; Schoendorf, Sabine] Zurcher RehaZentren Klin Wald, Pulm Med & Sleep Med Ctr, Wald, Switzerland; [Spielmanns, Marc] Univ Witten Herdecke, Fac Hlth, Dept Pulm Med, Witten, Germany; [Pekacka-Egli, Anna-Maria; Lutz, Dietmar] Zurcher RehaZentren Klin Wald, Neurol Rehabil, Wald, Switzerland; [Witassek, Fabienne] Univ Zurich, AMIS Plus Data Ctr,…		Spielmanns, M (通讯作者)，Zurcher RehaZentren Klin Wald, CH-8636 Wald, Switzerland.	spielmanns@me.com; anna.maria.monsterrat@gmail.com; mikis.cecon@zhreha.ch; fabienne.witassek@uzh.ch; sabine.schoendorf@zhreha.ch; dietmar.lutz@zhreha.ch; matthias.hermann@usz.ch	Pekacka-Egli, Anna Maria/ABE-1254-2021	Hermann, Matthias/0000-0002-0694-7719				Arvand M, 2018, J HOSP INFECT, V98, P14, DOI 10.1016/j.jhin.2017.07.004; Chang MC, 2020, AM J PHYS MED REHAB, V99, P475, DOI 10.1097/PHM.0000000000001428; Colorado B, 2014, PM&R, V6, P988, DOI 10.1016/j.pmrj.2014.05.017; Glockl R, 2020, PNEUMOLOGIE, V74, P496, DOI 10.1055/a-1193-9315; Greig JD, 2012, EPIDEMIOL INFECT, V140, P1151, DOI 10.1017/S0950268811002731; Hermann M, 2020, AM J PHYS MED REHA…	24	2	2	0	2	LIPPINCOTT WILLIAMS & WILKINS	PHILADELPHIA	TWO COMMERCE SQ, 2001 MARKET ST, PHILADELPHIA, PA 19103 USA	0894-9115	1537-7385		AM J PHYS MED REHAB	Am. J. Phys. Med. Rehabil.	MAR	2021	100	3
J	ElBardissi, AW; Shekar, P; Couper, GS; Cohn, LH				ElBardissi, Andrew W.; Shekar, Prem; Couper, Gregory S.; Cohn, Lawrence H.			Minimally invasive aortic valve replacement in octogenarian, high-risk, transcatheter aortic valve implantation candidates	JOURNAL OF THORACIC AND CARDIOVASCULAR SURGERY			English	Article							ELDERLY-PATIENTS; DECISION-MAKING; EUROPEAN SYSTEM; CARDIAC-SURGERY; OPERATIVE RISK; LATE OUTCOMES; STENOSIS; EUROSCORE; MORTALITY; SURVIVAL	Objective: Risk-stratifying algorithms are currently used to determine which patients may be at prohibitive risk for surgical aortic valve replacement, and thus candidates for transcatheter aortic valve implantation. Minimally invasive surgical approaches have been successful in reducing morbidity and improving survival after aortic valve replacement, especially in octogenarians. We documented ou…	[ElBardissi, Andrew W.; Shekar, Prem; Couper, Gregory S.; Cohn, Lawrence H.] Harvard Univ, Div Cardiac Surg, Sch Med, Brigham & Womens Hosp, Boston, MA 02115 USA		Cohn, LH (通讯作者)，Harvard Univ, Div Cardiac Surg, Sch Med, Brigham & Womens Hosp, 75 Francis St, Boston, MA 02115 USA.	lcohn@partners.org						Bouma BJ, 2004, J HEART VALVE DIS, V13, P374; Brown ML, 2008, J THORAC CARDIOV SUR, V136, P566, DOI 10.1016/j.jtcvs.2007.10.091; Cohn LH, 1997, ANN SURG, V226, P421, DOI 10.1097/00000658-199710000-00003; Collett D, 2015, MODELLING SURVIVAL D; Cosgrove DM, 1996, ANN THORAC SURG, V62, P596, DOI 10.1016/0003-4975(96)00418-3; Cribier A, 2002, CIRCULATION, V106, P3006, DOI 10.1161/01.CIR.0000047200.36…	35	66	68	1	3	MOSBY-ELSEVIER	NEW YORK	360 PARK AVENUE SOUTH, NEW YORK, NY 10010-1710 USA	0022-5223	1097-685X		J THORAC CARDIOV SUR	J. Thorac. Cardiovasc. Surg.	FEB	2011	141	2
J	Bardia, A; Khabbaz, K; Mueller, A; Mathur, P; Novack, V; Talmor, D; Subramaniam, B				Bardia, Amit; Khabbaz, Kamal; Mueller, Ariel; Mathur, Priyam; Novack, Victor; Talmor, Daniel; Subramaniam, Balachundhar			The Association Between Preoperative Hemoglobin Ale and Postoperative Glycemic Variability on 30-Day Major Adverse Outcomes Following Isolated Cardiac Valvular Surgery	ANESTHESIA AND ANALGESIA			English	Article							CRITICALLY-ILL PATIENTS; CARDIOPULMONARY BYPASS; GLUCOSE CONTROL; DIABETES-MELLITUS; OXIDATIVE STRESS; MORTALITY; INSULIN; EVENTS; ATHEROSCLEROSIS; HYPERGLYCEMIA	BACKGROUND: Preoperative hemoglobin A1c (HbA1c) and postoperative glycemic variability predict major adverse events (MAEs) after coronary artery bypass grafting in a protocolized glycemic control setting. However, the influence of preoperative HbA1c and postoperative glycemic variability in isolated cardiac valvular surgery is unknown. In this study, we sought to establish (a) whether preoperativ…	[Bardia, Amit] Yale Sch Med, Dept Anesthesiol, New Haven, CT USA; [Khabbaz, Kamal; Mueller, Ariel; Mathur, Priyam; Talmor, Daniel] Beth Israel Deaconess Med Ctr, Boston, MA 02215 USA; [Novack, Victor] Soroka Univ, Med Ctr, Clin Res Ctr, Beer Sheva, Israel; [Novack, Victor] Ben Gurion Univ Negev, Fac Hlth Sci, Beer Sheva, Israel; [Subramaniam, Balachundhar] Harvard Med Sch, Beth Israel Deaconess M…		Subramaniam, B (通讯作者)，Harvard Med Sch, Beth Israel Deaconess Med Ctr, Boston 1 Deaconess Rd, Boston, MA 02215 USA.	bsubrama@bidmc.harvard.edu						[Anonymous], 2015, CURR PROB SURG, V52, P531, DOI 10.1067/j.cpsurg.2014.10.001; Brunkhorst FM, 2008, NEW ENGL J MED, V358, P125, DOI 10.1056/NEJMoa070716; Cao JJ, 2005, AM J CARDIOL, V96, P183, DOI 10.1016/j.amjcard.2005.03.040; Ceriello A, 2008, DIABETES, V57, P1349, DOI 10.2337/db08-0063; COLWELL JA, 1981, DIABETES CARE, V4, P121, DOI 10.2337/diacare.4.1.121; Doenst T, 2005, J THORAC CARDIOV SU…	27	19	21	1	3	LIPPINCOTT WILLIAMS & WILKINS	PHILADELPHIA	TWO COMMERCE SQ, 2001 MARKET ST, PHILADELPHIA, PA 19103 USA	0003-2999			ANESTH ANALG	Anesth. Analg.	JAN	2017	124	1
J	Subramaniam, B; Lerner, A; Novack, V; Khabbaz, K; Paryente-Wiesmann, M; Hess, P; Talmor, D				Subramaniam, Balachundhar; Lerner, Adam; Novack, Victor; Khabbaz, Kamal; Paryente-Wiesmann, Maya; Hess, Philip; Talmor, Daniel			Increased Glycemic Variability in Patients with Elevated Preoperative HbA1C Predicts Adverse Outcomes Following Coronary Artery Bypass Grafting Surgery	ANESTHESIA AND ANALGESIA			English	Article							INTENSIVE INSULIN THERAPY; HEMOGLOBIN A1C LEVEL; CARDIAC-SURGERY; GLUCOSE CONTROL; PERIOPERATIVE OUTCOMES; RISK STRATIFICATION; OXIDATIVE STRESS; MORTALITY; MODELS; HYPERGLYCEMIA	BACKGROUND: In the setting of protocolized glycemic control, the relationship between postoperative glycemic variability on major adverse events (MAEs) after cardiac surgery is unknown for patients with increased preoperative hemoglobin A1C (HbA1C >6.5%). In this study, we sought to establish (a) whether postoperative glycemic variability is associated with MAEs after CABG surgery and (b) whether…	[Subramaniam, Balachundhar; Lerner, Adam; Hess, Philip; Talmor, Daniel] Beth Israel Deaconess Med Ctr, Dept Anesthesiol Crit Care & Pain Med, Boston, MA 02215 USA; [Novack, Victor; Paryente-Wiesmann, Maya] Soroka Univ Hosp, Clin Res Ctr, Beer Sheva, Israel; [Novack, Victor; Paryente-Wiesmann, Maya] Ben Gurion Univ Negev, Fac Hlth Sci, Beer Sheva, Israel; [Novack, Victor] Beth Israel Deaconess Med…		Subramaniam, B (通讯作者)，Beth Israel Deaconess Med Ctr, Dept Anesthesiol, CC 470 A,One Deaconess Rd, Boston, MA 02215 USA.	bsubrama@bidmc.harvard.edu	Hess, Philip/A-8577-2013	Hess, Philip/0000-0002-1206-0102				Amer Coll Endocrinologists Board T, 2010, ENDOCR PRACT, V16, P155; Amer Diabet Assoc, 2009, DIABETES CARE, V32, pS62, DOI [10.2337/dc09-S062, 10.2337/dc12-S064, 10.2337/dc11-S011]; Asimakopoulos G, 2003, EUR J CARDIO-THORAC, V23, P935, DOI 10.1016/S1010-7940(03)00165-9; Brunkhorst FM, 2008, NEW ENGL J MED, V358, P125, DOI 10.1056/NEJMoa070716; Carr JM, 2005, ANN THORAC SURG, V80, P902, DOI 10.101…	31	67	74	1	8	LIPPINCOTT WILLIAMS & WILKINS	PHILADELPHIA	TWO COMMERCE SQ, 2001 MARKET ST, PHILADELPHIA, PA 19103 USA	0003-2999			ANESTH ANALG	Anesth. Analg.	FEB	2014	118	2
J	Samary, CS; Ramos, AB; Maia, LA; Rocha, NN; Santos, CL; Magalhaes, RF; Clevelario, AL; Pimentel-Coelho, PM; Mendez-Otero, R; Cruz, FF; Capelozzi, VL; Ferreira, TPT; Koch, T; de Abreu, MG; dos Santos, CC; Pelosi, P; Silva, PL; Rocco, PRM				Samary, Cynthia S.; Ramos, Alane B.; Maia, Ligia A.; Rocha, Nazareth N.; Santos, Cintia L.; Magalhaes, Raquel F.; Clevelario, Amanda L.; Pimentel-Coelho, Pedro M.; Mendez-Otero, Rosalia; Cruz, Fernanda F.; Capelozzi, Vera L.; Ferreira, Tatiana P. T.; Koch, Thea; de Abreu, Marcelo Gama; dos Santos, Claudia C.; Pelosi, Paolo; Silva, Pedro L.; Rocco, Patricia R. M.			Focal ischemic stroke leads to lung injury and reduces alveolar macrophage phagocytic capability in rats	CRITICAL CARE			English	Article						Focal ischemic stroke; Lung injury; Brain-lung interaction; Inflammation; Macrophages	TRAUMATIC BRAIN-INJURY; RESPIRATORY MECHANICS; INNATE IMMUNITY; TIDAL-VOLUME; INFLAMMATION; PULMONARY; COMPLICATIONS; POSTSTROKE; INFECTION; PNEUMONIA	Background: Ischemic stroke causes brain inflammation, which we postulate may result in lung damage. Several studies have focused on stroke-induced immunosuppression and lung infection; however, the possibility that strokes may trigger lung inflammation has been overlooked. We hypothesized that even focal ischemic stroke might induce acute systemic and pulmonary inflammation, thus altering respir…	[Samary, Cynthia S.; Maia, Ligia A.; Rocha, Nazareth N.; Santos, Cintia L.; Magalhaes, Raquel F.; Clevelario, Amanda L.; Cruz, Fernanda F.; Silva, Pedro L.; Rocco, Patricia R. M.] Univ Fed Rio de Janeiro, Ctr Ciencias Saude, Carlos Chagas Filho Biophys Inst, Lab Pulm Invest, Ave Carlos Chagas Filho S-N,Bloco G-014, BR-21941902 Rio De Janeiro, RJ, Brazil; [Ramos, Alane B.; Pimentel-Coelho, Pedro M…		Rocco, PRM (通讯作者)，Univ Fed Rio de Janeiro, Ctr Ciencias Saude, Carlos Chagas Filho Biophys Inst, Lab Pulm Invest, Ave Carlos Chagas Filho S-N,Bloco G-014, BR-21941902 Rio De Janeiro, RJ, Brazil.	prmrocco@gmail.com	Rocco, Patricia/I-7460-2012; Pimentel-Coelho, Pedro M/K-1994-2015; Mendez-Otero, Rosalia/AAL-7551-2020; Pimentel-Coelho, Pedro Moreno/AAM-9106-2020; Silva, Pedro Leme/AAD-8236-2019; , Capelozzi/N-1737-2019	Rocco, Patricia/0000-0003-1412-7136; Pimentel-Coelho, Pedro M/0000-0002-2414-3386; Mendez-Otero, Rosalia/0000-0002-1798-9930; Pimentel-Coelho, Pedro Moreno/0000-0002-2414-3386; Silva, Pedro Leme/0000-0001-5838-4949; , Capelozzi/0000-0001-9732-5853; Pelosi, Paolo/0000-0001-5055-3023	Brazilian Council for Scientific and Technological Development (CNPq); Rio de Janeiro State Research Foundation (FAPERJ); Coordination for the Improvement of Higher Education Personnel (CAPES); Department of Science and Technology-Brazilian Ministry of Health (DECIT/MS); National Institute of Science and Technology for Regenerative Medicine/CNPq; NATIONAL EYE INSTITUTE [R01EY026103] Funding Sourc…	Brazilian Council for Scientific and Technological Development (CNPq)(Conselho Nacional de Desenvolvimento Cientifico e Tecnologico (CNPQ)); Rio de Janeiro State Research Foundation (FAPERJ)(Fundacao Carlos Chagas Filho de Amparo a Pesquisa do Estado do Rio De Janeiro (FAPERJ)); Coordination for the Improvement of Higher Education Personnel (CAPES)(Coordenacao de Aperfeicoamento de Pessoal de Niv…	This study was supported by the Brazilian Council for Scientific and Technological Development (CNPq), the Rio de Janeiro State Research Foundation (FAPERJ), Coordination for the Improvement of Higher Education Personnel (CAPES), the Department of Science and Technology-Brazilian Ministry of Health (DECIT/MS), and the National Institute of Science and Technology for Regenerative Medicine/CNPq.	Ansell TK, 2016, RESPIROLOGY, V21, P1041, DOI 10.1111/resp.12800; Bai W, 2018, FRONT NEUROL, V8, DOI 10.3389/fneur.2017.00755; Bar-Joseph G, 2009, J NEUROSURG-PEDIATR, V4, P40, DOI 10.3171/2009.1.PEDS08319; Ben Assayag E, 2010, MOL MED, V16, P278, DOI 10.2119/molmed.2010.00015; Chamorro A, 2007, STROKE, V38, P1097, DOI 10.1161/01.STR.0000258346.68966.9d; Chang LC, 2013, CNS NEUROSCI THER, V19, P3…	60	24	25	1	12	BMC	LONDON	CAMPUS, 4 CRINAN ST, LONDON N1 9XW, ENGLAND	1466-609X	1364-8535		CRIT CARE	Crit. Care	OCT 5	2018	22
J	Zhao, QY; Wang, H; Luo, JC; Luo, MH; Liu, LP; Yu, SJ; Liu, K; Zhang, YJ; Sun, P; Tu, GW; Luo, Z				Zhao, Qin-Yu; Wang, Huan; Luo, Jing-Chao; Luo, Ming-Hao; Liu, Le-Ping; Yu, Shen-Ji; Liu, Kai; Zhang, Yi-Jie; Sun, Peng; Tu, Guo-Wei; Luo, Zhe			Development and Validation of a Machine-Learning Model for Prediction of Extubation Failure in Intensive Care Units	FRONTIERS IN MEDICINE			English	Article						extubation failure; recursive feature elimination; hyperparameter optimization; categorical boosting; prospective validation	MECHANICAL VENTILATION; RISK-FACTORS; OUTCOMES; LIBERATION	Background: Extubation failure (EF) can lead to an increased chance of ventilator-associated pneumonia, longer hospital stays, and a higher mortality rate. This study aimed to develop and validate an accurate machine-learning model to predict EF in intensive care units (ICUs). Methods: Patients who underwent extubation in the Medical Information Mart for Intensive Care (MIMIC)-IV database were in…	[Zhao, Qin-Yu] Australian Natl Univ, Coll Engn & Comp Sci, Canberra, ACT, Australia; [Wang, Huan; Luo, Jing-Chao; Yu, Shen-Ji; Liu, Kai; Zhang, Yi-Jie; Tu, Guo-Wei; Luo, Zhe] Fudan Univ, Zhongshan Hosp, Dept Crit Care Med, Shanghai, Peoples R China; [Luo, Ming-Hao] Fudan Univ, Shanghai Med Coll, Shanghai, Peoples R China; [Liu, Le-Ping] Cent South Univ, Dept Blood Transfus, Third Xiangya Hosp, Ch…		Tu, GW; Luo, Z (通讯作者)，Fudan Univ, Zhongshan Hosp, Dept Crit Care Med, Shanghai, Peoples R China.; Luo, Z (通讯作者)，Fudan Univ, Xiamen Branch, Zhongshan Hosp, Dept Crit Care Med, Xiamen, Peoples R China.	tu.guowei@zs-hospital.sh.cn; luo.zhe@zs-hospital.sh.cn			Research Funds of Shanghai Municipal Health Commission [2019ZB0105]; Natural Science Foundation of Shanghai [20ZR1411100]; Program of Shanghai Academic/Technology Research Leader [20XD1421000]; National Natural Science Foundation of China [82070085, 82072131]; Clinical Research Funds of Zhongshan Hospital [2020ZSLC38, 2020ZSLC27]; Smart Medical Care of Zhongshan Hospital [2020ZHZS01]	Research Funds of Shanghai Municipal Health Commission; Natural Science Foundation of Shanghai(Natural Science Foundation of Shanghai); Program of Shanghai Academic/Technology Research Leader; National Natural Science Foundation of China(National Natural Science Foundation of China (NSFC)); Clinical Research Funds of Zhongshan Hospital; Smart Medical Care of Zhongshan Hospital	This article was supported by grants from the Research Funds of Shanghai Municipal Health Commission (No. 2019ZB0105), Natural Science Foundation of Shanghai (No. 20ZR1411100), Program of Shanghai Academic/Technology Research Leader (No. 20XD1421000), National Natural Science Foundation of China (No. 82070085 and No. 82072131), Clinical Research Funds of Zhongshan Hospital (No. 2020ZSLC38 and No.…	Bergstra J., 2011, P INT C NEUR INF PRO, V24; Boles JM, 2007, EUR RESPIR J, V29, P1033, DOI 10.1183/09031936.00010206; BROCHARD L, 1994, AM J RESP CRIT CARE, V150, P896, DOI 10.1164/ajrccm.150.4.7921460; Castro AAM, 2012, ARCH BRONCONEUMOL, V48, P274, DOI 10.1016/j.arbres.2012.04.010; CHARLSON ME, 1987, J CHRON DIS, V40, P373, DOI 10.1016/0021-9681(87)90171-8; Chen H, 2020, CRIT CARE, V24, DOI 10…	49	3	3	11	24	FRONTIERS MEDIA SA	LAUSANNE	AVENUE DU TRIBUNAL FEDERAL 34, LAUSANNE, CH-1015, SWITZERLAND		2296-858X		FRONT MED-LAUSANNE	Front. Med.	MAY 17	2021	8
J	Nierlich, P; Hold, A; Ristl, R				Nierlich, Patrick; Hold, Alina; Ristl, Robin			Outcome after surgical treatment of chronic thromboembolic pulmonary hypertension: dealing with different patient subsets. A single-centre experience	EUROPEAN JOURNAL OF CARDIO-THORACIC SURGERY			English	Article						Chronic thromboembolic pulmonary hypertension; Pulmonary endarterectomy; Pulmonary hypertension	INTERNATIONAL PROSPECTIVE REGISTRY; ENDARTERECTOMY; THROMBOENDARTERECTOMY; MANAGEMENT; PREDICTORS; PERFUSION; EMBOLISM	OBJECTIVES: Pulmonary endarterectomy (PEA) is the only curative treatment for patients suffering from chronic thromboembolic pulmonary hypertension (CTEPH). In patients with a pulmonary vascular resistance (PVR) higher than 1000 dynes s cm(-5), this procedure is linked with an increased perioperative risk. We compare the outcomes of patients with moderate to severe versus extremely elevated PVR. …	[Nierlich, Patrick] Med Univ Vienna, Vienna Gen Hosp, Div Thorac Surg, Dept Surg, Waehringer Guertel 18, A-1090 Vienna, Austria; [Hold, Alina] Med Univ Vienna, Vienna Gen Hosp, Dept Plast & Reconstruct Surg, Vienna, Austria; [Ristl, Robin] Med Univ Vienna, Dept Med Stat, Vienna, Austria		Nierlich, P (通讯作者)，Med Univ Vienna, Vienna Gen Hosp, Div Thorac Surg, Dept Surg, Waehringer Guertel 18, A-1090 Vienna, Austria.	patrick.nierlich@meduniwien.ac.at		Ristl, Robin/0000-0002-4163-9236				Bonderman D, 2007, CIRCULATION, V115, P2153, DOI 10.1161/CIRCULATIONAHA.106.661041; Cabrol S, 2007, J HEART LUNG TRANSPL, V26, P357, DOI 10.1016/j.healun.2006.12.014; Condliffe R, 2009, EUR RESPIR J, V33, P332, DOI 10.1183/09031936.00092008; Daily P O, 1989, J Card Surg, V4, P10, DOI 10.1111/j.1540-8191.1989.tb00253.x; DAILY PO, 1980, J THORAC CARDIOV SUR, V79, P523; DALEN JE, 1975, PROG CARDIOVA…	24	12	13	0	0	OXFORD UNIV PRESS INC	CARY	JOURNALS DEPT, 2001 EVANS RD, CARY, NC 27513 USA	1010-7940	1873-734X		EUR J CARDIO-THORAC	Eur. J. Cardio-Thorac. Surg.	NOV	2016	50	5
J	Magruder, JT; Efron, JE; Wick, EC; Gearhart, SL				Magruder, J. Trent; Efron, Jonathan E.; Wick, Elizabeth C.; Gearhart, Susan L.			Laparoscopic Rectopexy for Rectal Prolapse to Reduce Surgical-Site Infections and Length of Stay	WORLD JOURNAL OF SURGERY			English	Article							ABDOMINAL RESECTION RECTOPEXY; DEBILITATED PATIENTS; DELORMES PROCEDURE; OPEN SURGERY; MULTICENTER; MANAGEMENT; REPAIR	Rectal prolapse is commonly seen in patients with significant co-morbidities. Multiple approaches have been described, including the use of laparoscopy. The purpose of this study was to determine if laparoscopic approaches for repair of rectal prolapse are associated with less short-term morbidity than open approaches. The American College of Surgeons National Surgical Quality Improvement Program…	[Magruder, J. Trent; Efron, Jonathan E.; Wick, Elizabeth C.; Gearhart, Susan L.] Johns Hopkins Univ Hosp, Colon & Rectal Div, Dept Surg, Baltimore, MD 21287 USA		Magruder, JT (通讯作者)，Johns Hopkins Univ Hosp, Colon & Rectal Div, Dept Surg, 600 N Wolfe St, Baltimore, MD 21287 USA.	jmagrud3@jhmi.edu						BAKER R, 1995, DIS COLON RECTUM, V38, P199, DOI 10.1007/BF02052451; Byrne CM, 2008, DIS COLON RECTUM, V51, P1597, DOI 10.1007/s10350-008-9365-6; Carpelan-Holmstrom M, 2006, SURG ENDOSC, V20, P1353, DOI 10.1007/s00464-005-0217-3; DEEN KI, 1994, BRIT J SURG, V81, P302, DOI 10.1002/bjs.1800810253; Demirbas S, 2005, SURG TODAY, V35, P446, DOI 10.1007/s00595-004-2946-7; Hoel A, 2009, INT J COLORECTAL …	20	13	17	0	4	SPRINGER	NEW YORK	233 SPRING ST, NEW YORK, NY 10013 USA	0364-2313	1432-2323		WORLD J SURG	World J.Surg.	MAY	2013	37	5
J	Rehberg, S; Yamamoto, Y; Sousse, L; Bartha, E; Jonkam, C; Hasselbach, AK; Traber, LD; Cox, RA; Westphal, M; Enkhbaatar, P; Traber, DL				Rehberg, Sebastian; Yamamoto, Yusuke; Sousse, Linda; Bartha, Eva; Jonkam, Collette; Hasselbach, Anthony K.; Traber, Lillian D.; Cox, Robert A.; Westphal, Martin; Enkhbaatar, Perenlei; Traber, Daniel L.			Selective V-1a agonism attenuates vascular dysfunction and fluid accumulation in ovine severe sepsis	AMERICAN JOURNAL OF PHYSIOLOGY-HEART AND CIRCULATORY PHYSIOLOGY			English	Article						angiopoietin-2; arginine vasopressin; vascular leakage; vascular endothelial growth factor	ADVANCED VASODILATORY SHOCK; ENDOTHELIAL GROWTH-FACTOR; ARGININE-VASOPRESSIN; SEPTIC SHOCK; SMOKE-INHALATION; ANGIOPOIETIN-2; MECHANISMS; PERMEABILITY; ACTIVATION; INFUSION	Rehberg S, Yamamoto Y, Sousse L, Bartha E, Jonkam C, Hasselbach AK, Traber LD, Cox RA, Westphal M, Enkhbaatar P, Traber DL. Selective V-1a agonism attenuates vascular dysfunction and fluid accumulation in ovine severe sepsis. Am J Physiol Heart Circ Physiol 303: H1245-H1254, 2012. First published September 7, 2012; doi:10.1152/ajpheart.00390.2012.-Vasopressin analogs are used as a supplement to n…	[Rehberg, Sebastian; Westphal, Martin] Univ Munster, Dept Anesthesiol Intens Care & Pain Med, Munster, Germany; [Rehberg, Sebastian; Yamamoto, Yusuke; Sousse, Linda; Bartha, Eva; Jonkam, Collette; Hasselbach, Anthony K.; Traber, Lillian D.; Enkhbaatar, Perenlei; Traber, Daniel L.] Univ Texas Med Branch, Dept Anesthesiol, Invest Intens Care Unit, Galveston, TX USA; [Cox, Robert A.] Univ Texas Med …		Rehberg, S (通讯作者)，Univ Hosp Muenster, Dept Anesthesiol Intens Care & Pain Med, Albert Schweitzer Campus 1,Bld A1, D-48149 Munster, Germany.	Sebastian.Rehberg@ukmuenster.de	Rehberg, Sebastian/AAD-5191-2019	Bartha, Eva/0000-0003-4318-9459	Shriners of North America [8954, 8450, 8520, 8630]; National Institute for General Medical Sciences [GM066312, GM060688]; NATIONAL INSTITUTE OF GENERAL MEDICAL SCIENCES [R01GM097480, P01GM066312, R01GM060688] Funding Source: NIH RePORTER	Shriners of North America; National Institute for General Medical Sciences(United States Department of Health & Human ServicesNational Institutes of Health (NIH) - USANIH National Institute of General Medical Sciences (NIGMS)); NATIONAL INSTITUTE OF GENERAL MEDICAL SCIENCES(United States Department of Health & Human ServicesNational Institutes of Health (NIH) - USANIH National Institute of Genera…	This work was supported by Shriners of North America (Grant No. 8954, 8450, 8520, 8630) and National Institute for General Medical Sciences (Grant No. GM066312, GM060688). The compounds arginine vasopressin and Phe<INF>2</INF>-Orn<INF>8</INF>-Vasotocin were kindly provided by the Ferring Research Institute, San Diego, CA.	Barrett LK, 2007, CRIT CARE MED, V35, P33, DOI 10.1097/01.CCM.0000251127.45385.CD; BERDE B, 1964, EXPERIENTIA, V20, P42, DOI 10.1007/BF02146034; BERNARD GR, 1994, AM J RESP CRIT CARE, V149, P818, DOI 10.1164/ajrccm.149.3.7509706; Boyd JH, 2011, CRIT CARE MED, V39, P259, DOI 10.1097/CCM.0b013e3181feeb15; Burkhoff D, 2005, AM J PHYSIOL-HEART C, V289, pH501, DOI 10.1152/ajpheart.00138.2005; Chappell…	55	31	31	0	6	AMER PHYSIOLOGICAL SOC	BETHESDA	9650 ROCKVILLE PIKE, BETHESDA, MD 20814 USA	0363-6135	1522-1539		AM J PHYSIOL-HEART C	Am. J. Physiol.-Heart Circul. Physiol.	NOV	2012	303	10
J	Chong, MA; Wang, YJ; Berbenetz, NM; McConachie, I				Chong, Matthew A.; Wang, Yongjun; Berbenetz, Nicolas M.; McConachie, Ian			Does goal-directed haemodynamic and fluid therapy improve peri-operative outcomes? A systematic review and meta-analysis	EUROPEAN JOURNAL OF ANAESTHESIOLOGY			English	Review							RANDOMIZED CONTROLLED-TRIAL; MAJOR ABDOMINAL-SURGERY; RISK SURGICAL-PATIENTS; STROKE VOLUME VARIATION; PERIPHERAL VASCULAR-SURGERY; PULMONARY-ARTERY CATHETERS; ENHANCED RECOVERY PROTOCOL; PROXIMAL FEMORAL FRACTURE; VENOUS OXYGEN-SATURATION; CLINICAL-TRIAL	BACKGROUND Much uncertainty exists as to whether perioperative goal-directed therapy is of benefit. OBJECTIVES To discover if peri-operative goal-directed therapy decreases mortality and morbidity in adult surgical patients. DESIGN An updated systematic review and random effects meta-analysis of randomised controlled trials. DATA SOURCES Medline, Embase and the Cochrane Library were searched up t…	[Chong, Matthew A.; Wang, Yongjun; McConachie, Ian] Western Univ, Dept Anesthesia & Perioperat Med, London, ON, Canada; [Berbenetz, Nicolas M.] Western Univ, Dept Med, London, ON, Canada		Chong, MA (通讯作者)，Univ Hosp, London Hlth Sci Ctr, Dept Anesthesia & Perioperat Med, 339 Windermere Rd,C3-108, London, ON N6A 5A5, Canada.	matthew.a.chong@gmail.com						Abbas SM, 2008, ANAESTHESIA, V63, P44, DOI 10.1111/j.1365-2044.2007.05233.x; Ackland GL, 2015, LANCET RESP MED, V3, P33, DOI [10.1016/S2213-2600(14)70205-X, 10.1016/s2213-2600(14)70205-X]; Am Soc Anesthesiologists Task Forc, 2003, ANESTHESIOLOGY, V99, P988; Arulkumaran N, 2014, BRIT J ANAESTH, V112, P648, DOI 10.1093/bja/aet466; Bangalore S, 2015, CIRC-CARDIOVASC INTE, V8, DOI 10.1161/CIRCINTERVE…	118	72	75	0	10	LIPPINCOTT WILLIAMS & WILKINS	PHILADELPHIA	TWO COMMERCE SQ, 2001 MARKET ST, PHILADELPHIA, PA 19103 USA	0265-0215	1365-2346		EUR J ANAESTH	Eur. J. Anaesth.	JUL	2018	35	7
J	Sun, E; Mello, MM; Rishel, CA; Vaughn, MT; Kheterpal, S; Saager, L; Fleisher, LA; Damrose, EJ; Kadry, B; Jena, AB; Kooij, F; Wilczak, J; Soto, R; Berris, J; Price, Z; Urman, RD; Lins, S; Harris, JM; Cummings, KC; Berman, MF; Nanamori, M; Adelman, BT; Wedeven, C; Bittner, EA; LaGorio, J; McCormick, PJ; Tom, S; Aziz, MF; Coffman, T; Ellis, TA; Molina, S; Peterson, W; Mackey, SC; van Klei, WA; Mahaj…				Sun, Eric; Mello, Michelle M.; Rishel, Chris A.; Vaughn, Michelle T.; Kheterpal, Sachin; Saager, Leif; Fleisher, Lee A.; Damrose, Edward J.; Kadry, Bassam; Jena, Anupam B.; Kooij, Fabian; Wilczak, Janet; Soto, Roy; Berris, Joshua; Price, Zachary; Urman, Richard D.; Lins, Steven; Harris, John M.; Cummings, Kenneth C.; Berman, Mitchell F.; Nanamori, Masakatsu; Adelman, Bruce T.; Wedeven, Christophe…		MPOG	Association of Overlapping Surgery With Perioperative Outcomes	JAMA-JOURNAL OF THE AMERICAN MEDICAL ASSOCIATION			English	Article							PATIENT OUTCOMES; CLAIMS DATA; MULTICENTER; RISK; COMPLICATIONS; LARYNGOSCOPY; OPERATIONS	IMPORTANCE Overlapping surgery, in which more than 1 procedure performed by the same primary surgeon is scheduled so the start time of one procedure overlaps with the end time of another, is of concern because of potential adverse outcomes. OBJECTIVE To determine the association between overlapping surgery and mortality, complications, and length of surgery. DESIGN, SETTING, AND PARTICIPANTS Retr…	[Sun, Eric; Rishel, Chris A.; Kadry, Bassam] Stanford Univ, Anesthesiol Perioperat & Pain Med, Sch Med, Stanford, CA USA; [Sun, Eric; Mello, Michelle M.] Stanford Univ, Sch Med, Dept Hlth Res & Policy, Stanford, CA USA; [Mello, Michelle M.] Stanford Law Sch, Stanford, CA USA; [Vaughn, Michelle T.; Kheterpal, Sachin; Saager, Leif] Univ Michigan, Sch Med, Dept Anesthesiol, Ann Arbor, MI USA; [Fleis…		Jena, AB (通讯作者)，Harvard Med Sch, Dept Hlth Care Policy, 180 Longwood Ave, Boston, MA 02115 USA.	jena@hcp.med.harvard.edu	Turnbull, Zachary/T-1227-2019; Urman, Richard/ABG-4830-2020; Sun, Eric/K-3900-2019; Lee A, Fleisher/Q-9894-2019; Rishel, Chris A/J-1435-2018; Damrose, Edward J./P-3124-2017; Mackey, Sean/AAF-3314-2019; Urman, Richard/AAH-7758-2019; Bittner, Edward/ABB-3519-2021; Saager, Leif/AHB-6208-2022	Rishel, Chris A/0000-0002-2098-6562; Damrose, Edward J./0000-0003-3983-0805; Urman, Richard/0000-0002-0516-5977; Saager, Leif/0000-0003-3416-4727; Mackey, Sean/0000-0001-7744-5348; Wanderer, Jonathan/0000-0002-3119-6873	Office of the Director, National Institutes of Health (NIH Early Independence Award) [1DP5OD017897]; National Institute on Drug Abuse [K08DA042314]; NATIONAL INSTITUTE ON DRUG ABUSE [K08DA042314] Funding Source: NIH RePORTER; OFFICE OF THE DIRECTOR, NATIONAL INSTITUTES OF HEALTH [DP5OD017897] Funding Source: NIH RePORTER	Office of the Director, National Institutes of Health (NIH Early Independence Award)(United States Department of Health & Human ServicesNational Institutes of Health (NIH) - USA); National Institute on Drug Abuse(United States Department of Health & Human ServicesNational Institutes of Health (NIH) - USANIH National Institute on Drug Abuse (NIDA)European Commission); NATIONAL INSTITUTE ON DRUG AB…	Funding for this study was provided to Dr Jena from the Office of the Director, National Institutes of Health (NIH Early Independence Award, 1DP5OD017897) and to Dr Sun from the National Institute on Drug Abuse (K08DA042314).	Abelson J., 2015, CLASH NAME CARE; Allison P.D., 2008, SAS GLOBAL FORUM PAP; Angrist Joshua D., 2009, MOST HARMLESS EC EMP; Aziz MF, 2016, ANESTHESIOLOGY, V125, P656, DOI 10.1097/ALN.0000000000001267; Bateman BT, 2013, ANESTH ANALG, V116, P1380, DOI 10.1213/ANE.0b013e318251daed; Bender SP, 2015, ANESTH ANALG, V121, P1231, DOI 10.1213/ANE.0000000000000940; Berman MF, 2017, ANESTH ANALG, V125, P120…	35	40	40	2	4	AMER MEDICAL ASSOC	CHICAGO	330 N WABASH AVE, STE 39300, CHICAGO, IL 60611-5885 USA	0098-7484	1538-3598		JAMA-J AM MED ASSOC	JAMA-J. Am. Med. Assoc.	FEB 26	2019	321	8
J	Fuster, RG; Paredes, F; Pelaez, AG; Martin, E; Canovas, S; Gil, O; Hornero, F; Martinez-Leon, J				Garcia Fuster, Rafael; Paredes, Federico; Garcia Pelaez, Aritz; Martin, Elio; Canovas, Sergio; Gil, Oscar; Hornero, Fernando; Martinez-Leon, Juan			Impact of increasing degrees of renal impairment on outcomes of coronary artery bypass grafting: the off-pump advantage	EUROPEAN JOURNAL OF CARDIO-THORACIC SURGERY			English	Article; Proceedings Paper	Annual Techno-College Meeting at the 26th Annual Meeting of the European-Association-for-Cardio-Thoracic-Surgery (EACTS)	OCT 27-31, 2012	Barcelona, SPAIN	European Assoc Cardio Thorac Surg, Boston Sci Corp, Techno Coll		Coronary artery bypass grafting; Off-pump; Chronic renal failure	LONG-TERM SURVIVAL; GLOMERULAR-FILTRATION-RATE; CHRONIC KIDNEY-DISEASE; ON-PUMP; PRACTICE GUIDELINES; SURGERY; DYSFUNCTION	OBJECTIVES: Increasing degrees of renal impairment are associated with higher rates of morbimortality after coronary artery bypass grafting (CABG). This incremental risk has not been well studied in off-pump procedures (OPCAB). We assessed its impact on OPCAB and on-pump CABG (ONCAB). METHODS: A total of 1769 patients undergoing primary CABG (January 1995 through June 2011) had complete data on g…	[Garcia Fuster, Rafael; Paredes, Federico; Garcia Pelaez, Aritz; Martin, Elio; Canovas, Sergio; Gil, Oscar; Hornero, Fernando; Martinez-Leon, Juan] Univ Gen Hosp Valencia, Valencia, Spain		Fuster, RG (通讯作者)，C Artes Graf 4,Esc Izq Pta 3, Valencia 46010, Spain.	rgfuster@terra.com						Anderson RJ, 1999, KIDNEY INT, V55, P1057, DOI 10.1046/j.1523-1755.1999.0550031057.x; Boulton BJ, 2011, ANN THORAC SURG, V92, P595, DOI 10.1016/j.athoracsur.2011.04.023; Brown JR, 2008, ANN THORAC SURG, V86, P4, DOI 10.1016/j.athoracsur.2008.03.006; Chawla LS, 2012, J AM SOC NEPHROL, V23, P1389, DOI 10.1681/ASN.2012020122; Dacey LJ, 2002, ANN THORAC SURG, V74, P458, DOI 10.1016/S0003-4975(02)0376…	19	15	15	0	5	OXFORD UNIV PRESS INC	CARY	JOURNALS DEPT, 2001 EVANS RD, CARY, NC 27513 USA	1010-7940	1873-734X		EUR J CARDIO-THORAC	Eur. J. Cardio-Thorac. Surg.	OCT	2013	44	4
J	Maile, MD; Engoren, MC; Tremper, KK; Jewell, E; Kheterpal, S				Maile, Michael D.; Engoren, Milo C.; Tremper, Kevin K.; Jewell, Elizabeth; Kheterpal, Sachin			Worsening Preoperative Heart Failure Is Associated with Mortality and Noncardiac Complications, But Not Myocardial Infarction After Noncardiac Surgery: A Retrospective Cohort Study	ANESTHESIA AND ANALGESIA			English	Article							CORONARY-ARTERY-DISEASE; CARDIAC RISK; PATIENT SAFETY; OUTCOMES; INDEX; VALIDATION; PREDICTION; STROKE; TRIAL	BACKGROUND: Heart failure (HF) is an important risk factor for perioperative morbidity and mortality. While these patients are at high risk for cardiac adverse events, there are few current data describing the types of noncardiac complications that occur in this population. METHODS: We performed a multicenter cohort study of patients undergoing noncardiac surgery from 2005 to 2010 as part of the …	[Maile, Michael D.; Engoren, Milo C.; Tremper, Kevin K.; Jewell, Elizabeth; Kheterpal, Sachin] Univ Michigan, Dept Anesthesiol, Ann Arbor, MI 48109 USA		Maile, MD (通讯作者)，Univ Michigan, Dept Anesthesiol, Cardiovasc Ctr 4172, 1500 E Med Ctr Dr, Ann Arbor, MI 48109 USA.	mmaile@med.umich.edu	Maile, Michael David/C-6277-2011	Maile, Michael David/0000-0001-8236-3371				Austin PC, 2011, PHARM STAT, V10, P150, DOI 10.1002/pst.433; DETSKY AS, 1986, J GEN INTERN MED, V1, P211, DOI 10.1007/BF02596184; Devereaux PJ, 2008, LANCET, V371, P1839, DOI 10.1016/S0140-6736(08)60601-7; Fildes JE, 2009, J AM COLL CARDIOL, V53, P1013, DOI 10.1016/j.jacc.2008.11.046; Fink AS, 2002, ANN SURG, V236, P344, DOI 10.1097/00000658-200209000-00011; Fleisher LA, 2008, ANESTHESIOLOGY, V10…	31	21	22	0	8	LIPPINCOTT WILLIAMS & WILKINS	PHILADELPHIA	TWO COMMERCE SQ, 2001 MARKET ST, PHILADELPHIA, PA 19103 USA	0003-2999			ANESTH ANALG	Anesth. Analg.	SEP	2014	119	3
J	Mok, Y; Matsushita, K; Sang, YY; Ballew, SH; Grams, M; Shin, SY; Jee, SH; Coresh, J				Mok, Yejin; Matsushita, Kunihiro; Sang, Yingying; Ballew, Shoshana H.; Grams, Morgan; Shin, Sang Yop; Jee, Sun Ha; Coresh, Josef			Association of Kidney Disease Measures with Cause-Specific Mortality: The Korean Heart Study	PLOS ONE			English	Article							GLOMERULAR-FILTRATION-RATE; ALL-CAUSE MORTALITY; CARDIOVASCULAR-DISEASE; POOLED ANALYSIS; CYSTATIN-C; RISK; CANCER; ALBUMINURIA; DEATH; PREVALENCE	Background The link of low estimated glomerular filtration rate (eGFR) and high proteinuria to cardiovascular disease (CVD) mortality is well known. However, its link to mortality due to other causes is less clear. Methods We studied 367,932 adults (20-93 years old) in the Korean Heart Study (baseline between 1996-2004 and follow-up until 2011) and assessed the associations of creatinine-based eG…	[Mok, Yejin; Matsushita, Kunihiro; Sang, Yingying; Ballew, Shoshana H.; Grams, Morgan; Coresh, Josef] Johns Hopkins Univ, Bloomberg Sch Publ Hlth, Dept Epidemiol, Baltimore, MD USA; [Mok, Yejin; Jee, Sun Ha] Yonsei Univ, Dept Epidemiol & Hlth Promot, Grad Sch Publ Hlth, Seoul 120749, South Korea; [Mok, Yejin; Jee, Sun Ha] Yonsei Univ, Inst Hlth Promot, Grad Sch Publ Hlth, Seoul 120749, South Kore…		Jee, SH (通讯作者)，Yonsei Univ, Dept Epidemiol & Hlth Promot, Grad Sch Publ Hlth, Seoul 120749, South Korea.; Jee, SH (通讯作者)，Yonsei Univ, Inst Hlth Promot, Grad Sch Publ Hlth, Seoul 120749, South Korea.	jsunha@yuhs.ac	Matsushita, Kunihiro/B-1021-2018; Matushita, Kunihiro/AAJ-5817-2020	Matsushita, Kunihiro/0000-0002-7179-718X; Matushita, Kunihiro/0000-0002-7179-718X; Ballew, Shoshana/0000-0002-7547-3764; Jee, Sun Ha/0000-0001-9519-3068	Korean Health Technology R&D Project, Ministry of Health & Welfare, Republic of Korea [HI13C0715]; NATIONAL INSTITUTE OF DIABETES AND DIGESTIVE AND KIDNEY DISEASES [R01DK100446] Funding Source: NIH RePORTER	Korean Health Technology R&D Project, Ministry of Health & Welfare, Republic of Korea; NATIONAL INSTITUTE OF DIABETES AND DIGESTIVE AND KIDNEY DISEASES(United States Department of Health & Human ServicesNational Institutes of Health (NIH) - USANIH National Institute of Diabetes & Digestive & Kidney Diseases (NIDDK))	This study was funded by a grant of the Korean Health Technology R&D Project, Ministry of Health & Welfare, Republic of Korea (HI13C0715).	Aguilar MI, 2010, NEUROLOGY, V75, P1343, DOI 10.1212/WNL.0b013e3181f73638; Arora P, 2013, CAN MED ASSOC J, V185, pE417, DOI 10.1503/cmaj.120833; Chun JH, 2000, KOREAN J EPIDEMIOL, V22, P124; Coresh J, 2007, JAMA-J AM MED ASSOC, V298, P2038, DOI 10.1001/jama.298.17.2038; Coussens LM, 2002, NATURE, V420, P860, DOI 10.1038/nature01322; Davis AM, 2014, JAMA-J AM MED ASSOC, V312, P1248, DOI 10.1001/ja…	56	22	23	0	0	PUBLIC LIBRARY SCIENCE	SAN FRANCISCO	1160 BATTERY STREET, STE 100, SAN FRANCISCO, CA 94111 USA	1932-6203			PLOS ONE	PLoS One	APR 19	2016	11	4
J	Nikkels, AF; Pierard, GE				Nikkels, Arjen F.; Pierard, Gerald E.			Perineal herpes simplex infection in bedridden geriatric patients	AMERICAN JOURNAL OF CLINICAL DERMATOLOGY			English	Article							VARICELLA-ZOSTER INFECTIONS; RECURRENT HERPES; VIRUS-INFECTION; REACTIVATION; SKIN; PREVENTION; DERMABRASION; PROPHYLAXIS; LABIALIS; DISEASE	Background: Herpes simplex virus (HSV) lesions are prone to reactivation and recurrence in response to various local or systemic triggering factors. Objective: To study the characteristics of five bedridden geriatric patients who presented with herpetic recurrences on the buttocks, gluteal cleft, and perianal region during hospitalization. Methods: Data were gathered regarding age, gender, reason…	Univ Hosp Liege, Dept Dermatopathol, Liege, Belgium		Nikkels, AF (通讯作者)，CHU Sart Tilman, Dept Dermatopathol, B-4000 Liege, Belgium.	af.nikkels@chu.ulg.ac.be		Nikkels, Arjen/0000-0001-5240-4806				Alster TS, 1999, DERMATOL SURG, V25, P242, DOI 10.1046/j.1524-4725.1999.08197.x; Bansal C, 2005, INT J DERMATOL, V44, P805, DOI 10.1111/j.1365-4632.2005.02636.x; BRANDT SJ, 1985, SURGERY, V98, P338; Caumes E, 1997, ANN MED INTERNE, V148, P255; DREIZEN S, 1988, POSTGRAD MED, V84, P181; Euvrard S, 1998, ANN DERMATOL VENER, V125, P939; Fischer M, 2002, ANAESTHESIST, V51, P925, DOI 10.1007/s00101-002…	47	8	8	0	1	ADIS INT LTD	NORTHCOTE	5 THE WAREHOUSE WAY, NORTHCOTE 0627, AUCKLAND, NEW ZEALAND	1175-0561	1179-1888		AM J CLIN DERMATOL	Am. J. Clin. Dermatol.		2007	8	2
J	Foley, C; Kendall, MC; Apruzzese, P; De Oliveira, GS				Foley, Colin; Kendall, Mark C.; Apruzzese, Patricia; De Oliveira, Gildasio S.			American Society of Anesthesiologists Physical Status Classification as a reliable predictor of postoperative medical complications and mortality following ambulatory surgery: an analysis of 2,089,830 ACS-NSQIP outpatient cases	BMC SURGERY			English	Article						Outpatient surgeries; American society of anesthesiologists physical status (ASA PS); Postoperative outcomes; Ambulatory surgery	SURGICAL COMPLEXITY; HEALTH LITERACY; OUTCOMES; IMPACT	Background Seventy percent of surgical procedures are currently performed in the outpatient setting. Although the American Society of Anesthesiologists (ASA) Physical Classification ability to predict risk has been evaluated for in-patient surgeries, an evaluation in outpatient surgeries has yet to be performed. The major goal of the current study is to determine if the ASA classification is an i…	[Foley, Colin; Kendall, Mark C.; De Oliveira, Gildasio S.] Brown Univ, Dept Anesthesiol, Warren Alpert Med Sch, 593 Eddy St,Davol 129, Providence, RI 02903 USA; [Apruzzese, Patricia] Rhode Isl Hosp, Dept Anesthesiol, Providence, RI USA		Kendall, MC (通讯作者)，Brown Univ, Dept Anesthesiol, Warren Alpert Med Sch, 593 Eddy St,Davol 129, Providence, RI 02903 USA.	mark.kendall@lifespan.org			Department of Anesthesiology, Rhode Island Hospital, Providence, Rhode Island	Department of Anesthesiology, Rhode Island Hospital, Providence, Rhode Island	This work was supported by the Department of Anesthesiology, Rhode Island Hospital, Providence, Rhode Island. USA.	Afonso Anoushka M, 2019, Anesthesiol Clin, V37, P225, DOI 10.1016/j.anclin.2019.01.007; Bansal Vikram K, 2019, Anesthesiol Clin, V37, P239, DOI 10.1016/j.anclin.2019.01.012; Burton BN, 2019, J CLIN ANESTH, V52, P71, DOI 10.1016/j.jclinane.2018.09.016; Carey K, 2017, MED CARE RES REV, V74, P236, DOI 10.1177/1077558716633010; Chandrakantan A, 2019, PEDIATR ANESTH, V29, P353, DOI 10.1111/pan.13612; …	24	6	6	0	1	BMC	LONDON	CAMPUS, 4 CRINAN ST, LONDON N1 9XW, ENGLAND		1471-2482		BMC SURG	BMC Surg.	MAY 21	2021	21	1
J	Alam, N; Chowdhury, HR; Das, SC; Ashraf, A; Streatfield, PK				Alam, Nurul; Chowdhury, Hafizur R.; Das, Subhash C.; Ashraf, Ali; Streatfield, P. Kim			Causes of death in two rural demographic surveillance sites in Bangladesh, 2004-2010: automated coding of verbal autopsies using InterVA-4	GLOBAL HEALTH ACTION			English	Article						InterVA; verbal autopsy; cause of death; Abhoynagar; Mirsarai; Bangladesh	DOMESTIC VIOLENCE; MORTALITY	Objective: Population-based information on causes of death (CoD) by age, sex, and area is critical for countries with limited resources to identify and address key public health issues. This study analysed the demographic surveillance and verbal autopsy (VA) data to estimate age-and sex-specific mortality rates and cause-specific mortality fractions in two well-defined rural populations within th…	[Alam, Nurul; Streatfield, P. Kim] Icddr B, Ctr Populat Urbanizat & Climate Change, GPO Box 128, Dhaka 1000, Bangladesh; [Chowdhury, Hafizur R.] Univ Queensland, Sch Publ Hlth, Hlth Informat Syst Knowledge Hub, Brisbane, Qld, Australia; [Das, Subhash C.; Ashraf, Ali] Icddr B, Ctr Control Chron Dis, Dhaka 1000, Bangladesh		Alam, N (通讯作者)，Icddr B, Ctr Populat Urbanizat & Climate Change, GPO Box 128, Dhaka 1000, Bangladesh.	nalam@icddrb.org		Alam, Nurul/0000-0002-1202-4451	icddr,b; Australian International Development Agency; Government of the People's Republic of Bangladesh; Canadian International Development Agency; Government of the Netherlands; Swedish International Development Cooperative Agency; Swiss Agency for Development and Cooperation; Department for International Development, UK.; INDEPTH Network; INDEPTH Secretariat; Sida (Research Cooperation); Wellco…	icddr,b; Australian International Development Agency; Government of the People's Republic of Bangladesh; Canadian International Development Agency; Government of the Netherlands(Netherlands Government); Swedish International Development Cooperative Agency; Swiss Agency for Development and Cooperation; Department for International Development, UK.; INDEPTH Network; INDEPTH Secretariat; Sida (Resea…	The rural health and demographic surveillance system of the Health System and Infectious Diseases Division of icddr,b is funded by icddr,b and its donors which provide unrestricted support to the Centre for its operation and research. Current donors providing unrestricted support include: Australian International Development Agency, Government of the People's Republic of Bangladesh, Canadian Inte…	Ahmed SM, 2009, GLOBAL HEALTH ACTION, V2, P68, DOI 10.3402/gha.v2i0.1986; Alam N, 2012, GLOBAL HEALTH ACTION, V5, P53, DOI 10.3402/gha.v5i0.19121; Alam N, 2010, J HEALTH POPUL NUTR, V28, P520; Baiden F, 2007, B WORLD HEALTH ORGAN, V85, P570, DOI 10.2471/BLT.07.043745; Bangladesh Bureau of Statistics, 2011, POP HOUS CENS 2011 P; Bangladesh Bureau of Statistics, 2012, REP SAMPL VIT REG SY; Banglape…	32	7	7	0	2	TAYLOR & FRANCIS LTD	ABINGDON	2-4 PARK SQUARE, MILTON PARK, ABINGDON OR14 4RN, OXON, ENGLAND		1654-9880		GLOBAL HEALTH ACTION	Glob. Health Action		2014	7
J	Wolf, O; Sjoholm, P; Hailer, NP; Moller, M; Mukka, S				Wolf, Olof; Sjoholm, Pontus; Hailer, Nils P.; Moller, Michael; Mukka, Sebastian			Study protocol: HipSTHeR - a register-based randomised controlled trial - hip screws or (total) hip replacement for undisplaced femoral neck fractures in older patients	BMC GERIATRICS			English	Article						Hip fracture; Femoral neck fracture; Internal fixation; Hip arthroplasty; Register; Register-based randomised controlled trial	INTERNAL-FIXATION; POSTERIOR TILT; GARDEN-I; ELDERLY-PATIENTS; HEMIARTHROPLASTY; REOPERATION; ARTHROPLASTY; RISK; VALIDITY; FAILURE	Background: Femoral neck fractures (FNFs), which are common in the older population, are associated with high mortality and morbidity. Some 20% of FNFs are undisplaced (uFNFs). The routine surgical procedure for uFNFs is internal fixation (IF) with 2-3 screws/pins with a reported reoperation rate in older patients (age >= 75 years) of up to 21%. The reoperation rate for hemiarthroplasties for dis…	[Wolf, Olof; Hailer, Nils P.] Uppsala Univ, Dept Surg Sci, Orthpaed, Uppsala, Sweden; [Sjoholm, Pontus; Mukka, Sebastian] Umea Univ, Dept Surg & Perioperat Sci Orthopaed, Umea, Sweden; [Moller, Michael] Univ Gothenburg, Inst Clin Sci, Sahlgrenska Acad, Gothenburg, Sweden		Wolf, O (通讯作者)，Uppsala Univ, Dept Surg Sci, Orthpaed, Uppsala, Sweden.	olof.wolf@surgsci.uu.se		Moller, Michael/0000-0001-7394-6057; Sjoholm, Pontus/0000-0001-6062-6548; Mukka, Sebastian/0000-0002-5469-2730; Wolf, Olof/0000-0001-6668-8715; Hailer, Nils/0000-0002-3233-2638	Swedish Research Council; Swedish Society of Medicine; Deltofs foundation; Uppsala-Orebro Regional Research Council; Geriatric Fund; Vasterbotten County Council; Uppsala County Council; Uppsala University, Sweden; Uppsala University; Visare Norr Fund, Northern County Councils	Swedish Research Council(Swedish Research CouncilEuropean Commission); Swedish Society of Medicine; Deltofs foundation; Uppsala-Orebro Regional Research Council; Geriatric Fund; Vasterbotten County Council; Uppsala County Council; Uppsala University, Sweden; Uppsala University; Visare Norr Fund, Northern County Councils	The study will be supported from the following foundations: The Swedish Research Council, the Swedish Society of Medicine, Deltofs foundation, Uppsala-Orebro Regional Research Council, The Geriatric Fund, and the regional agreement on medical training and clinical research (ALF) between Vasterbotten and Uppsala County Councils and the Universities in Umea and Uppsala and the Visare Norr Fund, Nor…	[Anonymous], 2017, ANN REP 2016, DOI [10.18158/SJy6jKyrM, DOI 10.18158/SJY6JKYRM]; Clement ND, 2013, J ORTHOP SCI, V18, P578, DOI 10.1007/s00776-013-0400-7; Conn KS, 2004, CLIN ORTHOP RELAT R, P249, DOI 10.1097/01.blo.0000119459.00792.c1; Dolatowski FC, 2019, J BONE JOINT SURG AM, V101, P136, DOI 10.2106/JBJS.18.00316; Dolatowski FC, 2016, ACTA ORTHOP, V87, P252, DOI 10.3109/17453674.2016.1155253…	25	15	15	1	1	BMC	LONDON	CAMPUS, 4 CRINAN ST, LONDON N1 9XW, ENGLAND		1471-2318		BMC GERIATR	BMC Geriatr.	JAN 21	2020	20	1
J	Borges, FK; Bhandari, M; Guerra-Farfan, E; Patel, A; Sigamani, A; Umer, M; Tiboni, ME; Villar-Casares, MD; Tandon, V; Tomas-Hernandez, J; Teixidor-Serra, J; Avram, VRA; Winemaker, M; Ramokgopa, MT; Szczeklik, W; Landoni, G; Wang, CY; Begum, D; Neary, JD; Adili, A; Sancheti, PK; Lawendy, AR; Balaguer-Castro, M; Sleczka, P; Jenkinson, RJ; Nur, AN; Wood, GCA; Feibel, RJ; McMahon, SJ; Sigamani, A; Po…				Borges, Flavia K.; Bhandari, Mohit; Guerra-Farfan, Ernesto; Patel, Ameen; Sigamani, Alben; Umer, Masood; Tiboni, Maria E.; del Mar Villar-Casares, Maria; Tandon, Vikas; Tomas-Hernandez, Jordi; Teixidor-Serra, Jordi; Avram, Victoria R. A.; Winemaker, Mitchell; Ramokgopa, Mmampapatla T.; Szczeklik, Wojciech; Landoni, Giovanni; Wang, Chew Yin; Begum, Dilshad; Neary, John D.; Adili, Anthony; Sancheti…		HIP ATTACK Investigators	Accelerated surgery versus standard care in hip fracture (HIP ATTACK): an international, randomised, controlled trial	LANCET			English	Article							MORTALITY; PATIENT; MANAGEMENT; OUTCOMES; ASPIRIN; 30-DAY; TIME; NECK	Background Observational studies have suggested that accelerated surgery is associated with improved outcomes in patients with a hip fracture. The HIP ATTACK trial assessed whether accelerated surgery could reduce mortality and major complications. Methods HIP ATTACK was an international, randomised, controlled trial done at 69 hospitals in 17 countries. Patients with a hip fracture that required…	[Borges, Flavia K.; Patel, Ameen; Tiboni, Maria E.; Tandon, Vikas; Neary, John D.; Guyatt, Gordon H.; Conen, David; Belley-Cote, Emilie P.; Marcucci, Maura; Yusuf, Salim; Devereaux, P. J.] McMaster Univ, Dept Med, Hamilton, ON, Canada; [Borges, Flavia K.; McGillion, Michael H.; Vincent, Jessica; Balasubramanian, Kumar; Harvey, Valerie; Pettit, Shirley M.; Conen, David; Bangdiwala, Shrikant I.; Be…		Devereaux, PJ (通讯作者)，Hamilton Gen Hosp, Hamilton, ON L8L 2X2, Canada.	philipj@mcmaster.ca	Barnawal, Satish Prasad/I-1313-2019; Jornet-Gibert, Montsant/ABB-4825-2020; LAMY, ANDRE/AAS-3855-2021; Prada, Carlos/AAB-3561-2020; Chaw, Sook Hui/A-2760-2017; Singh, Simmrat/AGH-1209-2022; Morelli, Ilaria/AAG-2428-2020; Khanna, Vickas/AAQ-2554-2021; Wood, Thomas/AAB-1421-2021; Lee, Jacques/CAF-4380-2022; Wawrzycka-Adamczyk, Katarzyna/AHA-6088-2022; Devereaux, PJ/AAY-1757-2021; Douplat, Marion/AA…	Barnawal, Satish Prasad/0000-0002-2062-8204; Jornet-Gibert, Montsant/0000-0001-8915-2104; Prada, Carlos/0000-0003-0088-1859; Chaw, Sook Hui/0000-0003-3886-6435; Morelli, Ilaria/0000-0001-5719-0739; Lee, Jacques/0000-0002-9143-6285; Wawrzycka-Adamczyk, Katarzyna/0000-0002-1439-1474; Douplat, Marion/0000-0003-1592-4065; Maqungo, Sithombo/0000-0002-8735-8341; Sivilotti, Marco L.A./0000-0001-6641-111…	Canadian Institutes of Health Research; Ontario Strategy for Patient Oriented Research Support Unit; Ontario Ministry of Health and Long-Term Care; Hamilton Health Sciences Foundation; Physicians' Services Incorporated Foundation; Michael G. DeGroote Institute for Pain Research and Care; Smith Nephew; Indiegogo Crowdfunding	Canadian Institutes of Health Research(Canadian Institutes of Health Research (CIHR)); Ontario Strategy for Patient Oriented Research Support Unit; Ontario Ministry of Health and Long-Term Care(Ministry of Health and Long-Term Care, Ontario); Hamilton Health Sciences Foundation; Physicians' Services Incorporated Foundation; Michael G. DeGroote Institute for Pain Research and Care; Smith Nephew; I…	The study was funded by grants from the Canadian Institutes of Health Research, the Ontario Strategy for Patient Oriented Research Support Unit, the Ontario Ministry of Health and Long-Term Care, the Hamilton Health Sciences Foundation, Physicians' Services Incorporated Foundation, Michael G. DeGroote Institute for Pain Research and Care, Smith & Nephew (to recruit patients in Spain), and Indiego…	Beloosesky Y, 2007, J GERONTOL A-BIOL, V62, P420, DOI 10.1093/gerona/62.4.420; Berry SD, 2018, JAMA INTERN MED, V178, P774, DOI 10.1001/jamainternmed.2018.0743; Borges FK, 2019, BMJ OPEN, V9, DOI 10.1136/bmjopen-2018-028537; Bretherton CP, 2015, BONE JOINT J, V97B, P104, DOI 10.1302/0301-620X.97B1.35041; Buse GL, 2014, CAN MED ASSOC J, V186, pE52, DOI 10.1503/cmaj.130901; Charalambous CP, 2003, A…	32	81	84	12	60	ELSEVIER SCIENCE INC	NEW YORK	STE 800, 230 PARK AVE, NEW YORK, NY 10169 USA	0140-6736	1474-547X		LANCET	Lancet	FEB 29	2020	395	10225
J	Acharya, M; Harling, L; Moscarelli, M; Ashrafian, H; Athanasiou, T; Casula, R				Acharya, Metesh; Harling, Leanne; Moscarelli, Marco; Ashrafian, Hutan; Athanasiou, Thanos; Casula, Roberto			Influence of body mass index on outcomes after minimal-access aortic valve replacement through a J-shaped partial upper sternotomy	JOURNAL OF CARDIOTHORACIC SURGERY			English	Article						Aortic valve replacement; Minimally invasive; Minimal access; Cardiac surgery	ONSET ATRIAL-FIBRILLATION; MEDIAN STERNOTOMY; SURGERY; MINISTERNOTOMY; OPERATIONS; INCISION; OBESITY; RISK	Background: Minimal-access aortic valve replacement (MAAVR) may reduce post-operative blood loss and transfusion requirements, decrease post-operative pain, shorten length stay and enhance cosmesis. This may be particularly advantageous in overweight/obese patients, who are at increased risk of post-operative complications. Obese patients are however often denied MAAVR due to the perceived techni…	[Acharya, Metesh; Harling, Leanne; Moscarelli, Marco; Ashrafian, Hutan; Athanasiou, Thanos; Casula, Roberto] Hammersmith Hosp, Dept Cardiothorac Surg, London, England; [Harling, Leanne] St Marys Hosp, Dept Surg & Canc, 10th Floor QEQM Bldg,Praed St, London W2 1NY, England		Harling, L (通讯作者)，Hammersmith Hosp, Dept Cardiothorac Surg, London, England.; Harling, L (通讯作者)，St Marys Hosp, Dept Surg & Canc, 10th Floor QEQM Bldg,Praed St, London W2 1NY, England.	leanne.harling@imperial.ac.uk	casula, roberto/ABG-3778-2020	Moscarelli, Marco/0000-0002-8373-8486				Alassar Y, 2013, J CARDIOTHORAC SURG, V8, DOI 10.1186/1749-8090-8-103; Aris A, 1999, ANN THORAC SURG, V67, P1583, DOI 10.1016/S0003-4975(99)00362-8; Aris A, 1999, ANN THORAC SURG, V67, P7; Bakir I, 2006, ANN THORAC SURG, V81, P1599, DOI 10.1016/j.athoracsur.2005.12.011; Bonacchi M, 2002, ANN THORAC SURG, V73, P460, DOI 10.1016/S0003-4975(01)03402-6; Bonacchi M, 2002, ANN THORAC SURG, V73, P5; Cha…	29	3	3	0	3	BIOMED CENTRAL LTD	LONDON	236 GRAYS INN RD, FLOOR 6, LONDON WC1X 8HL, ENGLAND	1749-8090			J CARDIOTHORAC SURG	J. Cardiothorac. Surg.	APR 27	2016	11
J	Dakour-Aridi, H; Arora, M; Nejim, B; Locham, S; Malas, MB				Dakour-Aridi, Hanaa; Arora, Manasi; Nejim, Besma; Locham, Satinderjit; Malas, Mahmoud B.			Association between Drug Use and In-hospital Outcomes after Infrainguinal Bypass for Peripheral Arterial Occlusive Disease	ANNALS OF VASCULAR SURGERY			English	Article; Proceedings Paper	Vascular Annual Meeting (VAM) of the Society-for-Vascular-Surgery	MAY 31-JUN 03, 2017	San Diego, CA	Soc Vasc Surg			MARIJUANA USE; PHYSICIAN; CANNABIS	Background: Drug abuse may affect lower extremity vessels due to ischemia following intraarterial injections, vasospasm, arterial and venous pseudoaneurysms, arteriovenous fistulae, vasculitis, and complicated abscesses. Little is known about the outcomes of lower extremity bypass (LEB) for peripheral arterial disease (PAD) in patients with a history of drug abuse disorder. The aim of this study …	[Dakour-Aridi, Hanaa; Arora, Manasi; Nejim, Besma; Locham, Satinderjit; Malas, Mahmoud B.] Johns Hopkins Bayview Vasc & Endovasc Res Ctr, Dept Surg, Baltimore, MD USA; [Dakour-Aridi, Hanaa; Locham, Satinderjit; Malas, Mahmoud B.] Univ Calif San Diego, Dept Surg, La Jolla, CA USA		Malas, MB (通讯作者)，Univ Calif San Diego, Div Vasc & Endovasc Surg, 9300 Campus Point Dr,MC 7403, La Jolla, CA 92037 USA.	mmalas@ucsd.edu		Arora, Manasi/0000-0002-9880-1492				[Anonymous], 2004, UN OFF DRUGS CRIM 20; Aryana A, 2007, INT J CARDIOL, V118, P141, DOI 10.1016/j.ijcard.2006.08.001; Birnbaum HG, 2011, PAIN MED, V12, P657, DOI 10.1111/j.1526-4637.2011.01075.x; Devecioglu M, 2014, ANN VASC SURG, V28, P184, DOI 10.1016/j.avsg.2012.12.010; *EUR MON CTR DRUGS, 2003, EUR MON CTR DRUGS DR; Frost L, 2013, AM HEART J, V165, P170, DOI 10.1016/j.ahj.2012.11.007; Gaziano…	26	6	6	0	3	ELSEVIER SCIENCE INC	NEW YORK	STE 800, 230 PARK AVE, NEW YORK, NY 10169 USA	0890-5096	1615-5947		ANN VASC SURG	Ann. Vasc. Surg.	JUL	2019	58
J	Onorati, F; Perrotti, A; Reichart, D; Mariscalco, G; Della Ratta, E; Santarpino, G; Salsano, A; Rubino, A; Biancari, F; Gatti, G; Beghi, C; De Feo, M; Mignosa, C; Pappalardo, A; Fischlein, T; Chocron, S; Detter, C; Santini, F; Faggian, G				Onorati, Francesco; Perrotti, Andrea; Reichart, Daniel; Mariscalco, Giovanni; Della Ratta, Ester; Santarpino, Giuseppe; Salsano, Antonio; Rubino, Antonio; Biancari, Fausto; Gatti, Giuseppe; Beghi, Cesare; De Feo, Marisa; Mignosa, Carmelo; Pappalardo, Aniello; Fischlein, Theodor; Chocron, Sidney; Detter, Christian; Santini, Francesco; Faggian, Giuseppe			Surgical factors and complications affecting hospital outcome in redo mitral surgery: insights from a multicentre experience	EUROPEAN JOURNAL OF CARDIO-THORACIC SURGERY			English	Article						Mitral surgery; Redo; Mitral repair; Outcomes; Valve disease; Mitral valve	CARDIAC-SURGERY; VALVE SURGERY; OPERATIVE MORTALITY; RISK-FACTORS; REPLACEMENT; IMPLANTATION; RESTERNOTOMY; REOPERATION; STERNOTOMY; GUIDELINES	OBJECTIVES: Several single-centre experiences have reported significant operative mortality and morbidity after mitral valve surgery in redo scenarios (ReMVS). Several preoperative risk factors outlining 'high-risk' categories have been reported, but scanty data on the impact of different operative techniques for these major challenging procedures have been analysed to date. The aim of the study …	[Onorati, Francesco; Faggian, Giuseppe] Univ Verona, Div Cardiac Surg, I-37126 Verona, Italy; [Perrotti, Andrea; Chocron, Sidney] Univ Hosp Besancon, Dept Cardiac Surg, Besancon, France; [Reichart, Daniel; Detter, Christian] Univ Klinikum Eppendorf, Div Cardiac Surg, Hamburg, Germany; [Mariscalco, Giovanni] Univ Leicester, Glenfield Hosp, Dept Cardiovasc Sci, Clin Sci Wing, Leicester, Leics, Engl…		Onorati, F (通讯作者)，Univ Verona, Div Cardiac Surg, Azienda Osped Univ Integrata, Osped Civile Maggiore, Piazzale Stefani 1, I-37126 Verona, Italy.	francesco.onorati@ospedaleuniverona.it	Santarpino, Giuseppe/ABI-5219-2020; Biancari, Fausto/A-1039-2008; Mariscalco, Giovanni/AAN-3223-2020; Santarpino, Giuseppe/H-8678-2013; Faggian, Giuseppe/X-4753-2019; Mariscalco, Giovanni/AAY-8635-2020; Rubino, Antonino S/D-2535-2018; Onorati, Francesco/J-4279-2018; Faggian, Giuseppe/J-4590-2018; Gatti, Giuseppe/A-3849-2017; Onorati, Francesco/ABA-5732-2020; Salsano, Antonio/D-2789-2018	Santarpino, Giuseppe/0000-0002-4913-9834; Biancari, Fausto/0000-0001-5028-8186; Santarpino, Giuseppe/0000-0002-4913-9834; Faggian, Giuseppe/0000-0001-5371-5761; Mariscalco, Giovanni/0000-0001-8200-2269; Rubino, Antonino S/0000-0002-9399-7422; Onorati, Francesco/0000-0002-0879-3557; Faggian, Giuseppe/0000-0001-5371-5761; Gatti, Giuseppe/0000-0002-9996-6133; Salsano, Antonio/0000-0002-2047-8373; Mi…				Akay TH, 2008, J CARDIAC SURG, V23, P415, DOI 10.1111/j.1540-8191.2008.00630.x; Akins CW, 2008, J THORAC CARDIOV SUR, V135, P732, DOI 10.1016/j.jtcvs.2007.12.002; Descoutures F, 2013, EUR J CARDIO-THORAC, V44, pE8, DOI 10.1093/ejcts/ezt155; Emery RW, 2010, J HEART VALVE DIS, V19, P473; Ferraris VA, 2011, ANN THORAC SURG, V91, P944, DOI 10.1016/j.athoracsur.2010.11.078; Follis FM, 1999, ANN THORAC…	25	20	23	0	0	OXFORD UNIV PRESS INC	CARY	JOURNALS DEPT, 2001 EVANS RD, CARY, NC 27513 USA	1010-7940	1873-734X		EUR J CARDIO-THORAC	Eur. J. Cardio-Thorac. Surg.	MAY	2016	49	5
J	van Diepen, S; Graham, MM; Nagendran, J; Norris, CM				van Diepen, Sean; Graham, Michelle M.; Nagendran, Jayan; Norris, Colleen M.			Predicting cardiovascular intensive care unit readmission after cardiac surgery: derivation and validation of the Alberta Provincial Project for Outcomes Assessment in Coronary Heart Disease (APPROACH) cardiovascular intensive care unit clinical prediction model from a registry cohort of 10,799 surgical cases	CRITICAL CARE			English	Article							OPERATIVE MORTALITY; RISK-FACTORS; RESUSCITATION; STROKE; ARREST; TRENDS	Introduction: In medical and surgical intensive care units, clinical risk prediction models for readmission have been developed; however, studies reporting the risks for cardiovascular intensive care unit (CVICU) readmission have been methodologically limited by small numbers of outcomes, unreported measures of calibration or discrimination, or a lack of information spanning the entire perioperat…	[van Diepen, Sean] Univ Alberta Hosp, Div Crit Care & Cardiol, Edmonton, AB T6G 2B7, Canada; [van Diepen, Sean; Graham, Michelle M.; Norris, Colleen M.] Univ Alberta Hosp, Div Cardiol, Edmonton, AB T6G 2B7, Canada; [Nagendran, Jayan; Norris, Colleen M.] Mazankowski Alberta Heart Inst, Div Cardiac Surg, Edmonton, AB T6G 2B7, Canada; [Norris, Colleen M.] Univ Alberta, Sch Publ Hlth, Edmonton, AB T6…		van Diepen, S (通讯作者)，Univ Alberta Hosp, Div Crit Care & Cardiol, 2C2 WMC,8440-112 St, Edmonton, AB T6G 2B7, Canada.	sv9@ualberta.ca		Norris, Colleen/0000-0002-6793-9333				Anthi A, 1998, CHEST, V113, P15, DOI 10.1378/chest.113.1.15; Baxter AD, 2008, CAN J ANAESTH, V55, P223, DOI 10.1007/BF03021506; Chen LM, 1998, CRIT CARE MED, V26, P1834, DOI 10.1097/00003246-199811000-00025; Christensen MC, 2009, J THORAC CARDIOV SUR, V138, P687, DOI 10.1016/j.jtcvs.2009.02.021; Chung DA, 2002, EUR J CARDIO-THORAC, V22, P282, DOI 10.1016/S1010-7940(02)00303-2; Conlon N, 2008, BRI…	35	35	36	1	6	BMC	LONDON	CAMPUS, 4 CRINAN ST, LONDON N1 9XW, ENGLAND	1466-609X	1364-8535		CRIT CARE	Crit. Care		2014	18	6
J	Bur, AM; Brant, JA; Mulvey, CL; Nicolli, EA; Brody, RM; Fischer, JP; Cannady, SB; Newman, JG				Bur, Andres M.; Brant, Jason A.; Mulvey, Carolyn L.; Nicolli, Elizabeth A.; Brody, Robert M.; Fischer, John P.; Cannady, Steven B.; Newman, Jason G.			Association of Clinical Risk Factors and Postoperative Complications With Unplanned Hospital Readmission After Head and Neck Cancer Surgery	JAMA OTOLARYNGOLOGY-HEAD & NECK SURGERY			English	Article							QUALITY IMPROVEMENT PROGRAM; SQUAMOUS-CELL CARCINOMA; DEEP-VEIN THROMBOSIS; VENOUS THROMBOEMBOLISM; PULMONARY COMPLICATIONS; AMERICAN-COLLEGE; MAJOR HEAD; OTOLARYNGOLOGY; EMBOLISM; BURDEN	IMPORTANCE Unplanned hospital readmission is costly and in recent years has become a focus of health care legislation intended to reduce health care expenditures. Greater understanding of which perioperative complications are associated with hospital readmission after surgery for head and neck cancer is needed to reduce unplanned readmissions. OBJECTIVE To determine which clinical risk factors an…	[Bur, Andres M.; Brant, Jason A.; Mulvey, Carolyn L.; Brody, Robert M.; Cannady, Steven B.; Newman, Jason G.] Univ Penn, Dept Otorhinolaryngol Head & Neck Surg, Philadelphia, PA 19104 USA; [Nicolli, Elizabeth A.] Univ Miami, Dept Otolaryngol, Miami, FL USA; [Fischer, John P.] Univ Penn, Div Plast & Reconstruct Surg, Philadelphia, PA 19104 USA		Bur, AM (通讯作者)，Dept Otorhinolaryngol Head & Neck Surg, 3400 Spruce St,5 Silverstein Pavil, Philadelphia, PA 19104 USA.	ambur@emory.edu	Bur, Andres Martin/S-9202-2019; Newman, Jason G/ABE-9183-2021	Newman, Jason G/0000-0002-4700-360X; Brant, Jason/0000-0002-3492-0679; Jenks, Carolyn/0000-0001-7166-2966; Bur, Andres/0000-0001-6879-6453				American College of Surgeons, 2015, US GUID 2014 AM COLL US GUID 2014 AM COLL; Awad MI, 2015, HEAD NECK-J SCI SPEC, V37, P851, DOI 10.1002/hed.23682; Bahl V, 2014, JAMA OTOLARYNGOL, V140, P999, DOI 10.1001/jamaoto.2014.2254; Brewster AL, 2016, MED CARE, V54, P600, DOI 10.1097/MLR.0000000000000530; Bur AM, 2016, OTOLARYNG HEAD NECK, V155, P688, DOI 10.1177/0194599816652379; Bur AM, 2016, HEAD NECK…	27	46	47	2	16	AMER MEDICAL ASSOC	CHICAGO	330 N WABASH AVE, STE 39300, CHICAGO, IL 60611-5885 USA	2168-6181	2168-619X		JAMA OTOLARYNGOL	JAMA Otolaryngol-Head Neck Surg.	DEC	2016	142	12
J	Nejim, B; Zarkowsky, D; Hicks, CW; Locham, S; Aridi, HD; Malas, MB				Nejim, Besma; Zarkowsky, Devin; Hicks, Caitlin W.; Locham, Satinderjit; Aridi, Hanaa Dakour; Malas, Mahmoud B.			Predictors of in-hospital adverse events after endovascular aortic aneurysm repair	JOURNAL OF VASCULAR SURGERY			English	Article; Proceedings Paper	42nd Annual Meeting of the Southern-Association-for-Vascular-Surgery (SAVS)	JAN 17-20, 2018	Scottsdale, AZ	So Assoc Vasc Surg		Aortic aneurysm; Endovascular; Complications; Adverse events; Predictors	VASCULAR-SURGERY; CAROTID-ENDARTERECTOMY; UNITED-STATES; CARDIAC RISK; EVAR TRIAL; MORTALITY; IMPACT; OUTCOMES; VALIDATION; AGE	Background: Endovascular aneurysm repair (EVAR) offered outstanding survival benefit but at the expense of cost, periodic radiographic monitoring, and higher reinterventions rates. Perioperative complications, although rare, can occur after EVAR, contributing to longer hospitalization, higher cost, and significant comorbidity and mortality. Therefore, the aim of this study was to identify the pre…	[Nejim, Besma; Hicks, Caitlin W.; Locham, Satinderjit; Aridi, Hanaa Dakour; Malas, Mahmoud B.] Johns Hopkins Univ, Vasc & Endovasc Res Ctr, Baltimore, MD USA; [Zarkowsky, Devin] Univ Calif San Diego, Dept Surg, San Diego, CA 92103 USA		Malas, MB (通讯作者)，Univ Calif San Diego, Div Vasc & Endovasc Surg, MC 7403,9300 Campus Point Dr, La Jolla, CA 92037 USA.; Malas, MB (通讯作者)，Univ Calif San Diego, Surg Clin Res, MC 7403,9300 Campus Point Dr, La Jolla, CA 92037 USA.	mmalas@ucsd.edu		Hicks, Caitlin/0000-0001-7638-1936				AKAIKE H, 1974, IEEE T AUTOMAT CONTR, VAC19, P716, DOI 10.1109/TAC.1974.1100705; Arhuidese I, 2017, J VASC SURG, V65, P1, DOI 10.1016/j.jvs.2016.07.115; Arhuidese IJ, 2015, ANN VASC SURG, V29, P1181, DOI 10.1016/j.avsg.2015.03.041; Aridi HD, 2018, J VASC SURG, V67, pE17, DOI 10.1016/j.jvs.2017.10.031; Aridi HND, 2018, J VASC SURG, V67, P747, DOI 10.1016/j.jvs.2017.07.106; Barnes M, 2008, EUR J VA…	45	5	5	0	1	MOSBY-ELSEVIER	NEW YORK	360 PARK AVENUE SOUTH, NEW YORK, NY 10010-1710 USA	0741-5214			J VASC SURG	J. Vasc. Surg.	JUL	2019	70	1
J	Singh, RB; Singh, V; Kulshrestha, SK; Singh, S; Gupta, P; Kumar, R; Krishna, A; Srivastav, SSL; Gupta, SB; Pella, D; Cornelissen, G				Singh, RB; Singh, V; Kulshrestha, SK; Singh, S; Gupta, P; Kumar, R; Krishna, A; Srivastav, SSL; Gupta, SB; Pella, D; Cornelissen, G			Social class and all-cause mortality in an urban population of North India	ACTA CARDIOLOGICA			English	Article						mortality; cause of death; economic status; risk factors; urban deaths	CARDIOVASCULAR-DISEASES; GLOBAL BURDEN; RISK-FACTORS; TRANSITION; ENGLAND	Background -There is a rapid emergence of cardiovascular disease in India with economic development, leading to an increase in mortality due to these diseases. The exact causes of death in India, however, are not known. Subjects and methods - We studied randomly selected death records from 2222 (1385 men and 837 women) victims, aged 25-64 years, out of 3034 death records during 1999-2001 at the M…	Hindu Coll, Moradabad, India; Subharti Med Coll, Meerut, Uttar Pradesh, India; Safarik Univ, Fac Med, Kosice, Slovakia; Univ Minnesota, Sch Med, Halberg Chronobiol Ctr, Minneapolis, MN 55455 USA		Singh, RB (通讯作者)，Halberg Hosp & Res Inst, Civil Lines,10, Moradabad 244001, UP, India.	icn2005@mickyonline.com		Pella, Daniel/0000-0001-9999-6271				BALARAJAN R, 1984, BRIT MED J, V289, P1185, DOI 10.1136/bmj.289.6453.1185; BALARAJAN R, 1991, BMJ-BRIT MED J, V302, P560, DOI 10.1136/bmj.302.6776.560; CORNELISSEN G, 2004, BIOMED PHARM S1, V58, P69; Dalal P M, 2004, J Assoc Physicians India, V52, P695; Enas E A, 1997, Indian Heart J, V49, P25; HAHN RA, 1992, JAMA-J AM MED ASSOC, V267, P268, DOI 10.1001/jama.267.2.268; HUGHES K, 1990, J EPIDEMIOL…	21	32	33	0	18	TAYLOR & FRANCIS LTD	ABINGDON	2-4 PARK SQUARE, MILTON PARK, ABINGDON OR14 4RN, OXON, ENGLAND	0001-5385	1784-973X		ACTA CARDIOL	Acta Cardiol.	DEC	2005	60	6
J	Oliveira, M; Cunha, P; Valente, B; Portugal, G; Lousinha, A; Pereira, M; Braz, M; Delgado, A; Ferreira, RC				Oliveira, Mario; Cunha, Pedro; Valente, Bruno; Portugal, Guilherme; Lousinha, Ana; Pereira, Mariana; Braz, Manuel; Delgado, Ana; Ferreira, Rui C.			Impact of substrate-based ablation for ventricular tachycardia in patients with frequent appropriate implantable cardioverter-defibrillator therapy and dilated cardiomyopathy: Long-term experience with high-density mapping	REVISTA PORTUGUESA DE CARDIOLOGIA			English	Article						Ventricular tachycardia ablation; Substrate-based; High-density mapping	ISCHEMIC CARDIOMYOPATHY; END-POINT; SCAR; OUTCOMES	Introduction: Recurrent ventricular tachycardia (VT) episodes have a negative impact on the clinical outcome of implantable cardioverter-defibrillator (ICD) patients. Modification of the arrhythmogenic substrate has been used as a promising approach for treating recurrent VTs. However, there are limited data on long-term follow-up. Aim: To analyze long-term results of VT substrate-based ablation …	[Oliveira, Mario; Cunha, Pedro; Valente, Bruno; Portugal, Guilherme; Lousinha, Ana; Braz, Manuel; Delgado, Ana; Ferreira, Rui C.] Cent Lisbon Hosp Univ Ctr, Cardiol Dept, Arrhythmol Pacing & Electrophysiol Unit, Lisbon, Portugal; [Pereira, Mariana] Biosense Webster, Lisbon, Portugal		Oliveira, M (通讯作者)，Cent Lisbon Hosp Univ Ctr, Cardiol Dept, Arrhythmol Pacing & Electrophysiol Unit, Lisbon, Portugal.	m.martinsoliveira@gmail.com	Cunha, Pedro Silva/AAA-1693-2021	Cunha, Pedro Silva/0000-0001-9465-634X				Berruezo A, 2015, CIRC-ARRHYTHMIA ELEC, V8, P326, DOI 10.1161/CIRCEP.114.002386; Della Bella P, 2013, CIRCULATION, V127, P1359, DOI 10.1161/CIRCULATIONAHA.112.000872; Di Biase L, 2015, J AM COLL CARDIOL, V66, P2872, DOI 10.1016/j.jacc.2015.10.026; Di Biase L, 2012, J AM COLL CARDIOL, V60, P132, DOI 10.1016/j.jacc.2012.03.044; Fernandez-Armenta J, 2016, HEART RHYTHM, V13, P1589, DOI 10.1016/j.hrth…	17	0	0	0	0	ELSEVIER ESPANA SLU	BARCELONA	AV JOSEP TARRADELLAS, 20-30, 1ERA PLANTA, BARCELONA, CP-08029, SPAIN	0870-2551	0304-4750		REV PORT CARDIOL	Rev. Port. Cardiol.	NOV	2021	40	11
J	Kosar, CM; Loomer, L; Thomas, KS; White, EM; Panagiotou, OA; Rahman, M				Kosar, Cyrus M.; Loomer, Lacey; Thomas, Kali S.; White, Elizabeth M.; Panagiotou, Orestis A.; Rahman, Momotazur			Association of Diagnosis Coding With Differences in Risk-Adjusted Short-term Mortality Between Critical Access and Non-Critical Access Hospitals	JAMA-JOURNAL OF THE AMERICAN MEDICAL ASSOCIATION			English	Article							QUALITY-OF-CARE; READMISSION RATES; REDUCTION; OUTCOMES; PROGRAM	Question Are differences in risk-adjusted mortality rates between critical access hospitals (CAHs) and non-CAHs related to differences in diagnosis coding practices? Findings In this serial cross-sectional study of 4 & x202f;094 & x202f;720 rural Medicare beneficiaries hospitalized from 2007 to 2017, combined in-hospital and 30-day postdischarge mortality rates were higher for CAHs than non-CAHs …	[Kosar, Cyrus M.; Loomer, Lacey; Thomas, Kali S.; White, Elizabeth M.; Panagiotou, Orestis A.; Rahman, Momotazur] Brown Univ, Dept Hlth Serv Policy & Practice, Providence, RI 02912 USA; [Kosar, Cyrus M.; Loomer, Lacey; Thomas, Kali S.; White, Elizabeth M.; Panagiotou, Orestis A.; Rahman, Momotazur] Brown Univ, Ctr Gerontol & Healthcare Res, Providence, RI 02912 USA; [Thomas, Kali S.] Dept Veteran…		Kosar, CM (通讯作者)，Brown Univ, Sch Publ Hlth, Dept Hlth Serv Policy & Practice, Providence, RI 02901 USA.	cyrus_kosar@brown.edu	Panagiotou, Orestis/AAI-1268-2021	Kosar, Cyrus/0000-0003-0533-7529; Loomer, Lacey/0000-0001-8177-6043	NIA [5R21AG053712-02, P01AG027296, 5R03AG054687-02]	NIA(United States Department of Health & Human ServicesNational Institutes of Health (NIH) - USANIH National Institute on Aging (NIA))	This study was funded by the NIA (grants 5R21AG053712-02, P01AG027296, and 5R03AG054687-02).	Barnett ML, 2015, JAMA INTERN MED, V175, P1803, DOI 10.1001/jamainternmed.2015.4660; Basu J, 2000, J RURAL HEALTH, V16, P129, DOI 10.1111/j.1748-0361.2000.tb00446.x; Carroll CE, 2019, AM SOC HLTH EC ANN M; Centers for Medicare & Medicaid Services, CHRON COND DAT WAR C; Dharmarajan K, 2017, JAMA-J AM MED ASSOC, V318, P270, DOI 10.1001/jama.2017.8444; Geruso M, 2020, J POLIT ECON, V128, P984, DOI 1…	30	4	4	0	0	AMER MEDICAL ASSOC	CHICAGO	330 N WABASH AVE, STE 39300, CHICAGO, IL 60611-5885 USA	0098-7484	1538-3598		JAMA-J AM MED ASSOC	JAMA-J. Am. Med. Assoc.	AUG 4	2020	324	5
J	Woloshin, S; Schwartz, LM; Welch, HG				Woloshin, Steven; Schwartz, Lisa M.; Welch, H. Gilbert			The risk of death by age, sex, and smoking status in the United States: Putting health risks in context	JOURNAL OF THE NATIONAL CANCER INSTITUTE			English	Article							CANCER	Background To make sense of the disease risks they face, people need basic facts about the magnitude of a particular risk and how one risk compares with other risks. Unfortunately, this fundamental information is not readily available to patients or physicians. We created simple one-page charts that present the 10-year chance of dying from various causes according to age, sex, and smoking status.…	Dept Vet Affairs Med Ctr, Vet Affairs Outcomes Grp 111B, White River Jct, VT 05009 USA; Dartmouth Inst Hlth Policy & Clin Practice, Hanover, NH USA; Dartmouth Hitchcock Med Ctr, Norris Cotton Canc Ctr, Lebanon, NH 03766 USA		Schwartz, LM (通讯作者)，Dept Vet Affairs Med Ctr, Vet Affairs Outcomes Grp 111B, White River Jct, VT 05009 USA.	lisa.schwartz@dartmouth.edu			NCI NIH HHS [R01CA104721, R01 CA104721] Funding Source: Medline; NATIONAL CANCER INSTITUTE [R01CA104721] Funding Source: NIH RePORTER	NCI NIH HHS(United States Department of Health & Human ServicesNational Institutes of Health (NIH) - USANIH National Cancer Institute (NCI)); NATIONAL CANCER INSTITUTE(United States Department of Health & Human ServicesNational Institutes of Health (NIH) - USANIH National Cancer Institute (NCI))		ADAMS PF, 2006, HLTH BEHAV ADULTS US; Bach PB, 2004, CHEST, V126, P1742, DOI 10.1378/chest.126.6.1742; Bach PB, 2002, J NATL CANCER I, V94, P1584; *BRIDG SINGL RAC P, 2000, BRIDG RAC VINT 2005; *CDCP, METH CONSTR COMPL AN, V129; Centers for Disease Control and Prevention, SMOK ATTR MORT MORB; EBELL MH, POINT OF CARE GUIDES; Gigerenzer G, 1996, MED DECIS MAKING, V16, P273, DOI 10.1177/0272989X9601…	19	86	91	0	13	OXFORD UNIV PRESS INC	CARY	JOURNALS DEPT, 2001 EVANS RD, CARY, NC 27513 USA	0027-8874			J NATL CANCER I	J. Natl. Cancer Inst.	JUN 18	2008	100	12
J	Mommertz, G; Sigala, F; Langer, S; Koeppel, TA; Mess, WH; Schurink, GWH; Jacobs, MJ				Mommertz, G.; Sigala, F.; Langer, S.; Koeppel, T. A.; Mess, W. H.; Schurink, G. W. H.; Jacobs, M. J.			Thoracoabdominal aortic aneurysm repair in patients with Marfan syndrome	EUROPEAN JOURNAL OF VASCULAR AND ENDOVASCULAR SURGERY			English	Article; Proceedings Paper	21st Annual Meeting of the European-Society-for-Vascular-Surgery	SEP 20-23, 2007	Madrid, SPAIN	European Soc Vasc Surg		Marfan syndrome; thoracoabdominal aortic aneruysm repair; descending aortic aneurysm repair; motor evoked potentials; selective organ perfusion	LIFE EXPECTANCY; DISSECTION	Objective. We assessed the surgical outcome of descending thoracic aortic aneurysm repair (DTAA) and thoracoabdominal aortic aneurym (TAAA) repair in patients with Marfan syndrome. Methods. During a six year period, 206 patients underwent DTAA and TAAA repair. In 22 patients, Marfan syndrome was confirmed. The median age was 40 years with a range between 18 and 57 years. The extend of the aneurys…	[Schurink, G. W. H.; Jacobs, M. J.] Univ Hosp Maastricht, Dept Vasc Surg, NL-6202 AZ Maastricht, Netherlands; [Schurink, G. W. H.; Jacobs, M. J.] Univ Hosp Maastricht, Dept Neurophysiol, NL-6202 AZ Maastricht, Netherlands; Univ Hosp Aachen & Maastricht, European Vasc Ctr Aachen, Maastricht, Netherlands; [Mommertz, G.; Sigala, F.; Langer, S.; Koeppel, T. A.; Jacobs, M. J.] Univ Hosp Aachen & Maast…		Jacobs, MJ (通讯作者)，Univ Hosp Maastricht, Dept Vasc Surg, POPB 5800, NL-6202 AZ Maastricht, Netherlands.	m.jacobs@surgery.azm.nl	Mess, Werner/AAB-9527-2020					Albornoz G, 2006, ANN THORAC SURG, V82, P1400, DOI 10.1016/j.athoracsur.2006.04.098; Coselli JS, 2007, ANN THORAC SURG, V83, pS862, DOI 10.1016/j.athoracsur.2006.10.088; Coselli JS, 2002, ANN THORAC SURG, V73, P1107, DOI 10.1016/S0003-4975(02)03370-2; Dardik A, 2001, J VASC SURG, V34, P405, DOI 10.1067/mva.2001.117149; FINKBOHNER R, 1995, CIRCULATION, V91, P728, DOI 10.1161/01.CIR.91.3.728; GRAY …	20	53	54	1	4	W B SAUNDERS CO LTD	LONDON	32 JAMESTOWN RD, LONDON NW1 7BY, ENGLAND	1078-5884			EUR J VASC ENDOVASC	Eur. J. Vasc. Endovasc. Surg.	FEB	2008	35	2
J	Woodford, H; Walker, R				Woodford, H; Walker, R			Emergency hospital admissions in idiopathic Parkinson's disease	MOVEMENT DISORDERS			English	Article						inpatient care; idiopathic Parkinson's disease; admissions; emergency care	NURSING-HOME PLACEMENT; CLINICAL-DIAGNOSIS; ACCURACY	Little is known about the hospital inpatient care of patients with idiopathic Parkinson's disease (PD). Here, we describe the features of the emergency hospital admissions of a geographically defined population of PD patients over a 4-year period. Patients with PD were identified from a database for a Parkinson's disease service in a district general hospital with a drainage population of approxi…	N Tyneside Gen Hosp, Dept Med, Newcastle Upon Tyne, Tyne & Wear, England		Woodford, H (通讯作者)，41 Coniston Ave, Newcastle Upon Tyne NE2 3EY, Tyne & Wear, England.	hwoodford@blueyonder.co.uk		Woodford, Henry/0000-0002-1413-7097				Aarsland D, 2000, J AM GERIATR SOC, V48, P938, DOI 10.1111/j.1532-5415.2000.tb06891.x; de Rijk MC, 2000, NEUROLOGY, V54, pS21; Factor SA, 2000, AM J EMERG MED, V18, P209, DOI 10.1016/S0735-6757(00)90023-8; GOETZ CG, 1993, NEUROLOGY, V43, P2227, DOI 10.1212/WNL.43.11.2227; Guttman M, 2004, MOVEMENT DISORD, V19, P49, DOI 10.1002/mds.10648; Guttman M, 2003, MOVEMENT DISORD, V18, P313, DOI 10.1002/md…	14	112	113	0	3	WILEY-LISS	HOBOKEN	DIV JOHN WILEY & SONS INC, 111 RIVER ST, HOBOKEN, NJ 07030 USA	0885-3185			MOVEMENT DISORD	Mov. Disord.	SEP	2005	20	9
J	Hu, Y; Guo, Y; Wang, XT; Li, Y; Sun, DW; Cui, DR				Hu, Yue; Guo, Yong; Wang, Xintao; Li, Yi; Sun, Dawei; Cui, Derong			Effects of the Incidence Density of Fever (IDF) on Patients Resuscitated From In-Hospital Cardiac Arrest: A Mediation Analysis	FRONTIERS IN MEDICINE			English	Article						fever; cardiac arrest; survival rate; mediator; causal mediation analysis	HYPERTHERMIA; PNEUMONIA; INJURY; STROKE; IMPACT	Objective: The aim of this research was to study the factors contributing to the survival rate of in-hospital cardiac arrest (IHCA) and to determine whether the incidence density of fever (IDF) acts as a mediator. Methods: Data from patients with IHCA who survived more than 48 h were collected from 2011 to 2017. IDF was defined as the fever duration divided by the hospitalization duration, prolon…	[Hu, Yue; Wang, Xintao; Li, Yi; Sun, Dawei; Cui, Derong] Shanghai Jiao Tong Univ, Dept Anesthesiol, Affiliated Peoples Hosp 6, Shanghai, Peoples R China; [Guo, Yong] Shanghai Jiao Tong Univ, Dept Crit Care Med, Affiliated Peoples Hosp 6, Shanghai, Peoples R China		Cui, DR (通讯作者)，Shanghai Jiao Tong Univ, Dept Anesthesiol, Affiliated Peoples Hosp 6, Shanghai, Peoples R China.	cuishuning118@163.com			National Natural Science Foundation of China [81671879]; Shanghai Municipal Commission of Health and Family Planning [201740118]	National Natural Science Foundation of China(National Natural Science Foundation of China (NSFC)); Shanghai Municipal Commission of Health and Family Planning	This work was supported by the National Natural Science Foundation of China (Grant Number 81671879) and the Shanghai Municipal Commission of Health and Family Planning (Grant Number 201740118).	Alali AS, 2019, J NEUROSURG, V131, P612, DOI 10.3171/2018.4.JNS173166; Alyagari V, 2007, J NEUROL SCI, V261, P39, DOI 10.1016/j.jns.2007.04.030; Andersen LW, 2019, JAMA-J AM MED ASSOC, V321, P1200, DOI 10.1001/jama.2019.1696; Aronoff DM, 2001, AM J MED, V111, P304, DOI 10.1016/S0002-9343(01)00834-8; Badjatia N, 2009, CRIT CARE MED, V37, pS250, DOI 10.1097/CCM.0b013e3181aa5e8d; Benjamin EJ, 2018, …	35	0	0	2	4	FRONTIERS MEDIA SA	LAUSANNE	AVENUE DU TRIBUNAL FEDERAL 34, LAUSANNE, CH-1015, SWITZERLAND		2296-858X		FRONT MED-LAUSANNE	Front. Med.	MAR 25	2020	7
J	Marofi, F; Azizi, R; Motavalli, R; Vahedi, G; Nasimi, M; Yousefi, M; Motavalli, Y; Tahmasebi, S; Gharibi, T; Mohammed, RN; Etemadi, J; Khiavi, FM				Marofi, Faroogh; Azizi, Ramyar; Motavalli, Roza; Vahedi, Ghasem; Nasimi, Maryam; Yousefi, Mehdi; Motavalli, Yalda; Tahmasebi, Safa; Gharibi, Tohid; Mohammed, Rebar N.; Etemadi, Jalal; Khiavi, Farhad M.			COVID-19: Our Current Knowledge of Epidemiology, Pathology, Therapeutic Approaches, and Diagnostic Methods	ANTI-CANCER AGENTS IN MEDICINAL CHEMISTRY			English	Review						COVID-19; coronavirus; SARS; ARDS; acute respiratory disease syndrome; diagnosis	RESPIRATORY SYNDROME CORONAVIRUS; RENIN-ANGIOTENSIN SYSTEM; DISEASE 2019 COVID-19; MERS-COV INFECTION; VIRUS-INFECTION; CLINICAL CHARACTERISTICS; LOPINAVIR-RITONAVIR; ENTERIC INVOLVEMENT; SARS; 2019-NCOV	Severe Acute Respiratory Syndrome Coronavirus 2 (SARS-CoV-2) firstly emerged in Wuhan, China at the end of 2019. After going through the experimental process, the virus was named the novel coronavirus (2019-nCoV) by the World Health Organization (WHO) in February 2020 which has created a global pandemic. The coronavirus disease 2019 (COVID-19) infection is challenging the people who are especiall…	[Marofi, Faroogh] Tabriz Univ Med Sci, Fac Med, Dept Hematol, Tabriz, Iran; [Yousefi, Mehdi; Gharibi, Tohid] Tabriz Univ Med Sci, Fac Med, Dept Immunol, Tabriz, Iran; [Azizi, Ramyar] Islam Azad Univ, Nursing Dept, Mahabad Branch, Mahabad, Iran; [Motavalli, Roza] Tabriz Univ Med Sci, Molecular Med Res Ctr, Tabriz, Iran; [Motavalli, Roza] Tabriz Univ Med Sci, Fac Adv Med Sci, Dept Mol Med, Tabriz, …		Khiavi, FM (通讯作者)，Pasteur Inst Iran, Dept Virol, Tehran, Iran.	farhad.motavalli@gmail.com	Azizi, Ramyar/AFR-5747-2022	Marofi, Faroogh/0000-0002-8110-7808				Adedeji AO, 2013, J VIROL, V87, P8017, DOI 10.1128/JVI.00998-13; Agrawal Umang, 2020, Med J Armed Forces India, V76, P370, DOI 10.1016/j.mjafi.2020.08.004; Ahmad I, 2020, J CLIN NEUROSCI, V77, P8, DOI 10.1016/j.jocn.2020.05.017; Ahmed AE, 2017, BMC INFECT DIS, V17, DOI 10.1186/s12879-017-2712-2; Al Heialy S, 2020, FRONT PHYSIOL, V11, DOI 10.3389/fphys.2020.555039; Al-Tawfiq JA, 2020, TRAVEL MED I…	236	1	1	4	9	BENTHAM SCIENCE PUBL LTD	SHARJAH	EXECUTIVE STE Y-2, PO BOX 7917, SAIF ZONE, 1200 BR SHARJAH, U ARAB EMIRATES	1871-5206	1875-5992		ANTI-CANCER AGENT ME	Anti-Cancer Agents Med. Chem.		2021	21	16
J	Martinez, CH; Okajima, Y; Murray, S; Washko, GR; Martinez, FJ; Silverman, EK; Lee, JH; Regan, EA; Crapo, JD; Curtis, JL; Hatabu, H; Han, MK				Martinez, Carlos H.; Okajima, Yuka; Murray, Susan; Washko, George R.; Martinez, Fernando J.; Silverman, Edwin K.; Lee, Jin Hwa; Regan, Elizabeth A.; Crapo, James D.; Curtis, Jeffrey L.; Hatabu, Hiroto; Han, MeiLan K.		COPDGene Investigators	Impact of self-reported Gastroesophageal reflux disease in subjects from COPDGene cohort	RESPIRATORY RESEARCH			English	Article						COPD; Gastroesophageal reflux; Comorbidity; Exacerbations; Quality-of-life; Chronic bronchitis	OBSTRUCTIVE PULMONARY-DISEASE; COMMUNITY-ACQUIRED PNEUMONIA; SYMPTOMS; EXACERBATIONS; ESOPHAGITIS; POPULATION; EPIDEMIOLOGY; PREVALENCE; PHENOTYPE; DYSPNEA	Background: The coexistence of gastroesophageal reflux disease (GERD) and COPD has been recognized, but there has been no comprehensive evaluation of the impact of GERD on COPD-related health status and patient-centered outcomes. Methods: Cross sectional and longitudinal study of 4,483 participants in the COPDGene cohort who met GOLD criteria for COPD. Physician-diagnosed GERD was ascertained by …	[Martinez, Carlos H.; Martinez, Fernando J.; Curtis, Jeffrey L.; Han, MeiLan K.] Univ Michigan, Med Ctr, Div Pulm & Crit Care Med, Ann Arbor, MI 48109 USA; [Okajima, Yuka] St Lukes Int Hosp, Dept Radiol, Tokyo, Japan; [Murray, Susan] Univ Michigan, Sch Publ Hlth, Dept Biostat, Ann Arbor, MI 48109 USA; [Washko, George R.; Silverman, Edwin K.] Brigham & Womens Hosp, Div Pulm & Crit Care, Boston, MA…		Martinez, CH (通讯作者)，Univ Michigan, Med Ctr, Div Pulm & Crit Care Med, Med Ctr Dr,3916 Taubman Ctr,Box 0360,1500 E, Ann Arbor, MI 48109 USA.	carlosma@umich.edu		Murray, Susan/0000-0003-4387-7673; Curtis, Jeffrey/0000-0001-5191-4847	NIH/NHLBI [T32 HL007749-20]; NHLBI [R01HL089897, R01Hl089856, K23 HL089353, K23 HL093351]; Clinical Research & Development Service, Department of Veterans Affairs; NATIONAL HEART, LUNG, AND BLOOD INSTITUTE [R01HL089897, T32HL007749, K23HL089353, K23HL093351, R01HL089856] Funding Source: NIH RePORTER; NATIONAL INSTITUTE OF NURSING RESEARCH [R01NR013377] Funding Source: NIH RePORTER	NIH/NHLBI(United States Department of Health & Human ServicesNational Institutes of Health (NIH) - USANIH National Heart Lung & Blood Institute (NHLBI)); NHLBI(United States Department of Health & Human ServicesNational Institutes of Health (NIH) - USANIH National Heart Lung & Blood Institute (NHLBI)); Clinical Research & Development Service, Department of Veterans Affairs; NATIONAL HEART, LUNG, …	Dr. C.H. Martinez is supported by funding from NIH/NHLBI Grant # T32 HL007749-20. COPDGene is supported by NHLBI Grant #'s R01HL089897 and R01HI089856. Dr. Washko is supported by funding from NHLBI Grant # K23 HL089353. Dr. Curtis is supported by funding from the Clinical Research & Development Service, Department of Veterans Affairs. Dr. Han is supported by funding from NHLBI Grant # K23 HL09335…	Adamina M, 2006, BRIT J SURG, V93, P389, DOI 10.1002/bjs.5265; Agusti A, 2010, RESP RES, V11, DOI 10.1186/1465-9921-11-122; [Anonymous], 2002, AM J RESP CRIT CARE, V166, P111; Bestall JC, 1999, THORAX, V54, P581, DOI 10.1136/thx.54.7.581; Bor S, 2010, J GASTROEN HEPATOL, V25, P309, DOI 10.1111/j.1440-1746.2009.06035.x; Casanova C, 2004, EUR RESPIR J, V23, P841, DOI 10.1183/09031936.04.00107004; C…	34	49	51	0	5	BIOMED CENTRAL LTD	LONDON	236 GRAYS INN RD, FLOOR 6, LONDON WC1X 8HL, ENGLAND	1465-993X	1465-9921		RESP RES	Respir. Res.	JUN 3	2014	15
J	Ihlberg, L; Nissen, H; Nielsen, NE; Ruck, A; Busund, R; Klaarborg, KE; Soendergaard, L; Harnek, J; Miettinen, H; Eskola, M; Wahba, A; Laine, M				Ihlberg, Leo; Nissen, Henrik; Nielsen, Niels-Erik; Rueck, Andreas; Busund, Rolf; Klaarborg, Kaj-Erik; Soendergaard, Lars; Harnek, Jan; Miettinen, Heikki; Eskola, Markku; Wahba, Alexander; Laine, Mika			Early clinical outcome of aortic transcatheter valve-in-valve implantation in the Nordic countries	JOURNAL OF THORACIC AND CARDIOVASCULAR SURGERY			English	Article							EUROSCORE MULTINATIONAL DATABASE; EUROPEAN CARDIAC-SURGERY; RISK-FACTORS; HEART-VALVES; REPLACEMENT; BIOPROSTHESES; REGURGITATION; COREVALVE; STENOSIS	Objective: Transcatheter valve-in-valve implantation has emerged as an option, in addition to reoperative surgical aortic valve replacement, to treat failed biologic heart valve substitutes. However, the clinical experience with this approach is still limited. We report the comprehensive experience of transcatheter valve-in-valve implantation in the Nordic countries from May 2008 to January 2012.…	[Ihlberg, Leo; Laine, Mika] Helsinki Univ Hosp, Heart & Lung Ctr, FI-00029 Helsinki, Finland; [Nissen, Henrik] Odense Univ Hosp, Dept Cardiol, DK-5000 Odense, Denmark; [Nielsen, Niels-Erik] Linkoping Univ Hosp, Dept Cardiol, S-58185 Linkoping, Sweden; [Rueck, Andreas] Karolinska Univ Hosp, Dept Cardiol, Stockholm, Sweden; [Busund, Rolf] Univ Hosp North Norway, Dept Cardiothorac & Vasc Surg, Troms…		Ihlberg, L (通讯作者)，Helsinki Univ Hosp, Dept Cardiothorac Surg, Heart & Lung Ctr, POB 340, FI-00029 Helsinki, Finland.	leo.ihlberg@hus.fi	Wahba, Alexander/K-5886-2019; Rück, Andreas/AHA-0728-2022	Wahba, Alexander/0000-0001-7838-8162; Rück, Andreas/0000-0003-2920-6574				Attias D, 2009, J THORAC CARDIOV SUR, V138, P1020, DOI 10.1016/j.jtcvs.2009.05.007; Azadani AN, 2010, INTERACT CARDIOV TH, V11, P70, DOI 10.1510/icvts.2009.225144; Balsam LB, 2010, ANN THORAC SURG, V90, P1195, DOI 10.1016/j.athoracsur.2010.04.057; Bapat V, 2013, CATHETER CARDIO INTE, V81, P853, DOI 10.1002/ccd.24419; Bapat V, 2012, J THORAC CARDIOV SUR, V144, P1372, DOI 10.1016/j.jtcvs.2012.07.10…	19	25	25	1	2	MOSBY-ELSEVIER	NEW YORK	360 PARK AVENUE SOUTH, NEW YORK, NY 10010-1710 USA	0022-5223	1097-685X		J THORAC CARDIOV SUR	J. Thorac. Cardiovasc. Surg.	NOV	2013	146	5
J	Muller, M; Lefebvre, F; Harlay, ML; Glady, L; Becker, G; Muller, C; Aberkane, O; Tawk, M; Julians, M; Romoli, A; Hecketsweiler, S; Schneider, F; Pottecher, J; Chamaraux-Tran, TN				Muller, Marie; Lefebvre, Francois; Harlay, Marie-Line; Glady, Ludovic; Becker, Guillaume; Muller, Charlotte; Aberkane, Ouafaa; Tawk, Mira; Julians, Madoe; Romoli, Arnaud; Hecketsweiler, Stephane; Schneider, Francis; Pottecher, Julien; Chamaraux-Tran, Thien-Nga			Impact of intravenous lidocaine on clinical outcomes of patients with ARDS during COVID-19 pandemia (LidoCovid): A structured summary of a study protocol for a randomised controlled trial	TRIALS			English	Article						COVID-19; Randomised controlled trial; protocol; lidocaine; local anaesthetics; severe acute respiratory syndrome; molecular mechanisms of pharmacological action		ObjectivesThe main objective of this study is to evaluate the effect of intravenous lidocaine on gas exchange and inflammation in acute respiratory distress syndrome due or not to Covid-19 pneumonia.Trial designThis is a prospective monocentric, randomized, quadruple-blinded and placebo-controlled superiority trial. This phase 3 clinical study is based on two parallel groups received either intra…	[Muller, Marie; Romoli, Arnaud; Pottecher, Julien; Chamaraux-Tran, Thien-Nga] Hop Univ Strasbourg, Hop Hautepierre, Serv Anesthesie Reanimat & Med Perioperatoire, Strasbourg, France; [Lefebvre, Francois] Hop Univ Strasbourg, Hop Civil, Serv Sante Publ, GMRC, Strasbourg, France; [Harlay, Marie-Line; Schneider, Francis] Hop Univ Strasbourg, Hop Hautepierre, Serv Reanimat Med, Strasbourg, France; [G…		Chamaraux-Tran, TN (通讯作者)，Hop Univ Strasbourg, Hop Hautepierre, Serv Anesthesie Reanimat & Med Perioperatoire, Strasbourg, France.; Chamaraux-Tran, TN (通讯作者)，Inst Genet & Biol Mol & Cellulaire IGBMC, Illkirch Graffenstaden, France.	thiennga.chamaraux-tran@chru-strasbourg.fr		Becker, Guillaume/0000-0003-2710-0960	Strasbourg University Hospitals (HUS)	Strasbourg University Hospitals (HUS)	The study is funded by the Strasbourg University Hospitals (HUS). We declare that the funding organisation has no role in the design of the study, and collection, analysis, interpretation of the data, and writing of the manuscript but all the authors are employees of those hospitals.		0	1	1	1	5	BMC	LONDON	CAMPUS, 4 CRINAN ST, LONDON N1 9XW, ENGLAND		1745-6215		TRIALS	Trials	FEB 11	2021	22	1
J	Carson, JL; Stanworth, SJ; Dennis, JA; Trivella, M; Roubinian, N; Fergusson, DA; Triulzi, D; Doree, C; Hebert, PC				Carson, Jeffrey L.; Stanworth, Simon J.; Dennis, Jane A.; Trivella, Marialena; Roubinian, Nareg; Fergusson, Dean A.; Triulzi, Darrell; Doree, Carolyn; Hebert, Paul C.			Transfusion thresholds for guiding red blood cell transfusion	COCHRANE DATABASE OF SYSTEMATIC REVIEWS			English	Review							CLINICAL-PRACTICE GUIDELINE; RANDOMIZED CONTROLLED-TRIAL; HIGHER HEMOGLOBIN THRESHOLD; ACUTE MYOCARDIAL-INFARCTION; RESTRICTIVE TRANSFUSION; CRITICALLY-ILL; HIP FRACTURE; ELDERLY PATIENTS; CARDIAC-SURGERY; OLDER PATIENTS	Background The optimal haemoglobin threshold for use of red blood cell (RBC) transfusions in anaemic patients remains an active field of research. Blood is a scarce resource, and in some countries, transfusions are less safe than in others because of inadequate testing for viral pathogens. If a liberal transfusion policy does not improve clinical outcomes, or if it is equivalent, then adopting a …	[Carson, Jeffrey L.] Rutgers Robert Wood Johnson Med Sch, Div Gen Internal Med, New Brunswick, NJ 08901 USA; [Stanworth, Simon J.] Oxford Univ Hosp NHS Fdn Trust, John Radcliffe Hosp, Oxford, England; [Stanworth, Simon J.] Univ Oxford, NIHR Oxford Biomed Res Ctr, Radcliffe Dept Med, Oxford, England; [Stanworth, Simon J.; Doree, Carolyn] NHS Blood & Transplant, Systemat Review Initiat, Oxford, Eng…		Carson, JL (通讯作者)，Rutgers Robert Wood Johnson Med Sch, Div Gen Internal Med, New Brunswick, NJ 08901 USA.	jeffrey.carson@rutgers.edu			National Institute for Health Research (NIHR), UK	National Institute for Health Research (NIHR), UK(National Institute for Health Research (NIHR))	National Institute for Health Research (NIHR), UK; Provides support for the Cochrane Injuries Group, which employs authors MHT and JD	Akyildiz B, 2018, J TROP PEDIATRICS, V64, P118, DOI 10.1093/tropej/fmx037; Amer Soc Anesthesiologists Task Fo, 2006, ANESTHESIOLOGY, V105, P198; [Anonymous], 2022, ONGOING STUDY; [Anonymous], 2014, RED BLOOD CELL TRANS; Association of Anaesthetists of Great Britain and Ireland, 2008, BLOOD TRANSF AN RED, V2; Atilla E, 2017, TURK J HEMATOL, V34, P244, DOI 10.4274/tjh.2015.0365; Baek JH, 2019, CURR…	176	3	3	2	2	WILEY	HOBOKEN	111 RIVER ST, HOBOKEN 07030-5774, NJ USA	1469-493X	1361-6137		COCHRANE DB SYST REV	Cochrane Database Syst Rev.		2021		12
J	Squara, P; Dhainaut, JFA; Artigas, A; Carlet, J; Artigas, A; Benzer, H; Bernaudin, JF; Carlet, J; Chastang, C; Cox, PM; Falke, K; Gattinoni, L; Le Gall, JR; Hemmer, M; Lamy, M; Qvist, J; Suter, PM; Assman, R; Bossaert, L; Braschi, A; Brunet, F; Castaneda, J; Caturla, JM; Cebrian, J; Dhainaut, JF; Domenighetti, G; Dunkle, H; Flandre, P; Fumagali, A; Gaspareto, A; Garcia-Pardo, J; Giron, CP; Gonzal…				Squara, P; Dhainaut, JFA; Artigas, A; Carlet, J; Artigas, A; Benzer, H; Bernaudin, JF; Carlet, J; Chastang, C; Cox, PM; Falke, K; Gattinoni, L; Le Gall, JR; Hemmer, M; Lamy, M; Qvist, J; Suter, PM; Assman, R; Bossaert, L; Braschi, A; Brunet, F; Castaneda, J; Caturla, JM; Cebrian, J; Dhainaut, JF; Domenighetti, G; Dunkle, H; Flandre, P; Fumagali, A; Gaspareto, A; Garcia-Pardo, J; Giron, CP; Gonzal…		European Collaborative ARDS Workin	Hemodynamic profile in severe ARDS: results of the European collaborative ARDS study	INTENSIVE CARE MEDICINE			English	Article						ARDS; right heart catheterization	RESPIRATORY-DISTRESS-SYNDROME; END-EXPIRATORY PRESSURE; OXYGEN DELIVERY; PROGNOSIS; DEFINITIONS; MECHANISMS; PHYSIOLOGY; HYPOXEMIA; LACTATE	Objective: Although the acute respiratory distress syndrome (ARDS) was identified as long as 30 years ago, potential therapeutic objectives have been defined from small series rather than large trials. Moreover, relationships between ARDS and hemodynamics are unclear. The European Collaborative ARDS Study was designed to identify factors influencing the pathogenesis, severity, and prognosis of AR…	Hop Victor Dupouy, 69 Rue Lieutenant Colonel Prudhon, F-95100 Argenteuil, France; CHU Cochin Port Royal, F-75674 Paris, France; Hosp Parc Tauli, Serv Med Intens, E-08208 Sabadell, Spain; Hop St Joseph, F-75014 Paris, France		Squara, P (通讯作者)，Hop Victor Dupouy, 69 Rue Lieutenant Colonel Prudhon, F-95100 Argenteuil, France.		Villar, Jesús/R-4526-2019	Villar, Jesús/0000-0001-5687-3562; antonio, artigas/0000-0002-8029-1017				ARTIGAS A, 1988, REANIM SOINS INTENS, V4, P339; ASHBAUGH DG, 1967, LANCET, V2, P319; BENITO S, 1990, J CRIT CARE, V5, P27, DOI 10.1016/0883-9441(90)90006-U; BENUMOF JL, 1979, ANESTHESIOLOGY, V50, P481, DOI 10.1097/00000542-197906000-00001; BERNARD GR, 1994, INTENS CARE MED, V20, P225, DOI 10.1007/BF01704707; BISHOP MH, 1991, AM SURGEON, V57, P785; BONE RC, 1992, CHEST, V101, P1644, DOI 10.1378/ch…	44	97	98	2	9	SPRINGER	NEW YORK	233 SPRING ST, NEW YORK, NY 10013 USA	0342-4642	1432-1238		INTENS CARE MED	Intensive Care Med.	OCT	1998	24	10
J	Kim, M; Wall, MM; Li, GH				Kim, Minjae; Wall, Melanie M.; Li, Guohua			Risk Stratification for Major Postoperative Complications in Patients Undergoing Intra-abdominal General Surgery Using Latent Class Analysis	ANESTHESIA AND ANALGESIA			English	Article							PHYSICAL STATUS CLASSIFICATION; QUALITY IMPROVEMENT PROGRAM; MORTALITY; VARIABLES; PREDICTION; METAANALYSIS; MORBIDITY; ACCURACY	BACKGROUND: Preoperative risk stratification is a critical element in assessing the risks and benefits of surgery. Prior work has demonstrated that intra-abdominal general surgery patients can be classified based on their comorbidities and risk factors using latent class analysis (LCA), a model-based clustering technique designed to find groups of patients that are similar with respect to charact…	[Kim, Minjae; Li, Guohua] Columbia Univ, Med Ctr, Dept Anesthesiol, 622 West 168th St,PH 5,Suite 505C, New York, NY 10032 USA; [Kim, Minjae; Li, Guohua] Columbia Univ, Mailman Sch Publ Hlth, Dept Epidemiol, 622 West 168th St,PH 5,Suite 505C, New York, NY 10032 USA; [Wall, Melanie M.] Columbia Univ, Mailman Sch Publ Hlth, Dept Biostat, 622 West 168th St,PH 5,Suite 505C, New York, NY 10032 USA		Kim, M (通讯作者)，Columbia Univ, Med Ctr, Dept Anesthesiol, 622 West 168th St,PH 5,Suite 505C, New York, NY 10032 USA.	mk2767@cumc.columbia.edu	Wall, Melanie/AAE-7828-2019	Kim, Minjae/0000-0001-7721-4486	International Anesthesia Research Society	International Anesthesia Research Society	Supported by a grant from the International Anesthesia Research Society (M.K.).	[Anonymous], 1984, INTRO LATENT VARIABL; Bartholomew D, 2011, WILEY SER PROBAB ST, P1, DOI 10.1002/9781119970583; Bollen KA, 2002, ANNU REV PSYCHOL, V53, P605, DOI 10.1146/annurev.psych.53.100901.135239; Calfee CS, 2014, LANCET RESP MED, V2, P611, DOI 10.1016/S2213-2600(14)70097-9; Cohen ME, 2009, ANN SURG, V249, P682, DOI 10.1097/SLA.0b013e31819eda21; Davenport DL, 2006, ANN SURG, V243, P636, DO…	40	6	6	0	1	LIPPINCOTT WILLIAMS & WILKINS	PHILADELPHIA	TWO COMMERCE SQ, 2001 MARKET ST, PHILADELPHIA, PA 19103 USA	0003-2999			ANESTH ANALG	Anesth. Analg.	MAR	2018	126	3
J	Barber, EL; Harris, B; Gehrig, PA				Barber, Emma L.; Harris, Benjamin; Gehrig, Paola A.			Trainee participation and perioperative complications in benign hysterectomy: the effect of route of surgery	AMERICAN JOURNAL OF OBSTETRICS AND GYNECOLOGY			English	Article						hysterectomy; perioperative complication; surgical approach; trainees; vaginal hysterectomy	QUALITY-IMPROVEMENT-PROGRAM; GENERAL-SURGERY; RESIDENT INVOLVEMENT; ROBOTIC HYSTERECTOMY; VAGINAL HYSTERECTOMY; SURGICAL OUTCOMES; COMORBIDITIES; HOSPITALS; TRENDS; SCORE	BACKGROUND: Intraoperative trainee involvement in hysterectomy is common. However, the effect of intraoperative trainee involvement on perioperative complications depending on surgical approach is unknown. OBJECTIVE: To estimate the effect of intraoperative trainee involvement on perioperative complication after vaginal, laparoscopic, and abdominal hysterectomy for benign disease. METHODS: Patien…	[Barber, Emma L.; Gehrig, Paola A.] Univ N Carolina, Dept Obstet & Gynecol, Div Gynecol Oncol, Chapel Hill, NC 27514 USA; [Harris, Benjamin] Duke Univ, Dept Obstet & Gynecol, Durham, NC USA; [Gehrig, Paola A.] Univ N Carolina, Lineberger Clin Canc Ctr, Chapel Hill, NC USA		Barber, EL (通讯作者)，Univ N Carolina, Dept Obstet & Gynecol, Div Gynecol Oncol, Chapel Hill, NC 27514 USA.	embarber@med.unc.edu			National Institutes of Health grant [5T32 HD040672-15]; EUNICE KENNEDY SHRIVER NATIONAL INSTITUTE OF CHILD HEALTH & HUMAN DEVELOPMENT [T32HD040672] Funding Source: NIH RePORTER	National Institutes of Health grant(United States Department of Health & Human ServicesNational Institutes of Health (NIH) - USA); EUNICE KENNEDY SHRIVER NATIONAL INSTITUTE OF CHILD HEALTH & HUMAN DEVELOPMENT(United States Department of Health & Human ServicesNational Institutes of Health (NIH) - USANIH Eunice Kennedy Shriver National Institute of Child Health & Human Development (NICHD))	E.L.B. is supported by National Institutes of Health grant 5T32 HD040672-15.	American College of Surgeons National Surgical Quality Improvement Program, ACS NSQIP US GUID 20; [Anonymous], US NEWS WORLD REPORT; Ayanian JZ, 2002, MILBANK Q, V80, P569, DOI 10.1111/1468-0009.00023; Backes FJ, 2015, INT J GYNECOL CANCER, V25, P1271, DOI 10.1097/IGC.0000000000000480; Brueckmann B, 2013, ANESTHESIOLOGY, V118, P1276, DOI 10.1097/ALN.0b013e318293065c; Catanzarite T, 2015, J MINIM …	32	17	19	0	3	MOSBY-ELSEVIER	NEW YORK	360 PARK AVENUE SOUTH, NEW YORK, NY 10010-1710 USA	0002-9378	1097-6868		AM J OBSTET GYNECOL	Am. J. Obstet. Gynecol.	AUG	2016	215	2
J	Kwasny, MJ; Edelstein, AI; Manning, DW				Kwasny, Mary J.; Edelstein, Adam I.; Manning, David W.			Statistical Methods Dictate the Estimated Impact of Body Mass Index on Major and Minor Complications After Total Joint Arthroplasty	CLINICAL ORTHOPAEDICS AND RELATED RESEARCH			English	Article							PAY-FOR-PERFORMANCE; TOTAL HIP; OBESITY; KNEE; RISK; OUTCOMES; REGRESSION; MORTALITY; MODELS; BMI	Background Elevated body mass index (BMI) is considered a risk factor for complications after THA and TKA. Stakeholders have proposed BMI cutoffs for those seeking arthroplasty. The research that might substantiate BMI cutoffs is sensitive to the statistical methods used, but the impact of the statistical methods used to modelBMI has not been defined. Questions/purposes (1) How does the estimated…	[Kwasny, Mary J.] Northwestern Univ, Dept Prevent Med, Div Biostat, Feinberg Sch Med, Chicago, IL 60611 USA; [Edelstein, Adam I.] Med Coll Wisconsin, Dept Orthopaed Surg, 8700 W Wisconsin Ave, Milwaukee, WI 53226 USA; [Manning, David W.] Northwestern Univ, Dept Orthopaed Surg, Feinberg Sch Med, Chicago, IL 60611 USA		Edelstein, AI (通讯作者)，9200 W Wisconsin Ave, Milwaukee, WI 53226 USA.	adam.edelstein@northwestern.edu						Aetna, 2018, UN BIC BIUN KNEE ART; Akaike H, 1974, SELECTED PAPERS HIRO; Alvi HM, 2015, J ARTHROPLASTY, V30, P1113, DOI 10.1016/j.arth.2015.01.049; American College of Surgeons, 2018, ACS NSQIP PART LIST; American College of Surgeons National Surgical Quality Improvement Pro- gram, US GUID 2015 PART US; Anoushiravani AA, 2016, J ARTHROPLASTY, V31, P1407, DOI 10.1016/j.arth.2015.12.053; BECHER H, …	40	8	8	0	2	LIPPINCOTT WILLIAMS & WILKINS	PHILADELPHIA	TWO COMMERCE SQ, 2001 MARKET ST, PHILADELPHIA, PA 19103 USA	0009-921X	1528-1132		CLIN ORTHOP RELAT R	Clin. Orthop. Rel. Res.	DEC	2018	476	12
J	Ottenbacher, KJ; Karmarkar, A; Graham, JE; Kuo, YF; Deutsch, A; Reistetter, TA; Al Snih, S; Granger, CV				Ottenbacher, Kenneth J.; Karmarkar, Amol; Graham, James E.; Kuo, Yong-Fang; Deutsch, Anne; Reistetter, Timothy A.; Al Snih, Soham; Granger, Carl V.			Thirty-Day Hospital Readmission Following Discharge From Postacute Rehabilitation in Fee-for-Service Medicare Patients	JAMA-JOURNAL OF THE AMERICAN MEDICAL ASSOCIATION			English	Article							FUNCTIONAL INDEPENDENCE MEASURE; QUALITY; PAYMENT; CARE; REHOSPITALIZATIONS; RELIABILITY; DISPARITIES; SYSTEM; RATES; COST	IMPORTANCE The Centers for Medicare & Medicaid Services recently identified 30-day readmission after discharge from inpatient rehabilitation facilities as a national quality indicator. Research is needed to determine the rates and factors related to readmission in this patient population. OBJECTIVE To determine 30-day readmission rates and factors related to readmission for patients receiving pos…	[Ottenbacher, Kenneth J.; Karmarkar, Amol; Graham, James E.; Al Snih, Soham] Univ Texas Med Branch UTMB, Div Rehabil Sci, Galveston, TX USA; [Kuo, Yong-Fang] UTMB, Dept Prevent Med & Community Hlth, Galveston, TX USA; [Deutsch, Anne] RTI Int, Washington, DC USA; [Deutsch, Anne] Rehabil Inst Chicago, Chicago, IL 60611 USA; [Reistetter, Timothy A.] UTMB, Dept Occupat Therapy, Galveston, TX USA; [Gr…		Ottenbacher, KJ (通讯作者)，Univ Texas Med Branch, 301 Univ Blvd, Galveston, TX 77555 USA.	kottenba@utmb.edu	Snih, Soham Al/ABC-2882-2020; Karmarkar, Amol/E-6030-2011; Deutsch, Anne/B-7530-2017	Karmarkar, Amol/0000-0001-8355-1585; Deutsch, Anne/0000-0003-2290-7757; Ottenbacher, Kenneth/0000-0001-5990-3982; Al Snih, Soham/0000-0002-0681-4641	National Institutes of Health, Eunice Kennedy Shriver National Institute of Child Health and Human Development, National Center for Medical Rehabilitation Research [R24-HD065702, R01-HD069443, K01-HD068513]; National Center for Advancing Translational Sciences [UL1RR029876]; Agency for Healthcare Research and Quality [R24-HS022134]; National Institute on Disability and Rehabilitation Research, De…	National Institutes of Health, Eunice Kennedy Shriver National Institute of Child Health and Human Development, National Center for Medical Rehabilitation Research; National Center for Advancing Translational Sciences(United States Department of Health & Human ServicesNational Institutes of Health (NIH) - USANIH National Center for Advancing Translational Sciences (NCATS)); Agency for Healthcare …	This study was supported by the National Institutes of Health, Eunice Kennedy Shriver National Institute of Child Health and Human Development, National Center for Medical Rehabilitation Research (R24-HD065702, R01-HD069443, and K01-HD068513), by a Clinical and Translational Science Award from the National Center for Advancing Translational Sciences (UL1RR029876), by the Agency for Healthcare Res…	3MHealth Information Systems, 2013, THE IMPACT OF DISABI; American Hospital Association, 2010, TRENDWATCH MAXIMIZIN; American Hospital Association, 2013, ISSUE BRIEF MOVING T; [Anonymous], 2001, INPATIENT REHABILITA; [Anonymous], 2011, REPORT NO 76; Axon RN, 2011, JAMA-J AM MED ASSOC, V305, P504, DOI 10.1001/jama.2011.72; BLYTH CR, 1983, J AM STAT ASSOC, V78, P108, DOI 10.2307/2287116; Brock J, 2…	39	109	109	1	23	AMER MEDICAL ASSOC	CHICAGO	330 N WABASH AVE, STE 39300, CHICAGO, IL 60611-5885 USA	0098-7484	1538-3598		JAMA-J AM MED ASSOC	JAMA-J. Am. Med. Assoc.	FEB 12	2014	311	6
J	Hale, TM; Pathipati, AS; Zan, SY; Jethwani, K				Hale, Timothy M.; Pathipati, Akhilesh S.; Zan, Shiyi; Jethwani, Kamal			Representation of Health Conditions on Facebook: Content Analysis and Evaluation of User Engagement	JOURNAL OF MEDICAL INTERNET RESEARCH			English	Article						Internet; Facebook; social media; social networking sites; social support; health communication; information seeking behavior	SOCIAL NETWORKING SITES; ONLINE	Background: A sizable majority of adult Internet users report looking for health information online. Social networking sites (SNS) like Facebook represent a common place to seek information, but very little is known about the representation and use of health content on SNS. Objective: Our goal in this study was to understand the role of SNS in health information seeking. More specifically, we aim…	[Hale, Timothy M.; Zan, Shiyi; Jethwani, Kamal] Harvard Univ, Sch Med, Partners HealthCare Inc, Ctr Connected Hlth, Boston, MA 02114 USA; [Pathipati, Akhilesh S.] Stanford Univ, Sch Med, Stanford, CA 94305 USA		Hale, TM (通讯作者)，Harvard Univ, Sch Med, Partners HealthCare Inc, Ctr Connected Hlth, 25 New Chardon St,Suite 300, Boston, MA 02114 USA.	tmhale@mgh.harvard.edu						Ahmed OH, 2010, DISABIL REHABIL, V32, P1877, DOI 10.3109/09638281003734409; Bender JL, 2011, J MED INTERNET RES, V13, P165, DOI 10.2196/jmir.1560; Brenner J., 2013, PEW INTERNET AM LIFE; Cotten SR, 2001, SOCIOL SPECTRUM, V21, P319, DOI 10.1080/027321701300202019; De la Torre-Diez I, 2012, TELEMED E-HEALTH, V18, P404, DOI 10.1089/tmj.2011.0227; Dobransky K, 2012, HEALTH COMMUN, V27, P331, DOI 10.1…	26	59	60	1	64	JMIR PUBLICATIONS, INC	TORONTO	59 WINNERS CIRCLE, TORONTO, ON M4L 3Y7, CANADA	1438-8871			J MED INTERNET RES	J. Med. Internet Res.	AUG	2014	16	8
J	Belkin, N; Jackson, BM; Foley, PJ; Damrauer, SM; Kalapatapu, V; Golden, MA; Fairman, RM; Kelz, RR; Wang, GJ				Belkin, Nathan; Jackson, Benjamin M.; Foley, Paul J.; Damrauer, Scott M.; Kalapatapu, Venkat; Golden, Michael A.; Fairman, Ronald M.; Kelz, Rachel R.; Wang, Grace J.			Length of Stay after Thoracic Endovascular Aortic Repair Depends on Indication and Acuity	ANNALS OF VASCULAR SURGERY			English	Article							VASCULAR-SURGERY; RISK-FACTORS; MORTALITY; ANEURYSMS; EFFICIENCY; TRENDS	Background: Length of stay (LOS) is a commonly used metric to optimize value in medical care. Although pathways have been developed for some procedures in vascular surgery to reduce LOS, they do not yet exist for thoracic endovascular aortic repair (TEVAR). The purpose of this study is to identify and define the risk factors for prolonged LOS in patients undergoing TEVAR to facilitate pathway dev…	[Belkin, Nathan; Jackson, Benjamin M.; Foley, Paul J.; Damrauer, Scott M.; Kalapatapu, Venkat; Golden, Michael A.; Fairman, Ronald M.; Kelz, Rachel R.; Wang, Grace J.] Hosp Univ Penn, Dept Vasc Surg & Endovasc Therapy, 3400 Spruce St, Philadelphia, PA 19104 USA		Wang, GJ (通讯作者)，Hosp Univ Penn, 3400 Spruce St,Silverstein 4, Philadelphia, PA 19104 USA.	Grace.Wang@uphs.upenn.edu	Kelz, Rachel/AAF-3162-2019	Damrauer, Scott/0000-0001-8009-1632				Brasel KJ, 2007, ARCH SURG-CHICAGO, V142, P461, DOI 10.1001/archsurg.142.5.461; Brooke BS, 2013, J VASC SURG, V57, P734, DOI 10.1016/j.jvs.2012.07.055; Brustia Piero, 2007, Interact Cardiovasc Thorac Surg, V6, P60; Calligaro KD, 1995, J VASC SURG, V22, P649, DOI 10.1016/S0741-5214(95)70055-2; Collins TC, 1999, ANN SURG, V230, P251, DOI 10.1097/00000658-199908000-00016; Coselli JS, 2007, ANN THORA…	22	2	2	1	1	ELSEVIER SCIENCE INC	NEW YORK	360 PARK AVE SOUTH, NEW YORK, NY 10010-1710 USA	0890-5096	1615-5947		ANN VASC SURG	Ann. Vasc. Surg.	FEB	2019	55
J	Schmutzhard, E; Engelhardt, K; Beer, R; Brossner, G; Pfausler, B; Spiss, H; Unterberger, I; Kampfl, A				Schmutzhard, E; Engelhardt, K; Beer, R; Brossner, G; Pfausler, B; Spiss, H; Unterberger, I; Kampfl, A			Safety and efficacy of a novel intravascular cooling device to control body temperature in neurologic intensive care patients: A prospective pilot study	CRITICAL CARE MEDICINE			English	Article						neurologic intensive care patients; prophylactic temperature control; fever; intravascular cooling device (Cool Line catheter and Cool Gard system); efficacy; safety	PERCUSSION BRAIN-INJURY; MILD HYPOTHERMIA; POSTTRAUMATIC HYPOTHERMIA; MODERATE HYPOTHERMIA; NEURONAL DAMAGE; ACUTE STROKE; HYPERTHERMIA; WORSENS; FEVER	Objective: To determine the safety and efficacy of a novel intravascular cooling device (Cool Line catheter with Cool Gard system) to control body temperature (temperature goal <37degreesC) in neurologic intensive care patients. Design: prospective, uncontrolled pilot study in 51 consecutive neurologic intensive care patients. Setting: A neurologic intensive care unit at a tertiary care universit…	Univ Innsbruck Hosp, Dept Neurol, Neurointens Care Unit, A-6020 Innsbruck, Austria		Schmutzhard, E (通讯作者)，Univ Innsbruck Hosp, Dept Neurol, Neurointens Care Unit, A-6020 Innsbruck, Austria.			Schmutzhard, Erich/0000-0003-3295-7491				Albin MS, 1997, TXB NEUROANESTHESIA; Albrecht RF, 1998, MAYO CLIN PROC, V73, P629; Asai S, 2000, BRAIN RES, V864, P60, DOI 10.1016/S0006-8993(00)02151-X; Baena RC, 1997, NEUROLOGY, V48, P768, DOI 10.1212/WNL.48.3.768; Bernard SA, 1999, CRIT CARE, V3, P167, DOI 10.1186/cc371; Bruder N, 1998, CRIT CARE MED, V26, P568, DOI 10.1097/00003246-199803000-00033; Buki A, 1999, EXP NEUROL, V159, P319, DOI 1…	47	92	97	0	6	LIPPINCOTT WILLIAMS & WILKINS	PHILADELPHIA	TWO COMMERCE SQ, 2001 MARKET ST, PHILADELPHIA, PA 19103 USA	0090-3493	1530-0293		CRIT CARE MED	Crit. Care Med.	NOV	2002	30	11
J	Zinoviev, R; Krumholz, HM; Pirruccio, K; Forman, H				Zinoviev, Radoslav; Krumholz, Harlan M.; Pirruccio, Kevin; Forman, Howard			Association of Graduate Medical Education With Hospital Performance and Patient Outcomes	JAMA NETWORK OPEN			English	Article								Question Is graduate medical education funding associated with hospital perfomance and patient outcomes? Findings This economic evaluation of 1298 academic hospitals in the US assessed the association between confounder-adjusted graduate medical education funding and hospital financial standing, patient outcomes, and resident academic performance. A statistically significant association was found…	[Zinoviev, Radoslav] Cleveland Clin, Heart Vasc & Thorac Inst, Dept Cardiovasc Med, 9500 Euclid Ave, Cleveland, OH 44195 USA; [Zinoviev, Radoslav] Yale New Haven Med Ctr, Dept Internal Med, 20 York St, New Haven, CT 06504 USA; [Krumholz, Harlan M.] Yale New Haven Med Ctr, Ctr Outcomes Res & Evaluat, 20 York St, New Haven, CT 06504 USA; [Krumholz, Harlan M.] Yale Univ, Sch Med, Dept Internal Med, …		Zinoviev, R (通讯作者)，Cleveland Clin, Heart Vasc & Thorac Inst, Dept Cardiovasc Med, 9500 Euclid Ave, Cleveland, OH 44195 USA.	zinovir@ccf.org			NCATS NIH HHS [UL1 TR001863] Funding Source: Medline	NCATS NIH HHS(United States Department of Health & Human ServicesNational Institutes of Health (NIH) - USANIH National Center for Advancing Translational Sciences (NCATS))		American Association of Medical Colleges, 2014, SURV RES FELL STIP B; American Board of Internal Medicine, EXAM PASS RAT; Centers for Medicare & Medicaid Services, COST REP HEALTHC REP; Centers for Medicare & Medicaid Services, FIND COMP NURS HOM H; Chandra A, 2014, NEW ENGL J MED, V370, P2357, DOI 10.1056/NEJMp1402468; Chen C, 2013, HEALTH AFFAIR, V32, P102, DOI 10.1377/hlthaff.2012.0032; CLEVEL…	19	1	1	2	2	AMER MEDICAL ASSOC	CHICAGO	330 N WABASH AVE, STE 39300, CHICAGO, IL 60611-5885 USA	2574-3805			JAMA NETW OPEN	JAMA Netw. Open	JAN 28	2021	4	1
J	Guay, J; Kopp, S				Guay, Joanne; Kopp, Sandra			Epidural analgesia for adults undergoing cardiac surgery with or without cardiopulmonary bypass	COCHRANE DATABASE OF SYSTEMATIC REVIEWS			English	Review						*Cardiac Surgical Procedures [adverse effects; mortality]; Analgesia, Epidural [*adverse effects; methods; mortality]; Anesthesia, General [*adverse effects; methods; mortality]; Arrhythmias, Cardiac [prevention & Control]; Coronary Artery Bypass [adverse effects; mortality]; Myocardial Infarction [*etiology]; Randomized Controlled Trials as Topic; Respiration Disorders [etiology]; Stroke [*etiol…	LEFT-VENTRICULAR FUNCTION; GENERAL-ANESTHESIA; CORONARY SURGERY; MYOCARDIAL-METABOLISM; GRAFT-SURGERY; POSTOPERATIVE ANALGESIA; INFLAMMATORY RESPONSE; PARAVERTEBRAL BLOCK; ATRIAL-FIBRILLATION; PULMONARY-FUNCTION	Background General anaesthesia combined with epidural analgesia may have a beneficial effect on clinical outcomes. However, use of epidural analgesia for cardiac surgery is controversial due to a theoretical increased risk of epidural haematoma associated with systemic heparinization. This review was published in 2013, and it was updated in 2019. Objectives To determine the impact of perioperativ…	[Guay, Joanne] Univ Sherbrooke, Fac Med, Dept Anesthesiol, Sherbrooke, PQ, Canada; [Guay, Joanne] Univ Quebec Abitibi Temiscamingue, Hlth Sci, Teaching & Res Unit, Rouyn Noranda, PQ, Canada; [Guay, Joanne] Laval Univ, Fac Med, Dept Anesthesiol & Crit Care, Quebec City, PQ, Canada; [Kopp, Sandra] Mayo Clin, Coll Med, Dept Anesthesiol & Perioperat Med, Rochester, MN USA		Guay, J (通讯作者)，Univ Sherbrooke, Fac Med, Dept Anesthesiol, Sherbrooke, PQ, Canada.	joanneguay@bell.net			University of Sherbrooke, Canada; Laval University, Canada; University of Quebec in Abitibi Temiscamingue, Canada	University of Sherbrooke, Canada; Laval University, Canada; University of Quebec in Abitibi Temiscamingue, Canada	Internal sources; University of Sherbrooke, Canada.; University of Sherbrooke granted access to databases and major medical journals; Laval University, Canada.; Laval University granted access to databases and major medical journals; University of Quebec in Abitibi Temiscamingue, Canada.; University of Quebec in Abitibi Temiscamingue granted access to databases and major medical journals	Aguero Martinez MO, MULTIMODAL ANALGESIA; Aguero Martinez MO, 2017, E COMMUNICATION; Aguero-Martinez MO, 2012, ANESTHETIC MULTIMODA; Aguerro Martinez MO, 2018, E COMMUNICATION; Amat-Santos IJ, 2012, HEART, V98, P1583, DOI 10.1136/heartjnl-2012-302185; Anderson RE, 2005, EUR J ANAESTH, V22, P524, DOI 10.1017/S0265021505000906; Angelini G., 2018, E COMMUNICATION; Arafat A., 2018, E COMMUNICATION; B…	184	18	18	2	5	WILEY	HOBOKEN	111 RIVER ST, HOBOKEN 07030-5774, NJ USA	1469-493X	1361-6137		COCHRANE DB SYST REV	Cochrane Database Syst Rev.		2019		3
J	Grocott, MPW; Dushianthan, A; Hamilton, MA; Mythen, MG; Harrison, D; Rowan, K				Grocott, Michael P. W.; Dushianthan, Ahilanandan; Hamilton, Mark A.; Mythen, Michael G.; Harrison, David; Rowan, Kathy		Optimisation Systematic Review	Perioperative increase in global blood flow to explicit defined goals and outcomes following surgery	COCHRANE DATABASE OF SYSTEMATIC REVIEWS			English	Review							RANDOMIZED CONTROLLED-TRIAL; MAXIMIZING OXYGEN DELIVERY; CRITICALLY-ILL PATIENTS; RISK SURGICAL-PATIENTS; ORIENTED HEMODYNAMIC THERAPY; PULMONARY-ARTERY CATHETERS; GUT MUCOSAL HYPOPERFUSION; GASTRIC INTRAMUCOSAL PH; DIRECTED FLUID THERAPY; MAJOR ELECTIVE SURGERY	Background Studies have suggested that increasing whole body blood flow and oxygen delivery around the time of surgery reduces mortality, morbidity and the expense of major operations. Objectives To describe the effects of increasing perioperative blood flow using fluids with or without inotropes or vasoactive drugs. Outcomes were mortality, morbidity, resource utilization and health status. Sear…	[Grocott, Michael P. W.; Dushianthan, Ahilanandan] Univ Southampton, Integrat Physiol & Crit Illness Grp, Southampton SO16 6YD, Hants, England; [Hamilton, Mark A.] St George Hosp, Gen Intens Care Unit, London, England; [Mythen, Michael G.] UCL, Dept Anaesthesia & Crit Care, London, England; [Harrison, David; Rowan, Kathy] Intens Care Natl Audit & Res Ctr, London, England		Dushianthan, A (通讯作者)，Univ Southampton, Univ Hosp Southampton NHS Fdn Trust, Integrat Physiol & Crit Illness Grp, CE93,Mailpoint 24,Tremona Rd, Southampton SO16 6YD, Hants, England.	adushianthan@gmail.com	Dushianthan, Ahilanandan/T-8390-2019; Grocott, Michael/C-4394-2008; Harrison, David A/O-4355-2018	Dushianthan, Ahilanandan/0000-0002-0165-3359; Grocott, Michael/0000-0002-9484-7581; Harrison, David A/0000-0002-9002-9098; Rowan, Kathryn/0000-0001-8217-5602	Special trusties of the Middlesex Hospital, UK	Special trusties of the Middlesex Hospital, UK	Internal sources; Special trusties of the Middlesex Hospital, UK.	Alia I, 1999, CHEST, V115, P453, DOI 10.1378/chest.115.2.453; Balogh Z, 2003, ARCH SURG-CHICAGO, V138, P637, DOI 10.1001/archsurg.138.6.637; Bender JS, 1997, ANN SURG, V226, P229, DOI 10.1097/00000658-199709000-00002; Benes J, 2010, CRIT CARE, V14, DOI 10.1186/cc9070; BERLAUK JF, 1991, ANN SURG, V214, P289, DOI 10.1097/00000658-199109000-00011; BISHOP MH, 1995, J TRAUMA, V38, P780, DOI 10.1097/00…	103	89	90	0	17	WILEY	HOBOKEN	111 RIVER ST, HOBOKEN 07030-5774, NJ USA	1469-493X	1361-6137		COCHRANE DB SYST REV	Cochrane Database Syst Rev.		2012		11
J	[Anonymous]				[Anonymous]			Research on multimorbidity in primary care. Selected abstracts from the EGPRN meeting in Tampere, Finland, 9-12 May 2019 All abstracts of the conference can be found at the EGPRN website: www.egprn.org/page/conference-abstracts	EUROPEAN JOURNAL OF GENERAL PRACTICE			English	Article								Current primary care in Finland is based on the Primary Health Care Act (1972), which addressed numerous new tasks to all municipalities. All of them had to find a new health centre organization, which provides a wide range of health services, including prevention and public health promotion. Multiple tasks require multiprofessional staff, and thus, the Finnish health centre personnel consisted n…					Fazli, Ghazal/AAE-8320-2022; Blondeel, Sofie/AAE-5307-2022						0	1	1	131	608	TAYLOR & FRANCIS LTD	ABINGDON	2-4 PARK SQUARE, MILTON PARK, ABINGDON OR14 4RN, OXON, ENGLAND	1381-4788	1751-1402		EUR J GEN PRACT	Eur. J. Gen. Pract.	JUL 3	2019	25	3
[truncated: 21 more columns]
