# Supplementary material for: Bibliometric analysis of global research trends on post-stroke pneumonia: Current development status and research Frontiers
Source: Front Public Health. 2022 Aug 2;10:950859. doi: 10.3389/fpubh.2022.950859 (PMC9379091; doi:10.3389/fpubh.2022.950859)
Supplement: Supplementary file 1 [file Data_Sheet_1.ZIP › data/data (tab delimited files)/download_1_289.txt]

PT	AU	BA	BE	GP	AF	BF	CA	TI	SO	SE	BS	LA	DT	CT	CY	CL	SP	HO	DE	ID	AB	C1	C3	RP	EM	RI	OI	FU	FP	FX	CR	NR	TC	Z9	U1	U2	PU	PI	PA	SN	EI	BN	J9	JI	PD	PY	VL	IS	PN
J	Cugy, E; Sibon, I				Cugy, Emmanuelle; Sibon, Igor			Stroke-Associated Pneumonia Risk Score: Validity in a French Stroke Unit	JOURNAL OF STROKE & CEREBROVASCULAR DISEASES			English	Article						Ischemic stroke; stroke-associated; pneumonia; chest infection prediction; screening; predictive value of tests; ROC curve	ACUTE ISCHEMIC-STROKE; PREDICT PNEUMONIA; COMPLICATIONS; SCALE; MORTALITY; AGE	Background: Stroke-associated pneumonia is a leading cause of in-hospital death and post-stroke outcome. Screening patients at high risk is one of the main challenges in acute stroke units. Several screening tests have been developed, but their feasibility and validity still remain unclear. Objective: The aim of our study was to evaluate the validity of four risk scores (Pneumonia score, A2DS2, I…	[Cugy, Emmanuelle] CH Arcachon, Serv MPR, La Teste De Buch, France; [Cugy, Emmanuelle] CHU Bordeaux, Serv MPR, Bordeaux, France; [Cugy, Emmanuelle] Univ Bordeaux, EA 4136, Bordeaux, France; [Sibon, Igor] Univ Bordeaux, Bordeaux, France; [Sibon, Igor] CHU Bordeaux, Unite Neurovasc, Bordeaux, France; [Sibon, Igor] INCIA, UMR 5287, Bordeaux, France		Cugy, E (通讯作者)，CH Arcachon, Serv MPR, Pole Sante, Ave Jean Hameau, F-33260 La Teste De Buch, France.	emmanuelle.cugy@ch-arcachon.fr	Emmanuelle, CUGY/J-7773-2019; SIBON, IGOR/AAJ-2503-2020	Sibon, igor/0000-0002-1171-4215				Boone M, 2012, THER CLIN RISK MANAG, V8, P87, DOI 10.2147/TCRM.S28569; BROTT T, 1989, STROKE, V20, P864, DOI 10.1161/01.STR.20.7.864; Chen CM, 2014, BMC GERIATR, V14, DOI 10.1186/1471-2318-14-41; Grube MM, 2013, PLOS ONE, V8, DOI 10.1371/journal.pone.0075719; Hannawi Y, 2013, CEREBROVASC DIS, V35, P430, DOI 10.1159/000350199; Hilker R, 2003, STROKE, V34, P975, DOI 10.1161/01.STR.0000063373.70993.…	21	11	15	1	6	ELSEVIER	AMSTERDAM	RADARWEG 29, 1043 NX AMSTERDAM, NETHERLANDS	1052-3057	1532-8511		J STROKE CEREBROVASC	J. Stroke Cerebrovasc. Dis.	JAN	2017	26	1
J	Smith, CJ; Heal, C; Vail, A; Jeans, AR; Westendorp, WF; Nederkoorn, PJ; van de Beek, D; Kalra, L; Montaner, J; Woodhead, M; Meisel, A; Lees, KR; Alexandrov, A; Bath, PM; Berge, E; Bluhmki, E; Bornstein, N; Chen, C; Claesson, I; Davis, SM; Donnan, G; Diener, HC; Fisher, M; Ginsberg, M; Gregson, B; Grotta, J; Hacke, W; Hennerici, MG; Hommel, M; Kaste, M; Lyden, P; Marler, J; Muir, K; Venketasubrama…				Smith, Craig J.; Heal, Calvin; Vail, Andy; Jeans, Adam R.; Westendorp, Willeke F.; Nederkoorn, Paul J.; van de Beek, Diederik; Kalra, Lalit; Montaner, Joan; Woodhead, Mark; Meisel, Andreas; Lees, K. R.; Alexandrov, A.; Bath, P. M.; Berge, E.; Bluhmki, E.; Bornstein, N.; Chen, C.; Claesson, I; Davis, S. M.; Donnan, G.; Diener, H. C.; Fisher, M.; Ginsberg, M.; Gregson, B.; Grotta, J.; Hacke, W.; He…		VISTA Collaboration PISCES Grp	Antibiotic Class and Outcome in Post-stroke Infections: An Individual Participant Data Pooled Analysis of VISTA-Acute	FRONTIERS IN NEUROLOGY			English	Article						stroke; acute; post-stroke infections; post-stroke pneumonia; antibiotics; prognosis	FOCAL CEREBRAL-ISCHEMIA; COMBINATION THERAPY; BRAIN-BARRIER; STROKE INJURY; BETA-LACTAM; PNEUMONIA; AZITHROMYCIN; SYSTEM; DAMAGE	Introduction: Antibiotics used to treat post-stroke infections have differing antimicrobial and anti-inflammatory effects. Our aim was to investigate whether antibiotic class was associated with outcome after post-stroke infection. Methods: We analyzed pooled individual participant data from the Virtual International Stroke Trials Archive (VISTA)-Acute. Patients with ischemic stroke and with an i…	[Smith, Craig J.] Safford Royal NHS Fdn Trust, Manchester Acad Hlth Sci Ctr, Greater Manchester Comprehens Stroke Ctr, Salford, Lancs, England; [Smith, Craig J.] Univ Manchester, Sch Med Sci, Div Cardiovasc Sci, Manchester, Lancs, England; [Heal, Calvin; Vail, Andy] Univ Manchester, Manchester Acad Hlth Sci Ctr, Ctr Biostat, Manchester, Lancs, England; [Jeans, Adam R.] Salford Royal NHS Fdn Trust…		Meisel, A (通讯作者)，Charite Univ Med Berlin, NeuroCure Clin Res Ctr, Ctr Stroke Res Berlin, Dept Neurol, Berlin, Germany.	andreas.meisel@charite.de	van de Beek, Diederik/Y-2713-2019; Hacke, Werner/ABE-8661-2020; Chen, Christopher/E-7023-2013; IBiS, Neurovascular/P-5842-2016; Montaner, Joan/D-3063-2015; Sacco, Ralph/Y-9278-2019; Diener, Hans-Christoph/AAF-7275-2019	van de Beek, Diederik/0000-0002-4571-044X; Chen, Christopher/0000-0002-1047-9225; IBiS, Neurovascular/0000-0001-9511-0672; Montaner, Joan/0000-0003-4845-2279; Smith, Craig/0000-0002-9078-9919; Heal, Calvin/0000-0002-6445-1551; Meisel, Andreas/0000-0001-7233-5342; Vail, Andy/0000-0001-8274-2726; grotta, james/0000-0002-3667-4248	Open Access Publication Fund of Charite-Universitatsmedizin Berlin	Open Access Publication Fund of Charite-Universitatsmedizin Berlin	The Open Access Publication Fund of Charite-Universitatsmedizin Berlin and Professor Meisel as corresponding author will provide funding to cover the open access publication/article processing fee.	Amantea D, 2016, ASSAY DRUG DEV TECHN, V14, P298, DOI 10.1089/adt.2016.728; Amantea D, 2016, EXP NEUROL, V275, P116, DOI 10.1016/j.expneurol.2015.10.012; Becker KJ, 2016, J NEUROIMMUNOL, V295, P68, DOI 10.1016/j.jneuroim.2016.04.005; Chamorro A, 2005, STROKE, V36, P1495, DOI 10.1161/01.STR.0000170644.15504.49; Chamorro A, 2012, NAT REV NEUROL, V8, P401, DOI 10.1038/nrneurol.2012.98; Chroinin DN, …	37	14	15	2	5	FRONTIERS MEDIA SA	LAUSANNE	AVENUE DU TRIBUNAL FEDERAL 34, LAUSANNE, CH-1015, SWITZERLAND	1664-2295			FRONT NEUROL	Front. Neurol.	MAY 14	2019	10
J	Kishore, AK; Jeans, AR; Garau, J; Bustamante, A; Kalra, L; Langhorne, P; Chamorro, A; Urra, X; Katan, M; Di Napoli, M; Westendorp, W; Nederkoorn, PJ; van de Beek, D; Roffe, C; Woodhead, M; Montaner, J; Meisel, A; Smith, CJ				Kishore, Amit K.; Jeans, Adam R.; Garau, Javier; Bustamante, Alejandro; Kalra, Lalit; Langhorne, Peter; Chamorro, Angel; Urra, Xabier; Katan, Mira; Di Napoli, Mario; Westendorp, Willeke; Nederkoorn, Paul J.; van de Beek, Diederik; Roffe, Christine; Woodhead, Mark; Montaner, Joan; Meisel, Andreas; Smith, Craig J.			Antibiotic treatment for pneumonia complicating stroke: Recommendations from the pneumonia in stroke consensus (PISCES) group	EUROPEAN STROKE JOURNAL			English	Article						Stroke; stroke-associated pneumonia; post-stroke pneumonia; antibiotics; treatment	INFECTIOUS-DISEASES-SOCIETY; ASPIRATION PNEUMONIA; CEREBRAL-ISCHEMIA; GUIDELINES; MANAGEMENT; DIAGNOSIS; DAMAGE; RISK	Purpose: The microbiological aetiology of pneumonia complicating stroke is poorly characterised. In this second Pneumonia in Stroke ConsEnsuS statement, we propose a standardised approach to empirical antibiotic therapy in pneumonia complicating stroke, based on likely microbiological aetiology, to improve antibiotic stewardship. Methods: Systematic literature searches of multiple databases were …	[Kishore, Amit K.; Smith, Craig J.] Salford Royal Fdn Trust, Manchester Acad Hlth Sci Ctr, Greater Manchester Comprehens Stroke Ctr, Salford, Lancs, England; [Kishore, Amit K.; Smith, Craig J.] Univ Manchester, Div Cardiovasc Sci, Manchester, Lancs, England; [Jeans, Adam R.] Univ Manchester, Ctr Biostat, Salford Royal Fdn Trust, Manchester, Lancs, England; [Garau, Javier] Hosp Univ Mutua Terrassa…		Kishore, AK (通讯作者)，Salford Royal NHS Fdn Trust, Manchester Ctr Clin Neurosci, Stott Lane, Salford M6 8HD, Lancs, England.	Amit.Kishore@manchester.ac.uk	IBiS, Neurovascular/P-5842-2016; Montaner, Joan/D-3063-2015; Urra, Xabier/B-7637-2019; Roffe, Christine/AAT-5611-2020	IBiS, Neurovascular/0000-0001-9511-0672; Montaner, Joan/0000-0003-4845-2279; Urra, Xabier/0000-0002-4763-5252; Roffe, Christine/0000-0002-5259-6649; Meisel, Andreas/0000-0001-7233-5342; Katan, Mira/0000-0002-9265-8066; Smith, Craig/0000-0002-9078-9919	Ministerio de Economia y Competitividad (MINECO) from Spain [EUIN2013-51119]; Juan Rode's research contract from Instituto de Salud Carlos III [JR16/00008]; Swiss National Science Foundation, Swiss Heart Foundation [PZ00P3_142422]	Ministerio de Economia y Competitividad (MINECO) from Spain(Spanish Government); Juan Rode's research contract from Instituto de Salud Carlos III; Swiss National Science Foundation, Swiss Heart Foundation	The author(s) disclosed receipt of the following financial support for the research, authorship, and/or publication of this article: The consensus meet was supported by a grant (EUIN2013-51119) from Ministerio de Economia y Competitividad (MINECO) from Spain. AB is supported by a Juan Rode's research contract (JR16/00008) from Instituto de Salud Carlos III. MK is supported by Swiss National Scien…	[Anonymous], 2005, AM J RESP CRIT CARE, V171, P388, DOI 10.1164/rccm.200405-644ST; Becker KJ, 2016, J NEUROIMMUNOL, V295, P68, DOI 10.1016/j.jneuroim.2016.04.005; Chamorro A, 2012, NAT REV NEUROL, V8, P401, DOI 10.1038/nrneurol.2012.98; DiBardino DM, 2015, J CRIT CARE, V30, P40, DOI 10.1016/j.jcrc.2014.07.011; El-Solh AA, 2003, AM J RESP CRIT CARE, V167, P1650, DOI 10.1164/rccm.200212-1543OC; Fin…	29	15	16	5	7	SAGE PUBLICATIONS LTD	LONDON	1 OLIVERS YARD, 55 CITY ROAD, LONDON EC1Y 1SP, ENGLAND	2396-9873	2396-9881		EUR STROKE J	Eur. Stroke J.	DEC	2019	4	4
J	Kwan, J; Horsfield, G; Bryant, T; Gawne-Cain, M; Durward, G; Byrne, CD; Englyst, NA				Kwan, Joseph; Horsfield, Gill; Bryant, Timothy; Gawne-Cain, Mary; Durward, Giles; Byrne, Christopher D.; Englyst, Nicola A.			IL-6 is a predictive biomarker for stroke associated infection and future mortality in the elderly after an ischemic stroke	EXPERIMENTAL GERONTOLOGY			English	Article						Stroke; Biomarker; IL-6; Infection; Mortality; Risk factors	PREVENTIVE ANTIBACTERIAL THERAPY; INDUCED IMMUNODEPRESSION; INTERLEUKIN-6; COMPLICATIONS; RISK; ACTIVATION; MONOCYTES; CYTOKINES; MARKERS	Background and purpose: Stroke associated infection (within the first seven days) occurs in approximately half of stroke patients and is associated with a worse prognosis, especially in the elderly. It is uncertain what factors predict stroke associated infection, yet identification of a suitable biomarker for infection may allow early and appropriate intervention with antibiotics. The aims of th…	[Kwan, Joseph] Bournemouth Univ, Sch Hlth & Social Care, Poole BH12 5BB, Dorset, England; [Horsfield, Gill] Southampton Univ Hosp, Wellcome Trust Clin Res Facil, Southampton, Hants, England; [Bryant, Timothy; Gawne-Cain, Mary] Southampton Univ Hosp, Dept Radiol, Southampton, Hants, England; [Byrne, Christopher D.; Englyst, Nicola A.] Univ Southampton, Fac Med, Inst Dev Sci, Endocrinol Nutr & Meta…		Englyst, NA (通讯作者)，Univ Southampton, Fac Med, Inst Dev Sci MPT 887, Southampton Gen Hosp, Tremona Rd, Southampton SO16 6YD, Hants, England.	nae@soton.ac.uk	Bryant, Timothy/AFR-2968-2022	Kwan, Joseph/0000-0003-4635-3322; Englyst, Nicola/0000-0003-0508-8323; Bryant, Timothy/0000-0002-7141-349X; Byrne, Christopher D/0000-0001-6322-7753	Research into Ageing [248]	Research into Ageing	This work was supported by Research into Ageing (Fellowship 248 to NAE). They had no involvement in study design, analysis or interpretation of data, in the preparation or submission of this work for publication.	BAMFORD J, 1991, LANCET, V337, P1521, DOI 10.1016/0140-6736(91)93206-O; Biswas P, 1998, BLOOD, V91, P258, DOI 10.1182/blood.V91.1.258.258_258_265; Braun JS, 2007, EXP NEUROL, V206, P183, DOI 10.1016/j.expneurol.2007.03.032; BRETT FM, 1995, J NEUROPATH EXP NEUR, V54, P766, DOI 10.1097/00005072-199511000-00003; BROTT T, 1989, STROKE, V20, P864, DOI 10.1161/01.STR.20.7.864; Cesari M, 2003, CIRCULATI…	48	50	59	0	18	PERGAMON-ELSEVIER SCIENCE LTD	OXFORD	THE BOULEVARD, LANGFORD LANE, KIDLINGTON, OXFORD OX5 1GB, ENGLAND	0531-5565	1873-6815		EXP GERONTOL	Exp. Gerontol.	SEP	2013	48	9
J	Jin, R; Liu, S; Wang, M; Zhong, W; Li, GH				Jin, Rong; Liu, Shan; Wang, Min; Zhong, Wei; Li, Guohong			Inhibition of CD147 Attenuates Stroke-Associated Pneumonia Through Modulating Lung Immune Response in Mice	FRONTIERS IN NEUROLOGY			English	Article						CD147; stroke; pneumonia; IL-17A; IFN-gamma	DELTA-T-CELLS; INTERFERON-GAMMA; NEUTROPHIL; IL-17; ACTIVATION; DIFFERENTIATION; INFECTIONS; ISCHEMIA; CLUSTER; EMMPRIN	Background and Purpose: Acute ischemic stroke triggers a profound systemic and local immunodysfunction that increased the susceptibility to infections, especially stroke-associated pneumonia (SAP). Our previous study has shown that inhibition of CD147 ameliorates acute ischemic stroke, however, the role of CD147 in post-stroke lung infection has not been investigated. Methods: C57BL/6 mice were s…	[Jin, Rong; Liu, Shan; Wang, Min; Zhong, Wei; Li, Guohong] Penn State Univ, Dept Neurosurg, Coll Med, Hershey, PA 17033 USA		Jin, R; Li, GH (通讯作者)，Penn State Univ, Dept Neurosurg, Coll Med, Hershey, PA 17033 USA.	rjin@pennstatehealth.psu.edu; guohongli@pennstatehealth.psu.edu	Liu, Shan/AFR-8780-2022		National Institutes of Health [NS088719, NS089991]	National Institutes of Health(United States Department of Health & Human ServicesNational Institutes of Health (NIH) - USA)	This work was supported by National Institutes of Health grants NS088719 and NS089991 (GL).	Agrawal SM, 2011, J NEUROSCI, V31, P669, DOI 10.1523/JNEUROSCI.3659-10.2011; Arunachalam P, 2017, STROKE, V48, P1957, DOI 10.1161/STROKEAHA.117.016753; Bai W, 2018, FRONT NEUROL, V8, DOI 10.3389/fneur.2017.00755; Bai Y, 2014, INT J MOL SCI, V15, P6356, DOI 10.3390/ijms15046356; Baral P, 2018, NAT MED, V24, P417, DOI 10.1038/nm.4501; BEDERSON JB, 1986, STROKE, V17, P472, DOI 10.1161/01.STR.17.3.47…	52	9	9	2	7	FRONTIERS MEDIA SA	LAUSANNE	AVENUE DU TRIBUNAL FEDERAL 34, LAUSANNE, CH-1015, SWITZERLAND	1664-2295			FRONT NEUROL	Front. Neurol.	AUG 7	2019	10
J	Song, TJ; Kim, J				Song, Tae-Jin; Kim, Jinkwon			Risk of post-stroke pneumonia with proton pump inhibitors, H-2 receptor antagonists and mucoprotective agents: A retrospective nationwide cohort study	PLOS ONE			English	Article							STROKE-ASSOCIATED PNEUMONIA; SUPPRESSIVE MEDICATION USE; MUCOSAL-PROTECTIVE AGENTS; RECEPTOR ANTAGONISTS; STRESS-ULCER; REBAMIPIDE; ACID; PREVENTION; METAANALYSIS; PROPHYLAXIS	Stroke patients are at high risk of developing pneumonia, which is major cause of post stroke mortality. Proton pump inhibitors and H-2 receptor antagonists are anti-ulcer drugs, which may predispose to the development of pneumonia by suppression of the gastric acid with bactericidal activity. Unlike proton pump inhibitors and H-2 receptor antagonists, mucoprotective agents have gastroprotective …	[Song, Tae-Jin] Ewha Womans Univ, Coll Med, Dept Neurol, Seoul, South Korea; [Kim, Jinkwon] Yonsei Univ, Gangnam Severance Hosp, Dept Neurol, Coll Med, Seoul, South Korea; [Kim, Jinkwon] CHA Univ, CHA Bundang Med Ctr, Dept Neurol, Seongnam, South Korea		Kim, J (通讯作者)，Yonsei Univ, Gangnam Severance Hosp, Dept Neurol, Coll Med, Seoul, South Korea.; Kim, J (通讯作者)，CHA Univ, CHA Bundang Med Ctr, Dept Neurol, Seongnam, South Korea.	antithrombus@gmail.com	Kim, Jinkwon/AAR-6729-2021	Kim, Jinkwon/0000-0003-0156-9736	Basic Science Research Program through the National Research Foundation of Korea (NRF) - Ministry of Education [NRF-2017R1D1A1B03033382, 2018R1D1A1B07040959]; NHIS [NHIS-2018-2-153]	Basic Science Research Program through the National Research Foundation of Korea (NRF) - Ministry of Education; NHIS	This work was supported by grants (NRF-2017R1D1A1B03033382, 2018R1D1A1B07040959) of the Basic Science Research Program through the National Research Foundation of Korea (NRF) funded by the Ministry of Education. The funders had no role in study design, data collection and analysis, decision to publish, or preparation of the manuscript.; This study used NHIS-NSC data (NHIS-2018-2-153) made by NHIS.	Alquraini M, 2017, J CRIT CARE, V40, P21, DOI 10.1016/j.jcrc.2017.03.005; Arai N, 2017, PLOS ONE, V12, DOI 10.1371/journal.pone.0169300; Arakawa T., 1998, DIGEST DIS SCI, V43, P5; Armstrong JR, 2011, NEUROHOSPITALIST, V1, P85, DOI 10.1177/1941875210395775; Azmi S, 2016, INT J INFECT DIS, V49, P87, DOI 10.1016/j.ijid.2016.05.021; Badve MS, 2018, J STROKE CEREBROVASC, V27, P3137, DOI 10.1016/j.jstr…	46	6	13	0	4	PUBLIC LIBRARY SCIENCE	SAN FRANCISCO	1160 BATTERY STREET, STE 100, SAN FRANCISCO, CA 94111 USA	1932-6203			PLOS ONE	PLoS One	MAY 8	2019	14	5
J	Harms, H; Reimnitz, P; Bohner, G; Werich, T; Klingebiel, R; Meisel, C; Meisel, A				Harms, Hendrik; Reimnitz, Peter; Bohner, Georg; Werich, Tabea; Klingebiel, Randolf; Meisel, Christian; Meisel, Andreas			Influence of Stroke Localization on Autonomic Activation, Immunodepression, and Post-Stroke Infection	CEREBROVASCULAR DISEASES			English	Article						Stroke; Immunodepression; Sympathetic nerve system activation; ASPECT score	ACUTE ISCHEMIC-STROKE; PREVENTIVE ANTIBACTERIAL THERAPY; CARDIOVASCULAR-RESPONSES; CEREBRAL LATERALIZATION; INSULAR CORTEX; DR EXPRESSION; STIMULATION; PHYSIOLOGY; PNEUMONIA; SYSTEM	Background and Purpose: Experimental and clinical data suggest that overactivation of the sympathetic nerve system (SNS) is an essential mediator of stroke-induced immunodepression, which in turn increases susceptibility to post-stroke infections. In a post hoc analysis of the PANTHERIS (Preventive Antibacterial Treatment in Acute Stroke) trial, we investigated the impact of distinct lesion patte…	[Harms, Hendrik] Charite, Ctr Stroke Res Berlin CSB, Dept Neurol, DE-10117 Berlin, Germany; [Bohner, Georg; Werich, Tabea; Klingebiel, Randolf] Charite, Dept Neuroradiol, D-13353 Berlin, Germany; [Meisel, Christian] Charite, Dept Med Immunol, D-13353 Berlin, Germany; [Reimnitz, Peter] Bayer HealthCare Pharmaceut, Wuppertal, Germany		Harms, H (通讯作者)，Charite, Ctr Stroke Res Berlin CSB, Dept Neurol, Charitepl 1, DE-10117 Berlin, Germany.	hendrik.harms@charite.de		Meisel, Christian/0000-0003-0222-991X; Bohner, Georg/0000-0002-1919-092X; Meisel, Andreas/0000-0001-7233-5342	Heritage Pusch; Charite Universitaetsmedizin Berlin; Bayer HealthCare AG; Bayer Vital GmbH; European Union [201024, 202213]; Helmholtz Gemeinschaft fur Forschungseinrichtungen [SO-022NG]; German Ministry for Health and Education [01 EO 08 01]; Deutsche Forschungsgemeinschaft [Exc 257]	Heritage Pusch; Charite Universitaetsmedizin Berlin; Bayer HealthCare AG(Bayer AGBayer Healthcare Pharmaceuticals); Bayer Vital GmbH(Bayer AG); European Union(European Commission); Helmholtz Gemeinschaft fur Forschungseinrichtungen; German Ministry for Health and Education; Deutsche Forschungsgemeinschaft(German Research Foundation (DFG))	This study was supported by the Heritage Pusch, the Charite Universitaetsmedizin Berlin (Althoff Fellowship to A. M.) and by the Bayer HealthCare AG and Bayer Vital GmbH, the European Union's Seventh Framework Programme (FP7/2008-2013) under grant agreements 201024 and 202213 (European Stroke Network), the Helmholtz Gemeinschaft fur Forschungseinrichtungen (SO-022NG), the German Ministry for Heal…	Aslanyan S, 2004, EUR J NEUROL, V11, P49, DOI 10.1046/j.1468-1331.2003.00749.x; Barber PA, 2000, LANCET, V355, P1670, DOI 10.1016/S0140-6736(00)02237-6; BRADLEY DJ, 1987, J PHYSIOL-LONDON, V383, P537; CECHETTO DF, 1984, AM J PHYSIOL, V246, pR832, DOI 10.1152/ajpregu.1984.246.5.R832; Chamorro A, 2007, STROKE, V38, P1097, DOI 10.1161/01.STR.0000258346.68966.9d; Chamorro A, 2007, J NEUROL SCI, V252,…	46	60	64	3	20	KARGER	BASEL	ALLSCHWILERSTRASSE 10, CH-4009 BASEL, SWITZERLAND	1015-9770	1421-9786		CEREBROVASC DIS	Cerebrovasc. Dis.		2011	32	6
J	Derbisz, J; Nowak, K; Wnuk, M; Pulyk, R; Jagiella, J; Slowik, J; Dziedzic, T; Slowik, A				Derbisz, Justyna; Nowak, Klaudia; Wnuk, Marcin; Pulyk, Roman; Jagiella, Jeremiasz; Slowik, Joanna; Dziedzic, Tomasz; Slowik, Agnieszka			Prognostic Significance of Stroke-Associated Infection and other Readily Available Parameters in Acute Ischemic Stroke Treated by Intravenous Thrombolysis	JOURNAL OF STROKE & CEREBROVASCULAR DISEASES			English	Article						Acute stroke; Thrombolysis; Infections; Antibiotics; Outcome	TISSUE-PLASMINOGEN ACTIVATOR; ATRIAL-FIBRILLATION; RECANALIZATION; COMPLICATIONS; GUIDELINES; PNEUMONIA; DYSPHAGIA; RISK	Objectives: The impact of contracting stroke-associate infection (SAI) that requires antibiotic treatment after an acute ischemic stroke (AIS) treated with alteplase remains unclear. We studied the profiles of SAI in patients with AIS treated with alteplase toward identifying predictive factors and prognostic implications at 90 days post-stroke. Methods: We analyzed 33 parameters readily availabl…	[Derbisz, Justyna] Univ Hosp, Dept Neurol, Jakubowskiego 2 Str, PL-30688 Krakow, Poland; [Nowak, Klaudia; Wnuk, Marcin; Pulyk, Roman; Jagiella, Jeremiasz; Dziedzic, Tomasz; Slowik, Agnieszka] Jagiellonian Univ, Dept Neurol, Med Coll, Jakubowskiego 2 Str, PL-30688 Krakow, Poland; [Slowik, Joanna] Jagiellonian Univ, Dept Dent Prophylaxis & Expt Dent, Med Coll, Montelupich 4 Str, PL-31155 Krakow, Po…		Slowik, A (通讯作者)，Jagiellonian Univ, Dept Neurol, Med Coll, Jakubowskiego 2 Str, PL-30688 Krakow, Poland.	slowik@cm-uj.krakow.pl	Wnuk, Marcin/AAT-7636-2021	Wnuk, Marcin/0000-0002-1090-7496	Jagiellonian University Medical College [N41/DBS/000464]	Jagiellonian University Medical College	Grant from the Jagiellonian University Medical College no: N41/DBS/000464	ADAMS HP, 1993, STROKE, V24, P35, DOI 10.1161/01.STR.24.1.35; Al-hussain F, 2014, BMC NEUROL, V14, DOI 10.1186/1471-2377-14-60; Al-Khaled M, 2014, J STROKE CEREBROVASC, V23, P7, DOI 10.1016/j.jstrokecerebrovasdis.2012.04.004; Badve MS, 2018, J STROKE CEREBROVASC, V27, P3137, DOI 10.1016/j.jstrokecerebrovasdis.2018.07.001; BROTT T, 1989, STROKE, V20, P864, DOI 10.1161/01.STR.20.7.864; Bruening T, …	33	5	5	2	4	ELSEVIER	AMSTERDAM	RADARWEG 29a, 1043 NX AMSTERDAM, NETHERLANDS	1052-3057	1532-8511		J STROKE CEREBROVASC	J. Stroke Cerebrovasc. Dis.	FEB	2021	30	2
J	Lin, CS; Shih, CC; Yeh, CC; Hu, CJ; Chung, CL; Chen, TL; Liao, CC				Lin, Chao-Shun; Shih, Chun-Chuan; Yeh, Chun-Chieh; Hu, Chaur-Jong; Chung, Chi-Li; Chen, Ta-Liang; Liao, Chien-Chang			Risk of Stroke and Post-Stroke Adverse Events in Patients with Exacerbations of Chronic Obstructive Pulmonary Disease	PLOS ONE			English	Article							C-REACTIVE PROTEIN; ISCHEMIC-STROKE; MUSCLE WEAKNESS; GLOBAL BURDEN; UNITED-STATES; COPD; FIBRINOGEN; MORTALITY; COMORBIDITIES; EXERCISE	Background The risk and outcomes of stroke in patients with chronic obstructive pulmonary disease exacerbations (COPDe) remain unclear. We examined whether patients with COPDe faced increased risk of stroke or post-stroke outcomes. Methods Using Taiwan's National Health Insurance Research Database, we identified 1918 adults with COPDe and selected comparison cohorts of 3836 adults with COPD no ex…	[Lin, Chao-Shun; Chen, Ta-Liang; Liao, Chien-Chang] Taipei Med Univ Hosp, Dept Anesthesiol, Taipei, Taiwan; [Lin, Chao-Shun; Chen, Ta-Liang; Liao, Chien-Chang] Taipei Med Univ Hosp, Anesthesiol & Hlth Policy Res Ctr, Taipei, Taiwan; [Lin, Chao-Shun; Chen, Ta-Liang; Liao, Chien-Chang] Taipei Med Univ, Dept Anesthesiol, Sch Med, Coll Med, Taipei, Taiwan; [Shih, Chun-Chuan] I Shou Univ, Coll Med, Sc…		Liao, CC (通讯作者)，Taipei Med Univ Hosp, Dept Anesthesiol, Taipei, Taiwan.; Liao, CC (通讯作者)，Taipei Med Univ Hosp, Anesthesiol & Hlth Policy Res Ctr, Taipei, Taiwan.; Liao, CC (通讯作者)，Taipei Med Univ, Dept Anesthesiol, Sch Med, Coll Med, Taipei, Taiwan.; Liao, CC (通讯作者)，China Med Univ, Sch Chinese Med, Coll Chinese Med, Taichung, Taiwan.; Liao, CC (通讯作者)，Taipei Med Univ, Shuan Ho Hosp, Dept Anesthesio…	ccliao@tmu.edu.tw	Yeh, Chun Chieh/I-4893-2019	Yeh, Chun Chieh/0000-0001-6753-7564	Shuang Ho Hospital, Taipei Medical University [104TMU-SHH-23]; Taiwan's Ministry of Science and Technology [MOST105-2629-B-038-001, MOST105-2314-B-038-025, MOST105-2221-E-038-014, MOST104-2314-B-038-027-MY2, MOST104-2221-E-038-015, NSC102-2314-6-038-021-MY3]; Taiwan's Ministry of Health and Welfare Clinical Trial and Research Center of Excellence [MOHW105-TDU-B-212-133019]	Shuang Ho Hospital, Taipei Medical University; Taiwan's Ministry of Science and Technology; Taiwan's Ministry of Health and Welfare Clinical Trial and Research Center of Excellence	This research was supported in part by Shuang Ho Hospital, Taipei Medical University (104TMU-SHH-23), Taiwan's Ministry of Science and Technology (MOST105-2629-B-038-001; MOST105-2314-B-038-025; M OST105-2221-E-038-014; MOST104-2314-B-038-027-MY2; MOST104-2221-E-038-015; NSC102-2314-6-038-021-MY3), and Taiwan's Ministry of Health and Welfare Clinical Trial and Research Center of Excellence (MOHW1…	Bazargani YT, 2014, THORAX, V69, P1149, DOI 10.1136/thoraxjnl-2014-205249; Bernard S, 1998, AM J RESP CRIT CARE, V158, P629, DOI 10.1164/ajrccm.158.2.9711023; Burge S, 2003, EUR RESPIR J, V41, P46, DOI DOI 10.1183/09031936.03.00078002; Chang CS, 2014, SEIZURE-EUR J EPILEP, V23, P377, DOI 10.1016/j.seizure.2014.02.007; Danesh J, 1998, JAMA-J AM MED ASSOC, V279, P1477, DOI 10.1001/jama.279.18.1477;…	48	12	12	0	10	PUBLIC LIBRARY SCIENCE	SAN FRANCISCO	1160 BATTERY STREET, STE 100, SAN FRANCISCO, CA 94111 USA	1932-6203			PLOS ONE	PLoS One	JAN 6	2017	12	1
J	Teramoto, S				Teramoto, Shinji			Novel preventive and therapeutic strategy for post-stroke pneumonia	EXPERT REVIEW OF NEUROTHERAPEUTICS			English	Review						aspiration pneumonia; dysphagia; elderly; pharmacological approach; stroke; swallowing function		Pneumonia is a significant complication of ischemic stroke that increases mortality. Post-stroke pneumonia is defined as newly developed pneumonia following stroke onset. Clinically and chronologically, post-stroke pneumonia is divided into two types of aspiration pneumonia. First, acute-onset post-stroke pneumonia occurs within 1 month after stroke. Second, insidious or chronic-onset post-stroke…	[Teramoto, Shinji] Tokyo Natl Hosp, Dept Pulm Med, Natl Hosp Org, 3-1-1 Takeoka, Tokyo 2048585, Japan		Teramoto, S (通讯作者)，Tokyo Natl Hosp, Dept Pulm Med, Natl Hosp Org, 3-1-1 Takeoka, Tokyo 2048585, Japan.	shinjit-tky@umin.ac.jp						Addington WR, 1999, ARCH PHYS MED REHAB, V80, P150, DOI 10.1016/S0003-9993(99)90112-0; Allewelt M, 2004, CLIN MICROBIOL INFEC, V10, P163, DOI 10.1111/j.1469-0691.2004.00774.x; Arai T, 1998, LANCET, V352, P1937, DOI 10.1016/S0140-6736(05)60437-0; Arai T, 2000, INT J MOL MED, V5, P609; Arai T, 2001, CHEST, V119, P660, DOI 10.1378/chest.119.2.660; Baigent C, 2002, BMJ-BRIT MED J, V324, P71, DOI 10.1…	130	36	45	6	17	TAYLOR & FRANCIS LTD	ABINGDON	2-4 PARK SQUARE, MILTON PARK, ABINGDON OR14 4RN, OXON, ENGLAND	1473-7175	1744-8360		EXPERT REV NEUROTHER	Expert Rev. Neurother.	AUG	2009	9	8
J	Xu, CY; Ye, HW; Chen, B; Wu, YF; Cao, Z; Ding, Z; Yao, YP; Gao, Y; Li, J; Zhu, JJ; He, S				Xu, C-Y; Ye, H-W; Chen, B.; Wu, Y-F; Cao, Z.; Ding, Z.; Yao, Y-P; Gao, Y.; Li, J.; Zhu, J-J; He, S.			Analysis of risk factors and prognosis of post-stroke pulmonary infection in integrated ICU	EUROPEAN REVIEW FOR MEDICAL AND PHARMACOLOGICAL SCIENCES			English	Article						Stroke; Stroke-associated pneumonia (SAP); Sepsis; Integrated ICU; Prognosis	ACUTE ISCHEMIC-STROKE; PNEUMONIA; SEPSIS; SURVEILLANCE; PREDICTORS; HEMORRHAGE; MORTALITY; UPDATE; COST	OBJECTIVE: The incidence of SAP (stroke-associated pneumonia) is high in integrated ICU (Intensive Care Unit), and it might result in sepsis, which exacerbates the clinical outcome and increases mortality. It is necessary to investigate the epidemiological features of post stroke infection and sepsis, identify the risk factors and analyze the prognosis. PATIENTS AND METHODS: We retrospectively an…	[Xu, C-Y; Ye, H-W; Chen, B.; He, S.] Soochow Univ, Peoples Hosp Changshu 1, Changshu Hosp, Dept Emergency Med, Changshu, Jiangsu, Peoples R China; [Wu, Y-F; Li, J.] Nanjing Med Univ, Affiliated Suzhou Hosp, Dept Crit Care Med, Suzhou, Jiangsu, Peoples R China; [Cao, Z.] First Peoples Hosp Kunshan, Dept Crit Care Med, Kunshan, Jiangsu, Peoples R China; [Ding, Z.] First Peoples Hosp Zhangjiagang, D…		He, S (通讯作者)，Soochow Univ, Peoples Hosp Changshu 1, Changshu Hosp, Dept Emergency Med, Changshu, Jiangsu, Peoples R China.	hs83cs@163.com			youth Program of Changshu Health Bureau [cswsq201401]	youth Program of Changshu Health Bureau	This work was supported by the youth Program of Changshu Health Bureau: cswsq201401.	ADAMS HP, 1992, HAEMOSTASIS, V22, P99; Chamorro A, 2007, STROKE, V38, P1097, DOI 10.1161/01.STR.0000258346.68966.9d; Dellinger RP, 2004, INTENS CARE MED, V30, P536, DOI 10.1007/s00134-004-2210-z; Dettenkofer M, 2001, J NEUROL, V248, P959, DOI 10.1007/s004150170048; Engel C, 2007, INTENS CARE MED, V33, P606, DOI 10.1007/s00134-006-0517-7; Hassan AE, 2012, NEUROCRIT CARE, V16, P246, DOI 10.1007/s12…	30	3	3	3	4	VERDUCI PUBLISHER	ROME	VIA GREGORIO VII, ROME, 186-00165, ITALY	1128-3602			EUR REV MED PHARMACO	Eur. Rev. Med. Pharmacol. Sci.		2021	25	2
J	Ahmed, W; White, IR; Wilkinson, M; Johnson, CF; Rattray, N; Kishore, AK; Goodacre, R; Smith, CJ; Fowler, SJ				Ahmed, Waqar; White, Iain R.; Wilkinson, Maxim; Johnson, Craig F.; Rattray, Nicholas; Kishore, Amit K.; Goodacre, Royston; Smith, Craig J.; Fowler, Stephen J.			Breath and plasma metabolomics to assess inflammation in acute stroke	SCIENTIFIC REPORTS			English	Article							VOLATILE ORGANIC-COMPOUNDS; ACUTE ISCHEMIC-STROKE; MECHANICALLY VENTILATED PATIENTS; EXHALED BREATH; PNEUMONIA; INFECTION; SERUM; SURVEILLANCE; BIOMARKERS; STANDARDS	Inflammation is strongly implicated in both injury and repair processes occurring after stroke. In this exploratory study we assessed the feasibility of repeated sampling of exhaled volatile organic compounds and performed an untargeted metabolomic analysis of plasma collected at multiple time periods after stroke. Metabolic profiles were compared with the time course of the inflammatory markers …	[Ahmed, Waqar; White, Iain R.; Wilkinson, Maxim; Fowler, Stephen J.] Univ Manchester, Fac Biol, Div Infect Immun & Resp Med, Manchester, Lancs, England; [Ahmed, Waqar; Wilkinson, Maxim; Johnson, Craig F.] Univ Manchester, Manchester Inst Biotechnol, Manchester, Lancs, England; [White, Iain R.] Univ Nova Gorica, Lab Environm & Life Sci, Nova Gorica, Slovenia; [Rattray, Nicholas] Univ Strathclyde, …		Fowler, SJ (通讯作者)，Univ Manchester, Fac Biol, Div Infect Immun & Resp Med, Manchester, Lancs, England.; Smith, CJ (通讯作者)，Manchester Acad Hlth Sci Ctr, Salford Royal NHS Fdn Trust, Greater Manchester Comprehens Stroke Ctr, Geoffrey Jefferson Brain Res Ctr, Salford, Lancs, England.; Smith, CJ (通讯作者)，Univ Manchester, Fac Biol Med & Hlth, Lydia Becker Inst Immunol & Inflammat, Div Cardiovasc Sci, Manc…	Craig.Smith-2@manchester.ac.uk; Stephen.Fowler@manchester.ac.uk		Wilkinson, Max/0000-0002-4924-612X; Rattray, Nicholas/0000-0002-3528-6905	Moulton Charitable Trust; University of Manchester; NIHR Manchester Biomedical Research Centre	Moulton Charitable Trust; University of Manchester; NIHR Manchester Biomedical Research Centre(National Institute for Health Research (NIHR))	Funded by a grant from the Moulton Charitable Trust and Supported by SRFT R&D and the University of Manchester. SRFT LCRN Stroke research team. Dr Margaret Hoadley and Dr Stephen Hopkins for CRP and IL-6 immunoassays. SJF is supported by the NIHR Manchester Biomedical Research Centre.	Ahmed WM, 2019, J BREATH RES, V13, DOI 10.1088/1752-7163/aae557; Ahmed WM, 2017, ACS INFECT DIS, V3, P695, DOI 10.1021/acsinfecdis.7b00088; Amann A, 2014, J BREATH RES, V8, DOI 10.1088/1752-7155/8/1/016003; Au A., 2018, METABOLOMICS LIPIDOM; Bel EH, 2011, THORAX, V66, P910, DOI 10.1136/thx.2010.153643; Brouns R, 2010, NEUROCHEM RES, V35, P1315, DOI 10.1007/s11064-010-0187-2; Bustamante A, 2014, J…	61	1	1	4	5	NATURE PORTFOLIO	BERLIN	HEIDELBERGER PLATZ 3, BERLIN, 14197, GERMANY	2045-2322			SCI REP-UK	Sci Rep	NOV 9	2021	11	1
J	Dames, C; Winek, K; Beckers, Y; Engel, O; Meisel, A; Meisel, C				Dames, Claudia; Winek, Katarzyna; Beckers, Yasmin; Engel, Odilo; Meisel, Andreas; Meisel, Christian			Immunomodulatory treatment with systemic GM-CSF augments pulmonary immune responses and improves neurological outcome after experimental stroke	JOURNAL OF NEUROIMMUNOLOGY			English	Article						Immunomodulation; GM-CSF; MCAo; Neurological outcome; Pneumonia	COLONY-STIMULATING FACTOR; CAROTID-ARTERY OCCLUSION; SEVERE SEPSIS; PNEUMONIA; MICE; IMMUNOSUPPRESSION; ARTERIOGENESIS; REVERSAL; MOUSE; CELLS	Stroke-induced immunodepression is an independent risk factor for stroke-associated pneumonia (SAP). Granulocyte-macrophage colony stimulating factor (GM-CSF) has neuroprotective properties in experimental stroke and been demonstrated to reverse immunodepression in sepsis patients. However, whether GM-CSF restores immune function after stroke preventing SAP and improving outcome is unknown. Here,…	[Dames, Claudia; Winek, Katarzyna; Beckers, Yasmin; Engel, Odilo; Meisel, Andreas; Meisel, Christian] Charite Univ Med Berlin, Freie Univ Berlin, Humboldt Univ Berlin, Berlin, Germany; [Dames, Claudia; Meisel, Christian] Berlin Inst Hlth, Inst Med Immunol, Berlin, Germany; [Beckers, Yasmin; Engel, Odilo] Berlin Inst Hlth, Dept Expt Neurol, Berlin, Germany; [Winek, Katarzyna; Meisel, Andreas] Berl…		Dames, C (通讯作者)，Charite Univ Med Berlin, Freie Univ Berlin, Humboldt Univ Berlin, Berlin, Germany.; Dames, C (通讯作者)，Berlin Inst Hlth, Inst Med Immunol, Berlin, Germany.	claudia.dames@charite.de		Meisel, Andreas/0000-0001-7233-5342; Dames, Claudia/0000-0002-9030-9532; Meisel, Christian/0000-0003-0222-991X; Winek, Katarzyna/0000-0003-3085-9054; Engel, Odilo/0000-0002-6160-3281	Deutsche Forschungsgemeinschaft (Collaborative Research Centre) [SFB-TR84, SFB-TR167, Exc 257]	Deutsche Forschungsgemeinschaft (Collaborative Research Centre)(German Research Foundation (DFG))	This work was supported by the Deutsche Forschungsgemeinschaft (Collaborative Research Centre SFB-TR84, Collaborative Research CentreSFB-TR167, Exc 257).	Bouet V, 2007, EXP NEUROL, V203, P555, DOI 10.1016/j.expneurol.2006.09.006; Buschmann IR, 2003, CIRCULATION, V108, P610, DOI 10.1161/01.CIR.0000074209.17561.99; Cakarova L, 2009, AM J RESP CRIT CARE, V180, P521, DOI 10.1164/rccm.200812-1837OC; Chamorro A, 2012, NAT REV NEUROL, V8, P401, DOI 10.1038/nrneurol.2012.98; Dames C, 2014, AM J RESP CELL MOL, V51, P730, DOI 10.1165/rcmb.2014-0052MA; Dirna…	48	11	12	2	6	ELSEVIER SCIENCE BV	AMSTERDAM	PO BOX 211, 1000 AE AMSTERDAM, NETHERLANDS	0165-5728	1872-8421		J NEUROIMMUNOL	J. Neuroimmunol.	AUG 15	2018	321
J	Li, CL; Ma, MM; Dong, SJ; Hong, Y; Bao, JJ; Zhang, Y; Gao, LJ; Cui, CH; Guo, J; He, L				Li, Changling; Ma, Mengmeng; Dong, Shuju; Hong, Ye; Bao, Jiajia; Zhang, Yang; Gao, Lijie; Cui, Chaohua; Guo, Jian; He, Li			Statin Treatment in the Acute Phase and the Risk of Post-stroke Pneumonia: A Retrospective Cohort Study	FRONTIERS IN NEUROLOGY			English	Article						statin; post-stroke infection; post-stroke pneumonia; risk; severity	ISCHEMIC-STROKE; CYTOKINE PRODUCTION; INFECTION; ATORVASTATIN; SEPSIS; SIMVASTATIN; INHIBITION; EXPRESSION; REDUCTASE; THERAPY	Background: We aimed to investigate the impact of statin treatment in the acute phase on the risk and severity of post-stroke pneumonia because of the uncertain effects of statins on post-stroke pneumonia.Methods: Consecutive cases of acute ischemic stroke (AIS) between January 2014 and February 2019 were retrospectively analyzed. Additionally, the association of statin treatment in the acute pha…	[Li, Changling; Ma, Mengmeng; Dong, Shuju; Hong, Ye; Bao, Jiajia; Zhang, Yang; Gao, Lijie; Cui, Chaohua; Guo, Jian; He, Li] Sichuan Univ, West China Hosp, Dept Neurol, Chengdu, Peoples R China		Guo, J; He, L (通讯作者)，Sichuan Univ, West China Hosp, Dept Neurol, Chengdu, Peoples R China.	jian_guo@scu.edu.cn; heli2003new@126.com			National Key R&D Program of China [2018YFC1311400, 2018YFC1311401]; National Natural Science Foundation of China [81772435]; 1.3.5 Project for Disciplines of Excellence of West China Hospital, Sichuan University [ZY2016203]	National Key R&D Program of China; National Natural Science Foundation of China(National Natural Science Foundation of China (NSFC)); 1.3.5 Project for Disciplines of Excellence of West China Hospital, Sichuan University	Funding. This work was supported by the National Key R&D Program of China (Grant Nos. 2018YFC1311400 and 2018YFC1311401), the National Natural Science Foundation of China (Grant No. 81772435), and the 1.3.5 Project for Disciplines of Excellence of West China Hospital, Sichuan University (Grant No. ZY2016203).	Almog Y, 2004, CIRCULATION, V110, P880, DOI 10.1161/01.CIR.0000138932.17956.F1; Ascer E, 2004, ATHEROSCLEROSIS, V177, P161, DOI 10.1016/j.atherosclerosis.2004.07.003; Becker K, 2013, J STROKE CEREBROVASC, V22, P66, DOI 10.1016/j.jstrokecerebrovasdis.2011.06.008; Bessler H, 2005, CLIN IMMUNOL, V117, P73, DOI 10.1016/j.clim.2005.06.014; Blank N, 2007, J IMMUNOL, V179, P3613, DOI 10.4049/jimmunol.17…	34	0	0	7	7	FRONTIERS MEDIA SA	LAUSANNE	AVENUE DU TRIBUNAL FEDERAL 34, LAUSANNE, CH-1015, SWITZERLAND	1664-2295			FRONT NEUROL	Front. Neurol.	SEP 6	2021	12
J	Sun, YM; Lu, J; Zheng, DN; Qian, JF; Zhang, HX; Xing, D; Rong, FD; Cao, YJ; Liu, CF; You, SJ				Sun, Yaming; Lu, Juan; Zheng, Danni; Qian, Jufen; Zhang, Hongxin; Xing, Dong; Rong, Fengdan; Cao, Yongjun; Liu, Chun-Feng; You, Shoujiang			Predictive value of monocyte to HDL cholesterol ratio for stroke-associated pneumonia in patients with acute ischemic stroke	ACTA NEUROLOGICA BELGICA			English	Article						Monocyte to high-density lipoprotein ratio; Acute ischemic stroke; Monocyte count; Stroke-associated pneumonia; Prognosis	DENSITY LIPOPROTEIN RATIO; INFECTION; MORTALITY; SCORE	Prior studies had reported monocyte to high-density lipoprotein cholesterol ratio (MHR) as a new inflammation marker and stroke-associated pneumonia (SAP) is common after stroke. We investigated the predictive value of MHR for SAP in patients with acute ischemic stroke (AIS). A total of 803 AIS patients within 72 h after stroke were enrolled from April 2012 to January 2016 in Zhangjiagang TCM Hos…	[Sun, Yaming; Lu, Juan; Qian, Jufen; Zhang, Hongxin; Xing, Dong; Rong, Fengdan] Nanjing Univ Chinese Med, Dept Neurol, Zhangjiagang TCM Hosp, Suzhou 215600, Peoples R China; [Zheng, Danni] Univ Sydney, Fac Med & Hlth, Pharmacol Discipline, Sydney, NSW, Australia; [Cao, Yongjun; Liu, Chun-Feng; You, Shoujiang] Soochow Univ, Affiliated Hosp 2, Dept Neurol, Suzhou 215004, Jiangsu, Peoples R China; […		You, SJ (通讯作者)，Soochow Univ, Affiliated Hosp 2, Dept Neurol, Suzhou 215004, Jiangsu, Peoples R China.; You, SJ (通讯作者)，Soochow Univ, Affiliated Hosp 2, Suzhou Clin Res Ctr Neurol Dis, Suzhou 215004, Jiangsu, Peoples R China.	0319503013@163.com			National Natural Science Foundation of China [81901198]; Basic research of Suzhou Medical and health care [SYS201724]; Natural Science Foundation for Higher Education of Jiangsu Province of China [19KJB320004]	National Natural Science Foundation of China(National Natural Science Foundation of China (NSFC)); Basic research of Suzhou Medical and health care; Natural Science Foundation for Higher Education of Jiangsu Province of China	This work was supported in part by Grants from the National Natural Science Foundation of China (81901198), Basic research of Suzhou Medical and health care (SYS201724) and Natural Science Foundation for Higher Education of Jiangsu Province of China (19KJB320004).	Bolayir A, 2018, NEUROL NEUROCHIR POL, V52, P150, DOI 10.1016/j.pjnns.2017.08.011; Cai YH, 2015, J LEUKOCYTE BIOL, V97, P1147, DOI 10.1189/jlb.4A0914-441R; Canpolat U, 2015, EUROPACE, V17, P1807, DOI 10.1093/europace/euu291; Chamorro A, 2006, STROKE, V37, P291, DOI 10.1161/01.STR.0000200561.69611.f8; De Raedt Sylvie, 2015, Neurol Neuroimmunol Neuroinflamm, V2, pe71, DOI 10.1212/NXI.00000000000000…	27	5	6	1	6	SPRINGER HEIDELBERG	HEIDELBERG	TIERGARTENSTRASSE 17, D-69121 HEIDELBERG, GERMANY	0300-9009	2240-2993		ACTA NEUROL BELG	Acta Neurol. Belg.	DEC	2021	121	6
J	Wastfelt, M; Cao, Y; Strom, JO				Wastfelt, Maja; Cao, Yang; Strom, Jakob O.			Predictors of post-stroke fever and infections: a systematic review and meta-analysis	BMC NEUROLOGY			English	Review							HOSPITAL-ACQUIRED PNEUMONIA; STROKE-ASSOCIATED PNEUMONIA; URINARY-TRACT-INFECTION; RISK-FACTORS; RESPIRATORY-INFECTIONS; MEDICATION USE; DYSPHAGIA; SCORE; CARE; SCALE	Background: fever after stroke is common, and often caused by infections. In the current study, we aimed to test the hypothesis that pneumonia, urinary tract infection and all-cause fever (thought to include at least some proportion of endogenous fever) have different predicting factors, since they differ regarding etiology. Methods: PubMed was searched systematically for articles describing pred…	[Wastfelt, Maja; Strom, Jakob O.] Orebro Univ, Sch Med Sci, Dept Neurol, Orebro, Sweden; [Cao, Yang] Orebro Univ, Sch Med Sci, Clin Epidemiol & Biostat, S-70182 Orebro, Sweden; [Cao, Yang] Karolinska Inst, Inst Environm Med, Unit Biostat, S-17177 Stockholm, Sweden; [Strom, Jakob O.] Linkoping Univ, Inst Clin & Expt Med, Dept Clin Chem, Linkoping, Sweden		Wastfelt, M (通讯作者)，Orebro Univ, Sch Med Sci, Dept Neurol, Orebro, Sweden.	maja.wastfelt@regionorebrolan.se	Cao, Yang/C-6185-2008	Cao, Yang/0000-0002-3552-9153; Strom, Jakob/0000-0002-6681-0546	Region Orebro lan	Region Orebro lan	The study was funded by Region Orebro lan. Region Orebro lan had no role in the design of the study, collection, analysis, interpretation or writing of the manuscript.	Almeida SRM, 2015, ARQ NEURO-PSIQUIAT, V73, P415, DOI 10.1590/0004-282X20150046; Alsumrain M, 2013, J INTENSIVE CARE MED, V28, P118, DOI 10.1177/0885066612437512; AZZIMONDI G, 1995, STROKE, V26, P2040, DOI 10.1161/01.STR.26.11.2040; Bray BD, 2017, J NEUROL NEUROSUR PS, V88, P25, DOI 10.1136/jnnp-2016-313356; Brogaard SL, 2015, INT J CHRONIC OBSTR, V10, P2303, DOI 10.2147/COPD.S92133; Brogan E, 20…	67	21	25	0	6	BMC	LONDON	CAMPUS, 4 CRINAN ST, LONDON N1 9XW, ENGLAND		1471-2377		BMC NEUROL	BMC Neurol.	APR 23	2018	18
J	Hoffmann, S; Harms, H; Ulm, L; Nabavi, DG; Mackert, BM; Schmehl, I; Jungehulsing, GJ; Montaner, J; Bustamante, A; Hermans, M; Hamilton, F; Gohler, J; Malzahn, U; Malsch, C; Heuschmann, PU; Meisel, C; Meisel, A				Hoffmann, Sarah; Harms, Hendrik; Ulm, Lena; Nabavi, Darius G.; Mackert, Bruno-Marcel; Schmehl, Ingo; Jungehulsing, Gerhard J.; Montaner, Joan; Bustamante, Alejandro; Hermans, Marcella; Hamilton, Frank; Goehler, Jos; Malzahn, Uwe; Malsch, Carolin; Heuschmann, Peter U.; Meisel, Christian; Meisel, Andreas		PREDICT Investigators	Stroke-induced immunodepression and dysphagia independently predict stroke-associated pneumonia - The PREDICT study	JOURNAL OF CEREBRAL BLOOD FLOW AND METABOLISM			English	Article						Acute stroke; infection; immunology; inflammation; macrophages	ACUTE ISCHEMIC-STROKE; CLINICAL-TRIAL; INFECTION; MORTALITY; MONOCYTES; DIAGNOSIS; RISK; METAANALYSIS; ASPIRATION; MICROBIOTA	Stroke-associated pneumonia is a frequent complication after stroke associated with poor outcome. Dysphagia is a known risk factor for stroke-associated pneumonia but accumulating evidence suggests that stroke induces an immunodepressive state increasing susceptibility for stroke-associated pneumonia. We aimed to confirm that stroke-induced immunodepression syndrome is associated with stroke-asso…	[Hoffmann, Sarah; Ulm, Lena; Meisel, Andreas] Charite, NeuroCure Clin Res Ctr, Berlin, Germany; [Hoffmann, Sarah; Goehler, Jos; Meisel, Andreas] Charite, Dept Neurol, Charitepl 1, D-10117 Berlin, Germany; [Harms, Hendrik] St Josefs Krankenhaus Potsdam, Dept Neurol, Potsdam, Germany; [Nabavi, Darius G.; Hermans, Marcella] Vivantes Klinikum Neukolln, Dept Neurol, Berlin, Germany; [Mackert, Bruno-Ma…		Hoffmann, S (通讯作者)，Charite, Dept Neurol, Charitepl 1, D-10117 Berlin, Germany.	sarah.hoffmann@charite.de	Hoffmann, Sarah/AAV-9916-2021; Montaner, Joan/D-3063-2015	Montaner, Joan/0000-0003-4845-2279; Meisel, Christian/0000-0003-0222-991X; Ulm, Lena/0000-0002-3388-8785; Meisel, Andreas/0000-0001-7233-5342	German Research Foundation [Exc257]; German Federal Ministry of Education and Research [01EO0801]; European Community [201024]; Siemens Healthcare Diagnostics	German Research Foundation(German Research Foundation (DFG)); German Federal Ministry of Education and Research(Federal Ministry of Education & Research (BMBF)); European Community(European Commission); Siemens Healthcare Diagnostics	The author(s) disclosed receipt of the following financial support for the research, authorship, and/or publication of this article: This study was supported by German Research Foundation (Exc257), German Federal Ministry of Education and Research (01EO0801), European Community FP7 (201024) and Siemens Healthcare Diagnostics.	ADAMS HP, 1993, STROKE, V24, P35, DOI 10.1161/01.STR.24.1.35; Bustamante A, 2014, J NEUROIMMUNOL, V274, P215, DOI 10.1016/j.jneuroim.2014.07.015; Chamorro A, 2007, STROKE, V38, P1097, DOI 10.1161/01.STR.0000258346.68966.9d; Chamorro A, 2012, NAT REV NEUROL, V8, P401, DOI 10.1038/nrneurol.2012.98; Cook NR, 2007, CIRCULATION, V115, P928, DOI 10.1161/CIRCULATIONAHA.106.672402; Dirnagl U, 2007, STROK…	40	86	100	6	22	SAGE PUBLICATIONS INC	THOUSAND OAKS	2455 TELLER RD, THOUSAND OAKS, CA 91320 USA	0271-678X	1559-7016		J CEREBR BLOOD F MET	J. Cereb. Blood Flow Metab.	DEC	2017	37	12
J	Fluri, F; Morgenthaler, NG; Mueller, B; Christ-Crain, M; Katan, M				Fluri, Felix; Morgenthaler, Nils G.; Mueller, Beat; Christ-Crain, Mirjam; Katan, Mira			Copeptin, Procalcitonin and Routine Inflammatory Markers-Predictors of Infection after Stroke	PLOS ONE			English	Article							ACUTE ISCHEMIC-STROKE; C-REACTIVE PROTEIN; IMMUNODEPRESSION; COMPLICATIONS; PRECURSOR; BRAIN; RISK	Background: Early predictors for the development of stroke-associated infection may identify patients at high risk and reduce post-stroke infection and mortality. Methods: In 383 prospectively enrolled acute stroke patients we assessed time point and type of post-stroke infections (i.e. pneumonia, urinary tract infection (UTI) other infection (OI)). Blood samples were collected on admission, and …	[Fluri, Felix] Univ Basel Hosp, Dept Neurol, CH-4031 Basel, Switzerland; [Fluri, Felix; Katan, Mira] Univ Zurich Hosp, Dept Neurol, CH-8091 Zurich, Switzerland; [Morgenthaler, Nils G.] Charite, Inst Expt Endokrinol, Berlin, Germany; [Mueller, Beat] Cantonal Hosp Aarau, Med Univ Clin, Aarau, Switzerland; [Christ-Crain, Mirjam] Univ Basel Hosp, Dept Endocrinol, CH-4031 Basel, Switzerland; [Katan, M…		Fluri, F (通讯作者)，Univ Basel Hosp, Dept Neurol, CH-4031 Basel, Switzerland.	ffluri@gmx.ch	Mueller, Beat/G-2662-2012	Christ-Crain, Mirjam/0000-0002-6336-0965; Katan, Mira/0000-0002-9265-8066	Swiss National Science Foundation [PBZHP3-130982]; Fondation Leducq	Swiss National Science Foundation(Swiss National Science Foundation (SNSF)European Commission); Fondation Leducq(Leducq Foundation)	This work was supported by the Swiss National Science Foundation (PBZHP3-130982, to MK) and the Fondation Leducq (career development grant, to MK). The funding institutions had no role in study design, data collection, analysis decision to publish, or preparation of the manuscript.	Aslanyan S, 2004, EUR J NEUROL, V11, P49, DOI 10.1046/j.1468-1331.2003.00749.x; Chamorro A, 2006, J NEUROL NEUROSUR PS, V77, P1279, DOI 10.1136/jnnp.2006.100800; Chamorro A, 2005, STROKE, V36, P1495, DOI 10.1161/01.STR.0000170644.15504.49; Chamorro A, 2007, STROKE, V38, P1097, DOI 10.1161/01.STR.0000258346.68966.9d; Chamorro A, 2007, J NEUROL SCI, V252, P29, DOI 10.1016/j.jns.2006.10.001; Christ-…	24	61	67	0	8	PUBLIC LIBRARY SCIENCE	SAN FRANCISCO	1160 BATTERY STREET, STE 100, SAN FRANCISCO, CA 94111 USA	1932-6203			PLOS ONE	PLoS One	OCT 31	2012	7	10
J	Samary, CS; Pelosi, P; Silva, PL; Rocco, PRM				Samary, Cynthia Santos; Pelosi, Paolo; Silva, Pedro Leme; Macedo Rocco, Patricia Rieken			Immunomodulation after ischemic stroke: potential mechanisms and implications for therapy	CRITICAL CARE			English	Review						Ischemic stroke; Immunosuppression; Stroke-associated pneumonia; Inflammation; Damage-associated molecular patterns	PREVENTIVE ANTIBACTERIAL THERAPY; REGULATORY T-CELLS; FACTOR-KAPPA-B; VAGUS NERVE; BRAIN INFLAMMATION; TIME WINDOW; INFECTION; ACTIVATION; RISK; NEUTROPHILS	Brain injuries are often associated with intensive care admissions, and carry high morbidity and mortality rates. Ischemic stroke is one of the most frequent causes of injury to the central nervous system. It is now increasingly clear that human stroke causes multi-organ systemic disease. Brain inflammation may lead to opposing local and systemic effects. Suppression of systemic immunity by the n…	[Samary, Cynthia Santos; Silva, Pedro Leme; Macedo Rocco, Patricia Rieken] Univ Fed Rio de Janeiro, Carlos Chagas Filho Biophys Inst, Lab Pulm Invest, Ctr Ciencias Saude,Ilha Fundao, Ave Carlos Chagas Filho S-N,Bloco G-014, BR-21941902 Rio De Janeiro, RJ, Brazil; [Pelosi, Paolo] Univ Genoa, Dept Surg Sci & Integrated Diagnost, IRCCS AOU San Martino IST, Genoa, Italy		Rocco, PRM (通讯作者)，Univ Fed Rio de Janeiro, Carlos Chagas Filho Biophys Inst, Lab Pulm Invest, Ctr Ciencias Saude,Ilha Fundao, Ave Carlos Chagas Filho S-N,Bloco G-014, BR-21941902 Rio De Janeiro, RJ, Brazil.	prmrocco@gmail.com	Rocco, Patricia/I-7460-2012; Silva, Pedro Leme/AAD-8236-2019	Rocco, Patricia/0000-0003-1412-7136; Silva, Pedro Leme/0000-0001-5838-4949; Pelosi, Paolo/0000-0001-5055-3023	Conselho Nacional de Desenvolvimento Cientifico e Tecnologico/Ministerio da Saude/DECIT [469716/2014-2, 465064/2014-0, 400462/2014-1]; Fundacao Carlos Chagas Filho de Amparo a Pesquisa do Estado do Rio de Janeiro [E-26/103.118/2]	Conselho Nacional de Desenvolvimento Cientifico e Tecnologico/Ministerio da Saude/DECIT(Conselho Nacional de Desenvolvimento Cientifico e Tecnologico (CNPQ)); Fundacao Carlos Chagas Filho de Amparo a Pesquisa do Estado do Rio de Janeiro(Fundacao Carlos Chagas Filho de Amparo a Pesquisa do Estado do Rio De Janeiro (FAPERJ))	This study was supported by Conselho Nacional de Desenvolvimento Cientifico e Tecnologico/Ministerio da Saude/DECIT (469716/2014-2, 465064/2014-0, and 400462/2014-1 to PRMR) and Fundacao Carlos Chagas Filho de Amparo a Pesquisa do Estado do Rio de Janeiro (E-26/103.118/2 to PRMR).	Abraham E, 2001, J IMMUNOL, V166, P522, DOI 10.4049/jimmunol.166.1.522; Arai T, 2003, NEUROLOGY, V61, P1625, DOI 10.1212/01.WNL.0000096395.80826.23; Becker K, 2012, TRANSL STROKE RES, V3, P310, DOI 10.1007/s12975-012-0154-0; Becker KJ, 2011, STROKE, V42, P2763, DOI 10.1161/STROKEAHA.111.619593; Bergquist J, 2000, ANN NY ACAD SCI, V917, P281; Buck BH, 2008, STROKE, V39, P355, DOI 10.1161/STROKEAHA…	70	54	61	1	17	BMC	LONDON	CAMPUS, 4 CRINAN ST, LONDON N1 9XW, ENGLAND	1466-609X	1364-8535		CRIT CARE	Crit. Care	DEC 7	2016	20
J	Phuc, DD; Nguyen, MH; Mai, XK; Pham, DD; Dang, MD; Nguyen, DH; Bui, VN; Mai, DT; Do, BN; Do, DT				Duc Dang Phuc; Minh Hien Nguyen; Xuan Khan Mai; Dinh Dai Pham; Minh Duc Dang; Dang Hai Nguyen; Van Nam Bui; Duy Ton Mai; Binh Nhu Do; Duc Thuan Do			A Comparison of the National Institutes of Health Stroke Scale and the Gugging Swallowing Screen in Predicting Stroke-Associated Pneumonia	THERAPEUTICS AND CLINICAL RISK MANAGEMENT			English	Article						stroke-related pneumonia; post-stroke pneumonia; pneumonia after stroke; pneumonia prediction	RISK SCORE; DYSPHAGIA; DIAGNOSIS	Background: There have been many scales to predict pneumonia in stroke patients, but they are so complex, making it difficult to apply in practice. Therefore, we conducted this study to assess the role of the National Institutes of Health Stroke Scale (NIHSS) and the Gugging Swallowing Screen (GUSS) in predicting stroke-associated pneumonia (SAP). These scales are routinely used in stroke patient…	[Duc Dang Phuc; Minh Hien Nguyen; Dinh Dai Pham; Minh Duc Dang; Dang Hai Nguyen; Van Nam Bui; Duc Thuan Do] Mil Hosp 103, Dept Stroke, Hanoi, Vietnam; [Duc Dang Phuc; Minh Hien Nguyen; Dinh Dai Pham; Duc Thuan Do] Vietnam Mil Med Univ, Dept Neurol, Hanoi, Vietnam; [Xuan Khan Mai] Mil Hosp 103, Resp Ctr, Hanoi, Vietnam; [Xuan Khan Mai] Vietnam Mil Med Univ, Dept TB & Lung Dis, Hanoi, Vietnam; [Duy…		Do, DT (通讯作者)，Mil Hosp 103, Dept Stroke, Hanoi, Vietnam.; Do, DT (通讯作者)，Vietnam Mil Med Univ, Dept Neurol, Hanoi, Vietnam.	thuandd@vmmu.edu.vn	Do Nhu, Binh/AAL-3339-2020	Do Nhu, Binh/0000-0002-1377-3921; Do Duc, Thuan/0000-0001-5495-6030; Nguyen dang, Hai/0000-0003-2558-3639; Hien, Nguyen Minh/0000-0001-5113-9721; Dang Phuc, Duc/0000-0002-8143-8041				Arnold M, 2016, PLOS ONE, V11, DOI 10.1371/journal.pone.0148424; Bray BD, 2017, J NEUROL NEUROSUR PS, V88, P25, DOI 10.1136/jnnp-2016-313356; BROTT T, 1989, STROKE, V20, P864, DOI 10.1161/01.STR.20.7.864; Centers for Disease Control and Prevention, 2012, CDC NHSN SURV DEF HE; Chumbler NR, 2010, NEUROEPIDEMIOLOGY, V34, P193, DOI 10.1159/000289350; Cugy E, 2017, J STROKE CEREBROVASC, V26, P225, DOI…	21	1	1	1	3	DOVE MEDICAL PRESS LTD	ALBANY	PO BOX 300-008, ALBANY, AUCKLAND 0752, NEW ZEALAND		1178-203X		THER CLIN RISK MANAG	Therap. Clin. Risk Manag.		2020	16
J	Harms, H; Prass, K; Meisel, C; Klehmet, J; Rogge, W; Drenckhahn, C; Goehler, J; Bereswill, S; Goebel, U; Wernecke, KD; Wolf, T; Arnold, G; Halle, E; Volk, HD; Dirnagl, U; Meisel, A				Harms, Hendrik; Prass, Konstantin; Meisel, Christian; Klehmet, Juliane; Rogge, Witold; Drenckhahn, Christoph; Goehler, Jos; Bereswill, Stefan; Goebel, Ulf; Wernecke, Klaus Dieter; Wolf, Tilo; Arnold, Guy; Halle, Elke; Volk, Hans-Dieter; Dirnagl, Ulrich; Meisel, Andreas			Preventive Antibacterial Therapy in Acute Ischemic Stroke: A Randomized Controlled Trial	PLOS ONE			English	Article							DR EXPRESSION; PNEUMONIA; INFECTION; ASPIRATION; MORTALITY; COMPLICATIONS; PREDICTORS; DYSPHAGIA; DEATH; ADULTS	Background: Pneumonia is a major risk factor of death after acute stroke. In a mouse model, preventive antibacterial therapy with moxifloxacin not only prevents the development of post-stroke infections, it also reduces mortality, and improves neurological outcome significantly. In this study we investigate whether this approach is effective in stroke patients. Methods: Preventive ANtibacterial T…	[Harms, Hendrik; Klehmet, Juliane; Drenckhahn, Christoph; Goehler, Jos; Dirnagl, Ulrich; Meisel, Andreas] Univ Med Berlin, Dept Neurol, Charite, Berlin, Germany; [Bereswill, Stefan; Goebel, Ulf; Halle, Elke] Univ Med Berlin, Dept Microbiol, Charite, Berlin, Germany; [Meisel, Christian; Volk, Hans-Dieter] Univ Med Berlin, Inst Med Immunol, Charite, Berlin, Germany; [Wernecke, Klaus Dieter] Univ Me…		Harms, H (通讯作者)，Univ Med Berlin, Dept Neurol, Charite, Berlin, Germany.	andreas.meisel@charite.de	volk, hans-dieter/AAV-8053-2021	volk, hans-dieter/0000-0002-7743-6668; Meisel, Christian/0000-0003-0222-991X; Meisel, Andreas/0000-0001-7233-5342; Dirnagl, Ulrich/0000-0003-0755-6119	Heritage Pusch; Hermann and Lilly Schilling Foundation; Charite Universitaetsmedizin Berlin [Althoff Fellowship]; Bayer HealthCare AG; Bayer Vital GmbH; Helmholtz Association	Heritage Pusch; Hermann and Lilly Schilling Foundation; Charite Universitaetsmedizin Berlin; Bayer HealthCare AG(Bayer AGBayer Healthcare Pharmaceuticals); Bayer Vital GmbH(Bayer AG); Helmholtz Association(Helmholtz Association)	This study was funded by the Heritage Pusch, the Hermann and Lilly Schilling Foundation, and the Charite Universitaetsmedizin Berlin (Althoff Fellowship to AM) and supported by the Bayer HealthCare AG and Bayer Vital GmbH, and the Helmholtz Association. The funding sources had no role in the study design, the collection, the analysis, and interpretation of data, in the writing of the report, and …	Adams HP, 2007, STROKE, V38, P1655, DOI 10.1161/STROKEAHA.107.181486; ADAMS HP, 1993, STROKE, V24, P35, DOI 10.1161/01.STR.24.1.35; [Anonymous], 2002, NONPARAMETRIC ANAL L; Asadullah K, 1995, Eur J Emerg Med, V2, P184, DOI 10.1097/00063110-199512000-00003; Aslanyan S, 2004, EUR J NEUROL, V11, P49, DOI 10.1046/j.1468-1331.2003.00749.x; Bartlett John G., 2000, Clinical Infectious Diseases, V31, P34…	49	180	196	1	5	PUBLIC LIBRARY SCIENCE	SAN FRANCISCO	1160 BATTERY STREET, STE 100, SAN FRANCISCO, CA 94111 USA	1932-6203			PLOS ONE	PLoS One	MAY 14	2008	3	5
J	Harms, H; Grittner, U; Droge, H; Meisel, A				Harms, H.; Grittner, U.; Droege, H.; Meisel, A.			Predicting post-stroke pneumonia: the PANTHERIS score	ACTA NEUROLOGICA SCANDINAVICA			English	Article						predictive score; stroke; stroke-associated pneumonia; glasgow coma scale; systolic hypertension	ACUTE ISCHEMIC-STROKE; PREVENTIVE ANTIBACTERIAL THERAPY; SYMPATHETIC ACTIVATION; RISK-FACTORS; INFECTION; CARE; ASPIRATION; IMMUNODEPRESSION; ANTIBIOTICS; MORTALITY	Objectives - Stroke-associated pneumonia (SAP) is a common complication with a known negative impact on neurological outcome. We developed a score to identify patients at highest risk of SAP in order to promote prophylactic measures. Materials and Methods - We conducted a cohort study on a neurological intensive care unit in patients suffering from acute ischemic MCA infarction. Association of pr…	[Harms, H.; Grittner, U.; Meisel, A.] Charite, Ctr Stroke Res Berlin CSB, D-10117 Berlin, Germany; [Harms, H.; Meisel, A.] Charite, NCRC, D-10117 Berlin, Germany; [Harms, H.; Droege, H.; Meisel, A.] Charite, Dept Neurol, D-10117 Berlin, Germany; [Grittner, U.] Charite, Dept Biometr & Clin Epidemiol, D-10117 Berlin, Germany		Harms, H (通讯作者)，Charite, Ctr Stroke Res Berlin CSB, NCRC, Dept Neurol, Charitepl 1, D-10117 Berlin, Germany.	hendrik.harms@charite.de	Grittner, Ulrike/I-2026-2019	Grittner, Ulrike/0000-0003-2595-0224; Meisel, Andreas/0000-0001-7233-5342	European Union [201024, 202213]; Helmholtz Gemeinschaft fur Forschungseinrichtungen [SO-022NG]; German Ministry for Health and Education [01 EO 08 01]; Deutsche Forschungsgemeinschaft [Exc 257 NeuroCure]	European Union(European Commission); Helmholtz Gemeinschaft fur Forschungseinrichtungen; German Ministry for Health and Education; Deutsche Forschungsgemeinschaft(German Research Foundation (DFG))	We thank Stephanie Ohlraun for careful revision of the manuscript. This study was supported by the European Union's Seventh Framework Programme (FP7/2008-2013) under grant agreements 201024 and 202213 (European Stroke Network), the Helmholtz Gemeinschaft fur Forschungseinrichtungen (SO-022NG), the German Ministry for Health and Education (01 EO 08 01), and the Deutsche Forschungsgemeinschaft (Exc…	Adams HP, 2007, STROKE, V38, P1655, DOI 10.1161/STROKEAHA.107.181486; ADAMS HP, 1993, STROKE, V24, P35, DOI 10.1161/01.STR.24.1.35; Ahmed N, 2004, CEREBROVASC DIS, V18, P206, DOI 10.1159/000079943; Aslanyan S, 2004, EUR J NEUROL, V11, P49, DOI 10.1046/j.1468-1331.2003.00749.x; Chamorro A, 2005, STROKE, V36, P1495, DOI 10.1161/01.STR.0000170644.15504.49; Chamorro A, 2007, J NEUROL SCI, V252, P29, …	35	54	66	0	11	WILEY	HOBOKEN	111 RIVER ST, HOBOKEN 07030-5774, NJ USA	0001-6314	1600-0404		ACTA NEUROL SCAND	Acta Neurol. Scand.	SEP	2013	128	3
J	Eltringham, SA; Kilner, K; Gee, M; Sage, K; Bray, BD; Pownall, S; Smith, CJ				Eltringham, Sabrina A.; Kilner, Karen; Gee, Melanie; Sage, Karen; Bray, Benjamin D.; Pownall, Sue; Smith, Craig J.			Impact of Dysphagia Assessment and Management on Risk of Stroke-Associated Pneumonia: A Systematic Review	CEREBROVASCULAR DISEASES			English	Review						Acute stroke; Dysphagia; Stroke-associated pneumonia	FIBEROPTIC ENDOSCOPIC EVALUATION; ACUTE ISCHEMIC-STROKE; GUIDELINES; OUTCOMES; CARE; ASPIRATION; INFECTIONS; SWALLOW; SCALE; COST	Background: Patients with dysphagia are at an increased risk of stroke-associated pneumonia. There is wide variation in the way patients are screened and assessed during the acute phase. The aim of this review was to identify the methods of assessment and management in acute stroke that influence the risk of stroke-associated pneumonia. Studies of stroke patients that reported dysphagia screening…	[Eltringham, Sabrina A.; Pownall, Sue] Sheffield Teaching Hosp NHS Fdn Trust, Dept Speech & Language Therapy, Glossop Rd, Sheffield S10 2JF, S Yorkshire, England; [Eltringham, Sabrina A.; Kilner, Karen; Gee, Melanie; Sage, Karen; Pownall, Sue] Sheffield Hallam Univ, Fac Hlth & Wellbeing, Sheffield, S Yorkshire, England; [Bray, Benjamin D.] Royal Coll Physicians, Sentinel Stroke Natl Audit Program…		Eltringham, SA (通讯作者)，Sheffield Teaching Hosp NHS Fdn Trust, Dept Speech & Language Therapy, Glossop Rd, Sheffield S10 2JF, S Yorkshire, England.	Sabrina.Eltringham@sth.nhs.uk		Eltringham, Sabrina/0000-0002-0453-2456; Smith, Craig/0000-0002-9078-9919	Stroke Association [SE-TSA PGF 2017/03]	Stroke Association	This work was supported by the Stroke Association (SE-TSA PGF 2017/03).	Al-Khaled M, 2016, CEREBROVASC DIS, V42, P81, DOI 10.1159/000445299; Arnold M, 2016, PLOS ONE, V11, DOI 10.1371/journal.pone.0148424; Bax L, 2014, J STROKE CEREBROVASC, V23, pE195, DOI 10.1016/j.jstrokecerebrovasdis.2013.09.031; Beavan J, 2015, BR J NEUROSCI NURS, V11, P10, DOI DOI 10.12968/bjnn.2015.11.Sup2.10; Booth A, 2008, HEALTH INFO LIBR J, V25, P313, DOI 10.1111/j.1471-1842.2008.00825.x; B…	44	36	46	8	25	KARGER	BASEL	ALLSCHWILERSTRASSE 10, CH-4009 BASEL, SWITZERLAND	1015-9770	1421-9786		CEREBROVASC DIS	Cerebrovasc. Dis.		2018	46	3-4
J	Liu, DD; Chu, SF; Chen, C; Yang, PF; Chen, NH; He, X				Liu, Dan-Dan; Chu, Shi-Feng; Chen, Chen; Yang, Peng-Fei; Chen, Nai-Hong; He, Xin			Research progress in stroke-induced immunodepression syndrome (SIDS) and stroke-associated pneumonia (SAP)	NEUROCHEMISTRY INTERNATIONAL			English	Article						Stroke-induced immunodepression syndrome; Stroke-associated infection; Stroke-associated pneumonia; Cytokines	ACUTE ISCHEMIC-STROKE; SYMPATHETIC-NERVOUS-SYSTEM; FOCAL CEREBRAL-ISCHEMIA; CHEMOKINE-LIKE FACTOR-1; PITUITARY-ADRENAL AXIS; STEM-CELL THERAPY; POSTSTROKE PNEUMONIA; T-CELLS; EXTRACELLULAR VESICLES; PREVENTIVE ANTIBIOTICS	In recent years, stroke-induced immunodepression syndrome (SIDS) and the resulting stroke -associated infection (SAI) have become a focus of current research efforts. Inflammatory reactions after stroke promote tissue healing and eliminate necrotic cells, whereas excessive inflammatory reactions may cause secondary damage. Stroke-induced immunodepression not only reduces inflammatory reactions an…	[Liu, Dan-Dan; He, Xin] Tianjin Univ Tradit Chinese Med, Tianjin 300193, Peoples R China; [Liu, Dan-Dan; Chu, Shi-Feng; Chen, Chen; Yang, Peng-Fei; Chen, Nai-Hong] Chinese Acad Med Sci, Inst Mat Med, State Key Lab Bioact Subst & Funct Nat Med, Beijing 100050, Peoples R China; [Liu, Dan-Dan; Chu, Shi-Feng; Chen, Chen; Yang, Peng-Fei; Chen, Nai-Hong] Chinese Acad Med Sci, Neurosci Ctr, Beijing 1000…		Chen, NH (通讯作者)，Chinese Acad Med Sci, Inst Mat Med, State Key Lab Bioact Subst & Funct Nat Med, Beijing 100050, Peoples R China.; Chen, NH (通讯作者)，Chinese Acad Med Sci, Neurosci Ctr, Beijing 100050, Peoples R China.; Chen, NH (通讯作者)，Peking Union Med Coll, Beijing 100050, Peoples R China.; He, X (通讯作者)，Tianjin Univ Tradit Chinese Med, Sch Chinese Mat Med, 312 Anshanxi Rd, Tianjin 300193, Peoples R …	chennh@imm.ac.cn; hexintn@163.com	He, Xin/AHE-0494-2022		National Natural Science Foundation of China [81730096, U1402221, 81603315, 81560685]; CAMS Innovation Fund for Medical Sciences (CIFMS) [2016-12M-1004]; Key Research and Development Projects of ShanDong [2016ZDJS07A21]; Program for Changjiang Scholars and Innovative Research Team in University [IRT_14R41]; PUMC Graduate Education and Teaching Reform Project [10023201600801]; Beijing Key Laborato…	National Natural Science Foundation of China(National Natural Science Foundation of China (NSFC)); CAMS Innovation Fund for Medical Sciences (CIFMS); Key Research and Development Projects of ShanDong; Program for Changjiang Scholars and Innovative Research Team in University(Program for Changjiang Scholars & Innovative Research Team in University (PCSIRT)); PUMC Graduate Education and Teaching Re…	This work was supported by the National Natural Science Foundation of China (81730096, U1402221, 81603315, 81560685), CAMS Innovation Fund for Medical Sciences (CIFMS) (2016-12M-1004), Key Research and Development Projects of ShanDong (2016ZDJS07A21), Program for Changjiang Scholars and Innovative Research Team in University (No. IRT_14R41), PUMC Graduate Education and Teaching Reform Project (10…	Al-Khaled M, 2016, CEREBROVASC DIS, V42, P81, DOI 10.1159/000445299; [Anonymous], 2013, MATH PROBL ENG, DOI DOI 10.1103/PHYSREVLETT.110.155003; Arnold M, 2016, PLOS ONE, V11, DOI 10.1371/journal.pone.0148424; Artiaga BL, 2016, SCI REP-UK, V6, DOI 10.1038/srep23593; Ashour Wmr, 2016, J Med Life, V9, P163; Bang OY, 2016, J STROKE, V18, P256, DOI 10.5853/jos.2016.01263; Becker KJ, 2016, J NEUROIMMUN…	153	32	39	3	27	PERGAMON-ELSEVIER SCIENCE LTD	OXFORD	THE BOULEVARD, LANGFORD LANE, KIDLINGTON, OXFORD OX5 1GB, ENGLAND	0197-0186	1872-9754		NEUROCHEM INT	Neurochem. Int.	MAR	2018	114
J	Ge, YQ; Wang, QH; Wang, L; Wu, HH; Peng, C; Wang, JJ; Xu, Y; Xiong, G; Zhang, YY; Yi, YP				Ge, Yanqiu; Wang, Qinghua; Wang, Li; Wu, Honghu; Peng, Chen; Wang, Jiajing; Xu, Yuan; Xiong, Gang; Zhang, Yaoyun; Yi, Yingping			Predicting post-stroke pneumonia using deep neural network approaches	INTERNATIONAL JOURNAL OF MEDICAL INFORMATICS			English	Article						Acute ischaemic stroke; Pneumonia; Machine learning; Deep learning	ACUTE ISCHEMIC-STROKE; RISK-FACTORS; INFECTION; SCORE; MORTALITY; SCALE	Background and purpose: Pneumonia is a common complication after stroke, causing an increased length of hospital stay and death. Therefore, the timely and accurate prediction of post-stroke pneumonia would be highly valuable in clinical practice. Previous pneumonia risk score models were often built on simple statistical methods such as logistic regression. This study aims to investigate post-str…	[Ge, Yanqiu; Wu, Honghu; Xu, Yuan; Xiong, Gang; Yi, Yingping] Nanchang Univ, Dept Informat, Affiliated Hosp 2, Nanchang, Jiangxi, Peoples R China; [Ge, Yanqiu; Peng, Chen; Wang, Jiajing] Nanchang Univ, Sch Publ Hlth, Med Sch, Jiangxi Prov Key Lab Prevent Med, Nanchang, Jiangxi, Peoples R China; [Wang, Qinghua; Wang, Li] Nantong Univ, Med Sch, Dept Med Informat, Nantong, Peoples R China; [Zhang, Y…		Ge, YQ; Yi, YP (通讯作者)，Nanchang Univ, Dept Informat, Affiliated Hosp 2, Nanchang, Jiangxi, Peoples R China.; Ge, YQ (通讯作者)，Nanchang Univ, Sch Publ Hlth, Med Sch, Jiangxi Prov Key Lab Prevent Med, Nanchang, Jiangxi, Peoples R China.; Wang, QH (通讯作者)，Nantong Univ, Med Sch, Dept Med Informat, Nantong, Peoples R China.			Ge, Yanqiu/0000-0003-1456-7254; wang, li/0000-0003-2838-9807	National Key R&D Program of China [2018YFC1312902, 2018YFC0116901]; National Science Foundation of China [81873915, 81960609]; General Project of Science and Technology Department of Jiangxi Province [20171BBH80025]	National Key R&D Program of China; National Science Foundation of China(National Natural Science Foundation of China (NSFC)); General Project of Science and Technology Department of Jiangxi Province	This work is supported by the National Key R&D Program of China (no. 2018YFC1312902 & no. 2018YFC0116901), the National Science Foundation of China (no. 81873915 & no.GN2 81960609 GN2), and the General Project of Science and Technology Department of Jiangxi Province (no. 20171BBH80025).	Amarenco P, 2009, CEREBROVASC DIS, V27, P493, DOI 10.1159/000210432; [Anonymous], 1989, Stroke, V20, P1407; Aslanyan S, 2004, EUR J NEUROL, V11, P49, DOI 10.1046/j.1468-1331.2003.00749.x; Chen TQ, 2016, KDD'16: PROCEEDINGS OF THE 22ND ACM SIGKDD INTERNATIONAL CONFERENCE ON KNOWLEDGE DISCOVERY AND DATA MINING, P785, DOI 10.1145/2939672.2939785; Chen ZH, 2017, NEUROEPIDEMIOLOGY, V48, P95, DOI 10.11…	35	22	23	9	36	ELSEVIER IRELAND LTD	CLARE	ELSEVIER HOUSE, BROOKVALE PLAZA, EAST PARK SHANNON, CO, CLARE, 00000, IRELAND	1386-5056	1872-8243		INT J MED INFORM	Int. J. Med. Inform.	DEC	2019	132
J	Ghelani, DP; Kim, HA; Zhang, SR; Drummond, GR; Sobey, CG; De Silva, TM				Ghelani, Drishti P.; Kim, Hyun Ah; Zhang, Shenpeng R.; Drummond, Grant R.; Sobey, Christopher G.; De Silva, T. Michael			Ischemic stroke and infection: A brief update on mechanisms and potential therapies	BIOCHEMICAL PHARMACOLOGY			English	Review						Ischemic stroke; Immunosuppression; Post-stroke infection; Gut microbiota; Antimicrobial drugs; Immunomodulatory therapy	URINARY-TRACT-INFECTION; NERVOUS-SYSTEM; T-CELLS; MEDICAL COMPLICATIONS; COMMENSAL BACTERIA; CEREBRAL-ISCHEMIA; BRAIN-BARRIER; MOUSE MODEL; PNEUMONIA; RISK	Ischemic stroke triggers a multifaceted inflammatory response in the brain that contributes to secondary brain injury and infarct expansion. In parallel with brain inflammation, ischemic stroke also leads to post-stroke immunosuppression. Stroke-induced leukopenia then predisposes patients to opportunistic infections potentially leading to pneumonia or unrinary tract infections and a worsened str…	[Sobey, Christopher G.] La Trobe Univ, Dept Physiol Anat & Microbiol, Sch Life Sci, Bundoora, Vic, Australia; La Trobe Univ, Ctr Cardiovasc Biol & Dis Res, Sch Life Sci, Bundoora, Vic, Australia		Sobey, CG (通讯作者)，La Trobe Univ, Dept Physiol Anat & Microbiol, Sch Life Sci, Bundoora, Vic, Australia.	c.sobey@latrobe.edu.au	Sobey, Christopher/A-2786-2008	Sobey, Christopher/0000-0001-6525-9097	National Health and Medical Research Council of Australia (NHMRC) [606488, 1064686, 1085323, 1163282, 2003156]	National Health and Medical Research Council of Australia (NHMRC)(National Health and Medical Research Council (NHMRC) of Australia)	The authors are supported by Grants from the National Health and Medical Research Council of Australia (NHMRC) (606488; 1064686; 1085323; 1163282; 2003156) .	Alfieri DF, 2017, METAB BRAIN DIS, V32, P493, DOI 10.1007/s11011-016-9939-2; Amantea D, 2016, ASSAY DRUG DEV TECHN, V14, P298, DOI 10.1089/adt.2016.728; Arpaia N, 2013, NATURE, V504, P451, DOI 10.1038/nature12726; Baccetto SL, 2019, INT J MOL SCI, V20, DOI 10.3390/ijms20205184; Bak S, 2003, STROKE, V34, P379, DOI 10.1161/01.STR.0000053029.45352.A0; Barlas RS, 2019, J STROKE CEREBROVASC, V28, P144…	131	3	3	4	8	PERGAMON-ELSEVIER SCIENCE LTD	OXFORD	THE BOULEVARD, LANGFORD LANE, KIDLINGTON, OXFORD OX5 1GB, ENGLAND	0006-2952	1873-2968		BIOCHEM PHARMACOL	Biochem. Pharmacol.	NOV	2021	193
J	Teh, WH; Smith, CJ; Barlas, RS; Wood, AD; Bettencourt-Silva, JH; Clark, AB; Metcalf, AK; Bowles, KM; Potter, JF; Myint, PK				Teh, W. H.; Smith, C. J.; Barlas, R. S.; Wood, A. D.; Bettencourt-Silva, J. H.; Clark, A. B.; Metcalf, A. K.; Bowles, K. M.; Potter, J. F.; Myint, P. K.			Impact of stroke-associated pneumonia on mortality, length of hospitalization, and functional outcome	ACTA NEUROLOGICA SCANDINAVICA			English	Article						acute stroke; mortality; prognosis; stroke-associated pneumonia	ACUTE ISCHEMIC-STROKE; ASPIRATION PNEUMONIA; RISK-FACTORS; MEDICAL COMPLICATIONS; ACID ASPIRATION; LUNG INJURY; INFECTION; CARE; MORBIDITY; DIAGNOSIS	ObjectivesStroke-associated pneumonia (SAP) is common and associated with adverse outcomes. Data on its impact beyond 1year are scarce. Materials and methodsThis observational study was conducted in a cohort of stroke patients admitted consecutively to a tertiary referral center in the east of England, UK (January 2003-April 2015). Logistic regression models examined inpatient mortality and lengt…	[Teh, W. H.; Barlas, R. S.; Wood, A. D.; Bettencourt-Silva, J. H.; Myint, P. K.] Univ Aberdeen, Inst Appl Hlth Sci, Sch Med Med Sci & Nutr, Aberdeen, Scotland; [Smith, C. J.] Salford Royal NHS Fdn Trust, Manchester Acad Hlth Sci Ctr, Greater Manchester Comprehens Stroke Ctr, Salford, Lancs, England; [Smith, C. J.] Univ Manchester, Fac Biol Med & Hlth, Manchester, Lancs, England; [Clark, A. B.; Bo…		Myint, PK (通讯作者)，Univ Aberdeen, Sch Med Med Sci & Nutr, Aberdeen, Scotland.	phyo.myint@abdn.ac.uk	Bettencourt-Silva, Joao H/D-6186-2013; myint, phyo/G-5730-2013	Bettencourt-Silva, Joao H/0000-0002-4562-0911; myint, phyo/0000-0003-3852-6158; Smith, Craig/0000-0002-9078-9919; Clark, Allan/0000-0003-2965-8941; Teh, Wen Hui/0000-0003-2935-1886; Bowles, Kristian/0000-0003-1334-4526				Amigoni M, 2008, ANESTHESIOLOGY, V108, P1037, DOI 10.1097/ALN.0b013e318173f64f; Aslanyan S, 2004, EUR J NEUROL, V11, P49, DOI 10.1046/j.1468-1331.2003.00749.x; Bae HJ, 2005, STROKE, V36, P2441, DOI 10.1161/01.STR.0000185721.73445.fd; BAMFORD J, 1991, LANCET, V337, P1521, DOI 10.1016/0140-6736(91)93206-O; Davenport RJ, 1996, STROKE, V27, P415, DOI 10.1161/01.STR.27.3.415; Emsley HCA, 2003, J NEURO…	35	37	49	2	17	WILEY	HOBOKEN	111 RIVER ST, HOBOKEN 07030-5774, NJ USA	0001-6314	1600-0404		ACTA NEUROL SCAND	Acta Neurol. Scand.	OCT	2018	138	4
J	Cohen, DL; Roffe, C; Beavan, J; Blackett, B; Fairfield, CA; Hamdy, S; Havard, D; McFarlane, M; McLauglin, C; Randall, M; Robson, K; Scutt, P; Smith, C; Smithard, D; Sprigg, N; Warusevitane, A; Watkins, C; Woodhouse, L; Bath, PM				Cohen, David L.; Roffe, Christine; Beavan, Jessica; Blackett, Brenda; Fairfield, Carol A.; Hamdy, Shaheen; Havard, Di; McFarlane, Mary; McLauglin, Carolee; Randall, Mark; Robson, Katie; Scutt, Polly; Smith, Craig; Smithard, David; Sprigg, Nikola; Warusevitane, Anushka; Watkins, Caroline; Woodhouse, Lisa; Bath, Philip M.			Post-stroke dysphagia: A review and design considerations for future trials	INTERNATIONAL JOURNAL OF STROKE			English	Review						Stroke; dysphagia; treatment; randomized controlled trial; design; pneumonia; aspiration; rehabilitation	FIBEROPTIC ENDOSCOPIC EVALUATION; ACUTE ISCHEMIC-STROKE; OROPHARYNGEAL DYSPHAGIA; MEDICAL COMPLICATIONS; SWALLOWING FUNCTION; SILENT ASPIRATION; NATURAL-HISTORY; PNEUMONIA; CARE; RISK	Post-stroke dysphagia (a difficulty in swallowing after a stroke) is a common and expensive complication of acute stroke and is associated with increased mortality, morbidity, and institutionalization due in part to aspiration, pneumonia, and malnutrition. Although most patients recover swallowing spontaneously, a significant minority still have dysphagia at six months. Although multiple advances…	[Cohen, David L.] Northwick Pk Hosp & Clin Res Ctr, Care Older People, London, England; [Roffe, Christine] Keele Univ, Univ Hosp North Midlands, Stroke Res, Keele, Staffs, England; [Beavan, Jessica] Royal Derby Hosp, Stroke, Derby, England; [Blackett, Brenda] Salford Royal Hosp, Nutr, Salford, Lancs, England; [Fairfield, Carol A.] Univ Reading, Sch Psychol & Clin Language Sci, Reading RG6 2AH, Be…		Bath, PM (通讯作者)，Univ Nottingham, Stroke Trials Unit, Div Clin Neurosci, City Hosp Campus, Nottingham NG5 1PB, England.	philip.bath@nottingham.ac.uk	Roffe, Christine/AAT-5611-2020; Watkins, Caroline/E-6898-2013; Hamdy, Shaheen/O-5039-2014	Roffe, Christine/0000-0002-5259-6649; Cohen, David/0000-0001-7318-8567; Smith, Craig/0000-0002-9078-9919; Randall, Marc/0000-0002-3196-182X; Watkins, Caroline/0000-0002-9403-3772; Hamdy, Shaheen/0000-0001-9640-7427; Havard, Diane/0000-0002-3257-1137	Phagenesis Ltd; National Institute for Health Research [NF-SI-0611-10003, 11/129/109, NF-SI-0515-10116, NF-SI-0515-10044, PB-PG-0909-19113, PB-PG-0212-27024, PB-PG-0107-12076] Funding Source: researchfish	Phagenesis Ltd; National Institute for Health Research(National Institute for Health Research (NIHR))	The author(s) declared the following potential conflicts of interest with respect to the research, authorship, and/or publication of this article: PMB organized the NIHR SRN workshop; is senior author of a Cochrane review on PSD (see literature<SUP>62,63</SUP>); is Chief Investigator of the STEPS trial of PES (with funding by Phagenesis Ltd); has received honoraria and travel expenses from Phagen…	Aviv JE, 1996, ANN OTO RHINOL LARYN, V105, P92, DOI 10.1177/000348949610500202; Barritt AW, 2009, DYSPHAGIA, V24, P83, DOI 10.1007/s00455-008-9162-3; Bath PM, 2014, INT J STROKE, V9, P683, DOI 10.1111/ijs.12302; Bath PMW, 2015, LANCET, V385, P617, DOI 10.1016/S0140-6736(14)61121-1; Bath PMW, 2012, STROKE, V43, P1171, DOI 10.1161/STROKEAHA.111.641456; Boaden E., 2006, INTERPROFESSIONAL DY; Brady M…	101	153	184	7	34	SAGE PUBLICATIONS LTD	LONDON	1 OLIVERS YARD, 55 CITY ROAD, LONDON EC1Y 1SP, ENGLAND	1747-4930	1747-4949		INT J STROKE	Int. J. Stroke	JUN	2016	11	4
J	Westendorp, WF; Vermeij, JD; Brouwer, MC; Roos, YBWEM; Nederkoorn, PJ; van de Beek, D				Westendorp, Willeke F.; Vermeij, Jan-Dirk; Brouwer, Matthijs C.; Roos, Y. B. W. E. M.; Nederkoorn, Paul J.; van de Beek, Diederik		PASS Investigators	Pre-Stroke Use of Beta-Blockers Does Not Lower Post-Stroke Infection Rate: An Exploratory Analysis of the Preventive Antibiotics in Stroke Study	CEREBROVASCULAR DISEASES			English	Article						Cerebrovascular disease/stroke; Infection; Pneumonia; Immune suppression; Beta-blocker	ISCHEMIC-STROKE; PNEUMONIA; CARE	Background: Stroke-associated infections occur frequently and are associated with unfavorable outcome. Previous cohort studies suggest a protective effect of beta-blockers (BBs) against infections. A sympathetic drive may increase immune suppression and infections. Aim: This study is aimed at investigating the association between BB treatment at baseline and post-stroke infection in the Preventiv…	[Westendorp, Willeke F.; Vermeij, Jan-Dirk; Brouwer, Matthijs C.; Roos, Y. B. W. E. M.; Nederkoorn, Paul J.; van de Beek, Diederik] Univ Amsterdam, Acad Med Ctr, Dept Neurol, Amsterdam, Netherlands; [Brouwer, Matthijs C.; van de Beek, Diederik] Univ Amsterdam, Acad Med Ctr, Ctr Infect & Immun Amsterdam, Amsterdam, Netherlands		van de Beek, D (通讯作者)，Acad Med Ctr, Dept Neurol, POB 22660, NL-1100 DD Amsterdam, Netherlands.	d.vandebeek@amc.uva.nl	van de Beek, Diederik/Y-2713-2019; Roos, Yvo BWEM/B-9843-2013	van de Beek, Diederik/0000-0002-4571-044X; Brouwer, Matthijs/0000-0001-7775-7843	European Research Council [281156] Funding Source: Medline	European Research Council(European Research Council (ERC)European Commission)		Chamorro A, 2012, NAT REV NEUROL, V8, P401, DOI 10.1038/nrneurol.2012.98; Dziedzic T, 2007, J NEUROL SCI, V252, P53, DOI 10.1016/j.jns.2006.10.007; Emsley Hedley C. A., 2010, Infectious Disorders - Drug Targets, V10, P91; Griffin GD, 2015, MED HYPOTHESES, V85, P224, DOI 10.1016/j.mehy.2015.05.005; Horan TC, 2008, AM J INFECT CONTROL, V36, P309, DOI 10.1016/j.ajic.2008.03.002; Kalita J, 2013, NEUR…	15	18	20	0	3	KARGER	BASEL	ALLSCHWILERSTRASSE 10, CH-4009 BASEL, SWITZERLAND	1015-9770	1421-9786		CEREBROVASC DIS	Cerebrovasc. Dis.	DEC	2016	42	5-6
J	Gandolfi, M; Smania, N; Bisoffi, G; Squaquara, T; Zuccher, P; Mazzucco, S				Gandolfi, Marialuisa; Smania, Nicola; Bisoffi, Giulia; Squaquara, Teresa; Zuccher, Paola; Mazzucco, Sara			Improving Post-Stroke Dysphagia Outcomes Through a Standardized and Multidisciplinary Protocol: An Exploratory Cohort Study	DYSPHAGIA			English	Article						Stroke; Rehabilitation; Outcome; Mortality; Deglutition; Deglutition disorders	ACUTE STROKE; COMPLICATIONS; ASPIRATION; GUIDELINES; PNEUMONIA	Stroke is a major cause of dysphagia. Few studies to date have reported on standardized multidisciplinary protocolized approaches to the management of post-stroke dysphagia. The aim of this retrospective cohort study was to evaluate the impact of a standardized multidisciplinary protocol on clinical outcomes in patients with post-stroke dysphagia. We performed retrospective chart reviews of patie…	[Gandolfi, Marialuisa; Smania, Nicola; Squaquara, Teresa; Zuccher, Paola] Univ Verona, Dept Neurol & Movement Sci, CRRNC, I-37100 Verona, Italy; [Gandolfi, Marialuisa; Smania, Nicola; Zuccher, Paola] AOUI Verona, USO Neurol Rehabil, I-37134 Verona, Italy; [Bisoffi, Giulia] AOUI Verona, USO Res Support & Biostat, I-37134 Verona, Italy; [Mazzucco, Sara] Univ Verona, Dept Neurol & Movement Sci, Sect…		Smania, N (通讯作者)，Univ Verona, Dept Neurol & Movement Sci, CRRNC, I-37100 Verona, Italy.	marialuisa.gandolfi@univr.it; nicola.smania@univr.it; giulia.bisoffi@ospedaleuniverona.it; teresa.squaquara@libero.it; paola.zuccher@gmail.com; sara.mazzucco@univr.it	Gandolfi, Marialuisa/J-7033-2018	Gandolfi, Marialuisa/0000-0002-0877-4807				Bernstein JM, 1999, CHEST, V115, p9S, DOI 10.1378/chest.115.suppl_1.9S; Clarke J, 2005, LANCET, V365, P764, DOI 10.1016/S0140-6736(05)17983-5; COLLIN C, 1990, J NEUROL NEUROSUR PS, V53, P576, DOI 10.1136/jnnp.53.7.576; DEPIPPO KL, 1992, ARCH NEUROL-CHICAGO, V49, P1259, DOI 10.1001/archneur.1992.00530360057018; Eisenhuber E, 2002, AM J ROENTGENOL, V178, P393, DOI 10.2214/ajr.178.2.1780393; Hewer R…	24	18	19	1	18	SPRINGER	NEW YORK	233 SPRING ST, NEW YORK, NY 10013 USA	0179-051X	1432-0460		DYSPHAGIA	Dysphagia	DEC	2014	29	6
J	Hannawi, Y; Hannawi, B; Rao, CPV; Suarez, JI; Bershad, EM				Hannawi, Yousef; Hannawi, Bashar; Rao, Chethan P. Venkatasubba; Suarez, Jose I.; Bershad, Eric M.			Stroke-Associated Pneumonia: Major Advances and Obstacles	CEREBROVASCULAR DISEASES			English	Review						Acute ischemic stroke; Post-stroke pneumonia; Stroke-induced immunodepression; Stroke-associated pneumonia; Ventilator-associated pneumonia	ACUTE ISCHEMIC-STROKE; VENTILATOR-ASSOCIATED PNEUMONIA; CRITICALLY-ILL PATIENTS; TRAUMATIC BRAIN-INJURY; IN-HOSPITAL MORTALITY; INTENSIVE-CARE-UNIT; RISK-FACTORS; NOSOCOMIAL PNEUMONIA; ASPIRATION PNEUMONIA; OROPHARYNGEAL DYSPHAGIA	Background: Stroke- associated pneumonia (SAP) has been implicated in the morbidity, mortality and increased medical cost after acute ischemic stroke. The annual cost of SAP during hospitalization in the United States approaches USD 459 million. The incidence and prognosis of SAP among intensive care unit (ICU) patients have not been thoroughly investigated. We reviewed the pathophysiology, micro…	[Hannawi, Yousef; Rao, Chethan P. Venkatasubba; Suarez, Jose I.; Bershad, Eric M.] Baylor Coll Med, Dept Neurol, Houston, TX 77030 USA; [Hannawi, Bashar] Baylor Univ, Methodist Hosp, Dept Med, Houston, TX 77030 USA		Hannawi, Y (通讯作者)，Baylor Coll Med, Dept Neurol, 1 Baylor Plaza NB-302, Houston, TX 77030 USA.	yousefhannawi@yahoo.com						Adams HP, 2007, CIRCULATION, V115, pE478, DOI 10.1161/CIRCULATIONAHA.107.181486; Arai T, 2003, NEUROLOGY, V61, P1625, DOI 10.1212/01.WNL.0000096395.80826.23; Aslanyan S, 2004, EUR J NEUROL, V11, P49, DOI 10.1046/j.1468-1331.2003.00749.x; Bernik TR, 2002, J EXP MED, V195, P781, DOI 10.1084/jem.20011714; Bershad EM, 2008, NEUROCRIT CARE, V9, P287, DOI 10.1007/s12028-008-9051-5; Braun JS, 2007, EXP …	101	187	236	3	25	KARGER	BASEL	ALLSCHWILERSTRASSE 10, CH-4009 BASEL, SWITZERLAND	1015-9770	1421-9786		CEREBROVASC DIS	Cerebrovasc. Dis.		2013	35	5
J	Vermeij, FH; Reimer, WJMSO; de Man, P; van Oostenbrugge, RJ; Franke, CL; de Jong, G; de Kort, PLM; Dippel, DWJ				Vermeij, Frederique H.; Reimer, Wilma J. M. Scholte op; de Man, Peter; van Oostenbrugge, Robert J.; Franke, Cees L.; de Jong, Gosse; de Kort, Paul L. M.; Dippel, Diederik W. J.		Netherlands Stroke Survey Investig	Stroke-Associated Infection Is an Independent Risk Factor for Poor Outcome after Acute Ischemic Stroke: Data from the Netherlands Stroke Survey	CEREBROVASCULAR DISEASES			English	Article						Acute ischemic stroke; Infection; Pneumonia; Urinary tract infection; Poor outcome; Mortality	RANDOMIZED CONTROLLED-TRIAL; URINARY-TRACT-INFECTION; MEDICAL COMPLICATIONS; PNEUMONIA; FEVER; PREDICTORS; MORTALITY; PROGNOSIS; THERAPY; TIME	Background: Infections are a common and serious threat to patients with acute ischemic stroke. The aim of this study was to assess the effect of infection on mortality and functional outcome at discharge and at 1 year. Methods: From a consecutive cohort study in 11 centers, the Netherlands Stroke Survey, we selected 521 patients with ischemic stroke admitted to hospital within 48 h of onset. Stro…	[Vermeij, Frederique H.] St Franciscus Gasthuis, Dept Neurol, NL-3043 PM Rotterdam, Netherlands; [de Man, Peter] St Franciscus Gasthuis, Dept Microbiol, NL-3043 PM Rotterdam, Netherlands; [Vermeij, Frederique H.; Dippel, Diederik W. J.] Erasmus Univ, Dept Neurol, Med Ctr, NL-3000 DR Rotterdam, Netherlands; [Reimer, Wilma J. M. Scholte op] Erasmus Univ, Dept Cardiol, Med Ctr, NL-3000 DR Rotterdam,…		Vermeij, FH (通讯作者)，St Franciscus Gasthuis, Dept Neurol, Kleiweg 500, NL-3043 PM Rotterdam, Netherlands.	f.vermeij@sfg.nl	Dippel, Diederik/AAJ-2192-2020	Dippel, Diederik/0000-0002-9234-3515	Netherlands Heart Foundation [2000T101]	Netherlands Heart Foundation(Netherlands Heart Foundation)	M. L. Simoons, MD, PhD, initiated the Euro Heart Survey and the Netherlands Stroke Survey.; The Netherlands Stroke Survey Investigators are: R.P. Kleyweg, MD, PhD, Albert Schweitzer Kliniek, Dordrecht; C.L. Franke, MD, PhD, Atrium Medical Center, Heerlen, Brunssum, Kerkrade; D.W.J. Dippel, MD, PhD, Erasmus Medical Center, Rotterdam; D.J. Hofstee, MD, Ziekenhuis St Jansdal, Harderwijk; G. de Jong,…	Aslanyan S, 2004, EUR J NEUROL, V11, P49, DOI 10.1046/j.1468-1331.2003.00749.x; AZZIMONDI G, 1995, STROKE, V26, P2040, DOI 10.1161/01.STR.26.11.2040; Carnaby G, 2006, LANCET NEUROL, V5, P31, DOI 10.1016/S1474-4422(05)70252-0; Chamorro A, 2005, STROKE, V36, P1495, DOI 10.1161/01.STR.0000170644.15504.49; DAVALOS A, 1990, NEUROLOGY, V40, P1865, DOI 10.1212/WNL.40.12.1865; Davenport RJ, 1996, STROKE,…	38	160	181	1	7	KARGER	BASEL	ALLSCHWILERSTRASSE 10, CH-4009 BASEL, SWITZERLAND	1015-9770	1421-9786		CEREBROVASC DIS	Cerebrovasc. Dis.		2009	27	5
J	Kumazawa, R; Jo, T; Matsui, H; Fushimi, K; Yasunaga, H				Kumazawa, Ryosuke; Jo, Taisuke; Matsui, Hiroki; Fushimi, Kiyohide; Yasunaga, Hideo			Association between Angiotensin-Converting Enzyme Inhibitors and Post-Stroke Aspiration Pneumonia	JOURNAL OF STROKE & CEREBROVASCULAR DISEASES			English	Article						Stroke; aspiration pneumonia; angiotensin-converting enzyme inhibitors; angiotensin II receptor blockers; patient readmission	ACE-INHIBITORS; PREDICTORS; AGREEMENT; MORTALITY	Background: Previous small studies conducted around 2000 suggested an association between the use of angiotensin-converting enzyme inhibitors (ACEIs) and a reduction in post-stroke aspiration pneumonia (AP) in Japan. However, it is unclear whether receiving ACEIs can reduce post-stroke AP in the current clinical environment, where stroke management has been improved. This study aimed to re-evalua…	[Kumazawa, Ryosuke; Matsui, Hiroki; Yasunaga, Hideo] Univ Tokyo, Sch Publ Hlth, Dept Clin Epidemiol & Hlth Econ, Tokyo, Japan; [Jo, Taisuke] Univ Tokyo, Grad Sch Med, Dept Hlth Serv Res, Tokyo, Japan; [Fushimi, Kiyohide] Tokyo Med & Dent Univ, Grad Sch Med & Dent Sci, Dept Hlth Policy & Informat, Tokyo, Japan		Kumazawa, R (通讯作者)，Univ Tokyo, Sch Publ Hlth, Dept Clin Epidemiol & Hlth Econ, Bunkyo Ku, Tokyo 1130033, Japan.	rkumazawa@m.u-tokyo.ac.jp		Yasunaga, Hideo/0000-0002-6017-469X; Kumazawa, Ryosuke/0000-0002-8694-6803	Ministry of Health, Labour and Welfare, Japan; Ministry of Education, Culture, Sports, Science and Technology, Japan	Ministry of Health, Labour and Welfare, Japan(Ministry of Health, Labour and Welfare, Japan); Ministry of Education, Culture, Sports, Science and Technology, Japan(Ministry of Education, Culture, Sports, Science and Technology, Japan (MEXT))	This work was supported by grants from the Ministry of Health, Labour and Welfare, Japan and the Ministry of Education, Culture, Sports, Science and Technology, Japan.	Arai T, 2000, AM J HYPERTENS, V13, P1050, DOI 10.1016/S0895-7061(00)00301-0; Arai T, 2005, NEUROLOGY, V64, P573, DOI 10.1212/01.WNL.0000150897.14961.0F; Arai T, 2001, CHEST, V119, P660, DOI 10.1378/chest.119.2.660; Austin PC, 2009, STAT MED, V28, P3083, DOI 10.1002/sim.3697; DiBardino DM, 2015, J CRIT CARE, V30, P40, DOI 10.1016/j.jcrc.2014.07.011; Heuschmann PU, 2004, ARCH INTERN MED, V164, P176…	18	1	1	1	5	ELSEVIER	AMSTERDAM	RADARWEG 29, 1043 NX AMSTERDAM, NETHERLANDS	1052-3057	1532-8511		J STROKE CEREBROVASC	J. Stroke Cerebrovasc. Dis.	DEC	2019	28	12
J	Patel, U; Malik, P; Dave, M; DeMasi, MS; Lunagariya, A; Jani, VB; Dhamoon, MS				Patel, Urvish; Malik, Preeti; Dave, Mihir; DeMasi, Matthew S.; Lunagariya, Abhishek; Jani, Vishal B.; Dhamoon, Mandip S.			The Lipid Paradox Among Acute Ischemic Stroke Patients-A Retrospective Study of Outcomes and Complications	MEDICINA-LITHUANIA			English	Article						stroke; hyperlipidemia; epilepsy; stroke associated pneumonia; gastro-intestinal hemorrhage; hemorrhagic transformation; nationwide inpatient sample; outcomes	SERUM-CHOLESTEROL LEVELS; RISK-FACTOR; ATRIAL-FIBRILLATION; HEART-DISEASE; JAPANESE MEN; MORTALITY; SURVIVAL; ASSOCIATION; SUBTYPES	Background and objectives: The Studies have suggested hypercholesterolemia is a risk factor for cerebrovascular disease. However, few of the studies with a small number of patients had tested the effect of hypercholesterolemia on the outcomes and complications among acute ischemic stroke (AIS) patients. We hypothesized that lipid disorders (LDs), though risk factors for AIS, were associated with …	[Patel, Urvish; Lunagariya, Abhishek; Jani, Vishal B.] Creighton Univ, Sch Med, Dept Neurol, Omaha, NE 68124 USA; [Malik, Preeti] Icahn Sch Med Mt Sinai, Dept Publ Hlth, New York, NY 10029 USA; [Dave, Mihir] Univ Nevada, Dept Internal Med, Sch Med, Reno, NV 89102 USA; [DeMasi, Matthew S.] Albert Einstein Coll Med, Dept Internal Med, Bronx, NY 10461 USA; [Dhamoon, Mandip S.] Icahn Sch Med Mt Sinai…		Patel, U (通讯作者)，Creighton Univ, Sch Med, Dept Neurol, Omaha, NE 68124 USA.	dr.urvish.patel@gmail.com	Lunagariya, Abhishek/AAX-5628-2021; Malik, Preeti/AAW-6665-2020	Lunagariya, Abhishek/0000-0003-2515-3698; Malik, Preeti/0000-0002-9427-0225; Patel, Urvish/0000-0002-6702-298X				Amarenco P, 2001, NEUROLOGY, V57, pS35, DOI 10.1212/WNL.57.suppl_2.S35; Amarenco P, 2006, CEREBROVASC DIS, V22, P101, DOI 10.1159/000093237; [Anonymous], 2017, Circulation, V136, pe196, DOI 10.1161/CIR.0000000000000530; Baram Daniel, 2008, Clin Med Circ Respirat Pulm Med, V2, P19; BENFANTE R, 1994, STROKE, V25, P814, DOI 10.1161/01.STR.25.4.814; Birman-Deych E, 2005, MED CARE, V43, P480, DOI 10.1…	31	2	2	0	1	MDPI	BASEL	ST ALBAN-ANLAGE 66, CH-4052 BASEL, SWITZERLAND	1010-660X	1648-9144		MEDICINA-LITHUANIA	Med. Lith.	AUG	2019	55	8
J	Stanley, D; Mason, LJ; Mackin, KE; Srilchanta, YN; Lyras, D; Prakash, MD; Nurgali, K; Venegas, A; Hill, MD; Moore, RJ; Wong, CHY				Stanley, Dragana; Mason, Linda J.; Mackin, Kate E.; Srilchanta, Yogitha N.; Lyras, Dena; Prakash, Monica D.; Nurgali, Kulmira; Venegas, Andres; Hill, Michael D.; Moore, Robert J.; Wong, Connie H. Y.			Translocation and dissemination of commensal bacteria in post-stroke infection	NATURE MEDICINE			English	Article							TRAUMATIC BRAIN-INJURY; VENTILATOR-ASSOCIATED PNEUMONIA; CENTRAL-NERVOUS-SYSTEM; STAPHYLOCOCCUS-AUREUS; ASPIRATION PNEUMONIA; STROKE; COMPLICATIONS; DYSFUNCTION; RESISTANCE; MICROBIOTA	Bacterial infection is highly prevalent in patients who have had a stroke. Despite the potential contribution of micro-aspiration in post-stroke pneumonia, we found that the majority of the microorganisms detected in the patients who developed infections after having a stroke were common commensal bacteria that normally reside in the intestinal tracts. In a mouse model of ischemic stroke, post-st…	[Stanley, Dragana] Cent Queensland Univ, Sch Med & Appl Sci, Rockhampton, Qld, Australia; [Mason, Linda J.] Monash Univ, Dept Biochem, Clayton, Vic, Australia; [Mackin, Kate E.; Srilchanta, Yogitha N.; Lyras, Dena; Moore, Robert J.] Monash Univ, Monash Biomed Discovery Inst, Infect & Immun Program, Clayton, Vic, Australia; [Mackin, Kate E.; Srilchanta, Yogitha N.; Lyras, Dena; Moore, Robert J.] M…		Wong, CHY (通讯作者)，Monash Univ, Sch Clin Sci, Dept Med, Ctr Inflammatory Dis, Clayton, Vic, Australia.	connie.wong@monash.edu	Moore, Robert J./D-8352-2011; Hill, Michael D/C-9073-2012; Stanley, Dragana/AAC-2596-2020; Prakash, Monica/AAK-1548-2021	Moore, Robert J./0000-0002-0776-5861; Hill, Michael D/0000-0002-6269-1543; Stanley, Dragana/0000-0001-7019-4726; Srikhanta, Yogitha/0000-0002-7513-9969; Wong, Connie/0000-0002-9020-1847; Prakash, Monica/0000-0002-2814-7560; Lyras, Dena/0000-0003-2345-9271; Nurgali, Kulmira/0000-0002-2597-6929	Australia Research Council (ARC); Australian National Heart Foundation (NHF); Australian National Health and Medical Research Council (NHMRC); Alberta Innovates [201300690] Funding Source: researchfish	Australia Research Council (ARC)(Australian Research Council); Australian National Heart Foundation (NHF)(National Heart Foundation of Australia); Australian National Health and Medical Research Council (NHMRC)(National Health and Medical Research Council (NHMRC) of Australia); Alberta Innovates	We thank the staff at Monash Animal Research Facilities, Monash Micromon, Monash Micro Imaging and Monash Histology Platform, which are managed by Monash University The bioinformatics data was analyzed using the Isaac Newton high-performance computing system at Central Queensland University We wish to acknowledge the help from J. Bell that was provided for all aspects of the high-performance comp…	Bansal V, 2010, J TRAUMA, V68, P1059, DOI 10.1097/TA.0b013e3181d87373; Benakis C, 2016, NAT MED, V22, P516, DOI 10.1038/nm.4068; Chamorro A, 2007, STROKE, V38, P1097, DOI 10.1161/01.STR.0000258346.68966.9d; Elenkov IJ, 2000, PHARMACOL REV, V52, P595; Furness JB, 2012, NAT REV GASTRO HEPAT, V9, P286, DOI 10.1038/nrgastro.2012.32; Gauguet S, 2015, INFECT IMMUN, V83, P4003, DOI 10.1128/IAI.00037-15;…	35	170	183	8	64	NATURE PUBLISHING GROUP	NEW YORK	75 VARICK ST, 9TH FLR, NEW YORK, NY 10013-1917 USA	1078-8956	1546-170X		NAT MED	Nat. Med.	NOV	2016	22	11
J	Kim, TJ; Lee, JS; Kang, MK; Nam, KW; Lee, CH; Mo, H; Jeong, HY; Yoon, BW; Ko, SB				Kim, T. J.; Lee, J. S.; Kang, M-K.; Nam, K-W.; Lee, C-H.; Mo, H.; Jeong, H-Y.; Yoon, B-W.; Ko, S-B.			Clopidogrel may decrease the risk of post-stroke infection after ischaemic stroke	EUROPEAN JOURNAL OF NEUROLOGY			English	Article						clopidogrel; P2Y12 receptor antagonist; post-stroke infection	URINARY-TRACT-INFECTION; ANTIPLATELET AGENTS; PNEUMONIA; SEPSIS; CLASSIFICATION; DEFINITIONS; SEVERITY; DRUGS; SCORE	Background and purpose The P2Y12 receptor, a well-known factor in the platelet activation pathway, plays a role in thrombosis as well as systemic inflammation. Clopidogrel, a prototype P2Y12 receptor antagonist, reportedly decreases inflammation and systemic infection. The aim of this study was to evaluate whether clopidogrel use decreases the risk of post-stroke infection following ischaemic str…	[Kim, T. J.; Kang, M-K.; Nam, K-W.; Lee, C-H.; Mo, H.; Jeong, H-Y.; Yoon, B-W.; Ko, S-B.] Seoul Natl Univ Hosp, Dept Neurol, 101 Daehak Ro, Seoul 03080, South Korea; [Lee, J. S.] Asan Med Ctr, Clin Res Ctr, Seoul, South Korea		Ko, SB (通讯作者)，Seoul Natl Univ Hosp, Dept Neurol, 101 Daehak Ro, Seoul 03080, South Korea.	sangbai1378@gmail.com		Ko, Sang-Bae/0000-0002-9429-9597	National Research Foundation of Korea (NRF) - Ministry of Science, ICT and Future Planning [NRF-2013M3A9B2076531]	National Research Foundation of Korea (NRF) - Ministry of Science, ICT and Future Planning(National Research Foundation of Korea)	This study was supported in part by the National Research Foundation of Korea (NRF) funded by the Ministry of Science, ICT and Future Planning (NRF-2013M3A9B2076531).	ADAMS HP, 1993, STROKE, V24, P35, DOI 10.1161/01.STR.24.1.35; Akca S, 2002, CRIT CARE MED, V30, P753, DOI 10.1097/00003246-200204000-00005; Akinosoglou K, 2014, THROMB RES, V133, P131, DOI 10.1016/j.thromres.2013.07.002; Aslanyan S, 2004, EUR J NEUROL, V11, P49, DOI 10.1046/j.1468-1331.2003.00749.x; Bozza FA, 2009, AM J RESP CELL MOL, V40, P123, DOI 10.1165/rcmb.2008-0241TR; Chamorro A, 2007, STR…	37	4	4	1	6	WILEY	HOBOKEN	111 RIVER ST, HOBOKEN 07030-5774, NJ USA	1351-5101	1468-1331		EUR J NEUROL	Eur. J. Neurol.	FEB	2019	26	2
J	Helmy, TA; Abd-Elhady, MAE; Abdou, M				Helmy, Tamer Abdallah; Abd-Elhady, Mohamed Abd-Elalim; Abdou, Mohammed			Prediction of Ischemic Stroke-Associated Pneumonia: A Comparison between 3 Scores	JOURNAL OF STROKE & CEREBROVASCULAR DISEASES			English	Article						Stroke-associated pneumonia; Ischemic stroke; A(2)DS(2) score; PANTHERIS score; AIS-APS	HEALTH-CARE PROFESSIONALS; CEREBRAL INFARCTION; RISK SCORE; INFECTION; TRIAL; SCALE; METAANALYSIS; DEFINITION; POSTSTROKE; GUIDELINES	Background: Stroke is a leading cause of death and disability worldwide. Among all poststroke complications, pneumonia constitutes a major complication with a strong impact on morbidity and mortality. To identify patients at high risk of stroke-associated pneumonia (SAP) and to tailor a prophylactic approach, a reliable scoring model for prediction may be useful in daily stroke care. Objectives: …	[Helmy, Tamer Abdallah; Abd-Elhady, Mohamed Abd-Elalim] Univ Alexandria, Fac Med, Dept Crit Care Med, Alexandria, Egypt; [Abdou, Mohammed] Mamoura Chest Hosp, Intens Care Unit, Alexandria, Egypt		Abdou, M (通讯作者)，el Nabawy el Mohandis St, Alexandria 21923, Egypt.	dr_midorotail@yahoo.com						Adams HP, 1999, NEUROLOGY, V53, P126, DOI 10.1212/WNL.53.1.126; Arnold M, 2016, PLOS ONE, V11, DOI 10.1371/journal.pone.0148424; Aslanyan S, 2004, EUR J NEUROL, V11, P49, DOI 10.1046/j.1468-1331.2003.00749.x; BAMFORD J, 1991, LANCET, V337, P1521, DOI 10.1016/0140-6736(91)93206-O; BROTT T, 1989, STROKE, V20, P864, DOI 10.1161/01.STR.20.7.864; Caldeira D, 2012, BMJ-BRIT MED J, V345, DOI 10.1136/bmj…	29	11	14	1	11	ELSEVIER SCIENCE BV	AMSTERDAM	PO BOX 211, 1000 AE AMSTERDAM, NETHERLANDS	1052-3057	1532-8511		J STROKE CEREBROVASC	J. Stroke Cerebrovasc. Dis.	NOV	2016	25	11
J	Mracsko, E; Stegemann-Koniszewski, S; Na, SY; Dalpke, A; Bruder, D; Lasitschka, F; Veltkamp, R				Mracsko, Eva; Stegemann-Koniszewski, Sabine; Na, Shin-Young; Dalpke, Alexander; Bruder, Dunja; Lasitschka, Felix; Veltkamp, Roland			A Mouse Model of Post-Stroke Pneumonia Induced by Intra-Tracheal Inoculation with Streptococcus pneumoniae	CEREBROVASCULAR DISEASES			English	Article						Ischemic stroke; Stroke-induced immunodepression; Infection	NERVOUS-SYSTEM; DEFICIENT MICE; SPLENIC ATROPHY; IMMUNE-SYSTEM; ACUTE STROKE; INFECTION; LUNG; SUSCEPTIBILITY; IMMUNODEPRESSION; IMMUNOCOMPETENT	Background: Stroke-induced immunodeficiency increases the risk of infectious complications, which adversely affects neurological outcome. Among those, pneumonia affects as many as one third of stroke patients and is the main contributor to mortality in the post-acute phase of stroke. Experimental findings on post-stroke susceptibility to spontaneous pneumonia in mice are contradictory. Here, we e…	[Mracsko, Eva; Na, Shin-Young; Veltkamp, Roland] Heidelberg Univ, Dept Neurol, Heidelberg, Germany; [Dalpke, Alexander] Heidelberg Univ, Dept Infect Dis Med Microbiol & Hyg, Heidelberg, Germany; [Lasitschka, Felix] Heidelberg Univ, Inst Pathol, Heidelberg, Germany; [Stegemann-Koniszewski, Sabine; Bruder, Dunja] Helmholtz Ctr Infect Res, Immune Regulat Grp, Braunschweig, Germany; [Stegemann-Konisz…		Veltkamp, R (通讯作者)，Imperial Coll London, Dept Stroke Med, Charing Cross Campus,3 East 6 Fulham Palace Rd, London W6 RF, England.	Roland.Veltkamp@imperial.nhs.uk	Stegemann-Koniszewski, Sabine/AAS-1926-2020		Deutsche Forschungsgemeinschaft [VE 196/3-1]	Deutsche Forschungsgemeinschaft(German Research Foundation (DFG))	The study was supported by a grant from the Deutsche Forschungsgemeinschaft (VE 196/3-1).	Brommer B, 2016, BRAIN, V139, P692, DOI 10.1093/brain/awv375; Candiani G, 1997, J ANTIMICROB CHEMOTH, V39, P199, DOI 10.1093/jac/39.2.199; Chamorro A, 2007, J NEUROL SCI, V252, P29, DOI 10.1016/j.jns.2006.10.001; Chen LF, 2012, PLOS ONE, V7, DOI [10.1371/journal.pone.0051512, 10.1371/journal.pone.0051452]; Chen L, 2015, BIOTECHNOL APPL BIOC, V62, P393, DOI 10.1002/bab.1286; Denes A, 2014, ANN NEU…	52	3	3	0	4	KARGER	BASEL	ALLSCHWILERSTRASSE 10, CH-4009 BASEL, SWITZERLAND	1015-9770	1421-9786		CEREBROVASC DIS	Cerebrovasc. Dis.		2017	43	3-4
J	Ulm, L; Harms, H; Ohlraun, S; Reimnitz, P; Meisel, A				Ulm, Lena; Harms, Hendrik; Ohlraun, Stephanie; Reimnitz, Peter; Meisel, Andreas			Impact of infections on long-term outcome after severe middle cerebral artery infarction	JOURNAL OF THE NEUROLOGICAL SCIENCES			English	Article						Stroke; Post-stroke infection; Antibiotics; Immunodepression; Pneumonia; Long-term outcome; Gender differences	ACUTE ISCHEMIC-STROKE; PREVENTIVE ANTIBACTERIAL THERAPY; INDUCED IMMUNODEPRESSION; TRIAL; PNEUMONIA; RISK; CARE	Post-stroke infections are the most important complications after acute stroke, accounting for almost 20% of in-hospital deaths and poor functional outcomes at discharge. Little is known about long-term effects of post-stroke infections on outcome. Here, we studied the impact of infections on long-term outcome in 64 patients which had suffered from severe middle cerebral artery infarction. Mean f…	[Ulm, Lena; Meisel, Andreas] Charite, Dept Neurol, D-10117 Berlin, Germany; [Ulm, Lena; Harms, Hendrik; Ohlraun, Stephanie; Meisel, Andreas] Charite, NeuroCure Clin Res Ctr, D-10117 Berlin, Germany; [Meisel, Andreas] Charite, Ctr Stroke Res Berlin, D-10117 Berlin, Germany		Meisel, A (通讯作者)，Charite, Dept Neurol, Charitepl 1, D-10117 Berlin, Germany.	andreas.meisel@charite.de	Harms, Hendrik/X-8741-2019; Ulm, Lena/L-5305-2013	Ulm, Lena/0000-0002-3388-8785; Meisel, Andreas/0000-0001-7233-5342	European Union [201024, 202213]; Helmholtz Gemeinschaft fur Forschungseinrichtungen [SO-022NG]; German Ministry for Health and Education [01 EO 08 01]; Deutsche Forschungsgemeinschaft [Exc 257 NeuroCure]	European Union(European Commission); Helmholtz Gemeinschaft fur Forschungseinrichtungen; German Ministry for Health and Education; Deutsche Forschungsgemeinschaft(German Research Foundation (DFG))	European Union's Seventh Framework Programme (FP7/2008-2013) under grant agreements 201024 and 202213 (European Stroke Network), Helmholtz Gemeinschaft fur Forschungseinrichtungen (SO-022NG), German Ministry for Health and Education (01 EO 08 01), and the Deutsche Forschungsgemeinschaft (Exc 257 NeuroCure).	Chamorro A, 2007, STROKE, V38, P1097, DOI 10.1161/01.STR.0000258346.68966.9d; Emsley HC, 2008, LANCET NEUROL, V7, P341, DOI 10.1016/S1474-4422(08)70061-9; Finlayson O, 2011, NEUROLOGY, V77, P1338, DOI 10.1212/WNL.0b013e31823152b1; Fukuda M, 2009, INTERNAL MED, V48, P967, DOI 10.2169/internalmedicine.48.1757; Hankey GJ, 2003, CEREBROVASC DIS, V16, P14, DOI 10.1159/000069936; Harms H, 2008, PLOS ON…	16	12	12	0	0	ELSEVIER SCIENCE BV	AMSTERDAM	PO BOX 211, 1000 AE AMSTERDAM, NETHERLANDS	0022-510X			J NEUROL SCI	J. Neurol. Sci.	AUG 15	2012	319	1-2
J	Shim, R; Wong, CHY				Shim, Raymond; Wong, Connie H. Y.			Complex interplay of multiple biological systems that contribute to post-stroke infections	BRAIN BEHAVIOR AND IMMUNITY			English	Review						Stroke; Immonosuppression; Bacterial infection; Therapeutics	ACUTE ISCHEMIC-STROKE; SYMPATHETIC-NERVOUS-SYSTEM; TRAUMATIC BRAIN-INJURY; BETA-BLOCKERS; BACTERIAL TRANSLOCATION; PREVENTIVE ANTIBIOTICS; BARRIER FUNCTION; ACUTE-PHASE; T-CELLS; PNEUMONIA	Stroke is a leading contributor of death and disability around the world. Despite its recognised debilitating neurological deficits, a devastating clinical complication of surviving stroke patients that needs more attention is infection. Up to half of the patients develop infections after stroke, and a high proportion of them will die as a direct consequence. Major clinical trials that examined p…	[Shim, Raymond; Wong, Connie H. Y.] Monash Univ, Dept Med, Ctr Inflammatory Dis, Monash Med Ctr, Clayton, Vic, Australia		Wong, CHY (通讯作者)，Monash Univ, Sch Clin Sci, Dept Med, Ctr Inflammatory Dis,Sch Clin Sci, Clayton, Vic 3168, Australia.	connie.wong@monash.edu		Wong, Connie/0000-0002-9020-1847	National Heart Foundation (NHF, Australia) [100863]; National Health and Medical Research Council (NHMRC, Australia) [APP1104036]	National Heart Foundation (NHF, Australia)(National Heart Foundation of Australia); National Health and Medical Research Council (NHMRC, Australia)(National Health and Medical Research Council (NHMRC) of Australia)	This work was supported by National Heart Foundation (NHF, Australia; 100863) and National Health and Medical Research Council (NHMRC, Australia; APP1104036). The financial supports have no role in conducting the research and/or preparation of the article.	Abramov AY, 2007, J NEUROSCI, V27, P1129, DOI 10.1523/JNEUROSCI.4468-06.2007; Ajmo CT, 2008, J NEUROSCI RES, V86, P2227, DOI 10.1002/jnr.21661; Akil E, 2015, J NEUROSCI RURAL PRA, V6, P145, DOI 10.4103/0976-3147.153216; Anne M, 2007, CURR NEUROVASC RES, V4, P170, DOI 10.2174/156720207781387169; Aslanyan S, 2004, EUR J NEUROL, V11, P49, DOI 10.1046/j.1468-1331.2003.00749.x; Balzan S, 2007, J GASTR…	121	15	18	0	19	ACADEMIC PRESS INC ELSEVIER SCIENCE	SAN DIEGO	525 B ST, STE 1900, SAN DIEGO, CA 92101-4495 USA	0889-1591	1090-2139		BRAIN BEHAV IMMUN	Brain Behav. Immun.	MAY	2018	70
J	Vermeij, JD; Westendorp, WF; van de Beek, D; Nederkoorn, PJ				Vermeij, Jan-Dirk; Westendorp, Willeke F.; van de Beek, Diederik; Nederkoorn, Paul J.			Post-stroke infections and preventive antibiotics in stroke: Update of clinical evidence	INTERNATIONAL JOURNAL OF STROKE			English	Review						Stroke; post-stroke infection; antibiotics; preventive antibiotics; functional outcome	ACUTE ISCHEMIC-STROKE; INTRACEREBRAL HEMORRHAGE; NOSOCOMIAL PNEUMONIA; RISK-FACTORS; SHORT-TERM; CARE; OUTCOMES; IMMUNODEPRESSION; COMPLICATIONS; PROPHYLAXIS	This review provides an update of evidence on post-stroke infections and the use of preventive antibiotics in stroke. Infection is a common complication after stroke, affecting between 15% and 30% of the patients. The predictors for post-stroke infection can be divided into three categories: clinical factors, anatomical (stroke related) factors and immunological factors. The relation between the …	[Vermeij, Jan-Dirk; Westendorp, Willeke F.; van de Beek, Diederik; Nederkoorn, Paul J.] Amsterdam UMC, Dept Neurol, Amsterdam Neurosci, Amsterdam, Netherlands		Nederkoorn, PJ (通讯作者)，Amsterdam UMC, Dept Neurol, POB 22660, NL-1100 DD Amsterdam, Netherlands.	p.j.nederkoorn@amc.uva.nl	van de Beek, Diederik/Y-2713-2019	van de Beek, Diederik/0000-0002-4571-044X; Vermeij, Jan-Dirk/0000-0003-2686-4117	Netherlands Organization for Health Research and Development (ZonMW) [171002302]; Netherlands Heart Foundation (Hartstichting) [2009B095]	Netherlands Organization for Health Research and Development (ZonMW)(Netherlands Organization for Health Research and Development); Netherlands Heart Foundation (Hartstichting)(Netherlands Heart Foundation)	The author(s) disclosed receipt of the following financial support for the research, authorship, and/or publication of this article: This meta-analysis was supported by grants from the Netherlands Organization for Health Research and Development (ZonMW; 171002302) and the Netherlands Heart Foundation (Hartstichting; 2009B095).	Chamorro A, 2005, STROKE, V36, P1495, DOI 10.1161/01.STR.0000170644.15504.49; Chamorro A, 2007, STROKE, V38, P1097, DOI 10.1161/01.STR.0000258346.68966.9d; Chamorro A, 2012, NAT REV NEUROL, V8, P401, DOI 10.1038/nrneurol.2012.98; Daneman N, 2013, LANCET INFECT DIS, V13, P328, DOI 10.1016/S1473-3099(12)70322-5; Dirnagl U, 2007, STROKE, V38, P770, DOI 10.1161/01.STR.0000251441.89665.bc; Divani AA, …	45	15	16	1	6	SAGE PUBLICATIONS LTD	LONDON	1 OLIVERS YARD, 55 CITY ROAD, LONDON EC1Y 1SP, ENGLAND	1747-4930	1747-4949		INT J STROKE	Int. J. Stroke	DEC	2018	13	9
J	Park, HY; Kim, Y; Oh, HM; Kim, TW; Park, GY; Im, S				Park, Hae-Yeon; Kim, Youngkook; Oh, Hyun Mi; Kim, Tae-Woo; Park, Geun-Young; Im, Sun			Potential Prognostic Impact of Dopamine Receptor D1 (rs4532) Polymorphism in Post-stroke Outcome in the Elderly	FRONTIERS IN NEUROLOGY			English	Article						single nucleotide polymorphism; swallowing; aged; prognosis; stroke; elderly	BDNF GENE POLYMORPHISMS; NEUROTROPHIC FACTOR; PARKINSONS-DISEASE; SWALLOWING DISORDERS; STROKE; DYSPHAGIA; RELIABILITY; BRAIN; AGE; ASSOCIATION	Background: Single-nucleotide polymorphisms (SNPs) may affect post-stroke motor recovery, and some SNPs have been implicated in swallowing disturbances after stroke. Certain SNPs may also have altered influences according to different age. Objective: This post-hoc study investigated whether SNPs have different effects on dysphagia recovery between the elderly vs. young stroke patients. Methods: A…	[Park, Hae-Yeon] Catholic Univ Korea, Coll Med, Seoul St Marys Hosp, Dept Rehabil Med, Seoul, South Korea; [Kim, Youngkook] Catholic Univ Korea, Coll Med, Yeouido St Marys Hosp, Dept Rehabil Med, Seoul, South Korea; [Oh, Hyun Mi; Kim, Tae-Woo] Natl Traff Injury Rehabil Hosp, Dept Rehabil Med, Yangpyeong, South Korea; [Oh, Hyun Mi; Kim, Tae-Woo] Seoul Natl Univ, Coll Med, Dept Rehabil Med, Seoul, …		Im, S (通讯作者)，Catholic Univ Korea, Coll Med, Bucheon St Marys Hosp, Dept Rehabil Med, Seoul, South Korea.	lafoliamd@gmail.com		Im, Sun/0000-0001-8400-4911	National Research Foundation of Korea (NRF) - Korean government (MSIT) [2017R1C1B501792]	National Research Foundation of Korea (NRF) - Korean government (MSIT)	This work was supported by the National Research Foundation of Korea (NRF) grant funded by the Korean government (MSIT) 2017R1C1B501792.	Antal A, 2010, BRAIN STIMUL, V3, P230, DOI 10.1016/j.brs.2009.12.003; Balding DJ, 2006, NAT REV GENET, V7, P781, DOI 10.1038/nrg1916; Balkaya M, 2019, NEUROBIOL DIS, V126, P36, DOI 10.1016/j.nbd.2018.08.009; Becker KJ, 2014, NEUROCRIT CARE, V21, P140, DOI 10.1007/s12028-013-9899-x; Belafsky PC, 2008, ANN OTO RHINOL LARYN, V117, P919, DOI 10.1177/000348940811701210; BERG K, 1989, Physiotherapy Can…	65	1	1	1	1	FRONTIERS MEDIA SA	LAUSANNE	AVENUE DU TRIBUNAL FEDERAL 34, LAUSANNE, CH-1015, SWITZERLAND	1664-2295			FRONT NEUROL	Front. Neurol.	JUN 30	2021	12
J	Westendorp, WF; Nederkoorn, PJ; Vermeij, JD; Dijkgraaf, MG; van de Beek, D				Westendorp, Willeke F.; Nederkoorn, Paul J.; Vermeij, Jan-Dirk; Dijkgraaf, Marcel G.; van de Beek, Diederik			Post-stroke infection: A systematic review and meta-analysis	BMC NEUROLOGY			English	Article							ACUTE ISCHEMIC-STROKE; URINARY-TRACT-INFECTION; INTENSIVE-CARE-UNIT; ASPIRATION PNEUMONIA; PREVENTIVE ANTIBIOTICS; NOSOCOMIAL PNEUMONIA; MODERATE HYPOTHERMIA; COMPLICATIONS; RISK; TRIAL	Background: stroke is the main cause of disability in high-income countries, and ranks second as a cause of death worldwide. Patients with acute stroke are at risk for infections, but reported post-stroke infection rates vary considerably. We performed a systematic review and meta-analysis to estimate the pooled post-stroke infection rate and its effect on outcome. Methods: MEDLINE and EMBASE wer…	[Westendorp, Willeke F.; Nederkoorn, Paul J.; Vermeij, Jan-Dirk; van de Beek, Diederik] Univ Amsterdam, Acad Med Ctr, Dept Neurol, NL-1105 AZ Amsterdam, Netherlands; [Dijkgraaf, Marcel G.] Univ Amsterdam, Acad Med Ctr, Clin Res Unit, NL-1105 AZ Amsterdam, Netherlands; [van de Beek, Diederik] Univ Amsterdam, Acad Med Ctr, Ctr Infect & Immun CINIMA, NL-1105 AZ Amsterdam, Netherlands		van de Beek, D (通讯作者)，Univ Amsterdam, Acad Med Ctr, Dept Neurol, NL-1105 AZ Amsterdam, Netherlands.	d.vandebeek@amc.uva.nl	van de Beek, Diederik/Y-2713-2019; Dijkgraaf, Marcel GW/G-6663-2011	van de Beek, Diederik/0000-0002-4571-044X;	Netherlands Organisation for Health Research and Development (ZonMW) [171002302, 2006 [916.76.023], 2010 [016.116.358])]; Netherlands Heart Foundation (Hartstichting) [2009B095]; Academic Medical Center (AMC)	Netherlands Organisation for Health Research and Development (ZonMW)(Netherlands Organization for Health Research and Development); Netherlands Heart Foundation (Hartstichting)(Netherlands Heart Foundation); Academic Medical Center (AMC)	This work was supported by the Netherlands Organisation for Health Research and Development (ZonMW): 171002302 and the Netherlands Heart Foundation (Hartstichting): 2009B095. DvdB is supported by grants from the Netherlands Organization for Health Research and Development (ZonMw; NWOVeni grant 2006 [916.76.023], NWO-Vidi grant 2010 [016.116.358]) and the Academic Medical Center (AMC Fellowship 20…	Adnet F, 1996, LANCET, V348, P123, DOI 10.1016/S0140-6736(05)64630-2; Aslanyan S, 2004, EUR J NEUROL, V11, P49, DOI 10.1046/j.1468-1331.2003.00749.x; Bartlett JG, 2000, INT J CLIN PRACT, P18; Chamorro A, 2006, J NEUROL NEUROSUR PS, V77, P1279, DOI 10.1136/jnnp.2006.100800; Davenport RJ, 1996, STROKE, V27, P415, DOI 10.1161/01.STR.27.3.415; Dziedzic T, 2006, EUR J NEUROL, V13, P299, DOI 10.1111/j.…	46	393	424	5	30	BIOMED CENTRAL LTD	LONDON	236 GRAYS INN RD, FLOOR 6, LONDON WC1X 8HL, ENGLAND	1471-2377			BMC NEUROL	BMC Neurol.	SEP 20	2011	11
J	Cieplik, F; Wiedenhofer, AM; Pietsch, V; Hiller, KA; Hiergeist, A; Wagner, A; Baldaranov, D; Linker, RA; Jantsch, J; Buchalla, W; Schlachetzki, F; Gessner, A				Cieplik, Fabian; Wiedenhofer, Alma Maria; Pietsch, Verena; Hiller, Karl-Anton; Hiergeist, Andreas; Wagner, Andrea; Baldaranov, Dobri; Linker, Ralf A.; Jantsch, Jonathan; Buchalla, Wolfgang; Schlachetzki, Felix; Gessner, Andre			Oral Health, Oral Microbiota, and Incidence of Stroke-Associated Pneumonia-A Prospective Observational Study	FRONTIERS IN NEUROLOGY			English	Article						oral health; oral microbiota; stroke; stroke care; pneumonia; stroke-associated pneumonia	ACUTE ISCHEMIC-STROKE; SCREENING SWALLOWING FUNCTION; ASPIRATION PNEUMONIA; PERIODONTITIS; INTUBATION; INFARCTION; DYSPHAGIA; DISCHARGE; DISEASES; OUTCOMES	Stroke-associated pneumonia is a major cause for poor outcomes in the post-acute phase after stroke. Several studies have suggested potential links between neglected oral health and pneumonia. Therefore, the aim of this prospective observational study was to investigate oral health and microbiota and incidence of pneumonia in patients consecutively admitted to a stroke unit with stroke-like sympt…	[Cieplik, Fabian; Wiedenhofer, Alma Maria; Pietsch, Verena; Hiller, Karl-Anton; Buchalla, Wolfgang] Univ Hosp Regensburg, Dept Conservat Dent & Periodontol, Regensburg, Germany; [Wiedenhofer, Alma Maria; Pietsch, Verena; Hiergeist, Andreas; Jantsch, Jonathan; Gessner, Andre] Univ Hosp Regensburg, Inst Clin Microbiol & Hyg, Regensburg, Germany; [Wiedenhofer, Alma Maria; Pietsch, Verena; Wagner, An…		Cieplik, F (通讯作者)，Univ Hosp Regensburg, Dept Conservat Dent & Periodontol, Regensburg, Germany.	fabian.cieplik@ukr.de		Cieplik, Fabian/0000-0002-1750-7380	Medical Faculty of the University of Regensburg (ReForM B program); Deutsche Forschungsgemeinschaft (DFG, German Research Foundation) [CRC 1371]	Medical Faculty of the University of Regensburg (ReForM B program); Deutsche Forschungsgemeinschaft (DFG, German Research Foundation)(German Research Foundation (DFG))	FC received funding from the Medical Faculty of the University of Regensburg (ReForM B program) and AG received funding from the Deutsche Forschungsgemeinschaft (DFG, German Research Foundation; CRC 1371, Z2).	ADAMS HP, 1993, STROKE, V24, P35, DOI 10.1161/01.STR.24.1.35; Addo J, 2012, STROKE, V43, P1186, DOI 10.1161/STROKEAHA.111.639732; Azarpazhooh A, 2006, J PERIODONTOL, V77, P1465, DOI 10.1902/jop.2006.060010; Bahrani-Mougeot FK, 2007, J CLIN MICROBIOL, V45, P1588, DOI 10.1128/JCM.01963-06; Bartolome G, 2018, SCHLUCKSTORUNGEN; Boaden E, 2017, GERODONTOLOGY, V34, P343, DOI 10.1111/ger.12271; Brogan E…	71	4	4	4	9	FRONTIERS MEDIA SA	LAUSANNE	AVENUE DU TRIBUNAL FEDERAL 34, LAUSANNE, CH-1015, SWITZERLAND	1664-2295			FRONT NEUROL	Front. Neurol.	NOV 6	2020	11
J	Hug, A; Murle, B; Dalpke, A; Zorn, M; Liesz, A; Veltkamp, R				Hug, Andreas; Muerle, Bettina; Dalpke, Alexander; Zorn, Markus; Liesz, Arthur; Veltkamp, Roland			Usefulness of Serum Procalcitonin Levels for the Early Diagnosis of Stroke-Associated Respiratory Tract Infections	NEUROCRITICAL CARE			English	Article						Acute ischemic stroke; Respiratory tract infection; Procalcitonin	ACUTE ISCHEMIC-STROKE; COMPLICATIONS; PNEUMONIA; IMMUNODEPRESSION; EXPERIENCE; ADULTS; FEVER	Background Patients with extensive brain infarcts are at increased risk for stroke-associated respiratory tract infections (SARTI), which cause worse outcome. The benefit of general antibiotic prophylaxis is controversial. Early diagnosis of SARTI may improve patient selection for antimicrobial therapy. Procalcitonin (PCT) is widely recognized as serum marker for bacterial infections. Its diagnos…	[Hug, Andreas; Liesz, Arthur; Veltkamp, Roland] Univ Heidelberg Hosp, Dept Neurol, D-69120 Heidelberg, Germany; [Muerle, Bettina] Univ Heidelberg Hosp, Dept Neuroradiol, D-69120 Heidelberg, Germany; [Dalpke, Alexander] Univ Heidelberg Hosp, Dept Infect Dis, D-69120 Heidelberg, Germany; [Zorn, Markus] Univ Heidelberg Hosp, Cent Lab, D-69120 Heidelberg, Germany		Hug, A (通讯作者)，Univ Heidelberg Hosp, Dept Neurol, INF 400, D-69120 Heidelberg, Germany.	andreas.hug@med.uni-heidelberg.de; bettina.muerle@med.uni-heidelberg.de; alexander.dalpke@med.uni-heidelberg.de; markus.zorn@med.uni-heidelberg.de; arthur.liesz@med.uni-heidelberg.de; roland.veltkamp@med.uni-heidelberg.de	Hug, Andreas/O-5508-2014; Liesz, Arthur/AAT-7147-2021	Hug, Andreas/0000-0002-7764-1813; Liesz, Arthur/0000-0002-9069-2594	Else Kroner Fresenius Stiftung; Else Kroner Memorial scholarship	Else Kroner Fresenius Stiftung; Else Kroner Memorial scholarship	This study was supported by a grant from the Else Kroner Fresenius Stiftung to R.V. R.V. is supported by an Else Kroner Memorial scholarship.	Adams HP, 2007, STROKE, V38, P1655, DOI 10.1161/STROKEAHA.107.181486; ADAMS HP, 1993, STROKE, V24, P35, DOI 10.1161/01.STR.24.1.35; Aslanyan S, 2004, EUR J NEUROL, V11, P49, DOI 10.1046/j.1468-1331.2003.00749.x; Chamorro A, 2005, STROKE, V36, P1495, DOI 10.1161/01.STR.0000170644.15504.49; Chamorro A, 2007, STROKE, V38, P1097, DOI 10.1161/01.STR.0000258346.68966.9d; Christ-Crain M, 2004, LANCET, V…	40	26	30	0	2	HUMANA PRESS INC	TOTOWA	999 RIVERVIEW DRIVE SUITE 208, TOTOWA, NJ 07512 USA	1541-6933	1556-0961		NEUROCRIT CARE	Neurocrit. Care	JUN	2011	14	3
J	Gens, R; Ourtani, A; De Vos, A; De Keyser, J; De Raedt, S				Gens, Robin; Ourtani, Anissa; De Vos, Aurelie; De Keyser, Jacques; De Raedt, Sylvie			Usefulness of the Neutrophil-to-Lymphocyte Ratio as a Predictor of Pneumonia and Urinary Tract Infection Within the First Week After Acute Ischemic Stroke	FRONTIERS IN NEUROLOGY			English	Article						acute ischemic stroke; post-stroke pneumonia; post-stroke urinary tract infection; post-stroke infections; neutrophil-to-lymphocyte ratio	BETA-BLOCKERS; RISK; SCORE; COMPLICATIONS; SCALE	Background: A high Neutrophil-to-Lymphocyte ratio (NLR) in patients with acute ischemic stroke (AIS) has been associated with post-stroke infections, but it's role as an early predictive biomarker for post-stroke pneumonia (PSP) and urinary tract infection (UTI) is not clear. Aim: To investigate the usefulness of NLR obtained within 24 h after AIS for predicting PSP and UTI in the first week. Met…	[Gens, Robin; Ourtani, Anissa; De Raedt, Sylvie] Univ Ziekenhuis Brussel UZ Brussel, Vrije Univ Brussel VUB, Dept Neurol, Ctr Neurosci, Brussels, Belgium; [Ourtani, Anissa] CHU Brugmann, Dept Neurol, Brussels, Belgium; [De Vos, Aurelie] Sint Maria Halle, Dept Neurol, Halle, Belgium; [De Keyser, Jacques] Vrije Univ Brussel, Fac Med & Pharm, Brussels, Belgium		Gens, R (通讯作者)，Univ Ziekenhuis Brussel UZ Brussel, Vrije Univ Brussel VUB, Dept Neurol, Ctr Neurosci, Brussels, Belgium.	robin.gens@vub.be	De Raedt, Sylvie/AAX-4965-2020	De Raedt, Sylvie/0000-0001-8042-2024				Aslanyan S, 2004, EUR J NEUROL, V11, P49, DOI 10.1046/j.1468-1331.2003.00749.x; Celikbilek A, 2014, J CLIN LAB ANAL, V28, P27, DOI 10.1002/jcla.21639; Chamorro A, 2006, J NEUROL NEUROSUR PS, V77, P1279, DOI 10.1136/jnnp.2006.100800; Chumbler NR, 2010, NEUROEPIDEMIOLOGY, V34, P193, DOI 10.1159/000289350; Davenport RJ, 1996, STROKE, V27, P415, DOI 10.1161/01.STR.27.3.415; De Raedt S, 2015, NEUROL-N…	46	3	3	1	3	FRONTIERS MEDIA SA	LAUSANNE	AVENUE DU TRIBUNAL FEDERAL 34, LAUSANNE, CH-1015, SWITZERLAND	1664-2295			FRONT NEUROL	Front. Neurol.	MAY 13	2021	12
J	Gunther, A; Salzmann, I; Nowack, S; Schwab, M; Surber, R; Hoyer, H; Witte, OW; Hoyer, D				Guenther, A.; Salzmann, I.; Nowack, S.; Schwab, M.; Surber, R.; Hoyer, H.; Witte, O. W.; Hoyer, D.			Heart rate variability - a potential early marker of sub-acute post-stroke infections	ACTA NEUROLOGICA SCANDINAVICA			English	Article						autonomic nervous system; immunodepression; infection; stroke; heart rate variability	VAGUS NERVE-STIMULATION; ACUTE ISCHEMIC-STROKE; CARDIAC AUTONOMIC DERANGEMENT; ORGAN DYSFUNCTION SYNDROME; SYMPATHETIC ACTIVATION; RISK-STRATIFICATION; INFORMATION-FLOW; ARRHYTHMIAS; PNEUMONIA; EMERGENCY	Gunther A, Salzmann I, Nowack S, Schwab M, Surber R, Hoyer H, Witte OW, Hoyer D. Heart rate variability a potential early marker of sub-acute post-stroke infections. ?Acta Neurol Scand: 2012: 126: 189-196. (C) 2011 John Wiley & Sons A/S. Objective Infection is the most relevant complication after acute ischemic stroke. Activity of the autonomic nervous system seems to control post-stroke immunode…	[Guenther, A.; Salzmann, I.; Nowack, S.; Schwab, M.; Witte, O. W.; Hoyer, D.] Jena Univ Hosp, Hans Berger Dept Neurol, D-07747 Jena, Germany; [Surber, R.] Jena Univ Hosp, Dept Internal Med, Div Cardiol, D-07747 Jena, Germany; [Hoyer, H.] Jena Univ Hosp, Inst Med Stat Comp Sci & Documentat, D-07747 Jena, Germany		Hoyer, D (通讯作者)，Jena Univ Hosp, Hans Berger Dept Neurol, Erlanger Allee 101, D-07747 Jena, Germany.	dirk.hoyer@med.uni-jena.de	Witte, Otto/P-4127-2018	Witte, Otto/0000-0003-2101-4105	Deutsche Forschungsgemeinschaft (German Research Foundation) [HO 1634 12-02]; Interdisciplinary Centre for Clinical Research (IZKF); European Union [LSHB-CT-2006-018936]	Deutsche Forschungsgemeinschaft (German Research Foundation)(German Research Foundation (DFG)); Interdisciplinary Centre for Clinical Research (IZKF); European Union(European Commission)	DH and SN were supported by Deutsche Forschungsgemeinschaft (German Research Foundation - HO 1634 12-02), SN by the Interdisciplinary Centre for Clinical Research (IZKF), and OW by the European Union (grant number LSHB-CT-2006-018936). We thank Nasim Kroegel for editing the manuscript.	Ahmad S, 2009, PLOS ONE, V4, DOI 10.1371/journal.pone.0006642; Ahmad S, 2009, CRIT CARE, V13, DOI 10.1186/cc8132; Barnaby D, 2002, ACAD EMERG MED, V9, P661, DOI 10.1111/j.1553-2712.2002.tb02143.x; BARRON SA, 1994, STROKE, V25, P113, DOI 10.1161/01.STR.25.1.113; Borovikova LV, 2000, NATURE, V405, P458, DOI 10.1038/35013070; Camm AJ, 1996, CIRCULATION, V93, P1043; Chamorro A, 2007, STROKE, V38, P10…	35	34	37	1	12	WILEY	HOBOKEN	111 RIVER ST, HOBOKEN 07030-5774, NJ USA	0001-6314	1600-0404		ACTA NEUROL SCAND	Acta Neurol. Scand.	SEP	2012	126	3
J	Wang, ZY; Chen, JM; Ni, GX				Wang, Zhi-Yong; Chen, Jian-Min; Ni, Guo-Xin			Effect of an indwelling nasogastric tube on swallowing function in elderly post-stroke dysphagia patients with long-term nasal feeding	BMC NEUROLOGY			English	Article						Indwelling nasogastric tube; Post-stroke dysphagia; Swallowing function; Long-term nasal feeding	OROPHARYNGEAL DYSPHAGIA; PHARYNGEAL; STROKE; ASPIRATION; PHYSIOLOGY; PNEUMONIA; DIAGNOSIS; IMPACT	Background: In clinical practice, a large number of post-stroke survivors require nasogastric tube (NGT) placement and nasal feeding for a relatively long period. However, its impact on the swallowing function remains largely unknown. This study examines the impact of prolonged placement of an NGT on the swallowing function of elderly post-stroke patients. Methods: The participants of this study …	[Wang, Zhi-Yong; Chen, Jian-Min; Ni, Guo-Xin] Fujian Med Univ, Affiliated Hosp 1, Dept Rehabil Med, 20 Chazhong Rd, Fuzhou 350005, Fujian, Peoples R China; [Ni, Guo-Xin] Beijing Sport Univ, Sch Sports Med & Rehabil, 48 Shangdi Informat Rd, Beijing 100084, Peoples R China		Ni, GX (通讯作者)，Fujian Med Univ, Affiliated Hosp 1, Dept Rehabil Med, 20 Chazhong Rd, Fuzhou 350005, Fujian, Peoples R China.; Ni, GX (通讯作者)，Beijing Sport Univ, Sch Sports Med & Rehabil, 48 Shangdi Informat Rd, Beijing 100084, Peoples R China.	guoxinni@fjmu.edu.cn	GUOXIN, NI/AAU-3457-2021; Ni, Guo-Xin/AGZ-8255-2022	GUOXIN, NI/0000-0001-9181-8155;	Fujian Medical University Qi Hang Research funds	Fujian Medical University Qi Hang Research funds	The study was supported by Fujian Medical University Qi Hang Research funds.	Altman KW, 2010, ARCH OTOLARYNGOL, V136, P784, DOI 10.1001/archoto.2010.129; [Anonymous], 2017, NUTR SUPP AD OR NUTR; Brown K, 2018, J STROKE CEREBROVASC, V27, P3200, DOI 10.1016/j.jstrokecerebrovasdis.2018.07.022; Cichero JAY, 2017, DYSPHAGIA, V32, P293, DOI 10.1007/s00455-016-9758-y; Dharmarajan TS, 2004, POSTGRAD MED, V115, P51, DOI 10.3810/pgm.2004.02.1443; Donnan GA, 2008, LANCET, V371, P161…	33	18	22	3	12	BMC	LONDON	CAMPUS, 4 CRINAN ST, LONDON N1 9XW, ENGLAND	1471-2377			BMC NEUROL	BMC Neurol.	MAY 1	2019	19
J	Urra, X; Laredo, C; Zhao, YS; Amaro, S; Rudilosso, S; Renu, A; Prats-Galino, A; Planas, AM; Oleaga, L; Chamorro, A				Urra, Xabier; Laredo, Carlos; Zhao, Yashu; Amaro, Sergio; Rudilosso, Salvatore; Renu, Arturo; Prats-Galino, Alberto; Planas, Anna M.; Oleaga, Laura; Chamorro, Angel			Neuroanatomical correlates of stroke-associated infection and stroke-induced immunodepression	BRAIN BEHAVIOR AND IMMUNITY			English	Article						Stroke; Immunodepression; Stroke-associated infection; MRI; Voxel-based lesion-symptom mapping	ACUTE ISCHEMIC-STROKE; CEREBRAL LATERALIZATION; LYMPHOCYTE SUBSETS; LESION LOCATION; BRAIN; IMMUNE; MONOCYTES; RISK; ASPIRATION; ACTIVATION	Background: Infections represent the most frequent medical complications in stroke patients. Their main determinants are dysphagia and a transient state of immunodepression. We analyzed whether distinct anatomical brain regions were associated with the occurrence of stroke-associated infections or immunodepression. Materials and methods: In 106 patients with acute ischemic stroke, we evaluated th…	[Urra, Xabier; Laredo, Carlos; Zhao, Yashu; Amaro, Sergio; Rudilosso, Salvatore; Renu, Arturo; Oleaga, Laura; Chamorro, Angel] Hosp Clin Barcelona, Funct Unit Cerebrovasc Dis, 170 Villarroel, E-08036 Barcelona, Spain; [Urra, Xabier; Amaro, Sergio; Oleaga, Laura; Chamorro, Angel] Inst Invest Biomed August Pi i Sunyer, Barcelona, Spain; [Prats-Galino, Alberto] Univ Barcelona, Sch Med, Lab Surg Neur…		Urra, X (通讯作者)，Hosp Clin Barcelona, Funct Unit Cerebrovasc Dis, 170 Villarroel, E-08036 Barcelona, Spain.	xurra@clinic.cat	Prats-Galino, Alberto/J-6319-2013; Rudilosso, Salvatore/B-9265-2018; Laredo, Carlos/AAB-4456-2019; Oleaga, Laura/T-5360-2019; Urra, Xabier/B-7637-2019; Planas, Anna/J-5991-2014	Prats-Galino, Alberto/0000-0002-2710-6433; Rudilosso, Salvatore/0000-0002-8775-6884; Laredo, Carlos/0000-0002-4626-6360; Oleaga, Laura/0000-0001-9702-0451; Urra, Xabier/0000-0002-4763-5252; Planas, Anna/0000-0002-6147-1880; Amaro, Sergi/0000-0001-6838-6390	Spanish Ministry of Economy and Competitiveness, Plan Nacional Investigacion, Desarrollo e Innovacion [PS09/01313, PI12/01437]; Instituto Salud Carlos III-Subdireccion General de Evaluacion; Fondo Europeo de Desarrollo Regional; State Scholarship Fund of China	Spanish Ministry of Economy and Competitiveness, Plan Nacional Investigacion, Desarrollo e Innovacion; Instituto Salud Carlos III-Subdireccion General de Evaluacion; Fondo Europeo de Desarrollo Regional(European Commission); State Scholarship Fund of China	This study was funded by grants from the Spanish Ministry of Economy and Competitiveness to Dr. Chamorro [grant numbers PS09/01313 and PI12/01437], funded as part of the Plan Nacional Investigacion, Desarrollo e Innovacion and cofinanced by Instituto Salud Carlos III-Subdireccion General de Evaluacion and by Fondo Europeo de Desarrollo Regional. Yashu Zhao has a scholarship of the State Scholarsh…	BROOKS WH, 1982, ANN NEUROL, V12, P56, DOI 10.1002/ana.410120111; Carrera E, 2014, BRAIN, V137, P2408, DOI 10.1093/brain/awu101; Chamorro A, 2006, J NEUROL NEUROSUR PS, V77, P1279, DOI 10.1136/jnnp.2006.100800; Chamorro A, 2007, STROKE, V38, P1097, DOI 10.1161/01.STR.0000258346.68966.9d; Chamorro A, 2007, J NEUROL SCI, V252, P29, DOI 10.1016/j.jns.2006.10.001; Chamorro A, 2012, NAT REV NEUROL, V8…	49	24	36	0	14	ACADEMIC PRESS INC ELSEVIER SCIENCE	SAN DIEGO	525 B ST, STE 1900, SAN DIEGO, CA 92101-4495 USA	0889-1591	1090-2139		BRAIN BEHAV IMMUN	Brain Behav. Immun.	FEB	2017	60
J	Badve, MS; Zhou, Z; van de Beek, D; Anderson, CS; Hackett, ML				Badve, Monica S.; Zhou, Zien; van de Beek, Diederik; Anderson, Craig S.; Hackett, Maree L.			Frequency of post-stroke pneumonia: Systematic review and meta-analysis of observational studies	INTERNATIONAL JOURNAL OF STROKE			English	Review						Frequency; global; infection; intracerebral hemorrhage; ischemic stroke; pneumonia; post-stroke pneumonia; stroke; stroke units; urinary tract infection	ACUTE ISCHEMIC-STROKE; MEDICAL COMPLICATIONS; EARLY MANAGEMENT; 2018 GUIDELINES; CARE; INFECTION; MORTALITY; DYSPHAGIA; PREDICTORS; COUNTRIES	Background Post-stroke pneumonia and other infectious complications are serious conditions whose frequency varies widely across studies. Aims We conducted a systematic review to estimate the frequency of post-stroke pneumonia and other types of major infection. Summary of review MEDLINE, EMBASE, CINAHL, and PsycINFO databases were searched for prospective studies with consecutive recruitment of s…	[Badve, Monica S.] St George Hosp, Dept Neurol, 27 Belgrave St, Kogarah, NSW 2217, Australia; [Badve, Monica S.; Zhou, Zien; Hackett, Maree L.] Univ New South Wales, Fac Med, George Inst Global Hlth, Mental Hlth Program, Sydney, NSW, Australia; [Badve, Monica S.; Anderson, Craig S.; Hackett, Maree L.] Univ Sydney, Sch Med, Sydney, NSW, Australia; [Zhou, Zien] Shanghai Jiao Tong Univ, Sch Med, Ren…		Badve, MS (通讯作者)，St George Hosp, Dept Neurol, 27 Belgrave St, Kogarah, NSW 2217, Australia.	monica.badve@health.nsw.gov.au	Badve, Monica/W-2187-2017; Hackett, Maree L/O-8752-2016; van de Beek, Diederik/Y-2713-2019	Badve, Monica/0000-0002-1115-6719; Hackett, Maree L/0000-0003-1211-9087; van de Beek, Diederik/0000-0002-4571-044X; Anderson, Craig/0000-0002-7248-4863	Scientia PhD Scholarship from UNSW Sydney; National Heart Foundation Future Leader Fellowship [100034]; NHMRC CDF fellowship [APP1141328]; National Health and Medical Research Council (NHMRC) Senior Principal Research Fellowship	Scientia PhD Scholarship from UNSW Sydney; National Heart Foundation Future Leader Fellowship(National Heart Foundation of Australia); NHMRC CDF fellowship(National Health and Medical Research Council (NHMRC) of Australia); National Health and Medical Research Council (NHMRC) Senior Principal Research Fellowship(National Health and Medical Research Council (NHMRC) of Australia)	The authors thank Professor Suetonia Palmer for her help with this publication. During the completion of this review Zien Zhou held a Scientia PhD Scholarship from UNSW Sydney, Maree Hackett held a National Heart Foundation Future Leader Fellowship (2014-2017, 100034), and an NHMRC CDF fellowship APP1141328, 2018-2021, and Craig Anderson held a National Health and Medical Research Council (NHMRC)…	Arnold M, 2016, PLOS ONE, V11, DOI 10.1371/journal.pone.0148424; BEGG CB, 1994, BIOMETRICS, V50, P1088, DOI 10.2307/2533446; Chisolm D, 2011, SCALING ACTION NONCO; DerSimonian R, 2007, CONTEMP CLIN TRIALS, V28, P105, DOI 10.1016/j.cct.2006.04.004; Dziewas R, 2004, J NEUROL NEUROSUR PS, V75, P852, DOI 10.1136/jnnp.2003.019075; Feigin VL, 2017, CIRC RES, V120, P439, DOI 10.1161/CIRCRESAHA.116.30841…	47	24	25	5	16	SAGE PUBLICATIONS LTD	LONDON	1 OLIVERS YARD, 55 CITY ROAD, LONDON EC1Y 1SP, ENGLAND	1747-4930	1747-4949		INT J STROKE	Int. J. Stroke	FEB	2019	14	2
J	Kalra, L; Smith, CJ; Hodsoll, J; Vail, A; Irshad, S; Manawadu, D				Kalra, Lalit; Smith, Craig J.; Hodsoll, John; Vail, Andy; Irshad, Saddif; Manawadu, Dulka		Stroke INF Investigators	Elevated C-reactive protein increases diagnostic accuracy of algorithm-defined stroke-associated pneumonia in afebrile patients	INTERNATIONAL JOURNAL OF STROKE			English	Article						Acute stroke; poststroke pneumonia; diagnostic accuracy; C-reactive protein	INFECTION; DYSPHAGIA	Background and aim Pyrexia-dependent clinical algorithms may under or overdiagnose stroke-associated pneumonia. This study investigates whether inclusion of elevated C-reactive protein as a criterion improves diagnosis. Methods The contribution of C-reactive protein >= 30 mg/l as an additional criterion to a Centers for Disease Control and Prevention-based algorithm incorporating pyrexia with che…	[Kalra, Lalit; Irshad, Saddif] Kings Coll London, Inst Psychiat Psychol & Neurosci, Dept Basic & Clin Neurosci, POB 41, London SE5 8AF, England; [Smith, Craig J.] Univ Manchester, Manchester Acad Hlth Sci Ctr, Greater Manchester Comprehens Stroke Ctr, Salford Royal NHS Fdn Trust, Salford, Lancs, England; [Smith, Craig J.] Univ Manchester, Manchester Acad Hlth Sci Ctr, Div Cardiovasc Sci, Salford …		Kalra, L (通讯作者)，Kings Coll London, Inst Psychiat Psychol & Neurosci, Dept Basic & Clin Neurosci, POB 41, London SE5 8AF, England.	lalit.kalra@kcl.ac.uk		Hodsoll, John/0000-0001-7546-9901; Smith, Craig/0000-0002-9078-9919; Vail, Andy/0000-0001-8274-2726	National Institute for Health Research [PB-PG-0906-11103]	National Institute for Health Research(National Institute for Health Research (NIHR))	The author(s) declared the following potential conflicts of interest with respect to the research, authorship, and/or publication of this article: Funded by the National Institute for Health Research (Project number PB-PG-0906-11103). The funders had no role in the study design; collection, analysis, or interpretation of the data; or in writing of the report. The views expressed in this publicati…	Bustamante A, 2017, J NEUROCHEM, V141, P305, DOI 10.1111/jnc.13973; Emsley HCA, 2003, J NEUROIMMUNOL, V139, P93, DOI 10.1016/S0165-5728(03)00134-6; Horan TC, 2008, AM J INFECT CONTROL, V36, P309, DOI 10.1016/j.ajic.2008.03.002; Kalra L, 2016, J NEUROL NEUROSUR PS, V87, P1163, DOI 10.1136/jnnp-2016-313508; Kalra L, 2016, NEUROLOGY, V87, P1352, DOI 10.1212/WNL.0000000000003151; Kalra L, 2015, LANCE…	17	8	8	1	10	SAGE PUBLICATIONS LTD	LONDON	1 OLIVERS YARD, 55 CITY ROAD, LONDON EC1Y 1SP, ENGLAND	1747-4930	1747-4949		INT J STROKE	Int. J. Stroke	FEB	2019	14	2
J	van Gemmeren, T; Schuppner, R; Grosse, GM; Fering, J; Gabriel, MM; Huber, R; Worthmann, H; Lichtinghagen, R; Weissenborn, K				van Gemmeren, Till; Schuppner, Ramona; Grosse, Gerrit M.; Fering, Jessica; Gabriel, Maria M.; Huber, Rene; Worthmann, Hans; Lichtinghagen, Ralf; Weissenborn, Karin			Early Post-Stroke Infections Are Associated with an Impaired Function of Neutrophil Granulocytes	JOURNAL OF CLINICAL MEDICINE			English	Article						stroke; inflammation; neutrophils; immunodepression; oxidative burst	ACUTE ISCHEMIC-STROKE; ENHANCED RESPONSIVENESS; PNEUMONIA; MARKER	To investigate whether neutrophil granulocytes' function relates to post-stroke infections and clinical outcome after stroke, we prospectively recruited 95 patients after ischemic stroke and tested them for their microbiocidal neutrophil functions in this exploratory study. Additionally, 24 age-adjusted controls were examined regarding neutrophil function. Phagocytic capacity and the ability of t…	[van Gemmeren, Till; Schuppner, Ramona; Grosse, Gerrit M.; Fering, Jessica; Gabriel, Maria M.; Worthmann, Hans; Weissenborn, Karin] Hannover Med Sch, Dept Neurol, D-30625 Hannover, Germany; [Huber, Rene; Lichtinghagen, Ralf] Hannover Med Sch, Inst Clin Chem, D-30625 Hannover, Germany		Schuppner, R (通讯作者)，Hannover Med Sch, Dept Neurol, D-30625 Hannover, Germany.	T.vanGemmeren@gmx.de; Schuppner.Ramona@mh-hannover.de; Grosse.Gerrit@mh-hannover.de; Jessica.Fering@web.de; Gabriel.Maria@mh-hannover.de; Huber.Rene@mh-hannover.de; Worthmann.Hans@mh-hannover.de; Lichtinghagen.Ralf@mh-hannover.de; Weissenborn.Karin@mh-hannover.de	Grosse, Gerrit M./R-2462-2019	Grosse, Gerrit M./0000-0002-5335-9880; Huber, Rene/0000-0002-1041-9935	Else Kroner-Fresenius-Stiftung within the structured doctorate program KlinStrucMed of Hannover Medical School; German Research Foundation (DFG); Open Access Publication Fund of Hannover Medical School (MHH)	Else Kroner-Fresenius-Stiftung within the structured doctorate program KlinStrucMed of Hannover Medical School; German Research Foundation (DFG)(German Research Foundation (DFG)); Open Access Publication Fund of Hannover Medical School (MHH)	This research was funded by the Else Kroner-Fresenius-Stiftung within the structured doctorate program KlinStrucMed of Hannover Medical School. We acknowledge support by the German Research Foundation (DFG) and the Open Access Publication Fund of Hannover Medical School (MHH).	ADAMS HP, 1993, STROKE, V24, P35, DOI 10.1161/01.STR.24.1.35; [Anonymous], CEIVD341058BD BURSTE; Aslanyan S, 2004, EUR J NEUROL, V11, P49, DOI 10.1046/j.1468-1331.2003.00749.x; Bertram A, 2011, ARCH IMMUNOL THER EX, V59, P79, DOI 10.1007/s00005-011-0112-7; Castillo LA, 2019, FRONT IMMUNOL, V10, DOI 10.3389/fimmu.2019.00929; Cendoroglo M, 1999, J AM SOC NEPHROL, V10, P93; Chen H, 2009, J CEREBR BL…	35	8	8	0	0	MDPI	BASEL	ST ALBAN-ANLAGE 66, CH-4052 BASEL, SWITZERLAND		2077-0383		J CLIN MED	J. Clin. Med.	MAR	2020	9	3
J	Chaves, MAL; Gittins, M; Bray, B; Vail, A; Smith, CJ				Chaves, M. A. Lobo; Gittins, Matthew; Bray, Benjamin; Vail, Andy; Smith, Craig J.			Variation of stroke-associated pneumonia in stroke units across England and Wales: A registry-based cohort study	INTERNATIONAL JOURNAL OF STROKE			English	Article						Stroke; pneumonia; complications		Background Pneumonia is common in stroke patients and is associated with worse clinical outcomes. Prevalence of stroke-associated pneumonia varies between studies, and reasons for this variation remain unclear. We aimed to describe the variation of observed stroke-associated pneumonia in England and Wales and explore the influence of patient baseline characteristics on this variation. Methods Pat…	[Chaves, M. A. Lobo; Smith, Craig J.] Univ Manchester, Sch Med Sci, Div Cardiovasc Sci, Manchester, Lancs, England; [Gittins, Matthew; Vail, Andy] Univ Manchester, Ctr Biostat, Manchester, Lancs, England; [Bray, Benjamin] Kings Coll London, Sch Populat Hlth & Environm Sci, London, England; [Smith, Craig J.] Salford Royal NHS Fdn Trust, Manchester Ctr Clin Neurosci, Salford, Lancs, England		Chaves, MAL (通讯作者)，Salford Royal Hosp, Clin Sci Bldg,Off B300,Stott Lane, Salford M6 8HD, Lancs, England.	marco.lobochaves@postgrad.manchester.ac.uk		Lobo Chaves, Marco/0000-0002-2013-9734; Smith, Craig/0000-0002-9078-9919; Gittins, Matthew/0000-0002-9888-1197				Ali AN, 2018, TOP STROKE REHABIL, V25, P214, DOI 10.1080/10749357.2017.1398482; Almirall J, 2017, RESPIRATION, V94, P299, DOI 10.1159/000479089; Anderson CS, 2017, NEW ENGL J MED, V376, P2437, DOI 10.1056/NEJMoa1615715; Bray BD, 2017, J NEUROL NEUROSUR PS, V88, P25, DOI 10.1136/jnnp-2016-313356; Bruening T, 2015, J STROKE CEREBROVASC, V24, P1724, DOI 10.1016/j.jstrokecerebrovasdis.2015.03.045; Ci…	22	4	4	3	5	SAGE PUBLICATIONS LTD	LONDON	1 OLIVERS YARD, 55 CITY ROAD, LONDON EC1Y 1SP, ENGLAND	1747-4930	1747-4949		INT J STROKE	Int. J. Stroke	FEB	2022	17	2
J	Haak, BW; Westendorp, WF; van Engelen, TSR; Brands, X; Brouwer, MC; Vermeij, JD; Hugenholtz, F; Verhoeven, A; Derks, RJ; Giera, M; Nederkoorn, PJ; de Vos, WM; van de Beek, D; Wiersinga, WJ				Haak, Bastiaan W.; Westendorp, Willeke F.; van Engelen, Tjitske S. R.; Brands, Xanthe; Brouwer, Matthijs C.; Vermeij, Jan-Dirk; Hugenholtz, Floor; Verhoeven, Aswin; Derks, Rico J.; Giera, Martin; Nederkoorn, Paul J.; de Vos, Willem M.; van de Beek, Diederik; Wiersinga, W. Joost			Disruptions of Anaerobic Gut Bacteria Are Associated with Stroke and Post-stroke Infection: a Prospective Case-Control Study	TRANSLATIONAL STROKE RESEARCH			English	Article						Stroke; Microbiome; Butyrate; Trimethylamine-N-oxide	COMMENSAL BACTERIA; MICROBIOTA; RISK; METABOLISM; PNEUMONIA; BIOMARKER; BUTYRATE	In recent years, preclinical studies have illustrated the potential role of intestinal bacterial composition in the risk of stroke and post-stroke infections. The results of these studies suggest that bacteria capable of producing volatile metabolites, including trimethylamine-N-oxide (TMAO) and butyrate, play opposing, yet important roles in the cascade of events leading to stroke. However, no l…	[Haak, Bastiaan W.; van Engelen, Tjitske S. R.; Brands, Xanthe; Hugenholtz, Floor; Wiersinga, W. Joost] Univ Amsterdam, Locat AMC, Amsterdam UMC, Ctr Expt & Mol Med,Amsterdam Infect & Immun Inst, Meibergdreef 9, Amsterdam, Netherlands; [Westendorp, Willeke F.; Brouwer, Matthijs C.; Vermeij, Jan-Dirk; Nederkoorn, Paul J.; van de Beek, Diederik] Univ Amsterdam, Amsterdam UMC, Locat AMC, Dept Neurol…		van de Beek, D (通讯作者)，Univ Amsterdam, Amsterdam UMC, Locat AMC, Dept Neurol,Amsterdam Neurosci, Meibergdreef 9, NL-1105 AZ Amsterdam, Netherlands.	d.vandebeek@amsterdamumc.nl	; Giera, Martin/Y-2413-2018	Brouwer, Matthijs/0000-0001-7775-7843; Derks, Rico/0000-0002-8920-7133; Giera, Martin/0000-0003-1684-1894; Wiersinga, Willem/0000-0003-2277-1343	Netherlands Organization for Health Research and Development [171002302, 016116358]; Netherlands Heart Foundation [2009B095]; European Research Council (ERC Starting Grant); Netherlands Organization for Scientific Research [91716475]	Netherlands Organization for Health Research and Development(Netherlands Organization for Health Research and Development); Netherlands Heart Foundation(Netherlands Heart Foundation); European Research Council (ERC Starting Grant)(European Research Council (ERC)); Netherlands Organization for Scientific Research(Netherlands Organization for Scientific Research (NWO))	This trial was funded by The Netherlands Organization for Health Research and Development (grant no. 171002302 to DvdB and PJN; grant no. 016116358 to DvdB), The Netherlands Heart Foundation (grant no. 2009B095 to DvdB and PJN), the European Research Council (ERC Starting Grant to DvdB), and the Netherlands Organization for Scientific Research (VIDI grant number 91716475 to WJW and Spinoza award …	An SJ, 2017, J STROKE, V19, P3, DOI 10.5853/jos.2016.00864; Arpaia N, 2013, NATURE, V504, P451, DOI 10.1038/nature12726; Belkaid Y, 2014, CELL, V157, P121, DOI 10.1016/j.cell.2014.03.011; Benakis C, 2016, NAT MED, V22, P516, DOI 10.1038/nm.4068; Chakraborty K, 2017, NAT COMMUN, V8, DOI 10.1038/ncomms13944; Chamorro A, 2012, NAT REV NEUROL, V8, P401, DOI 10.1038/nrneurol.2012.98; Chang PV, 2014, P…	48	19	20	3	6	SPRINGER	NEW YORK	ONE NEW YORK PLAZA, SUITE 4600, NEW YORK, NY, UNITED STATES	1868-4483	1868-601X		TRANSL STROKE RES	Transl. Stroke Res.	AUG	2021	12	4
J	Kalra, L; Irshad, S; Hodsoll, J; Simpson, M; Gulliford, M; Smithard, D; Patel, A; Rebollo-Mesa, I				Kalra, Lalit; Irshad, Saddif; Hodsoll, John; Simpson, Matthew; Gulliford, Martin; Smithard, David; Patel, Anita; Rebollo-Mesa, Irene		STROKE-INF Investigators	Prophylactic antibiotics after acute stroke for reducing pneumonia in patients with dysphagia (STROKE-INF): a prospective, cluster-randomised, open-label, masked endpoint, controlled clinical trial	LANCET			English	Article							CLOSTRIDIUM-DIFFICILE; INFECTION; RISK; METAANALYSIS; DIAGNOSIS; OUTCOMES; CARE	Background Post-stroke pneumonia is associated with increased mortality and poor functional outcomes. This study assessed the effectiveness of antibiotic prophylaxis for reducing pneumonia in patients with dysphagia after acute stroke. Methods We did a prospective, multicentre, cluster-randomised, open-label controlled trial with masked endpoint assessment of patients older than 18 years with dys…	[Kalra, Lalit; Irshad, Saddif] Kings Coll London, Inst Psychiat Psychol & Neurosci, Dept Basic & Clin Neurosci, London SE5 8AF, England; [Hodsoll, John; Rebollo-Mesa, Irene] Kings Coll London, Inst Psychiat Psychol & Neurosci, Dept Biostat, Kings Clin Trials Unit, London SE5 8AF, England; [Patel, Anita] Kings Coll London, Inst Psychiat Psychol & Neurosci, Ctr Econ Mental & Phys Hlth, London SE5 8…		Kalra, L (通讯作者)，Kings Coll London, Inst Psychiat Psychol & Neurosci, Dept Basic & Clin Neurosci, London SE5 8AF, England.	lalit.kalra@kcl.ac.uk	Patel, Anita/F-9832-2010; Gulliford, Martin C/I-8606-2018	Gulliford, Martin C/0000-0003-1898-9075; Patel, Anita/0000-0003-0769-1732	UK National Institute for Health Research; National Institute for Health Research (NIHR) [PB-PG-0906-11103]; UK Stroke Research Network; NIHR Biomedical Research Centre at Guy's and St Thomas' NHS Foundation Trust and King's College London; NIHR Maudsley Biomedical Research Centre; National Institute for Health Research [PB-PG-0906-11103] Funding Source: researchfish	UK National Institute for Health Research(National Institute for Health Research (NIHR)); National Institute for Health Research (NIHR)(National Institute for Health Research (NIHR)); UK Stroke Research Network; NIHR Biomedical Research Centre at Guy's and St Thomas' NHS Foundation Trust and King's College London; NIHR Maudsley Biomedical Research Centre; National Institute for Health Research(Na…	UK National Institute for Health Research.; The views expressed in this publication are those of the authors, and not necessarily those of the NHS, NIHR, or the UK Department of Health. This report is independent research funded by the National Institute for Health Research (NIHR; project number PB-PG-0906-11103) and supported by the UK Stroke Research Network. MG was supported by the NIHR Biomed…	[Anonymous], 2014, PNEUM DIAGN MAN COMM; [Anonymous], 2014, REGRESSION MODELS CA; Brown K, 2015, JAMA INTERN MED, V175, P626, DOI 10.1001/jamainternmed.2014.8273; Campbell MK, 2001, STAT MED, V20, P391, DOI 10.1002/1097-0258(20010215)20:3<391::AID-SIM800>3.0.CO;2-Z; Eldridge S, 2012, PRACTICAL GUIDE CLUS, P150; Evans S, MINIM ALLOCATION MIN; Fine JP, 1999, J AM STAT ASSOC, V94, P496, DOI 10.2307/…	26	147	157	3	23	ELSEVIER SCIENCE INC	NEW YORK	360 PARK AVE SOUTH, NEW YORK, NY 10010-1710 USA	0140-6736	1474-547X		LANCET	Lancet	NOV 7	2015	386	10006
J	Cai, HY; Ma, BX; Gao, X; Gao, HM				Cai, Haiyan; Ma, Benxu; Gao, Xia; Gao, Huanmin			Tongue acupuncture in treatment of post-stroke dysphagia	INTERNATIONAL JOURNAL OF CLINICAL AND EXPERIMENTAL MEDICINE			English	Article						Acupuncture; tongue; dysphagia; stroke; the national institute of health stroke scale (NIHSS); television X-ray fluoroscope swallowing scale (VFSS)		Tongue acupuncture is a technique that treats illness through acupuncture applied to the tongue. This study was designed to assess its therapeutic effects in the treatment of post-stroke dysphagia. A clinical control study was conducted with randomly selected 180 patients with post-stroke dysphagia. The patients were assigned into 2 groups: 90 in the Tongue acupuncture group received tongue acupu…	[Cai, Haiyan; Gao, Huanmin] Northwest Univ Nationalities, Ningxia Peoples Hosp, Dept Neurol, Yinchuan 750002, Ningxia Hui Aut, Peoples R China; [Ma, Benxu; Gao, Xia] Qingdao Univ, Coll Med, Affiliated Hosp 2, Dept Rehabil, Qingdao, Peoples R China		Gao, HM (通讯作者)，Northwest Univ Nationalities, Ningxia Peoples Hosp, Dept Neurol, 301 Zhen Yuan North St, Yinchuan 750002, Ningxia Hui Aut, Peoples R China.	gaohuan-min@126.com	, Huanmin/W-2659-2017	, Huanmin/0000-0001-6235-5825	Ningxia Science and Technology Support Plan [2012 zys 207]	Ningxia Science and Technology Support Plan	This project was funded by Ningxia Science and Technology Support Plan (No. 2012 zys 207): Randomized double-blind controlled trial of unblock meridian on post-stroke pseudobulbar paralysis.	Bonilha HS, 2014, DYSPHAGIA, V29, P545, DOI 10.1007/s00455-014-9543-8; Gonzalez-Fernandez Marlis, 2013, Curr Phys Med Rehabil Rep, V1, P187; Junhua Z, 2009, STROKE, V40, P2797, DOI 10.1161/STROKEAHA.109.555227; Kim SY, 2014, DYSPHAGIA, V29, P444, DOI 10.1007/s00455-014-9525-x; Lee KW, 2014, ANN REHABIL MED-ARM, V38, P153, DOI 10.5535/arm.2014.38.2.153; Li L, 2015, EUR J PHYS REHAB MED, V51, P71; …	16	12	13	0	10	E-CENTURY PUBLISHING CORP	MADISON	40 WHITE OAKS LN, MADISON, WI 53711 USA	1940-5901			INT J CLIN EXP MED	Int. J. Clin. Exp. Med.		2015	8	8
J	Badve, MS; Zhou, Z; Anderson, CS; Hackett, ML				Badve, Monica S.; Zhou, Zien; Anderson, Craig S.; Hackett, Maree L.			Effectiveness and Safety of Antibiotics for Preventing Pneumonia and Improving Outcome after Acute Stroke: Systematic Review and Meta-analysis	JOURNAL OF STROKE & CEREBROVASCULAR DISEASES			English	Review						Preventive antibiotics; Post-stroke pneumonia; Acute stroke; Systematic review; Meta-analysis	OPEN-LABEL; INFECTION; MORTALITY; QUALITY; CARE	Background: Pneumonia is a common complication after stroke which increases morbidity and mortality. This systematic review was conducted to evaluate the efficacy and safety of antibiotics for the prevention of pneumonia after acute stroke. Methods: Medline, EMBASE, and Cochrane databases were searched for randomized controlled trials comparing preventive antibiotics to placebo or no antibiotics …	[Badve, Monica S.] St George Hosp, Dept Neurol, Sydney, NSW, Australia; [Badve, Monica S.; Zhou, Zien; Anderson, Craig S.; Hackett, Maree L.] Univ New South Wales, George Inst Global Hlth, Neurol & Mental Hlth Div, Fac Med, Sydney, NSW, Australia; [Badve, Monica S.; Anderson, Craig S.; Hackett, Maree L.] Univ Sydney, Sch Med, Sydney, NSW, Australia; [Zhou, Zien] Shanghai Jiao Tong Univ, Sch Med, …		Badve, MS (通讯作者)，St George Hosp, Dept Neurol, Ground Floor,Prince William Wing,26 Belgrave St, Kogarah, NSW 2217, Australia.	monica.badve@health.nsw.gov.au	Hackett, Maree L/O-8752-2016; Badve, Monica/W-2187-2017	Hackett, Maree L/0000-0003-1211-9087; Badve, Monica/0000-0002-1115-6719	Shanghai Health and Family Planning Commission [20144Y0119]; National Heart Foundation [100034]	Shanghai Health and Family Planning Commission; National Heart Foundation(National Heart Foundation of Australia)	During the completion of this review Zien Zhou held a research grant from Shanghai Health and Family Planning Commission (No. 20144Y0119), Maree Hackett held a National Heart Foundation Future Leader Fellowship (2014-2017, 100034), and Craig Anderson held a National Health and Medical Research Council (NHMRC) Senior Principal Research Fellowship. These sources of funding had no role in this study.	BROTT T, 1989, STROKE, V20, P864, DOI 10.1161/01.STR.20.7.864; Chamorro A, 2005, STROKE, V36, P1495, DOI 10.1161/01.STR.0000170644.15504.49; COTE R, 1986, STROKE, V17, P731, DOI 10.1161/01.STR.17.4.731; De Falco FA, 1998, RIV NEUROBIOLOGIA, V44, P63; DERSIMONIAN R, 1986, CONTROL CLIN TRIALS, V7, P177, DOI 10.1016/0197-2456(86)90046-2; Finlayson O, 2011, NEUROLOGY, V77, P1338, DOI 10.1212/WNL.0b01…	32	9	10	1	16	ELSEVIER	AMSTERDAM	RADARWEG 29, 1043 NX AMSTERDAM, NETHERLANDS	1052-3057	1532-8511		J STROKE CEREBROVASC	J. Stroke Cerebrovasc. Dis.	NOV	2018	27	11
J	Faura, J; Bustamante, A; Miro-Mur, F; Montaner, J				Faura, Julia; Bustamante, Alejandro; Miro-Mur, Francesc; Montaner, Joan			Stroke-induced immunosuppression: implications for the prevention and prediction of post-stroke infections	JOURNAL OF NEUROINFLAMMATION			English	Review						Stroke; Immunosuppression; Biomarkers; Inflammation; Infection; Pneumonia	SYMPATHETIC-NERVOUS-SYSTEM; ACUTE ISCHEMIC-STROKE; T-CELLS; PNEUMONIA; BRAIN; RISK; NEUTROPHILS; VALIDATION; ACTIVATION; MICROBIOTA	Stroke produces a powerful inflammatory cascade in the brain, but also a suppression of the peripheral immune system, which is also called stroke-induced immunosuppression (SIIS). The main processes that lead to SIIS are a shift from a lymphocyte phenotype T-helper (Th) 1 to a Th2 phenotype, a decrease of the lymphocyte counts and NK cells in the blood and spleen, and an impairment of the defense…	[Faura, Julia; Montaner, Joan] Univ Autonoma Barcelona, Vail dHebron Res Inst VHIR, Neurovasc Res Lab, Barcelona, Spain; [Bustamante, Alejandro] Hosp Badalona Germans Trias & Pujol, Stroke Unit, Carretera Canyet S-N, Barcelona 08916, Spain; [Miro-Mur, Francesc] Vail dHebron Res Inst VHIR, Syst Autoimmune Res Unit, Barcelona, Spain; [Montaner, Joan] Univ Seville, Stroke Res Program, Inst Biomed Se…		Bustamante, A (通讯作者)，Hosp Badalona Germans Trias & Pujol, Stroke Unit, Carretera Canyet S-N, Barcelona 08916, Spain.	abustamanter.germanstrias@gencat.cat	Montaner, Joan/D-3063-2015	Montaner, Joan/0000-0003-4845-2279; Faura, Julia/0000-0002-8436-1377; Miro-Mur, Francesc A./0000-0003-3936-2693	Instituto de Salud Carlos III (ISCIII) [PI17/02130]; European Regional Development Fund (FEDER); Fundacio La Marato de TV3 [201706]; Spanish stroke research network INVICTUS+ [RD16/0019/0021]	Instituto de Salud Carlos III (ISCIII)(Instituto de Salud Carlos IIIEuropean Commission); European Regional Development Fund (FEDER)(European Commission); Fundacio La Marato de TV3; Spanish stroke research network INVICTUS+	This project received funding from Instituto de Salud Carlos III (ISCIII) [PI17/02130], co-financed by the European Regional Development Fund (FEDER), and from Fundacio La Marato de TV3 [201706]. Neurovascular Research Laboratory takes part into the Spanish stroke research network INVICTUS+ [RD16/0019/0021].	Ali AN, 2018, TOP STROKE REHABIL, V25, P214, DOI 10.1080/10749357.2017.1398482; Ashour Wmr, 2016, J Med Life, V9, P163; Austin V., 2019, SCI REP-UK, V9, P1; Azurmendi L, 2017, CLIN PROTEOMICS, P14; Badve MS, 2018, J STROKE CEREBROVASC, V27, P3137, DOI 10.1016/j.jstrokecerebrovasdis.2018.07.001; Bai W, 2018, FRONT NEUROL, V8, DOI 10.3389/fneur.2017.00755; Benakis C, 2016, NAT MED, V22, P516, DOI 1…	94	16	17	7	13	BMC	LONDON	CAMPUS, 4 CRINAN ST, LONDON N1 9XW, ENGLAND		1742-2094		J NEUROINFLAMM	J. Neuroinflamm.	JUN 6	2021	18	1
J	Chang, CC; Chen, TL; Lin, CS; Chung, CL; Yeh, CC; Hu, CJ; Lane, HL; Liao, CC; Shih, CC				Chang, Chuen-Chau; Chen, Ta-Liang; Lin, Chao-Shun; Chung, Chi-Li; Yeh, Chun-Chieh; Hu, Chaur-Jong; Lane, Hsin-Long; Liao, Chien-Chang; Shih, Chun-Chuan			Decreased risk of pneumonia in stroke patients receiving acupuncture: A nationwide matched-pair retrospective cohort study	PLOS ONE			English	Article							CEREBRAL-BLOOD-FLOW; POSTSTROKE PAIN; ELECTROACUPUNCTURE; OUTCOMES; INJURY	Background Acupuncture treatment is common among stroke patients, but there is limited information available on whether acupuncture effectively prevents post-stroke pneumonia. The aim of this study was to analyze the differential risk of pneumonia after stroke between patients who did and did not receive acupuncture after discharge. Methods We used the Taiwan National Health Insurance Research Da…	[Chang, Chuen-Chau; Chen, Ta-Liang; Lin, Chao-Shun; Liao, Chien-Chang] Taipei Med Univ Hosp, Dept Anesthesiol, Taipei, Taiwan; [Chang, Chuen-Chau; Chen, Ta-Liang; Lin, Chao-Shun; Liao, Chien-Chang] Taipei Med Univ Hosp, Ctr Hlth Policy Res, Taipei, Taiwan; [Chang, Chuen-Chau; Chen, Ta-Liang; Lin, Chao-Shun; Liao, Chien-Chang] Taipei Med Univ, Coll Med, Sch Med, Dept Anesthesiol, Taipei, Taiwan; […		Shih, CC (通讯作者)，Taipei Med Univ, PhD Program Clin Drug Discovery Bot Herbs, Taipei, Taiwan.	hwathai@seed.net.tw	Yeh, Chun Chieh/I-4893-2019	Yeh, Chun Chieh/0000-0001-6753-7564	Taiwan's National Union of Chinese Medical Doctors' Association [UNCMA104-H-001]; Taiwan's Ministry of Science and Technology [MOST106-2320-B-214-003, MOST105-2629-B-038-001, MOST103-2320-B-214-010-MY2]	Taiwan's National Union of Chinese Medical Doctors' Association; Taiwan's Ministry of Science and Technology	This research was supported in part by Taiwans National Union of Chinese Medical Doctors Association (UNCMA104-H-001), Taiwans Ministry of Science and Technology (MOST106-2320-B-214-003; MOST105-2629-B-038-001; MOST103-2320-B-214-010-MY2). The funders had no role in study design, data collection and analysis, decision to publish, or preparation of the manuscript.	Almeida OP, 2010, ANN NEUROL, V68, P503, DOI 10.1002/ana.22189; Beilin B, 2003, ANESTH ANALG, V97, P822, DOI 10.1213/01.ANE.0000078586.82810.3B; Burton CAC, 2011, COCHRANE DB SYST REV, DOI 10.1002/14651858.CD008860.pub2; Byeon HS, 2011, J ALTERN COMPLEM MED, V17, P219, DOI 10.1089/acm.2010.0232; Cai HY, 2015, INT J CLIN EXP MED, V8, P14090; Chang CC, 2016, J ETHNOPHARMACOL, V177, P46, DOI 10.1016…	40	5	7	0	17	PUBLIC LIBRARY SCIENCE	SAN FRANCISCO	1160 BATTERY STREET, STE 100, SAN FRANCISCO, CA 94111 USA	1932-6203			PLOS ONE	PLoS One	MAY 21	2018	13	5
J	Li, W; Kang, X; Ren, JL; Lai, XZ; Tai, LW				Li, W.; Kang, X.; Ren, J. -L.; Lai, X. -Z.; Tai, L. -W.			Effects of extended in-patient treatment training on outcome of post-stroke dysphagia	EUROPEAN REVIEW FOR MEDICAL AND PHARMACOLOGICAL SCIENCES			English	Article						Extended training; Post-stroke dysphagia; Swallowing function	STIMULATION; STROKE; BRAIN; COLD	OBJECTIVE: To investigate the effects of extended in-patient training on swallowing function of patients with post-stroke dysphagia. PATIENTS AND METHODS: 40 patients with post-stroke dysphagia treated between January 2013-December 2015 were randomly divided into the treatment group and the control group. During the hospitalization, patients in both groups underwent routine examinations, graded s…	[Li, W.; Kang, X.; Lai, X. -Z.] Zhumadian Cent Hosp, Dept Internal Neurol 2, Zhumadian, Henan, Peoples R China; [Ren, J. -L.] 159th Cent Hosp PLA, Dept Otolaryngol, Zhengzhou, Henan, Peoples R China; [Tai, L. -W.] Hebei Med Univ, Dept Internal Neurol, Hosp 2, Shijiazhuang, Hebei, Peoples R China		Tai, LW (通讯作者)，Hebei Med Univ, Dept Internal Neurol, Hosp 2, Shijiazhuang, Hebei, Peoples R China.	tailiwen@sina.com						Ali GN, 1996, DYSPHAGIA, V11, P2, DOI 10.1007/BF00385791; Iemolo F, 2016, IMMUN AGEING, V13, DOI 10.1186/s12979-016-0074-z; Ilott I, 2016, BMC HEALTH SERV RES, V16, DOI 10.1186/s12913-016-1653-6; KaatzkeMcDonald MN, 1996, DYSPHAGIA, V11, P198, DOI 10.1007/BF00366386; Kim BR, 2016, ANN REHABIL MED-ARM, V40, P637, DOI 10.5535/arm.2016.40.4.637; Ko KR, 2016, ANN REHABIL MED-ARM, V40, P600, DOI 10.55…	14	4	4	0	3	VERDUCI PUBLISHER	ROME	VIA GREGORIO VII, ROME, 186-00165, ITALY	1128-3602			EUR REV MED PHARMACO	Eur. Rev. Med. Pharmacol. Sci.	DEC	2017	21	24
J	Leangpanich, N; Chuphanitsakun, Y; Pakaranodom, K; Kerdjarern, K; Poonual, W				Leangpanich, Nichakarn; Chuphanitsakun, Yanin; Pakaranodom, Kanyaros; Kerdjarern, Kunlachat; Poonual, Watcharapol			Scoring Of Post Stroke Pneumonia In Uttaradit Hospital	JOURNAL OF MULTIDISCIPLINARY HEALTHCARE			English	Article						pneumonia; stroke; risk factor; risk score		Background: Stroke is a disease which occurs when the blood supply to the brain is interrupted, depriving brain tissue of oxygen, resulting in cell death. The symptoms of stroke include: numbness, paraplegia, dysarthria, ataxia, etc. The most common complication is infection. The highest death rates among hospitalized stroke patients are from pneumonia. Objective: To develop a score for predictin…	[Leangpanich, Nichakarn; Chuphanitsakun, Yanin; Pakaranodom, Kanyaros; Kerdjarern, Kunlachat] Naresuan Univ, Uttaradit Hosp, Fac Med, Med Educ Ctr, Uttaradit 53000, Thailand; [Poonual, Watcharapol] Uttaradit Hosp, Med Educ Res Ctr, Uttaradit 53000, Thailand		Poonual, W (通讯作者)，Uttaradit Hosp, Med Educ Ctr, Jadsadabordin Rd, Uttaradit 53000, Thailand.	poonual@gmail.com						Bachert C, 2005, CLIN THER, V27, P993, DOI 10.1016/j.clinthera.2005.06.002; Esayag Y, 2010, AM J MED, V123, pE13, DOI 10.1016/j.amjmed.2010.02.025; Hinchey JA, 2005, STROKE, V36, P1972, DOI 10.1161/01.STR.0000177529.86868.8d; Kishore AK, 2015, STROKE, V46, P1202, DOI 10.1161/STROKEAHA.114.007843; Matz K, 2016, BMC NEUROL, V16, DOI 10.1186/s12883-016-0627-y; Miles A, 2013, PHYSIOL BEHAV, V118, P25…	12	2	2	1	1	DOVE MEDICAL PRESS LTD	ALBANY	PO BOX 300-008, ALBANY, AUCKLAND 0752, NEW ZEALAND	1178-2390			J MULTIDISCIP HEALTH	J. Multidiscip. Healthc.		2019	12
J	Han, J				Han, Jie			Prognostic risk factors for stroke-associated pneumonia	NEURAL REGENERATION RESEARCH			English	Article						stroke; pneumonia; correlation; risk; retrospective analysis	NOSOCOMIAL PNEUMONIA; ASPIRATION PNEUMONIA; INFECTION; COMPLICATIONS; HYPERGLYCEMIA; DYSPHAGIA; IMPACT; PREDICTORS	Stroke impacts patient's quality of life, but most stroke patients die of complications, such as pulmonary infections, rather than the original stroke. Stroke-associated pneumonia (SAP) is a common complication of acute stroke, but the risk factors are poorly understood. SAP can significantly affect neurological recovery after stroke and markedly prolong the hospital stay. The present study analy…	Dalian Med Univ, Affiliated Hosp 1, Dept Neurol, Dalian 116011, Liaoning Prov, Peoples R China		Han, J (通讯作者)，Dalian Med Univ, Affiliated Hosp 1, Dept Neurol, Dalian 116011, Liaoning Prov, Peoples R China.	hjj.427@163.com						Beaulieu M, 2008, J CRIT CARE, V23, P513, DOI 10.1016/j.jcrc.2007.11.003; Dziedzic T, 2009, EUR J NEUROL, V16, P251, DOI 10.1111/j.1468-1331.2008.02400.x; Dziewas R, 2004, J NEUROL NEUROSUR PS, V75, P852, DOI 10.1136/jnnp.2003.019075; Eisenstadt ES, 2010, J AM ACAD NURSE PRAC, V22, P17, DOI 10.1111/j.1745-7599.2009.00470.x; Engel Odilo, 2010, Infectious Disorders - Drug Targets, V10, P98; Fronter…	31	1	1	4	11	WOLTERS KLUWER MEDKNOW PUBLICATIONS	MUMBAI	WOLTERS KLUWER INDIA PVT LTD , A-202, 2ND FLR, QUBE, C T S NO 1498A-2 VILLAGE MAROL, ANDHERI EAST, MUMBAI, 400059, INDIA	1673-5374	1876-7958		NEURAL REGEN RES	Neural Regen. Res.	OCT 30	2010	5	20
J	Wang, XL; Ma, LJ; Hu, XG; Wang, K; Cheng, JJ				Wang, Xue-Lin; Ma, Li-Jun; Hu, Xin-Gang; Wang, Kai; Cheng, Jian-Jian			Application of the respiratory "critical care-sub-critical care-rehabilitation integrated management model" in severe stroke associated pneumonia	BMC PULMONARY MEDICINE			English	Article						Respiratory "Critical Care-Sub-critical Care-Rehabilitation Integrated Management Model"; Stroke-associated pneumonia; Severe pneumonia	PULMONARY REHABILITATION; PATIENT SATISFACTION	Background This study aimed to explore the feasibility of applying the respiratory "critical care-sub-critical care-rehabilitation integrated management model" in severe stroke-associated pneumonia and evaluate its effect. Methods From January to September 2018, 24 patients with severe stroke-associated pneumonia, who were admitted to the Respiratory Intensive Care Unit of the Respiratory and Cri…	[Wang, Xue-Lin; Ma, Li-Jun; Hu, Xin-Gang; Wang, Kai; Cheng, Jian-Jian] Henan Univ, Dept Resp & Crit Care Med, Henan Prov Peoples Hosp, Zhengzhou Univ,Peoples Hosp, 7 Weiwu Rd, Zhengzhou 450003, Henan, Peoples R China		Cheng, JJ (通讯作者)，Henan Univ, Dept Resp & Crit Care Med, Henan Prov Peoples Hosp, Zhengzhou Univ,Peoples Hosp, 7 Weiwu Rd, Zhengzhou 450003, Henan, Peoples R China.	jjc_sun@163.com			Henan Medical Science and Technology Research Project [201602205]; Henan Health System Abroad Training Program Team Project [2017074]	Henan Medical Science and Technology Research Project; Henan Health System Abroad Training Program Team Project	This study was supported by Henan Medical Science and Technology Research Project, 2016 (No. 201602205) and Henan Health System Abroad Training Program Team Project, 2017 (No. 2017074) in the analysis of data.	Ahmed S, 2017, PEDIATR DERMATOL, V34, P668, DOI 10.1111/pde.13294; Alter A, 2017, CURR OPIN PULM MED, V23, P129, DOI 10.1097/MCP.0000000000000360; Bolton CE, 2013, THORAX, V68, P887, DOI 10.1136/thoraxjnl-2013-203809; Chinese expert consensus group on the diagnosis and treatment of stroke related pneumonia, 2010, CHIN J INT MED, V49, P1075; Colomina-Climent F, 2016, BMJ OPEN, V6, DOI 10.1136/bmjo…	25	1	1	1	7	BMC	LONDON	CAMPUS, 4 CRINAN ST, LONDON N1 9XW, ENGLAND	1471-2466			BMC PULM MED	BMC Pulm. Med.	MAR 5	2020	20	1
J	McCurtin, A; Healy, C; Kelly, L; Murphy, F; Ryan, J; Walsh, J				McCurtin, Arlene; Healy, Chiara; Kelly, Linda; Murphy, Fiona; Ryan, Jean; Walsh, Joanne			Plugging the patient evidence gap: what patients with swallowing disorders post-stroke say about thickened liquids	INTERNATIONAL JOURNAL OF LANGUAGE & COMMUNICATION DISORDERS			English	Article						evidence-based practice; patient evidence; stroke; dysphagia; thickened liquids	SHARED DECISION-MAKING; OROPHARYNGEAL DYSPHAGIA; BOLUS VISCOSITY; ACUTE STROKE; SPEECH; ASPIRATION; INTERVENTION; MANAGEMENT; PHYSIOLOGY; QUALITY	BackgroundOropharyngeal dysphagia post-stroke is well known, with its presence increasing the risk of poor outcomes in particular aspiration and aspiration pneumonia. Management to minimize the risk of aspiration and improve swallow safety post-stroke includes the treatment of thickened liquids (TL), an established bolus modification intervention. Despite widespread use, there is a lack of robust…	[McCurtin, Arlene; Healy, Chiara; Kelly, Linda; Ryan, Jean; Walsh, Joanne] Univ Limerick, Dept Clin Therapies, Hlth Sci Bldg, Limerick, Ireland; [Healy, Chiara] South Tipperary Gen Hosp, Clonmel, Tipperary, Ireland; [Murphy, Fiona] Univ Limerick, Dept Nursing & Midwifery, Hlth Sci Bldg, Limerick, Ireland		McCurtin, A (通讯作者)，Univ Limerick, Dept Clin Therapies, Hlth Sci Bldg, Limerick, Ireland.	Arlene.mccurtin@ul.ie			Health Research Institute at the University of Limerick	Health Research Institute at the University of Limerick	This study is funded by The Health Research Institute at the University of Limerick.	Altman KW, 2010, ARCH OTOLARYNGOL, V136, P784, DOI 10.1001/archoto.2010.129; ANDERSEN U. T., 2016, E SPEN J, V8, pe127; Armstrong JR, 2011, NEUROHOSPITALIST, V1, P85, DOI 10.1177/1941875210395775; Arnold M, 2016, PLOS ONE, V11, DOI 10.1371/journal.pone.0148424; Barello S, 2012, NURS RES PRACT, V2012, DOI 10.1155/2012/905934; Bernard HR., 2006, RES METHODS ANTHR; Braun V., 2006, USING THEMATIC ANA…	56	22	24	2	12	WILEY	HOBOKEN	111 RIVER ST, HOBOKEN 07030-5774, NJ USA	1368-2822	1460-6984		INT J LANG COMM DIS	Int. J. Lang. Commun. Disord.	JAN-FEB	2018	53	1
J	Liu, L; Xiong, XY; Zhang, Q; Fan, XT; Yang, QW				Liu, Liang; Xiong, Xiao-Yi; Zhang, Qin; Fan, Xiao-Tang; Yang, Qing-Wu			The Efficacy of Prophylactic Antibiotics on Post-Stroke Infections: An Updated Systematic Review and Meta-Analysis	SCIENTIFIC REPORTS			English	Article							ACUTE ISCHEMIC-STROKE; OPEN-LABEL; PNEUMONIA; COMPLICATIONS; DYSPHAGIA; CARE; OUTCOMES; IMMUNODEPRESSION; ASSOCIATION; THERAPY	Post-stroke infections are common complications in acute stroke patients and are associated with an unfavorable functional outcome. However, reports on the effects of prophylactic antibiotics treatment on post-stroke infections are conflicting, especially those on post-stroke pneumonia and outcomes. We searched the PubMed, Embase, and Web of Knowledge databases up through March 11(th), 2016. Seve…	[Liu, Liang; Xiong, Xiao-Yi; Zhang, Qin; Yang, Qing-Wu] Third Mil Med Univ, Xinqiao Hosp, Dept Neurol, 183 Xinqiao Main St, Chongqing 400037, Peoples R China; [Fan, Xiao-Tang] Third Mil Med Univ, Sch Psychol, Dept Dev Neuropsychol, Chongqing 400037, Peoples R China		Yang, QW (通讯作者)，Third Mil Med Univ, Xinqiao Hosp, Dept Neurol, 183 Xinqiao Main St, Chongqing 400037, Peoples R China.; Fan, XT (通讯作者)，Third Mil Med Univ, Sch Psychol, Dept Dev Neuropsychol, Chongqing 400037, Peoples R China.	fanxiaotang2005@163.com; yangqwmlys@hotmail.com		Liu, Liang/0000-0002-6825-0474	National Natural Science Fund for Distinguished Young Scholars [81525008]	National Natural Science Fund for Distinguished Young Scholars(National Natural Science Foundation of China (NSFC)National Science Fund for Distinguished Young Scholars)	This work was supported by grants from the National Natural Science Fund for Distinguished Young Scholars (81525008).	Adams HP, 2007, CIRCULATION, V115, pE478, DOI 10.1161/CIRCULATIONAHA.107.181486; Amiri-Nikpour MR, 2015, ACTA NEUROL SCAND, V131, P45, DOI 10.1111/ane.12296; BEGG CB, 1994, BIOMETRICS, V50, P1088, DOI 10.2307/2533446; Borenstein M, 2013, PREV SCI, V14, P134, DOI 10.1007/s11121-013-0377-7; Brogan E, 2014, NEUROEPIDEMIOLOGY, V43, P140, DOI 10.1159/000366423; Bustamante A, 2016, EUR J INTERN MED, V2…	41	8	10	1	8	NATURE PUBLISHING GROUP	LONDON	MACMILLAN BUILDING, 4 CRINAN ST, LONDON N1 9XW, ENGLAND	2045-2322			SCI REP-UK	Sci Rep	NOV 14	2016	6
J	Vilardell, N; Rofes, L; Nascimento, WV; Muriana, D; Palomeras, E; Clave, P				Vilardell, N.; Rofes, L.; Nascimento, W. V.; Muriana, D.; Palomeras, E.; Clave, P.			Cough reflex attenuation and swallowing dysfunction in sub-acute post-stroke patients: prevalence, risk factors, and clinical outcome	NEUROGASTROENTEROLOGY AND MOTILITY			English	Article						aspiration pneumonia; citric acid; cough; deglutition; deglutition disorders; stroke	EATING ASSESSMENT-TOOL; OROPHARYNGEAL DYSPHAGIA; SILENT ASPIRATION; STROKE PATIENTS; VISCOSITY; SENSITIVITY; GENDER; COMPLICATIONS; PNEUMONIA; THRESHOLD	BackgroundCough and swallowing impairments in post-stroke patients (PSP) have been associated with increased risk for respiratory complications. AimsTo assess the prevalence of alterations in protective cough responses in subacute PSP and its association with oropharyngeal dysphagia (OD), clinical, and neurotopographic stroke factors and clinical outcomes. MethodsThree months after stroke, the co…	[Vilardell, N.; Clave, P.] Univ Autonoma Barcelona, Hosp Mataro, Unitat Explorac Func Digest, Dept Surg, Mataro, Spain; [Rofes, L.; Clave, P.] Inst Salud Carlos III, CIBERehd, Barcelona, Spain; [Nascimento, W. V.] Univ Sao Paulo, Med Sch Ribeirao Preto, Sao Paulo, Brazil; [Muriana, D.; Palomeras, E.] Univ Autonoma Barcelona, Hosp Mataro, Neurol Unit, Mataro, Spain; [Clave, P.] Fundacio Inst Inves…		Vilardell, N (通讯作者)，Hosp Mataro, Gastrointestinal Physiol Lab, Carretera Cirera S-N, Mataro 08304, Spain.	natalia.vilardell@hotmail.com	Rofes, Laia/AAG-6093-2021; Palomeras, Ernest/AAZ-3763-2020; Nascimento, Weslania V./AAZ-6504-2020	Rofes, Laia/0000-0002-1628-5253; Nascimento, Weslania V./0000-0003-1267-3475; Palomeras Soler, Ernest/0000-0002-0724-8653	Fundacio 'La Marato' de TV3 [11/2310]; Fondo de Investigaciones Sanitaris, Instituto de Salud Carlos III [14/00453]; Science without Borders - CNPQ Scholarship	Fundacio 'La Marato' de TV3; Fondo de Investigaciones Sanitaris, Instituto de Salud Carlos III; Science without Borders - CNPQ Scholarship	This study was supported by Grants from Fundacio 'La Marato' de TV3 (11/2310) and the Fondo de Investigaciones Sanitaris, Instituto de Salud Carlos III (14/00453). W.V. Nascimento supported by Science without Borders - CNPQ Scholarship.	Addington W Robert, 2005, Cough, V1, P4, DOI 10.1186/1745-9974-1-4; Addington WR, 1999, STROKE, V30, P1203, DOI 10.1161/01.STR.30.6.1203; BAMFORD J, 1991, LANCET, V337, P1521, DOI 10.1016/0140-6736(91)93206-O; Belafsky PC, 2008, ANN OTO RHINOL LARYN, V117, P919, DOI 10.1177/000348940811701210; Bolser DC, 2013, OTOLARYNG CLIN N AM, V46, P957, DOI 10.1016/j.otc.2013.09.013; BONITA R, 1988, STROKE, …	50	28	29	0	14	WILEY	HOBOKEN	111 RIVER ST, HOBOKEN 07030-5774, NJ USA	1350-1925	1365-2982		NEUROGASTROENT MOTIL	Neurogastroenterol. Motil.	JAN	2017	29	1
J	Shim, R; Wong, CHY				Shim, Raymond; Wong, Connie H. Y.			Ischemia, Immunosuppression and Infection-Tackling the Predicaments of Post-Stroke Complications	INTERNATIONAL JOURNAL OF MOLECULAR SCIENCES			English	Review						stroke; immunosuppression; infection; antibiotics; clinical outcome	BLOOD-BRAIN-BARRIER; MIDDLE CEREBRAL-ARTERY; REGULATORY T-CELLS; PREVENTIVE ANTIBACTERIAL THERAPY; PERIPHERAL INFLAMMATORY RESPONSE; URINARY-TRACT-INFECTION; TUMOR-NECROSIS-FACTOR; ACUTE STROKE; HEMORRHAGIC TRANSFORMATION; MEDICAL COMPLICATIONS	The incidence of stroke has risen over the past decade and will continue to be one of the leading causes of death and disability worldwide. While a large portion of immediate death following stroke is due to cerebral infarction and neurological complications, the most common medical complication in stroke patients is infection. In fact, infections, such as pneumonia and urinary tract infections, …	[Shim, Raymond; Wong, Connie H. Y.] Monash Univ, Monash Med Ctr, Dept Med, Ctr Inflammatory Dis, Clayton, Vic 3168, Australia		Wong, CHY (通讯作者)，Monash Univ, Monash Med Ctr, Dept Med, Ctr Inflammatory Dis, Clayton, Vic 3168, Australia.	rshi20@student.monash.edu; connie.wong@monash.edu		Wong, Connie/0000-0002-9020-1847	Australia Research Council (ARC); National Health and Medical Research Council (NHMRC, Australia); Alberta Innovates [201200844] Funding Source: researchfish	Australia Research Council (ARC)(Australian Research Council); National Health and Medical Research Council (NHMRC, Australia)(National Health and Medical Research Council (NHMRC) of Australia); Alberta Innovates	The work is supported by the Australia Research Council (ARC) and National Health and Medical Research Council (NHMRC, Australia).	Abramov AY, 2007, J NEUROSCI, V27, P1129, DOI 10.1523/JNEUROSCI.4468-06.2007; Amiri-Nikpour MR, 2015, ACTA NEUROL SCAND, V131, P45, DOI 10.1111/ane.12296; Anne M, 2007, CURR NEUROVASC RES, V4, P170, DOI 10.2174/156720207781387169; Arai T, 2003, NEUROLOGY, V61, P1625, DOI 10.1212/01.WNL.0000096395.80826.23; Aslanyan S, 2004, EUR J NEUROL, V11, P49, DOI 10.1046/j.1468-1331.2003.00749.x; Becker KJ, …	128	80	91	1	16	MDPI	BASEL	ST ALBAN-ANLAGE 66, CH-4052 BASEL, SWITZERLAND		1422-0067		INT J MOL SCI	Int. J. Mol. Sci.	JAN	2016	17	1
J	Meng, PP; Zhang, SC; Han, C; Wang, Q; Bai, GT; Yue, SW				Meng, Ping-ping; Zhang, Shu-chao; Han, Chao; Wang, Qiang; Bai, Guang-tao; Yue, Shou-wei			The Occurrence Rate of Swallowing Disorders After Stroke Patients in Asia: A PRISMA-Compliant Systematic Review and Meta-Analysis	JOURNAL OF STROKE & CEREBROVASCULAR DISEASES			English	Review						Swallowing disorders; Dysphagia; Meta-analysis; Stroke; occurrence rate	RISK-FACTORS; OROPHARYNGEAL DYSPHAGIA; ASPIRATION PNEUMONIA; MEDULLARY INFARCTION; SCORE; PREDICTORS; DIAGNOSIS; OUTCOMES; PREVALENCE; VALIDATION	Background: Swallowing disorders (dysphagia) is common in stroke patients. However, the epidemiology of post-stroke dysphagia (PSD) is poorly described. We herein synthesize the data of eligible studies on occurrence rate of dysphagia in Asian populations with stroke. Methods: We searched the electronic databases (PubMed, Embase and Web of Science) to collect the studies on the prevalence of PSD.…	[Meng, Ping-ping; Yue, Shou-wei] Shandong Univ, Qilu Hosp, Cheelo Coll Med, Rehabil Ctr, 107 Wenhua Xi Rd, Jinan 250012, Shandong, Peoples R China; [Zhang, Shu-chao] Qingdao Univ, Dept Blood Transfus, Affiliated Hosp, Qingdao 266003, Shandong, Peoples R China; [Meng, Ping-ping; Han, Chao; Wang, Qiang; Bai, Guang-tao] Qingdao Univ, Dept Phys Med & Rehabil, Affiliated Hosp, Qingdao 266003, Shandong…		Yue, SW (通讯作者)，Shandong Univ, Qilu Hosp, Cheelo Coll Med, Rehabil Ctr, 107 Wenhua Xi Rd, Jinan 250012, Shandong, Peoples R China.	drmeng2016@163.com; shouweiy@sdu.edu.cn			key Research & Development Projects of Shandong Province [2019GSF108262]	key Research & Development Projects of Shandong Province	This work was supported by the key Research & Development Projects of Shandong Province (Grant No.2019GSF108262).	Aliasghari F, 2019, J AM COLL NUTR, V38, P318, DOI 10.1080/07315724.2018.1510348; Badve MS, 2019, INT J STROKE, V14, P125, DOI 10.1177/1747493018806196; Bakhtiyari J, 2015, IRAN J NEUROL, V14, P119; BARER DH, 1989, J NEUROL NEUROSUR PS, V52, P236, DOI 10.1136/jnnp.52.2.236; Chang MC, 2018, NEURAL REGEN RES, V13, P2156, DOI 10.4103/1673-5374.241466; Chen CM, 2016, TOP STROKE REHABIL, V23, P44, DOI…	79	7	7	1	11	ELSEVIER	AMSTERDAM	RADARWEG 29, 1043 NX AMSTERDAM, NETHERLANDS	1052-3057	1532-8511		J STROKE CEREBROVASC	J. Stroke Cerebrovasc. Dis.	OCT	2020	29	10
J	Fandler-Hoefler, S; Heschl, S; Kneihsl, M; Arguelles-Delgado, P; Niederkorn, K; Pichler, A; Deutschmann, H; Fazekas, F; Berghold, A; Enzinger, C; Gattringer, T				Fandler-Hoefler, S.; Heschl, S.; Kneihsl, M.; Argueelles-Delgado, P.; Niederkorn, K.; Pichler, A.; Deutschmann, H.; Fazekas, F.; Berghold, A.; Enzinger, C.; Gattringer, T.			Ventilation time and prognosis after stroke thrombectomy: the shorter, the better!	EUROPEAN JOURNAL OF NEUROLOGY			English	Article						endovascular procedures; intensive care; mechanical ventilation; neurocritical care; pneumonia; prognosis; stroke; thrombectomy	ENDOVASCULAR THROMBECTOMY; ISCHEMIC-STROKE; GENERAL-ANESTHESIA; CARE; METAANALYSIS; EXTUBATIONS; OUTCOMES	Background and purpose The aim was to investigate the clinical impact of the duration of artificial ventilation in stroke patients receiving mechanical thrombectomy (MT) under general anaesthesia. Methods All consecutive ischaemic stroke patients who had been treated at our centre with MT for anterior circulation large vessel occlusion under general anaesthesia were identified over an 8-year peri…	[Fandler-Hoefler, S.; Kneihsl, M.; Niederkorn, K.; Pichler, A.; Fazekas, F.; Enzinger, C.; Gattringer, T.] Med Univ Graz, Dept Neurol, Auenbruggerpl 22, A-8036 Graz, Austria; [Heschl, S.; Argueelles-Delgado, P.] Med Univ Graz, Dept Anaesthesiol & Intens Care Med, Graz, Austria; [Deutschmann, H.; Enzinger, C.; Gattringer, T.] Med Univ Graz, Dept Radiol, Div Neuroradiol Vasc & Intervent Radiol, Gra…		Gattringer, T (通讯作者)，Med Univ Graz, Dept Neurol, Auenbruggerpl 22, A-8036 Graz, Austria.	thomas.gattringer@medunigraz.at	Fandler-Höfler, Simon/AAL-9956-2020	Fandler-Höfler, Simon/0000-0001-9043-0378; Deutschmann, Hannes/0000-0003-4552-699X				Asehnoune K, 2018, CRIT CARE, V22, DOI 10.1186/s13054-018-1994-0; Campbell BCV, 2018, LANCET NEUROL, V17, P47, DOI 10.1016/S1474-4422(17)30407-6; Coplin WM, 2000, AM J RESP CRIT CARE, V161, P1530, DOI 10.1164/ajrccm.161.5.9905102; Everhart KK, 2019, ANESTH ANALG, V128, P918, DOI 10.1213/ANE.0000000000003762; Fargen KM, 2017, J NEUROINTERV SURG, V9, P142, DOI 10.1136/neurintsurg-2015-012235; Finla…	19	9	9	1	3	WILEY	HOBOKEN	111 RIVER ST, HOBOKEN 07030-5774, NJ USA	1351-5101	1468-1331		EUR J NEUROL	Eur. J. Neurol.	MAY	2020	27	5
J	Jagdmann, S; Berchtold, D; Gutbier, B; Witzenrath, M; Meisel, A; Meisel, C; Dames, C				Jagdmann, Sandra; Berchtold, Daniel; Gutbier, Birgitt; Witzenrath, Martin; Meisel, Andreas; Meisel, Christian; Dames, Claudia			Efficacy and safety of intratracheal IFN-gamma treatment to reverse stroke-induced susceptibility to pulmonary bacterial infections	JOURNAL OF NEUROIMMUNOLOGY			English	Article						Immunomodulation; IFN-?; MCAo; Lung; Stroke-associated pneumonia	ACUTE ISCHEMIC-STROKE; INTERFERON-GAMMA; KLEBSIELLA-PNEUMONIAE; KAPPA-B; ACTIVATION; CELLS; ASPIRATION; COMPLICATIONS; MACROPHAGE; EXPRESSION	Stroke-induced immunosuppression contributes to the development of stroke-associated pneumonia (SAP). Experiments in mice demonstrated that apoptosis of IFN-? producing cells and reduced IFN-? secretion resulted in impaired immune responses and the development of pneumonia after middle cerebral artery occlusion (MCAo). In the present study, we investigated the efficacy of intratracheal IFN-? trea…	[Jagdmann, Sandra; Meisel, Christian; Dames, Claudia] Charite, Augustenburger Pl 1, D-13353 Berlin, Germany; [Jagdmann, Sandra; Meisel, Christian; Dames, Claudia] Free Univ Berlin, Augustenburger Pl 1, D-13353 Berlin, Germany; [Jagdmann, Sandra; Meisel, Christian; Dames, Claudia] Berlin Inst Hlth, Inst Med Immunol, Augustenburger Pl 1, D-13353 Berlin, Germany; [Jagdmann, Sandra; Meisel, Christian…		Dames, C (通讯作者)，Augustenburger Pl 1, D-13353 Berlin, Germany.	sandra.jagdmann@charite.de; daniel.berchtold@charite.de; birgitt.gutbier@charite.de; martin.witzenrath@charite.de; andreas.meisel@charite.de; chr.meisel@charite.de; claudia.dames@charite.de		Dames, Claudia/0000-0002-9030-9532; Berchtold, Daniel/0000-0002-7865-4157; Meisel, Christian/0000-0003-0222-991X	German Research Foundation [SFB-TRR84, SFB-TRR167]; Einstein Foundation [A-2017-406]; Leducq Foundation [19CVD01]; German Ministry of Education and Research (BMBF) [01ZX1304B, 01ZX1906A]	German Research Foundation(German Research Foundation (DFG)); Einstein Foundation; Leducq Foundation(Leducq Foundation); German Ministry of Education and Research (BMBF)(Federal Ministry of Education & Research (BMBF))	This work was supported by the German Research Foundation [SFB-TRR84, SFB-TRR167], Einstein Foundation [A-2017-406], Leducq Foundation [19CVD01] and German Ministry of Education and Research (BMBF) in the framework of the CAPSyS (01ZX1304B) and SYMPATH (01ZX1906A) project. The sponsor was not involved in study design and preparation of the article.	Armstrong JR, 2011, NEUROHOSPITALIST, V1, P85, DOI 10.1177/1941875210395775; Bazzoni F, 1996, NEW ENGL J MED, V334, P1717, DOI 10.1056/NEJM199606273342607; Boehm U, 1997, ANNU REV IMMUNOL, V15, P749, DOI 10.1146/annurev.immunol.15.1.749; Chamorro A, 2007, STROKE, V38, P1097, DOI 10.1161/01.STR.0000258346.68966.9d; Choy E, 2017, J SCLERODERMA RELAT, V2, pS1, DOI 10.5301/jsrd.5000265; CRESTANI B, 1…	74	1	1	1	3	ELSEVIER	AMSTERDAM	RADARWEG 29, 1043 NX AMSTERDAM, NETHERLANDS	0165-5728	1872-8421		J NEUROIMMUNOL	J. Neuroimmunol.	JUN 15	2021	355
J	Shen, HW; Zhan, BY				Shen, Hongwei; Zhan, Bingyan			Effect of vitamin E on stroke-associated pneumonia	JOURNAL OF INTERNATIONAL MEDICAL RESEARCH			English	Article						Vitamin E; stroke-associated pneumonia; polymorphic leukocyte; CD47; CD55; Mini Nutritional Assessment; neutrophil	NEUTROPHIL TRANSMIGRATION; ADHESION MOLECULES; T-CELLS; EXPRESSION; IMMUNITY; ALPHA; CD47	Objective To study the role of vitamin E in stroke-associated pneumonia. Methods We selected 183 patients with stroke-related pneumonia who were divided into different nutrition groups according to the Mini Nutritional Assessment score. Patients were then administered different doses of vitamin E. Results CD55 and CD47 levels in patients taking vitamin E across different nutrition score groups we…	[Shen, Hongwei; Zhan, Bingyan] Qingdao Municipal Hosp Grp, Neurol Dept, Qingdao, Peoples R China		Zhan, BY (通讯作者)，Qingdao Ninth Peoples Hosp, West Dist Qingdao Municipal Hosp Grp, Resp Med Dept, Qingdao 266001, Peoples R China.	byz96@sina.com			Dean's fund of the Municipal Hospital	Dean's fund of the Municipal Hospital	The paper was supported by the Dean's fund of the Municipal Hospital.	Ghanem ENB, 2017, FRONT CELL INFECT MI, V7, DOI 10.3389/fcimb.2017.00161; Ghanem ENB, 2015, J IMMUNOL, V194, P1090, DOI 10.4049/jimmunol.1402401; Greenlee-Wacker MC, 2014, J IMMUNOL, V192, P4709, DOI 10.4049/jimmunol.1302692; Hilker R, 2003, STROKE, V34, P975, DOI 10.1161/01.STR.0000063373.70993.CD; HURLEY BP, 2008, CLIN EXP IMMUNOL, V151, P297, DOI DOI 10.1111/j.1365-2249.2007.03551.x; Jones J, …	22	2	2	0	1	SAGE PUBLICATIONS LTD	LONDON	1 OLIVERS YARD, 55 CITY ROAD, LONDON EC1Y 1SP, ENGLAND	0300-0605	1473-2300		J INT MED RES	J. Int. Med. Res.	SEP	2020	48	9
J	Ho, SW; Hsieh, MJ; Yang, SF; Yeh, YT; Wang, YH; Yeh, CB				Ho, Sai-Wai; Hsieh, Ming-Ju; Yang, Shun-Fa; Yeh, Ying-Tung; Wang, Yu-Hsun; Yeh, Chao-Bin			Risk of Stroke-Associated Pneumonia With Acid-Suppressive Drugs A Population-Based Cohort Study	MEDICINE			English	Article							ACUTE ISCHEMIC-STROKE; COMMUNITY-ACQUIRED PNEUMONIA; INTENSIVE-CARE-UNIT; NOSOCOMIAL PNEUMONIA; POSTSTROKE PNEUMONIA; INFECTION; BACTERIAL; COMPLICATIONS; OMEPRAZOLE; MEDICINE	Acid-suppressive drugs, including histamine-2 receptor antagonists (H2RAs) and proton pump inhibitors (PPIs), are common medications used for treating upper gastrointestinal tract disorders. However, acid-suppressive drugs have been reported to increase the risk of pneumonia in numerous disease populations. However, the relationship between acid-suppressive drugs and stroke-associated pneumonia (…	[Ho, Sai-Wai; Yeh, Chao-Bin] Chung Shan Med Univ, Sch Med, Dept Emergency Med, Taichung, Taiwan; [Ho, Sai-Wai; Yeh, Chao-Bin] Chung Shan Med Univ Hosp, Dept Emergency Med, Taichung, Taiwan; [Hsieh, Ming-Ju] Changhua Christian Hosp, Canc Res Ctr, Changhua, Taiwan; [Hsieh, Ming-Ju; Yang, Shun-Fa] Chung Shan Med Univ, Inst Med, Taichung, Taiwan; [Yang, Shun-Fa; Wang, Yu-Hsun] Chung Shan Med Univ Hos…		Yeh, CB (通讯作者)，Chung Shan Med Univ, Sch Med, Dept Emergency Med, 110,Sect 1,Chien Kuo N Rd, Taichung, Taiwan.	sky5ff@gmail.com	Yang, Shun-Fa/AAN-1519-2020	Yang, Shun-Fa/0000-0002-0365-7927; Yeh, Chao-Bin/0000-0002-3978-5576				Alsumrain M, 2013, J INTENSIVE CARE MED, V28, P118, DOI 10.1177/0885066612437512; CHARLSON ME, 1987, J CHRON DIS, V40, P373, DOI 10.1016/0021-9681(87)90171-8; Chen CH, 2015, J MICROBIOL IMMUNOL, V48, P390, DOI 10.1016/j.jmii.2013.10.004; Dublin S, 2010, PHARMACOEPIDEM DR S, V19, P792, DOI 10.1002/pds.1978; Emsley HC, 2008, LANCET NEUROL, V7, P341, DOI 10.1016/S1474-4422(08)70061-9; GIANNELLA RA, …	33	17	20	0	4	LIPPINCOTT WILLIAMS & WILKINS	PHILADELPHIA	TWO COMMERCE SQ, 2001 MARKET ST, PHILADELPHIA, PA 19103 USA	0025-7974	1536-5964		MEDICINE	Medicine (Baltimore)	JUL	2015	94	29
J	Liu, Y; Ye, Q; Jin, XY; Qiao, HB				Liu Yan; Ye Qing; Jin Xingyi; Qiao Hongbo			Etiologic Diagnosis and Clinical Treatment of Multiple Drug-Resistant Bacteria Infection in Elderly Patients with Stroke-Associated Pneumonia After Neurosurgery	CELL BIOCHEMISTRY AND BIOPHYSICS			English	Article						Multiple resistant bacteria; Stroke-associated pneumonia; Etiology; Antibiotics	RESPIRATORY-TRACT INFECTION; RISK-FACTORS; MORTALITY; DISEASE; CANCER	Our objective is to analyze the etiology and antibiotics resistance rate of multiple drug-resistant bacteria infection in elderly patients with stroke-associated pneumonia from Neurosurgery Department, providing a reference for clinical treatment. Sputum of 372 elderly patients with stroke-associated pneumonia (SAP) from Neurosurgery Department was collected for sputum culture and drug sensitivit…	[Liu Yan] Jilin Ctr Hosp, Dept Neurosurg, Chuanying Dist 132001, Jinlin, Peoples R China; [Ye Qing] Jilin Ctr Hosp, Dept Stomatol, Chuanying Dist 132001, Jinlin, Peoples R China; [Jin Xingyi] Jilin Univ, China Japan Union Hosp, Dept Neurosurg, Changchun 130000, Jilin, Peoples R China; [Qiao Hongbo] Jilin Peoples Hosp, Dept Neurosurg, Changyi 132001, Jilin, Peoples R China		Liu, Y (通讯作者)，Jilin Ctr Hosp, Dept Neurosurg, 4 Nanjing St, Chuanying Dist 132001, Jinlin, Peoples R China.	drliuyan01@163.com						Bozic KJ, 2013, CLIN ORTHOP RELAT R, V471, P574, DOI 10.1007/s11999-012-2605-z; Busti C, 2014, INTERN EMERG MED, V9, P173, DOI 10.1007/s11739-012-0832-7; Cay R., 2014, CURRENT TREATMENT OP, V6, P17; Chen YJ, 2014, ANGIOLOGY, V65, P396, DOI 10.1177/0003319713480842; Das Thakur M, 2013, NATURE, V494, P251, DOI 10.1038/nature11814; de Wit E, 2013, P NATL ACAD SCI USA, V110, P16598, DOI 10.1073/pnas.…	28	7	20	1	15	HUMANA PRESS INC	TOTOWA	999 RIVERVIEW DRIVE SUITE 208, TOTOWA, NJ 07512 USA	1085-9195	1559-0283		CELL BIOCHEM BIOPHYS	Cell Biochem. Biophys.	MAR	2015	71	2
J	Wilmskoetter, J; Bonilha, L; Martin-Harris, B; Elm, JJ; Horn, J; Bonilha, HS				Wilmskoetter, Janina; Bonilha, Leonardo; Martin-Harris, Bonnie; Elm, Jordan J.; Horn, Janet; Bonilha, Heather S.			Mapping acute lesion locations to physiological swallow impairments after stroke	NEUROIMAGE-CLINICAL			English	Article						Deglutition; Deglutition disorders; Stroke; Magnetic resonance imaging; Lesion analysis	ISCHEMIC-STROKE; NEUROANATOMICAL PREDICTORS; DYSPHAGIA INCIDENCE; BRAIN-LESION; AGE; LATERALIZATION; ASPIRATION; PATTERN; IMPACT; RISK	Dysphagia is a common deficit after a stroke, and it is frequently associated with pneumonia, malnutrition, dehydration, and poor quality of life. It is not yet fully clear which brain regions are directly related to swallowing, and how lesions affect swallow physiology. This study aimed to assess the statistical relationship between acute stroke lesion locations and impairment of specific aspect…	[Wilmskoetter, Janina; Horn, Janet; Bonilha, Heather S.] Med Univ South Carolina, Coll Hlth Profess, Dept Hlth Sci & Res, 77 President St,MSC 700, Charleston, SC 29425 USA; [Wilmskoetter, Janina; Bonilha, Leonardo] Med Univ South Carolina, Coll Med, Dept Neurol, 96 Jonathan Lucas St,MSC 606, Charleston, SC 29425 USA; [Martin-Harris, Bonnie] Northwestern Univ, Sch Commun, Roxelyn & Richard Pepper …		Wilmskoetter, J (通讯作者)，Med Univ South Carolina, Coll Hlth Profess, Dept Hlth Sci & Res, 77 President St,MSC 700, Charleston, SC 29425 USA.	wilmskoe@musc.edu	Wilmskoetter, Janina/AAF-9282-2020	Wilmskoetter, Janina/0000-0002-1083-7301; Horn, Janet/0000-0001-6593-8065; Bonilha, Heather/0000-0002-3581-4202	National Institutes of Health/National Center for Advancing Translational Sciences (NCATS) [UL1 TR001450]; SCTR Pilot Project [17254]; Center for Biomedical Research Excellence (COBRE) in Stroke Recovery at the Medical University of South Carolina (MUSC) in Charleston, South Carolina [5P20GM109040]; National Institutes of Health/National Institute on Deafness and Other Communication Disorders (NI…	National Institutes of Health/National Center for Advancing Translational Sciences (NCATS)(United States Department of Health & Human ServicesNational Institutes of Health (NIH) - USANIH National Center for Advancing Translational Sciences (NCATS)); SCTR Pilot Project; Center for Biomedical Research Excellence (COBRE) in Stroke Recovery at the Medical University of South Carolina (MUSC) in Charle…	The project described was supported in part by the National Institutes of Health/National Center for Advancing Translational Sciences (NCATS) through Grant Number UL1 TR001450, SCTR Pilot Project 17254, Center for Biomedical Research Excellence (COBRE) in Stroke Recovery at the Medical University of South Carolina (MUSC) in Charleston, South Carolina through Grant Number 5P20GM109040, and Nationa…	[Anonymous], 2017, Circulation, V136, pe196, DOI 10.1161/CIR.0000000000000530; Arnold M, 2016, PLOS ONE, V11, DOI 10.1371/journal.pone.0148424; Ashburner J, 2005, NEUROIMAGE, V26, P839, DOI 10.1016/j.neuroimage.2005.02.018; Augustine JR, 1996, BRAIN RES REV, V22, P229, DOI 10.1016/S0165-0173(96)00011-2; Barikroo A, 2015, DYSPHAGIA, V30, P558, DOI 10.1007/s00455-015-9637-y; Ben-Shabat E, 2015, FRO…	86	21	21	3	4	ELSEVIER SCI LTD	OXFORD	THE BOULEVARD, LANGFORD LANE, KIDLINGTON, OXFORD OX5 1GB, OXON, ENGLAND	2213-1582			NEUROIMAGE-CLIN	NeuroImage-Clin.		2019	22
J	Bramer, D; Gunther, A; Rupprecht, S; Nowack, S; Adam, J; Meyer, F; Schwab, M; Surber, R; Witte, OW; Hoyer, H; Hoyer, D				Braemer, Dirk; Guenther, Albrecht; Rupprecht, Sven; Nowack, Samuel; Adam, Josephine; Meyer, Fenja; Schwab, Matthias; Surber, Ralf; Witte, Otto W.; Hoyer, Heike; Hoyer, Dirk			Very Low Frequency Heart Rate Variability Predicts the Development of Post-Stroke Infections	TRANSLATIONAL STROKE RESEARCH			English	Article						Stroke; Infection; Pneumonia; Autonomic nervous system; Immune system; Heart rate variability; PRED-SEP	CARDIOVASCULAR MORTALITY; INFLAMMATORY MARKERS; ISCHEMIC-STROKE; DYSFUNCTION; IMMUNODEPRESSION; COMPLICATIONS; ARRHYTHMIAS; PNEUMONIA; INTERVAL; SEPSIS	Stroke-induced immunodepression is a major risk factor for severe infectious complications in the immediate post-stroke period. We investigated the predictive value of heart rate variability (HRV) to identify patients at risk of post-stroke infection, systemic inflammatory response syndrome, or severe sepsis during the post-acute interval from days 3 to 5 after stroke onset. A prospective, observ…	[Braemer, Dirk; Guenther, Albrecht; Rupprecht, Sven; Nowack, Samuel; Adam, Josephine; Meyer, Fenja; Schwab, Matthias; Witte, Otto W.; Hoyer, Dirk] Jena Univ Hosp, Hans Berger Dept Neurol, Klinikum 1, D-07747 Jena, Germany; [Braemer, Dirk; Nowack, Samuel] Jena Univ Hosp, Integrated Res & Treatment Ctr, CSCC, Jena, Germany; [Surber, Ralf] Jena Univ Hosp, Div Cardiol, Dept Internal Med, Jena, German…		Bramer, D (通讯作者)，Jena Univ Hosp, Hans Berger Dept Neurol, Klinikum 1, D-07747 Jena, Germany.; Bramer, D (通讯作者)，Jena Univ Hosp, Integrated Res & Treatment Ctr, CSCC, Jena, Germany.	dirk.hoyer@med.uni-jena.de	Witte, Otto/P-4127-2018	Witte, Otto/0000-0003-2101-4105	Federal Ministry of Education and Research (BMBF), Germany [FKZ: 01EO1002]	Federal Ministry of Education and Research (BMBF), Germany(Federal Ministry of Education & Research (BMBF))	The work was funded by the Federal Ministry of Education and Research (BMBF), Germany (FKZ: 01EO1002).	Alamili M, 2015, ACTA ANAESTH SCAND, V59, P457, DOI 10.1111/aas.12472; Benarroch EE, 2009, NEUROLOGY, V73, P236, DOI 10.1212/WNL.0b013e3181aebd43; Bramer D, 2014, BMC NEUROL, V14, DOI 10.1186/1471-2377-14-9; Camm AJ, 1996, CIRCULATION, V93, P1043; Chamorro A, 2007, J NEUROL SCI, V252, P29, DOI 10.1016/j.jns.2006.10.001; Colivicchi F, 2004, STROKE, V35, P2094, DOI 10.1161/01.STR.0000138452.81003.4…	48	6	7	1	13	SPRINGER	NEW YORK	ONE NEW YORK PLAZA, SUITE 4600, NEW YORK, NY, UNITED STATES	1868-4483	1868-601X		TRANSL STROKE RES	Transl. Stroke Res.	DEC	2019	10	6
J	Langdon, PC; Lee, AH; Binns, CW				Langdon, P. Claire; Lee, Andy H.; Binns, Colin W.			Dysphagia in acute ischaemic stroke: severity, recovery and relationship to stroke subtype	JOURNAL OF CLINICAL NEUROSCIENCE			English	Article						acute stroke; deglutition; dysphagia severity; infection; pneumonia	ASPIRATION PNEUMONIA; NATURAL-HISTORY; NASOGASTRIC TUBE; ORAL FLORA; PREDICTORS; RISK; CONSEQUENCES; COLONIZATION; PREVALENCE; INFARCTION	Dysphagia in stroke is linked with increased risk of pneumonia, increased length of stay and poorer outcomes. This study followed a cohort of 88 acute ischaemic stroke patients admitted to hospitals in Perth, Western Australia, over 30 days. There were 8/88 deaths (9%). Infections were treated in 25/80 survivors (31%). Presence and severity of dysphagia were measured at 2 and 7 days post-stroke. …	Curtin Univ Technol, Sch Publ Hlth, Perth, WA 6001, Australia; N Metropolitan Area Hlth Serv, Perth, WA 6001, Australia		Langdon, PC (通讯作者)，Sir Charles Gairdner Hosp, Speech Pathol Dept, Hosp Ave, Nedlands, WA 6008, Australia.	Claire.Langdon@health.wa.gov.au	Binns, Colin W/A-6012-2008	Binns, Colin W/0000-0002-6220-3933				Aslanyan S, 2004, EUR J NEUROL, V11, P49, DOI 10.1046/j.1468-1331.2003.00749.x; Aydogdu I, 2001, STROKE, V32, P2081, DOI 10.1161/hs0901.094278; BAMFORD J, 1991, LANCET, V337, P1521, DOI 10.1016/0140-6736(91)93206-O; Broadley S, 2003, J CLIN NEUROSCI, V10, P300, DOI 10.1016/S0967-5868(03)00022-5; Collins TC, 2003, J CLIN EPIDEMIOL, V56, P81, DOI 10.1016/S0895-4356(02)00570-X; Crary MA, 2005, ARCH …	39	44	50	0	6	ELSEVIER SCI LTD	OXFORD	THE BOULEVARD, LANGFORD LANE, KIDLINGTON, OXFORD OX5 1GB, OXON, ENGLAND	0967-5868	1532-2653		J CLIN NEUROSCI	J. Clin. Neurosci.	JUL	2007	14	7
J	Shim, R; Wen, SW; Wanrooy, BJ; Rank, M; Thirugnanachandran, T; Ho, LK; Sepehrizadeh, T; de Veer, M; Srikanth, VK; Ma, H; Phan, TG; Sobey, CG; Wong, CHY				Shim, Raymond; Wen, Shu Wen; Wanrooy, Brooke J.; Rank, Michelle; Thirugnanachandran, Tharani; Ho, Luke; Sepehrizadeh, Tara; de Veer, Michael; Srikanth, Velandai K.; Ma, Henry; Phan, Thanh G.; Sobey, Christopher G.; Wong, Connie H. Y.			Stroke Severity, and Not Cerebral Infarct Location, Increases the Risk of Infection	TRANSLATIONAL STROKE RESEARCH			English	Article						Stroke; Infection; Infarct volume; Infarct location	ACUTE ISCHEMIC-STROKE; SYMPATHETIC-NERVOUS-SYSTEM; ANTIBIOTIC-TREATMENT; INSULAR STROKE; T-CELLS; PNEUMONIA; IMMUNODEPRESSION; PREDICTORS; ACTIVATION; COMPLICATIONS	Infection is a leading cause of death in patients with stroke; however, the impact of cerebral infarct size or location on infectious outcome is unclear. To examine the effect of infarct size on post-stroke infection, we utilised the intraluminal middle-cerebral artery occlusion (MCAO) mouse model of ischemic stroke and adjusted the duration of arterial occlusion. At 1 day following stroke onset,…	[Shim, Raymond; Wen, Shu Wen; Wanrooy, Brooke J.; Ho, Luke; Wong, Connie H. Y.] Monash Univ, Monash Med Ctr, Sch Clin Sci, Ctr Inflammatory Dis,Dept Med,Monash Hlth, Clayton, Vic 3168, Australia; [Rank, Michelle] Univ Melbourne, Sch Biomed Sci, Dept Anat & Neurosci, Parkville, Vic, Australia; [Rank, Michelle] RMIT Univ, Sch Hlth & Biomed Sci, Bundoora, Vic, Australia; [Thirugnanachandran, Tharani…		Wong, CHY (通讯作者)，Monash Univ, Monash Med Ctr, Sch Clin Sci, Ctr Inflammatory Dis,Dept Med,Monash Hlth, Clayton, Vic 3168, Australia.	connie.wong@monash.edu		Wong, Connie/0000-0002-9020-1847; MA, HENRY/0000-0002-0510-8059	National Heart Foundation (NHF, Australia) [100,863]; CSL Centenary Fellowship; National Health and Medical Research Council (NHMRC, Australia) [APP1104036]	National Heart Foundation (NHF, Australia)(National Heart Foundation of Australia); CSL Centenary Fellowship; National Health and Medical Research Council (NHMRC, Australia)(National Health and Medical Research Council (NHMRC) of Australia)	This work is supported by the National Heart Foundation (NHF, Australia; 100,863), CSL Centenary Fellowship and the National Health and Medical Research Council (NHMRC, Australia: APP1104036). The financial supports have no role in conducting the research and/or preparation of the article.	Borsody M, 2009, CEREBROVASC DIS, V27, P564, DOI 10.1159/000214220; Broadley S, 2003, J CLIN NEUROSCI, V10, P300, DOI 10.1016/S0967-5868(03)00022-5; Chamorro A, 2007, STROKE, V38, P1097, DOI 10.1161/01.STR.0000258346.68966.9d; Connolly ES, 1996, NEUROSURGERY, V38, P523, DOI 10.1097/00006123-199603000-00021; Curbelo J, 2017, PLOS ONE, V12, DOI 10.1371/journal.pone.0173947; de Jager CPC, 2012, PLOS…	55	9	10	4	11	SPRINGER	NEW YORK	ONE NEW YORK PLAZA, SUITE 4600, NEW YORK, NY, UNITED STATES	1868-4483	1868-601X		TRANSL STROKE RES	Transl. Stroke Res.	JUN	2020	11	3
J	Tanzi, P; Cain, K; Kalil, A; Zierath, D; Savos, A; Gee, JM; Shibata, D; Hadwin, J; Carter, K; Becker, K				Tanzi, Pat; Cain, Kevin; Kalil, Angela; Zierath, Dannielle; Savos, Anna; Gee, J. Michael; Shibata, Dean; Hadwin, Jessica; Carter, Kelly; Becker, Kyra			Post-Stroke Infection: A Role for IL-1ra?	NEUROCRITICAL CARE			English	Article						Stroke; IL-1ra; Infection; IL-10; Cortisol	ACUTE ISCHEMIC-STROKE; INTERLEUKIN-1 RECEPTOR ANTAGONIST; MEDICAL COMPLICATIONS; RISK; PNEUMONIA; MONOCYTES; UNIT	Infection is common following stroke and is independently associated with worse outcome. Clinical studies suggest that infections occur more frequently in those individuals with stroke-induced immunologic dysfunction. This study sought to explore the contribution of immunomodulatory cytokines and hormones to lymphocyte function and infection risk. Patients (N = 112) were enrolled as soon as possi…	[Tanzi, Pat; Kalil, Angela; Zierath, Dannielle; Savos, Anna; Gee, J. Michael; Becker, Kyra] Univ Washington, Dept Neurol, Sch Med, Harborview Med Ctr, Seattle, WA 98104 USA; [Cain, Kevin] Univ Washington, Dept Biostat, Sch Med, Harborview Med Ctr, Seattle, WA 98104 USA; [Shibata, Dean] Univ Washington, Dept Radiol, Sch Med, Harborview Med Ctr, Seattle, WA 98104 USA		Becker, K (通讯作者)，Univ Washington, Dept Neurol, Sch Med, Harborview Med Ctr, Box 359775,325 9th Ave, Seattle, WA 98104 USA.	kjb@uw.edu	Becker, Kyra/L-1420-2019	Becker, Kyra/0000-0002-8310-4846; Gee, James/0000-0002-7491-1769	NINDS [5R01NS0-49197]; NATIONAL INSTITUTE OF NEUROLOGICAL DISORDERS AND STROKE [R01NS049197] Funding Source: NIH RePORTER	NINDS(United States Department of Health & Human ServicesNational Institutes of Health (NIH) - USANIH National Institute of Neurological Disorders & Stroke (NINDS)); NATIONAL INSTITUTE OF NEUROLOGICAL DISORDERS AND STROKE(United States Department of Health & Human ServicesNational Institutes of Health (NIH) - USANIH National Institute of Neurological Disorders & Stroke (NINDS))	This study was funded by NINDS 5R01NS0-49197.	AREND WP, 1993, ADV IMMUNOL, V54, P167, DOI 10.1016/S0065-2776(08)60535-0; Aslanyan S, 2004, EUR J NEUROL, V11, P49, DOI 10.1046/j.1468-1331.2003.00749.x; Banwell V, 2009, J STROKE CEREBROVASC, V18, P269, DOI 10.1016/j.jstrokecerebrovasdis.2008.11.009; BEAMER NB, 1995, ANN NEUROL, V37, P800, DOI 10.1002/ana.410370614; Chamorro A, 2006, J NEUROL NEUROSUR PS, V77, P1279, DOI 10.1136/jnnp.2006.10080…	24	24	24	0	3	HUMANA PRESS INC	TOTOWA	999 RIVERVIEW DRIVE SUITE 208, TOTOWA, NJ 07512 USA	1541-6933	1556-0961		NEUROCRIT CARE	Neurocrit. Care	APR	2011	14	2
J	Phan, TG; Kooblal, T; Matley, C; Singhal, S; Clissold, B; Ly, J; Thrift, AG; Srikanth, V; Ma, H				Phan, Thanh G.; Kooblal, Talvika; Matley, Chelsea; Singhal, Shaloo; Clissold, Benjamin; Ly, John; Thrift, Amanda G.; Srikanth, Velandai; Ma, Henry			Stroke Severity Versus Dysphagia Screen as Driver for Post-stroke Pneumonia	FRONTIERS IN NEUROLOGY			English	Article						stroke; pneumonia; NIHSS; dysphagia; decision tree	ACUTE ISCHEMIC-STROKE; EARLY MANAGEMENT; 2018 GUIDELINES; ASPIRATION; RISK; CARE	Background and Purpose: Post-stroke pneumonia is a feared complication of stroke as it is associated with greater mortality and disability than in those without pneumonia. Patients are often kept "Nil By Mouth" (NBM) after stroke until after receiving a screen for dysphagia and declared safe to resume oral intake. We aimed to assess the proportional contribution of stroke severity and dysphagia s…	[Phan, Thanh G.; Singhal, Shaloo; Clissold, Benjamin; Ly, John; Thrift, Amanda G.; Ma, Henry] Monash Univ, Sch Clin Sci Monash Hlth, Dept Med, Stroke & Ageing Res STARC, Clayton, Vic, Australia; [Phan, Thanh G.; Kooblal, Talvika; Matley, Chelsea; Singhal, Shaloo; Clissold, Benjamin; Ly, John] Monash Univ, Dept Neurol, Monash Hlth, Melbourne, Vic, Australia; [Srikanth, Velandai] Monash Univ, Penin…		Phan, TG (通讯作者)，Monash Univ, Sch Clin Sci Monash Hlth, Dept Med, Stroke & Ageing Res STARC, Clayton, Vic, Australia.; Phan, TG (通讯作者)，Monash Univ, Dept Neurol, Monash Hlth, Melbourne, Vic, Australia.	thanh.phan@monash.edu	; Thrift, Amanda/I-6251-2012; Clissold, Benjamin/X-3245-2018	MA, HENRY/0000-0002-0510-8059; Thrift, Amanda/0000-0001-8533-4170; Srikanth, Velandai/0000-0002-8442-8981; Matley, Chelsea/0000-0002-5271-1854; Clissold, Benjamin/0000-0002-9747-9817				[Anonymous], 2017, CLIN GUIDELINES STRO; [Anonymous], 2018, VICTORIAN DYSPHAGIA; Bray BD, 2017, J NEUROL NEUROSUR PS, V88, P25, DOI 10.1136/jnnp-2016-313356; Breiman L, 1983, CLASSICATION REGRESS; CHARLSON ME, 1987, J CHRON DIS, V40, P705, DOI 10.1016/0021-9681(87)90107-X; Coutts SB, 2012, STROKE, V43, P3018, DOI 10.1161/STROKEAHA.112.665141; Dirnagl U, 2007, STROKE, V38, P770, DOI 10.1161/01.STR…	38	10	11	5	9	FRONTIERS MEDIA SA	LAUSANNE	AVENUE DU TRIBUNAL FEDERAL 34, LAUSANNE, CH-1015, SWITZERLAND	1664-2295			FRONT NEUROL	Front. Neurol.	JAN 29	2019	10
J	Feng, HX; Cheng, Y; Zhu, W; Jiang, LL; Dong, XF; Gui, Q; Wu, GH; Xu, QR; Shen, MQ; Cheng, QZ				Feng, Hong-Xuan; Cheng, Yao; Zhu, Wei; Jiang, Ling-Ling; Dong, Xiao-Feng; Gui, Qian; Wu, Guan-Hui; Xu, Qin-Rong; Shen, Ming-Qiang; Cheng, Qing-Zhang			T-lymphocyte subsets as a predictive biomarker for stroke-associated pneumonia	AMERICAN JOURNAL OF TRANSLATIONAL RESEARCH			English	Article						T-lymphocyte; acute ischemic stroke; pneumonia; predictive biomarker	ACUTE ISCHEMIC-STROKE; INDUCED IMMUNODEPRESSION; SYMPATHETIC ACTIVATION; POSTSTROKE INFECTIONS; PULMONARY INFECTION; MORTALITY; CELLS; SYSTEM; IMMUNE; SCORE	The aim of this study was to facilitate the clinical treatment and prognosis of stroke-associated pneumonia (SAP) by examining changes in T-lymphocyte subsets. Stroke patients admitted in Suzhou Hospital between 2014 and 2016 participated in the study. Patients were divided into a pneumonia group (50 patients) and a non-pneumonia group (254 patients) based on a diagnosis of pneumonia. Information…	[Feng, Hong-Xuan; Cheng, Yao; Zhu, Wei; Jiang, Ling-Ling; Dong, Xiao-Feng; Gui, Qian; Wu, Guan-Hui; Xu, Qin-Rong; Shen, Ming-Qiang; Cheng, Qing-Zhang] Suzhou Municipal Hosp, Nanjing Med Univ, Suzhou Hosp, Dept Neurol, 26 Daoqian St, Suzhou 215002, Peoples R China		Cheng, QZ (通讯作者)，Suzhou Municipal Hosp, Nanjing Med Univ, Suzhou Hosp, Dept Neurol, 26 Daoqian St, Suzhou 215002, Peoples R China.	qzcheng@yahoo.com			Science and Technology Development Foundation of Nanjing Medical University [2014NJMU106]; Municipal Science and technology plan guidance project of Suzhou [SYSD20161-14]; Municipal Technology Program-Applied Basic Research Project of Suzhou [SYS201768]	Science and Technology Development Foundation of Nanjing Medical University; Municipal Science and technology plan guidance project of Suzhou; Municipal Technology Program-Applied Basic Research Project of Suzhou	This work was funded by the Science and Technology Development Foundation of Nanjing Medical University (No. 2014NJMU106), the Municipal Science and technology plan guidance project of Suzhou (No. SYSD20161-14), the Municipal Technology Program-Applied Basic Research Project of Suzhou (No. SYS201768).	Ali AN, 2018, TOP STROKE REHABIL, V25, P214, DOI 10.1080/10749357.2017.1398482; Aslanyan S, 2004, EUR J NEUROL, V11, P49, DOI 10.1046/j.1468-1331.2003.00749.x; Chamorro A, 2012, NAT REV NEUROL, V8, P401, DOI 10.1038/nrneurol.2012.98; Chumbler NR, 2010, NEUROEPIDEMIOLOGY, V34, P193, DOI 10.1159/000289350; Dirnagl U, 2007, STROKE, V38, P770, DOI 10.1161/01.STR.0000251441.89665.bc; Dorrance AM, 2015…	45	11	11	0	6	E-CENTURY PUBLISHING CORP	MADISON	40 WHITE OAKS LN, MADISON, WI 53711 USA	1943-8141			AM J TRANSL RES	Am. J. Transl. Res.		2018	10	12
J	Shi, GM; Chen, WX; Gong, PY; Wang, M; Zhou, JS; Wang, XR; Guo, MW; Lu, JY; Li, Y; Feng, HX; Fu, XT; Zhou, RJ; Xue, SR				Shi, Guomei; Chen, Wenxiu; Gong, Pengyu; Wang, Meng; Zhou, Junshan; Wang, Xiaorong; Guo, Minwang; Lu, Jingye; Li, Yan; Feng, Hongxuan; Fu, Xuetao; Zhou, Rujuan; Xue, Shouru			The Relationship Between Serum YKL-40 Levels on Admission and Stroke-Associated Pneumonia in Patients with Acute Ischemic Stroke	JOURNAL OF INFLAMMATION RESEARCH			English	Article						acute ischemic stroke; YKL-40; stroke-associated pneumonia	PREDICTION; BIOMARKER	Background: Stroke-associated pneumonia (SAP) is a standout complication after acute ischemic stroke (AIS), with a prevalence of 7-38%. The aim of this prospective study was to investigate the relationship between serum YKL-40 levels at admission and SAP. Methods: Between August 2020 and February 2021, consecutive AIS patients from two centers were enrolled prospectively. Serum YKL-40 concentrati…	[Shi, Guomei; Wang, Xiaorong; Guo, Minwang; Lu, Jingye; Li, Yan; Zhou, Rujuan] Taixing Peoples Hosp, Dept Neurol, Taixing, Jiangsu, Peoples R China; [Shi, Guomei; Feng, Hongxuan; Fu, Xuetao; Xue, Shouru] Soochow Univ, Dept Neurol, Affiliated Hosp 1, Suzhou, Jiangsu, Peoples R China; [Chen, Wenxiu] Nanjing Med Univ, Nanjing Hosp 1, Dept Crit Care Med, Nanjing, Jiangsu, Peoples R China; [Gong, Peng…		Zhou, RJ (通讯作者)，Taixing Peoples Hosp, Dept Neurol, Taixing, Jiangsu, Peoples R China.; Xue, SR (通讯作者)，Soochow Univ, Dept Neurol, Affiliated Hosp 1, Suzhou, Jiangsu, Peoples R China.	zhourujuan123@163.com; xueshouru@suda.edu.cn			Key Program of Kangda College of Nanjing Medical University Science and Technique Development Foundation Project [KD2020KYJJZD019]; Young Scientific and Technological Talents Promotion Project of Jiangsu Association for Science and Technology [TJ2021019]	Key Program of Kangda College of Nanjing Medical University Science and Technique Development Foundation Project; Young Scientific and Technological Talents Promotion Project of Jiangsu Association for Science and Technology	This work was supported by the Key Program of Kangda College of Nanjing Medical University Science and Technique Development Foundation Project (KD2020KYJJZD019) and the Young Scientific and Technological Talents Promotion Project of Jiangsu Association for Science and Technology (TJ2021019) .	ADAMS HP, 1993, STROKE, V24, P35, DOI 10.1161/01.STR.24.1.35; Chen XL, 2017, ACTA NEUROL SCAND, V136, P97, DOI 10.1111/ane.12688; Clausen BH, 2008, J NEUROINFLAMM, V5, DOI 10.1186/1742-2094-5-46; Deng QW, 2021, NEUROL SCI, V42, P2397, DOI 10.1007/s10072-020-04827-2; Downes CE, 2010, BRIT J PHARMACOL, V160, P1872, DOI 10.1111/j.1476-5381.2010.00864.x; Faura J, 2021, J NEUROINFLAMM, V18, DOI 10.118…	32	0	0	5	8	DOVE MEDICAL PRESS LTD	ALBANY	PO BOX 300-008, ALBANY, AUCKLAND 0752, NEW ZEALAND		1178-7031		J INFLAMM RES	J. Inflamm. Res.		2021	14
J	Becker, K; Tanzi, P; Kalil, A; Shibata, D; Cain, K				Becker, Kyra; Tanzi, Pat; Kalil, Angela; Shibata, Dean; Cain, Kevin			Early Statin Use is Associated with Increased Risk of Infection After Stroke	JOURNAL OF STROKE & CEREBROVASCULAR DISEASES			English	Article						Interleukin-1 receptor antagonist; infection; statins; stroke	ACUTE ISCHEMIC-STROKE; MEDICAL COMPLICATIONS; SIMVASTATIN; DISEASE; ATORVASTATIN; EXPRESSION; PREVENTION; WITHDRAWAL; PNEUMONIA; OUTCOMES	Background: Infection after stroke is common and likely detrimental. Given the potent immunomodulatory properties of statins, we hypothesized that early statin use might increase the risk of infection in the immediate post stroke period. Methods: In a study cohort of 112 patients with ischemic stroke, we assessed the impact of early statin use on the risk of post stroke infection. Results: After …	[Becker, Kyra; Tanzi, Pat; Kalil, Angela] Univ Washington, Sch Med, Dept Neurol, Harborview Med Ctr, Seattle, WA 98104 USA; [Shibata, Dean] Univ Washington, Sch Med, Dept Radiol, Harborview Med Ctr, Seattle, WA 98104 USA; [Cain, Kevin] Univ Washington, Sch Med, Dept Biostat, Harborview Med Ctr, Seattle, WA 98104 USA		Becker, K (通讯作者)，Univ Washington, Sch Med, Dept Neurol, Harborview Med Ctr, Box 359775,325 9th Ave, Seattle, WA 98104 USA.	kjb@uw.edu	Becker, Kyra/L-1420-2019	Becker, Kyra/0000-0002-8310-4846	National Institute of Neurological Disorders and Stroke [5R01NS049197]; NATIONAL INSTITUTE OF NEUROLOGICAL DISORDERS AND STROKE [R01NS049197] Funding Source: NIH RePORTER	National Institute of Neurological Disorders and Stroke(United States Department of Health & Human ServicesNational Institutes of Health (NIH) - USANIH National Institute of Neurological Disorders & Stroke (NINDS)); NATIONAL INSTITUTE OF NEUROLOGICAL DISORDERS AND STROKE(United States Department of Health & Human ServicesNational Institutes of Health (NIH) - USANIH National Institute of Neurologi…	This study was funded by National Institute of Neurological Disorders and Stroke Grant 5R01NS049197.	Adams HP, 2007, STROKE, V38, P1655, DOI 10.1161/STROKEAHA.107.181486; Amarenco P, 2007, STROKE, V38, P3198, DOI 10.1161/STROKEAHA.107.493106; Amarenco P, 2006, NEW ENGL J MED, V355, P549; Ascer E, 2004, ATHEROSCLEROSIS, V177, P161, DOI 10.1016/j.atherosclerosis.2004.07.003; Aslanyan S, 2004, EUR J NEUROL, V11, P49, DOI 10.1046/j.1468-1331.2003.00749.x; Bessler H, 2005, CLIN IMMUNOL, V117, P73, DO…	32	17	17	0	2	ELSEVIER	AMSTERDAM	RADARWEG 29, 1043 NX AMSTERDAM, NETHERLANDS	1052-3057	1532-8511		J STROKE CEREBROVASC	J. Stroke Cerebrovasc. Dis.	JAN	2013	22	1
J	Ge, HF; Zhang, C; Yang, Y; Chen, WX; Zhong, J; Fang, XY; Jiang, XH; Tan, L; Zou, YJ; Hu, R; Chen, YJ; Feng, H				Ge, Hongfei; Zhang, Chao; Yang, Yang; Chen, Weixiang; Zhong, Jun; Fang, Xuanyu; Jiang, Xuheng; Tan, Liang; Zou, Yongjie; Hu, Rong; Chen, Yujie; Feng, Hua			Ambroxol Upregulates Glucocerebrosidase Expression to Promote Neural Stem Cells Differentiation Into Neurons Through Wnt/beta-Catenin Pathway After Ischemic Stroke	FRONTIERS IN MOLECULAR NEUROSCIENCE			English	Article						ambroxol; neural stem cells; differentiation; Wnt/beta-catenin pathway; ischemic stroke		Ischemic stroke has been becoming one of the leading causes resulting in mortality and adult long-term disability worldwide. Post-stroke pneumonia is a common complication in patients with ischemic stroke and always associated with 1-year mortality. Though ambroxol therapy often serves as a supplementary treatment for post-stroke pneumonia in ischemic stroke patients, its effect on functional rec…	[Ge, Hongfei; Zhang, Chao; Yang, Yang; Chen, Weixiang; Zhong, Jun; Fang, Xuanyu; Tan, Liang; Zou, Yongjie; Hu, Rong; Chen, Yujie; Feng, Hua] Army Med Univ, Third Mil Med Univ, Southwest Hosp, Dept Neurosurg, Chongqing, Peoples R China; [Ge, Hongfei; Zhang, Chao; Yang, Yang; Chen, Weixiang; Zhong, Jun; Fang, Xuanyu; Tan, Liang; Zou, Yongjie; Hu, Rong; Chen, Yujie; Feng, Hua] Army Med Univ, Third M…		Chen, YJ; Feng, H (通讯作者)，Army Med Univ, Third Mil Med Univ, Southwest Hosp, Dept Neurosurg, Chongqing, Peoples R China.; Chen, YJ; Feng, H (通讯作者)，Army Med Univ, Third Mil Med Univ, Southwest Hosp, Key Lab Neurotrauma, Chongqing, Peoples R China.	yujiechen6886@foxmail.com; fenghua8888@vip.163.com	Tan, Liang/AAS-3997-2020; Yang, Yang/AAC-6532-2022; Feng, Hua/AAX-4121-2021; Chen, Yujie/AAS-6995-2021	Yang, Yang/0000-0001-6472-5578; Feng, Hua/0000-0003-4489-9217; Chen, Yujie/0000-0002-9905-9138	Basic Research and Frontier Exploration Project of Chongqing [cstc2018jcyjAX0186]; National Natural Science Foundation of China [82030036]; Chongqing Talent Program [4139Z2391]; Southwest Hospital [SWH2018BJKJ-05]	Basic Research and Frontier Exploration Project of Chongqing; National Natural Science Foundation of China(National Natural Science Foundation of China (NSFC)); Chongqing Talent Program; Southwest Hospital	This work was supported by grants from Basic Research and Frontier Exploration Project of Chongqing (cstc2018jcyjAX0186), National Natural Science Foundation of China (82030036), Chongqing Talent Program (4139Z2391), and Southwest Hospital (SWH2018BJKJ-05).	Arredondo SB, 2020, FRONT CELL DEV BIOL, V8, DOI 10.3389/fcell.2020.00860; Awad O, 2017, STEM CELL REP, V9, P1853, DOI 10.1016/j.stemcr.2017.10.029; de Montmollin E, 2019, J INFECTION, V79, P220, DOI 10.1016/j.jinf.2019.06.012; Dillen Y, 2020, TRANSL STROKE RES, V11, P60, DOI 10.1007/s12975-019-00717-8; Ding YX, 2011, CNS NEUROL DISORD-DR, V10, P517, DOI 10.2174/187152711795563912; Fancy SPJ, 201…	46	3	3	1	3	FRONTIERS MEDIA SA	LAUSANNE	AVENUE DU TRIBUNAL FEDERAL 34, LAUSANNE, CH-1015, SWITZERLAND	1662-5099			FRONT MOL NEUROSCI	Front. Molec. Neurosci.	JAN 20	2021	13
J	Zapata-Arriaza, E; Mancha, F; Bustamante, A; Moniche, F; Pardo-Galiana, B; Serrano-Gotarredona, P; Navarro-Herrero, S; Pallisa, E; Faura, J; Vega-Salvatierra, A; Penalba, A; Escudero-Martinez, I; Ramos-Herrero, VD; Azurmendi, L; Sanchez, JC; Montaner, J				Zapata-Arriaza, Elena; Mancha, Fernando; Bustamante, Alejandro; Moniche, Francisco; Pardo-Galiana, Blanca; Serrano-Gotarredona, Pilar; Navarro-Herrero, Silvia; Pallisa, Esther; Faura, Julia; Vega-Salvatierra, Angela; Penalba, Anna; Escudero-Martinez, Irene; Dario Ramos-Herrero, Victor; Azurmendi, Leire; Sanchez, Jean Charles; Montaner, Joan			Biomarkers predictive value for early diagnosis of Stroke-Associated Pneumonia	ANNALS OF CLINICAL AND TRANSLATIONAL NEUROLOGY			English	Article							VALIDATION; CRITERIA	To confirm the diagnostic accuracy of candidate biomarkers in stroke-associated pneumonia (SAP), we prospectively enrolled ischemic stroke patients with NIHSS >= 10 on admission from March-2016 to August-2017. Blood samples were collected at baseline, 24 and 48 h after stroke onset. Biomarkers (MR-proADM, suPAR, SAA) were determined by immunoassays. Regarding biomarkers, MR-proADM at 24 h (P = 0.…	[Zapata-Arriaza, Elena; Mancha, Fernando; Moniche, Francisco; Pardo-Galiana, Blanca; Vega-Salvatierra, Angela; Escudero-Martinez, Irene; Dario Ramos-Herrero, Victor; Montaner, Joan] Univ Seville, Stroke Res Program, Inst Biomed Seville, IBiS,Hosp Univ Virgen del Rocio,CSIC, Seville, Spain; [Bustamante, Alejandro; Faura, Julia; Penalba, Anna] Univ Autonoma Barcelona, VHIR, Neurovasc Res Lab, Barce…		Bustamante, A (通讯作者)，Hosp Univ Vall dHebron, VHIR, Neurovasc Res Lab, Passeig Vall dHebron 119-129, Barcelona 08035, Spain.	alejandro.bustamante@vhir.org	IBiS, Neurovascular/P-5842-2016; Montaner, Joan/D-3063-2015; arriaza, elena zapata/ABE-8251-2020; Mancha, Fernando/F-1445-2015	IBiS, Neurovascular/0000-0001-9511-0672; Montaner, Joan/0000-0003-4845-2279; Mancha, Fernando/0000-0003-0310-0894; Escudero-Martinez, Irene/0000-0003-1838-0235; Zapata-Arriaza, Elena/0000-0002-1730-1999; Ramos, Victor Dario/0000-0002-6082-7320; Faura, Julia/0000-0002-8436-1377	ISCIII project [PI14/00971]; ITRIBiS project (Improving Translational Research Potential at the Institute of Biomedicine of Seville) [REGPOT-2013-1]; Instituto de Salud Carlos III [JR16/0008]; Cooperative Cerebrovascular Disease Research Network (INVICTUS+) [RD16/0019/0015]; NATIONAL CENTER FOR ADVANCING TRANSLATIONAL SCIENCES [U01TR002013] Funding Source: NIH RePORTER	ISCIII project; ITRIBiS project (Improving Translational Research Potential at the Institute of Biomedicine of Seville); Instituto de Salud Carlos III(Instituto de Salud Carlos IIIEuropean Commission); Cooperative Cerebrovascular Disease Research Network (INVICTUS+); NATIONAL CENTER FOR ADVANCING TRANSLATIONAL SCIENCES(United States Department of Health & Human ServicesNational Institutes of Heal…	This project was partially funded by the ISCIII project PI14/00971. The ITRIBiS project (Improving Translational Research Potential at the Institute of Biomedicine of Seville) has the registration number REGPOT-2013-1. Cooperative Cerebrovascular Disease Research Network (INVICTUS+) (RD16/0019/0015). AB is supported by a Juan Rodes research contract (JR16/0008) from Instituto de Salud Carlos III.	Azurmendi L, 2017, CLIN PROTEOM, V14, DOI 10.1186/s12014-017-9162-0; Bustamante A, 2017, J NEUROIMMUNOL, V312, P19, DOI 10.1016/j.jneuroim.2017.08.012; Edmiaston J, 2010, AM J CRIT CARE, V19, P357, DOI 10.4037/ajcc2009961; Fluri F, 2012, PLOS ONE, V7, DOI 10.1371/journal.pone.0048309; Gabay C, 1999, NEW ENGL J MED, V340, P448, DOI 10.1056/NEJM199902113400607; Horan TC, 2008, AM J INFECT CONTROL, …	12	11	11	0	3	WILEY	HOBOKEN	111 RIVER ST, HOBOKEN 07030-5774, NJ USA	2328-9503			ANN CLIN TRANSL NEUR	Ann. Clin. Transl. Neurol.	SEP	2019	6	9
J	Jagdmann, S; Dames, C; Berchtold, D; Winek, K; Weitbrecht, L; Meisel, A; Meisel, C				Jagdmann, Sandra; Dames, Claudia; Berchtold, Daniel; Winek, Katarzyna; Weitbrecht, Luis; Meisel, Andreas; Meisel, Christian			Impact of Key Nicotinic AChR Subunits on Post-Stroke Pneumococcal Pneumonia	VACCINES			English	Article						MCAo; immunosuppression; nicotinic acetylcholine receptor; aspiration-induced pneumonia; Streptococcus pneumoniae	SYSTEMIC INFLAMMATORY RESPONSE; STREPTOCOCCUS-PNEUMONIAE; ACETYLCHOLINE-RECEPTORS; CHOLINERGIC-RECEPTORS; ISCHEMIC-STROKE; HOST-DEFENSE; MICE LACKING; INFECTION; COMPLICATIONS; CELLS	Pneumonia is the most frequent severe medical complication after stroke. An overactivation of the cholinergic signaling after stroke contributes to immunosuppression and the development of spontaneous pneumonia caused by Gram-negative pathogens. The alpha 7 nicotinic acetylcholine receptor (alpha 7nAChR) has already been identified as an important mediator of the anti-inflammatory pathway after s…	[Jagdmann, Sandra; Dames, Claudia; Meisel, Christian] Charite Univ Med Berlin, Inst Med Immunol, D-13353 Berlin, Germany; [Jagdmann, Sandra; Dames, Claudia; Meisel, Christian] Free Univ Berlin, D-13353 Berlin, Germany; [Jagdmann, Sandra; Dames, Claudia; Meisel, Christian] Humboldt Univ, Berlin Inst Hlth, D-13353 Berlin, Germany; [Dames, Claudia; Berchtold, Daniel; Winek, Katarzyna; Weitbrecht, Lu…		Meisel, A (通讯作者)，Charite Univ Med Berlin, Dept Expt Neurol, D-10117 Berlin, Germany.; Meisel, A (通讯作者)，Free Univ Berlin, D-10117 Berlin, Germany.; Meisel, A (通讯作者)，Humboldt Univ, Berlin Inst Hlth, D-10117 Berlin, Germany.; Meisel, A (通讯作者)，Charite Univ Med Berlin, Ctr Stroke Res Berlin, D-10117 Berlin, Germany.; Meisel, A (通讯作者)，Berlin Inst Hlth, D-10117 Berlin, Germany.; Meisel, A (通讯作者)，Charite…	Sandra.jagdmann@charite.de; Claudia.dames@charite.de; daniel.berchtold@charite.de; katarzyna.winek@mail.huji.ac.il; Luis.weitbrecht@charite.de; Andreas.meisel@charite.de; chr.meisel@charite.de		Dames, Claudia/0000-0002-9030-9532; Winek, Katarzyna/0000-0003-3085-9054; Meisel, Christian/0000-0003-0222-991X; Berchtold, Daniel/0000-0002-7865-4157; Weitbrecht, Luis/0000-0002-3713-4681; Meisel, Andreas/0000-0001-7233-5342	German Research Foundation [SFB-TR84]; Einstein Foundation; Leducq Foundation	German Research Foundation(German Research Foundation (DFG)); Einstein Foundation; Leducq Foundation(Leducq Foundation)	This research was funded by the German Research Foundation (SFB-TR84), Einstein Foundation and Leducq Foundation.	Bagdas D, 2015, BIOCHEM PHARMACOL, V97, P590, DOI 10.1016/j.bcp.2015.04.013; Borovikova LV, 2000, NATURE, V405, P458, DOI 10.1038/35013070; Chamorro A, 2012, NAT REV NEUROL, V8, P401, DOI 10.1038/nrneurol.2012.98; Chignard M, 2000, AM J PHYSIOL-LUNG C, V279, pL1083, DOI 10.1152/ajplung.2000.279.6.L1083; Dames C, 2014, AM J RESP CELL MOL, V51, P730, DOI 10.1165/rcmb.2014-0052MA; Davenport RJ, 1996…	79	4	4	0	1	MDPI	BASEL	ST ALBAN-ANLAGE 66, CH-4052 BASEL, SWITZERLAND		2076-393X		VACCINES-BASEL	Vaccines	JUN	2020	8	2
J	Toscano, M; Cecconi, E; Capiluppi, E; Vigano, A; Bertora, P; Campiglio, L; Mariani, C; Petolicchio, B; D'Elia, TS; Verzina, A; Vicenzini, E; Fiorelli, M; Cislaghi, G; Di Piero, V				Toscano, Massimiliano; Cecconi, Emanuela; Capiluppi, Elisa; Vigano, Alessandro; Bertora, Pierluigi; Campiglio, Laura; Mariani, Claudio; Petolicchio, Barbara; D'Elia, Tullia Sasso; Verzina, Angela; Vicenzini, Edoardo; Fiorelli, Marco; Cislaghi, Giuliana; Di Piero, Vittorio			Neuroanatomical, Clinical and Cognitive Correlates of Post-Stroke Dysphagia	EUROPEAN NEUROLOGY			English	Article						Post-stroke dysphagia; NIHSS; Leukoaraiosis; Cognitive impairment	ACUTE STROKE; ISCHEMIC-STROKE; RISK-FACTORS; MANAGEMENT; PNEUMONIA; COMPLICATIONS; RELIABILITY; PREDICTORS; DIAGNOSIS; RECOVERY	Background and Purpose: About half of the dysphagic stroke patients have persistent swallowing dysfunction after 7 days from symptom onset. The aim of the study was to evaluate incidence, prognosis, clinical and neuroradiological correlates of post-stroke dysphagia. Methods: We prospectively examined consecutive patients with acute ischemic or hemorrhagic stroke. Patients' clinical and neuroradio…	[Toscano, Massimiliano; Cecconi, Emanuela; Vigano, Alessandro; Petolicchio, Barbara; D'Elia, Tullia Sasso; Verzina, Angela; Vicenzini, Edoardo; Fiorelli, Marco; Di Piero, Vittorio] Univ Roma La Sapienza, Dept Neurol & Psychiat, IT-00185 Rome, Italy; [Capiluppi, Elisa; Bertora, Pierluigi; Campiglio, Laura; Mariani, Claudio; Cislaghi, Giuliana] Luigi Sacco Hosp, Neurol Unit, Milan, Italy		Toscano, M (通讯作者)，Univ Roma La Sapienza, Dept Neurol & Psychiat, Viale Univ 30, IT-00185 Rome, Italy.	massimiliano.toscano@uniroma1.it	di piero, vittorio/F-6335-2010; Di Piero, Vittorio/U-7714-2019; Toscano, Massimiliano/ABG-5232-2020; Viganò, Alessandro/J-9789-2018; BERTORA, PIERLUIGI/V-9540-2017	di piero, vittorio/0000-0002-2631-7562; Toscano, Massimiliano/0000-0002-0120-1782; Viganò, Alessandro/0000-0002-8079-5354; FIORELLI, Marco/0000-0003-0235-0146; BERTORA, PIERLUIGI/0000-0003-2685-8366; Vicenzini, Edoardo/0000-0002-6754-5887				Adams HP, 2007, STROKE, V38, P1655, DOI 10.1161/STROKEAHA.107.181486; BOHANNON RW, 1987, PHYS THER, V67, P206, DOI 10.1093/ptj/67.2.206; Broadley S, 2005, DYSPHAGIA, V20, P303, DOI 10.1007/s00455-005-0032-y; BROTT T, 1989, STROKE, V20, P864, DOI 10.1161/01.STR.20.7.864; Daniels SK, 2012, STROKE, V43, P892, DOI 10.1161/STROKEAHA.111.640946; Edmiaston J, 2010, AM J CRIT CARE, V19, P357, DOI 10.4037…	25	27	27	0	9	KARGER	BASEL	ALLSCHWILERSTRASSE 10, CH-4009 BASEL, SWITZERLAND	0014-3022	1421-9913		EUR NEUROL	Eur. Neurol.		2015	74	3-4
J	Gurgel-Juarez, N; Egan, M; Wiseman, M; Finestone, H; Flowers, HL				Gurgel-Juarez, Nalia; Egan, Mary; Wiseman, Michael; Finestone, Hillel; Flowers, Heather L.			Technology for maintaining oral care after stroke: considerations for patient-centered practice	DISABILITY AND REHABILITATION-ASSISTIVE TECHNOLOGY			English	Review; Early Access						Oral hygiene; oral health; stroke; brain injuries; technology; educational technology	QUALITY-OF-LIFE; HEALTH-CARE; PNEUMONIA; REHABILITATION; INTERVENTIONS; TOOTHBRUSHES; METAANALYSIS; IMPROVEMENT; IMPAIRMENT; FREQUENCY	Purpose Activities of daily living including oral care may be challenging after stroke. Some stroke survivors are not able to complete oral care independently and need assistance from healthcare professionals and care partners. Poor oral hygiene may impact stroke recovery and rehabilitation possibly incurring issues such as aspiration pneumonia, malnutrition, and social isolation. The objective o…	[Gurgel-Juarez, Nalia; Egan, Mary; Flowers, Heather L.] Univ Ottawa, Sch Rehabil Sci, 451 Smyth Rd,Room 3071,Roger Guindon Hall, Ottawa, ON K1H 8M5, Canada; [Egan, Mary; Flowers, Heather L.] Bruyere Res Inst, Res Inst Safest, Ottawa, ON, Canada; [Wiseman, Michael] McGill Univ, Fac Dent, Montreal, PQ, Canada; [Finestone, Hillel] Elisabeth Bruyere Hosp, Dept Phys Med & Rehabil, Ottawa, ON, Canada; …		Gurgel-Juarez, N (通讯作者)，Univ Ottawa, Sch Rehabil Sci, 451 Smyth Rd,Room 3071,Roger Guindon Hall, Ottawa, ON K1H 8M5, Canada.	ngurg011@uottawa.ca						Ajwani S, 2017, J CLIN NURS, V26, P891, DOI 10.1111/jocn.13520; Alzheimer's Association, 2019, DEMENTIA; American Dental Association, 2012, PERIODONTAL DIS; American Stroke Association. Care of teeth, 2013, CARE TEETH; [Anonymous], 2020, HELPFUL VIDEOS CAREG; Asadoorian J, 2006, CAN J DENT HYG, V40, P1; Baruah K., 2017, INT J PHARM SCI INVE, V6, P29; Berezowski M., 2017, Polish Journal of Public …	132	0	0	1	5	TAYLOR & FRANCIS INC	PHILADELPHIA	530 WALNUT STREET, STE 850, PHILADELPHIA, PA 19106 USA	1748-3107	1748-3115		DISABIL REHABIL-ASSI	Disabil. Rehabil.-Assist. Technol.
J	Han, YJ; Lee, J; Sohn, DG; Park, GY; Kim, Y; Park, HY; Jung, SA; Im, S				Han, Yeon Jae; Lee, Jungjae; Sohn, Dong Gyun; Park, Geun-Young; Kim, Youngkook; Park, Hae-Yeon; Jung, Sang-A; Im, Sun			Cut-off Values of the Respiratory Muscle Power and Peak Cough Flow in Post-Stroke Dysphagia	MEDICINA-LITHUANIA			English	Article						cough; deglutition disorder; stroke; diagnosis; inspiration; expiration	STROKE PATIENTS; DIAPHRAGM EXCURSION; ORAL INTAKE; ASPIRATION; STIMULATION; VALIDATION; PNEUMONIA; STRENGTH; SCALE; RISK	Background and objectives: This study aimed to determine the cut-off values of the following three respiratory pressure meters; the voluntary peak cough flow (PCF), maximal expiratory pressure (MEP) and maximal inspiratory pressure (MIP); associated with post-stroke dysphagia and assess which of these parameters show good diagnostic properties associated with post-stroke dysphagia. Materials and …	[Han, Yeon Jae; Sohn, Dong Gyun; Park, Geun-Young; Jung, Sang-A; Im, Sun] Catholic Univ Korea, Coll Med, Dept Rehabil Med, Bucheon St Marys Hosp, Seoul 14647, South Korea; [Lee, Jungjae; Park, Hae-Yeon] Catholic Univ Korea, Coll Med, Dept Rehabil Med, Seoul St Marys Hosp, Seoul 06591, South Korea; [Kim, Youngkook] Catholic Univ Korea, Coll Med, Dept Rehabil Med, Yeouido St Marys Hosp, Seoul 07345…		Im, S (通讯作者)，Catholic Univ Korea, Coll Med, Dept Rehabil Med, Bucheon St Marys Hosp, Seoul 14647, South Korea.	duswohan@gmail.com; blue.joanarc@gmail.com; slowhand1986@gmail.com; rootpmr@catholic.ac.kr; england2formac@gmail.com; hy2park@naver.com; bd0495@naver.com; lafoliamd@gmail.com		Park, Geun-Young/0000-0003-0084-2403; Im, Sun/0000-0001-8400-4911; Park, Hae-Yeon/0000-0002-7773-6329	Basic Science Research Program through the National Research Foundation of Korea (NRF) - Ministry of Education [2020R1F1A1065814]; Institute of Clinical Medicine Research of Bucheon St. Mary's Hospital Research Fund [52018B 001 00090]; Korea Health Technology R&D Project through the Korea Health Industry Development Institute (KHIDI) - Ministry of Health & Welfare, Republic of Korea [HI14C1062]	Basic Science Research Program through the National Research Foundation of Korea (NRF) - Ministry of Education; Institute of Clinical Medicine Research of Bucheon St. Mary's Hospital Research Fund; Korea Health Technology R&D Project through the Korea Health Industry Development Institute (KHIDI) - Ministry of Health & Welfare, Republic of Korea	This research was supported by Basic Science Research Program through the National Research Foundation of Korea (NRF) funded by the Ministry of Education (2020R1F1A1065814). This work was supported by the Institute of Clinical Medicine Research of Bucheon St. Mary's Hospital Research Fund [grant number: 52018B 001 00090]. The statistical consultation was sup-ported by a grant of the Korea Health …	Aldrich TK, 2002, AM J RESP CRIT CARE, V166, P548, DOI 10.1164/rccm.166.4.518; Bach JR, 1996, CHEST, V110, P1566, DOI 10.1378/chest.110.6.1566; Bolser DC, 2013, OTOLARYNG CLIN N AM, V46, P957, DOI 10.1016/j.otc.2013.09.013; Borders JC, 2020, DYSPHAGIA, V35, P583, DOI 10.1007/s00455-019-10064-3; Bujang MA, 2016, J CLIN DIAGN RES, V10, pYE1, DOI 10.7860/JCDR/2016/18129.8744; Choi YM, 2017, RESP CAR…	48	0	0	0	0	MDPI	BASEL	ST ALBAN-ANLAGE 66, CH-4052 BASEL, SWITZERLAND	1010-660X	1648-9144		MEDICINA-LITHUANIA	Med. Lith.	DEC	2020	56	12
J	Sykora, M; Siarnik, P; Szabo, J; Turcani, P; Krebs, S; Lang, W; Jakubicek, S; Czosnyka, M; Smielewski, P				Sykora, Marek; Siarnik, Pavel; Szabo, Jozef; Turcani, Peter; Krebs, Stefan; Lang, Wilfried; Jakubicek, Stanislava; Czosnyka, Marek; Smielewski, Peter			Baroreflex sensitivity is associated with post-stroke infections. An open, prospective study	JOURNAL OF THE NEUROLOGICAL SCIENCES			English	Article						Baroreflex; Stroke; Infection; Pneumonia; Autonomic	HEART-RATE-VARIABILITY; STROKE-INDUCED IMMUNODEPRESSION; ACUTE ISCHEMIC-STROKE; DEFINITIONS; PNEUMONIA; RISK	Background and purpose: Autonomic nervous system (ANS) seems to play an important role in the post-stroke immunosuppression syndrome with increased susceptibility to infections. The aim of this study was to investigate if ANS activity measured at admission is associated with post-stroke infections. Methods: We prospectively analyzed patients with acute ischemic stroke. ANS was measured using the …	[Sykora, Marek; Krebs, Stefan; Lang, Wilfried] Sigmund Freud Univ, Med Fac, St Johns Hosp, Dept Neurol, Vienna, Austria; [Sykora, Marek] Heidelberg Univ, Dept Neurol, Heidelberg, Germany; [Siarnik, Pavel; Szabo, Jozef; Turcani, Peter] Comenius Univ, Dept Neurol, Bratislava, Slovakia; [Jakubicek, Stanislava] Masaryk Univ, St Annes Univ Hosp, Dept Neurol, Brno, Czech Republic; [Jakubicek, Stanislav…		Sykora, M (通讯作者)，St Johns Hosp, Dept Neurol, Johannes von Gott Pl 1, A-1020 Vienna, Austria.	marek.sykora@med.sfu.ac.at	Turcani, Peter/AAX-5567-2021; Sykora, Marek/ACM-5186-2022	Sykora, Marek/0000-0003-3508-2176; Turcani, Peter/0000-0002-4868-6836				ADAMS HP, 1993, STROKE, V24, P35, DOI 10.1161/01.STR.24.1.35; Bramer D, 2019, TRANSL STROKE RES, V10, P607, DOI 10.1007/s12975-018-0684-1; Calandra T, 2005, CRIT CARE MED, V33, P1538, DOI 10.1097/01.CCM.0000168253.91200.83; Chamorro A, 2007, J NEUROL SCI, V252, P29, DOI 10.1016/j.jns.2006.10.001; Diedler J, 2009, CEREBROVASC DIS, V27, P272, DOI 10.1159/000199465; Dirnagl U, 2007, STROKE, V38, P77…	27	2	2	1	6	ELSEVIER	AMSTERDAM	RADARWEG 29, 1043 NX AMSTERDAM, NETHERLANDS	0022-510X	1878-5883		J NEUROL SCI	J. Neurol. Sci.	NOV 15	2019	406
J	Bustamante, A; Vilar-Bergua, A; Guettier, S; Sanchez-Poblet, J; Garcia-Berrocoso, T; Giralt, D; Fluri, F; Topakian, R; Worthmann, H; Hug, A; Molnar, T; Waje-Andreassen, U; Katan, M; Smith, CJ; Montaner, J				Bustamante, Alejandro; Vilar-Bergua, Andrea; Guettier, Sophie; Sanchez-Poblet, Josep; Garcia-Berrocoso, Teresa; Giralt, Dolors; Fluri, Felix; Topakian, Raffi; Worthmann, Hans; Hug, Andreas; Molnar, Tihamer; Waje-Andreassen, Ulrike; Katan, Mira; Smith, Craig J.; Montaner, Joan			C-reactive protein in the detection of post-stroke infections: systematic review and individual participant data analysis	JOURNAL OF NEUROCHEMISTRY			English	Review						biomarkers; C-reactive protein; individual participant data meta-analysis; infections; stroke; systematic review	ACUTE ISCHEMIC-STROKE; PROGNOSTIC VALUE; RISK-FACTORS; PNEUMONIA; INTERLEUKIN-6; BIOMARKERS; MORTALITY	We conducted a systematic review and individual participant data meta-analysis to explore the role of C-reactive protein (CRP) in early detection or prediction of post-stroke infections. CRP, an acute-phase reactant binds to the phosphocholine expressed on the surface of dead or dying cells and some bacteria, thereby activating complement and promoting phagocytosis by macrophages. We searched Pub…	[Bustamante, Alejandro; Vilar-Bergua, Andrea; Sanchez-Poblet, Josep; Garcia-Berrocoso, Teresa; Giralt, Dolors; Montaner, Joan] Univ Autonoma Barcelona, Hosp Univ Vall Hebron, Inst Recerca, Neurovasc Res Lab, Barcelona, Spain; [Guettier, Sophie] Univ Caen Normandie, Ctr Hosp Univ Cote Nacre, Dept Neurol, Caen, France; [Fluri, Felix] Univ Hosp Wurzburg, Dept Neurol, Wurzburg, Germany; [Topakian, Ra…		Montaner, J (通讯作者)，Hosp Univ Vall Hebron, Inst Recerca, Neurovasc Res Lab, Pg Vall dHebron 119-129, Barcelona 08035, Spain.	31862jmv@comb.cat	Molnar, Tihamer/AAY-4564-2020; Hug, Andreas/O-5508-2014; Montaner, Joan/D-3063-2015	Molnar, Tihamer/0000-0002-6149-9787; Hug, Andreas/0000-0002-7764-1813; Montaner, Joan/0000-0003-4845-2279; GARCIA-BERROCOSO, TERESA/0000-0001-8072-8533; Smith, Craig/0000-0002-9078-9919; Katan, Mira/0000-0002-9265-8066; Bustamante, Alejandro/0000-0003-4390-8900	Neurovascular Research Laboratory [FIS PI15/354]; European Regional Development Fund (FEDER); Instituto de Salud Carlos III [CM/00265]	Neurovascular Research Laboratory; European Regional Development Fund (FEDER)(European Commission); Instituto de Salud Carlos III(Instituto de Salud Carlos IIIEuropean Commission)	Neurovascular Research Laboratory takes part in the Spanish stroke research network INVICTUS (RD12/0014/0005). Neurovascular Research Laboratory is supported on stroke biomarkers research by FIS PI15/354, co-financed by the European Regional Development Fund (FEDER). A. B. is supported by a Rio Hortega contract CM/00265 from the Instituto de Salud Carlos III. All authors declare no competing inte…	Bustamante A, 2016, NEUROTHERAPEUTICS, V13, P671, DOI 10.1007/s13311-016-0470-2; Bustamante A, 2014, J NEUROIMMUNOL, V274, P215, DOI 10.1016/j.jneuroim.2014.07.015; DELONG ER, 1988, BIOMETRICS, V44, P837, DOI 10.2307/2531595; Emsley HCA, 2003, J NEUROIMMUNOL, V139, P93, DOI 10.1016/S0165-5728(03)00134-6; Finlayson O, 2011, NEUROLOGY, V77, P1338, DOI 10.1212/WNL.0b013e31823152b1; Fluri F, 2012, PL…	30	18	23	0	14	WILEY	HOBOKEN	111 RIVER ST, HOBOKEN 07030-5774, NJ USA	0022-3042	1471-4159		J NEUROCHEM	J. Neurochem.	APR	2017	141	2
J	Shi, KB; Wood, K; Shi, FD; Wang, XY; Liu, Q				Shi, Kaibin; Wood, Kristofer; Shi, Fu-Dong; Wang, Xiaoying; Liu, Qiang			Stroke-induced immunosuppression and poststroke infection	STROKE AND VASCULAR NEUROLOGY			English	Review						stroke; infection; post-stroke immunosuppression	IMMUNE MODULATOR FINGOLIMOD; ACUTE ISCHEMIC-STROKE; NATURAL-KILLER-CELLS; INTRACEREBRAL HEMORRHAGE; BETA-BLOCKERS; OPEN-LABEL; NERVOUS-SYSTEM; BRAIN-INJURY; MINOCYCLINE; PNEUMONIA	Infections occur commonly after stroke and are strongly associated with an unfavourable functional outcome of these patients. Approaches for effective management of poststroke infection remain scarce, presenting an urgent need for preventive anti-infection strategies for patients who have suffered a stroke. Emerging evidence indicates that stroke impairs systemic immune responses and increases th…	[Shi, Kaibin; Shi, Fu-Dong; Liu, Qiang] Tianjin Med Univ, Tianjin Neurol Inst, Dept Neurol, Gen Hosp, Tianjin, Peoples R China; [Shi, Kaibin; Wood, Kristofer; Shi, Fu-Dong; Liu, Qiang] St Josephs Hosp, Barrow Neurol Inst, Dept Neurol, Phoenix, AZ 85013 USA; [Shi, Kaibin; Wood, Kristofer; Shi, Fu-Dong; Liu, Qiang] Med Ctr, Phoenix, AZ USA; [Wang, Xiaoying] Harvard Med Sch, Dept Neurol, Neuroprotec…		Liu, Q (通讯作者)，Tianjin Med Univ, Tianjin Neurol Inst, Dept Neurol, Gen Hosp, Tianjin, Peoples R China.	qliu.asu@gmail.com			National Basic Research Program of China [2013CB966900]; National Science Foundation of China [81230028, 81301044, 81471535]; American Heart Association [16SDG27250236]; National Institutes of Health [R01NS092713]; National Multiple Sclerosis Society [RG-1507-05318]	National Basic Research Program of China(National Basic Research Program of China); National Science Foundation of China(National Natural Science Foundation of China (NSFC)); American Heart Association(American Heart Association); National Institutes of Health(United States Department of Health & Human ServicesNational Institutes of Health (NIH) - USA); National Multiple Sclerosis Society(Nationa…	This study was supported in part by the National Basic Research Program of China, grant 2013CB966900; National Science Foundation of China, grant 81230028, 81301044, 81471535; American Heart Association, grant 16SDG27250236; National Institutes of Health, grant R01NS092713; National Multiple Sclerosis Society, grant RG-1507-05318.	Ajmo CT, 2009, EXP NEUROL, V218, P47, DOI 10.1016/j.expneurol.2009.03.044; Amiri-Nikpour MR, 2015, ACTA NEUROL SCAND, V131, P45, DOI 10.1111/ane.12296; Barrat FJ, 2002, J EXP MED, V195, P603, DOI 10.1084/jem.20011629; Borovikova LV, 2000, NATURE, V405, P458, DOI 10.1038/35013070; Chamorro A, 2005, STROKE, V36, P1495, DOI 10.1161/01.STR.0000170644.15504.49; Chavan SS, 2017, IMMUNITY, V46, P927, DO…	66	64	70	5	26	BMJ PUBLISHING GROUP	LONDON	BRITISH MED ASSOC HOUSE, TAVISTOCK SQUARE, LONDON WC1H 9JR, ENGLAND	2059-8688	2059-8696		STROKE VASC NEUROL	Stroke Vasc. Neurol.	MAR	2018	3	1
J	Brady, MC; Stott, DJ; Weir, CJ; Chalmers, C; Sweeney, P; Barr, J; Pollock, A; Bowers, N; Gray, H; Bain, BJ; Collins, M; Keerie, C; Langhorne, P				Brady, Marian C.; Stott, David J.; Weir, Christopher J.; Chalmers, Campbell; Sweeney, Petrina; Barr, John; Pollock, Alex; Bowers, Naomi; Gray, Heather; Bain, Brenda Jean; Collins, Marissa; Keerie, Catriona; Langhorne, Peter			A pragmatic, multi-centered, stepped wedge, cluster randomized controlled trial pilot of the clinical and cost effectiveness of a complex Stroke Oral healthCare intervention pLan Evaluation II (SOCLE II) compared with usual oral healthcare in stroke wards	INTERNATIONAL JOURNAL OF STROKE			English	Article						Clinical trial; intervention; oral healthcare; pilot; randomized controlled trial; rehabilitation; stroke	MEDICAL COMPLICATIONS; PNEUMONIA; MORTALITY; HYGIENE; IMPLEMENTATION; INFECTION; DYSPHAGIA; QUALITY; DESIGN	Background Patients with stroke-associated pneumonia experience poorer outcomes (increased hospital stays, costs, discharge dependency, and risk of death). High-quality, organized oral healthcare may reduce the incidence of stroke-associated pneumonia and improve oral health and quality of life. Aims We piloted a pragmatic, stepped-wedge, cluster randomized controlled trial of clinical and cost e…	[Brady, Marian C.; Sweeney, Petrina; Barr, John; Pollock, Alex; Bowers, Naomi; Gray, Heather; Bain, Brenda Jean; Collins, Marissa] Glasgow Caledonian Univ, NMAHP Res Unit, Glasgow G4 0BA, Lanark, Scotland; [Stott, David J.; Langhorne, Peter] Univ Glasgow, Inst Hlth & Wellbeing, Glasgow, Lanark, Scotland; [Weir, Christopher J.] Univ Edinburgh, Ctr Populat Hlth Sci, Edinburgh, Midlothian, Scotland;…		Brady, MC (通讯作者)，Glasgow Caledonian Univ, NMAHP Res Unit, Glasgow G4 0BA, Lanark, Scotland.	m.brady@gcu.ac.uk	Brady, marian C/AHB-3737-2022; Brady, Marian C/ABA-4241-2021; Gray, Heather/AAF-5337-2020	Brady, marian C/0000-0002-4589-7021; Gray, Heather/0000-0002-0556-5487; Collins, Marissa/0000-0002-0896-6673; Weir, Christopher/0000-0002-6494-4903	Stroke Association, UK [TSA 2012/09]; Chief Scientist Office part of the Scottish Government Health and Social Care Directorates	Stroke Association, UK; Chief Scientist Office part of the Scottish Government Health and Social Care Directorates	The SOCLE II trial was funded by the Stroke Association, UK (TSA 2012/09). MB, AP and the NMAHP Research Unit are funded by the Chief Scientist Office part of the Scottish Government Health and Social Care Directorates. The views expressed here are those of the authors and not necessarily those of the funders. The authors would like to thank the participants (patients and staff), the principal in…	AUGSBURGER RH, 1982, J PROSTHET DENT, V47, P356, DOI 10.1016/S0022-3913(82)80079-6; Azarpazhooh A, 2006, J PERIODONTOL, V77, P1465, DOI 10.1902/jop.2006.060010; Brady M, 2011, COCHRANE DB SYST REV, V4, pCd003864; Brady MC, 2015, INT J STROKE, V10, P979, DOI 10.1111/ijs.12530; Brady MC, 2011, TRIALS, V12, DOI 10.1186/1745-6215-12-168; Curtis L., 2020, PERSONAL SOCIAL SERV; Finlayson O, 2011, NEURO…	33	4	4	0	8	SAGE PUBLICATIONS LTD	LONDON	1 OLIVERS YARD, 55 CITY ROAD, LONDON EC1Y 1SP, ENGLAND	1747-4930	1747-4949		INT J STROKE	Int. J. Stroke	APR	2020	15	3
J	Maier, IL; Karch, A; Mikolajczyk, R; Bahr, M; Liman, J				Maier, Ilko L.; Karch, Andre; Mikolajczyk, Rafael; Bahr, Mathias; Liman, Jan			Effect of Beta-Blocker Therapy on the Risk of Infections and Death after Acute Stroke - A Historical Cohort Study	PLOS ONE			English	Article							IMMUNE; IMMUNODEPRESSION; INFLAMMATION; IMMUNOLOGY; ACTIVATION; MORTALITY; STATINS; SEPSIS; INJURY; CELLS	Background Infections are a frequent cause for prolonged hospitalization and increased mortality after stroke. Recent studies revealed a stroke-induced depression of the peripheral immune system associated with an increased susceptibility for infections. In a mice model for stroke, this immunosuppressive effect was reversible after beta-blocker administration. The aim of our study was to investig…	[Maier, Ilko L.; Bahr, Mathias; Liman, Jan] Univ Med Gottingen, Dept Neurol, Gottingen, Germany; [Karch, Andre; Mikolajczyk, Rafael] Helmholtz Ctr Infect Res, Dept Epidemiol, Res Grp Epidemiol & Stat Methods ESME, Braunschweig, Germany; [Karch, Andre; Mikolajczyk, Rafael] German Ctr Infect Res DZIF, Braunschweig, Germany; [Mikolajczyk, Rafael] Hannover Med Sch, Hannover, Germany		Maier, IL (通讯作者)，Univ Med Gottingen, Dept Neurol, Gottingen, Germany.	ilko.maier@med.uni-goettingen.de	Karch, André/D-6973-2017; Mikolajczyk, Rafael/ABB-5259-2021; Baehr, Mathias/K-2188-2014	Karch, André/0000-0003-3014-8543; Mikolajczyk, Rafael/0000-0003-1271-7204	German Research Foundation; Open Access Publication Funds of the Gottingen University	German Research Foundation(German Research Foundation (DFG)); Open Access Publication Funds of the Gottingen University	The authors acknowledge support by the German Research Foundation and the Open Access Publication Funds of the Gottingen University. The funders had no role in study design, data collection and analysis, decision to publish, or preparation of the manuscript.	Ackland GL, 2010, CRIT CARE MED, V38, P388, DOI 10.1097/CCM.0b013e3181c03dfa; Ay H, 2006, NEUROLOGY, V66, P1325, DOI 10.1212/01.wnl.0000206077.13705.6d; BARER DH, 1988, BRIT MED J, V296, P737, DOI 10.1136/bmj.296.6624.737; Brossay L, 1998, J IMMUNOL, V161, P5124; Chamorro A, 2007, STROKE, V38, P1097, DOI 10.1161/01.STR.0000258346.68966.9d; Chamorro A, 2012, NAT REV NEUROL, V8, P401, DOI 10.1038/n…	31	32	33	0	5	PUBLIC LIBRARY SCIENCE	SAN FRANCISCO	1160 BATTERY STREET, STE 100, SAN FRANCISCO, CA 94111 USA	1932-6203			PLOS ONE	PLoS One	FEB 2	2015	10	2
J	Li, X; Wu, M; Sun, C; Zhao, Z; Wang, F; Zheng, X; Ge, W; Zhou, J; Zou, J				Li, X.; Wu, M.; Sun, C.; Zhao, Z.; Wang, F.; Zheng, X.; Ge, W.; Zhou, J.; Zou, J.			Using machine learning to predict stroke-associated pneumonia in Chinese acute ischaemic stroke patients	EUROPEAN JOURNAL OF NEUROLOGY			English	Article						ischaemic stroke; machine learning; pneumonia; predict; stroke-associated pneumonia	SCORE; DYSPHAGIA; SCALE; RISK; CARE	Background and purpose Stroke-associated pneumonia (SAP) is a common, severe but preventable complication after acute ischaemic stroke (AIS). Early identification of patients at high risk of SAP is especially necessary. However, previous prediction models have not been widely used in clinical practice. Thus, we aimed to develop a model to predict SAP in Chinese AIS patients using machine learning…	[Li, X.; Wu, M.; Sun, C.; Wang, F.; Zheng, X.; Ge, W.; Zou, J.] China Pharmaceut Univ, Sch Basic Med & Clin Pharm, Nanjing, Peoples R China; [Li, X.; Sun, C.; Zhao, Z.; Wang, F.; Zou, J.] Nanjing Med Univ, Nanjing Hosp 1, Dept Clin Pharmacol, Nanjing 210006, Peoples R China; [Wu, M.; Zheng, X.; Ge, W.] Nanjing Univ, Dept Pharm, Nanjing Drum Tower Hosp, Med Coll, Nanjing, Peoples R China; [Zhou, J…		Zou, J (通讯作者)，Nanjing Med Univ, Nanjing Hosp 1, Dept Clin Pharmacol, Nanjing 210006, Peoples R China.; Zhou, J (通讯作者)，Nanjing Med Univ, Nanjing Hosp 1, Dept Neurol, Nanjing 210006, Peoples R China.	zhjsh333@126.com; zoujianjun100@126.com		Li, Xiang/0000-0003-1886-8863	National Natural Science Foundation of China [81673511]; Jiangsu Key Research and Development Plan [BE2017613]; Jiangsu Six Talent Peaks Project [WSN-151]; Nanjing Medical Science and Technique Development Foundation [QRX17020]	National Natural Science Foundation of China(National Natural Science Foundation of China (NSFC)); Jiangsu Key Research and Development Plan; Jiangsu Six Talent Peaks Project; Nanjing Medical Science and Technique Development Foundation	We gratefully acknowledge all of the patients who participated in this study. This study was supported by the National Natural Science Foundation of China (grant 81673511), Jiangsu Key Research and Development Plan (grant BE2017613), Jiangsu Six Talent Peaks Project (grant WSN-151) and Nanjing Medical Science and Technique Development Foundation (grant QRX17020).	Adam-Bourdarios C, 2015, J PHYS CONF SER, V664, DOI 10.1088/1742-6596/664/7/072015; Chubb H, 2012, ANN PEDIAT CARDIOL, V5, P179, DOI 10.4103/0974-2069.99622; Chumbler NR, 2010, NEUROEPIDEMIOLOGY, V34, P193, DOI 10.1159/000289350; Desautels T, 2017, BMJ OPEN, V7, DOI 10.1136/bmjopen-2017-017199; Finlayson O, 2011, NEUROLOGY, V77, P1338, DOI 10.1212/WNL.0b013e31823152b1; Friedant AJ, 2015, J STROKE…	32	11	12	6	19	WILEY	HOBOKEN	111 RIVER ST, HOBOKEN 07030-5774, NJ USA	1351-5101	1468-1331		EUR J NEUROL	Eur. J. Neurol.	AUG	2020	27	8
J	de Montmollin, E; Ruckly, S; Schwebel, C; Philippart, F; Adrie, C; Mariotte, E; Marcotte, G; Cohen, Y; Sztrymf, B; da Silva, D; Bruneel, F; Gainnier, M; Garrouste-Orgeas, M; Sonneville, R; Timsit, JF; Azoulay, E; Zahar, JR; Darmon, M; Clec'h, C; Alberti, C; Francais, A; Vesin, A; Bailly, S; Lecorre, F; Nakache, D; Van-nieuwenhuyze, A; Hernu, R; Agasse, C; Allaouchiche, B; Andremont, O; Andreu, P;…				de Montmollin, Etienne; Ruckly, Stephane; Schwebel, Carole; Philippart, Francois; Adrie, Christophe; Mariotte, Eric; Marcotte, Guillaume; Cohen, Yves; Sztrymf, Benjamin; da Silva, Daniel; Bruneel, Fabrice; Gainnier, Marc; Garrouste-Orgeas, Maite; Sonneville, Romain; Timsit, Jean-Francois; Azoulay, Elie; Zahar, Jean-Ralph; Darmon, Michael; Clec'h, Christophe; Alberti, Corinne; Francais, Adrien; Ve…		OUTCOMEREA Study Grp	Pneumonia in acute ischemic stroke patients requiring invasive ventilation: Impact on short and long-term outcomes	JOURNAL OF INFECTION			English	Article						Pneumonia; Stroke; Critical care; Mechanical ventilation; Mortality; Epidemiology	INTENSIVE-CARE-UNIT; RISK-FACTORS; ONSET PNEUMONIA; MORTALITY; ICU; SEPSIS; CONSEQUENCES; MULTICENTER; WITHDRAWAL; PROGNOSIS	Objectives: To describe the epidemiology and prognostic impact of pneumonia in acute ischemic stroke patients requiring invasive mechanical ventilation. Methods: Retrospective analysis from a prospective multicenter cohort study of critically ill patients with acute ischemic stroke requiring invasive mechanical ventilation at admission. Impact of pneumonia was investigated using Cox regression fo…	[de Montmollin, Etienne; Ruckly, Stephane; Garrouste-Orgeas, Maite; Timsit, Jean-Francois] Paris Diderot Univ, Sorbonne Paris Cite, IAME, UMR 1137, 16 Rue Henri Huchard, F-75018 Paris, France; [de Montmollin, Etienne; Sonneville, Romain; Timsit, Jean-Francois] Bichat Claude Bernard Hosp, AP HP, Med & Infect Dis Intens Care Unit, 46 Rue Henri Huchard, F-75018 Paris, France; [Schwebel, Carole] Gren…		de Montmollin, E (通讯作者)，Bichat Claude Bernard Hosp, AP HP, Med & Infect Dis Intens Care Unit, 46 Rue Henri Huchard, F-75018 Paris, France.	etienne.demontmollin@aphp.fr	Philippart, Francois/AAF-2791-2019; DUPUIS, Claire/AAR-8177-2021; Sonneville, Romain/AAE-7039-2020; PLANQUETTE, Benjamin/AAL-7166-2021; Carmen, Team3/Y-7384-2019; Cour, M/T-2525-2019; jochmans, sebastien/Y-3897-2019; de Montmollin, Etienne/AAV-1912-2020	Philippart, Francois/0000-0002-7323-0742; Sonneville, Romain/0000-0003-0245-309X; Carmen, Team3/0000-0002-3614-0924; jochmans, sebastien/0000-0002-7111-4107; de Montmollin, Etienne/0000-0001-6379-1928; Troche, Gilles/0000-0002-8150-6630; Mariotte, Eric/0000-0002-3614-0457; Lab, Carmen/0000-0002-5935-3236				Badve MS, 2019, INT J STROKE, V14, P125, DOI 10.1177/1747493018806196; Bekaert M, 2011, AM J RESP CRIT CARE, V184, P1133, DOI 10.1164/rccm.201105-0867OC; Berger B, 2014, J CRIT CARE, V29, P241, DOI 10.1016/j.jcrc.2013.11.001; Bornstain C, 2004, CLIN INFECT DIS, V38, P1401, DOI 10.1086/386321; Bronchard G, 2004, ANESTHESIOLOGY, V100, P234, DOI 10.1097/00000542-200402000-00009; Chamorro A, 2007, ST…	35	16	16	1	12	W B SAUNDERS CO LTD	LONDON	32 JAMESTOWN RD, LONDON NW1 7BY, ENGLAND	0163-4453	1532-2742		J INFECTION	J. Infect.	SEP	2019	79	3
J	Azurmendi, L; Lapierre-Fetaud, V; Schneider, J; Montaner, J; Katan, M; Sanchez, JC				Azurmendi, L.; Lapierre-Fetaud, V.; Schneider, J.; Montaner, J.; Katan, M.; Sanchez, Jean-Charles			Proteomic discovery and verification of serum amyloid A as a predictor marker of patients at risk of post-stroke infection: a pilot study	CLINICAL PROTEOMICS			English	Article							ACUTE ISCHEMIC-STROKE; ANEURYSMAL SUBARACHNOID HEMORRHAGE; IN-HOSPITAL MORTALITY; ACUTE-PHASE REACTANT; INDUCED IMMUNODEPRESSION; CEREBROSPINAL-FLUID; TRYPTIC PEPTIDES; ISOBARIC TAGS; PNEUMONIA; PROTEIN	Background: Post-stroke infections occur in 20-36% of stroke patients and are associated with high morbidity and mortality rates. Early identification of patients at risk of developing an infection could improve care via an earlier treatment leading to a better outcome. We used proteomic tools in order to discover biomarkers able to stratify patients at risk of post-stroke infection. Methods: The…	[Azurmendi, L.; Lapierre-Fetaud, V.; Sanchez, Jean-Charles] Univ Geneva, Translat Biomarker Grp, Dept Human Prot Sci, Rue Michel Servet 1, CH-1211 Geneva 4, Switzerland; [Schneider, J.; Katan, M.] Univ Hosp Zurich, Dept Neurol, Zurich, Switzerland; [Montaner, J.] Univ Autonoma Barcelona, Dept Med, Barcelona, Spain		Sanchez, JC (通讯作者)，Univ Geneva, Translat Biomarker Grp, Dept Human Prot Sci, Rue Michel Servet 1, CH-1211 Geneva 4, Switzerland.	jean-charles.sanchez@unige.ch	Montaner, Joan/D-3063-2015	Montaner, Joan/0000-0003-4845-2279; Katan, Mira/0000-0002-9265-8066				ADAMS HP, 1993, STROKE, V24, P35, DOI 10.1161/01.STR.24.1.35; Ahmad M, 2010, TRANSL STROKE RES, V1, P74, DOI 10.1007/s12975-010-0023-7; Al-Khaled M, 2014, J STROKE CEREBROVASC, V23, P7, DOI 10.1016/j.jstrokecerebrovasdis.2012.04.004; Azurmendi L, 2016, J NEUROSURG, V124, P1287, DOI 10.3171/2015.3.JNS142212; Azurmendi L, 2015, J PROTEOME RES, V14, P3948, DOI 10.1021/acs.jproteome.5b00391; Breitwie…	42	15	16	1	10	BIOMED CENTRAL LTD	LONDON	236 GRAYS INN RD, FLOOR 6, LONDON WC1X 8HL, ENGLAND	1542-6416	1559-0275		CLIN PROTEOM	Clin. Proteom.	JUL 12	2017	14
J	Shi, GM; Li, MH; Zhou, RJ; Wang, XR; Xu, W; Yang, F; Xue, SR				Shi, Guomei; Li, Minghao; Zhou, Rujuan; Wang, Xiaorong; Xu, Wu; Yang, Feng; Xue, Shouru			Procalcitonin related to stroke-associated pneumonia and clinical outcomes of acute ischemic stroke after IV rt-PA treatment	CELLULAR AND MOLECULAR NEUROBIOLOGY			English	Article						Procalcitonin; Acute Ischemic stroke; Intravenous thrombolysis; Stroke-associated pneumonia; Outcomes	ACTIVATABLE FIBRINOLYSIS INHIBITOR; C-REACTIVE PROTEIN; INFLAMMATION; MORTALITY; CARE; NEUROINFLAMMATION; INFECTIONS; EXPRESSION; MONOCYTES; BIOMARKER	To investigate the possible relationship between procalcitonin (PCT) and stroke-associated pneumonia (SAP) as well as clinical outcomes after recombinant tissue plasminogen activator (rt-PA) treatment of AIS. From June 2015 to December 2019, 173 consecutive patients with AIS after IV rt-PA treatment were prospectively enrolled. Serum PCT concentrations were measured after admission. Multivariate …	[Shi, Guomei; Xue, Shouru] Soochow Univ, Dept Neurol, Affiliated Hosp 1, 188 Shizi Rd, Suzhou 215006, Jiangsu, Peoples R China; [Shi, Guomei; Li, Minghao; Zhou, Rujuan; Wang, Xiaorong; Xu, Wu; Yang, Feng] Taixing Peoples Hosp, Dept Neurol, 1 Changzheng Rd, Taixing 225400, Jiangsu, Peoples R China		Xue, SR (通讯作者)，Soochow Univ, Dept Neurol, Affiliated Hosp 1, 188 Shizi Rd, Suzhou 215006, Jiangsu, Peoples R China.	xueshouru@suda.edu.cn		Xue, Shouru/0000-0001-6028-8331				ADAMS HP, 1993, STROKE, V24, P35, DOI 10.1161/01.STR.24.1.35; Ahmad M, 2014, CNS NEUROL DISORD-DR, V13, P1378, DOI 10.2174/1871527313666141023094720; Badve MS, 2019, INT J STROKE, V14, P125, DOI 10.1177/1747493018806196; Bruening T, 2015, J STROKE CEREBROVASC, V24, P1724, DOI 10.1016/j.jstrokecerebrovasdis.2015.03.045; Dabrowska S, 2019, J NEUROINFLAMM, V16, DOI 10.1186/s12974-019-1571-8; Dong Q,…	39	3	3	2	7	SPRINGER/PLENUM PUBLISHERS	NEW YORK	233 SPRING ST, NEW YORK, NY 10013 USA	0272-4340	1573-6830		CELL MOL NEUROBIOL	Cell. Mol. Neurobiol.	JUL	2022	42	5
J	Jannini, TB; Ruggiero, M; Vigano, A; Comanducci, A; Maestrini, I; Giuliani, G; Vicenzini, E; Fattapposta, F; Pauri, F; Ruoppolo, G; Toscano, M; Di Piero, V				Jannini, T. B.; Ruggiero, M.; Vigano, A.; Comanducci, A.; Maestrini, I; Giuliani, G.; Vicenzini, E.; Fattapposta, F.; Pauri, F.; Ruoppolo, G.; Toscano, M.; Di Piero, V			The role of the Sapienza GLObal Bedside Evaluation of Swallowing after Stroke (GLOBE-3S) in the prevention of stroke-associated pneumonia (SAP)	NEUROLOGICAL SCIENCES			English	Article						Stroke-associated pneumonia; Acute stroke; Dysphagia; GLOBE-3S; Silent aspiration	EARLY SCREENING PARAMETERS; ASPIRATION; DYSPHAGIA; MANAGEMENT; OUTCOMES; RISK; IMMUNODEPRESSION; INFECTIONS; VALIDATION; PREDICTORS	Background and purpose Stroke-associated pneumonia (SAP) affects 10 to 38% of patients in the acute phase of stroke. Stroke patients diagnosed with dysphagia have an 11-fold higher risk of developing SAP. Thus, identifying dysphagic patients through a highly accurate screening tool might be crucial in reducing the incidence of SAP. We present a case-control study designed to evaluate efficacy in …	[Jannini, T. B.; Ruggiero, M.; Maestrini, I; Giuliani, G.; Vicenzini, E.; Fattapposta, F.; Toscano, M.; Di Piero, V] Sapienza Univ Rome, Dept Human Neurosci, Rome, Italy; [Jannini, T. B.] Univ Roma Tor Vergata, Dept Syst Med, Via Montpellier 1, I-00133 Rome, Italy; [Ruggiero, M.] Sapienza Univ Rome, Phys Med & Rehabil, Rome, Italy; [Vigano, A.; Comanducci, A.] IRCCS Fdn Don Carlo Gnocchi, Milan, …		Jannini, TB (通讯作者)，Sapienza Univ Rome, Dept Human Neurosci, Rome, Italy.; Jannini, TB (通讯作者)，Univ Roma Tor Vergata, Dept Syst Med, Via Montpellier 1, I-00133 Rome, Italy.; Vigano, A (通讯作者)，IRCCS Fdn Don Carlo Gnocchi, Milan, Italy.	t.jannini@med.uniroma2.it; avigano@dongnocchi.it	Jannini, Tommaso B./AAB-6828-2022; Di Piero, Vittorio/F-6335-2010; VIGANO', ALESSANDRO/J-9789-2018	Jannini, Tommaso B./0000-0003-2936-4150; PAURI, FLAVIA/0000-0002-0863-0280; Ruoppolo, Giovanni/0000-0002-9311-8600; Ruggiero, Marco/0000-0002-4894-9456; Maestrini, Ilaria/0000-0003-4996-7506; Giuliani, Giada/0000-0001-5910-6043; Toscano, Massimiliano/0000-0002-0120-1782; Di Piero, Vittorio/0000-0002-2631-7562; VIGANO', ALESSANDRO/0000-0002-8079-5354	Universita degli Studi di Roma Tor Vergata within the CRUI-CARE Agreement	Universita degli Studi di Roma Tor Vergata within the CRUI-CARE Agreement	Open access funding provided by Universita degli Studi di Roma Tor Vergata within the CRUI-CARE Agreement.	Adams HP, 2007, STROKE, V38, P1655, DOI 10.1161/STROKEAHA.107.181486; Ali AN, 2018, TOP STROKE REHABIL, V25, P214, DOI 10.1080/10749357.2017.1398482; Bath PM, 1999, COCHRANE DB SYST REV, DOI [DOI 10.1002/14651858.CD000323, 10.1002/14651858.CD000323]; Brogan E, 2014, NEUROEPIDEMIOLOGY, V43, P140, DOI 10.1159/000366423; Chong MS, 2003, ANN ACAD MED SINGAP, V32, P790; Cucchiara B, 2019, NEUROLOGY, V…	45	3	3	0	5	SPRINGER-VERLAG ITALIA SRL	MILAN	VIA DECEMBRIO, 28, MILAN, 20137, ITALY	1590-1874	1590-3478		NEUROL SCI	Neurol. Sci.	FEB	2022	43	2
J	Huang, GQ; Cheng, HR; Wu, YM; Cheng, QQ; Wang, YM; Fu, JL; Zhou, HX; Wang, Z				Huang, Gui-Qian; Cheng, Hao-Ran; Wu, Yue-Min; Cheng, Qian-Qian; Wang, Yu-Min; Fu, Jia-Li; Zhou, Hui-Xin; Wang, Zhen			Reduced Vitamin D Levels are Associated with Stroke-Associated Pneumonia in Patients with Acute Ischemic Stroke	CLINICAL INTERVENTIONS IN AGING			English	Article						acute ischemic stroke; stroke-associated pneumonia; vitamin D	RISK-FACTORS; DYSPHAGIA; SUPPLEMENTATION; DECREASES; DIAGNOSIS; INJURY	Background and aim: Stroke-associated pneumonia (SAP) is a common complication in patients with acute ischemic stroke (AIS). This study explored the potential relationship between serum vitamin D levels and SAP. Methods: This study recruited 863 consecutive AIS patients. In-hospital SAP was defined as a complication that occurred after stroke, during hospitalization, that was confirmed radiograph…	[Huang, Gui-Qian; Cheng, Hao-Ran; Wu, Yue-Min; Wang, Zhen] Wenzhou Med Univ, Affiliated Hosp 1, Dept Neurol, Wenzhou 325000, Zhejiang, Peoples R China; [Cheng, Qian-Qian] Wenzhou Med Univ, Sch Mental Hlth, Wenzhou 325000, Zhejiang, Peoples R China; [Wang, Yu-Min; Fu, Jia-Li; Zhou, Hui-Xin] Wenzhou Med Univ, Affiliated Hosp 1, Dept Lab Med, Wenzhou 325000, Zhejiang, Peoples R China		Wang, Z (通讯作者)，Wenzhou Med Univ, Affiliated Hosp 1, Dept Neurol, Wenzhou 325000, Zhejiang, Peoples R China.	wangzhen_wenzhou@163.com		Wang, Yumin/0000-0001-8243-3659	Projects of Provincial Natural Science Foundation of Zhejiang [LY19H09 0013]; Wenzhou Municipal Sci-Tech Bureau Program [ZS2017011]	Projects of Provincial Natural Science Foundation of Zhejiang; Wenzhou Municipal Sci-Tech Bureau Program	This work was supported by the Projects of Provincial Natural Science Foundation of Zhejiang (No. LY19H09 0013), and the Wenzhou Municipal Sci-Tech Bureau Program (ZS2017011).	Anderson JL, 2010, AM J CARDIOL, V106, P963, DOI 10.1016/j.amjcard.2010.05.027; Arsava EM, 2017, JAMA NEUROL, V74, P419, DOI 10.1001/jamaneurol.2016.5815; Bruening T, 2015, J STROKE CEREBROVASC, V24, P1724, DOI 10.1016/j.jstrokecerebrovasdis.2015.03.045; Buell JS, 2008, MOL ASPECTS MED, V29, P415, DOI 10.1016/j.mam.2008.05.001; Chung PW, 2015, STROKE, V46, P248, DOI 10.1161/STROKEAHA.114.007706; …	52	8	10	3	3	DOVE MEDICAL PRESS LTD	ALBANY	PO BOX 300-008, ALBANY, AUCKLAND 0752, NEW ZEALAND		1178-1998		CLIN INTERV AGING	Clin. Interv. Aging		2019	14
J	Lahti, AM; Huhtakangas, J; Juvela, S; Bode, MK; Tetri, S				Lahti, Anna-Maija; Huhtakangas, Juha; Juvela, Seppo; Bode, Michaela K.; Tetri, Sami			Increased mortality after post-stroke epilepsy following primary intracerebral hemorrhage	EPILEPSY RESEARCH			English	Article						Intracerebral hemorrhage; Post-Stroke epilepsy; Symptomatic epilepsy; Epilepsy; Mortality; Outcome; Long-Term; Epidemiology	INTERNATIONAL-LEAGUE; LATE SEIZURES; RISK-FACTOR; PREDICTORS; STROKE; DEATH; ILAE	Objectives: This study aimed to determine whether post-stroke epilepsy (PSE) predicts mortality, and to describe the most prominent causes of death (COD) in a long-term follow-up after primary intracerebral hemorrhage (ICH). Methods: We followed 3-month survivors of a population-based cohort of primary ICH patients in Northern Ostrobothnia, Finland, for a median of 8.8 years. Mortality and CODs w…	[Lahti, Anna-Maija; Huhtakangas, Juha] Oulu Univ Hosp, Dept Neurol, Box 25, Oys 90029, Finland; [Juvela, Seppo] Univ Helsinki, Dept Clin Neurosci, Haartmaninkatu 4,POB 22, Helsinki 00014, Finland; [Bode, Michaela K.] Oulu Univ Hosp, Dept Diagnost Radiol, Box 25, Oys 90029, Finland; [Tetri, Sami] Oulu Univ Hosp, Dept Neurosurg, Box 25, Oys 90029, Finland		Lahti, AM (通讯作者)，Oulu Univ Hosp, Dept Neurol, Box 25, Oys 90029, Finland.	anna-maija.lahti@student.oulu.fi; juha.huhtakangas@ppshp.fi; seppo.juvela@helsinki.fi; michaela.bode@fimnet.fi; sami.tetri@ppshp.fi	Lahti, Anna-Maija/AAX-5329-2021	Lahti, Anna-Maija/0000-0002-7688-8267; Juvela, Seppo/0000-0003-4944-4983	Orion Research Foundation; Finnish Epilepsy Association	Orion Research Foundation; Finnish Epilepsy Association	This study was funded by personal grants (Dr. Lahti) from the Orion Research Foundation and the Finnish Epilepsy Association.	Arntz RM, 2015, STROKE, V46, P2309, DOI 10.1161/STROKEAHA.115.010115; Biffi A, 2016, BRAIN, V139, P2694, DOI 10.1093/brain/aww199; Bladin CF, 2000, ARCH NEUROL-CHICAGO, V57, P1617, DOI 10.1001/archneur.57.11.1617; CERVONI L, 1994, NEUROSURG REV, V17, P185, DOI 10.1007/BF00418427; Chen TC, 2012, EPILEPSY RES, V102, P188, DOI 10.1016/j.eplepsyres.2012.06.003; Claessens D, 2017, J NEUROL, V264, P188…	25	1	1	0	0	ELSEVIER	AMSTERDAM	RADARWEG 29, 1043 NX AMSTERDAM, NETHERLANDS	0920-1211	1872-6844		EPILEPSY RES	Epilepsy Res.	MAY	2021	172
J	Ruborg, R; Gunnarsson, K; Strom, JO				Ruborg, Rebecca; Gunnarsson, Karin; Strom, Jakob O.			Predictors of post-stroke body temperature elevation	BMC NEUROLOGY			English	Article						Stroke; Fever; Body temperature; Infection	ACUTE ISCHEMIC-STROKE; WEEK POST STROKE; FEVER; INFECTIONS; PNEUMONIA; HYPERTHERMIA; INFARCTION; DYSPHAGIA; PROGNOSIS; AGE	Background: Growing evidence indicates that elevated body temperature after stroke is associated with unfavorable outcome. The aim of the current study was to investigate which factors predict temperature elevation within 48 h of stroke onset. Specifically, we hypothesized that temperature elevation would be associated with stroke symptom severity and that hemorrhagic stroke would cause a more pr…	[Ruborg, Rebecca; Gunnarsson, Karin; Strom, Jakob O.] Orebro Univ, Dept Neurol, Fac Med & Hlth, Orebro, Sweden; [Strom, Jakob O.] Linkoping Univ, Dept Clin Chem, Linkoping, Sweden; [Strom, Jakob O.] Linkoping Univ, Dept Clin & Expt Med, Linkoping, Sweden; [Strom, Jakob O.] Neuro & Rehabmed Kliniken, Reg Orebro Lan, S-70185 Orebro, Sweden		Strom, JO (通讯作者)，Orebro Univ, Dept Neurol, Fac Med & Hlth, Orebro, Sweden.; Strom, JO (通讯作者)，Linkoping Univ, Dept Clin Chem, Linkoping, Sweden.; Strom, JO (通讯作者)，Linkoping Univ, Dept Clin & Expt Med, Linkoping, Sweden.	jakob.strom@oru.se		Strom, Jakob/0000-0002-6681-0546	Orebro County Council (Region Orebro lan)	Orebro County Council (Region Orebro lan)	The study was funded by Orebro County Council (Region Orebro lan).	Almeida SRM, 2015, ARQ NEURO-PSIQUIAT, V73, P415, DOI 10.1590/0004-282X20150046; AZZIMONDI G, 1995, STROKE, V26, P2040, DOI 10.1161/01.STR.26.11.2040; Brogan E, 2015, J CLIN NEUROSCI, V22, P92, DOI 10.1016/j.jocn.2014.05.035; Brogan E, 2014, NEUROEPIDEMIOLOGY, V43, P140, DOI 10.1159/000366423; DIETRICH WD, 1991, ACTA NEUROPATHOL, V81, P615, DOI 10.1007/BF00296371; Grau AJ, 1999, J NEUROL SCI, V17…	23	3	4	0	4	BIOMED CENTRAL LTD	LONDON	236 GRAYS INN RD, FLOOR 6, LONDON WC1X 8HL, ENGLAND	1471-2377			BMC NEUROL	BMC Neurol.	DEC 13	2017	17
J	Dylla, L; Herson, PS; Poisson, SN; Rice, JD; Ginde, AA				Dylla, Layne; Herson, Paco S.; Poisson, Sharon N.; Rice, John D.; Ginde, Adit A.			Association Between Chronic Inflammatory Diseases and Stroke-Associated Pneumonia- An Epidemiological Study	JOURNAL OF STROKE & CEREBROVASCULAR DISEASES			English	Article						Acute Ischemic Stroke; Stroke-associated Pneumonia; Stroke complications; Cerebrovascular infarction; Stroke		Background: Pneumonia, the most common post-acute ischemic stroke (AIS) infection, accounts for up to 30% of deaths after a stroke. Multiple chronic inflammatory diseases, such as rheumatoid arthritis, psoriasis, and inflammatory bowel disease, are associated with increased risk of stroke and stroke morbidity. This study assessed the relationship between chronic inflammatory diseases and stroke -…	[Dylla, Layne; Ginde, Adit A.] Univ Colorado, Dept Emergency Med, Sch Med, 12401 E 17th Ave,B215, Aurora, CO 80045 USA; [Herson, Paco S.] Univ Colorado, Sch Med, Dept Anesthesiol, Aurora, CO 80045 USA; [Poisson, Sharon N.] Univ Colorado, Sch Med, Dept Neurol, Aurora, CO 80045 USA; [Rice, John D.] Colorado Sch Publ Hlth, Dept Biostat & Informat, Aurora, CO USA		Dylla, L (通讯作者)，Univ Colorado, Dept Emergency Med, Sch Med, 12401 E 17th Ave,B215, Aurora, CO 80045 USA.	Layne.Dylla@cuanschutz.edu		Herson, Paco/0000-0002-3590-8751	NIH Building Interdisciplinary Research Careers in Women's Health [K12HD057022]	NIH Building Interdisciplinary Research Careers in Women's Health(United States Department of Health & Human ServicesNational Institutes of Health (NIH) - USA)	NIH Building Interdisciplinary Research Careers in Women's Health K12HD057022.	Boehme AK, 2013, J STROKE CEREBROVASC, V22, pE582, DOI 10.1016/j.jstrokecerebrovasdis.2013.07.020; Brott T, 1991, Clin Geriatr Med, V7, P475; Colbert JF, 2017, SHOCK, V47, P128, DOI 10.1097/SHK.0000000000000742; Colbert JF, 2016, J STROKE CEREBROVASC, V25, P2399, DOI 10.1016/j.jstrokecerebrovasdis.2016.06.008; Crawford Monica, 2008, Curr Rheumatol Rep, V10, P383, DOI 10.1007/s11926-008-0062-1; Di…	39	1	1	0	3	ELSEVIER	AMSTERDAM	RADARWEG 29, 1043 NX AMSTERDAM, NETHERLANDS	1052-3057	1532-8511		J STROKE CEREBROVASC	J. Stroke Cerebrovasc. Dis.	APR	2021	30	4
J	Lan, Y; Sun, WZ; Chen, YX; Miao, JF; Li, G; Qiu, XL; Song, XY; Zhao, X; Zhu, Z; Fan, YB; Zhu, SQ				Lan, Yan; Sun, Wenzhe; Chen, Yuxi; Miao, Jinfeng; Li, Guo; Qiu, Xiuli; Song, Xiaoyan; Zhao, Xin; Zhu, Zhou; Fan, Yebin; Zhu, Suiqiang			Nomogram Including Neutrophil-to-Lymphocyte Ratio for the Prediction of Stroke-Associated Infections	FRONTIERS IN NEUROLOGY			English	Article						stroke; nomogram; infection; neutrophil-to-lymphocyte ratio (NLR); China	ISCHEMIC-STROKE; RESPIRATORY-INFECTIONS; CARDIOVASCULAR-DISEASE; NASOGASTRIC TUBES; PNEUMONIA; SCORE; MORTALITY; RISK; HYPERTRIGLYCERIDEMIA; INFLAMMATION	Stroke has been a leading cause of mortality in China. Stroke-associated infections (SAI) are common complications, occurring in 5-65% of stroke patients. Faced with SAI, clinicians often are placed in a considerable dilemma. On the one hand, preventive overuse of antibiotics will lead to the emergence of drug-resistant bacteria. On the other hand, treatment delay of the infection will likely res…	[Lan, Yan; Sun, Wenzhe; Miao, Jinfeng; Li, Guo; Qiu, Xiuli; Song, Xiaoyan; Zhao, Xin; Zhu, Zhou; Zhu, Suiqiang] Huazhong Univ Sci & Technol, Tongji Hosp, Tongji Med Coll, Dept Neurol, Wuhan, Peoples R China; [Chen, Yuxi] Johns Hopkins Univ, Solomon H Snyder Dept Neurosci, Baltimore, MD USA; [Fan, Yebin] Huazhong Univ Sci & Technol, Sch Comp Sci & Technol, Wuhan, Peoples R China		Zhu, SQ (通讯作者)，Huazhong Univ Sci & Technol, Tongji Hosp, Tongji Med Coll, Dept Neurol, Wuhan, Peoples R China.; Fan, YB (通讯作者)，Huazhong Univ Sci & Technol, Sch Comp Sci & Technol, Wuhan, Peoples R China.	hustfyb@hust.edu.cn; zhusuiqiang@163.com			National Key R&D Program of China [2017YFC1310000]; Fundamental Research Funds for the Central Universities [2019kfyXKJC075, 2018KFYXMPT015]; Hubei Technological Innovation Special Fund (CN) [2019ACA132]	National Key R&D Program of China; Fundamental Research Funds for the Central Universities(Fundamental Research Funds for the Central Universities); Hubei Technological Innovation Special Fund (CN)	This work was financially supported by the National Key R&D Program of China [Grant No. 2017YFC1310000]; The Fundamental Research Funds for the Central Universities [Grant No. 2018KFYXMPT015]; Hubei Technological Innovation Special Fund (CN) [Grant No. 2019ACA132] and The Fundamental Research Funds for the Central Universities [Grant No. 2019kfyXKJC075]. The funders didn't play any role in study …	Antonios N, 2008, EUR NEUROL, V60, P269, DOI 10.1159/000157880; Balachandran VP, 2015, LANCET ONCOL, V16, pE173, DOI 10.1016/S1470-2045(14)71116-7; Berglund L, 2015, J CLIN ENDOCR METAB, V100, P4685, DOI 10.1210/jc.2015-3649; Bourlier V, 2008, CIRCULATION, V117, P806, DOI 10.1161/CIRCULATIONAHA.107.724096; Brogan E, 2014, DYSPHAGIA, V29, P340, DOI 10.1007/s00455-013-9514-5; Chan MC, 2016, INT J C…	51	4	4	0	2	FRONTIERS MEDIA SA	LAUSANNE	AVENUE DU TRIBUNAL FEDERAL 34, LAUSANNE, CH-1015, SWITZERLAND	1664-2295			FRONT NEUROL	Front. Neurol.	NOV 2	2020	11
J	Tu, TM; Phua, SSH; Acharyya, S; Ng, WM; Oh, DCT				Tu, Tian Ming; Phua, Sheena S. H.; Acharyya, Sanchalika; Ng, Wai May; Oh, Daniel C. T.			Predicting Pneumonia in Acute Ischaemic Stroke: Comparison of Five Prediction Scoring Models	ANNALS ACADEMY OF MEDICINE SINGAPORE			English	Article						Prognosis; Epidemiology; Retrospective studies; Validation; Singapore; Brain ischaemia/complications	ELDERLY-PATIENTS; RISK-FACTORS; INFECTIONS; VALIDATION; DYSPHAGIA; OUTCOMES; SCALE; CARE; AGE	Introduction: Although pneumonia is a major complication after acute ischaemic stroke (AIS), pneumonia prediction scores have not been extensively validated. This study aimed to compare the discrimination performance of 5 pneumonia prediction scores in MS patients. Materials and Methods: We retrospectively reviewed all consecutive adult MS patients whom presented to our emergency department withi…	[Tu, Tian Ming; Phua, Sheena S. H.; Ng, Wai May; Oh, Daniel C. T.] Tan Tock Seng Hosp, Natl Neurosci Inst, Dept Neurol, Singapore, Singapore; [Acharyya, Sanchalika] Duke NUS Grad Med Sch, Ctr Quantitat Med, Singapore, Singapore		Tu, TM (通讯作者)，Natl Neurosci Inst, Dept Neurol, 11 Jalan Tan Tock Seng, Singapore 308433, Singapore.	tu.tian.ming@singhealth.com.sg	Tu, Tian Ming/AAI-3949-2020	Tu, Tian Ming/0000-0002-7175-0357				Aartsma-Rus A, 2014, JOVE-J VIS EXP, DOI 10.3791/51303; Arai T, 2005, NEUROLOGY, V64, P573, DOI 10.1212/01.WNL.0000150897.14961.0F; Brogan E, 2014, NEUROEPIDEMIOLOGY, V43, P140, DOI 10.1159/000366423; Caldeira D, 2012, BMJ-BRIT MED J, V345, DOI 10.1136/bmj.e4260; Chumbler NR, 2010, NEUROEPIDEMIOLOGY, V34, P193, DOI 10.1159/000289350; Finlayson O, 2011, NEUROLOGY, V77, P1338, DOI 10.1212/WNL.0b013…	33	5	6	0	2	ACAD MEDICINE SINGAPORE	REPUBLIC SINGAPORE	142 NEIL RD, REPUBLIC SINGAPORE 088871, SINGAPORE	0304-4602			ANN ACAD MED SINGAP	Ann. Acad. Med. Singap.	JUN	2017	46	6
J	Han, Q; Chen, C; Fu, R; Tan, L; Xia, L				Han, Qiu; Chen, Chun; Fu, Ran; Tan, Lan; Xia, Lei			Portable fibrobronchoscopic treatment for non-severe ischemic stroke-associated pneumonia patients with dysphagia: a pilot study	NEUROLOGICAL RESEARCH			English	Article						Fibrobronchoscope; sputum suction; alveolar lavage; stroke-associated pneumonia (SAP); dysphagia	INTENSIVE-CARE-UNIT; FIBEROPTIC BRONCHOSCOPY; EARLY MANAGEMENT; 2018 GUIDELINES; DIAGNOSIS; OUTCOMES	Objective: To investigate the efficacy and safety of portable fibrobronchoscopy on the non-severe ischemic stroke-associated pneumonia (SAP) patients with dysphagia. Methods: A total of 86 non-severe ischemic SAP patients with dysphagia were randomly and equally divided into the treatment group and control group. The control group was given routine sputum suction, anti-infection drugs, and sputum…	[Han, Qiu; Tan, Lan] Nanjing Med Univ, Qingdao Clin Med Sch, Qingdao Municipal Hosp, Dept Neurol, 5 Donghai Middle Rd, Qingdao 266071, Shandong, Peoples R China; [Han, Qiu] Xuzhou Med Univ, Affiliated Huaian Hosp, Peoples Hosp Huaian 2, Dept Neurol, Huaian, Jiangsu, Peoples R China; [Chen, Chun] Hongze Huaian Dist Peoples Hosp, Dept Neurol, Huaian, Jiangsu, Peoples R China; [Fu, Ran] Xuzhou Med U…		Tan, L (通讯作者)，Nanjing Med Univ, Qingdao Clin Med Sch, Qingdao Municipal Hosp, Dept Neurol, 5 Donghai Middle Rd, Qingdao 266071, Shandong, Peoples R China.; Xia, L (通讯作者)，Nanjing Med Univ, Affiliated Huaian Peoples Hosp 1, Huaian Peoples Hosp 1, Dept Neurol, 6 Beijing West Rd, Huaian 223000, Jiangsu, Peoples R China.	dr.tanlan@163.com; xialeisy@163.com	Han, Qiu/AFO-1928-2022					Barbara G, 2017, ANN INTENSIVE CARE, V7, DOI 10.1186/s13613-017-0277-2; Fragoso EGD, 2011, J BRONCHOL INTERN PU, V18, P69, DOI 10.1097/LBR.0b013e31820700f6; de Miguel-Diez J, 2017, MEDICINE, V96, DOI 10.1097/MD.0000000000007625; Finlayson O, 2011, NEUROLOGY, V77, P1338, DOI 10.1212/WNL.0b013e31823152b1; Inoue M, 2015, J NUTR SCI VITAMINOL, V61, pS72, DOI 10.3177/jnsv.61.S72; Jang DH, 2013, ANN NU…	23	3	4	1	5	TAYLOR & FRANCIS LTD	ABINGDON	2-4 PARK SQUARE, MILTON PARK, ABINGDON OR14 4RN, OXON, ENGLAND	0161-6412	1743-1328		NEUROL RES	Neurol. Res.	MAR 4	2019	41	3
J	Yu, ZF; Zhou, H; Shan, BS; Fu, JZ; Zhu, H; Feng, Q; Shen, R; Jin, X				Yu, Zhangfeng; Zhou, Hua; Shan, Baoshuai; Fu, Jianzhong; Zhu, Hao; Feng, Qian; Shen, Rong; Jin, Xing			Clopidogrel increases risk of pneumonia compared with aspirin in acute ischemic minor stroke patients	JOURNAL OF THROMBOSIS AND THROMBOLYSIS			English	Article						Aspirin; Clopidogrel; Pneumonia; Stroke	CYP2C19 POLYMORPHISMS; PLATELET REACTIVITY; DIABETES-MELLITUS; INFECTION; THERAPY	Antiplatelet agents may increase the risk of infections via suppressing platelet-mediated immune response. Here we assessed the contribution of clopidogrel versus aspirin to the development of pneumonia during an acute ischemic stroke admission. A retrospective cohort study was conducted of acute ischemic stroke patients who were admitted to our hospital from 2015 to 2018. Included patients recei…	[Yu, Zhangfeng] Nanjing Med Univ, Dept Emergency Med, Affiliated Suzhou Hosp, Suzhou, Jiangsu, Peoples R China; [Zhou, Hua; Shan, Baoshuai; Fu, Jianzhong; Zhu, Hao; Feng, Qian; Shen, Rong] Nanjing Med Univ, Dept Neurol, Affiliated Suzhou Hosp, Suzhou, Jiangsu, Peoples R China; [Jin, Xing] Nanjing Med Univ, Dept Clin Pharm, Affiliated Suzhou Hosp, 16 Baita West Rd, Suzhou 215001, Jiangsu, Peoples …		Jin, X (通讯作者)，Nanjing Med Univ, Dept Clin Pharm, Affiliated Suzhou Hosp, 16 Baita West Rd, Suzhou 215001, Jiangsu, Peoples R China.	13405860385@163.com		Jin, Xing/0000-0002-2398-9662	Suzhou Municipal Science and Technology Bureau [SYS2019093, SYS201428]	Suzhou Municipal Science and Technology Bureau	This study was supported by grants from Suzhou Municipal Science and Technology Bureau (SYS2019093 and SYS201428).	Ang L, 2008, J AM COLL CARDIOL, V52, P1052, DOI 10.1016/j.jacc.2008.05.054; Angiolillo DJ, 2014, J AM COLL CARDIOL, V64, P1005, DOI 10.1016/j.jacc.2014.06.1170; Angiolillo DJ, 2009, DIABETES CARE, V32, P531, DOI 10.2337/dc08-2064; Bhatt DL, 2002, AM J CARDIOL, V90, P625, DOI 10.1016/S0002-9149(02)02567-5; Blasco-Colmenares E, 2009, ARCH INTERN MED, V169, P788, DOI 10.1001/archinternmed.2009.42; C…	24	0	0	0	5	SPRINGER	DORDRECHT	VAN GODEWIJCKSTRAAT 30, 3311 GZ DORDRECHT, NETHERLANDS	0929-5305	1573-742X		J THROMB THROMBOLYS	J. Thromb. Thrombolysis	JUL	2021	52	1
J	Sproson, L; Pownall, S; Enderby, P; Freeman, J				Sproson, Lise; Pownall, Sue; Enderby, Pam; Freeman, Jenny			Combined electrical stimulation and exercise for swallow rehabilitation post-stroke: a pilot randomized control trial	INTERNATIONAL JOURNAL OF LANGUAGE & COMMUNICATION DISORDERS			English	Article						dysphagia; stroke; electrical stimulation; randomized controlled trial; rehabilitation	STROKE PATIENTS; OROPHARYNGEAL DYSPHAGIA; NMES; DIAGNOSIS; THERAPY	BackgroundDysphagia is common after stroke, affecting up to 50% of patients initially. It can lead to post-stroke pneumonia, which causes 30% of stroke-related deaths, a longer hospital stay and poorer health outcomes. Dysphagia care post-stroke generally focuses on the management of symptoms, via modified oral intake textures and adapted posture, rather than direct physical rehabilitation of the…	[Sproson, Lise] Sheffield Teaching Hosp NHS Fdn Trust, NIHR Devices Dign HTC, Sheffield S10 2JF, S Yorkshire, England; [Pownall, Sue] Sheffield Teaching Hosp NHS Fdn Trust, Speech & Language Therapy Dept, Sheffield, S Yorkshire, England; [Enderby, Pam] Univ Sheffield, Sch Hlth & Related Res, Western Bank, Sheffield, S Yorkshire, England; [Freeman, Jenny] Univ Leeds, Fac Med & Hlth, Leeds, W Yorks…		Sproson, L (通讯作者)，Sheffield Teaching Hosp NHS Fdn Trust, NIHR Devices Dign HTC, Sheffield S10 2JF, S Yorkshire, England.	Lise.Sproson@nhs.net		Enderby, Pamela/0000-0002-4371-9053; Sproson, Lise/0000-0003-4163-0220	Sheffield Teaching Hospitals NHS Foundation Trust; Ampcare LLC; NIHR Devices for Dignity HTC; Collaboration for Leadership in Applied Health Research (South Yorkshire); Royal College of Nursing (Lady Foley Award)	Sheffield Teaching Hospitals NHS Foundation Trust; Ampcare LLC; NIHR Devices for Dignity HTC; Collaboration for Leadership in Applied Health Research (South Yorkshire); Royal College of Nursing (Lady Foley Award)	The authors gratefully acknowledge funding from the Sheffield Teaching Hospitals NHS Foundation Trust; Ampcare LLC; NIHR Devices for Dignity HTC; Collaboration for Leadership in Applied Health Research (South Yorkshire); and Royal College of Nursing (Lady Foley Award).	Bonell C, 2012, SOC SCI MED, V75, P2299, DOI 10.1016/j.socscimed.2012.08.032; Bulow M, 2008, DYSPHAGIA, V23, P302, DOI 10.1007/s00455-007-9145-9; Burnett TA, 2003, J APPL PHYSIOL, V94, P128, DOI 10.1152/japplphysiol.00406.2002; Chen Y, 2016, J ROBOT, V2016, DOI 10.1155/2016/4153757; Clark H, 2009, AM J SPEECH-LANG PAT, V18, P361, DOI 10.1044/1058-0360(2009/08-0088); Crary MA, 2005, ARCH PHYS MED …	43	15	18	4	25	WILEY	HOBOKEN	111 RIVER ST, HOBOKEN 07030-5774, NJ USA	1368-2822	1460-6984		INT J LANG COMM DIS	Int. J. Lang. Commun. Disord.	MAR-APR	2018	53	2
J	Brogan, E; Langdon, C; Brookes, K; Budgeon, C; Blacker, D				Brogan, Emily; Langdon, Claire; Brookes, Kim; Budgeon, Charley; Blacker, David			Can't swallow, can't transfer, can't toilet: Factors predicting infections in the first week post stroke	JOURNAL OF CLINICAL NEUROSCIENCE			English	Article						Enteral nutrition; Pneumonia; Stroke; Swallowing disorders; Urinary tract infection	ACUTE ISCHEMIC-STROKE; URINARY-TRACT-INFECTION; RISK-FACTORS; PNEUMONIA; DYSPHAGIA; COMPLICATIONS; THERAPY; IMPACT; TUBE; CARE	Post stroke infections are a significant clinical problem. Dysphagia occurs in approximately half of stroke patients and is associated with respiratory infections; however it is unclear what other factors contribute to an increased risk. This study aimed to determine which factors are most strongly predictive of infections in the first 7 days post stroke admission. A retrospective review of 536 s…	[Brogan, Emily; Brookes, Kim] Sir Charles Gairdner Hosp, Speech Pathol Dept, Nedlands, WA 6009, Australia; [Langdon, Claire] Western Australian Dept Hlth, East Perth, WA, Australia; [Budgeon, Charley] Univ Western Australia, Ctr Appl Stat, Crawley, WA, Australia; [Budgeon, Charley] Sir Charles Gairdner Hosp, Dept Res, Nedlands, WA 6009, Australia; [Blacker, David] Sir Charles Gairdner Hosp, Dept …		Brogan, E (通讯作者)，Sir Charles Gairdner Hosp, Speech Pathol Dept, 3rd Floor A Block,Hosp Ave, Nedlands, WA 6009, Australia.	emily.brogan@live.com.au		Brogan, Emily/0000-0001-9604-4558; Budgeon, Charley/0000-0002-1910-5561				Altman KW, 2010, ARCH OTOLARYNGOL, V136, P784, DOI 10.1001/archoto.2010.129; Aslanyan S, 2004, EUR J NEUROL, V11, P49, DOI 10.1046/j.1468-1331.2003.00749.x; Chamorro A, 2005, STROKE, V36, P1495, DOI 10.1161/01.STR.0000170644.15504.49; Collard HR, 2003, ANN INTERN MED, V138, P494, DOI 10.7326/0003-4819-138-6-200303180-00015; Dziewas R, 2004, J NEUROL NEUROSUR PS, V75, P852, DOI 10.1136/jnnp.2003.0…	31	17	17	0	8	ELSEVIER SCI LTD	OXFORD	THE BOULEVARD, LANGFORD LANE, KIDLINGTON, OXFORD OX5 1GB, OXON, ENGLAND	0967-5868	1532-2653		J CLIN NEUROSCI	J. Clin. Neurosci.	JAN	2015	22	1
J	Shinohara, Y; Origasa, H				Shinohara, Yukito; Origasa, Hideki			Post-Stroke Pneumonia Prevention by Angiotensin-Converting Enzyme Inhibitors: Results of a Meta-analysis of Five Studies in Asians	ADVANCES IN THERAPY			English	Article						Angiotensin-converting enzyme inhibitor; Aspiration pneumonia; Imidapril; Prevention; Post-stroke; Meta-analysis	SUBSTANCE-P; ACE-INHIBITORS; ELDERLY-PATIENTS; ISCHEMIC-STROKE; ASPIRATION; COUGH; MORTALITY; THERAPY; INTERVENTIONS; HYPERTENSION	Angiotensin-converting enzyme inhibitors (ACEIs) are reported to reduce the incidence of aspiration pneumonia in hypertensive patients. In this study, a metaanalysis was conducted to obtain statistically more reliable estimates of outcome. The MEDLINE and JMEDICINE databases were searched and the following study selection criteria were applied: (1) comparative controlled studies identified with t…	[Shinohara, Yukito] Tachikawa Hosp, Federat Natl Personnel Mutual Aid Assoc, Dept Neurol, Tachikawa, Tokyo 1908531, Japan; [Origasa, Hideki] Toyama Univ, Grad Sch Med & Pharmaceut Sci, Toyama 930, Japan		Shinohara, Y (通讯作者)，Tachikawa Hosp, Federat Natl Personnel Mutual Aid Assoc, Dept Neurol, 4-2-22 Nishikicho, Tachikawa, Tokyo 1908531, Japan.	yshinoha@tachikawa-hosp.gr.jp						Akutagawa O, 2002, PROGR MED, V22, P2705; Arai T, 2000, AM J HYPERTENS, V13, P1050, DOI 10.1016/S0895-7061(00)00301-0; Arai T, 2005, NEUROLOGY, V64, P573, DOI 10.1212/01.WNL.0000150897.14961.0F; Arai T, 1998, LANCET, V352, P1937, DOI 10.1016/S0140-6736(05)60437-0; Arai T, 2003, NEUROLOGY, V61, P1625, DOI 10.1212/01.WNL.0000096395.80826.23; Arai T, 2001, CHEST, V119, P660, DOI 10.1378/chest.119.2.…	39	30	33	1	12	SPRINGER	NEW YORK	233 SPRING ST, NEW YORK, NY 10013 USA	0741-238X	1865-8652		ADV THER	Adv. Ther.	OCT	2012	29	10
J	Ji, RJ; Shen, HP; Pan, YS; Wang, PL; Liu, GF; Wang, YL; Li, H; Wang, YJ				Ji, Ruijun; Shen, Haipeng; Pan, Yuesong; Wang, Panglian; Liu, Gaifen; Wang, Yilong; Li, Hao; Wang, Yongjun		China Natl Stroke Registry	Novel Risk Score to Predict Pneumonia After Acute Ischemic Stroke	STROKE			English	Article						acute ischemic stroke; China National Stroke Registry; stroke-associated pneumonia	HOSPITAL MEDICAL COMPLICATIONS; INFECTION; CARE; MORTALITY; FATALITY	Background and Purpose-To develop and validate a risk score (acute ischemic stroke-associated pneumonia score [AIS-APS]) for predicting in-hospital stroke-associated pneumonia (SAP) after AIS. Methods-The AIS-APS was developed based on the China National Stroke Registry, in which eligible patients were randomly classified into derivation (60%) and internal validation cohort (40%). External valida…	[Ji, Ruijun; Pan, Yuesong; Wang, Panglian; Liu, Gaifen; Wang, Yilong; Li, Hao; Wang, Yongjun] Capital Med Univ, Tiantan Comprehens Stroke Ctr, Beijing Tiantan Hosp, Beijing 100050, Peoples R China; [Shen, Haipeng] Univ N Carolina, Dept Stat & Operat Res, Chapel Hill, NC USA		Wang, YJ (通讯作者)，Capital Med Univ, Tiantan Comprehens Stroke Ctr, Beijing Tiantan Hosp, 6 Tiantanxili, Beijing 100050, Peoples R China.	yongjunwang1962@gmail.com	Pan, Yuesong/AAI-6303-2020	Pan, Yuesong/0000-0003-3082-6789	Ministry of Science and Technology [2006BA101A11]; Ministry of Health of the People's Republic of China [2009CB521905]	Ministry of Science and Technology(Ministry of Education, Culture, Sports, Science and Technology, Japan (MEXT)); Ministry of Health of the People's Republic of China	The China National Stroke Registry is funded by the Ministry of Science and Technology (2006BA101A11) and the Ministry of Health of the People's Republic of China (2009CB521905).	[Anonymous], 1989, Stroke, V20, P1407; Aslanyan S, 2004, EUR J NEUROL, V11, P49, DOI 10.1046/j.1468-1331.2003.00749.x; Ata A, 2010, ARCH SURG-CHICAGO, V145, P858, DOI 10.1001/archsurg.2010.179; BAMFORD J, 1991, LANCET, V337, P1521, DOI 10.1016/0140-6736(91)93206-O; Caldeira D, 2012, BMJ-BRIT MED J, V345, DOI 10.1136/bmj.e4260; Chumbler NR, 2010, NEUROEPIDEMIOLOGY, V34, P193, DOI 10.1159/000289350…	44	89	117	3	21	LIPPINCOTT WILLIAMS & WILKINS	PHILADELPHIA	TWO COMMERCE SQ, 2001 MARKET ST, PHILADELPHIA, PA 19103 USA	0039-2499	1524-4628		STROKE	Stroke	MAY	2013	44	5
J	Bustamante, A; Garcia-Berrocoso, T; Penalba, A; Giralt, D; Simats, A; Muchada, M; Zapata, E; Rubiera, M; Montaner, J				Bustamante, Alejandro; Garcia-Berrocoso, Teresa; Penalba, Anna; Giralt, Dolors; Simats, Alba; Muchada, Marian; Zapata, Elena; Rubiera, Marta; Montaner, Joan			Sepsis.biomarkers reprofiling to predict stroke-associated infections	JOURNAL OF NEUROIMMUNOLOGY			English	Article						Stroke; Infections; Sepsis; Biomarkers; MR-proADM; suPAR	C-REACTIVE PROTEIN; ISCHEMIC-STROKE; ACUTE-PHASE; PNEUMONIA; PROCALCITONIN; BIOMARKERS; THERAPY; SEPSIS; CARE	We aimed to evaluate the usefulness of sepsis biomarkers to predict stroke-associated infections. Soluble triggering receptor expressed on myeloid cells-1 (sTREM-1), mid-regional pro-adrenomedullin (MR-proADM), presepsin (sCD14), and soluble urokinase-type plasminogen activator receptor (suPAR), were explored in 125 blood samples collected at different time-points. At baseline, MR-proADM was an i…	[Bustamante, Alejandro; Garcia-Berrocoso, Teresa; Penalba, Anna; Giralt, Dolors; Simats, Alba; Montaner, Joan] Univ Autonoma Barcelona, VHIR, Neurovasc Res Lab, Barcelona, Spain; [Muchada, Marian; Rubiera, Marta] Hosp Univ Vall Hebron, Stroke Unit, Barcelona, Spain; [Zapata, Elena] Univ Hosp Virgen Rocio, Biomed Inst Seville IBIS, Neurol Dept, Seville, Spain		Montaner, J (通讯作者)，Hosp Univ Vall Hebron, Neurovasc Res Lab, Pg Vall Hebron 119-129, Barcelona 08035, Spain.	joan.montaner@vhir.org	IBiS, Neurovascular/P-5842-2016; Simats, Alba/AAN-9315-2020; Montaner, Joan/D-3063-2015; arriaza, elena zapata/ABE-8251-2020	IBiS, Neurovascular/0000-0001-9511-0672; Simats, Alba/0000-0002-0415-1135; Montaner, Joan/0000-0003-4845-2279; Zapata-Arriaza, Elena/0000-0002-1730-1999; MUCHADA, MARIAN/0000-0002-9876-285X; Rubiera Del Fueyo, Marta A/0000-0001-8100-9477; GARCIA-BERROCOSO, TERESA/0000-0001-8072-8533	Instituto de Salud Carlos III [JR16/00008]; European Regional Development Fund (FEDER); [FIS PI15/354]	Instituto de Salud Carlos III(Instituto de Salud Carlos IIIEuropean Commission); European Regional Development Fund (FEDER)(European Commission);	A.B. is supported by a Juan Rodes contract JR16/00008 from the Instituto de Salud Carlos III. Neurovascular Research Laboratory takes part into the Spanish stroke research network INVICTUS (RD12/0014/0005) and is supported in stroke biomarkers research by FIS PI15/354, co-financed by the European Regional Development Fund (FEDER).	Alessi MC, 2016, CEREBROVASC DIS, V42, P404, DOI 10.1159/000447722; Azurmendi L, 2017, CLIN PROTEOM, V14, DOI 10.1186/s12014-017-9162-0; Bustamante A., 2017, STROKE; Chen XH, 2011, WORLD J EMERG MED, V2, P88, DOI 10.5847/wjem.j.1920-8642.2011.02.002; Donadello K, 2012, BMC MED, V10, DOI 10.1186/1741-7015-10-2; Enguix-Armada A, 2016, CLIN CHEM LAB MED, V54, P163, DOI 10.1515/cclm-2015-0243; Finlay…	27	11	12	0	13	ELSEVIER SCIENCE BV	AMSTERDAM	PO BOX 211, 1000 AE AMSTERDAM, NETHERLANDS	0165-5728	1872-8421		J NEUROIMMUNOL	J. Neuroimmunol.	NOV 15	2017	312
J	Lam, F; Chen, TL; Shih, CC; Lin, CS; Yeh, CC; Lee, YJ; Hu, CJ; Chiou, HY; Liao, CC				Lam, Fai; Chen, Ta-Liang; Shih, Chun-Chuan; Lin, Chao-Shun; Yeh, Chun-Chieh; Lee, Yuarn-Jang; Hu, Chaur-Jong; Chiou, Hung-Yi; Liao, Chien-Chang			Protective effect of influenza vaccination on outcomes in geriatric stroke patients: A nationwide matched cohort study	ATHEROSCLEROSIS			English	Article						Influenza vaccination; Infectious diseases; Mortality; Stroke	ACUTE MYOCARDIAL-INFARCTION; REDUCED RISK; INFECTION; MORTALITY; HOSPITALIZATIONS; ASSOCIATION; PREVENTION; DISEASE; VIRUS; BIAS	Background and aims: The effects of influenza vaccination (IV) on stroke outcomes are unclear. The purpose of this study is to evaluate the outcomes after stroke in elderly individuals who have received an IV. Methods: We used Taiwan's National Health Insurance Research Database 2000-2009 claims data to conduct a nested stroke cohort study including 148,909 hospitalized stroke patients aged 66 ye…	[Lam, Fai; Chiou, Hung-Yi] Taipei Med Univ, Coll Publ Hlth, Sch Publ Hlth, Taipei, Taiwan; [Lam, Fai; Chen, Ta-Liang; Lin, Chao-Shun; Liao, Chien-Chang] Taipei Med Univ Hosp, Dept Anesthesiol, 252 Wu Xing St, Taipei 110, Taiwan; [Lam, Fai; Chen, Ta-Liang; Lin, Chao-Shun; Liao, Chien-Chang] Taipei Med Univ, Coll Med, Sch Med, Dept Anesthesiol, Taipei, Taiwan; [Lam, Fai; Chen, Ta-Liang; Lin, Chao-S…		Liao, CC (通讯作者)，Taipei Med Univ Hosp, Dept Anesthesiol, 252 Wu Xing St, Taipei 110, Taiwan.	jacky48863027@yahoo.com.tw	Yeh, Chun Chieh/Y-3304-2019		Taiwan's Ministry of Science and Technology [MOST106-2314-B-038-036-MY3, MOST106-2221-E-038-003, MOST106-2320-B-214-003, MOST107-2221-E-038-009]	Taiwan's Ministry of Science and Technology	This work was supported by Taiwan's Ministry of Science and Technology (MOST106-2314-B-038-036-MY3; MOST106-2221-E-038-003; MOST106-2320-B-214-003; MOST107-2221-E-038-009).	Chang CC, 2016, SCI REP-UK, V6, DOI 10.1038/srep37817; Christopoulou I, 2015, EXPERT REV VACCINES, V14, P55, DOI 10.1586/14760584.2015.957191; Clar C, 2015, COCHRANE DB SYST REV, V5, DOI DOI 10.1002/14651858.CD005050.PUB3; Davis MM, 2006, CIRCULATION, V114, P1549, DOI 10.1161/CIRCULATIONAHA.106.178242; Fullerton HJ, 2015, NEUROLOGY, V85, P1459, DOI 10.1212/WNL.0000000000002065; Grau AJ, 2005, STR…	31	7	7	0	2	ELSEVIER IRELAND LTD	CLARE	ELSEVIER HOUSE, BROOKVALE PLAZA, EAST PARK SHANNON, CO, CLARE, 00000, IRELAND	0021-9150	1879-1484		ATHEROSCLEROSIS	Atherosclerosis	MAR	2019	282
J	Bramer, D; Hoyer, H; Gunther, A; Nowack, S; Brunkhorst, FM; Witte, OW; Hoyer, D				Braemer, Dirk; Hoyer, Heike; Guenther, Albrecht; Nowack, Samuel; Brunkhorst, Frank M.; Witte, Otto W.; Hoyer, Dirk			Study protocol: prediction of stroke associated infections by markers of autonomic control	BMC NEUROLOGY			English	Article						Stroke; Infection; Pneumonia; Autonomic nervous system; Heart rate variability	HEART-RATE-VARIABILITY; ACUTE ISCHEMIC-STROKE; INFORMATION-FLOW; MEDICAL COMPLICATIONS; INFLAMMATORY MARKERS; PROGNOSTIC IMPACT; DYSFUNCTION; PNEUMONIA	Background: Infection is the most important complication after acute stroke. This is substantially based on a stroke-induced immunosuppression. Heart rate variability (HRV) represents the autonomic nervous system activity in connection with stroke-induced immunomodulation and infections. We demonstrated in a feasibility study that HRV indices obtained in patients without acute post-stroke infecti…	[Braemer, Dirk; Guenther, Albrecht; Nowack, Samuel; Witte, Otto W.; Hoyer, Dirk] Jena Univ Hosp, Hans Berger Dept Neurol, Jena, Germany; [Hoyer, Heike] Jena Univ Hosp, Inst Med Stat Comp Sci & Documentat, Jena, Germany; [Braemer, Dirk; Guenther, Albrecht; Nowack, Samuel; Brunkhorst, Frank M.; Witte, Otto W.; Hoyer, Dirk] Jena Univ Hosp, CSCC, Integrated Res & Treatment Ctr, Jena, Germany; [Brunkh…		Hoyer, D (通讯作者)，Jena Univ Hosp, Hans Berger Dept Neurol, Jena, Germany.	dirk.hoyer@med.uni-jena.de	Witte, Otto/P-4127-2018	Witte, Otto/0000-0003-2101-4105; Brunkhorst, Frank Martin/0000-0002-8132-8651	Federal Ministry of Education and Research (BMBF), Germany [FKZ: 01EO1002]; Ministry of Thuringia (ProExcellence) [PE 108-2]; Thuringian Foundation for Technology, Innovation and Research (STIFT); German Sepsis Society (GSS)	Federal Ministry of Education and Research (BMBF), Germany(Federal Ministry of Education & Research (BMBF)); Ministry of Thuringia (ProExcellence); Thuringian Foundation for Technology, Innovation and Research (STIFT); German Sepsis Society (GSS)	The work was funded by Federal Ministry of Education and Research (BMBF), Germany, FKZ: 01EO1002. The Paul-Martini Research Group (Clinical Septomics) is funded by the Ministry of Thuringia (ProExcellence; PE 108-2), the Thuringian Foundation for Technology, Innovation and Research (STIFT), and the German Sepsis Society (GSS).	Ahmad S, 2009, PLOS ONE, V4, DOI 10.1371/journal.pone.0006642; Barnaby D, 2002, ACAD EMERG MED, V9, P661, DOI 10.1111/j.1553-2712.2002.tb02143.x; Carney RM, 2007, J PSYCHOSOM RES, V62, P463, DOI 10.1016/j.jpsychores.2006.12.004; Chamorro A, 2007, STROKE, V38, P1097, DOI 10.1161/01.STR.0000258346.68966.9d; Chen PL, 2012, J NEUROL SCI, V314, P57, DOI 10.1016/j.jns.2011.10.034; Colivicchi F, 2004, S…	30	15	19	0	14	BMC	LONDON	CAMPUS, 4 CRINAN ST, LONDON N1 9XW, ENGLAND		1471-2377		BMC NEUROL	BMC Neurol.	JAN 13	2014	14
J	Huang, GQ; Lin, YT; Wu, YM; Cheng, QQ; Cheng, HR; Wang, Z				Huang, Gui-Qian; Lin, Yu-Ting; Wu, Yue-Min; Cheng, Qian-Qian; Cheng, Hao-Ran; Wang, Zhen			Individualized Prediction Of Stroke-Associated Pneumonia For Patients With Acute Ischemic Stroke	CLINICAL INTERVENTIONS IN AGING			English	Article						stroke-associated pneumonia; acute ischemic stroke; nomogram; prediction	RISK-FACTORS; RESPIRATORY-INFECTIONS; POSTSTROKE PNEUMONIA; SCORE; ASPIRATION; FIBRINOGEN; DYSPHAGIA; TUBE; VALIDATION; PREVENTION	Background: Stroke-associated pneumonia (SAP) is a serious and common complication in stroke patients. Purpose: We aimed to develop and validate an easy-to-use model for predicting the risk of SAP in acute ischemic stroke (AIS) patients. Patients and methods: The nomogram was established by univariate and multivariate binary logistic analyses in a training cohort of 643 AIS patients. The predicti…	[Huang, Gui-Qian; Wu, Yue-Min; Cheng, Hao-Ran; Wang, Zhen] Wenzhou Med Univ, Affiliated Hosp 1, Dept Neurol, Wenzhou 325000, Zhejiang, Peoples R China; [Lin, Yu-Ting] Wenzhou Med Univ, Affiliated Hosp 1, Dept Pulm Med, Wenzhou 325000, Zhejiang, Peoples R China; [Cheng, Qian-Qian] Wenzhou Med Univ, Sch Mental Hlth, Wenzhou 325000, Zhejiang, Peoples R China		Wang, Z (通讯作者)，Wenzhou Med Univ, Affiliated Hosp 1, Dept Neurol, Wenzhou 325000, Zhejiang, Peoples R China.	wangzhen_wenzhou@163.com			Projects of Provincial Natural Science Foundation of Zhejiang [LY19H090013]	Projects of Provincial Natural Science Foundation of Zhejiang	We thank the study participants and the clinical staff at all participating hospitals for their support and contribution to this project. This work was supported by the Projects of Provincial Natural Science Foundation of Zhejiang (no. LY19H090013).	Baird AE, 2001, LANCET, V357, P2095, DOI 10.1016/S0140-6736(00)05183-7; Battersby NJ, 2018, GUT, V67, P688, DOI 10.1136/gutjnl-2016-312695; Brogan E, 2014, NEUROEPIDEMIOLOGY, V43, P140, DOI 10.1159/000366423; Chapman C, 2018, TOP STROKE REHABIL, V25, P445, DOI 10.1080/10749357.2018.1481567; de Montmollin E, 2019, J INFECTION, V79, P220, DOI 10.1016/j.jinf.2019.06.012; Eidelman RS, 2003, EUR HEART…	55	10	10	1	5	DOVE MEDICAL PRESS LTD	ALBANY	PO BOX 300-008, ALBANY, AUCKLAND 0752, NEW ZEALAND		1178-1998		CLIN INTERV AGING	Clin. Interv. Aging		2019	14
J	Nakajoh, K; Nakagawa, T; Sekizawa, K; Matsui, T; Arai, H; Sasaki, H				Nakajoh, K; Nakagawa, T; Sekizawa, K; Matsui, T; Arai, H; Sasaki, H			Relation between incidence of pneumonia and protective reflexes in post-stroke patients with oral or tube feeding	JOURNAL OF INTERNAL MEDICINE			English	Article						cerebral infarction; cough reflex; pneumonia; swallowing reflex; tube feeding	ASPIRATION PNEUMONIA; SWALLOWING REFLEX; INFECTION; COUGH	Objectives. Although attenuated protective reflexes have been implicated in the development of aspiration pneumonia, the relation between the incidence of pneumonia and the state of these reflexes has not been investigated. Furthermore, the role of feeding tube placement in preventing pneumonia in patients with attenuated protective reflexes is unknown. We studied the relationship between the inc…	Tohoku Univ, Sch Med, Dept Geriatr Med, Aoba Ku, Sendai, Miyagi 980, Japan		Sasaki, H (通讯作者)，Tohoku Univ, Sch Med, Dept Geriatr Med, Aoba Ku, Seiryo Machi 1-1, Sendai, Miyagi 980, Japan.			Matsui, Toshifumi/0000-0002-8478-2809				ESCHENBACHER WL, 1984, AM REV RESPIR DIS, V129, P211; FEINBERG M J, 1990, Dysphagia, V5, P61, DOI 10.1007/BF02412646; Finucane TE, 1996, LANCET, V348, P1421, DOI 10.1016/S0140-6736(96)03369-7; HORNER J, 1988, NEUROLOGY, V38, P1359; JACOBS S, 1990, JPEN-PARENTER ENTER, V14, P353, DOI 10.1177/0148607190014004353; LEVY J, 1989, JPEN-PARENTER ENTER, V13, P228, DOI 10.1177/0148607189013003228; Logeman…	15	116	129	0	4	BLACKWELL SCIENCE LTD	OXFORD	P O BOX 88, OSNEY MEAD, OXFORD OX2 0NE, OXON, ENGLAND	0954-6820			J INTERN MED	J. Intern. Med.	JAN	2000	247	1
J	Yang, X; Wang, L; Zheng, LK; Wu, JX; Liu, JF; Hao, ZL; Zhang, SH; Wu, B; Liu, M; Wang, DR				Yang, Xue; Wang, Lu; Zheng, Lukai; Wu, Jiongxing; Liu, Junfeng; Hao, Zilong; Zhang, Shihong; Wu, Bo; Liu, Ming; Wang, Deren			Serum Albumin as a Potential Predictor of Pneumonia after an Acute Ischemic Stroke	CURRENT NEUROVASCULAR RESEARCH			English	Article						Albumin; pneumonia; stroke; cerebral infarction; predictor; infection	NUTRITIONAL-STATUS; HEART-DISEASE; RISK-FACTORS; COMPLICATIONS; INFECTION; MORTALITY; EFFICACY; THERAPY; PROTEIN; LEVEL	Background: Serum albumin level is associated with infection after stroke, but whether albumin predicts post-stroke pneumonia is unclear. The potential relationship between albumin level and pneumonia in patients with acute ischemic stroke (AIS) was evaluated in this study. Methods: A consecutive sample of 798 AIS patients who were admitted to West China Hospital within 24 h after onset, from the…	[Yang, Xue; Wang, Lu; Zheng, Lukai; Wu, Jiongxing; Liu, Junfeng; Hao, Zilong; Zhang, Shihong; Wu, Bo; Liu, Ming; Wang, Deren] Sichuan Univ, West China Hosp, Ctr Cerebrovasc Dis, Dept Neurol, 37 Guo Xue Xiang, Chengdu 610041, Peoples R China		Liu, M; Wang, DR (通讯作者)，Sichuan Univ, West China Hosp, Ctr Cerebrovasc Dis, Dept Neurol, 37 Guo Xue Xiang, Chengdu 610041, Peoples R China.	wyplmh@hotmail.com; wangderen@wchscu.cn		Wang, Deren/0000-0002-2388-3585; Liu, Ming/0000-0001-9760-2806	National Key Research and Development Program of China [2018YFC1705006, 2017YF C1308401]; National Natural Science Foundation of China [81974208, 81870923, 81620108009, 81974181]; Chengdu Science and Technology Project [2019-GH02-00019-HZ]; Sichuan University [2018SCUH0066]; 1.3.5 Project for Disciplines of Excellence-Clinical Research Incubation Project of West China Hospital [2018HXFH041]; Nati…	National Key Research and Development Program of China; National Natural Science Foundation of China(National Natural Science Foundation of China (NSFC)); Chengdu Science and Technology Project; Sichuan University(Sichuan University); 1.3.5 Project for Disciplines of Excellence-Clinical Research Incubation Project of West China Hospital; National Key R&D Program of China; 1.3.5 Project for Discip…	DW is supported by the National Key Research and Development Program of China (Grant no. 2018YFC1705006 and 2017YF C1308401), National Natural Science Foundation of China (Grant no. 81870923), Chengdu Science and Technology Project (Grant no. 2019-GH02-00019-HZ), Sichuan University (Grant no. 2018SCUH0066), and 1.3.5 Project for Disciplines of Excellence-Clinical Research Incubation Project of We…	Ali K, 2007, CEREBROVASC DIS, V24, P509, DOI 10.1159/000110420; [Anonymous], 1988, J CLIN EPIDEMIOL, V41, P105, DOI 10.1016/0895-4356(88)90084-4; Arroyo V, 2014, J HEPATOL, V61, P396, DOI 10.1016/j.jhep.2014.04.012; ASPLUND K, 1985, STROKE, V16, P885; Belayev L, 2005, STROKE, V36, P326, DOI 10.1161/01.STR.0000152949.31366.3d; Belayev L, 2001, STROKE, V32, P553, DOI 10.1161/01.STR.32.2.553; Benjam…	37	2	2	5	9	BENTHAM SCIENCE PUBL LTD	SHARJAH	EXECUTIVE STE Y-2, PO BOX 7917, SAIF ZONE, 1200 BR SHARJAH, U ARAB EMIRATES	1567-2026	1875-5739		CURR NEUROVASC RES	Curr. Neurovasc. Res.		2020	17	4
J	Worthmann, H; Tryc, AB; Dirks, M; Schuppner, R; Brand, K; Klawonn, F; Lichtinghagen, R; Weissenborn, K				Worthmann, Hans; Tryc, Anita B.; Dirks, Meike; Schuppner, Ramona; Brand, Korbinian; Klawonn, Frank; Lichtinghagen, Ralf; Weissenborn, Karin			Lipopolysaccharide binding protein, interleukin-10, interleukin-6 and C-reactive protein blood levels in acute ischemic stroke patients with post-stroke infection	JOURNAL OF NEUROINFLAMMATION			English	Article						lipopolysaccharide binding protein (LBP); interleukin-10; Interleukin-6; C-reactive protein; stroke; infection; inflammation	PREVENTIVE ANTIBACTERIAL THERAPY; RISK; MINOCYCLINE; ACTIVATION; PNEUMONIA; MORTALITY; MONOCYTES; PLUS	Background: Ischemic stroke patients are prone to infection by stroke-induced immunodepression. We hypothesized that levels of lipopolysaccharide binding protein (LBP), interleukin-10 (IL-10), IL-6 and C-reactive protein (CRP) are early predictors for the development of stroke-associated infection. Methods: Fifty-six patients with ischemic stroke (n = 51) and transient ischemic attack (TIA) (n = …	[Worthmann, Hans; Tryc, Anita B.; Dirks, Meike; Schuppner, Ramona; Weissenborn, Karin] Hannover Med Sch, Dept Neurol, D-30623 Hannover, Germany; [Brand, Korbinian; Lichtinghagen, Ralf] Hannover Med Sch, Dept Clin Chem, D-30623 Hannover, Germany; [Klawonn, Frank] Ostfalia Univ Appl Sci, Dept Comp Sci, D-38302 Wolfenbuettel, Germany; [Klawonn, Frank] Helmholtz Ctr Infect Res, D-38124 Braunschweig, …		Worthmann, H (通讯作者)，Hannover Med Sch, Dept Neurol, Carl Neuberg Str 1, D-30623 Hannover, Germany.	worthmann.hans@mh-hannover.de		Klawonn, Frank/0000-0001-9613-182X	Siemens Healthcare diagnostics, Germany; Boehringer-Ingelheim, Germany	Siemens Healthcare diagnostics, Germany; Boehringer-Ingelheim, Germany(Boehringer Ingelheim)	This work was supported by research grants from Siemens Healthcare diagnostics, Germany and Boehringer-Ingelheim, Germany.	ADAMS HP, 1993, STROKE, V24, P35, DOI 10.1161/01.STR.24.1.35; Aslanyan S, 2004, EUR J NEUROL, V11, P49, DOI 10.1046/j.1468-1331.2003.00749.x; Chamorro A, 2006, J NEUROL NEUROSUR PS, V77, P1279, DOI 10.1136/jnnp.2006.100800; Chamorro A, 2005, STROKE, V36, P1495, DOI 10.1161/01.STR.0000170644.15504.49; Chamorro A, 2007, STROKE, V38, P1097, DOI 10.1161/01.STR.0000258346.68966.9d; Chamorro A, 2012, N…	29	33	37	0	7	BMC	LONDON	CAMPUS, 4 CRINAN ST, LONDON N1 9XW, ENGLAND		1742-2094		J NEUROINFLAMM	J. Neuroinflamm.	JAN 23	2015	12
J	Sari, IM; Soertidewi, L; Yokota, C; Kikuno, M; Koga, M; Toyoda, K				Sari, Ita Muharram; Soertidewi, Lyna; Yokota, Chiaki; Kikuno, Muneaki; Koga, Masatoshi; Toyoda, Kazunori			Comparison of Characteristics of Stroke-Associated Pneumonia in Stroke Care Units in Indonesia and Japan	JOURNAL OF STROKE & CEREBROVASCULAR DISEASES			English	Article						Stroke-associated pneumonia; Indonesia; Japan; dysphagia	ACUTE ISCHEMIC-STROKE; RISK-FACTORS; INFECTION; PREDICTORS; DYSPHAGIA; METAANALYSIS; MANAGEMENT; SCORE	Background: Pneumonia is one of the most common medical complications after stroke. Incidence and risk factor analyses of stroke-associated pneumonia (SAP) in stroke care units (SCUs) are limited. SAP incidence comparisons across countries can identify the most effective treatment to reduce this incidence. Methods: This was a retrospective study including consecutive patients with acute stroke in…	[Sari, Ita Muharram; Soertidewi, Lyna] Natl Brain Ctr Hosp, Jakarta, Indonesia; [Yokota, Chiaki; Kikuno, Muneaki; Koga, Masatoshi; Toyoda, Kazunori] Natl Cerebral & Cardiovasc Ctr, Dept Cerebrovasc Med, 5-7-1 Fujishirodai, Suita, Osaka 5658565, Japan		Yokota, C (通讯作者)，Natl Cerebral & Cardiovasc Ctr, Dept Cerebrovasc Med, 5-7-1 Fujishirodai, Suita, Osaka 5658565, Japan.	cyokota@ncvc.go.jp		sari, ita muharram/0000-0003-2221-1207	Intramural Research Fund of the National Cerebral and Cardiovascular Center [27-1-3]	Intramural Research Fund of the National Cerebral and Cardiovascular Center	This study was supported by the Intramural Research Fund of the National Cerebral and Cardiovascular Center (27-1-3).	Almeida SRM, 2015, ARQ NEURO-PSIQUIAT, V73, P415, DOI 10.1590/0004-282X20150046; Aoki S, 2016, PLOS ONE, V11, DOI 10.1371/journal.pone.0154608; Aslanyan S, 2004, EUR J NEUROL, V11, P49, DOI 10.1046/j.1468-1331.2003.00749.x; Broadley S, 2003, J CLIN NEUROSCI, V10, P300, DOI 10.1016/S0967-5868(03)00022-5; Craven DE, 1997, INFECT CONT HOSP EP, V18, P783; Depkes RI Balitbangkes, 2013, RISET KESEHATAN…	22	4	5	1	4	ELSEVIER SCIENCE BV	AMSTERDAM	PO BOX 211, 1000 AE AMSTERDAM, NETHERLANDS	1052-3057	1532-8511		J STROKE CEREBROVASC	J. Stroke Cerebrovasc. Dis.	FEB	2017	26	2
J	Learoyd, AE; Woodhouse, L; Shaw, L; Sprigg, N; Bereczki, D; Berge, E; Caso, V; Christensen, H; Collins, R; Czlonkowska, A; El Etribi, A; Farr, TD; Gommans, J; Laska, AC; Ntaios, G; Ozturk, S; Pocock, SJ; Prasad, K; Wardlaw, JM; Fone, KC; Bath, PM; Trueman, RC				Learoyd, Annastazia E.; Woodhouse, Lisa; Shaw, Laurence; Sprigg, Nikola; Bereczki, Daniel; Berge, Eivind; Caso, Valeria; Christensen, Hanne; Collins, Ronan; Czlonkowska, Anna; El Etribi, Anwar; Farr, Tracy D.; Gommans, John; Laska, Ann-Charlotte; Ntaios, George; Ozturk, Serefnur; Pocock, Stuart J.; Prasad, Kameshwar; Wardlaw, Joanna M.; Fone, Kevin C.; Bath, Philip M.; Trueman, Rebecca C.		ENOS Trial investigators	Infections Up to 76 Days After Stroke Increase Disability and Death	TRANSLATIONAL STROKE RESEARCH			English	Article						Stroke; Infection; Glyceryl trinitrate; Disability	URINARY-TRACT-INFECTION; ISCHEMIC-STROKE; MEDICAL COMPLICATIONS; PERIPHERAL INFLAMMATION; POSTSTROKE INFECTIONS; RISK-FACTORS; SHORT-TERM; PNEUMONIA; OUTCOMES; DISEASE	Early infection after stroke is associated with a poor outcome. We aimed to determine whether delayed infections (up to 76 days post-stroke) are associated with poor outcome at 90 days. Data came from the international Efficacy of Nitric Oxide Stroke (ENOS, ISRCTN99414122) trial. Post hoc data on infections were obtained from serious adverse events reports between 1 and 76 days following stroke i…	[Learoyd, Annastazia E.; Farr, Tracy D.; Fone, Kevin C.; Trueman, Rebecca C.] Univ Nottingham, Sch Life Sci, Nottingham, England; [Woodhouse, Lisa; Sprigg, Nikola; Bath, Philip M.] Univ Nottingham, Sch Med, Stroke Trials Unit, Div Clin Neurosci, Nottingham, England; [Shaw, Laurence] Univ Nottingham, Sch Math Sci, Nottingham, England; [Bereczki, Daniel] Semmelweis Univ, Dept Neurol, Budapest, Hung…		Trueman, RC (通讯作者)，Univ Nottingham, Sch Life Sci, Nottingham, England.	Rebecca.Trueman@nottingham.ac.uk	Wardlaw, Joanna M/Y-3456-2019; Ntaios, George/AAG-1908-2019; OZTURK, SEREFNUR/AAG-4973-2019; Bereczki, Daniel/AAL-9886-2020; CASO, VALERIA/AAC-5156-2022; Farr, Tracy D/I-2876-2019	Wardlaw, Joanna M/0000-0002-9812-6642; Ntaios, George/0000-0002-0629-9248; CASO, VALERIA/0000-0002-2020-8891; Farr, Tracy D/0000-0002-6781-5226; collins, Ronan/0000-0003-0404-8266; Gommans, John/0000-0003-3750-765X; Christensen, Hanne/0000-0002-7472-3194; Fone, Kevin/0000-0001-8760-2167; Shaw, Laurence/0000-0002-0832-964X; Czlonkowska, Anna/0000-0002-1956-1866; Learoyd, Annastazia/0000-0001-6964-…	Medical Research Council [G0501797]; Biotechnology and Biological Sciences Research Council [BB/F016956/1]; Agency for Science, Technology, and Research (Singapore); BUPA Foundation (UK); Hypertension Trust (UK); Queen Elizabeth II Health Sciences Centre Research Fund (Canada); Reichstadt family (UK); Stroke Association (UK through Division of Stroke, University of Nottingham, Nottingham, UK); Un…	Medical Research Council(UK Research & Innovation (UKRI)Medical Research Council UK (MRC)European Commission); Biotechnology and Biological Sciences Research Council(UK Research & Innovation (UKRI)Biotechnology and Biological Sciences Research Council (BBSRC)); Agency for Science, Technology, and Research (Singapore)(Agency for Science Technology & Research (ASTAR)); BUPA Foundation (UK); Hyperte…	This work was supported by the Medical Research Council [grant number G0501797] and the Biotechnology and Biological Sciences Research Council [grant number BB/F016956/1]. Other funders who supported the ENOS trial were the Agency for Science, Technology, and Research (Singapore), BUPA Foundation (UK), Hypertension Trust (UK), Queen Elizabeth II Health Sciences Centre Research Fund (Canada), Reic…	Allen NB, 2012, STROKE, V43, P1858, DOI 10.1161/STROKEAHA.112.652305; Aslanyan S, 2004, EUR J NEUROL, V11, P49, DOI 10.1046/j.1468-1331.2003.00749.x; Bae HJ, 2005, STROKE, V36, P2441, DOI 10.1161/01.STR.0000185721.73445.fd; Becker KJ, 2011, STROKE, V42, P2763, DOI 10.1161/STROKEAHA.111.619593; CZLONKOWSKA A, 1979, J NEUROL SCI, V43, P455, DOI 10.1016/0022-510X(79)90024-8; ENOS, 2014, INT J STROKE…	40	13	13	1	7	SPRINGER	NEW YORK	233 SPRING ST, NEW YORK, NY 10013 USA	1868-4483	1868-601X		TRANSL STROKE RES	Transl. Stroke Res.	DEC	2017	8	6
J	Mansutti, I; Saiani, L; Palese, A				Mansutti, Irene; Saiani, Luisa; Palese, Alvisa			Delirium in patients with ischaemic and haemorrhagic stroke: findings from a scoping review	EUROPEAN JOURNAL OF CARDIOVASCULAR NURSING			English	Review						Delirium; intracerebral haemorrhage; ischaemic stroke; outcomes; scoping review; risk factors	ACUTE CONFUSIONAL STATES; HEALTH-CARE PROFESSIONALS; ELDERLY-PATIENTS; OLDER-PEOPLE; INTRACEREBRAL HEMORRHAGE; PREDICTING DELIRIUM; POSTSTROKE DELIRIUM; RATING-SCALE; RISK-FACTORS; PREVALENCE	Background: Delirium is a complex syndrome characterised by disturbances in attention and awareness, associated with alterations in cognitive functions, which can emerge in a time frame of hours or days and tend to fluctuate in severity over time. Delirium is a clinical manifestation of the brain's vulnerability and diminished resilience to insult. Stroke patients are particularly vulnerable to d…	[Mansutti, Irene] Univ Tor Vergata, Dept Biomed & Prevent, Rome, Italy; [Saiani, Luisa] Univ Verona, Dept Diagnost & Publ Hlth, Verona, Italy; [Palese, Alvisa] Univ Udine, Dept Med Sci, Viale Ungheria 20, I-33100 Udine, Italy		Mansutti, I (通讯作者)，Univ Udine, Dept Med Sci, Viale Ungheria 20, I-33100 Udine, Italy.	irene.mansutti@uniud.it	Palese, Alvisa/J-9427-2015	Palese, Alvisa/0000-0002-3508-844X				Adamis D, 2010, AGING MENT HEALTH, V14, P543, DOI 10.1080/13607860903421011; Ahmed S, 2014, AGE AGEING, V43, P326, DOI 10.1093/ageing/afu022; Alvarez-Perez FJ, 2017, J STROKE CEREBROVASC, V26, P567, DOI 10.1016/j.jstrokecerebrovasdis.2016.11.120; American Psychiatric Association, 1952, DIAGN STAT MAN MENT; [Anonymous], 2015, J AM COLL SURGEONS, V220, P136, DOI 10.1016/j.jamcollsurg.2014.10.019; […	80	4	5	1	2	OXFORD UNIV PRESS	OXFORD	GREAT CLARENDON ST, OXFORD OX2 6DP, ENGLAND	1474-5151	1873-1953		EUR J CARDIOVASC NUR	Eur. J. Cardiovasc. Nurs.	AUG	2019	18	6
J	Kwok, C; McIntyre, A; Janzen, S; Mays, R; Teasell, R				Kwok, C.; McIntyre, A.; Janzen, S.; Mays, R.; Teasell, R.			Oral care post stroke: a scoping review	JOURNAL OF ORAL REHABILITATION			English	Review						stroke; oral hygiene; oral health; dental care; rehabilitation; review	QUALITY-OF-LIFE; HEALTH-CARE; PNEUMONIA; DISEASES; HYGIENE; PATIENT; REHABILITATION; INTERVENTIONS; MANAGEMENT; DISCHARGE	Health concerns post stroke may be the result of, or exacerbated by, neglected oral health care (OHC). However, OHC may be challenging post stroke due to hemiparesis, hemiplegia, a lack of coordination, and/or cognitive deficits. The objective of this study was to conduct a scoping review and summarise the current state of knowledge pertaining to OHC post stroke. A literature search was conducted…	[Kwok, C.; McIntyre, A.; Janzen, S.; Mays, R.] St Josephs Parkwood Hosp, Lawson Hlth Res Inst, London, ON, Canada; [Teasell, R.] Univ Western Ontario, Schulich Sch Med & Dent, Dept Phys Med & Rehabil, London, ON, Canada		McIntyre, A (通讯作者)，Parkwood Hosp, Lawson Hlth Res Inst, Room B3025,801 Commissioners Rd E, London, ON N6C 5J1, Canada.	Amanda.McIntyre@sjhc.london.on.ca	Mays, Rachel/E-3929-2019	Mays, Rachel/0000-0003-1763-0685				Aizen E, 2004, ISRAEL MED ASSOC J, V6, P342; Alberta Health Services, 2010, OR CAR STROK REC PAT; American Association of Neuroscience Nurses, GUID CAR HOSP PAT IS; Arksey H, 2005, INT J SOC RES METHOD, V8, P19, DOI [10.1080/1364557032000119616, DOI 10.1080/1364557032000119616]; Azarpazhooh A, 2006, J PERIODONTOL, V77, P1465, DOI 10.1902/jop.2006.060010; Brady M, 2006, COCHRANE DB SYST REV, DOI 1…	69	33	36	1	27	WILEY	HOBOKEN	111 RIVER ST, HOBOKEN 07030-5774, NJ USA	0305-182X	1365-2842		J ORAL REHABIL	J. Oral Rehabil.	JAN	2015	42	1
J	Hoffmann, S; Malzahn, U; Harms, H; Koennecke, HC; Berger, K; Kalic, M; Walter, G; Meisel, A; Heuschmann, PU				Hoffmann, Sarah; Malzahn, Uwe; Harms, Hendrik; Koennecke, Hans-Christian; Berger, Klaus; Kalic, Marianne; Walter, Georg; Meisel, Andreas; Heuschmann, Peter Ulrich		Berlin Stroke Register; Stroke Register NW Germany	Development of a Clinical Score (A(2)DS(2)) to Predict Pneumonia in Acute Ischemic Stroke	STROKE			English	Article						chest infection prediction; ischemic stroke; poststroke pneumonia	IN-HOSPITAL MORTALITY; REGISTERS-STUDY-GROUP; MEDICAL COMPLICATIONS; ASPIRATION PNEUMONIA; SEX-DIFFERENCES; DYSPHAGIA; MANAGEMENT; MULTICENTER; INFECTION; CARE	Background and Purpose-Poststroke pneumonia is a potentially preventable complication after stroke associated with poor outcome. We developed and externally validated a prognostic score for predicting risk of pneumonia after ischemic stroke. Methods-The prognostic score was developed based on clinical data routinely collected after admission from the Berlin Stroke Register, Germany. The associati…	[Hoffmann, Sarah; Malzahn, Uwe; Harms, Hendrik; Meisel, Andreas; Heuschmann, Peter Ulrich] Charite, Ctr Stroke Res Berlin, D-10117 Berlin, Germany; [Hoffmann, Sarah; Harms, Hendrik; Meisel, Andreas] Charite, Dept Neurol, D-10117 Berlin, Germany; [Koennecke, Hans-Christian] Vivantes Klinikum Friedrichshain & Urban, Dept Neurol, Berlin, Germany; [Berger, Klaus; Kalic, Marianne] Univ Munster, Inst E…		Hoffmann, S (通讯作者)，Charite, Ctr Stroke Res Berlin, Charitepl 1, D-10117 Berlin, Germany.	sarah.hoffmann@charite.de		Meisel, Andreas/0000-0001-7233-5342	Flexible Funds of the Center for Stroke Research Berlin; NeuroCure Clinical Research Center Berlin; European Union's Seventh Framework Programme [FP7/2008-2013, 201024, 202213]; Helmholtz Gemeinschaft fur Forschungseinrichtungen [SO-022NG]; German Ministry for Health and Education [01 EO 08 01]; Deutsche Forschungsgemeinschaft [Exc 257]; German Ministry of Research and Education; European Union; …	Flexible Funds of the Center for Stroke Research Berlin; NeuroCure Clinical Research Center Berlin; European Union's Seventh Framework Programme(European Commission); Helmholtz Gemeinschaft fur Forschungseinrichtungen; German Ministry for Health and Education; Deutsche Forschungsgemeinschaft(German Research Foundation (DFG)); German Ministry of Research and Education(Federal Ministry of Education…	The project was supported by Flexible Funds of the Center for Stroke Research Berlin and the NeuroCure Clinical Research Center Berlin. The participating researchers are independent of funders. The study was not industry-sponsored.; A.M. has received speaker's honoraria from Bayer Vital, Wyeth Pharma, and Siemens Healthcare Diagnostics; and receives research grants from the European Union's Seven…	Adams HP, 2007, STROKE, V38, P1655, DOI 10.1161/STROKEAHA.107.181486; Alsumrain M, 2013, J INTENSIVE CARE MED, V28, P118, DOI 10.1177/0885066612437512; Aslanyan S, 2004, EUR J NEUROL, V11, P49, DOI 10.1046/j.1468-1331.2003.00749.x; Baird AE, 2001, LANCET, V357, P2095, DOI 10.1016/S0140-6736(00)05183-7; Balami JS, 2011, LANCET NEUROL, V10, P357, DOI 10.1016/S1474-4422(10)70313-6; Chumbler NR, 2010…	39	122	142	2	14	LIPPINCOTT WILLIAMS & WILKINS	PHILADELPHIA	TWO COMMERCE SQ, 2001 MARKET ST, PHILADELPHIA, PA 19103 USA	0039-2499	1524-4628		STROKE	Stroke	OCT	2012	43	10
J	Chen, YY; Yang, HY; Wei, H; Chen, YQ; Lan, MJ				Chen, Yuanyuan; Yang, Hongyan; Wei, Hui; Chen, Yanqin; Lan, Meijuan			Stroke-associated pneumonia A bibliometric analysis of worldwide trends from 2003 to 2020	MEDICINE			English	Article						acute stroke; bibliometric analysis; stroke-associated pneumonia; worldwide trends	RISK-FACTORS; CARE; COST	Stroke-associated pneumonia (SAP) is a spectrum of pulmonary infections in patients within 7 days of stroke. Which is one of the most common complications after stroke and is significantly associated with a poor prognosis of stroke. To the best of our knowledge, a bibliometric method was not previously used to analyze the topic of SAP; we aim to describe the situation and evolution of SAP from 20…	[Chen, Yuanyuan; Yang, Hongyan; Wei, Hui; Chen, Yanqin] Zhejiang Univ, Affiliated Hosp 2, Neurol Dept, Sch Med, Hangzhou, Peoples R China; [Lan, Meijuan] Zhejiang Univ, Affiliated Hosp 2, Nursing Dept, Sch Med, Jiefang Rd 88th, Hangzhou 310009, Peoples R China		Lan, MJ (通讯作者)，Zhejiang Univ, Affiliated Hosp 2, Nursing Dept, Sch Med, Jiefang Rd 88th, Hangzhou 310009, Peoples R China.	lanmj@zju.edu.cn						Ali AN, 2018, TOP STROKE REHABIL, V25, P214, DOI 10.1080/10749357.2017.1398482; Bar-Ilan J, 2010, SCIENTOMETRICS, V82, P495, DOI 10.1007/s11192-010-0185-9; Benfield J, 2016, BR J NEUROSCI NURS, V12, pS24, DOI [10.12968/bjnn.2016.12.Sup2.S24, DOI 10.12968/BJNN.2016.12.SUP2.S24]; Chao BH, 2021, INT J STROKE, V16, P265, DOI 10.1177/1747493020913557; Cugy E, 2017, J STROKE CEREBROVASC, V26, P225, DOI…	23	0	0	11	17	LIPPINCOTT WILLIAMS & WILKINS	PHILADELPHIA	TWO COMMERCE SQ, 2001 MARKET ST, PHILADELPHIA, PA 19103 USA	0025-7974	1536-5964		MEDICINE	Medicine (Baltimore)	SEP 24	2021	100	38
J	Ji, RJ; Liu, YF; Liu, XY; Wang, LL; Wang, DD; Wang, WJ; Zhang, RH; Jiang, RX; Jia, JK; Feng, H; Ding, ZY; Liu, GF; Lu, JJ; Ju, Y; Zhao, XQ				Ji, Ruijun; Liu, Yanfang; Liu, Xinyu; Wang, Linlin; Wang, Dandan; Wang, Wenjuan; Zhang, Runhua; Jiang, Ruixuan; Jia, Jiaokun; Feng, Hao; Ding, Zeyu; Liu, Gaifen; Lu, Jingjing; Ju, Yi; Zhao, Xingquan		Beijing Registration Intracerebral	Comparison of clinical scores for predicting stroke-associated pneumonia after intracerebral hemorrhage (ICH): potential tools for personalized care and clinical trials for ICH	ANNALS OF TRANSLATIONAL MEDICINE			English	Article; Early Access						Intracerebral hemorrhage (ICH); stroke-associated pneumonia (SAP); risk score; discrimination; calibration	VALIDATION; GUIDELINES; MANAGEMENT; INFECTION; DIAGNOSIS; MORTALITY; RISK	Background: This study aimed to systematically compare the discrimination and calibration of 5 clinical scores for stroke-associated pneumonia (SAP) after intracerebral hemorrhage (ICH). Methods: We derived a validation cohort from the Beijing Registration of Intracerebral Hemorrhage. SAP was then diagnosed according to the Center for Disease Control and Prevention's criteria for hospital-acquire…	[Ji, Ruijun; Liu, Yanfang; Liu, Xinyu; Wang, Linlin; Wang, Dandan; Wang, Wenjuan; Zhang, Runhua; Jiang, Ruixuan; Jia, Jiaokun; Feng, Hao; Ding, Zeyu; Liu, Gaifen; Lu, Jingjing; Ju, Yi; Zhao, Xingquan] Capital Med Univ, Tiantan Hosp, Dept Neurol, Beijing, Peoples R China; [Ji, Ruijun; Liu, Yanfang; Wang, Dandan; Wang, Wenjuan; Zhang, Runhua; Jiang, Ruixuan; Jia, Jiaokun; Feng, Hao; Ding, Zeyu; Liu…		Zhao, XQ (通讯作者)，Capital Med Univ, Beijing Tiantan Hosp, Tiantan Comprehens Stroke Ctr, 119 Nansihuan West Rd, Beijing 100070, Peoples R China.	zxq@vip.163.com			Beijing Municipal Science & Technology Commission [Z131107002213009]; Nova Program of Beijing Science and Technology Commission [2008B30]; National Natural Science Foundation of China [81471208, 81641162]; Beijing High-Level Healthy Human Resource Project [014-3033]; Shandong Province Key Innovation Project [2019JZZY020901]	Beijing Municipal Science & Technology Commission(Beijing Municipal Science & Technology Commission); Nova Program of Beijing Science and Technology Commission; National Natural Science Foundation of China(National Natural Science Foundation of China (NSFC)); Beijing High-Level Healthy Human Resource Project; Shandong Province Key Innovation Project	This study was sponsored by Beijing Municipal Science & Technology Commission (Z131107002213009), the Nova Program of Beijing Science and Technology Commission (2008B30), the National Natural Science Foundation of China (81471208 and 81641162), the Beijing High-Level Healthy Human Resource Project (014-3033), and the Shandong Province Key Innovation Project (2019JZZY020901).	Caldeira D, 2012, BMJ-BRIT MED J, V345, DOI 10.1136/bmj.e4260; Chumbler NR, 2010, NEUROEPIDEMIOLOGY, V34, P193, DOI 10.1159/000289350; Collins GS, 2015, BMJ-BRIT MED J, V350, DOI 10.1136/bmj.g7594; DELONG ER, 1988, BIOMETRICS, V44, P837, DOI 10.2307/2531595; GARNER JS, 1988, AM J INFECT CONTROL, V16, P128, DOI 10.1016/0196-6553(88)90053-3; Hemphill JC, 2015, STROKE, V46, P2032, DOI 10.1161/STR.00…	29	0	0	0	0	AME PUBL CO	SHATIN	FLAT-RM C 16F, KINGS WING PLAZA 1, NO 3 KWAN ST, SHATIN, HONG KONG 00000, PEOPLES R CHINA	2305-5839	2305-5847		ANN TRANSL MED	ANN. TRANSL. MED.
J	Du, BS; Li, Y; Zhang, BR; Zhao, WJ; Zhou, L				Du, Bosong; Li, Yan; Zhang, Bingran; Zhao, Wenjun; Zhou, Li			Effect of neuromuscular electrical stimulation associated with swallowing-related muscle training for post-stroke dysphagia A protocol for systematic review and meta-analysis	MEDICINE			English	Review						dysphagia; meta-analysis; neuromuscular electrical stimulation; protocol; swallowing rehabilitation training; systematic review	NONINVASIVE BRAIN-STIMULATION; STROKE; INVOLVEMENT	Background: Swallowing dysfunction is a common dysfunction after stroke, and its incidence exceeds 50%. Aspiration pneumonia and malnutrition induced by dysphagia not only cause psychological shock to patients after stroke, but also burden the medical payment. Neuromuscular electrical stimulation, which stimulates the cortex and cortical bulb pathways to improve swallowing function, has been one …	[Du, Bosong; Li, Yan; Zhang, Bingran; Zhao, Wenjun; Zhou, Li] Chengde Cent Hosp, 11 Guangren Rd, Chengde 067000, Hebei, Peoples R China		Zhou, L (通讯作者)，Chengde Cent Hosp, 11 Guangren Rd, Chengde 067000, Hebei, Peoples R China.	zhouli-09@163.com			Chengde Science and Technology Bureau project [21022109]	Chengde Science and Technology Bureau project	This work is supported by the Chengde Science and Technology Bureau project (No. 21022109).	Bergquist AJ, 2011, EUR J APPL PHYSIOL, V111, P2409, DOI 10.1007/s00421-011-2087-9; Castejon-Hernandez S, 2021, AGING CLIN EXP RES, V33, P1981, DOI 10.1007/s40520-020-01707-9; Chan YT, 2020, EVID-BASED COMPL ALT, V2020, DOI 10.1155/2020/4689296; Cheng I, 2020, J PHYSIOL-LONDON, V598, P5213, DOI 10.1113/JP279977; Cui S, 2020, NEURAL PLAST, V2020, DOI 10.1155/2020/8857543; DODDS WJ, 1990, AM J ROEN…	26	0	0	8	16	LIPPINCOTT WILLIAMS & WILKINS	PHILADELPHIA	TWO COMMERCE SQ, 2001 MARKET ST, PHILADELPHIA, PA 19103 USA	0025-7974	1536-5964		MEDICINE	Medicine (Baltimore)	MAR 19	2021	100	11
J	Radhakrishnan, S; Menon, UK; Anandakuttan, A				Radhakrishnan, Sureshkumar; Menon, Unnikrishnan K.; Anandakuttan, Anandkumar			A combined approach of bedside clinical examination and flexible endoscopic evaluation of swallowing in poststroke dysphagia: A pilot study	ANNALS OF INDIAN ACADEMY OF NEUROLOGY			English	Article						Dysphagia; flexible endoscopic evaluation of swallowing; stroke	ACUTE STROKE PATIENTS; ASPIRATION RISK; VIDEOFLUOROSCOPY; COMPLICATIONS; PNEUMONIA; SEVERITY	Background: As with most neurologic conditions, stroke involves impairment of the swallowing mechanism. This could be a spectrum of issues, the worst of which is aspiration. At the same time, the prolonged presence of a naso-gastric tube (NGT) has its own morbidity. Flexible endoscopic evaluation of swallowing (FEES) is one reliable method to assess the structural and functional status of the oro…	[Radhakrishnan, Sureshkumar; Anandakuttan, Anandkumar] Amrita Inst Med Sci & Res Ctr, Dept Neurol, Kochi, Kerala, India; [Menon, Unnikrishnan K.] Amrita Inst Med Sci & Res Ctr, Dept ENT, Kochi, Kerala, India		Radhakrishnan, S (通讯作者)，G389, Kochi 682036, Kerala, India.	rsureshkumar@aims.amrita.edu						Aviv JE, 2000, LARYNGOSCOPE, V110, P563, DOI 10.1097/00005537-200004000-00008; Aviv JE., 2001, ENDOSCOPIC EVALUATIO, P235; BARER DH, 1989, J NEUROL NEUROSUR PS, V52, P236, DOI 10.1136/jnnp.52.2.236; Daniels SK, 2000, ARCH PHYS MED REHAB, V81, P1030, DOI 10.1053/apmr.2000.6301; Daniels SK, 2012, STROKE, V43, P892, DOI 10.1161/STROKEAHA.111.640946; Dziewas R, 2008, CEREBROVASC DIS, V26, P41, DOI 10…	23	5	6	1	17	MEDKNOW PUBLICATIONS & MEDIA PVT LTD	MUMBAI	B-9, KANARA BUSINESS CENTRE, OFF LINK RD, GHAKTOPAR-E, MUMBAI, 400075, INDIA	0972-2327			ANN INDIAN ACAD NEUR	Ann. Indian Acad. Neurol.	JUL-SEP	2013	16	3
J	Gradek-Kwinta, E; Czyzycki, M; Weglarczyk, K; Slowik, A; Siedlar, M; Dziedzic, T				Gradek-Kwinta, Elzbieta; Czyzycki, Mateusz; Weglarczyk, Kazimierz; Slowik, Agnieszka; Siedlar, Maciej; Dziedzic, Tomasz			Ex vivo synthesized cytokines as a biomarker of stroke-associated pneumonia	CLINICA CHIMICA ACTA			English	Article						Pneumonia; Stroke; Cytokines; Biomarker	ACUTE ISCHEMIC-STROKE; BLOOD STIMULATION; WHOLE-BLOOD; MORTALITY; INFECTION; ENDOTOXIN; RELEASE; IL-6	Objectives: We aimed to determine a profile of ex vivo released cytokines in patients with stroke-associated pneumonia (SAP) and to assess the clinical utility of individual cytokines and their combination as a biomarker of SAP. Methods: We included 279 ischemic stroke patients (median age: 69 years; 41.6% women). We collected blood samples at day 3 after the onset of stroke and stimulated them e…	[Gradek-Kwinta, Elzbieta; Czyzycki, Mateusz; Slowik, Agnieszka; Dziedzic, Tomasz] Jagiellonian Univ Med Coll, Dept Neurol, Ul Bot 3, PL-31503 Krakow, Poland; [Weglarczyk, Kazimierz; Siedlar, Maciej] Jagiellonian Univ Med Coll, Inst Paediat, Dept Clin Immunol, Krakow, Poland		Dziedzic, T (通讯作者)，Jagiellonian Univ Med Coll, Dept Neurol, Ul Bot 3, PL-31503 Krakow, Poland.	dziedzic@cm-uj.krakow.pl			National Science Center [2015/19/B/NZ4/00287]	National Science Center(National Science Centre, Poland)	This study was supported by the grant from National Science Center (2015/19/B/NZ4/00287).	Bustamante A, 2017, J NEUROCHEM, V141, P305, DOI 10.1111/jnc.13973; Chamorro A, 2012, NAT REV NEUROL, V8, P401, DOI 10.1038/nrneurol.2012.98; Duffy D, 2014, IMMUNITY, V40, P436, DOI 10.1016/j.immuni.2014.03.002; Dziedzic T, 2008, FRONT BIOSCI-LANDMRK, V13, P2922, DOI 10.2741/2897; ERTEL W, 1995, BLOOD, V85, P1341, DOI 10.1182/blood.V85.5.1341.bloodjournal8551341; Greenberger MJ, 1996, J IMMUNOL, …	28	0	0	0	0	ELSEVIER	AMSTERDAM	RADARWEG 29, 1043 NX AMSTERDAM, NETHERLANDS	0009-8981	1873-3492		CLIN CHIM ACTA	Clin. Chim. Acta	NOV	2020	510
J	Cheng, HR; Song, JY; Zhang, YN; Chen, YB; Lin, GQ; Huang, GQ; He, JC; Wang, Z				Cheng, Hao-Ran; Song, Jia-Ying; Zhang, Yi-Nuo; Chen, Yun-Bin; Lin, Gang-Qiang; Huang, Gui-Qian; He, Jin-Cai; Wang, Zhen			High Monocyte-To-Lymphocyte Ratio Is Associated With Stroke-Associated Pneumonia	FRONTIERS IN NEUROLOGY			English	Article						acute ischemic stroke; stroke-associated pneumonia; inflammation; monocyte; lymphocyte	INDUCED IMMUNODEPRESSION; RISK; MORTALITY; INFECTIONS; ASPIRATION; BIOMARKERS; OUTCOMES; THERAPY; SCORE	Purpose:Stroke-associated pneumonia (SAP), a common complication in acute ischemic stroke (AIS) patients, is associated with poor prognosis after AIS. Inflammation plays an important role in the development of SAP. In this study, we aimed to explore the association between the monocyte-to-lymphocyte ratio (MLR) and SAP in AIS patients. Methods:We continuously enrolled 972 AIS patients. SAP was di…	[Cheng, Hao-Ran; Zhang, Yi-Nuo; Chen, Yun-Bin; Lin, Gang-Qiang; Huang, Gui-Qian; He, Jin-Cai; Wang, Zhen] Wenzhou Med Univ, Affiliated Hosp 1, Dept Neurol, Wenzhou, Peoples R China; [Song, Jia-Ying] Wenzhou Med Univ, Sch Mental Hlth, Wenzhou, Peoples R China		Huang, GQ; He, JC; Wang, Z (通讯作者)，Wenzhou Med Univ, Affiliated Hosp 1, Dept Neurol, Wenzhou, Peoples R China.	huangguiqian123@126.com; hjc@wmu.edu.cn; wangzhen_wenzhou@163.com			Projects of Provincial Natural Science Foundation of Zhejiang [LY19H090013]; Projects of Medical Health Science and Technology of Zhejiang [2020KY637]	Projects of Provincial Natural Science Foundation of Zhejiang; Projects of Medical Health Science and Technology of Zhejiang	This work was supported by the Projects of Provincial Natural Science Foundation of Zhejiang (no. LY19H090013) and the Projects of Medical Health Science and Technology of Zhejiang (no. 2020KY637).	Ay H, 2010, NEUROLOGY, V74, P128, DOI 10.1212/WNL.0b013e3181ca9cff; Badve MS, 2019, INT J STROKE, V14, P125, DOI 10.1177/1747493018806196; Bieber K, 2015, IMMUNOBIOLOGY, V220, P215, DOI 10.1016/j.imbio.2014.10.025; Brodsky MB, 2016, CHEST, V150, P148, DOI 10.1016/j.chest.2016.03.059; Ding YL, 2019, BMC GERIATR, V19, DOI 10.1186/s12877-019-1269-x; Finlayson O, 2011, NEUROLOGY, V77, P1338, DOI 10.1…	49	7	7	0	2	FRONTIERS MEDIA SA	LAUSANNE	AVENUE DU TRIBUNAL FEDERAL 34, LAUSANNE, CH-1015, SWITZERLAND	1664-2295			FRONT NEUROL	Front. Neurol.	OCT 6	2020	11
J	Wu, T; Zhang, HP; Tian, XL; Cao, Y; Wei, DJ; Wu, XK				Wu, Ti; Zhang, Haipeng; Tian, Xiaolin; Cao, Yang; Wei, Dianjun; Wu, Xiangkun			Neutrophil-to-Lymphocyte Ratio Better Than High-Sensitivity C-Reactive Protein in Predicting Stroke-Associated Pneumonia in Afebrile Patients	NEUROPSYCHIATRIC DISEASE AND TREATMENT			English	Article						stroke; pneumonia; neutrophil; lymphocyte; high-sensitivity C-reactive protein; inflammation	ISCHEMIC-STROKE; INFECTION	Purpose: To evaluate the association between neutrophil-to-lymphocyte ratio (NLR) and stroke-associated pneumonia (SAP) in patients with acute ischemic stroke (AIS) without fever and to clarify whether NLR has an advantage over high-sensitivity C-reactive protein Patients and Methods: A total of 434 patients with AIS without fever were assessed in this study. Multivariable analysis was used to ev…	[Wu, Ti] Tianjin Med Univ Gen Hosp, Dept Neurol, Tianjin, Peoples R China; [Zhang, Haipeng; Cao, Yang] Tianjin Med Univ, Hosp 2, Dept Clin Lab, Tianjin, Peoples R China; [Tian, Xiaolin] Tianjin Med Univ, Hosp 2, Dept Neurol, Tianjin, Peoples R China; [Wei, Dianjun; Wu, Xiangkun] Hebei Yanda Hosp, Dept Clin Lab, Langfang, Hebei, Peoples R China		Wu, XK (通讯作者)，Hebei Yanda Hosp, Dept Clin Lab, Langfang, Hebei, Peoples R China.	wuxiangkun_2021@163.com			Hebei Medical Research Foundation [20191061, 20191066]	Hebei Medical Research Foundation	This work was supported by grant from Hebei Medical Research Foundation (20191061, 20191066) .	Badve MS, 2019, INT J STROKE, V14, P125, DOI 10.1177/1747493018806196; Bustamante A, 2017, J NEUROCHEM, V141, P305, DOI 10.1111/jnc.13973; Cataudella E, 2017, J AM GERIATR SOC, V65, P1796, DOI 10.1111/jgs.14894; Cheng W, 2021, NEUROPSYCH DIS TREAT, V17, P1697, DOI 10.2147/NDT.S311036; Cui P, 2021, FRONT NEUROENDOCRIN, V63, DOI 10.1016/j.yfrne.2021.100932; Da Venezia C, 2021, BIOMOLECULES, V11, DO…	41	1	1	4	4	DOVE MEDICAL PRESS LTD	ALBANY	PO BOX 300-008, ALBANY, AUCKLAND 0752, NEW ZEALAND		1178-2021		NEUROPSYCH DIS TREAT	Neuropsychiatr. Dis. Treat.		2021	17
J	Zhang, HM; Li, XY				Zhang, Hongming; Li, Xiaoyan			Correlation between inflammatory factors and post-stroke pneumonia in diabetic patients	EXPERIMENTAL AND THERAPEUTIC MEDICINE			English	Article						acute ischemic stroke; C-reactive protein; interleukin-6; pneumonia; diabetes mellitus	ACUTE ISCHEMIC-STROKE; MEDICAL COMPLICATIONS; INFECTION; RISK; IMMUNODEPRESSION; PREDICTORS; MORTALITY; THERAPY; DEATH	Pneumonia is the most common cause of mortality in stroke patients and it has been demonstrated to contribute to mortality and poor functional outcome following stroke in the majority of clinical studies. The risk of infection may be attributed to stroke-induced immunodepression syndrome (SIDS). Cytokine production is increased in SIDS. However, the correlation between biomarkers and the risk of …	[Zhang, Hongming; Li, Xiaoyan] Gen Hosp Jinan Mil Reg, Dept Cardiol, Jinan 250031, Shandong, Peoples R China		Zhang, HM (通讯作者)，Gen Hosp Jinan Mil Reg, Dept Cardiol, 25 Shifan Rd, Jinan 250031, Shandong, Peoples R China.	hongmingzhang1@sina.com; lixiaoyan1@126.com						[Anonymous], 1989, Stroke, V20, P1407; Chamorro A, 2006, J NEUROL NEUROSUR PS, V77, P1279, DOI 10.1136/jnnp.2006.100800; Chamorro A, 2005, STROKE, V36, P1495, DOI 10.1161/01.STR.0000170644.15504.49; Chamorro A, 2007, STROKE, V38, P1097, DOI 10.1161/01.STR.0000258346.68966.9d; Chamorro A, 2007, J NEUROL SCI, V252, P29, DOI 10.1016/j.jns.2006.10.001; Davenport RJ, 1996, STROKE, V27, P415, DOI 10.11…	31	9	13	0	4	SPANDIDOS PUBL LTD	ATHENS	POB 18179, ATHENS, 116 10, GREECE	1792-0981	1792-1015		EXP THER MED	Exp. Ther. Med.	JUL	2013	6	1
J	Zhang, N; Miyamoto, N; Tanaka, R; Mochizuki, H; Hattori, N; Urabe, T				Zhang, N.; Miyamoto, N.; Tanaka, R.; Mochizuki, H.; Hattori, N.; Urabe, T.			ACTIVATION OF TYROSINE HYDROXYLASE PREVENTS PNEUMONIA IN A RAT CHRONIC CEREBRAL HYPOPERFUSION MODEL	NEUROSCIENCE			English	Article						post-stroke pneumonia; dysphagia; cerebral hypoperfusion; neurotransmitters; phosphorylated-CREB	SUBSTANCE-P; SWALLOWING REFLEX; ASPIRATION PNEUMONIA; ISCHEMIC-STROKE; BASAL GANGLIA; GUINEA-PIGS; BRAIN; DYSPHAGIA; MICE; EXPRESSION	Pneumonia is a common complication with the highest attributable proportion of deaths in patients with stroke. Cilostazol is a potent type III phosphodiesterase inhibitor, approved as an anti-platelet aggregation agent. The present study was designed to determine the protective mechanism of cilostazol against post-stroke pneumonia using a rat chronic cerebral hypoperfusion model. Rats were subjec…	[Miyamoto, N.; Tanaka, R.; Mochizuki, H.; Hattori, N.; Urabe, T.] Juntendo Univ, Sch Med, Dept Neurol, Bunkyo Ku, Tokyo 1138421, Japan		Urabe, T (通讯作者)，Juntendo Univ, Sch Med, Dept Neurol, Bunkyo Ku, 2-1-1 Hongo, Tokyo 1138421, Japan.	t_urabe@med.juntendo.ac.jp	Hattori, Nobutaka/ACR-0069-2022		High Technology Research Center; Ministry of Education, Culture, Sports, Science and Technology, Japan; Otsuka Pharmaceutical Co., Ltd., Tokyo, Japan	High Technology Research Center; Ministry of Education, Culture, Sports, Science and Technology, Japan(Ministry of Education, Culture, Sports, Science and Technology, Japan (MEXT)); Otsuka Pharmaceutical Co., Ltd., Tokyo, Japan(Otsuka Pharmaceutical)	This study was supported in part by a High Technology Research Center grant and a Grant-in-Aid for exploratory research from the Ministry of Education, Culture, Sports, Science and Technology, Japan. Cilostazol was a kind gift from Otsuka Pharmaceutical Co., Ltd., Tokyo, Japan.	ALBIN RL, 1989, TRENDS NEUROSCI, V12, P366, DOI 10.1016/0166-2236(89)90074-X; Arai T, 2003, NEUROLOGY, V61, P1625, DOI 10.1212/01.WNL.0000096395.80826.23; Ertekin C, 2000, STROKE, V31, P1370, DOI 10.1161/01.STR.31.6.1370; Fosburgh L C, 1997, AANA J, V65, P323; GERFEN CR, 1992, TRENDS NEUROSCI, V15, P133, DOI 10.1016/0166-2236(92)90355-C; GRAYBIEL AM, 1990, TRENDS NEUROSCI, V13, P244, DOI 10.1016/…	36	16	19	0	2	PERGAMON-ELSEVIER SCIENCE LTD	OXFORD	THE BOULEVARD, LANGFORD LANE, KIDLINGTON, OXFORD OX5 1GB, ENGLAND	0306-4522			NEUROSCIENCE	Neuroscience	JAN 23	2009	158	2
J	Yeh, PS; Lin, HJ; Chen, PS; Lin, SH; Wang, WM; Yang, CM; Li, YH				Yeh, P. -S.; Lin, H. -J.; Chen, P. -S.; Lin, S. -H.; Wang, W. -M.; Yang, C. -M.; Li, Y. -H.			Effect of statin treatment on three-month outcomes in patients with stroke-associated infection: a prospective cohort study	EUROPEAN JOURNAL OF NEUROLOGY			English	Article						acute ischaemic stroke; infection; mortality; statin	ACUTE ISCHEMIC-STROKE; POPULATION-BASED COHORT; META-ANALYSIS; PNEUMONIA; TRIAL; MULTICENTER; PREVENTION; THERAPY; SEPSIS; RISK	Background and purpose: Infection is a major medical problem in patients with acute stroke. Recent evidences suggest that statins reduce infection-associated complications. The purpose of this study was to examine the influence of statin treatment on mortality and functional outcomes in patients with stroke-associated infection. Methods: In this prospective observational cohort study, 514 patient…	[Yeh, P. -S.; Lin, H. -J.; Yang, C. -M.] Chi Mei Med Ctr, Dept Neurol, Tainan, Taiwan; [Yeh, P. -S.; Lin, H. -J.; Yang, C. -M.] Taipei Med Univ, Taipei, Taiwan; [Chen, P. -S.; Li, Y. -H.] Natl Cheng Kung Univ, Coll Med & Hosp, Dept Internal Med, Tainan 70101, Taiwan; [Chen, P. -S.; Lin, S. -H.; Wang, W. -M.] Natl Cheng Kung Univ, Coll Med & Hosp, Inst Clin Med, Tainan 70101, Taiwan		Lin, HJ (通讯作者)，Natl Cheng Kung Univ Hosp, Dept Internal Med, 138 Sheng Li Rd, Tainan 704, Taiwan.	heng@mail.ncku.edu.tw	Chen, Po See/AAA-6492-2021		Multidisciplinary Center of Excellence for Clinical Trial and Research, Department of Health, Executive Yuan, Taipei, Taiwan [DOH100-TD-B-111-002]	Multidisciplinary Center of Excellence for Clinical Trial and Research, Department of Health, Executive Yuan, Taipei, Taiwan	This work was supported by grant from the Multidisciplinary Center of Excellence for Clinical Trial and Research (DOH100-TD-B-111-002), Department of Health, Executive Yuan, Taipei, Taiwan.	ADAMS HP, 1993, STROKE, V24, P35, DOI 10.1161/01.STR.24.1.35; Adams RJ, 2008, STROKE, V39, P1647, DOI 10.1161/STROKEAHA.107.189063; Aslanyan S, 2004, EUR J NEUROL, V11, P49, DOI 10.1046/j.1468-1331.2003.00749.x; Chalmers JD, 2008, AM J MED, V121, P1002, DOI 10.1016/j.amjmed.2008.06.030; Chalmers JD, 2010, RESP MED, V104, P1081, DOI 10.1016/j.rmed.2010.04.005; Chamorro A, 2007, STROKE, V38, P1097,…	22	8	8	0	4	WILEY-BLACKWELL	MALDEN	COMMERCE PLACE, 350 MAIN ST, MALDEN 02148, MA USA	1351-5101			EUR J NEUROL	Eur. J. Neurol.	MAY	2012	19	5
J	Doeltgen, SH; Bradnam, LV; Young, JA; Fong, E				Doeltgen, Sebastian H.; Bradnam, Lynley V.; Young, Jessica A.; Fong, Eric			Transcranial non-invasive brain stimulation in swallowing rehabilitation following stroke - A review of the literature	PHYSIOLOGY & BEHAVIOR			English	Review						Transcranial magnetic stimulation; Transcranial direct current stimulation; Swallowing; Dysphagia; Stroke; Neuroplasticity	PHARYNGEAL MOTOR CORTEX; PAIRED ASSOCIATIVE STIMULATION; ASPIRATION PNEUMONIA; MAGNETIC STIMULATION; POSTSTROKE DYSPHAGIA; BURST STIMULATION; FREQUENCY RTMS; RISK-FACTORS; NEUROREHABILITATION; PREVALENCE	Background: This descriptive review of the literature outlines the current evidence-base underpinning the potential of transcranial brain stimulation techniques to modulate swallowing function in healthy individuals and in treating post-stroke dysphagia. Methods: Published research was identified by review of scientific databases (Scopus, Medline Ovid, Science Direct, AMED and Google Scholar) usi…	[Doeltgen, Sebastian H.; Young, Jessica A.] Flinders Univ S Australia, Discipline Speech Pathol & Audiol, Fac Med Nursing & Hlth Sci, Adelaide, SA 5001, Australia; [Bradnam, Lynley V.] Flinders Univ S Australia, Discipline Physiotherapy, Fac Med Nursing & Hlth Sci, Adelaide, SA 5001, Australia; [Fong, Eric] Flinders Med Ctr, ENT Dept, Bedford Pk, SA 5042, Australia		Doeltgen, SH (通讯作者)，Flinders Univ S Australia, Discipline Speech Pathol & Audiol, Fac Med Nursing & Hlth Sci, GPO Box 2100, Adelaide, SA 5001, Australia.	sebastian.doeltgen@flinders.edu.au; lynley.bradnam@flinders.edu.au; jess.young@flinders.edu.au; Eric.Fong@health.sa.gov.au	Fong, Eric/AAD-8149-2020	Bradnam, Lynley/0000-0002-3067-0326; Fong, Eric/0000-0002-7477-9577; Young, Jessica/0000-0002-6163-5347				Antal A, 2004, EUR J NEUROSCI, V19, P2888, DOI 10.1111/j.1460-9568.2004.03367.x; Australian Bureau of Statistics, CAUS OF DEATH; Avenanti A, 2012, NEUROLOGY, V78, P256, DOI 10.1212/WNL.0b013e3182436558; Ciucci MR, 2013, SEMIN SPEECH LANG, V34, P185, DOI 10.1055/s-0033-1358367; Doeltgen S. H., 2014, SIG 13 PERSPECTIVES, V23, P15; Doeltgen SH, 2012, ARCH PHYS MED REHAB, V93, P207, DOI 10.1016/j.apm…	48	17	20	0	12	PERGAMON-ELSEVIER SCIENCE LTD	OXFORD	THE BOULEVARD, LANGFORD LANE, KIDLINGTON, OXFORD OX5 1GB, ENGLAND	0031-9384			PHYSIOL BEHAV	Physiol. Behav.	MAY 1	2015	143
J	Yuan, M; Han, B; Xia, YP; Liu, Y; Wang, CY; Zhang, C				Yuan, Meng; Han, Bin; Xia, Yiping; Liu, Ye; Wang, Chunyang; Zhang, Chao			Augmentation of peripheral lymphocyte-derived cholinergic activity in patients with acute ischemic stroke	BMC NEUROLOGY			English	Article						Ischemic stroke; Acetylcholine; Inflammation	NONNEURONAL ACETYLCHOLINE; PATHWAY; IMMUNE; INNATE; CELLS	Background Brain ischemia activates the parasympathetic cholinergic pathway in animal models of human disease. However, it remains unknown whether activation of the cholinergic pathway impacts immune defenses and disease outcomes in patients with ischemic stroke. This study investigated a possible association between peripheral cholinergic activity, post-stroke infection, and mortality. Methods I…	[Yuan, Meng; Liu, Ye; Wang, Chunyang; Zhang, Chao] Tianjin Med Univ Gen Hosp, Tianjin Neurol Inst, Dept Neurol, Tianjin 300052, Peoples R China; [Han, Bin] Qingdao Univ, Affiliated Hosp, Dept Neurol, Qingdao 266000, Shandong, Peoples R China; [Xia, Yiping] Tianjin Ctr Dis Control & Prevent, Lab Phys & Chem Res, Tianjin 300052, Peoples R China		Zhang, C (通讯作者)，Tianjin Med Univ Gen Hosp, Tianjin Neurol Inst, Dept Neurol, Tianjin 300052, Peoples R China.	chaozhang@tmu.edu.cn		Zhang, Chao/0000-0002-0659-4597	National Natural Science Foundation of China [81601019, 81601039]; Natural Science Foundation of Tianjin Province [18JCQNJC13200]	National Natural Science Foundation of China(National Natural Science Foundation of China (NSFC)); Natural Science Foundation of Tianjin Province(Natural Science Foundation of Tianjin)	This work was supported by the National Natural Science Foundation of China (81601019 and 81601039) and the Natural Science Foundation of Tianjin Province (18JCQNJC13200).	Ay I, 2009, NEUROSCI LETT, V459, P147, DOI 10.1016/j.neulet.2009.05.018; Ben Assayag E, 2010, MOL MED, V16, P278, DOI 10.2119/molmed.2010.00015; Chamorro A, 2007, STROKE, V38, P1097, DOI 10.1161/01.STR.0000258346.68966.9d; Dorrance AM, 2015, COMPR PHYSIOL, V5, P1241, DOI 10.1002/cphy.c140016; Engel O, 2015, STROKE, V46, P3232, DOI 10.1161/STROKEAHA.115.008989; Galle-Treger L, 2016, NAT COMMUN, V7…	21	5	6	1	3	BMC	LONDON	CAMPUS, 4 CRINAN ST, LONDON N1 9XW, ENGLAND		1471-2377		BMC NEUROL	BMC Neurol.	OCT 15	2019	19	1
J	Stanley, D; Moore, RJ; Wong, CHY				Stanley, Dragana; Moore, Robert J.; Wong, Connie H. Y.			An insight into intestinal mucosal microbiota disruption after stroke	SCIENTIFIC REPORTS			English	Article							ACUTE ISCHEMIC-STROKE; AKKERMANSIA-MUCINIPHILA; GEN. NOV.; PNEUMONIA; BUTYRATE; BACTERIA; OBESITY; ASPIRATION; INFECTION; TARGET	Recent work from our laboratory has provided evidence that indicates selective bacterial translocation from the host gut microbiota to peripheral tissues (i.e. lung) plays a key role in the development of post-stroke infections. Despite this, it is currently unknown whether mucosal bacteria that live on and interact closely with the host intestinal epithelium contribute in regulating bacterial tr…	[Stanley, Dragana] Cent Queensland Univ, Sch Hlth Med & Appl Sci, Bruce Highway, Rockhampton, Qld 4702, Australia; [Moore, Robert J.] RMIT Univ, Sch Sci, Bundoora, Vic 3083, Australia; [Moore, Robert J.] Monash Univ, Dept Microbiol, Biomed Discovery Inst, Infect & Immun Program, Clayton, Vic 3800, Australia; [Wong, Connie H. Y.] Monash Univ, Sch Clin Sci, Dept Med, Ctr Inflammatory Dis, Clayton, …		Wong, CHY (通讯作者)，Monash Univ, Sch Clin Sci, Dept Med, Ctr Inflammatory Dis, Clayton, Vic 3168, Australia.	connie.wong@monash.edu	Moore, Robert J./D-8352-2011; Stanley, Dragana/AAC-2596-2020	Moore, Robert J./0000-0002-0776-5861; Stanley, Dragana/0000-0001-7019-4726; Wong, Connie/0000-0002-9020-1847	Australia Research Council (ARC); National Health and Medical Research Council (NHMRC, Australia); National Heart Foundation (NHF, Australia)	Australia Research Council (ARC)(Australian Research Council); National Health and Medical Research Council (NHMRC, Australia)(National Health and Medical Research Council (NHMRC) of Australia); National Heart Foundation (NHF, Australia)(National Heart Foundation of Australia)	We thank the staff at Monash Animal Research Facilities managed by Monash University. The bioinformatics data was analysed using the Isaac Newton High Performance Computing System at Central Queensland University. We wish to acknowledge help from J. Bell provided in all aspects of High Performance Computing. The work is supported by the Australia Research Council (ARC; D.S. and C.H.Y.W), National…	Alam A, 2016, NAT MICROBIOL, V1, DOI [10.1038/NMICROBIOL.2015.21, 10.1038/nmicrobiol.2015.21]; Alam A, 2016, INFLAMM BOWEL DIS, V22, pS4, DOI 10.1097/01.MIB.0000480098.23732.ba; Awadel-Kariem FM, 2010, ANAEROBE, V16, P223, DOI 10.1016/j.anaerobe.2010.01.001; Benakis C, 2016, NAT MED, V22, P516, DOI 10.1038/nm.4068; BIDDLE AS, 2014, STANDARDS GENOMIC SC, V9; Brahe LK, 2013, OBES REV, V14, P950, DO…	46	60	63	6	33	NATURE PUBLISHING GROUP	LONDON	MACMILLAN BUILDING, 4 CRINAN ST, LONDON N1 9XW, ENGLAND	2045-2322			SCI REP-UK	Sci Rep	JAN 12	2018	8
J	Pekacka-Egli, AM; Kazmierski, R; Lutz, D; Kulnik, ST; Pekacka-Falkowska, K; Maszczyk, A; Windisch, W; Boeselt, T; Spielmanns, M				Pekacka-Egli, Anna Maria; Kazmierski, Radoslaw; Lutz, Dietmar; Kulnik, Stefan Tino; Pekacka-Falkowska, Katarzyna; Maszczyk, Adam; Windisch, Wolfram; Boeselt, Tobias; Spielmanns, Marc			Predictive Value of Cough Frequency in Addition to Aspiration Risk for Increased Risk of Pneumonia in Dysphagic Stroke Survivors: A Clinical Pilot Study	BRAIN SCIENCES			English	Article						cough frequency; dysphagia; aspiration; post-stroke pneumonia; diagnostics; FEES	FIBEROPTIC ENDOSCOPIC EVALUATION; DIAGNOSIS; VIDEOFLUOROSCOPY; PENETRATION; MANAGEMENT; SWALLOW; UTILITY; UPDATE	Background: Post-stroke dysphagia leads to increased risk of aspiration and subsequent higher risk of pneumonia. It is important to not only diagnose post-stroke dysphagia early but also to evaluate the protective mechanism that counteracts aspiration, i.e., primarily cough. The aim of this study was to investigate the predictive value of cough frequency in addition to aspiration risk for pneumon…	[Pekacka-Egli, Anna Maria; Spielmanns, Marc] Klin Wald, Zurcher RehaZentren, Dept Pulm Med & Sleep Med, CH-8636 Wald, Switzerland; [Pekacka-Egli, Anna Maria; Lutz, Dietmar] Klin Wald, Zurcher RehaZentren, Dept Neurol & Neurorehabil, CH-8636 Wald, Switzerland; [Kazmierski, Radoslaw] Poznan Univ Med Sci, Dept Neurol & Cerebrovasc Disorders, PL-61701 Poznan, Poland; [Kazmierski, Radoslaw] Univ Zielo…		Pekacka-Egli, AM; Spielmanns, M (通讯作者)，Klin Wald, Zurcher RehaZentren, Dept Pulm Med & Sleep Med, CH-8636 Wald, Switzerland.; Pekacka-Egli, AM (通讯作者)，Klin Wald, Zurcher RehaZentren, Dept Neurol & Neurorehabil, CH-8636 Wald, Switzerland.; Spielmanns, M (通讯作者)，Univ Witten Herdecke, Fac Hlth, Dept Pulm Med, D-58455 Witten, Germany.	annamaria.pekacka@zhreha.ch; rkazmierski@ump.edu.pl; dietmar.lutz@zhreha.ch; KU70991@kingston.ac.uk; pekackafalkowska@ump.edu.pl; a.maszczyk@awf.katowice.pl; windischw@kliniken-koeln.de; tobias.boeselt@staff.uni-marburg.de; marc.spielmanns@zhreha.ch	Pekacka-Egli, Anna Maria/ABE-1254-2021; Windisch, Wolfram/ABI-7381-2020; Maszczyk, Adam/W-6759-2018	Kazmierski, Radoslaw/0000-0002-9760-4884; Maszczyk, Adam/0000-0001-9139-9747; Spielmanns, Marc/0000-0003-4541-6977; Boeselt, Tobias/0000-0001-9780-4686; Pekacka-Falkowska, Katarzyna/0000-0003-2068-7957				[Anonymous], DTSCH GESELLSCHAFT N; Bolton L, 2020, INT J LANG COMM DIS, V55, P629, DOI 10.1111/1460-6984.12544; Carnaby-Mann G, 2008, PHYS MED REH CLIN N, V19, P747, DOI 10.1016/j.pmr.2008.05.008; Cho PSP, 2019, J ALLER CL IMM-PRACT, V7, P1715, DOI 10.1016/j.jaip.2019.01.049; Daniels SK, 1998, ARCH PHYS MED REHAB, V79, P14, DOI 10.1016/S0003-9993(98)90200-3; Enderby P., 2013, DYSPHAGIA, V28, P307…	39	0	0	0	0	MDPI	BASEL	ST ALBAN-ANLAGE 66, CH-4052 BASEL, SWITZERLAND		2076-3425		BRAIN SCI	Brain Sci.	JUL	2021	11	7
J	Papavasileiou, V; Milionis, H; Smith, CJ; Makaritsis, K; Bray, BD; Michel, P; Manios, E; Vemmos, K; Ntaios, G				Papavasileiou, Vasileios; Milionis, Haralampos; Smith, Craig J.; Makaritsis, Konstantinos; Bray, Benjamin D.; Michel, Patrik; Manios, Efstathios; Vemmos, Konstantinos; Ntaios, George			External Validation of the Prestroke Independence, Sex, Age, National Institutes of Health Stroke Scale (ISAN) Score for Predicting Stroke-Associated Pneumonia in the Athens Stroke Registry	JOURNAL OF STROKE & CEREBROVASCULAR DISEASES			English	Article						ISAN score; pneumonia; stroke; intracerebral hemorrhage; prediction; outcome	ACUTE ISCHEMIC-STROKE; MEDICAL COMPLICATIONS; RISK SCORE; INFECTION		[Papavasileiou, Vasileios; Smith, Craig J.] Salford Royal NHS Fdn Trust, Manchester Acad Hlth Sci Ctr, Comprehens Stroke Ctr, Salford Royal Fdn Trust, Manchester M6 8HD, Lancs, England; [Milionis, Haralampos] Univ Ioannina, Sch Med, Ioannina Univ Hosp, Dept Med, GR-45110 Ioannina, Greece; [Smith, Craig J.] Univ Manchester, Inst Cardiovasc Sci, Stroke & Vasc Res Ctr, Manchester, Lancs, England; [M…		Papavasileiou, V (通讯作者)，Salford Royal NHS Fdn Trust, Manchester Acad Hlth Sci Ctr, Comprehens Stroke Ctr, Salford M6 8HD, Greater Manches, England.	Vasileios.Papavasileiou@srft.nhs.uk	Manios, Efstathios/AAD-7201-2019; Ntaios, George/AAG-1908-2019; Michel, Patrik/Q-2275-2016	Ntaios, George/0000-0002-0629-9248; Michel, Patrik/0000-0003-4954-7579; Papavasileiou, Vasileios/0000-0003-1486-1955; Smith, Craig/0000-0002-9078-9919	Stroke Association; NIHR; Moulton Foundation; Swiss National Science Foundation; Swiss Heart Foundation	Stroke Association; NIHR(National Institute for Health Research (NIHR)); Moulton Foundation; Swiss National Science Foundation(Swiss National Science Foundation (SNSF)European Commission); Swiss Heart Foundation	Dr. Smith discloses research funding from the Stroke Association, NIHR, and the Moulton Foundation; and honoraria from Bayer, Pfizer, Boehringer-Ingelheim, and Sanofi. Dr. Michel discloses research grants from the Swiss National Science Foundation and the Swiss Heart Foundation; Speakers' Bureau from Bayer, Boehringer-Ingelheim, Covidien, and St. Jude Medical; Consultant or advisory board from Bo…	Aslanyan S, 2004, EUR J NEUROL, V11, P49, DOI 10.1046/j.1468-1331.2003.00749.x; Chumbler NR, 2010, NEUROEPIDEMIOLOGY, V34, P193, DOI 10.1159/000289350; Emsley HC, 2008, LANCET NEUROL, V7, P341, DOI 10.1016/S1474-4422(08)70061-9; Hannawi Y, 2013, CEREBROVASC DIS, V35, P430, DOI 10.1159/000350199; Hoffmann S, 2012, STROKE, V43, P2617, DOI 10.1161/STROKEAHA.112.653055; Hong KS, 2008, EUR J NEUROL, V…	21	7	10	1	7	ELSEVIER	AMSTERDAM	RADARWEG 29, 1043 NX AMSTERDAM, NETHERLANDS	1052-3057	1532-8511		J STROKE CEREBROVASC	J. Stroke Cerebrovasc. Dis.	NOV	2015	24	11
J	Nam, KW; Kim, TJ; Lee, JS; Kwon, HM; Lee, YS; Ko, SB; Yoon, BW				Nam, Ki-Woong; Kim, Tae Jung; Lee, Ji Sung; Kwon, Hyung-Min; Lee, Yong-Seok; Ko, Sang-Bae; Yoon, Byung-Woo			High Neutrophil-to-Lymphocyte Ratio Predicts Stroke-Associated Pneumonia	STROKE			English	Article						infection; inflammation; lymphocyte; neutrophils; pneumonia; prognosis	ACUTE ISCHEMIC-STROKE; TERM MORTALITY; RISK-FACTORS; SCORE; CARE; MARKER	Background and Purpose Although there are a variety of risk factors and predictive models for stroke-associated pneumonia (SAP), more objective and easily accessible markers are still needed. In this study, we evaluated the relationship between the neutrophil-to-lymphocyte ratio (NLR) and SAP in patients with acute ischemic stroke. Methods We assessed 1317 consecutive patients with acute ischemic…	[Nam, Ki-Woong; Kim, Tae Jung; Kwon, Hyung-Min; Lee, Yong-Seok; Ko, Sang-Bae; Yoon, Byung-Woo] Seoul Natl Univ, Coll Med, Dept Neurol, Seoul, South Korea; [Nam, Ki-Woong; Kim, Tae Jung; Ko, Sang-Bae; Yoon, Byung-Woo] Seoul Natl Univ Hosp, Seoul, South Korea; [Lee, Ji Sung] Asan Med Ctr, Clin Res Ctr, Seoul, South Korea; [Kwon, Hyung-Min; Lee, Yong-Seok] Seoul Natl Univ, Seoul Metropolitan Govt, B…		Yoon, BW (通讯作者)，Seoul Natl Univ Hosp, Dept Neurol, 101 Daehakno, Seoul 03080, South Korea.	bwyoon@snu.ac.kr		Ko, Sang-Bae/0000-0002-9429-9597; Kwon, Hyung-Min/0000-0002-6101-7127	Ministry of Health and Welfare, Korea [HI16C1078]	Ministry of Health and Welfare, Korea(Ministry of Health & Welfare, Republic of Korea)	This work was supported by the Ministry of Health and Welfare (HI16C1078), Korea. The funding organization had no role in the study or in the preparation of this report.	Cataudella E, 2017, J AM GERIATR SOC, V65, P1796, DOI 10.1111/jgs.14894; Curbelo J, 2017, PLOS ONE, V12, DOI 10.1371/journal.pone.0173947; de Jager CPC, 2012, PLOS ONE, V7, DOI 10.1371/journal.pone.0046561; DELONG ER, 1988, BIOMETRICS, V44, P837, DOI 10.2307/2531595; Finlayson O, 2011, NEUROLOGY, V77, P1338, DOI 10.1212/WNL.0b013e31823152b1; Hannawi Y, 2013, CEREBROVASC DIS, V35, P430, DOI 10.115…	37	94	101	2	14	LIPPINCOTT WILLIAMS & WILKINS	PHILADELPHIA	TWO COMMERCE SQ, 2001 MARKET ST, PHILADELPHIA, PA 19103 USA	0039-2499	1524-4628		STROKE	Stroke	AUG	2018	49	8
J	Pasinska, P; Wilk, A; Kowalska, K; Szyper-Maciejowska, A; Klimkowicz-Mrowiec, A				Pasinska, Paulina; Wilk, Aleksander; Kowalska, Katarzyna; Szyper-Maciejowska, Aleksandra; Klimkowicz-Mrowiec, Aleksandra			The long-term prognosis of patients with delirium in the acute phase of stroke: PRospective Observational POLIsh Study (PROPOLIS)	JOURNAL OF NEUROLOGY			English	Article						Stroke; Delirium; Long-term prognosis; Mortality	CONFUSION ASSESSMENT METHOD; COGNITIVE TEST; POSTSTROKE; VALIDATION; DEMENTIA; SCALE	Background and purpose Delirium is a very common neurobehavioral complication after stroke, but its influence on long-term outcome is not well characterized. The objective of the study was to determine the prognostic significance of delirium for functional status, nursing home admission, and mortality in a large cohort of patients with delirium in the acute phase of stroke assessed 3 and 12 month…	[Pasinska, Paulina; Szyper-Maciejowska, Aleksandra; Klimkowicz-Mrowiec, Aleksandra] Univ Hosp, Dept Neurol, Krakow, Poland; [Pasinska, Paulina; Kowalska, Katarzyna; Klimkowicz-Mrowiec, Aleksandra] Jagiellonian Univ, Sch Med, Dept Neurol, Botaniczna 3, PL-31503 Krakow, Poland; [Wilk, Aleksander] Univ Hosp, Dept Neurosurg & Neurotraumatol, Krakow, Poland		Klimkowicz-Mrowiec, A (通讯作者)，Univ Hosp, Dept Neurol, Krakow, Poland.; Klimkowicz-Mrowiec, A (通讯作者)，Jagiellonian Univ, Sch Med, Dept Neurol, Botaniczna 3, PL-31503 Krakow, Poland.	Aleksandra.Klimkowicz@mp.pl	Klimkowicz-Mrowiec, Aleksandra/AGX-2119-2022	Klimkowicz-Mrowiec, Aleksandra/0000-0001-7480-5723	Leading National Research Centre of Medical Faculty of Jagiellonian University	Leading National Research Centre of Medical Faculty of Jagiellonian University	The Leading National Research Centre of Medical Faculty of Jagiellonian University funded the collection of data for this study.	[Anonymous], 2013, DIAGN STAT MAN MENT, V5th, DOI [10.1176/appi.books.9780890425596, DOI 10.1176/APPI.BOOKS.9780890425596]; BONITA R, 1988, STROKE, V19, P1497, DOI 10.1161/01.STR.19.12.1497; Chen HW, 2018, FRONT NEUROL, V9, DOI 10.3389/fneur.2018.00917; CUMMINGS JL, 1994, NEUROLOGY, V44, P2308, DOI 10.1212/WNL.44.12.2308; de Groot V, 2003, J CLIN EPIDEMIOL, V56, P221, DOI 10.1016/S0895-4356(02)00…	27	8	8	0	0	SPRINGER HEIDELBERG	HEIDELBERG	TIERGARTENSTRASSE 17, D-69121 HEIDELBERG, GERMANY	0340-5354	1432-1459		J NEUROL	J. Neurol.	NOV	2019	266	11
J	Klehmet, J; Harms, H; Richter, M; Prass, K; Volk, HD; Dirnagl, U; Meisela, A; Meisel, C				Klehmet, J.; Harms, H.; Richter, M.; Prass, K.; Volk, H. D.; Dirnagl, U.; Meisela, A.; Meisel, C.			STROKE-INDUCED IMMUNODEPRESSION AND POST-STROKE INFECTIONS: LESSONS FROM THE PREVENTIVE ANTIBACTERIAL THERAPY IN STROKE TRIAL	NEUROSCIENCE			English	Article						stroke; lymphocytes; cytokines; stroke-induced immunodepression; infection	ACUTE ISCHEMIC-STROKE; SPINAL-CORD-INJURY; COMPLICATIONS; BRAIN; PNEUMONIA; INTERLEUKIN-10; DEATH; MODEL; RISK	Infections are a leading cause of death in patients with acute CNS injury such as stroke. Recent experimental evidence indicated that stroke leads to suppression of innate and adaptive peripheral immune responses which predisposes to infection. However, less is known on phenotypic and functional immune alterations in correlation with the occurrence of infectious complications in patients with acu…	[Klehmet, J.; Harms, H.; Richter, M.; Dirnagl, U.; Meisela, A.] Charite, Ctr Stroke Res Berlin, Dept Neurol, D-10117 Berlin, Germany; [Volk, H. D.; Meisel, C.] Charite, Dept Immunol, D-10117 Berlin, Germany; [Prass, K.] Landesklinikum Waldviertel Hom, Dept Neurol, A-3580 Spitalgaase 10, Austria		Klehmet, J (通讯作者)，Charite, Ctr Stroke Res Berlin, Dept Neurol, Charitepl 1, D-10117 Berlin, Germany.	juliane.klehmet@charite.de	volk, hans-dieter/AAV-8053-2021	volk, hans-dieter/0000-0002-7743-6668; Dirnagl, Ulrich/0000-0003-0755-6119; Meisel, Christian/0000-0003-0222-991X; Meisel, Andreas/0000-0001-7233-5342	Heritage Pusch; Hermann and Lilly Schilling Foundation; Bayer HealthCare AG; Bayer Vital GmbH; Helmholtz Association; European Patent Office [PCTIEP03102246]	Heritage Pusch; Hermann and Lilly Schilling Foundation; Bayer HealthCare AG(Bayer AGBayer Healthcare Pharmaceuticals); Bayer Vital GmbH(Bayer AG); Helmholtz Association(Helmholtz Association); European Patent Office	This study was supported by the Heritage Pusch, the Hermann and Lilly Schilling Foundation, the Bayer HealthCare AG and Bayer Vital GmbH, and the Helmholtz Association. Conflict of interest statement: A patent application on anti-infective agents and immunomodulators used for preventive therapy following an acute cerebrovascular accident has been filed to the European Patent Office (PCTIEP0310224…	Bartlett John G., 2000, Clinical Infectious Diseases, V31, P347, DOI 10.1086/313954; BEAMER NB, 1995, ANN NEUROL, V37, P800, DOI 10.1002/ana.410370614; Braun JS, 2007, EXP NEUROL, V206, P183, DOI 10.1016/j.expneurol.2007.03.032; Chamorro A, 2006, J NEUROL NEUROSUR PS, V77, P1279, DOI 10.1136/jnnp.2006.100800; Chamorro A, 2007, J NEUROL SCI, V252, P29, DOI 10.1016/j.jns.2006.10.001; Dalhoff A, 200…	30	202	214	1	17	PERGAMON-ELSEVIER SCIENCE LTD	OXFORD	THE BOULEVARD, LANGFORD LANE, KIDLINGTON, OXFORD OX5 1GB, ENGLAND	0306-4522	1873-7544		NEUROSCIENCE	Neuroscience	FEB 6	2009	158	3
J	Kuo, YW; Huang, YC; Lee, M; Lee, TH; Lee, JD				Kuo, Ya-Wen; Huang, Yen-Chu; Lee, Meng; Lee, Tsong-Hai; Lee, Jiann-Der			Risk stratification model for post-stroke pneumonia in patients with acute ischemic stroke	EUROPEAN JOURNAL OF CARDIOVASCULAR NURSING			English	Article						Pneumonia; acute ischemic stroke; classification and regression tree analysis	INFECTION; PREVALENCE; VALIDATION; PREDICTION; MORTALITY; TAIWAN; SYSTEM; HEALTH; CARE	Background: Post-stroke pneumonia (PSP) has been implicated in the morbidity, mortality, and increased medical costs after acute ischemic stroke. Aim: The aim of this study was to develop a prediction model for PSP in patients with acute ischemic stroke. Methods: A retrospective, case-control, secondary analysis study was conducted using data for 10,034 patients with ischemic stroke who presented…	[Kuo, Ya-Wen] Chang Gung Univ Sci & Technol, Dept Nursing, Chiayi Campus, Chiayi, Taiwan; [Huang, Yen-Chu; Lee, Meng; Lee, Jiann-Der] Chang Gung Mem Hosp, Dept Neurol, Chiayi, Taiwan; [Huang, Yen-Chu; Lee, Meng; Lee, Tsong-Hai; Lee, Jiann-Der] Chang Gung Univ, Coll Med, Taoyuan, Taiwan; [Lee, Tsong-Hai] Chang Gung Mem Hosp, Dept Neurol, Taoyuan, Taiwan		Lee, JD (通讯作者)，Chang Gung Mem Hosp, Dept Neurol, Chiayi, Taiwan.; Lee, JD (通讯作者)，Chang Gung Univ, Coll Med, 6 West Sect,Jiapu Rd, Puzi City 613, Chiayi County, Taiwan.	jdlee540908@gmail.com	Huang, Yenchu/AAO-1140-2020					Armstrong JR, 2011, NEUROHOSPITALIST, V1, P85, DOI 10.1177/1941875210395775; Breiman L., 1984, BOSTON U TECH REP, DOI [DOI 10.1201/9781315139470, 10.1201/9781315139470]; Chumbler NR, 2010, NEUROEPIDEMIOLOGY, V34, P193, DOI 10.1159/000289350; Colombet I, 2000, J AM MED INFORM ASSN, P156; de Jager CPC, 2010, CRIT CARE, V14, DOI 10.1186/cc9309; Finlayson O, 2011, NEUROLOGY, V77, P1338, DOI 10.1212/W…	32	4	4	0	6	SAGE PUBLICATIONS LTD	LONDON	1 OLIVERS YARD, 55 CITY ROAD, LONDON EC1Y 1SP, ENGLAND	1474-5151	1873-1953		EUR J CARDIOVASC NUR	Eur. J. Cardiovasc. Nurs.	AUG	2020	19	6
J	Patel, UK; Kodumuri, N; Dave, M; Lekshminarayanan, A; Khan, N; Kavi, T; Kothari, R; Lunagariya, A; Jani, V				Patel, Urvish K.; Kodumuri, Nishanth; Dave, Mihir; Lekshminarayanan, Anusha; Khan, Nashmia; Kavi, Tapan; Kothari, Ravish; Lunagariya, Abhishek; Jani, Vishal			Stroke-Associated Pneumonia A Retrospective Study of Risk Factors and Outcomes	NEUROLOGIST			English	Article						stroke-associated pneumonia; acute ischemic stroke; Nationwide Inpatient Sample; ventilator-associated pneumonia; hospital-acquired pneumonia	MEDICAL COMPLICATIONS; MORTALITY; CARE; DYSPHAGIA; ACCURACY; COST; UNIT	Introduction: Pneumonia is the most common complication after stroke, but our knowledge on risk factors and predictors of stroke-associated pneumonia (SAP) is limited. We sought to evaluate the predictors and outcomes of SAP among acute ischemic stroke (AIS) hospitalizations. Methods: This is a cross-sectional study of the Nationwide Inpatient Sample database from the year 2003 to 2014. We identi…	[Patel, Urvish K.; Lunagariya, Abhishek; Jani, Vishal] Creighton Univ, Sch Med, Dept Neurol, 6901 North 72nd St,Ste 2400, Omaha, NE 68122 USA; [Kodumuri, Nishanth; Kothari, Ravish] Univ South Carolina, Sch Med, Palmetto Hlth, Dept Neurol, Columbia, SC 29208 USA; [Dave, Mihir] Univ Nevada, Reno Sch Med, Dept Internal Med, Reno, NV 89557 USA; [Lekshminarayanan, Anusha] NYMC Metropolitan Hosp New Yo…		Patel, UK (通讯作者)，Creighton Univ, Sch Med, Dept Neurol, 6901 North 72nd St,Ste 2400, Omaha, NE 68122 USA.	dr.urvish.patel@gmail.com	Lunagariya, Abhishek/AAX-5628-2021; Lekshminarayanan, Anusha/AAX-3487-2020	Lunagariya, Abhishek/0000-0003-2515-3698;	Agency for Healthcare Research and Quality; [HCUP4Q28K90CU]	Agency for Healthcare Research and Quality(United States Department of Health & Human ServicesAgency for Healthcare Research & Quality);	The data has been taken from Nationwide Inpatient Sample, which is a deidentified database from the "Health Care Utilization Project (HCUP)" sponsored by the Agency for Healthcare Research and Quality, so informed consent or IRB approval was not needed for the study. The relevant ethical oversight and HCUP Data Use Agreement (HCUP4Q28K90CU) were obtained by U.K.P. for the data utilized in this st…	Aronsky D, 2005, AM J MED QUAL, V20, P319, DOI 10.1177/1062860605280358; Aslanyan S, 2004, EUR J NEUROL, V11, P49, DOI 10.1046/j.1468-1331.2003.00749.x; Baram Daniel, 2008, Clin Med Circ Respirat Pulm Med, V2, P19; Birman-Deych E, 2005, MED CARE, V43, P480, DOI 10.1097/01.mlr.0000160417.39497.a9; Centers for Disease Control and Prevention (CDC), 2018, UND CAUS DEATH 1999; Chamorro A, 2012, NAT RE…	35	7	8	1	11	LIPPINCOTT WILLIAMS & WILKINS	PHILADELPHIA	TWO COMMERCE SQ, 2001 MARKET ST, PHILADELPHIA, PA 19103 USA	1074-7931	2331-2637		NEUROLOGIST	Neurologist	MAY	2020	25	3
J	Smith, CJ; Kishore, AK; Vail, A; Chamorro, A; Garau, J; Hopkins, SJ; Di Napoli, M; Kalra, L; Langhorne, P; Montaner, J; Roffe, C; Rudd, AG; Tyrrell, PJ; van de Beek, D; Woodhead, M; Meisel, A				Smith, Craig J.; Kishore, Amit K.; Vail, Andy; Chamorro, Angel; Garau, Javier; Hopkins, Stephen J.; Di Napoli, Mario; Kalra, Lalit; Langhorne, Peter; Montaner, Joan; Roffe, Christine; Rudd, Anthony G.; Tyrrell, Pippa J.; van de Beek, Diederik; Woodhead, Mark; Meisel, Andreas			Diagnosis of Stroke-Associated Pneumonia Recommendations From the Pneumonia in Stroke Consensus Group	STROKE			English	Article						consensus; C-reactive protein; pneumonia; respiratory tract infections; stroke	ACUTE ISCHEMIC-STROKE; VENTILATOR-ASSOCIATED PNEUMONIA; ANTIBACTERIAL THERAPY; COMPUTED-TOMOGRAPHY; RISK-FACTORS; INFECTIONS; GUIDELINES; MANAGEMENT; PROTOCOL; CARE	Background and Purpose-Lower respiratory tract infections frequently complicate stroke and adversely affect outcome. There is currently no agreed terminology or gold-standard diagnostic criteria for the spectrum of lower respiratory tract infections complicating stroke, which has implications for clinical practice and research. The aim of this consensus was to propose standardized terminology and…	[Smith, Craig J.; Kishore, Amit K.; Hopkins, Stephen J.; Tyrrell, Pippa J.] Univ Manchester, Manchester Acad Hlth Sci Ctr, Salford Royal Fdn Trust, Stroke & Vasc Res Ctr, Salford, Lancs, England; [Vail, Andy] Univ Manchester, Manchester Acad Hlth Sci Ctr, Salford Royal Fdn Trust, Ctr Biostat, Salford, Lancs, England; [Chamorro, Angel] Univ Barcelona, Hosp Clin, Dept Neurosci, Comprehens Stroke Ct…		Smith, CJ (通讯作者)，Salford Royal NHS Fdn Trust, Manchester Acad Hlth Sci Ctr, Clinical Sci Bldg, Salford M6 8HD, Lancs, England.	Craig.Smith-2@manchester.ac.uk	Di Napoli, Mario/J-6418-2014; IBiS, Neurovascular/P-5842-2016; van de Beek, Diederik/Y-2713-2019; Montaner, Joan/D-3063-2015; Roffe, Christine/AAT-5611-2020; IBIS, NEUROVASCULAR/O-1855-2015	Di Napoli, Mario/0000-0001-9609-4926; IBiS, Neurovascular/0000-0001-9511-0672; van de Beek, Diederik/0000-0002-4571-044X; Montaner, Joan/0000-0003-4845-2279; Roffe, Christine/0000-0002-5259-6649; Smith, Craig/0000-0002-9078-9919; Vail, Andy/0000-0001-8274-2726; Meisel, Andreas/0000-0001-7233-5342; Tyrrell, Pippa/0000-0001-9609-1231; GARAU, JAVIER/0000-0001-7867-5911	German Research Foundation; Federal Ministry of Education and Research	German Research Foundation(German Research Foundation (DFG)); Federal Ministry of Education and Research(Federal Ministry of Education & Research (BMBF))	Dr Meisel was supported by the German Research Foundation and Federal Ministry of Education and Research.	[Anonymous], 2005, AM J RESP CRIT CARE, V171, P388, DOI 10.1164/rccm.200405-644ST; Bramer D, 2014, BMC NEUROL, V14, DOI 10.1186/1471-2377-14-9; Busti C, 2014, INTERN EMERG MED, V9, P173, DOI 10.1007/s11739-012-0832-7; Chamorro A, 2012, NAT REV NEUROL, V8, P401, DOI 10.1038/nrneurol.2012.98; Chang KH, 2013, DISABIL REHABIL, V35, P662, DOI 10.3109/09638288.2012.708817; Chavez MA, 2014, RESP RES, V1…	40	173	198	1	26	LIPPINCOTT WILLIAMS & WILKINS	PHILADELPHIA	TWO COMMERCE SQ, 2001 MARKET ST, PHILADELPHIA, PA 19103 USA	0039-2499	1524-4628		STROKE	Stroke	AUG	2015	46	8
J	Langdon, PC; Lee, AH; Binns, CW				Langdon, P. Claire; Lee, Andy H.; Binns, Colin W.			A Critical Period of Susceptibility to Infection in Acute Ischemic Stroke	JOURNAL OF MEDICAL SPEECH-LANGUAGE PATHOLOGY			English	Article	15th Annual Meeting of the Dysphagia-Research-Society	MAR 08-10, 2007	Vancouver, CANADA	Dysphagia Res Soc			URINARY-TRACT-INFECTION; ASPIRATION PNEUMONIA; ELDERLY-PATIENTS; NATURAL-HISTORY; INTENSIVE-CARE; COMPLICATIONS; DYSPHAGIA; EXPERIENCE; PREDICTORS; PROGNOSIS	We recruited a cohort of acute ischemic stroke patients and followed them for 30 days post stroke to investigate the type of infections diagnosed and when these events occurred. We sought to identify significant predictors of infection and determine whether a critical period of susceptibility to infection exists. Infections were diagnosed by the treating physician and were correlated with measure…	[Langdon, P. Claire; Lee, Andy H.; Binns, Colin W.] Curtin Univ Technol, Sch Publ Hlth, Perth, WA, Australia; [Langdon, P. Claire] Sir Charles Gairdner Hosp, Perth, WA, Australia		Langdon, PC (通讯作者)，Sir Charles Gairdner Hosp, Speech Pathol Dept, Hosp Ave, Nedlands, WA 6009, Australia.	Claire.Langdon@health.wa.gov.au	Binns, Colin W/A-6012-2008	Binns, Colin W/0000-0002-6220-3933				Aslanyan S, 2004, EUR J NEUROL, V11, P49, DOI 10.1046/j.1468-1331.2003.00749.x; Davenport RJ, 1996, STROKE, V27, P415, DOI 10.1161/01.STR.27.3.415; Doshi V. S., 2003, SMJ Singapore Medical Journal, V44, P643; Dziewas R, 2004, J NEUROL NEUROSUR PS, V75, P852, DOI 10.1136/jnnp.2003.019075; El-Solh AA, 2004, CHEST, V126, P1575, DOI 10.1378/chest.126.5.1575; Emsley HCA, 2003, J NEUROIMMUNOL, V139, P9…	30	3	3	0	1	DELMAR CENGAGE LEARNING	FLORENCE	PO BOX 6904, FLORENCE, KY 41022-6904 USA	1065-1438			J MED SPEECH-LANG PA	J. Med. Speech-Lang. Pathol.	JUN	2009	17	2
J	Wang, L; Guo, W; Wang, CY; Yang, X; Hao, ZL; Wu, SM; Zhang, SH; Wu, B; Liu, M				Wang, Lu; Guo, Wen; Wang, Changyi; Yang, Xue; Hao, Zilong; Wu, Simiao; Zhang, Shihong; Wu, Bo; Liu, Ming			Dynamic Change of Neutrophil to Lymphocyte Ratios and Infection in Patients with Acute Ischemic Stroke	CURRENT NEUROVASCULAR RESEARCH			English	Article						Neutrophil to lymphocyte ratios; infection; pneumonia; prognosis; stroke; biomarkers	PNEUMONIA; COMPLICATIONS; MARKER; RISK	Background: Neutrophil to lymphocyte ratio (NLR) on admission was reported to be a predictor of pneumonia after stroke. The aim of this study was to investigate the association between the temporal change of NLR and post-stroke infection and whether infection modified the effect of NLR on the outcome. Methods: We enrolled patients with acute ischemic stroke within 24 h after onset. The blood was …	[Wang, Lu; Guo, Wen; Wang, Changyi; Yang, Xue; Hao, Zilong; Wu, Simiao; Zhang, Shihong; Wu, Bo; Liu, Ming] Sichuan Univ, West China Hosp, Dept Neurol, Chengdu, Sichuan, Peoples R China		Liu, M (通讯作者)，Sichuan Univ, West China Hosp, Dept Neurol, Chengdu, Sichuan, Peoples R China.	wyplmh@hotmail.com		Wang, Lu/0000-0001-8624-8936	Science and Technology Department of Sichuan Province [2017SZ0007, 2018JY0101]; National Natural Science Foundation of China [81620108009, 81974181]; 1.3.5 project for disciplines of excellence, West China Hospital, Sichuan University [ZYGD 18009]	Science and Technology Department of Sichuan Province; National Natural Science Foundation of China(National Natural Science Foundation of China (NSFC)); 1.3.5 project for disciplines of excellence, West China Hospital, Sichuan University	This study was funded by Science and Technology Department of Sichuan Province (Grant no. 2017SZ0007, 2018JY0101), National Natural Science Foundation of China (Grant no. 81620108009, 81974181), and the 1.3.5 project for disciplines of excellence, West China Hospital, Sichuan University (Grant no. ZYGD 18009).	[Anonymous], 1988, J CLIN EPIDEMIOL, V41, P105, DOI 10.1016/0895-4356(88)90084-4; Bustamante A, 2016, EUR J INTERN MED, V29, P9, DOI 10.1016/j.ejim.2015.11.030; Emsley HC, 2008, LANCET NEUROL, V7, P341, DOI 10.1016/S1474-4422(08)70061-9; Fluri F, 2012, PLOS ONE, V7, DOI 10.1371/journal.pone.0048309; Friedant AJ, 2015, LANCET NEUROL, V7, P341, DOI [10.1016/j.jstrokecerebrovasdis.2014.11.014, DOI 1…	27	8	9	2	8	BENTHAM SCIENCE PUBL LTD	SHARJAH	EXECUTIVE STE Y-2, PO BOX 7917, SAIF ZONE, 1200 BR SHARJAH, U ARAB EMIRATES	1567-2026	1875-5739		CURR NEUROVASC RES	Curr. Neurovasc. Res.		2020	17	3
J	Gradek-Kwinta, E; Czyzycki, M; Lopatkiewicz, AM; Klimiec-Moskal, E; Slowik, A; Dziedzic, T				Gradek-Kwinta, Elzbieta; Czyzycki, Mateusz; Lopatkiewicz, Anna Maria; Klimiec-Moskal, Elzbieta; Slowik, Agnieszka; Dziedzic, Tomasz			Lipopolysaccharide binding protein and sCD14 as risk markers of stroke-associated pneumonia	JOURNAL OF NEUROIMMUNOLOGY			English	Article						Pneumonia; Stroke; Biomarker; LBP; sCD14; Inflammation	PLASMA ENDOTOXIN; CD14; INFECTIONS	To determine the utility of lipopolysaccharide binding protein (LBP) and soluble CD14 (sCD14) as risk markers of stroke-associated pneumonia (SAP). We included 331 stroke patients. The plasma levels of LBP (median: 19.4 vs 15.3 mu g/mL, P < 0.01) and sCD14 (median: 1.5 vs 1.4 mu g/mL, P = 0.04) were elevated in SAP. In multivariate analysis, a higher level of LBP (OR: 1.09, 95%CI: 1.05-1.13), but…	[Gradek-Kwinta, Elzbieta; Czyzycki, Mateusz; Lopatkiewicz, Anna Maria; Klimiec-Moskal, Elzbieta; Slowik, Agnieszka; Dziedzic, Tomasz] Jagiellonian Univ Med Coll, Dept Neurol, Ul Botaniczna 3, PL-31503 Krakow, Poland		Dziedzic, T (通讯作者)，Jagiellonian Univ Med Coll, Dept Neurol, Ul Botaniczna 3, PL-31503 Krakow, Poland.	dziedzic@cm-uj.krakow.pl	Klimiec-Moskal, Elzbieta/ABB-9786-2021	Klimiec-Moskal, Elzbieta/0000-0002-1219-0062	National Science Centre, Poland [2013/09/B/NZ4/01572]	National Science Centre, Poland(National Science Centre, Poland)	This study was supported by the grant from the National Science Centre, Poland (2013/09/B/NZ4/01572) .	Badve MS, 2019, INT J STROKE, V14, P125, DOI 10.1177/1747493018806196; Bas S, 2004, J IMMUNOL, V172, P4470, DOI 10.4049/jimmunol.172.7.4470; BAZIL V, 1991, J IMMUNOL, V147, P1567; Blairon L, 2003, J INFECT DIS, V187, P287, DOI 10.1086/346046; Bustamante A, 2017, J NEUROCHEM, V141, P305, DOI 10.1111/jnc.13973; Chen KF, 2016, PLOS ONE, V11, DOI 10.1371/journal.pone.0153188; Eltringham SA, 2018, CER…	37	1	1	1	2	ELSEVIER	AMSTERDAM	RADARWEG 29, 1043 NX AMSTERDAM, NETHERLANDS	0165-5728	1872-8421		J NEUROIMMUNOL	J. Neuroimmunol.	MAY 15	2021	354
J	Lopes, M; Freitas, E; Oliveira, M; Dantas, E; Azevedo, N; Rodrigues, P; Pinho, J; Ferreira, C				Lopes, M.; Freitas, E.; Oliveira, M.; Dantas, E.; Azevedo, N.; Rodrigues, P.; Pinho, J.; Ferreira, C.			Impact of the systematic use of the Gugging Swallowing Screen in patients with acute ischaemic stroke	EUROPEAN JOURNAL OF NEUROLOGY			English	Article						dysphagia; ischaemic stroke; pneumonia; screening	DYSPHAGIA; PNEUMONIA; ASPIRATION	Background and purpose Post-stroke dysphagia occurs in up to three quarters of patients with acute stroke and is associated with a higher risk of respiratory infections and poor outcome. Systematic screening of dysphagia in the acute stroke unit is essential to identify patients at risk of aspiration and to provide dietary recommendations. Our study aimed to assess the impact of the systematic ap…	[Lopes, M.; Pinho, J.; Ferreira, C.] Hosp Braga, Neurol Dept, P-4710243 Braga, Portugal; [Freitas, E.] Unidade Local Saudo Alto Minho, Neurol Dept, Viana Do Castelo, Portugal; [Oliveira, M.] Hosp Braga, Phys Med & Rehabil Dept, Braga, Portugal; [Dantas, E.; Azevedo, N.; Rodrigues, P.] Hosp Braga, Neurocrit Care Unit, Braga, Portugal		Pinho, J (通讯作者)，Hosp Braga, Neurol Dept, P-4710243 Braga, Portugal.	jdpinho@gmail.com	Pinho, João/O-3942-2017	Pinho, João/0000-0002-3977-7146				Al-Khaled M, 2016, CEREBROVASC DIS, V42, P81, DOI 10.1159/000445299; Arnold M, 2016, PLOS ONE, V11, DOI 10.1371/journal.pone.0148424; BARER DH, 1989, J NEUROL NEUROSUR PS, V52, P236, DOI 10.1136/jnnp.52.2.236; Bray BD, 2017, J NEUROL NEUROSUR PS, V88, P25, DOI 10.1136/jnnp-2016-313356; Cohen DL, 2016, INT J STROKE, V11, P399, DOI 10.1177/1747493016639057; Donovan NJ, 2013, STROKE, V44, pE24, DOI …	21	6	6	2	9	WILEY	HOBOKEN	111 RIVER ST, HOBOKEN 07030-5774, NJ USA	1351-5101	1468-1331		EUR J NEUROL	Eur. J. Neurol.	MAY	2019	26	5
J	Wang, Y; Wu, ZS				Wang, Yan; Wu, Zhisheng			The establishment of a stroke-associated pneumonia predictive scoring system	NEUROLOGY ASIA			English	Article						Ischemic stroke; stroke-associated pneumonia; prediction score		Background & Objective: Stroke-associated pneumonia (SAP) is a common complication of ischemic stroke, increasing the length of hospital stay and costs, and affecting prognosis. This study aimed to determine the incidence of SAP, investigate the risk factors that lead to SAP to facilitate a more targeted response to the prevention of SAP. Methods: A retrospective study was performed to analyze th…	[Wang, Yan; Wu, Zhisheng] Fujian Med Univ, Quanzhou Hosp 1, Quanzhou, Fujian, Peoples R China		Wu, ZS (通讯作者)，Fujian Med Univ, Quanzhou Hosp 1, Quanzhou, Fujian, Peoples R China.	646731331@qq.com						Arai N, 2017, PLOS ONE, V12, DOI 10.1371/journal.pone.0169300; Hilker R, 2003, STROKE, V34, P975, DOI 10.1161/01.STR.0000063373.70993.CD; Ho SW, 2015, MEDICINE, V94, DOI 10.1097/MD.0000000000001227; Hoffmann S, 2012, STROKE, V43, P2617, DOI 10.1161/STROKEAHA.112.653055; Ji RJ, 2013, STROKE, V44, P3436, DOI 10.1161/STROKEAHA.113.001931; Ji RJ, 2013, STROKE, V44, P1303, DOI 10.1161/STROKEAHA.111.00…	12	0	0	2	2	ASEAN NEUROLOGICAL ASSOC	KUALA LUMPUR	UNIV MALAYA MEDICAL CENTRE, NEUROLOGY LABORATORY, KUALA LUMPUR, 59100, MALAYSIA	1823-6138			NEUROL ASIA	Neurol. Asia	SEP	2021	26	3
J	Niimi, M; Hashimoto, G; Hara, T; Yamada, N; Abo, M; Fujigasaki, H; Ide, T				Niimi, Masachika; Hashimoto, Gentaro; Hara, Takatoshi; Yamada, Naoki; Abo, Masahiro; Fujigasaki, Hiroto; Ide, Takafumi			Relationship Between Frequency of Spontaneous Swallowing and Salivary Substance P Level in Patients with Acute Stroke	DYSPHAGIA			English	Article						Dysphagia; Substance P; Aspiration pneumonia; Acute stroke; Deglutition; Stroke-associated pneumonia	ELDERLY-PATIENTS; DYSPHAGIA; SCALE; RELIABILITY; ASPIRATION; PNEUMONIA	The frequency of spontaneous swallowing is useful for screening of dysphagia in acute stroke. Low levels of substance P (SP) in saliva attenuate the swallowing reflex. The aim of this study was to determine the relationship between the frequency of spontaneous swallowing and salivary SP levels. In 40 subjects, saliva was collected within 72 h after stroke onset and salivary SP levels were measure…	[Niimi, Masachika; Hara, Takatoshi; Yamada, Naoki; Abo, Masahiro] Jikei Univ, Dept Rehabil Med, Sch Med, Minato Ku, 3-25-8 Nishi Shimbashi, Tokyo 1058461, Japan; [Hashimoto, Gentaro] Tokyo Metropolitan Bokutoh Hosp, Dept Rehabil Med, Sumida Ku, 4-23-15 Kotobashi, Tokyo 1308575, Japan; [Fujigasaki, Hiroto] Tokyo Metropolitan Bokutoh Hosp, Dept Internal Med, Sumida Ku, 4-23-15 Kotobashi, Tokyo 1308…		Niimi, M (通讯作者)，Jikei Univ, Dept Rehabil Med, Sch Med, Minato Ku, 3-25-8 Nishi Shimbashi, Tokyo 1058461, Japan.	pomardon2010@gmail.com	Hara, Takatoshi/AAP-4218-2020	Hara, Takatoshi/0000-0002-4153-168X; Abo, Masahiro/0000-0001-6701-4974	Tokyo Metropolitan Clinical Research Grant [H27040308]	Tokyo Metropolitan Clinical Research Grant	This study was funded partly by Tokyo Metropolitan Clinical Research Grant (No. H27040308).	ADAMS HP, 1993, STROKE, V24, P35, DOI 10.1161/01.STR.24.1.35; Arai T, 1998, LANCET, V352, P115, DOI 10.1016/S0140-6736(98)85021-6; Arai T, 2003, NEUROLOGY, V61, P1625, DOI 10.1212/01.WNL.0000096395.80826.23; Cohen DL, 2016, INT J STROKE, V11, P399, DOI 10.1177/1747493016639057; Crary MA, 2005, ARCH PHYS MED REHAB, V86, P1516, DOI 10.1016/j.apmr.2004.11.049; Crary MA, 2013, STROKE, V44, P3452, DOI…	18	10	11	0	5	SPRINGER	NEW YORK	233 SPRING ST, NEW YORK, NY 10013 USA	0179-051X	1432-0460		DYSPHAGIA	Dysphagia	AUG	2018	33	4
J	Barlas, RS; Clark, AB; Bettencourt-Silva, JH; Sawanyawisuth, K; Kongbunkiat, K; Kasemsap, N; Tiamkao, S; Myint, PK				Barlas, Raphae S.; Clark, Allan B.; Bettencourt-Silva, Joao H.; Sawanyawisuth, Kittisak; Kongbunkiat, Kannikar; Kasemsap, Narongrit; Tiamkao, Somsak; Myint, Phyo Kyaw			Pneumonia and Risk of Serious Adverse Outcomes in Hospitalized Strokes in Thailand	JOURNAL OF STROKE & CEREBROVASCULAR DISEASES			English	Article						Stroke; Stroke associated pneumonia; Mortality; length of stay; complications	ACUTE ISCHEMIC-STROKE; MEDICAL COMPLICATIONS; ASPIRATION PNEUMONIA; CARE; INFECTION; DYSPHAGIA; IMPACT; UNIT	Background: The impact of stroke associated pneumonia (SAP) on stroke complications is not well understood; we aimed to study the association between SAP and adverse outcomes including in-hospital mortality, prolonged length of stay and the risk of developing common serious complications (sepsis, respiratory failure, and convulsions). Methods: We retrospectively analyzed data from a cohort of 610…	[Barlas, Raphae S.; Myint, Phyo Kyaw] Univ Aberdeen, Sch Med Med Sci & Nutr, Inst Appl Hlth Sci, ACER, Aberdeen, Scotland; [Clark, Allan B.; Bettencourt-Silva, Joao H.] Univ East Anglia, Norwich Med Sch, Stroke Res Grp, Norwich, Norfolk, England; [Sawanyawisuth, Kittisak] Khon Kaen Univ, Dept Med, Fac Med, Ambulatory Med Div, Khon Kaen, Thailand; [Kongbunkiat, Kannikar; Kasemsap, Narongrit; Tiamk…		Myint, PK (通讯作者)，Univ Aberdeen, Sch Med Med Sci & Nutr, Inst Appl Hlth Sci, Room 4 013,Polwarth Bldg, Aberdeen AB25 2ZD, Scotland.	phyo.myint@abdn.ac.uk	Kongbunkiat, Kannikar/AAB-4978-2021	Clark, Allan/0000-0003-2965-8941; Kasemsap, Narongrit/0000-0001-8706-9665				Aslanyan S, 2004, EUR J NEUROL, V11, P49, DOI 10.1046/j.1468-1331.2003.00749.x; Bijani B, 2014, NEUROSCIENCES, V19, P118; Carnaby G, 2006, LANCET NEUROL, V5, P31, DOI 10.1016/S1474-4422(05)70252-0; Corrales-Medina VF, 2011, PLOS MED, V8, DOI 10.1371/journal.pmed.1001048; Esayag Y, 2010, AM J MED, V123, pE13, DOI 10.1016/j.amjmed.2010.02.025; Finlayson O, 2011, NEUROLOGY, V77, P1338, DOI 10.1212/W…	31	2	3	0	2	ELSEVIER SCIENCE BV	AMSTERDAM	PO BOX 211, 1000 AE AMSTERDAM, NETHERLANDS	1052-3057	1532-8511		J STROKE CEREBROVASC	J. Stroke Cerebrovasc. Dis.	JUN	2019	28	6
J	Cheng, W; Chen, LC; Yu, HP; Lu, DZ; Yu, R; Chen, J				Cheng, Wei; Chen, Lichang; Yu, Huapeng; Lu, Dongzhu; Yu, Rong; Chen, Jian			Value of Combining of the NLR and the Fibrinogen Level for Predicting Stroke-Associated Pneumonia	NEUROPSYCHIATRIC DISEASE AND TREATMENT			English	Article						stroke-associated pneumonia; neutrophil-to-lymphocyte ratio; fibrinogen; receiver operating characteristic curve	LONG-TERM RISK; ISCHEMIC-STROKE; INDUCED IMMUNODEPRESSION; PLASMA-FIBRINOGEN; A(2)DS(2) SCORE; GLOBAL BURDEN; HYPERFIBRINOGENEMIA; EVENTS; ATTACK; DEATH	Purpose: To evaluate the value of the NLR (neutrophil-to-lymphocyte ratio) and the fibrinogen level in predicting stroke-associated pneumonia (SAP) in acute ischemic stroke (AIS) patients. Patients and Methods: In total, we enrolled 734 medical-ward patients with AIS in this retrospective study. Patients were divided into SAP (n=52) and non-SAP (n=682) groups according to the diagnostic criteria …	[Cheng, Wei; Chen, Lichang; Yu, Huapeng; Lu, Dongzhu; Yu, Rong] Southern Med Univ, Zhujiang Hosp, Dept Resp Med, Guangzhou, Peoples R China; [Chen, Jian] Southern Med Univ, Zhujiang Hosp, Dept Neurol, 253 Ind Ave, Guangzhou 510280, Guangdong, Peoples R China		Chen, J (通讯作者)，Southern Med Univ, Zhujiang Hosp, Dept Neurol, 253 Ind Ave, Guangzhou 510280, Guangdong, Peoples R China.	smuchenjian@163.com		/0000-0002-5091-7218				Aono Y, 2007, ARTERIOSCL THROM VAS, V27, P963, DOI 10.1161/01.ATV.0000258947.17570.38; Berhane M, 2019, CLIN LAB, V65, P527, DOI 10.7754/Clin.Lab.2018.180833; Cai W, 2020, TRANSL STROKE RES, V11, P108, DOI 10.1007/s12975-019-00694-y; CASTELL JV, 1990, HEPATOLOGY, V12, P1179, DOI 10.1002/hep.1840120517; Chamorro A, 2012, NAT REV NEUROL, V8, P401, DOI 10.1038/nrneurol.2012.98; Curbelo J, 2017, PLOS…	53	3	3	1	1	DOVE MEDICAL PRESS LTD	ALBANY	PO BOX 300-008, ALBANY, AUCKLAND 0752, NEW ZEALAND		1178-2021		NEUROPSYCH DIS TREAT	Neuropsychiatr. Dis. Treat.		2021	17
J	Ulm, L; Ohlraun, S; Harms, H; Hoffmann, S; Klehmet, J; Ebmeyer, S; Hartmann, O; Meisel, C; Anker, SD; Meisel, A				Ulm, Lena; Ohlraun, Stephanie; Harms, Hendrik; Hoffmann, Sarah; Klehmet, Juliane; Ebmeyer, Stefan; Hartmann, Oliver; Meisel, Christian; Anker, Stefan D.; Meisel, Andreas			STRoke Adverse outcome is associated WIth NoSocomial Infections (STRAWINSKI): procalcitonin ultrasensitive-guided antibacterial therapy in severe ischaemic stroke patients - rationale and protocol for a randomized controlled trial	INTERNATIONAL JOURNAL OF STROKE			English	Article						antibiotics; immunodepression; pneumonia; prevention; procalcitonin; stroke	PREVENTIVE ANTIBIOTICS	Rationale Stroke-associated pneumonia is one of the most common causes of poor outcome in stroke patients. Clinical signs and laboratory parameters of stroke-associated infections are often inconclusive. Biomarkers may help to identify stroke patients at high risk for pneumonia and to guide physicians in an early antibiotic treatment, thereby improving stroke outcome. Aim The aim of the present s…	[Ulm, Lena; Ohlraun, Stephanie; Harms, Hendrik; Hoffmann, Sarah; Meisel, Andreas] Charite, Neurocure Clin Res Ctr, D-10117 Berlin, Germany; [Ulm, Lena; Hoffmann, Sarah; Klehmet, Juliane; Meisel, Andreas] Charite, Dept Neurol, D-10117 Berlin, Germany; [Ulm, Lena; Hoffmann, Sarah; Klehmet, Juliane; Meisel, Andreas] Charite, Ctr Stroke Res Berlin, D-10117 Berlin, Germany; [Ebmeyer, Stefan; Hartmann,…		Meisel, A (通讯作者)，Charite, Dept Neurol, Charitepl 1, D-10117 Berlin, Germany.	andreas.meisel@charite.de	Hoffmann, Sarah/AAV-9916-2021; Ulm, Lena/L-5305-2013	Meisel, Christian/0000-0003-0222-991X; Meisel, Andreas/0000-0001-7233-5342; Ulm, Lena/0000-0002-3388-8785	European Union [201024, 202213]; Helmholtz Gemeinschaft fur Forschungseinrichtungen [SO-022NG]; German Ministry for Health and Education [01 EO 08 01]; Deutsche Forschungsgemeinschaft [Exc 257 NeuroCure]; Thermo Fisher Scientific BRAHMS GmbH, Henningsdorf, Germany	European Union(European Commission); Helmholtz Gemeinschaft fur Forschungseinrichtungen; German Ministry for Health and Education; Deutsche Forschungsgemeinschaft(German Research Foundation (DFG)); Thermo Fisher Scientific BRAHMS GmbH, Henningsdorf, Germany	This is an investigator-initiated trial funded by the European Union's Seventh Framework Programme (FP7/2008-2013) under grant agreements 201024 and 202213 (European Stroke Network), Helmholtz Gemeinschaft fur Forschungseinrichtungen (SO-022NG), German Ministry for Health and Education (01 EO 08 01), and the Deutsche Forschungsgemeinschaft (Exc 257 NeuroCure). Financial support is given by Thermo…	Adams HP, 2007, STROKE, V38, P1655, DOI 10.1161/STROKEAHA.107.181486; Bouadma L, 2010, LANCET, V375, P463, DOI 10.1016/S0140-6736(09)61879-1; Briel M, 2008, ARCH INTERN MED, V168, P2000, DOI 10.1001/archinte.168.18.2000; Burkhardt O, 2010, EUR RESPIR J, V36, P601, DOI 10.1183/09031936.00163309; Chamorro A, 2005, STROKE, V36, P1495, DOI 10.1161/01.STR.0000170644.15504.49; Della Pietra GL, 2011, ST…	27	15	19	0	1	SAGE PUBLICATIONS LTD	LONDON	1 OLIVERS YARD, 55 CITY ROAD, LONDON EC1Y 1SP, ENGLAND	1747-4930	1747-4949		INT J STROKE	Int. J. Stroke	OCT	2013	8	7
J	Li, SM				Li, Shumei			Application of Rehabilitation Therapy in Pulmonary Infection of Stroke Patients	INDIAN JOURNAL OF PHARMACEUTICAL SCIENCES			English	Article						Stroke; rehabilitation therapy; pulmonary infection; curative effect observation	RESPIRATORY MUSCLE STRENGTH; ELECTRICAL-STIMULATION; ISCHEMIC-STROKE; PNEUMONIA	Clinical efficacy of meridian-based massage as a rehabilitation therapy for pulmonary infection in stroke patients is explored, so as to provide new ideas and methods for the prevention and rehabilitation of stroke-associated pneumonia. Forty-six patients diagnosed as stroke complicated with pulmonary infection in The Third Affiliated Hospital of Qiqihar University are randomly divided into exper…	[Li, Shumei] Qiqihar Univ, Affiliated Hosp 3, Gen Ward, 2 Changqian Rd, Qiqihar City, Heilongjiang, Peoples R China		Li, SM (通讯作者)，Qiqihar Univ, Affiliated Hosp 3, Gen Ward, 2 Changqian Rd, Qiqihar City, Heilongjiang, Peoples R China.	lishumei04569@126.com						Chang KC, 2018, MED CARE, V56, P290, DOI 10.1097/MLR.0000000000000888; Civelek GM, 2016, J PHYS THER SCI, V28, P382, DOI 10.1589/jpts.28.382; Cohen DL, 2016, INT J STROKE, V11, P399, DOI 10.1177/1747493016639057; Ferdinand Phillip, 2016, Exp Transl Stroke Med, V8, P9; Guillen-Sola A, 2017, CLIN REHABIL, V31, P761, DOI 10.1177/0269215516652446; Hamada S, 2017, INT J REHABIL RES, V40, P94, DOI 10.1…	15	0	0	1	1	INDIAN PHARMACEUTICAL ASSOC	MUMBAI	KALINA, SANTA CRUZ EAST, MUMBAI, 00000, INDIA	0250-474X	1998-3743		INDIAN J PHARM SCI	Indian J. Pharm. Sci.		2021	83
J	Xing, D; Chen, YH; Wang, LT; Yu, B; Ran, ZB; Chen, L				Xing, Dong; Chen, Yu-Hong; Wang, Lan-Tao; Yu, Bin; Ran, Zhi-Bin; Chen, Li			Evaluation of the therapeutic effect of high-flow nasal cannula oxygen therapy on patients with aspiration pneumonia accompanied by respiratory failure in the post-stroke sequelae stage	BMC PULMONARY MEDICINE			English	Article						Stroke; Aspiration pneumonia; Respiratory failure; Venturi mask; High-flow nasal cannulae oxygen		BackgroundThe aim of the present study was to evaluate the therapeutic effect of high-flow nasal cannula (HFNC) oxygen therapy on patients with aspiration pneumonia accompanied by respiratory failure in the post-stroke sequelae stage, with the goal of providing more effective oxygen therapy and improving patient prognosis.MethodsRetrospective analysis was conducted on 103 elderly patients with po…	[Xing, Dong; Wang, Lan-Tao; Yu, Bin] Hebei Med Univ, Hosp 4, Dept Emergency, Shijiazhuang 050011, Hebei, Peoples R China; [Chen, Yu-Hong] Hebei Med Univ, Hosp 4, Intens Care Unit, Shijiazhuang 050011, Hebei, Peoples R China; [Ran, Zhi-Bin] Shijiazhuang Great Wall Hosp, Dept Neurol, Shijiazhuang 050000, Hebei, Peoples R China; [Chen, Li] Hebei Med Univ, Dept Gen Med, Hosp 4, 12 Jiankang Rd, Shijia…		Chen, L (通讯作者)，Hebei Med Univ, Dept Gen Med, Hosp 4, 12 Jiankang Rd, Shijiazhuang 050011, Hebei, Peoples R China.	chenli9900_dr@163.com			Key Project of Medical Science Research in Hebei Province [20201083]	Key Project of Medical Science Research in Hebei Province	This study was funded by the Key Project of Medical Science Research in Hebei Province in 2020 (No. 20201083). The funding body had no role in the design of the study and collection, analysis, and interpretation of data and in writing the manuscript.	Armstrong JR, 2011, NEUROHOSPITALIST, V1, P85, DOI 10.1177/1941875210395775; Arnold M, 2016, PLOS ONE, V11, DOI 10.1371/journal.pone.0148424; Bakowitz M, 2012, SCAND J TRAUMA RESUS, V20, DOI 10.1186/1757-7241-20-54; Bell N, 2015, EMERG MED AUSTRALAS, V27, P537, DOI 10.1111/1742-6723.12490; Carron M, 2013, BRIT J ANAESTH, V110, P896, DOI 10.1093/bja/aet070; Cohen DL, 2016, INT J STROKE, V11, P399,…	27	1	1	1	1	BMC	LONDON	CAMPUS, 4 CRINAN ST, LONDON N1 9XW, ENGLAND	1471-2466			BMC PULM MED	BMC Pulm. Med.	JAN 7	2021	21	1
J	Dziewas, R; Michou, E; Trapl-Grundschober, M; Avtar, L; Arsava, EM; Bath, PM; Clave, P; Glahn, J; Hamdy, S; Pownall, S; Schindler, A; Walshe, M; Wirth, R; Wright, D; Verin, E				Dziewas, Rainer; Michou, Emilia; Trapl-Grundschober, Michaela; Avtar, Lal; Arsava, Ethem Murat; Bath, Philip M. W.; Clave, Pere; Glahn, Jorg; Hamdy, Shaheen; Pownall, Sue; Schindler, Antonio; Walshe, Margaret; Wirth, Rainer; Wright, David; Verin, Eric			European Stroke Organization and European Society for Swallowing Disorders guideline for the diagnosis and treatment of post-stroke dysphagia	EUROPEAN STROKE JOURNAL			English	Article						Dysphagia; Swallowing; Stroke; impaired deglutition; dysphagia screening; neurostimulation; VFSS; FEES	NEUROMUSCULAR ELECTRICAL-STIMULATION; TRANSCRANIAL MAGNETIC STIMULATION; FIBEROPTIC ENDOSCOPIC EVALUATION; ACUTE ISCHEMIC-STROKE; CONVERTING ENZYME-INHIBITORS; OROPHARYNGEAL DYSPHAGIA; RISK-FACTORS; ASPIRATION PNEUMONIA; ELDERLY-PATIENTS; SUBACUTE STROKE	Post-stroke dysphagia (PSD) is present in more than 50 % of acute stroke patients, increases the risk of complications, in particular aspiration pneumonia, malnutrition and dehydration, and is linked to poor outcome and mortality. The aim of this guideline is to assist all members of the multidisciplinary team in their management of patients with PSD. These guidelines were developed based on the …	[Dziewas, Rainer] Klinikum Osnabruck GmbH, Neurol Klin, Osnabruck, Germany; [Michou, Emilia] Univ Patras, Dept Speech Language Therapy, Patras, Greece; [Trapl-Grundschober, Michaela] Univ Hosp Tulln, Dept Neurol, Tulln, Austria; [Avtar, Lal] European Stroke Org, Basel, Switzerland; [Arsava, Ethem Murat] Hacettepe Univ, Neurol, Ankara, Turkey; [Bath, Philip M. W.] Univ Nottingham, Fac Med & Hlth S…		Dziewas, R (通讯作者)，Klinikum Osnabruck GmbH, Neurol Klin, Osnabruck, Germany.	dziewas@uni-muenster.de	Arsava, Ethem Murat/AAY-5260-2020; Michou, Emilia/E-7169-2017; Michou, Emilia/ABB-8283-2021	Arsava, Ethem Murat/0000-0002-6527-4139; Michou, Emilia/0000-0002-7245-0882; Michou, Emilia/0000-0002-7245-0882; Trapl-Grundschober, Michaela/0000-0003-3740-9136; Wirth, Rainer/0000-0002-7265-0163				Addington WR, 1999, STROKE, V30, P1203, DOI 10.1161/01.STR.30.6.1203; Ahn YH, 2017, J REHABIL MED, V49, P30, DOI 10.2340/16501977-2170; Al-Khaled M, 2016, CEREBROVASC DIS, V42, P81, DOI 10.1159/000445299; Alsumrain M, 2013, J INTENSIVE CARE MED, V28, P118, DOI 10.1177/0885066612437512; Alvarez-Berdugo D, 2016, NEUROGASTROENT MOTIL, V28, P91, DOI 10.1111/nmo.12701; Aquilani R, 2008, CLIN REHABIL, …	322	7	7	21	29	SAGE PUBLICATIONS LTD	LONDON	1 OLIVERS YARD, 55 CITY ROAD, LONDON EC1Y 1SP, ENGLAND	2396-9873	2396-9881		EUR STROKE J	Eur. Stroke J.	SEP	2021	6	3
[truncated: 134 more rows]
[truncated: 21 more columns]
