# Supplementary material for: Bibliometric analysis of global research trends on post-stroke pneumonia: Current development status and research Frontiers
Source: Front Public Health. 2022 Aug 2;10:950859. doi: 10.3389/fpubh.2022.950859 (PMC9379091; doi:10.3389/fpubh.2022.950859)
Supplement: Supplementary file 1 [file Data_Sheet_1.ZIP › data/data (tab delimited files)/download_291_790.txt]

PT	AU	BA	BE	GP	AF	BF	CA	TI	SO	SE	BS	LA	DT	CT	CY	CL	SP	HO	DE	ID	AB	C1	C3	RP	EM	RI	OI	FU	FP	FX	CR	NR	TC	Z9	U1	U2	PU	PI	PA	SN	EI	BN	J9	JI	PD	PY	VL	IS	PN
J	Kulnik, ST; Rafferty, GF; Birring, SS; Moxham, J; Kalra, L				Kulnik, Stefan Tino; Rafferty, Gerrard Francis; Birring, Surinder S.; Moxham, John; Kalra, Lalit			A pilot study of respiratory muscle training to improve cough effectiveness and reduce the incidence of pneumonia in acute stroke: study protocol for a randomized controlled trial	TRIALS			English	Article						Respiratory muscle training; Prevention; Pneumonia; Stroke; Cough; Rehabilitation	IN-HOSPITAL MORTALITY; ACUTE ISCHEMIC-STROKE; MEDICAL COMPLICATIONS; OROPHARYNGEAL DYSPHAGIA; RISK-FACTORS; ASPIRATION; INFECTION; STATEMENT; OUTCOMES; REFLEX	Background: After stroke, pneumonia is a relevant medical complication that can be precipitated by aspiration of saliva, liquids, or solid food. Swallowing difficulty and aspiration occur in a significant proportion of stroke survivors. Cough, an important mechanism protecting the lungs from inhaled materials, can be impaired in stroke survivors, and the likely cause for this impairment is centra…	[Kulnik, Stefan Tino; Kalra, Lalit] Kings Coll London, Inst Psychiat, Dept Clin Neurosci, Stroke Res Team, London SE5 8AF, England; [Rafferty, Gerrard Francis] Kings Coll London, Kings Coll Hosp, Dept Resp Med & Allergy, Sch Med,Chest Unit, London SE5 9RS, England; [Birring, Surinder S.] Kings Coll London, Kings Coll Hosp, Div Asthma Allergy & Lung Biol, Sch Med,Chest Unit, London SE5 9RS, Englan…		Kulnik, ST (通讯作者)，Kings Coll London, Inst Psychiat, Dept Clin Neurosci, Stroke Res Team, POB 41,Denmark Hill, London SE5 8AF, England.	stefan.kulnik@nhs.net	Rafferty, Gerrard F/B-2826-2011	Rafferty, Gerrard F/0000-0001-9520-6500; Kulnik, Stefan Tino/0000-0001-5419-6713	United Kingdom National Institute for Health Research (NIHR) under its Research for Patient Benefit (RfPB) Programme [PB-PG-0408-16096]; National Institute for Health Research [PB-PG-0408-16096] Funding Source: researchfish	United Kingdom National Institute for Health Research (NIHR) under its Research for Patient Benefit (RfPB) Programme(National Institute for Health Research (NIHR)); National Institute for Health Research(National Institute for Health Research (NIHR))	This article presents independent research funded by the United Kingdom National Institute for Health Research (NIHR) under its Research for Patient Benefit (RfPB) Programme (grant reference number PB-PG-0408-16096). The views expressed are those of the authors and not necessarily those of the National Health Service (NHS), the NIHR, or the Department of Health.	Addington W Robert, 2005, Cough, V1, P4, DOI 10.1186/1745-9974-1-4; Addington WR, 1999, STROKE, V30, P1203, DOI 10.1161/01.STR.30.6.1203; Aldrich TK, 2002, AM J RESP CRIT CARE, V166, P548, DOI 10.1164/rccm.166.4.518; [Anonymous], 2008, STROK NAT CLIN GUID; Aslanyan S, 2004, EUR J NEUROL, V11, P49, DOI 10.1046/j.1468-1331.2003.00749.x; Bath PMW, 1999, COCHRANE DB SYST REV, V4, DOI DOI 10.1002/1465…	71	23	36	1	39	BMC	LONDON	CAMPUS, 4 CRINAN ST, LONDON N1 9XW, ENGLAND		1745-6215		TRIALS	Trials	APR 12	2014	15
J	Zhang, H; Shu, Y; Zhang, JJ; Tong, ET				Zhang, Hong; Shu, Yi; Zhang, Junjian; Tong, Etang			Dynamics of nutritional status in dying patients with acute cerebral infarction in central China: a preliminary study	NEUROLOGICAL RESEARCH			English	Article						Nutritional status; Acute cerebral infarction; Mortality; Serum prealbumin	ACUTE STROKE PATIENTS; ELDERLY-PATIENTS; POOR OUTCOMES; FOOD TRIAL; UNDERNUTRITION; SUPPLEMENTATION; MALNUTRITION	Background and aims: Stroke is the number one cause of death in China. Although the effective management has reduced the mortality and lengthened survival, little attention has been paid to nutritional issues in patients with stroke in China. This study aimed to assess the premorbid nutrition status in dying patients with acute cerebral infarction. Methods: In this study, a total of 185 acute isc…	[Zhang, Hong; Shu, Yi; Zhang, Junjian] Wuhan Univ, Zhongnan Hosp, Dept Neurol, Wuhan 430071, Peoples R China; [Zhang, Hong; Shu, Yi; Zhang, Junjian] Wuhan Univ, Coll Med, Ctr Cerebral Vasc Dis, Wuhan 430071, Peoples R China; [Tong, Etang] Huazhong Univ Sci & Technol, Tongji Med Coll, Union Hosp, Dept Neurol, Wuhan 430074, Peoples R China		Zhang, H (通讯作者)，Wuhan Univ, Zhongnan Hosp, Dept Neurol, 169 Donghu Rd, Wuhan 430071, Peoples R China.	zhangh9@yahoo.com			Health Department of Hubei Province, China [JX5A04]	Health Department of Hubei Province, China	This work was supported by the Key Projects of Scientific Research Funds (JX5A04) from Health Department of Hubei Province, China. We thank Professor Yuchuan Ding, Wayne State University, for writing and editorial assistance. We also thank Professor Liping Liu, Beijing Tiantan Hospital, Capital Medical University for kind comments on this manuscript.	Bonita R, 2004, LANCET NEUROL, V3, P391, DOI 10.1016/S1474-4422(04)00800-2; Brynningsen PK, 2007, J NUTR HEALTH AGING, V11, P75; Choi-Kwon S, 1998, ACTA NEUROL SCAND, V98, P187, DOI 10.1111/j.1600-0404.1998.tb07292.x; Davis JP, 2004, STROKE, V35, P1930, DOI 10.1161/01.STR.0000135227.10451.c9; Dennis M, 2003, STROKE, V34, P1450, DOI 10.1161/01.STR.0000074037.49197.8C; Feigin VL, 2005, LANCET, V365…	23	7	7	1	8	MANEY PUBLISHING	LEEDS	STE 1C, JOSEPHS WELL, HANOVER WALK, LEEDS LS3 1AB, W YORKS, ENGLAND	0161-6412			NEUROL RES	Neurol. Res.	JUN	2011	33	5
J	Manousakis, G; Jensen, MB; Chacon, MR; Sattin, JA; Levine, RL				Manousakis, Georgios; Jensen, Matthew B.; Chacon, Marcus R.; Sattin, Justin A.; Levine, Ross L.			The interface between stroke and infectious disease: Infectious diseases leading to stroke and infections complicating stroke	CURRENT NEUROLOGY AND NEUROSCIENCE REPORTS			English	Review							ACUTE ISCHEMIC-STROKE; URINARY-TRACT-INFECTION; TUBERCULOUS MENINGITIS; RISK-FACTORS; INFLUENZA VACCINATION; ASPIRATION PNEUMONIA; CHLAMYDIA-PNEUMONIAE; CEREBRAL VASCULITIS; ELDERLY-PATIENTS; VIRUS-INFECTION	It is well established that several infectious diseases can directly lead to ischemic or hemorrhagic stroke during their course. It appears possible that common viral and bacterial infections can increase the susceptibility to stroke by promoting atherosclerosis, inflammation, and local thrombosis. Stroke commonly leads to disruption of protective mechanisms against infection and induces a cascad…	[Jensen, Matthew B.] Univ Wisconsin, Dept Neurol, Sch Med & Publ Hlth, Clin Sci Ctr H6 574, Madison, WI 53792 USA		Jensen, MB (通讯作者)，Univ Wisconsin, Dept Neurol, Sch Med & Publ Hlth, Clin Sci Ctr H6 574, 600 Highland Ave, Madison, WI 53792 USA.	jensen@neurology.wisc.edu	levine, ross/AAE-7658-2019					Alexander JJ, 2006, J CHILD NEUROL, V21, P623, DOI 10.1177/08830738060210071301; Arai T, 2005, NEUROLOGY, V64, P573, DOI 10.1212/01.WNL.0000150897.14961.0F; Arena MG, 2003, J INVEST ALLERG CLIN, V13, P135; Aslanyan S, 2004, EUR J NEUROL, V11, P49, DOI 10.1046/j.1468-1331.2003.00749.x; Braun JS, 2007, EXP NEUROL, V206, P183, DOI 10.1016/j.expneurol.2007.03.032; Carod-Artal FJ, 2008, ANN INDIAN ACA…	50	24	25	0	2	SPRINGER	NEW YORK	233 SPRING ST, NEW YORK, NY 10013 USA	1528-4042	1534-6293		CURR NEUROL NEUROSCI	Curr. Neurol. Neurosci. Rep.	JAN	2009	9	1
J	Zhu, YB; Gao, J; Lv, QS; Yin, QH; Yang, D				Zhu, Yubo; Gao, Jie; Lv, Qiushi; Yin, Qihua; Yang, Dong			Risk Factors and Outcomes of Stroke-Associated Pneumonia in Patients with Stroke and Acute Large Artery Occlusion Treated with Endovascular Thrombectomy	JOURNAL OF STROKE & CEREBROVASCULAR DISEASES			English	Article						Acute ischemic stroke; Pneumonia; Endovascular treatment; Dysphagia; Neutrophil-lymphocyte ratio; Recanalization	ACUTE ISCHEMIC-STROKE; INTERVENTIONAL MANAGEMENT; MECHANICAL THROMBECTOMY; LYMPHOCYTE RATIO; THROMBOLYSIS; METAANALYSIS; REPERFUSION; INFECTION; SUBTYPES; SAFETY	Background and Purpose: Stroke-associated pneumonia (SAP) often increases high hospital mortality, prolongs length of hospital stay, and has considerable economic impact on healthcare costs. We aimed to explore independent predictors of SAP in acute anterior large artery occlusion patients who treated with endovascular treatment (EVT). Methods: Consecutive patients with acute anterior large arter…	[Zhu, Yubo; Gao, Jie; Lv, Qiushi; Yang, Dong] Nanjing Univ, Jinling Hosp, Dept Neurol, Med Sch, 305 East Zhongshan Rd, Nanjing 210002, Jiangsu, Peoples R China; [Zhu, Yubo; Yin, Qihua] Shaoxing Univ, Dept Neurol, Affiliated Hosp, 999 South Zhongxing Rd, Shaoxing 312000, Zhejiang, Peoples R China		Yin, QH (通讯作者)，Shaoxing Univ, Dept Neurol, Affiliated Hosp, 999 South Zhongxing Rd, Shaoxing 312000, Zhejiang, Peoples R China.	13516755203@163.com						Albers GW, 2018, NEW ENGL J MED, V378, P708, DOI 10.1056/NEJMoa1713973; Ali AN, 2018, TOP STROKE REHABIL, V25, P214, DOI 10.1080/10749357.2017.1398482; [Anonymous], 2019, WORLD NEUROSURG; Bracard S, 2016, LANCET NEUROL, V15, P1138, DOI 10.1016/S1474-4422(16)30177-6; Castellanos M, 2003, STROKE, V34, P40, DOI 10.1161/01.STR.0000046764.57344.31; Cugy E, 2017, J STROKE CEREBROVASC, V26, P225, DOI 10…	38	5	6	1	8	ELSEVIER	AMSTERDAM	RADARWEG 29, 1043 NX AMSTERDAM, NETHERLANDS	1052-3057	1532-8511		J STROKE CEREBROVASC	J. Stroke Cerebrovasc. Dis.	NOV	2020	29	11
J	Yao, SQ; Liu, Y; Cui, S; Li, HZ; Ji, C; Yuan, S; Ye, QP; Zhang, Y; Xu, NG				Yao, Shuqi; Liu, Yun; Cui, Shuai; Li, Hongzhu; Ji, Chang; Yuan, Si; Ye, Qiuping; Zhang, Yu; Xu, Nenggui			Effect of Different Frequencies of Electroacupuncture on Post-Stroke Dysphagia in Mice	JOURNAL OF MOLECULAR NEUROSCIENCE			English	Article						Electroacupuncture; Different frequency; Dysphagia; Electrophysiological	NEUROTROPHIC FACTOR; STROKE; ACUPUNCTURE; NEUROGENESIS; BDNF; EXPRESSION; STIMULATION; HIPPOCAMPUS; PNEUMONIA; INCREASES	The aim of this study was to determine the optimum frequency of electroacupuncture (EA) for the treatment of dysphagia after stroke. Male C57BL/6 J mice were randomly divided into five groups: normal, model, 2 Hz, 50 Hz, and 100 Hz groups. All mice received a photochemical ischemia, except the normal group. The EA parameters were 1 mA for 15 min, with different frequencies (2, 50, and 100 Hz) app…	[Yao, Shuqi; Liu, Yun; Cui, Shuai; Li, Hongzhu; Ji, Chang; Yuan, Si; Ye, Qiuping; Zhang, Yu; Xu, Nenggui] Guangzhou Univ Chinese Med, South China Res Ctr Acupuncture & Moxibust, Med Coll Acu Moxi & Rehabil, Guangzhou Higher Educ Mega Ctr, 232 East Ring Rd, Guangzhou 510006, Peoples R China		Xu, NG (通讯作者)，Guangzhou Univ Chinese Med, South China Res Ctr Acupuncture & Moxibust, Med Coll Acu Moxi & Rehabil, Guangzhou Higher Educ Mega Ctr, 232 East Ring Rd, Guangzhou 510006, Peoples R China.	ysq9211@163.com; rowone268@126.com; eferson@sina.com; 20182107138@stu.gzucm.edu.cn; ji55555chang@163.com; 847530672@qq.com; 2473001623@qq.com; zhangyudyx92@163.com; ngxu8018@163.com		zhang, yu/0000-0002-2358-0904	National Natural Science Foundation of China [81774406]	National Natural Science Foundation of China(National Natural Science Foundation of China (NSFC))	This study is supported by the National Natural Science Foundation of China (No. 81774406). The funding bodies do not play roles in study design, data collection, analysis, interpretation of results, and the manuscript.	BULLITT E, 1990, J COMP NEUROL, V296, P517, DOI 10.1002/cne.902960402; CHEN XH, 1992, BEHAV BRAIN RES, V47, P143, DOI 10.1016/S0166-4328(05)80120-2; Chorev E, 2009, CURR OPIN NEUROBIOL, V19, P513, DOI 10.1016/j.conb.2009.08.005; Cohen DL, 2016, INT J STROKE, V11, P399, DOI 10.1177/1747493016639057; Ding RY, 2000, DYSPHAGIA, V15, P51, DOI 10.1007/s004550010001; GORDON C, 1987, BRIT MED J, V295, P4…	40	5	6	1	14	HUMANA PRESS INC	TOTOWA	999 RIVERVIEW DRIVE SUITE 208, TOTOWA, NJ 07512 USA	0895-8696	1559-1166		J MOL NEUROSCI	J. Mol. Neurosci.	NOV	2020	70	11
J	Colin, O; Labreuche, J; Deguil, J; Mendyk, AM; Deken, V; Cordonnier, C; Deplanque, D; Leys, D; Bordet, R				Colin, Olivier; Labreuche, Julien; Deguil, Julie; Mendyk, Anne-Marie; Deken, Valerie; Cordonnier, Charlotte; Deplanque, Dominique; Leys, Didier; Bordet, Regis			Preadmission use of benzodiazepines and stroke outcomes: the Biostroke prospective cohort study	BMJ OPEN			English	Article							PROPENSITY SCORE; IMPACT; CLOMETHIAZOLE; PNEUMONIA; MORTALITY	Objectives We tested the hypothesis that stroke outcomes in patients with preadmission use of benzodiazepine are worse. Method In a prospective cohort study, we recruited patients with acute ischaemic stroke. Mortality, functional outcomes and cognition were evaluated at 8 and 90 days after stroke. Results 370 patients were included. 62 (18.5%) of the 336 remaining patients were treated with benz…	[Colin, Olivier; Deguil, Julie; Mendyk, Anne-Marie; Cordonnier, Charlotte; Deplanque, Dominique; Leys, Didier; Bordet, Regis] Univ Lille, CHU Lille, INSERM, UMR S Degenerat & Vasc Cognit Disorders 1171, Lille, France; [Colin, Olivier] Univ Poitiers, Ctr Invest Clin CIC1402, INSERM, Poitiers, France; [Colin, Olivier] CHU Poitiers, Neurol Unit, Poitiers, France; [Labreuche, Julien; Deken, Valerie] …		Colin, O (通讯作者)，Univ Lille, CHU Lille, INSERM, UMR S Degenerat & Vasc Cognit Disorders 1171, Lille, France.; Colin, O (通讯作者)，Univ Poitiers, Ctr Invest Clin CIC1402, INSERM, Poitiers, France.; Colin, O (通讯作者)，CHU Poitiers, Neurol Unit, Poitiers, France.	olivier.colin@chu-poitiers.fr	Deplanque, Dominique/E-4901-2015	Deplanque, Dominique/0000-0002-4995-584X	French Ministry of Health (as part of the PHRC programme)	French Ministry of Health (as part of the PHRC programme)	This study was funded by the French Ministry of Health (as part of the PHRC programme).	Airagnes G, 2016, CURR PSYCHIAT REP, V18, DOI 10.1007/s11920-016-0727-9; Austin PC, 2014, STAT MED, V33, P1057, DOI 10.1002/sim.6004; Austin PC, 2011, MULTIVAR BEHAV RES, V46, P119, DOI 10.1080/00273171.2011.540480; Austin PC, 2011, PHARM STAT, V10, P150, DOI 10.1002/pst.433; Austin PC, 2009, STAT MED, V28, P3083, DOI 10.1002/sim.3697; Bartlett E, 2005, BRIT J RADIOL, V78, P997, DOI 10.1259/bjr/6…	24	4	5	0	0	BMJ PUBLISHING GROUP	LONDON	BRITISH MED ASSOC HOUSE, TAVISTOCK SQUARE, LONDON WC1H 9JR, ENGLAND	2044-6055			BMJ OPEN	BMJ Open	JUN	2019	9	1
J	Okeng'o, K; Chillo, P; Gray, WK; Walker, RW; Matuja, W				Okeng'o, Kigocha; Chillo, Pilly; Gray, William K.; Walker, Richard W.; Matuja, William			Early Mortality and Associated Factors among Patients with Stroke Admitted to a Large Teaching Hospital in Tanzania	JOURNAL OF STROKE & CEREBROVASCULAR DISEASES			English	Article						Tanzania; stroke; mortality; case fatality; aspiration pneumonia; sub-Saharan Africa	CASE-FATALITY; PREDICTORS; EPIDEMIOLOGY; POPULATION; INFECTION; NIGERIA; IBADAN; RISK	Background: Stroke is a major cause of death worldwide and 85.5% of stroke deaths occur in low-and middle-income countries due to stroke. The aim of this study was to investigate correlates and predictors of 30-day mortality in stroke patients in urban Tanzania. Methods: A prospective 30-day follow-up study was conducted at the Muhimbili National Hospital, Dar es Salaam, Tanzania. We recruited al…	[Okeng'o, Kigocha] Muhimbili Natl Hosp, Dept Internal Med, POB 65000, Dar Es Salaam, Tanzania; [Chillo, Pilly; Matuja, William] Muhimbili Univ Hlth & Allied Sci, Dept Internal Med, Dar Es Salaam, Tanzania; [Gray, William K.; Walker, Richard W.] North Tyneside Gen Hosp, Dept Med, Northumbria Healthcare NHS Fdn Trust, North Shields, England; [Walker, Richard W.] Newcastle Univ, Inst Hlth & Soc, New…		Okeng'o, K (通讯作者)，Muhimbili Natl Hosp, Dept Internal Med, POB 65000, Dar Es Salaam, Tanzania.	okigocha@yahoo.com		Chillo, Pilly/0000-0001-7073-1122; Walker, Richard/0000-0003-3155-122X; Gray, William/0000-0002-9597-5446	Ministry of Health and Social Welfare of Tanzania	Ministry of Health and Social Welfare of Tanzania	Funds to do the study were provided by the Ministry of Health and Social Welfare of Tanzania.	Alkali Nura H, 2013, Niger Med J, V54, P129, DOI 10.4103/0300-1652.110051; [Anonymous], 1988, J CLIN EPIDEMIOL, V41, P105, DOI 10.1016/0895-4356(88)90084-4; Danesi MA, 2013, J NEUROL SCI, V331, P43, DOI 10.1016/j.jns.2013.04.026; Das S, 2012, ANN NEUROSCI, V19, P61, DOI 10.5214/ans.0972.7531.12190203; Feigin VL, 2015, NEUROEPIDEMIOLOGY, V45, P161, DOI 10.1159/000441085; Feigin VL, 2009, LANCET NE…	24	18	18	0	4	ELSEVIER	AMSTERDAM	RADARWEG 29, 1043 NX AMSTERDAM, NETHERLANDS	1052-3057	1532-8511		J STROKE CEREBROVASC	J. Stroke Cerebrovasc. Dis.	APR	2017	26	4
J	Zhang, Q; Wu, S				Zhang, Qian; Wu, Shuang			Effects of Synchronized Neuromuscular Electrical Stimulation (NMES) on the Submental Muscles During Ingestion of a Specified Volume of Soft Food in Patients with Mild-to-Moderate Dysphagia Following Stroke	MEDICAL SCIENCE MONITOR			English	Article						Deglutition Disorders; Electric Stimulation Therapy; Feeding Methods; Stroke	MOTOR CORTEX; SWALLOWING MUSCLES; OLDER-PEOPLE; POSTSTROKE; MECHANISMS; VISCOSITY; STRENGTH; THERAPY	Background: Neuromuscular electrical stimulation (NMES) is a method for producing regular contractions of muscles that have been paralyzed. This study aimed to evaluate the effects of synchronized NMES on the submental muscles during ingestion of a specified volume of soft food in patients with mild-to-moderate dysphagia following stroke. Material/Methods: Eighty-three patients with mild-to-moder…	[Zhang, Qian; Wu, Shuang] Guizhou Med Univ, Dept Rehabil, Affiliated Hosp, Guiyang, Guizhou, Peoples R China; [Zhang, Qian; Wu, Shuang] Guizhou Med Univ, Guiyang, Guizhou, Peoples R China		Wu, S (通讯作者)，Guizhou Med Univ, Dept Rehabil, Affiliated Hosp, Guiyang, Guizhou, Peoples R China.; Wu, S (通讯作者)，Guizhou Med Univ, Guiyang, Guizhou, Peoples R China.	wus212@sina.com						Alfonsi E, 2017, FRONT PHARMACOL, V8, P1, DOI 10.3389/fphar.2017.00080; Baijens LWJ, 2016, CLIN INTERV AGING, V11, P1403, DOI 10.2147/CIA.S107750; Balou M, 2019, CLIN INTERV AGING, V14, P283, DOI 10.2147/CIA.S194723; Biyouki F, 2016, ACTA NEUROL BELG, V116, P317, DOI 10.1007/s13760-015-0550-9; Burgos R, 2018, CLIN NUTR, V37, P354, DOI 10.1016/j.clnu.2017.09.003; Butefisch CM, 2004, J NEUROPHYSIOL…	53	3	3	4	6	INT SCIENTIFIC INFORMATION, INC	MELVILLE	150 BROADHOLLOW RD, STE 114, MELVILLE, NY 11747 USA		1643-3750		MED SCI MONITOR	Med. Sci. Monitor	MAR 29	2021	27
J	Ji, RJ; Wang, D; Shen, HP; Pan, YS; Liu, GF; Wang, PL; Wang, YL; Li, H; Wang, YJ				Ji, Ruijun; Wang, David; Shen, Haipeng; Pan, Yuesong; Liu, Gaifen; Wang, Penglian; Wang, Yilong; Li, Hao; Wang, Yongjun		China Natl Stroke Registry CNSR	Interrelationship Among Common Medical Complications After Acute Stroke Pneumonia Plays an Important Role	STROKE			English	Article						acute; hospitalization; interrelationship; medical complications; stroke	ACUTE ISCHEMIC-STROKE; RESPIRATORY-DISTRESS-SYNDROME; CRITICALLY-ILL PATIENTS; MULTIPLE ORGAN FAILURE; INTENSIVE-CARE-UNIT; INDUCED LUNG INJURY; RISK-FACTORS; INDUCED IMMUNODEPRESSION; MECHANICAL VENTILATION; TERM MORTALITY	Background and Purpose Medical complications are common among patients with stroke. However, little is known about the potential interrelationship among them. In the present study, we aimed to investigate the association between common in-hospital medical complications after acute ischemic stroke (AIS) and spontaneous intracerebral hemorrhage (ICH). Methods We analyzed patients enrolled in the Ch…	[Ji, Ruijun; Pan, Yuesong; Liu, Gaifen; Wang, Penglian; Wang, Yilong; Li, Hao; Wang, Yongjun] Capital Med Univ, Dept Neurol, Tiantan Comprehens Stroke Ctr, Tiantan Hosp, Beijing 100050, Peoples R China; [Wang, David] Illinois Neurol Inst, Dept Neurol, Peoria, IL USA; [Shen, Haipeng] Univ N Carolina, Dept Stat & Operat Res, Chapel Hill, NC USA		Wang, YJ (通讯作者)，Capital Med Univ, Dept Neurol, Tiantan Comprehens Stroke Ctr, Beijing Tiantan Hosp, 6 Tiantanxili, Beijing 100050, Peoples R China.	yongjunwang1962@gmail.com	Pan, Yuesong/AAI-6303-2020	Pan, Yuesong/0000-0003-3082-6789	Ministry of Science and Technology [2006BA101A11]; Ministry of Health of the People's Republic of China [2009CB521905]; Nova Program of Beijing Science and Technology Commission [2008B30]	Ministry of Science and Technology(Ministry of Education, Culture, Sports, Science and Technology, Japan (MEXT)); Ministry of Health of the People's Republic of China; Nova Program of Beijing Science and Technology Commission	The CNSR is funded by the Ministry of Science and Technology (2006BA101A11) and the Ministry of Health of the People's Republic of China (2009CB521905). This work was partially supported by the Nova Program of Beijing Science and Technology Commission (Dr Ji, 2008B30).	Bae HJ, 2005, STROKE, V36, P2441, DOI 10.1161/01.STR.0000185721.73445.fd; Brander L, 2009, INTENS CARE MED, V35, P1979, DOI 10.1007/s00134-009-1626-x; Chen YD, 2011, EUR NEUROL, V66, P204, DOI 10.1159/000330551; Ciesla DJ, 2005, SURGERY, V138, P749, DOI 10.1016/j.surg.2005.07.020; COOK DJ, 1994, NEW ENGL J MED, V330, P377, DOI 10.1056/NEJM199402103300601; Corrales-Medina VF, 2012, CIRCULATION, V1…	40	47	57	0	6	LIPPINCOTT WILLIAMS & WILKINS	PHILADELPHIA	530 WALNUT ST, PHILADELPHIA, PA 19106-3621 USA	0039-2499	1524-4628		STROKE	Stroke	DEC	2013	44	12
J	Andrade, JBC; Mohr, JP; Lima, FO; de Carvalho, JJF; Barros, LCM; Nepomuceno, CR; Ferrer, JVCC; Silva, GS				Andrade, Joao Brainer Clares; Mohr, Jay P.; Lima, Fabricio Oliveira; Freitas de Carvalho, Joao Jose; Barros, Levi Coelho Maia; Nepomuceno, Camila Rodrigues; Ferrer, Joao Victor Cabral Correia; Silva, Gisele Sampaio			The Role of Hemorrhagic Transformation in Acute Ischemic Stroke Upon Clinical Complications and Outcomes	JOURNAL OF STROKE & CEREBROVASCULAR DISEASES			English	Article						Ischemic Stroke; Hemorrahagic transformation; Prognosis; Outcomes	THROMBOLYSIS; FREQUENCY; CLASSIFICATION; PREDICTORS; MORTALITY; ALTEPLASE; SEIZURES; THERAPY	Background and purpose: Hemorrhagic transformation (HT) is a common neurological complication after ischemic stroke. The influence of symptomatic HT upon clinical outcomes post-stroke is well established, however, the role of asymptomatic HT upon prognosis is still unclear. We aimed to analyze the relationship between HT, clinical complications and outcomes in patients not submitted to reperfusio…	[Andrade, Joao Brainer Clares; Silva, Gisele Sampaio] Univ Fed Sao Paulo, Dept Neurol, Rua Napoleao Barros 715, BR-04039001 Sao Paulo, SP, Brazil; [Andrade, Joao Brainer Clares; Mohr, Jay P.] Columbia Univ, Doris & Stanley Tananbaum Stroke Ctr, New York, NY 10027 USA; [Lima, Fabricio Oliveira; Freitas de Carvalho, Joao Jose] Hosp Geral Fortaleza, Fortaleza, Ceara, Brazil; [Barros, Levi Coelho Mai…		Andrade, JBC (通讯作者)，Univ Fed Sao Paulo, Dept Neurol, Rua Napoleao Barros 715, BR-04039001 Sao Paulo, SP, Brazil.	joao.brainer@unifesp.br; jpm10@cumc.columbia.edu; fabricio_oliveira_lima@yahoo.com.br; jjcarvalho@gmail.com; levicmaiabarros@gmail.com; caamilanepo@gmail.com; jvccferrer@gmail.com; giselesampaio@hotmail.com	Andrade, Joao/AAE-4929-2021	CARVALHO, JOAO JOSE/0000-0002-1070-5552	CAPES Foundation, Ministry of Education, Brazil	CAPES Foundation, Ministry of Education, Brazil(Coordenacao de Aperfeicoamento de Pessoal de Nivel Superior (CAPES))	Dr. Andrade's visiting scholarship at Columbia University, USA, is sponsored by the CAPES Foundation, Ministry of Education, Brazil.	Alberti A, 2008, VASC HEALTH RISK MAN, V4, P715; Alvarez-Sabin J, 2013, LANCET NEUROL, V12, P689, DOI 10.1016/S1474-4422(13)70055-3; Annan M, 2015, CEREBROVASC DIS EXTR, V5, P103, DOI 10.1159/000440737; Bateman BT, 2007, NEUROCRIT CARE, V7, P187, DOI 10.1007/s12028-007-0056-2; Camilo O, 2004, STROKE, V35, P1769, DOI 10.1161/01.STR.0000130989.17100.96; D'Amelio M, 2014, J STROKE CEREBROVASC, V23, …	29	5	5	0	2	ELSEVIER	AMSTERDAM	RADARWEG 29, 1043 NX AMSTERDAM, NETHERLANDS	1052-3057	1532-8511		J STROKE CEREBROVASC	J. Stroke Cerebrovasc. Dis.	AUG	2020	29	8
J	Yuan, MZ; Li, F; Tian, X; Wang, W; Jia, M; Wang, XF; Liu, GW				Yuan, Mei-zhen; Li, Feng; Tian, Xin; Wang, Wei; Jia, Man; Wang, Xue-feng; Liu, Guang-wei			Risk factors for lung infection in stroke patients: a meta-analysis of observational studies	EXPERT REVIEW OF ANTI-INFECTIVE THERAPY			English	Review						lung infection; pneumonia; risk factors; meta-analysis; stroke; stroke-associated pneumonia	NOSOCOMIAL PNEUMONIA; ATRIAL-FIBRILLATION; CARE; PREDICTORS; DYSPHAGIA; LESIONS	Background: The aims of this meta-analysis were to evaluate the risk factors associated with lung infections in stroke patients and to provide evidence for prevention decisions. Methods: We searched the Embase, PubMed, EBSCO and Web of Science databases to collect studies from January 2000 to July 2015. Results: The meta-analysis identified 23 risk factors for lung infections in stroke patients, …	[Yuan, Mei-zhen; Li, Feng; Tian, Xin; Wang, Wei; Wang, Xue-feng; Liu, Guang-wei] Chongqing Med Univ, Affiliated Hosp 1, Dept Neurol, Chongqing 400016, Peoples R China; [Jia, Man] Chongqing Med Univ, Affiliated Hosp 1, Dept Obstet & Gynecol, Chongqing 400016, Peoples R China		Liu, GW (通讯作者)，Chongqing Med Univ, Affiliated Hosp 1, Dept Neurol, Chongqing 400016, Peoples R China.	18523438683@163.com	Tian, Xin/P-1591-2018	Tian, Xin/0000-0003-1552-8919	National Clinical Key Specialty Construction Foundation of China [2010(305), 2012(649)]; Traditional Chinese Medicine Department of Chongqing Health Bureau [2012-1-9]	National Clinical Key Specialty Construction Foundation of China; Traditional Chinese Medicine Department of Chongqing Health Bureau	This work was supported by the National Clinical Key Specialty Construction Foundation of China [2010(305)], the National Clinical Key Specialty Construction Foundation of China [2012(649)] and the Traditional Chinese Medicine Department of Chongqing Health Bureau [2012-1-9]. The authors have no other relevant affiliations or financial involvement with any organization or entity with a financial …	Alsumrain M, 2013, J INTENSIVE CARE MED, V28, P118, DOI 10.1177/0885066612437512; [Anonymous], 1989, Stroke, V20, P1407; BEGG CB, 1994, BIOMETRICS, V50, P1088, DOI 10.2307/2533446; Brogan E, 2014, NEUROEPIDEMIOLOGY, V43, P140, DOI 10.1159/000366423; Chang KC, 2010, CLIN NEUROL NEUROSUR, V112, P296, DOI 10.1016/j.clineuro.2009.12.016; Chen CM, 2012, AM J PHYS MED REHAB, V91, P211, DOI 10.1097/PHM.…	42	26	37	0	15	TAYLOR & FRANCIS LTD	ABINGDON	2-4 PARK SQUARE, MILTON PARK, ABINGDON OR14 4RN, OXON, ENGLAND	1478-7210	1744-8336		EXPERT REV ANTI-INFE	Expert Rev. Anti-Infect. Ther.		2015	13	10
J	Gandolfo, C; Sukkar, S; Ceravolo, MG; Cortinovis, F; Finocchi, C; Gradaschi, R; Orlandoni, P; Reale, N; Ricci, S; Vassallo, D; Zini, A				Gandolfo, Carlo; Sukkar, Samir; Ceravolo, Maria Gabriella; Cortinovis, Fiorenzo; Finocchi, Cinzia; Gradaschi, Raffaella; Orlandoni, Paolo; Reale, Nicoletta; Ricci, Stefano; Vassallo, Daniela; Zini, Andrea		PreDyScore Grp	The predictive dysphagia score (PreDyScore) in the short- and medium-term post-stroke: a putative tool in PEG indication	NEUROLOGICAL SCIENCES			English	Article						Stroke; PEG; Dysphagia; BMI; Aspiration pneumonia; mRS	ACUTE ISCHEMIC-STROKE; OROPHARYNGEAL DYSPHAGIA; PROLONGED DYSPHAGIA; NATURAL-HISTORY; ASPIRATION; CONSEQUENCES; DIAGNOSIS	PurposeWe performed an evaluation of dysphagia in an unselected series of strokes to identify factors causing persisting dysphagia at 1month after onset and to formulate a predictive score.MethodsWe evaluated the association between dysphagia and clinical aspects (univariate analysis) at the 7th and 30th days after admission. We performed a multivariate logistic regression at the 30th day on the …	[Gandolfo, Carlo; Finocchi, Cinzia; Reale, Nicoletta] Univ Genoa, Clin Neurol, Genoa, Italy; [Gandolfo, Carlo; Finocchi, Cinzia; Reale, Nicoletta] Osped Policlin San Martino, IRCCS Oncol & Neurol, Genoa, Italy; [Sukkar, Samir; Gradaschi, Raffaella] Osped Policlin San Martino, IRCCS Oncol & Neurol, Unita Operativa Dietet & Nutr Clin, Genoa, Italy; [Ceravolo, Maria Gabriella] Osped Riuniti Ancona, …		Gandolfo, C (通讯作者)，Univ Genoa, Clin Neurol, Genoa, Italy.; Gandolfo, C (通讯作者)，Osped Policlin San Martino, IRCCS Oncol & Neurol, Genoa, Italy.	gandcaci@unige.it; samir.sukkar@hsanmartino.it; m.g.ceravolo@univpm.it; fcortinovis@asst-pg23.it; cfinocchi@neurologia.unige.it; raffaella.gradaschi@hsanmartino.it; p.orlandoni@inrca.it; alice@neurologia.unige.it; stefano.ricci@uslumbria1.it; daniela.vassallo@unito.it; a.zini@ausl.bologna.it	sukkar, samir/AAB-1850-2021; Zini, Andrea/K-1136-2014; orlandoni, paolo/AAB-3055-2021; Finocchi, Cinzia/AAA-7409-2020	sukkar, samir/0000-0003-4194-1547; Zini, Andrea/0000-0003-1486-4507; Finocchi, Cinzia/0000-0003-4385-1203; ORLANDONI, PAOLO/0000-0003-1786-6743				Aslanyan S, 2004, EUR J NEUROL, V11, P49, DOI 10.1046/j.1468-1331.2003.00749.x; Barbiera F, 2009, MEDITERR J NUTR META, V2, P49, DOI 10.1007/s12349-009-0043-9; BARER DH, 1989, J NEUROL NEUROSUR PS, V52, P236, DOI 10.1136/jnnp.52.2.236; Bouziana SD, 2011, J NUTR METAB, V2011, DOI 10.1155/2011/167898; Broadley S, 2005, DYSPHAGIA, V20, P303, DOI 10.1007/s00455-005-0032-y; Broadley S, 2003, J CLIN NE…	33	5	5	0	3	SPRINGER-VERLAG ITALIA SRL	MILAN	VIA DECEMBRIO, 28, MILAN, 20137, ITALY	1590-1874	1590-3478		NEUROL SCI	Neurol. Sci.	AUG	2019	40	8
J	Huang, YC; Hsu, TW; Leong, CP; Hsieh, HC; Lin, WC				Huang, Yu-Chi; Hsu, Tun-Wei; Leong, Chau-Peng; Hsieh, Han-Chin; Lin, Wei-Che			Clinical Effects and Differences in Neural Function Connectivity Revealed by MRI in Subacute Hemispheric and Brainstem Infarction Patients With Dysphagia After Swallowing Therapy	FRONTIERS IN NEUROSCIENCE			English	Article						dysphagia; stroke; swallowing therapy; videofluoroscopy; magnetic resonance imaging	CEREBRAL CORTICAL REPRESENTATION; STROKE PATIENTS; OROPHARYNGEAL DYSPHAGIA; MOTOR CORTEX; PNEUMONIA; ASPIRATION; ACTIVATION; DIAGNOSIS; HUMANS; REORGANIZATION	Background: Early detection and intervention for post-stroke dysphagia could reduce the incidence of pulmonary complications and mortality. The aims of this study were to investigate the benefits of swallowing therapy in swallowing function and brain neuro-plasticity and to explore the relationship between swallowing function recovery and neuro-plasticity after swallowing therapy in cerebral and …	[Huang, Yu-Chi; Leong, Chau-Peng; Hsieh, Han-Chin] Chang Gung Univ, Kaohsiung Chang Gung Mem Hosp, Coll Med, Dept Phys Med & Rehabil, Kaohsiung, Taiwan; [Hsu, Tun-Wei] Taipei Vet Gen Hosp, Dept Diagnost Radiol, Taipei, Taiwan; [Lin, Wei-Che] Chang Gung Univ, Coll Med, Kaohsiung Chang Gung Mem Hosp, Dept Diagnost Radiol, Kaohsiung, Taiwan		Lin, WC (通讯作者)，Chang Gung Univ, Coll Med, Kaohsiung Chang Gung Mem Hosp, Dept Diagnost Radiol, Kaohsiung, Taiwan.	u64lin@yahoo.com.tw		Hsu, Tun-Wei/0000-0002-4614-6449	National Science Council [NMRPG896021-3:NSC 99-2314-B-182A-021- 1090 MY3]; Taiwan National Science Council	National Science Council(Ministry of Science and Technology, Taiwan); Taiwan National Science Council(Ministry of Science and Technology, Taiwan)	This work was supported by funds from the National Science Council (NMRPG896021-3: NSC 99-2314-B-182A-021- 1090 MY3). This study was supported by grants from the Taiwan National Science Council.	Babaei A, 2013, NEUROIMAGE, V76, P33, DOI 10.1016/j.neuroimage.2013.01.037; BARER DH, 1989, J NEUROL NEUROSUR PS, V52, P236, DOI 10.1136/jnnp.52.2.236; BELL AJ, 1995, NEURAL COMPUT, V7, P1129, DOI 10.1162/neco.1995.7.6.1129; Betzler F., 2009, NEUROIMAGE S, V47, pS39, DOI [10.1016/S1053-8119(09)70471-9, DOI 10.1016/S1053-8119(09)70471-9]; Brotherton AM, 2007, J HUM NUTR DIET, V20, P513, DOI 10.111…	59	3	4	2	11	FRONTIERS MEDIA SA	LAUSANNE	AVENUE DU TRIBUNAL FEDERAL 34, LAUSANNE, CH-1015, SWITZERLAND	1662-453X			FRONT NEUROSCI-SWITZ	Front. Neurosci.	JUL 20	2018	12
J	Juan, J; Hind, J; Jones, C; McCulloch, T; Gangnon, R; Robbins, J				Juan, Junerose; Hind, Jacqueline; Jones, Corinne; McCulloch, Timothy; Gangnon, Ron; Robbins, JoAnne			Case Study: Application of Isometric Progressive Resistance Oropharyngeal Therapy Using the Madison Oral Strengthening Therapeutic Device	TOPICS IN STROKE REHABILITATION			English	Article						deglutition; dysphagia; rehabilitation; strengthening; stroke	QOL OUTCOMES TOOL; SWAL-QOL; DYSPHAGIA; STROKE; EXERCISE; ADULTS; HEAD; PNEUMONIA	Purpose: Isometric progressive resistance oropharyngeal (I-PRO) therapy improves swallowing function; however, current devices utilize a single sensor that provides limited information or are prohibitively expensive. This single-subject study presents results of I-PRO therapy, detraining, and maintenance using the 5-sensor Madison Oral Strengthening Therapeutic (MOST) device combined with upper e…	[Juan, Junerose; Hind, Jacqueline; Robbins, JoAnne] Univ Wisconsin, Dept Med, Madison, WI USA; [Juan, Junerose; Hind, Jacqueline; Robbins, JoAnne] William S Middleton Mem Vet Adm Med Ctr, Geriatr Res Educ Clin Ctr, Madison, WI USA; [Jones, Corinne; McCulloch, Timothy] Univ Wisconsin, Dept Surg, Madison, WI USA; [Gangnon, Ron] Univ Wisconsin, Dept Biostat & Med Informat, Madison, WI USA		Juan, J (通讯作者)，Univ Wisconsin, Dept Med, Madison, WI USA.		Jones, Corinne/K-7775-2019	Gangnon, Ronald/0000-0003-2587-6714	VA Merit Grant [C4796R]; NATIONAL INSTITUTE OF GENERAL MEDICAL SCIENCES [T32GM007507] Funding Source: NIH RePORTER; NATIONAL INSTITUTE ON DEAFNESS AND OTHER COMMUNICATION DISORDERS [R33DC011130, R21DC011130] Funding Source: NIH RePORTER	VA Merit Grant; NATIONAL INSTITUTE OF GENERAL MEDICAL SCIENCES(United States Department of Health & Human ServicesNational Institutes of Health (NIH) - USANIH National Institute of General Medical Sciences (NIGMS)); NATIONAL INSTITUTE ON DEAFNESS AND OTHER COMMUNICATION DISORDERS(United States Department of Health & Human ServicesNational Institutes of Health (NIH) - USANIH National Institute on …	This article is the result of work supported by VA Merit Grant C4796R and resources at the Geriatric Research, Education, and Clinical Center (GRECC) in the William S. Middleton Memorial Veterans Hospital. This is GRECC manuscript #09. The senior author, Dr. Robbins, serves in a leadership position for Swallow Solutions, LLC, and is an equity holder.	[Anonymous], 1990, MED SCI SPORT EXER, V22, P265; Banaszynski K, 2012, DYSPH RES SOC TOR CA; Block G, 1990, Epidemiology, V1, P58, DOI 10.1097/00001648-199001000-00013; Clark HM, 2009, J SPEECH LANG HEAR R, V52, P1034, DOI 10.1044/1092-4388(2009/08-0062); Daniels SK, 2006, J REHABIL RES DEV, V43, P347, DOI 10.1682/JRRD.2005.01.0024; FIATARONE MA, 1990, JAMA-J AM MED ASSOC, V263, P3029, DOI 10.100…	31	9	9	0	12	TAYLOR & FRANCIS LTD	ABINGDON	2-4 PARK SQUARE, MILTON PARK, ABINGDON OR14 4RN, OXON, ENGLAND	1074-9357	1945-5119		TOP STROKE REHABIL	Top. Stroke Rehabil.	SEP-OCT	2013	20	5
J	Bijani, B; Mozhdehipanah, H; Jahanihashemi, H; Azizi, S				Bijani, Behzad; Mozhdehipanah, Hossein; Jahanihashemi, Hassan; Azizi, Samaneh			The impact of pneumonia on hospital stay among patients hospitalized for acute stroke	NEUROSCIENCES			English	Article							ACUTE ISCHEMIC-STROKE; RISK-FACTORS; PREDICTORS; REHABILITATION; INFECTIONS; MORTALITY; LENGTH; COST; CARE	Objectives: To determine the impact of pneumonia on length of hospital stay in cases of acute stroke. Methods: This was a retrospective cross-sectional study on 368 stroke patients admitted with a diagnosis of stroke at the Avicenna Hospital, Qazvin, Iran between January 2010 and March 2011. By reviewing the hospital patient records, the demographic characteristics, stroke characteristics, and co…	[Bijani, Behzad] Qazvin Univ Med Sci, Dept Infect Dis, Qazvin 3419759811, Iran; [Mozhdehipanah, Hossein] Qazvin Univ Med Sci, Dept Neurol, Qazvin 3419759811, Iran; [Jahanihashemi, Hassan] Qazvin Univ Med Sci, Dept Biostat, Qazvin 3419759811, Iran; [Azizi, Samaneh] Qazvin Univ Med Sci, Dept Hlth Affairs, Qazvin 3419759811, Iran		Jahanihashemi, H (通讯作者)，Qazvin Univ Med Sci, Sch Med, Dept Biostat, Shahid Bahonar Blvd, Qazvin 3419759811, Iran.	jahanihashemi@yahoo.com	Mozhdehipanah, Hossein/M-9278-2017; Bijani, Behzad/K-1701-2017; Jahanihashemi, Hassan/L-9189-2017	Mozhdehipanah, Hossein/0000-0002-7380-3344; Bijani, Behzad/0000-0003-1789-3055; Jahanihashemi, Hassan/0000-0003-1130-0693				Adams C, 2006, J NURSE PRACTITIONER, V2, P533; Adams HP, 2003, STROKE, V34, P1056, DOI 10.1161/01.STR.0000064841.47697.22; Al-Eithan MH, 2011, NEUROSCIENCES, V16, P253; Doshi V. S., 2003, SMJ Singapore Medical Journal, V44, P643; Han DS, 2008, J REHABIL MED, V40, P844, DOI 10.2340/16501977-0275; Hanley Daniel, 2004, J Stroke Cerebrovasc Dis, V13, P196, DOI 10.1016/j.jstrokecerebrovasdis.2004.05.0…	23	8	8	0	5	RIYADH ARMED FORCES HOSPITAL	RIYADH	PO BOX 7897, RIYADH, KSA 11159, SAUDI ARABIA	1319-6138			NEUROSCIENCES	Neurosciences	APR	2014	19	2
J	Xu, ZQ; Gu, YQ; Li, JX; Wang, CM; Wang, R; Huang, Y; Zhang, J				Xu, Zeqin; Gu, Yongquan; Li, Jianxin; Wang, Chunmei; Wang, Rong; Huang, Ying; Zhang, Jian			Dysphagia and aspiration pneumonia in elderly hospitalization stroke patients: Risk factors, cerebral infarction area comparison	JOURNAL OF BACK AND MUSCULOSKELETAL REHABILITATION			English	Article						Stroke; dysphagia; deglutition disorders; aspiration pneumonia	ACUTE ISCHEMIC-STROKE; LESION LOCATION	OBJECTIVE: Stroke is the most common neurological disease that is associated with deglutition disorders. The aim of this study was to analyze dysphagia and aspiration pneumonia risk factors in post-stroke elderly inpatients. METHOD: We consecutively enrolled 212 stroke patients over sixty years of age from July 2014 to June 2015. Seventeen patients were eliminated. Stroke patients' demographics, …	[Xu, Zeqin; Gu, Yongquan; Li, Jianxin; Wang, Chunmei; Huang, Ying; Zhang, Jian] Capital Med Univ, Xuanwu Hosp, Dept Vasc Surg, Beijing 100053, Peoples R China; [Xu, Zeqin; Gu, Yongquan; Li, Jianxin; Wang, Chunmei; Huang, Ying; Zhang, Jian] Capital Med Univ, Inst Vasc Surg, Beijing 100053, Peoples R China; [Wang, Rong] Capital Med Univ, Xuanwu Hosp, Dept Cent Lab, Beijing 100053, Peoples R China		Zhang, J (通讯作者)，Capital Med Univ, Xuanwu Hosp, Dept Vasc Surg, Beijing 100053, Peoples R China.; Zhang, J (通讯作者)，Capital Med Univ, Inst Vasc Surg, Beijing 100053, Peoples R China.	zhangjiandoctor@126.com			Ministry of Health, P.R. China [201302008]; Beijing Chinese Medical Science and Technique Development Foundation Project [JJ2015-09]; Beijing Clinical Translational Research of Decelluarized Artificial Blood Vessels from the Capital Health Research and Development of Special Fund [2016-1-2012]	Ministry of Health, P.R. China; Beijing Chinese Medical Science and Technique Development Foundation Project; Beijing Clinical Translational Research of Decelluarized Artificial Blood Vessels from the Capital Health Research and Development of Special Fund	The authors would like to thank the Department of Neurology, Xuanwu Hospital of Capital Medical University. Financial support was provided by the Ministry of Health, P.R. China (No. 201302008), the Beijing Chinese Medical Science and Technique Development Foundation Project (No. JJ2015-09) and the Beijing Clinical Translational Research of Decelluarized Artificial Blood Vessels from the Capital H…	Altman KW, 2007, OTOLARYNG HEAD NECK, V136, P873, DOI 10.1016/j.otohns.2007.02.032; Altman KW, 2011, OTOLARYNG HEAD NECK, V145, P895, DOI 10.1177/0194599811415803; Altman KW, 2010, ARCH OTOLARYNGOL, V136, P784, DOI 10.1001/archoto.2010.129; [Anonymous], 2009, RESPIROLOGY, V14, pS59, DOI [10.1111/j.1440-1843.2009.01578.x, 10.1111/j.1400-1843.2009.1578.x]; Daniels SK, 1999, DYSPHAGIA, V14, P85, DOI…	28	8	11	5	13	IOS PRESS	AMSTERDAM	NIEUWE HEMWEG 6B, 1013 BG AMSTERDAM, NETHERLANDS	1053-8127	1878-6324		J BACK MUSCULOSKELET	J. Back Musculoskelet. Rehabil.		2019	32	1
J	Arnold, M; Liesirova, K; Broeg-Morvay, A; Meisterernst, J; Schlager, M; Mono, ML; El-Koussy, M; Kagi, G; Jung, S; Sarikaya, H				Arnold, Marcel; Liesirova, Kai; Broeg-Morvay, Anne; Meisterernst, Julia; Schlager, Markus; Mono, Marie-Luise; El-Koussy, Marwan; Kaegi, Georg; Jung, Simon; Sarikaya, Hakan			Dysphagia in Acute Stroke: Incidence, Burden and Impact on Clinical Outcome	PLOS ONE			English	Article							ACUTE ISCHEMIC-STROKE; CRITICALLY-ILL PATIENTS; INTENSIVE-CARE-UNIT; OROPHARYNGEAL DYSPHAGIA; RESPIRATORY-INFECTIONS; NOSOCOMIAL INFECTIONS; ASPIRATION PNEUMONIA; SWALLOWING DISORDERS; POSTSTROKE DYSPHAGIA; CIRCULATION STROKES	Background Reported frequency of post-stroke dysphagia in the literature is highly variable. In view of progress in stroke management, we aimed to assess the current burden of dysphagia in acute ischemic stroke. Methods We studied 570 consecutive patients treated in a tertiary stroke center. Dysphagia was evaluated by using the Gugging Swallowing Screen (GUSS). We investigated the relationship of…	[Arnold, Marcel; Liesirova, Kai; Broeg-Morvay, Anne; Meisterernst, Julia; Schlager, Markus; Mono, Marie-Luise; Jung, Simon; Sarikaya, Hakan] Univ Hosp Bern, Dept Neurol, CH-3010 Bern, Switzerland; [El-Koussy, Marwan] Univ Hosp Bern, Dept Neuroradiol, CH-3010 Bern, Switzerland; [Kaegi, Georg] Kantonsspital, Dept Neurol & Neurophysiol, St Gallen, Switzerland		Arnold, M (通讯作者)，Univ Hosp Bern, Dept Neurol, CH-3010 Bern, Switzerland.	marcel.arnold@insel.ch			Nestec S.A.	Nestec S.A.	This study was supported by Nestec S.A. The funder had no role in study design, data collection and analysis, decision to publish, or preparation of the manuscript.	Altman KW, 2010, ARCH OTOLARYNGOL, V136, P784, DOI 10.1001/archoto.2010.129; BOGOUSSLAVSKY J, 1988, STROKE, V19, P1083, DOI 10.1161/01.STR.19.9.1083; Bonilha HS, 2014, DYSPHAGIA, V29, P545, DOI 10.1007/s00455-014-9543-8; Broadley S, 2003, J CLIN NEUROSCI, V10, P300, DOI 10.1016/S0967-5868(03)00022-5; Brogan E, 2014, DYSPHAGIA, V29, P340, DOI 10.1007/s00455-013-9514-5; BROTT T, 1989, STROKE, V20, …	52	145	157	5	29	PUBLIC LIBRARY SCIENCE	SAN FRANCISCO	1160 BATTERY STREET, STE 100, SAN FRANCISCO, CA 94111 USA	1932-6203			PLOS ONE	PLoS One	FEB 10	2016	11	2
J	Chumbler, NR; Williams, LS; Wells, CK; Lo, AC; Nadeau, S; Peixoto, AJ; Gorman, M; Boice, JL; Concato, J; Bravata, DM				Chumbler, Neale R.; Williams, Linda S.; Wells, Carolyn K.; Lo, Albert C.; Nadeau, Steven; Peixoto, Aldo J.; Gorman, Mark; Boice, John L.; Concato, John; Bravata, Dawn M.			Derivation and Validation of a Clinical System for Predicting Pneumonia in Acute Stroke	NEUROEPIDEMIOLOGY			English	Article						Pneumonia; Stroke; Clinical prediction	RISK-FACTORS; DYSPHAGIA; ASPIRATION; INFECTION; DIAGNOSIS; MORTALITY	Aims: We derived and validated a clinical prediction rule that can be used to predict post-stroke pneumonia. Methods: We conducted a retrospective cohort study of patients admitted to hospital with a stroke. The cohort was subdivided into a derivation group and a validation group. Within the derivation group, a point scoring system was developed to predict pneumonia based on a logistic regression…	[Chumbler, Neale R.; Williams, Linda S.; Bravata, Dawn M.] Richard L Roudebush VAMC, VA HSR&D Ctr Excellence Implementing Evidence Bas, Indianapolis, IN USA; [Chumbler, Neale R.] Indiana Univ Purdue Univ, Dept Sociol, Indiana Univ, Sch Liberal Arts, Indianapolis, IN 46202 USA; [Williams, Linda S.; Concato, John] Indiana Univ, Sch Med, Dept Neurol, Indianapolis, IN 46202 USA; [Bravata, Dawn M.] In…		Chumbler, NR (通讯作者)，1481 W 10th St, Indianapolis, IN 46202 USA.	neale.chumbler@va.gov			Department of Veterans Affairs Health Services Research and Development Servic [IIR-01-104-3]; Max Patterson Stroke Research Fund at Yale University	Department of Veterans Affairs Health Services Research and Development Servic(US Department of Veterans Affairs); Max Patterson Stroke Research Fund at Yale University	This study was supported by the Department of Veterans Affairs Health Services Research and Development Service (Merit IIR-01-104-3) and the Max Patterson Stroke Research Fund at Yale University. This study was also supported by resources from the Department of Veterans Affairs HSR&D Center for Implementing Evidence-Based Practice, Richard L. Roudebush VAMC, Indianapolis, Ind., USA.	Aslanyan S, 2004, EUR J NEUROL, V11, P49, DOI 10.1046/j.1468-1331.2003.00749.x; CHARLSON ME, 1987, J CHRON DIS, V40, P373, DOI 10.1016/0021-9681(87)90171-8; Ding RY, 2000, DYSPHAGIA, V15, P51, DOI 10.1007/s004550010001; Doggett DL, 2001, DYSPHAGIA, V16, P279, DOI 10.1007/s00455-001-0087-3; Dziewas R, 2004, J NEUROL NEUROSUR PS, V75, P852, DOI 10.1136/jnnp.2003.019075; HANLEY JA, 1982, RADIOLOGY, …	27	64	76	0	2	KARGER	BASEL	ALLSCHWILERSTRASSE 10, CH-4009 BASEL, SWITZERLAND	0251-5350	1423-0208		NEUROEPIDEMIOLOGY	Neuroepidemiology		2010	34	4
J	Guo, YK; Zhang, M; Su, Y; Liu, JF; Fu, HR; Wang, Q; Chen, Y				Guo, Yikun; Zhang, Min; Su, Yan; Liu, Jianfang; Fu, Hongran; Wang, Qian; Chen, Yun			Analysis of Risk Factors for Poor Short-Term Outcomes in Acute Cardioembolic Stroke Patients without Reperfusion Therapy	NEUROPSYCHIATRIC DISEASE AND TREATMENT			English	Article						acute cardioembolic stroke; risk factor; functional outcome; reperfusion therapy; leukoaraiosis	ACUTE ISCHEMIC-STROKE; SEVERE HEMORRHAGIC TRANSFORMATION; THROMBOLYSIS; THROMBECTOMY; PREDICTION; PROGNOSIS; SEVERITY; WORSE	Purpose: Few clinical indicators of a poor outcome have been defined in acute cardioembolic stroke (CES) patients. We would like to explore practical clinical factors that can predict poor outcomes of CES in the early stage. Patients and Methods: In this single-center, retrospective, observational study, 251 consecutive patients with acute CES who did not undergo reperfusion therapy were evaluate…	[Guo, Yikun; Zhang, Min; Liu, Jianfang; Fu, Hongran; Wang, Qian; Chen, Yun] Nanjing Med Univ, Affiliated Changzhou Peoples Hosp 2, Dept Neurol, 68 Middle Gehu Rd, Changzhou 213000, Jiangsu, Peoples R China; [Su, Yan] Nanjing Med Univ, Affiliated Changzhou Peoples Hosp 2, Dept Radiol, Changzhou, Jiangsu, Peoples R China		Guo, YK (通讯作者)，Nanjing Med Univ, Affiliated Changzhou Peoples Hosp 2, Dept Neurol, 68 Middle Gehu Rd, Changzhou 213000, Jiangsu, Peoples R China.	guoyikun000@163.com						ADAMS HP, 1993, STROKE, V24, P35, DOI 10.1161/01.STR.24.1.35; Arauz Antonio, 2017, J Vasc Interv Neurol, V9, P5; Celeste F, 2017, J CARDIOVASC ECHOGR, V27, P33, DOI 10.4103/jcecho.jcecho_1_17; de Montmollin E, 2019, J INFECTION, V79, P220, DOI 10.1016/j.jinf.2019.06.012; Gill D, 2016, J STROKE CEREBROVASC, V25, P2232, DOI 10.1016/j.jstrokecerebrovasdis.2016.04.020; Goyal M, 2016, LANCET, V387, P1…	26	0	0	0	0	DOVE MEDICAL PRESS LTD	ALBANY	PO BOX 300-008, ALBANY, AUCKLAND 0752, NEW ZEALAND		1178-2021		NEUROPSYCH DIS TREAT	Neuropsychiatr. Dis. Treat.		2021	17
J	Woodhouse, LJ; Scutt, P; Hamdy, S; Smithard, DG; Cohen, DL; Roffe, C; Bereczki, D; Berge, E; Bladin, CF; Caso, V; Christensen, HK; Collins, R; Czlonkowska, A; de Silva, A; Etribi, A; Laska, AC; Ntaios, G; Ozturk, S; Phillips, SJ; Prasad, K; Szatmari, S; Sprigg, N; Bath, PM				Woodhouse, Lisa J.; Scutt, Polly; Hamdy, Shaheen; Smithard, David G.; Cohen, David L.; Roffe, Christine; Bereczki, Daniel; Berge, Eivind; Bladin, Christopher F.; Caso, Valeria; Christensen, Hanne K.; Collins, Ronan; Czlonkowska, Anna; de Silva, Asita; Etribi, Anwar; Laska, Ann-Charlotte; Ntaios, George; Ozturk, Serefnur; Phillips, Stephen J.; Prasad, Kameshwar; Szatmari, Szabolcs; Sprigg, Nikola;…			Route of Feeding as a Proxy for Dysphagia After Stroke and the Effect of Transdermal Glyceryl Trinitrate: Data from the Efficacy of Nitric Oxide in Stroke Randomised Controlled Trial	TRANSLATIONAL STROKE RESEARCH			English	Article						Dysphagia; Glyceryl trinitrate; Outcome; Randomised controlled trial; Stroke	PREVENT PNEUMONIA; ENOS; COMPLICATIONS; SAFETY	at day Post-stroke dysphagia is common, associated with poor outcome and often requires non-oral feeding/fluids. The relationship between route of feeding and outcome, as well as treatment with glyceryl trinitrate (GTN), was studied prospectively. The Efficacy of Nitric Oxide in Stroke (ENOS) trial assessed transdermal GTN (5 mg versus none for 7 days) in 4011 patients with acute stroke and high …	[Woodhouse, Lisa J.; Scutt, Polly; Sprigg, Nikola; Bath, Philip M.] Univ Nottingham, Div Clin Neurosci, Stroke Trials Unit, City Hosp Campus,Hucknall Rd, Nottingham NG5 1PB, England; [Hamdy, Shaheen] Univ Manchester, Ctr Gastrointestinal Sci, Salford, Lancs, England; [Smithard, David G.] Princess Royal Univ Hosp, Elderly Med, Orpington, England; [Cohen, David L.] Northwick Pk Hosp & Clin Res Ctr,…		Bath, PM (通讯作者)，Univ Nottingham, Div Clin Neurosci, Stroke Trials Unit, City Hosp Campus,Hucknall Rd, Nottingham NG5 1PB, England.; Bath, PM (通讯作者)，Nottingham Univ Hosp NHS Trust, Stroke, Nottingham, England.	philip.bath@nottingham.ac.uk	Bereczki, Daniel/AAL-9886-2020; CASO, VALERIA/AAC-5156-2022; Szatmari, Szabolcs/AAG-7508-2020; Szatmari, Szabolcs/C-3070-2011; OZTURK, SEREFNUR/AAG-4973-2019; Ntaios, George/AAG-1908-2019; Roffe, Christine/AAT-5611-2020; Hamdy, Shaheen/O-5039-2014	CASO, VALERIA/0000-0002-2020-8891; Szatmari, Szabolcs/0000-0001-8197-3231; Szatmari, Szabolcs/0000-0001-8197-3231; Ntaios, George/0000-0002-0629-9248; Roffe, Christine/0000-0002-5259-6649; Hamdy, Shaheen/0000-0001-9640-7427; collins, Ronan/0000-0003-0404-8266; Cohen, David/0000-0001-7318-8567; Czlonkowska, Anna/0000-0002-1956-1866; Christensen, Hanne/0000-0002-7472-3194	Medical Research Council [G0501797]; Bupa Foundation; Medical Research Council; Stroke Association; MRC [G0501797] Funding Source: UKRI; National Institute for Health Research [NF-SI-0515-10044] Funding Source: researchfish	Medical Research Council(UK Research & Innovation (UKRI)Medical Research Council UK (MRC)European Commission); Bupa Foundation; Medical Research Council(UK Research & Innovation (UKRI)Medical Research Council UK (MRC)European Commission); Stroke Association; MRC(UK Research & Innovation (UKRI)Medical Research Council UK (MRC)); National Institute for Health Research(National Institute for Health …	This work was supported by the Medical Research Council [grant number G0501797]. ENOS was funded by the Bupa Foundation and Medical Research Council, and supported by the Stroke Association. PMB is a Stroke Association Professor of Stroke Medicine, and a NIHR Senior Investigator. No GTN manufacturer was involved in the trial.	Ankolekar S, 2013, STROKE, V44, P3120, DOI 10.1161/STROKEAHA.113.001301; BAMFORD J, 1991, LANCET, V337, P1521, DOI 10.1016/0140-6736(91)93206-O; Bath PMW, 2015, LANCET, V385, P617, DOI 10.1016/S0140-6736(14)61121-1; Bath PMW, 2014, INT J STROKE, V9, P711, DOI 10.1111/ijs.12308; Brainin M, 2014, EUR J NEUROL; Bulow M, 2008, DYSPHAGIA, V23, P302, DOI 10.1007/s00455-007-9145-9; Daniels SK, 2012, STR…	25	6	6	0	3	SPRINGER	NEW YORK	233 SPRING ST, NEW YORK, NY 10013 USA	1868-4483	1868-601X		TRANSL STROKE RES	Transl. Stroke Res.	APR	2018	9	2
J	Reid, KA; Barlasm, RS; Mamas, MA; Clark, AB; Kwok, CS; Wong, CW; Kongbunkiat, K; Bettencourt-Silva, JH; Sawanyawisuth, K; Kasemsap, N; Tiamkao, S; Myint, PK				Reid, Katie A.; Barlasm, Raphae S.; Mamas, Mamas A.; Clark, Allan B.; Kwok, Chun Shing; Wong, Chun W.; Kongbunkiat, Kannikar; Bettencourt-Silva, Joao H.; Sawanyawisuth, Kittisak; Kasemsap, Narongrit; Tiamkao, Somsak; Myint, Phyo K.			Infective endocarditis is associated with worse outcomes in stroke: A Thailand National Database Study	INTERNATIONAL JOURNAL OF CLINICAL PRACTICE			English	Article							RISK-FACTORS; CLINICAL PRESENTATION; MORTALITY; SURGERY; BURDEN; IMPACT; EPIDEMIOLOGY; DIETARY; EVENTS; TRENDS	Background There is lack of data on the association between infective endocarditis (IE) and outcomes of mortality and complications in stroke. We aimed to compare characteristics and outcomes of stroke patients with and without IE. Methods We retrospectively examined the above association using data obtained from an insurance database which covers similar to 75% of the Thai population. All hospit…	[Reid, Katie A.; Barlasm, Raphae S.; Bettencourt-Silva, Joao H.; Myint, Phyo K.] Univ Aberdeen, Inst Appl Hlth Sci, Aberdeen, Scotland; [Mamas, Mamas A.; Kwok, Chun Shing; Wong, Chun W.] Keele Univ, Cardiovasc Res Grp, Stoke On Trent, Staffs, England; [Mamas, Mamas A.; Kwok, Chun Shing; Wong, Chun W.] Royal Stoke Hosp, Acad Dept Cardiol, Stoke On Trent, Staffs, England; [Clark, Allan B.] Univ Eas…		Myint, PK (通讯作者)，Room 4 013,Polwarth Bldg, Foresterhill AB25 2ZD, Scotland.	phyo.myint@abdn.ac.uk	Mamas, Mamas/A-2549-2019; Kongbunkiat, Kannikar/AAB-4978-2021	Mamas, Mamas/0000-0001-9241-8890; Clark, Allan/0000-0003-2965-8941; Kasemsap, Narongrit/0000-0001-8706-9665	NHS Grampian Department of Medicine for the Elderly Endowment Funds	NHS Grampian Department of Medicine for the Elderly Endowment Funds	No project-specific funding was obtained for this study. KAR received the Aberdeen Summer Research Scholarship funded by the NHS Grampian Department of Medicine for the Elderly Endowment Funds.	Arima H, 2010, J HYPERTENS, V28, P395, DOI 10.1097/HJH.0b013e328333b009; Bannay A, 2011, EUR HEART J, V32, P2003, DOI 10.1093/eurheartj/ehp008; Bin Abdulhak AA, 2014, GLOB HEART, V9, P131, DOI 10.1016/j.gheart.2014.01.002; Camicia M, 2016, REHABIL NURS, V41, P78, DOI 10.1002/rnj.218; Christensen H, 2016, PRESSE MED, V45, pE409, DOI 10.1016/j.lpm.2016.10.005; Cresti A, 2017, CARDIOVASC DIAGN THE, …	39	1	1	0	0	WILEY	HOBOKEN	111 RIVER ST, HOBOKEN 07030-5774, NJ USA	1368-5031	1742-1241		INT J CLIN PRACT	Int. J. Clin. Pract.	NOV	2020	74	11
J	Ari, BC				Ari, Buse Cagla			Acute Ischemic Stroke Associated with COVID-19	JCPSP-JOURNAL OF THE COLLEGE OF PHYSICIANS AND SURGEONS PAKISTAN			English	Article						COVID-19; Stroke; Coagulopathy; Ischemia; SARS-CoV-2		During the prevailing coronavirus disease 2019 (COVID-19) pandemic, the disease has started manifesting with some neurological symptoms. There have been reports on acute ischemic stroke, cerebral venous thrombosis, and intracerebral hemorrhage associated with COVID-19. The plausible mechanism that causes these ischemic processes is called "sepsis-induced coagulopathy." A 40-year male patient, who…	[Ari, Buse Cagla] Bahcesehir Univ, Med Fac, Dept Neurol, Pendik Med Pk Hosp, Istanbul, Turkey		Ari, BC (通讯作者)，Bahcesehir Univ, Med Fac, Dept Neurol, Pendik Med Pk Hosp, Istanbul, Turkey.	juvelia@gmail.com	ARI, Buse Cagla/V-6055-2019	ARI, Buse Cagla/0000-0002-2354-2975				Avula A, 2020, BRAIN BEHAV IMMUN, V87, P115, DOI 10.1016/j.bbi.2020.04.077; Beyrouti R, 2020, J NEUROL NEUROSUR PS, V91, P889, DOI 10.1136/jnnp-2020-323586; Divani AA, 2020, J STROKE CEREBROVASC, V29, DOI 10.1016/j.jstrokecerebrovasdis.2020.104941; Guan W, 2020, NEW ENGL J MED, V382, P1708, DOI [10.1056/NEJMoa2002032, 10.1056/NEJMc2005203]; Hess DC, 2020, TRANSL STROKE RES, V11, P322, DOI 10.1007…	10	0	0	1	1	COLL PHYSICIANS & SURGEONS PAKISTAN	KARACHI	SEVENTH CENTRAL ST, DEFENCE HOUSING AUTHORITY, KARACHI, 75500, PAKISTAN	1022-386X	1681-7168		JCPSP-J COLL PHYSICI	JCPSP-J. Coll. Physicians Surg.	JUL	2021	31	7
J	Sawczynska, K; Wnuk, M; Jagiella, J; Kesek, T; Wolska-Sikora, M; Szara-Cichon, M; Zagata-Szewczyk, K; Uchacz, A; Filipowicz, K; Plaszczak, M; Spisak-Borowska, K; Baranowska, A; Wojcik-Pedziwiatr, M; Swarowska-Skuza, M; Szczygiel-Pilut, E; Klos, M; Grzyb, P; Biela, M; Mierzwinska, J; Sinkiewicz, I; Machowski, J; Wegrzyn, A; Michalski, M; Nowak, R; Slowik, A				Sawczynska, Katarzyna; Wnuk, Marcin; Jagiella, Jeremiasz; Kesek, Tomasz; Wolska-Sikora, Magdalena; Szara-Cichon, Magdalena; Zagata-Szewczyk, Kinga; Uchacz, Adela; Filipowicz, Katarzyna; Plaszczak, Marcin; Spisak-Borowska, Katarzyna; Baranowska, Anna; Wojcik-Pedziwiatr, Magdalena; Swarowska-Skuza, Marta; Szczygiel-Pilut, Elzbieta; Klos, Mariusz; Grzyb, Piotr; Biela, Michal; Mierzwinska, Joanna; Si…			4C Mortality Score correlates with in-hospital functional outcome after COVID-19-associated ischaemic stroke	NEUROLOGIA I NEUROCHIRURGIA POLSKA			English	Article						acute ischaemic stroke; COVID-19; 4C Mortality Score; modified Rankin Scale		Aim of the study. The 4C Mortality Score was created to predict mortality in hospitalised patients with COVID-19 and has to date been evaluated only in respiratory system disorders. The aim of this study was to investigate its application in patients with COVID-19-associated acute ischaemic stroke (AIS). Clinical rationale for study. COVID-19 is a risk factor for AIS. COVID-19-associated AIS resu…	[Sawczynska, Katarzyna; Wnuk, Marcin; Jagiella, Jeremiasz; Slowik, Agnieszka] Jagiellonian Univ Med Coll, Dept Neurol, 2 Jakubowskiego Str, PL-30688 Krakow, Poland; [Sawczynska, Katarzyna; Wnuk, Marcin; Jagiella, Jeremiasz; Kesek, Tomasz; Slowik, Agnieszka] Univ Hosp Krakow, Dept Neurol, Krakow, Poland; [Wolska-Sikora, Magdalena; Szara-Cichon, Magdalena; Mierzwinska, Joanna] Henryk Klimontowicz S…		Sawczynska, K (通讯作者)，Jagiellonian Univ Med Coll, Dept Neurol, 2 Jakubowskiego Str, PL-30688 Krakow, Poland.	katarzyna.sawczynska@gmail.com	Wnuk, Marcin/AAT-7636-2021	Wnuk, Marcin/0000-0002-1090-7496; Wojcik-Pedziwiatr, Magdalena/0000-0003-0600-6780	National Center for Research and Development CRACoV-HHSproject (Model of multi-specialist hospital and non-hospital care for patients with SARS-CoV-2infection) [SZPITALE-JEDNOIMIENNE/18/2020]	National Center for Research and Development CRACoV-HHSproject (Model of multi-specialist hospital and non-hospital care for patients with SARS-CoV-2infection)	This publication was supported by the National Center for Research and Development CRACoV-HHSproject (Model of multi-specialist hospital and non-hospital care for patients with SARS-CoV-2infection) through the initiative & quot;Support for specialist hospitals in fighting the spread of SARS-CoV-2infection and in treating COVID-19 & quot; (contract number - SZPITALE-JEDNOIMIENNE/18/2020). Thedescr…	Belani P, 2020, AM J NEURORADIOL, V41, P1361, DOI 10.3174/ajnr.A6650; Derbisz J, 2021, J STROKE CEREBROVASC, V30, DOI 10.1016/j.jstrokecerebrovasdis.2020.105525; Fatima N, 2020, NEUROL SCI, V41, P2675, DOI 10.1007/s10072-020-04637-6; Hess DC, 2020, TRANSL STROKE RES, V11, P322, DOI 10.1007/s12975-020-00818-9; Knight SR, 2020, BMJ-BRIT MED J, V371, DOI 10.1136/bmj.m4334; Moro E, 2020, EUR J NEUROL…	14	0	0	0	1	VIA MEDICA	GDANSK	UL SWIETOKRZYSKA 73, 80-180 GDANSK, POLAND	0028-3843	1897-4260		NEUROL NEUROCHIR POL	Neurol. Neurochir. Pol.		2021	55	3
J	Maier, IL; Becker, JC; Leyhe, JR; Schnieder, M; Behme, D; Psychogios, MN; Liman, J				Maier, Ilko L.; Becker, Johannes C.; Leyhe, Johanna Rosemarie; Schnieder, Marlene; Behme, Daniel; Psychogios, Marios-Nikos; Liman, Jan			Influence of beta-blocker therapy on the risk of infections and death in patients at high risk for stroke induced immunodepression	PLOS ONE			English	Article							IN-HOSPITAL MORTALITY; ISCHEMIC-STROKE; POSTSTROKE INFECTION; PNEUMONIA; ACTIVATION; DIAGNOSIS; LATERALIZATION; COMPLICATIONS; PREDICTORS; DYSPHAGIA	Background Stroke-induced immunodepression is a well characterized complication of acute ischemic stroke. In experimental studies beta-blocker therapy reversed stroke-induced immunodepression, reduced infection rates and mortality. Recent, heterogeneous studies in stroke patients could not provide evidence of a protective effect of beta-blocker therapy. Aim of this study is to investigate the pot…	[Maier, Ilko L.; Schnieder, Marlene; Liman, Jan] Univ Med Ctr Gottingen, Dept Neurol, Gottingen, Germany; [Becker, Johannes C.] St Bernward Hosp Hildesheim, Dept Neurol, Hildesheim, Germany; [Leyhe, Johanna Rosemarie; Behme, Daniel; Psychogios, Marios-Nikos] Univ Med Ctr Gottingen, Dept Neuroradiol, Gottingen, Germany		Maier, IL (通讯作者)，Univ Med Ctr Gottingen, Dept Neurol, Gottingen, Germany.	ilko.maier@med.uni-goettingen.de	Behme, Daniel/H-4551-2019		Gottinger Kolleg fur Translationale Medizin; Niedersachsisches Ministerium fur Wissenschaft and Kultur [11-76251-99-52/14]	Gottinger Kolleg fur Translationale Medizin; Niedersachsisches Ministerium fur Wissenschaft and Kultur	This study was supported with a grant provided by the "Gottinger Kolleg fur Translationale Medizin" and the "Niedersachsisches Ministerium fur Wissenschaft and Kultur" to ILM (grant number 11-76251-99-52/14). The funders had no role in study design, data collection and analysis, decision to publish, or preparation of the manuscript. No additional external funding was received for this study.	Bae HJ, 2005, STROKE, V36, P2441, DOI 10.1161/01.STR.0000185721.73445.fd; Barber PA, 2000, LANCET, V355, P1670, DOI 10.1016/S0140-6736(00)02237-6; Brogan E, 2014, DYSPHAGIA, V29, P340, DOI 10.1007/s00455-013-9514-5; Choe HS, 2017, INT J UROL, DOI [10.1001/jama.2016.0287, DOI 10.1001/JAMA.2016.0287]; Dalhoff K, 2013, DTSCH ARZTEBL INT, V110, P634, DOI 10.3238/arztebl.2013.0634; De Raedt S, 2012, E…	30	12	13	1	9	PUBLIC LIBRARY SCIENCE	SAN FRANCISCO	1160 BATTERY STREET, STE 100, SAN FRANCISCO, CA 94111 USA	1932-6203			PLOS ONE	PLoS One	APR 25	2018	13	4
J	Zhang, XP; Yu, SZ; Wei, L; Ye, RC; Lin, MZ; Li, XM; Li, GM; Cai, YF; Zhao, M				Zhang, Xiaopei; Yu, Shangzhen; Wei, Lin; Ye, Richun; Lin, Meizhen; Li, Xiaomin; Li, Guoming; Cai, Yefeng; Zhao, Min			The A(2)DS(2) Score as a Predictor of Pneumonia and In-Hospital Death after Acute Ischemic Stroke in Chinese Populations	PLOS ONE			English	Article							MEDICAL COMPLICATIONS; RISK-FACTORS; MORTALITY; INFECTION; CARE; INPATIENT; BLOCKERS	Background and Purpose Stroke-associated pneumonia (SAP) is a common complication and an important cause of death during hospitalization. The A(2)DS(2) (Age, Atrial fibrillation, Dysphagia, Sex, Stroke Severity) score was developed from the Berlin Stroke Registry and showed good predictive value for predicting SAP. We sought to identify the association between the A(2)DS(2) score and SAP, and, fu…	[Zhang, Xiaopei; Wei, Lin; Ye, Richun; Lin, Meizhen; Li, Guoming; Cai, Yefeng; Zhao, Min] Guangdong Prov Hosp Chinese Med, Dept Neurol, Guangzhou, Guangdong, Peoples R China; [Yu, Shangzhen; Li, Xiaomin] JiangmenWuyi Tradit Chinese Med Hosp, Dept Neurol, Jiangmen, Guangdong, Peoples R China; [Zhao, Min] Southern Med Univ, Nanfang Hosp, State Key Lab Organ Failure Res, Natl Clin Res Ctr Kidney Dis…		Cai, YF; Zhao, M (通讯作者)，Guangdong Prov Hosp Chinese Med, Dept Neurol, Guangzhou, Guangdong, Peoples R China.; Zhao, M (通讯作者)，Southern Med Univ, Nanfang Hosp, State Key Lab Organ Failure Res, Natl Clin Res Ctr Kidney Dis, Guangzhou, Guangdong, Peoples R China.	chiefcai@163.com; cassiesandra@163.com		Li, Guoming/0000-0002-8289-3310	Scientific Research Project of Public Welfare Industry, State Administration of Traditional Chinese Medicine of P. R. of China [200707004]; Finance Department of Guangdong Province [[2006] 143]	Scientific Research Project of Public Welfare Industry, State Administration of Traditional Chinese Medicine of P. R. of China; Finance Department of Guangdong Province	This project was supported by the Scientific Research Project of Public Welfare Industry, State Administration of Traditional Chinese Medicine of P. R. of China (No. 200707004); and the Finance Department of Guangdong Province (No. [2006] 143). The funders had no role in study design, data collection and analysis, decision to publish, or preparation of the manuscript.	Alsumrain M, 2013, J INTENSIVE CARE MED, V28, P118, DOI 10.1177/0885066612437512; Caldeira D, 2012, BMJ-BRIT MED J, V345, DOI 10.1136/bmj.e4260; Chumbler NR, 2010, NEUROEPIDEMIOLOGY, V34, P193, DOI 10.1159/000289350; Finlayson O, 2011, NEUROLOGY, V77, P1338, DOI 10.1212/WNL.0b013e31823152b1; Harms H, 2013, ACTA NEUROL SCAND, V128, P178, DOI 10.1111/ane.12095; Heuschmann PU, 2004, ARCH INTERN MED,…	35	8	15	2	12	PUBLIC LIBRARY SCIENCE	SAN FRANCISCO	1160 BATTERY STREET, STE 100, SAN FRANCISCO, CA 94111 USA	1932-6203			PLOS ONE	PLoS One	MAR 7	2016	11	3
J	Kang, W; Chung, J; Lee, J; Jung, KI; Yoo, WK; Ohn, SH				Kang, Wonil; Chung, Jane; Lee, Jeongeun; Jung, Kwang-Ik; Yoo, Woo-Kyoung; Ohn, Suk Hoon			The influence of pharyngeal width on post-stroke laryngeal aspiration	NEUROREHABILITATION			English	Article						Stroke; deglutition disorders; pharynx; penetration; aspiration	PENETRATION; DYSPHAGIA; STROKE; SCALE; AGE	BACKGROUND: Laryngeal penetration, which is a less serious form of aspiration, should be considered in patients with stroke to ensure early detection of risk of laryngeal aspiration and prevention of pneumonia. OBJECTIVE: As a follow-up to a previous study that demonstrated the association of pharyngeal width to laryngeal aspiration, the present study sought to determine whether the pharyngeal wi…	[Kang, Wonil; Chung, Jane; Lee, Jeongeun; Jung, Kwang-Ik; Yoo, Woo-Kyoung; Ohn, Suk Hoon] Hallym Univ, Sacred Heart Hosp, Dept Phys Med & Rehabil, Coll Med, 22 Gwanpyeong Ro,170 Beon Gil, Anyang 14068, Gyeonggi Do, South Korea		Ohn, SH (通讯作者)，Hallym Univ, Sacred Heart Hosp, Dept Phys Med & Rehabil, Coll Med, 22 Gwanpyeong Ro,170 Beon Gil, Anyang 14068, Gyeonggi Do, South Korea.	ohneum@gmail.com						Aminpour Shervin, 2011, Ear Nose Throat J, V90, pE1; Baek S, 2020, ANN REHABIL MED-ARM, V44, P203, DOI 10.5535/arm.19140; Curtis JA, 2020, DYSPHAGIA, V35, P389, DOI 10.1007/s00455-019-10052-7; Daniels S K, 1996, J Stroke Cerebrovasc Dis, V6, P30, DOI 10.1016/S1052-3057(96)80023-1; Flowers HL, 2011, CEREBROVASC DIS, V32, P1, DOI 10.1159/000324940; Friedman B, 2000, DYSPHAGIA, V15, P153, DOI 10.100…	30	0	0	0	1	IOS PRESS	AMSTERDAM	NIEUWE HEMWEG 6B, 1013 BG AMSTERDAM, NETHERLANDS	1053-8135	1878-6448		NEUROREHABILITATION	Neurorehabilitation		2021	49	3
J	Pruss, H; Prass, K; Ghaeni, L; Milosevic, M; Muselmann, C; Freyer, D; Royl, G; Reuter, U; Baeva, N; Dirnagl, U; Meisel, A; Priller, J				Pruess, Harald; Prass, Konstantin; Ghaeni, Leyli; Milosevic, Milan; Muselmann, Claudia; Freyer, Dorette; Royl, Georg; Reuter, Uwe; Baeva, Nevena; Dirnagl, Ulrich; Meisel, Andreas; Priller, Josef			Inducible nitric oxide synthase does not mediate brain damage after transient focal cerebral ischemia in mice	JOURNAL OF CEREBRAL BLOOD FLOW AND METABOLISM			English	Article						bone marrow transplantation; gene expression; inflammation; iNOS; knockout mouse; middle cerebral artery occlusion	GENE-EXPRESSION; INDUCTION; CELLS; LACKING; TOLERANCE; STROKE; INJURY; ALPHA	Nitric oxide produced by the inducible nitric oxide synthase (iNOS) is believed to participate in the pathogenic events after cerebral ischemia. In this study, we examined the expression of iNOS in the brain after transient focal cerebral ischemia in mice. We detected differential expression of exons 2 and 3 of iNOS mRNA (16-fold upregulation at 24 to 72 h after middle cerebral artery occlusion, …	[Pruess, Harald; Baeva, Nevena; Priller, Josef] Charite Univ Med Berlin, Lab Mol Psychiat, D-10117 Berlin, Germany; [Pruess, Harald; Prass, Konstantin; Ghaeni, Leyli; Milosevic, Milan; Muselmann, Claudia; Freyer, Dorette; Royl, Georg; Reuter, Uwe; Baeva, Nevena; Dirnagl, Ulrich; Meisel, Andreas; Priller, Josef] Charite Univ Med Berlin, Ctr Stroke Res, Dept Expt Neurol, D-10117 Berlin, Germany; [P…		Priller, J (通讯作者)，Charite Univ Med Berlin, Lab Mol Psychiat, D-10117 Berlin, Germany.	josef.priller@charite.de	Priller, Josef/ABW-3835-2022	Dirnagl, Ulrich/0000-0003-0755-6119; Reuter, Uwe/0000-0002-8527-0725; Priller, Josef/0000-0001-7596-0979; Meisel, Andreas/0000-0001-7233-5342				Alderton WK, 2001, BIOCHEM J, V357, P593, DOI 10.1042/0264-6021:3570593; Beray-Berthat V, 2003, EXP NEUROL, V182, P446, DOI 10.1016/S0014-4886(03)00106-7; Cash D, 2001, BRAIN RES, V905, P91, DOI 10.1016/S0006-8993(01)02508-2; Cohen J., 1988, STAT POWER ANAL BEHA; Dirnagl U, 1999, TRENDS NEUROSCI, V22, P391, DOI 10.1016/S0166-2236(99)01401-0; Dirnagl U, 2003, TRENDS NEUROSCI, V26, P248, DOI 10.101…	37	20	20	0	1	SAGE PUBLICATIONS INC	THOUSAND OAKS	2455 TELLER RD, THOUSAND OAKS, CA 91320 USA	0271-678X	1559-7016		J CEREBR BLOOD F MET	J. Cereb. Blood Flow Metab.	MAR	2008	28	3
J	Morrell, K; Hyers, M; Stuchiner, T; Lucas, L; Schwartz, K; Mako, J; Spinelli, KJ; Yanase, L				Morrell, Kate; Hyers, Megan; Stuchiner, Tamela; Lucas, Lindsay; Schwartz, Karissa; Mako, Jenniffer; Spinelli, Kateri J.; Yanase, Lisa			Telehealth Stroke Dysphagia Evaluation Is Safe and Effective	CEREBROVASCULAR DISEASES			English	Article						Dysphagia; Stroke; Telehealth; Teleswallow; Aspiration; Swallow; Speech language pathologist	TELEREHABILITATION; PNEUMONIA; TRIAL	Background: Rapid evaluation of dysphagia poststroke significantly lowers rates of aspiration pneumonia. Logistical barriers often significantly delay in-person dysphagia evaluation by speech language pathologists (SLPs) in remote and rural hospitals. Clinical swallow evaluations delivered via telehealth have been validated in a number of clinical contexts, yet no one has specifically validated a…	[Morrell, Kate; Hyers, Megan; Schwartz, Karissa; Mako, Jenniffer] Reg Rehabil Serv, 4805 NE Glisan St,Suite 7E14, Portland, OR 97213 USA; [Stuchiner, Tamela; Lucas, Lindsay; Yanase, Lisa] Providence Brain & Spine Inst, Portland, OR USA; [Spinelli, Kateri J.] Reg Res Dept, Providence Hlth & Serv, Portland, OR USA		Morrell, K (通讯作者)，Reg Rehabil Serv, 4805 NE Glisan St,Suite 7E14, Portland, OR 97213 USA.	Kate.morrell@providence.org		Spinelli, Kateri/0000-0002-6290-0886				Al-Khaled M, 2016, CEREBROVASC DIS, V42, P81, DOI 10.1159/000445299; Burns CL, 2012, J TELEMED TELECARE, V18, P443, DOI 10.1258/jtt.2012.GTH104; Hannawi Y, 2013, CEREBROVASC DIS, V35, P430, DOI 10.1159/000350199; Kantarcigil C, 2016, RES DEV DISABIL, V55, P207, DOI 10.1016/j.ridd.2016.04.008; LANDIS JR, 1977, BIOMETRICS, V33, P159, DOI 10.2307/2529310; Martino R, 2005, STROKE, V36, P2756, DOI 10.…	13	18	18	0	6	KARGER	BASEL	ALLSCHWILERSTRASSE 10, CH-4009 BASEL, SWITZERLAND	1015-9770	1421-9786		CEREBROVASC DIS	Cerebrovasc. Dis.		2017	44	3-4
J	Wu, XF; Tang, Y; Zhang, XH; Wu, CC; Kong, L				Wu, Xiaofei; Tang, Yan; Zhang, Xiaohua; Wu, Chenchen; Kong, Lingti			Pharmacokinetics and pharmacodynamics of linezolid in plasma/cerebrospinal fluid in patients with cerebral hemorrhage after lateral ventricular drainage by Monte Carlo simulation	DRUG DESIGN DEVELOPMENT AND THERAPY			English	Article						linezolid; cerebral hemorrhage; plasma; cerebrospinal fluid; pharmacokinetics; pharmacodynamics; Monte Carlo simulation	RESISTANT STAPHYLOCOCCUS-AUREUS; CRITICALLY-ILL PATIENTS; PHARMACOKINETIC/PHARMACODYNAMIC EVALUATION; INTRACEREBRAL HEMORRHAGE; NOSOCOMIAL PNEUMONIA; BACTERIAL-INFECTIONS; PROTEIN-SYNTHESIS; VANCOMYCIN; TUBERCULOSIS; INHIBITOR	Objective: We investigated the pharmacokinetic (PK) and pharmacodynamic (PD) parameters of linezolid in patients who had suffered cerebral hemorrhage after lateral ventricular drainage. Materials and methods: Ten patients with cerebral hemorrhage after lateral ventricular drainage with stroke-associated pneumonia who were given linezolid were enrolled. Plasma and cerebrospinal fluid (CSF) samples…	[Wu, Xiaofei; Tang, Yan; Zhang, Xiaohua] Bengbu Med Coll, Dept Emergency Internal Med, Affiliated Hosp 1, Bengbu 233004, Peoples R China; [Wu, Chenchen] Bengbu Med Coll, Dept Endocrinol, Affiliated Hosp 1, Bengbu 233004, Peoples R China; [Kong, Lingti] Bengbu Med Coll, Dept Pharm, Affiliated Hosp 1, Bengbu 233004, Peoples R China		Kong, L (通讯作者)，Bengbu Med Coll, Dept Pharm, Affiliated Hosp 1, Bengbu 233004, Peoples R China.	konglingti@163.com			Research Innovation Program for College Graduates of Bengbu Medical College [Byycx1653]	Research Innovation Program for College Graduates of Bengbu Medical College	This study was supported financially by the Research Innovation Program for College Graduates of Bengbu Medical College (Byycx1653).	Ament PW, 2002, AM FAM PHYSICIAN, V65, P663; An SY, 2011, ALLERGY ASTHMA IMMUN, V3, P194, DOI 10.4168/aair.2011.3.3.194; Andes D, 2002, ANTIMICROB AGENTS CH, V46, P3484, DOI 10.1128/AAC.46.11.3484-3489.2002; Arabi Y, 2005, AM J INFECT CONTROL, V33, P137, DOI 10.1016/j.ajic.2004.11.008; Barrett J F, 2000, Curr Opin Investig Drugs, V1, P181; Caffrey AR, 2014, PHARMACOTHERAPY, V34, P473, DOI 10.1002…	31	8	8	2	5	DOVE MEDICAL PRESS LTD	ALBANY	PO BOX 300-008, ALBANY, AUCKLAND 0752, NEW ZEALAND	1177-8881			DRUG DES DEV THER	Drug Des. Dev. Ther.		2018	12
J	Giede-Jeppe, A; Reichl, J; Sprugel, MI; Lucking, H; Hoelter, P; Eyupoglu, IY; Kuramatsu, JB; Huttner, HB; Gerner, ST				Giede-Jeppe, Antje; Reichl, Jonathan; Spruegel, Maximilian, I; Luecking, Hannes; Hoelter, Philip; Eyuepoglu, Ilker Y.; Kuramatsu, Joji B.; Huttner, Hagen B.; Gerner, Stefan T.			Neutrophil-to-lymphocyte ratio as an independent predictor for unfavorable functional outcome in aneurysmal subarachnoid hemorrhage	JOURNAL OF NEUROSURGERY			English	Article						aneurysmal subarachnoid hemorrhage; neutrophil-to-lymphocyte ratio; outcome; vascular disorders	INTRACEREBRAL HEMORRHAGE; MORTALITY; DIAGNOSIS	OBJECTIVE Stroke-associated immunosuppression and inflammation are increasingly recognized as factors triggering infections and thus potentially influencing outcome after stroke. Several studies have demonstrated that elevated neutrophil-to-lymphocyte ratio (NLR) is a significant predictor of adverse outcomes for patients with ischemic stroke or intracerebral hemorrhage. Thus far, in patients wit…	[Giede-Jeppe, Antje; Reichl, Jonathan; Spruegel, Maximilian, I; Kuramatsu, Joji B.; Huttner, Hagen B.; Gerner, Stefan T.] Univ Erlangen Nurnberg, Dept Neurol, Erlangen, Germany; [Luecking, Hannes; Hoelter, Philip] Univ Erlangen Nurnberg, Dept Neuroradiol, Erlangen, Germany; [Eyuepoglu, Ilker Y.] Univ Erlangen Nurnberg, Dept Neurosurg, Erlangen, Germany		Gerner, ST (通讯作者)，Univ Hosp Erlangen, Erlangen, Germany.	stefan.gerner@uk-erlangen.de	Hoelter, Philip/AAF-1195-2020; Gerner, Stefan T./ABH-8328-2020	Hoelter, Philip/0000-0001-9768-9630; Gerner, Stefan T./0000-0001-6020-8290				Azab B, 2014, PLOS ONE, V9, DOI 10.1371/journal.pone.0112361; Balkwill F, 2001, LANCET, V357, P539, DOI 10.1016/S0140-6736(00)04046-0; Bhat T, 2013, EXPERT REV CARDIOVAS, V11, P55, DOI [10.1586/erc.12.159, 10.1586/ERC.12.159]; Castelino DJ, 1997, AUST NZ J MED, V27, P170, DOI 10.1111/j.1445-5994.1997.tb00934.x; Chen-Roetling J, 2017, CURR PHARM DESIGN, V23, P2226, DOI 10.2174/13816128226661610271…	42	41	41	1	4	AMER ASSOC NEUROLOGICAL SURGEONS	ROLLING MEADOWS	5550 MEADOWBROOK DRIVE, ROLLING MEADOWS, IL 60008 USA	0022-3085	1933-0693		J NEUROSURG	J. Neurosurg.	FEB	2020	132	2
J	Rodriguez, AAM; Pascual, JMN; Gallegos, FD				Mateos Rodriguez, Alonso A.; Navalpotro Pascual, Jose Maria; del Rio Gallegos, Francisco			Lung transplant of extrahospitalary donor after cardiac death	AMERICAN JOURNAL OF EMERGENCY MEDICINE			English	Article							HEART-BEATING DONORS; DONATION	Non-heart-beating donors (NHBDs) have to meet the predefined criteria for organ donation including death from irreversible cessation of the beating heart. The Maastricht conference defined 4 NHBD categories to differentiate their viability and ethical-legal support. In Spain, NHBDs who originate from an out-of-hospital setting correspond to type II donors. These are patients who have had a cardia…	[Mateos Rodriguez, Alonso A.; Navalpotro Pascual, Jose Maria] Comis Invest, Res Dept, SUMMA112, Madrid 28045, Spain; [del Rio Gallegos, Francisco] Hosp Univ Clin San Carlos, Madrid, Spain		Rodriguez, AAM (通讯作者)，Comis Invest, Serv Urgencia Med Madrid SUMMA112, C Antracita 2 Bis, Madrid 28045, Spain.	aamateosr@gmail.com	Pascual, Jose Maria M Navalpotro/E-6997-2018	Pascual, Jose Maria M Navalpotro/0000-0003-3445-2390; mateos rodriguez, alonso/0000-0001-8281-9308				Alvarez J, 1998, NEFROLOGIA, V18, P47; Brook NR, 2003, KIDNEY INT, V63, P1516, DOI 10.1046/j.1523-1755.2003.00854.x; de Antonio DG, 2007, J HEART LUNG TRANSPL, V26, P529, DOI 10.1016/j.healun.2007.01.028; De Oliveira NC, 2010, J THORAC CARDIOV SUR, V139, P1306, DOI 10.1016/j.jtcvs.2010.02.004; Del Rio F, 2009, MED INTENSIVA, V33, P40, DOI 10.1016/S0210-5691(09)70304-3; Fernandez E, 2009, EUR J CA…	9	5	5	0	5	W B SAUNDERS CO-ELSEVIER INC	PHILADELPHIA	1600 JOHN F KENNEDY BOULEVARD, STE 1800, PHILADELPHIA, PA 19103-2899 USA	0735-6757			AM J EMERG MED	Am. J. Emerg. Med.	APR	2013	31	4
J	Wang, PL; Zhao, XQ; Yang, ZH; Wang, AX; Wang, CX; Liu, LP; Wang, YL; Wang, XG; Ju, Y; Chen, SY; Chen, QD; Qu, H; Lu, JJ; Zhang, J; Ma, RH; Zhang, YM; Wang, YJ				Wang Peng-lian; Zhao Xing-quan; Yang Zhong-hua; Wang An-xin; Wang Chun-xue; Liu Li-ping; Wang Yi-long; Wang Xin-gao; Ju Yi; Chen Sheng-yun; Chen Qi-dong; Qu Hui; Lu Jing-jing; Zhang Jing; Ma Rui-hua; Zhang Yu-mei; Wang Yong-jun		China Natl Stroke Registry CNSR In	Effect of in-hospital medical complications on case fatality post-acute ischemic stroke: data from the China National Stroke Registry	CHINESE MEDICAL JOURNAL			English	Article						medical complications; ischemic stroke; outcomes; case fatality	NEUROLOGICAL COMPLICATIONS; UNITED-STATES; RISK-FACTORS; MORTALITY; REHABILITATION; DEATH; CARE; COUNTRIES; PROGNOSIS; OUTCOMES	Background In-hospital medical complications are associated with poorer clinical outcomes for stroke patients after disease onset. However, few studies from China have reported the effect of these complications on the mortality of patients with acute ischemic stroke. In this prospective work, the China National Stroke Registry Study, we investigated the effect of medical complications on the case…	[Wang Peng-lian; Zhao Xing-quan; Yang Zhong-hua; Wang An-xin; Wang Chun-xue; Liu Li-ping; Wang Yi-long; Wang Xin-gao; Ju Yi; Chen Sheng-yun; Chen Qi-dong; Qu Hui; Lu Jing-jing; Zhang Jing; Ma Rui-hua; Zhang Yu-mei; Wang Yong-jun] Capital Med Univ, Dept Neurol, Beijing Tiantan Hosp, Beijing 100050, Peoples R China		Wang, YJ (通讯作者)，Capital Med Univ, Dept Neurol, Beijing Tiantan Hosp, Beijing 100050, Peoples R China.	yongjunwang111@yahoo.com.cn	LU, JINGJING/AAF-6443-2022	LU, JINGJING/0000-0002-1128-020X	Ministry of Science and Technology; Ministry of Health of the People's Republic of China (National S&T Major Project of China) [2008ZX09312-008]; State Key Development Program of Basic Research of China [2009CB521905]; Research Special Fund For Public Welfare Industry of Health [200902004]	Ministry of Science and Technology(Ministry of Education, Culture, Sports, Science and Technology, Japan (MEXT)); Ministry of Health of the People's Republic of China (National S&T Major Project of China); State Key Development Program of Basic Research of China(State Key Development Program for Basic Research of China); Research Special Fund For Public Welfare Industry of Health	The CNSR Study was supported by grants from the Ministry of Science and Technology and the Ministry of Health of the People's Republic of China (National S&T Major Project of China, No. 2008ZX09312-008), State Key Development Program of Basic Research of China (No. 2009CB521905), and the Research Special Fund For Public Welfare Industry of Health (No. 200902004).	Bae HJ, 2005, STROKE, V36, P2441, DOI 10.1161/01.STR.0000185721.73445.fd; BAMFORD J, 1990, J NEUROL NEUROSUR PS, V53, P824, DOI 10.1136/jnnp.53.10.824; CHAMBERS BR, 1987, NEUROLOGY, V37, P221, DOI 10.1212/WNL.37.2.221; Chen Z, 2008, 3 NATL DEATH CAUSE S; Davenport RJ, 1996, STROKE, V27, P421, DOI 10.1161/01.STR.27.3.421; Davenport RJ, 1996, STROKE, V27, P415, DOI 10.1161/01.STR.27.3.415; Doshi V.…	39	21	28	1	14	MEDKNOW PUBLICATIONS & MEDIA PVT LTD	MUMBAI	B-9, KANARA BUSINESS CENTRE, OFF LINK RD, GHAKTOPAR-E, MUMBAI, 400075, INDIA	0366-6999			CHINESE MED J-PEKING	Chin. Med. J.	JUL 20	2012	125	14
J	Katagiri, S; Shiba, T; Tohara, H; Yamaguchi, K; Hara, K; Nakagawa, K; Komatsu, K; Watanabe, K; Ohsugi, Y; Maekawa, S; Iwata, T				Katagiri, Sayaka; Shiba, Takahiko; Tohara, Haruka; Yamaguchi, Kohei; Hara, Koji; Nakagawa, Kazuharu; Komatsu, Keiji; Watanabe, Kazuki; Ohsugi, Yujin; Maekawa, Shogo; Iwata, Takanori			Re-initiation of Oral Food Intake Following Enteral Nutrition Alters Oral and Gut Microbiota Communities	FRONTIERS IN CELLULAR AND INFECTION MICROBIOLOGY			English	Article						dysphagia; oral food intake; oral microbiota; gut microbiota; tube feeding	STROKE; TUBE; COLONIZATION; ASPIRATION; INFECTION; RECOVERY; NETWORK; NIL	Stroke is associated with multiple forms of disability, including dysphagia. Post-stroke dysphagia increases the risks of pneumonia and mortality and often results in cessation of oral feeding. However, appropriate rehabilitation methods can eventually lead to resumption of oral food intake. This study tried to clarify that re-initiating oral food intake could modify the composition of oral/gut m…	[Katagiri, Sayaka; Shiba, Takahiko; Komatsu, Keiji; Watanabe, Kazuki; Ohsugi, Yujin; Maekawa, Shogo; Iwata, Takanori] Tokyo Med & Dent Univ, Grad Sch Med & Dent Sci, Dept Periodontol, Tokyo, Japan; [Tohara, Haruka; Yamaguchi, Kohei; Hara, Koji; Nakagawa, Kazuharu] Tokyo Med & Dent Univ, Grad Sch Med & Dent Sci, Dept Gerontol & Gerodontol, Gerodontol & Oral Rehabil, Tokyo, Japan		Katagiri, S (通讯作者)，Tokyo Med & Dent Univ, Grad Sch Med & Dent Sci, Dept Periodontol, Tokyo, Japan.; Tohara, H (通讯作者)，Tokyo Med & Dent Univ, Grad Sch Med & Dent Sci, Dept Gerontol & Gerodontol, Gerodontol & Oral Rehabil, Tokyo, Japan.	katagiri.peri@tmd.ac.jp; haruka-t@rd5.so-net.ne.jp	MAEKAWA, SHOGO/AAX-6288-2021; Iwata, Takanori/AAT-3219-2020	Iwata, Takanori/0000-0002-5461-7298; MAEKAWA, SHOGO/0000-0002-6207-7826; Ohsugi, Yujin/0000-0002-2843-173X	Japan Society for the Promotion of Science [17K11982, 17H06662, 19K10221]; 8020 Promotion Foundation [17-3-14]	Japan Society for the Promotion of Science(Ministry of Education, Culture, Sports, Science and Technology, Japan (MEXT)Japan Society for the Promotion of Science); 8020 Promotion Foundation	This work was supported by the Japan Society for the Promotion of Science (17K11982 to SK, 17H06662 to TS, and 19K10221 to HT). SK was a recipient of a grant from the 8020 Promotion Foundation (17-3-14).	Aagaard K, 2014, SCI TRANSL MED, V6, DOI 10.1126/scitranslmed.3008599; Antwis RE, 2019, MICROBIOME, V7, DOI 10.1186/s40168-019-0639-0; AXELSSON K, 1989, J AM DIET ASSOC, V89, P1092; Baijens L, 2013, EUR J RADIOL, V82, P1683, DOI 10.1016/j.ejrad.2013.05.009; Caporaso JG, 2010, NAT METHODS, V7, P335, DOI 10.1038/nmeth.f.303; Cargill JS, 2012, J MED MICROBIOL, V61, P755, DOI 10.1099/jmm.0.039693-0; …	51	14	14	3	7	FRONTIERS MEDIA SA	LAUSANNE	AVENUE DU TRIBUNAL FEDERAL 34, LAUSANNE, CH-1015, SWITZERLAND	2235-2988			FRONT CELL INFECT MI	Front. Cell. Infect. Microbiol.	DEC 20	2019	9
J	Lipson, DM; Sangha, H; Foley, NC; Bhogal, S; Pohani, G; Teasell, RW				Lipson, DM; Sangha, H; Foley, NC; Bhogal, S; Pohani, G; Teasell, RW			Recovery from stroke: differences between subtypes	INTERNATIONAL JOURNAL OF REHABILITATION RESEARCH			English	Article						stroke; hemorrhage; complications; rehabilitation; length of stay	INTRACEREBRAL HEMORRHAGE; EARLY SEIZURES; REHABILITATION UNIT; PULMONARY-EMBOLISM; EPILEPTIC SEIZURES; RISK-FACTORS; PNEUMONIA; COMPLICATIONS; INFARCTION; DYSPHAGIA	The objective of this study was to compare the differences in patterns of recovery and incidence of medical complications in hemorrhagic and ischemic stroke patients admitted for rehabilitation, using a retrospective case series design. It was set in three tertiary care facilities in London, Ontario, Canada. Eight-hundred-and-nineteen consecutive patients, admitted from 1997 to 2001 for rehabilit…	Parkwood Hosp, London, ON N6C 5J1, Canada; St Josephs Hlth Care London, Dept Phys Med, London, ON, Canada; St Josephs Hlth Care London, Dept Rehabil, London, ON, Canada; Univ Western Ontario, Fac Med & Dent, London, ON, Canada		Lipson, DM (通讯作者)，Parkwood Hosp, 801 Commissioners Rd, London, ON N6C 5J1, Canada.	Robert.teasel@sjhc.london.on.ca						Arboix A, 1997, STROKE, V28, P1590, DOI 10.1161/01.STR.28.8.1590; Berges S, 2000, EUR NEUROL, V43, P3, DOI 10.1159/000008120; Bladin CF, 2000, ARCH NEUROL-CHICAGO, V57, P1617, DOI 10.1001/archneur.57.11.1617; Burn J, 1997, BRIT MED J, V315, P1582, DOI 10.1136/bmj.315.7122.1582; Davenport RJ, 1996, STROKE, V27, P415, DOI 10.1161/01.STR.27.3.415; de Freitas GR, 2000, ARCH NEUROL-CHICAGO, V57, P513,…	34	29	30	0	5	LIPPINCOTT WILLIAMS & WILKINS	PHILADELPHIA	TWO COMMERCE SQ, 2001 MARKET ST, PHILADELPHIA, PA 19103 USA	0342-5282	1473-5660		INT J REHABIL RES	Int. J. Rehabil. Res.	DEC	2005	28	4
J	Yu, YJ; Weng, WC; Su, FC; Peng, TI; Chien, YY; Wu, CL; Lee, KY; Wei, YC; Lin, SW; Zhu, JX; Huang, WY				Yu, Yi-Jing; Weng, Wei-Chieh; Su, Feng-Chieh; Peng, Tsung-I; Chien, Yu-Yi; Wu, Chia-Lun; Lee, Kuang-Yung; Wei, Yi-Chia; Lin, Shun-Wen; Zhu, Jun-Xiao; Huang, Wen-Yi			Association between pneumonia in acute stroke stage and 3-year mortality in patients with acute first-ever ischemic stroke	JOURNAL OF CLINICAL NEUROSCIENCE			English	Article						First-ever ischemic stroke; Mortality; Pneumonia; Stroke-associated pneumonia; Stroke outcome	ATRIAL-FIBRILLATION; RISK-FACTORS; INFECTION; DYSPHAGIA; COMPLICATIONS; PREDICTORS; IMPACT; UNIT	The influence of pneumonia in acute stroke stage on the clinical presentation and long-term outcomes of patients with acute ischemic stroke is still controversial. We investigate the influence of pneumonia in acute stroke stage on the 3-year outcomes of patients with acute first-ever ischemic stroke. Nine-hundred and thirty-four patients with acute first-ever ischemic stroke were enrolled and had…	[Huang, Wen-Yi] Chang Gung Mem Hosp, Dept Neurol, Keelung Branch, 222 Mai Jin Rd, Keelung 204, Taiwan; Chang Gung Univ, Coll Med, Dept Med, 259 Wen Hwa 1st Rd, Taoyuan 333, Taiwan		Huang, WY (通讯作者)，Chang Gung Mem Hosp, Dept Neurol, Keelung Branch, 222 Mai Jin Rd, Keelung 204, Taiwan.	wenyihuang2003@yahoo.com.tw		Wei, Yi-Chia/0000-0001-6085-3134				Aslanyan S, 2004, EUR J NEUROL, V11, P49, DOI 10.1046/j.1468-1331.2003.00749.x; Dziewas R, 2004, J NEUROL NEUROSUR PS, V75, P852, DOI 10.1136/jnnp.2003.019075; Grabska K, 2011, NEUROL RES INT, V2011, DOI 10.1155/2011/691348; Hannawi Y, 2013, CEREBROVASC DIS, V35, P430, DOI 10.1159/000350199; Hilker R, 2003, STROKE, V34, P975, DOI 10.1161/01.STR.0000063373.70993.CD; Hong KS, 2008, EUR J NEUROL, V1…	26	14	17	0	7	ELSEVIER SCI LTD	OXFORD	THE BOULEVARD, LANGFORD LANE, KIDLINGTON, OXFORD OX5 1GB, OXON, ENGLAND	0967-5868	1532-2653		J CLIN NEUROSCI	J. Clin. Neurosci.	NOV	2016	33
J	Hotter, B; Ulm, L; Hoffmann, S; Katan, M; Montaner, J; Bustamante, A; Meisel, A				Hotter, Benjamin; Ulm, Lena; Hoffmann, Sarah; Katan, Mira; Montaner, Joan; Bustamante, Alejandro; Meisel, Andreas			Selection bias in clinical stroke trials depending on ability to consent	BMC NEUROLOGY			English	Article						Stroke; Clinical trial; Informed consent; Ethics; Methods; Selection bias	INFORMED-CONSENT; ANTIBACTERIAL THERAPY; IMPACT	Background: Clinical trials are the hallmark of evidence-based medicine, but recruitment is often challenging, especially in stroke trials investigating patients not being able to give informed consent. In some nations, ethics committees will not approve of inclusion in a clinical study via consent of a legal representative. The ethical dilemma of including or excluding those patients has not bee…	[Hotter, Benjamin; Ulm, Lena; Hoffmann, Sarah; Meisel, Andreas] Charite, Ctr Stroke Res Berlin, Charitepl 1, D-10115 Berlin, Germany; [Hotter, Benjamin; Ulm, Lena; Hoffmann, Sarah; Meisel, Andreas] Charite, Dept Neurol Berlin, Charitepl 1, D-10115 Berlin, Germany; [Hotter, Benjamin; Ulm, Lena; Hoffmann, Sarah; Meisel, Andreas] Charite, NeuroCure Clin Res Ctr Berlin, Charitepl 1, D-10115 Berlin, G…		Hotter, B (通讯作者)，Charite, Ctr Stroke Res Berlin, Charitepl 1, D-10115 Berlin, Germany.; Hotter, B (通讯作者)，Charite, Dept Neurol Berlin, Charitepl 1, D-10115 Berlin, Germany.	benjamin.hotter@charite.de	Montaner, Joan/D-3063-2015; Hoffmann, Sarah/AAV-9916-2021; Hotter, Benjamin/ABD-9099-2020	Montaner, Joan/0000-0003-4845-2279; Ulm, Lena/0000-0002-3388-8785; Meisel, Andreas/0000-0001-7233-5342; Katan, Mira/0000-0002-9265-8066; Hotter, Benjamin/0000-0002-5272-9181	European Union's Seventh Framework Programme [201,024, 202,213]; German Ministry for Health and Education [01EO0801]; German Research Foundation [Exc257, TR84, UL423/1-1]; Thermo Fisher Scientific BRAHMS GmbH, Germany	European Union's Seventh Framework Programme; German Ministry for Health and Education; German Research Foundation(German Research Foundation (DFG)); Thermo Fisher Scientific BRAHMS GmbH, Germany	This study was based on STRAWINSKI funded by the European Union's Seventh Framework Programme (FP7/2008-2013; grant agreements 201,024 and 202,213), the German Ministry for Health and Education (01EO0801), the German Research Foundation (Exc257, TR84, UL423/1-1), and by Thermo Fisher Scientific BRAHMS GmbH, Germany. Design of the study, as well as collection, analysis and interpretation of data, …	Breuer L, 2011, CEREBROVASC DIS, V32, P177, DOI 10.1159/000328811; Chamorro A, 2012, NAT REV NEUROL, V8, P401, DOI 10.1038/nrneurol.2012.98; Cohen-Mansfield J, 2003, ALZ DIS ASSOC DIS, V17, pS17, DOI 10.1097/00002093-200304001-00004; Dani KA, 2008, STROKE, V39, P2336, DOI 10.1161/STROKEAHA.107.507111; Demarquay G, 2005, CEREBROVASC DIS, V19, P65, DOI 10.1159/000083250; Department of Health and Hu…	20	6	6	0	3	BMC	LONDON	CAMPUS, 4 CRINAN ST, LONDON N1 9XW, ENGLAND	1471-2377			BMC NEUROL	BMC Neurol.	DEC 4	2017	17
J	Horner, J; Modayil, M; Chapman, LR; Dinh, A				Horner, Jennifer; Modayil, Maria; Chapman, Laura Roche; Dinh, An			Consent, Refusal, and Waivers in Patient-Centered Dysphagia Care: Using Law, Ethics, and Evidence to Guide Clinical Practice	AMERICAN JOURNAL OF SPEECH-LANGUAGE PATHOLOGY			English	Article							LONG-TERM-CARE; STROKE-ASSOCIATED PNEUMONIA; MEDICAL DECISION-MAKING; OROPHARYNGEAL DYSPHAGIA; ASPIRATION PNEUMONIA; DEFENSIVE MEDICINE; INFORMED-CONSENT; ASHA RESPONSE; RISK; CAPACITY	Purpose: When patients refuse medical or rehabilitation procedures, waivers of liability have been used to bar future lawsuits. The purpose of this tutorial is to review the myriad issues surrounding consent, refusal, and waivers. The larger goal is to invigorate clinical practice by providing clinicians with knowledge of ethics and law. This tutorial is for educational purposes only and does not…	[Horner, Jennifer; Chapman, Laura Roche; Dinh, An] Ohio Univ, Coll Hlth Sci & Profess, Sch Rehabil & Commun Sci, Commun Sci & Disorders, Athens, OH 45701 USA; [Modayil, Maria] Ohio Univ, Grad Coll, Individual Interdisciplinary Program, Athens, OH 45701 USA		Horner, J (通讯作者)，Ohio Univ, Coll Hlth Sci & Profess, Sch Rehabil & Commun Sci, Commun Sci & Disorders, Athens, OH 45701 USA.	hornerj@ohio.edu						Academy of Neurologic Communication Disorders and Sciences, 2003, COD ETH COD COND; Adomitis D. J., 1978, TENN LAW REV, V45, P783; Aldous K, 2014, INT J SPEECH-LANG PA, V16, P231, DOI 10.3109/17549507.2013.871751; American Bar Association Commission on Law and Aging-American Psychological Association, 2008, ASS OLD AD DIM CAP H; American Speech-Language-Hearing Association, 2016, COD OF ETH; Appe…	90	9	9	3	11	AMER SPEECH-LANGUAGE-HEARING ASSOC	ROCKVILLE	2200 RESEARCH BLVD, #271, ROCKVILLE, MD 20850-3289 USA	1058-0360	1558-9110		AM J SPEECH-LANG PAT	Am. J. Speech-Lang. Pathol.	NOV	2016	25	4
J	Virvidaki, IE; Giannopoulos, S; Nasios, G; Dimakopoulos, G; Michou, E; Milionis, H				Virvidaki, Ioanna-Eleni; Giannopoulos, Sotirios; Nasios, Grigorios; Dimakopoulos, Georgios; Michou, Emilia; Milionis, Haralampos			Predictive value of a novel pragmatic tool for post-stroke aspiration risk: The Functional Bedside Aspiration Screen	NEUROGASTROENTEROLOGY AND MOTILITY			English	Article						acute stroke; aspiration risk; health outcome; pneumonia; swallow screen	ACUTE ISCHEMIC-STROKE; SWALLOWING FUNCTION; DYSPHAGIA; VALIDATION; ACCURACY; UTILITY; SCALE; FREQUENCY; VISCOSITY; DIAGNOSIS	Background There is still a strong need for an optimal clinician-friendly screening tool for the identification of aspiration risk in stroke patients. In this study, we present the development of a novel, context-specific screening tool for the prediction of aspiration risk on recent stroke survivors, the Functional Bedside Aspiration Screen (FBAS), and examine its construct validity, reliability…	[Virvidaki, Ioanna-Eleni; Milionis, Haralampos] Univ Ioannina, Dept Internal Med, Sch Med, Ioannina 45500, Greece; [Virvidaki, Ioanna-Eleni; Giannopoulos, Sotirios] Univ Ioannina, Sch Med, Dept Neurol, Ioannina, Greece; [Virvidaki, Ioanna-Eleni; Nasios, Grigorios] Univ Ioannina, Dept Speech & Language Pathol, Ioannina, Greece; [Dimakopoulos, Georgios] Univ Ioannina, Med Stat, Epirus Sci & Technol…		Virvidaki, IE (通讯作者)，Univ Ioannina, Dept Internal Med, Sch Med, Ioannina 45500, Greece.	info@virvidaki.gr	Michou, Emilia/E-7169-2017; Michou, Emilia/ABB-8283-2021; ΔΗΜΑΚΟΠΟΥΛΟΣ, ΓΕΩΡΓΙΟΣ/AAR-2737-2021	Michou, Emilia/0000-0002-7245-0882; Michou, Emilia/0000-0002-7245-0882; ΔΗΜΑΚΟΠΟΥΛΟΣ, ΓΕΩΡΓΙΟΣ/0000-0002-2351-7411; Virvidaki, Ioanna Eleni/0000-0003-1550-233X				ADAMS HP, 1993, STROKE, V24, P35, DOI 10.1161/01.STR.24.1.35; Arboix A, 2015, WORLD J CLIN CASES, V3, P418, DOI 10.12998/wjcc.v3.i5.418; Bahia MM, 2016, NEUROREHABILITATION, V38, P155, DOI 10.3233/NRE-161305; Banks JL, 2007, STROKE, V38, P1091, DOI 10.1161/01.STR.0000258355.23810.c6; Bray BD, 2017, J NEUROL NEUROSUR PS, V88, P25, DOI 10.1136/jnnp-2016-313356; Brodsky MB, 2016, CHEST, V150, P148, …	53	1	1	0	1	WILEY	HOBOKEN	111 RIVER ST, HOBOKEN 07030-5774, NJ USA	1350-1925	1365-2982		NEUROGASTROENT MOTIL	Neurogastroenterol. Motil.	OCT	2019	31	10
J	Scheitz, JF; Endres, M; Heuschmann, PU; Audebert, HJ; Nolte, CH				Scheitz, Jan F.; Endres, Matthias; Heuschmann, Peter U.; Audebert, Heinrich J.; Nolte, Christian H.			Reduced risk of poststroke pneumonia in thrombolyzed stroke patients with continued statin treatment	INTERNATIONAL JOURNAL OF STROKE			English	Article						complications; ischemic stroke; pneumonia; respiratory infection; statins; thrombolysis	ACUTE ISCHEMIC-STROKE; TRIAL; INFECTION; COHORT; CARE; COMPLICATIONS; MULTICENTER; SIMVASTATIN; MORTALITY	Background Pneumonia is a frequent complication after stroke with strong impact on clinical outcome. Statins have pleiotropic immunmodulatory properties and were recently shown to exert beneficial effects on the development and clinical course of pneumonia. Aims We aimed to investigate whether statin use is associated with a reduced risk of poststroke pneumonia in acute ischemic stroke patients t…	[Scheitz, Jan F.; Endres, Matthias; Audebert, Heinrich J.; Nolte, Christian H.] Charite, Klin & Hsch Ambulanz Neurol, D-12200 Berlin, Germany; [Scheitz, Jan F.; Endres, Matthias; Heuschmann, Peter U.; Audebert, Heinrich J.; Nolte, Christian H.] Charite, Ctr Stroke Res, D-12200 Berlin, Germany; [Endres, Matthias] Charite, Excellence Cluster NeuroCure, D-12200 Berlin, Germany; [Heuschmann, Peter U.…		Scheitz, JF (通讯作者)，Charite, Neurol Klin & Poliklin, Campus Benjamin Franklin,Hindenburgdamm 30, D-12200 Berlin, Germany.	jan-friedrich.scheitz@charite.de	Nolte, Christian/AAA-2651-2022	Nolte, Christian/0000-0001-5577-1775; Scheitz, Jan/0000-0001-5835-4627; Audebert, Heinrich/0000-0002-4785-0366	Volkswagen Stiftung (Lichtenberg program); Deutsche Forschungsgemeinschaft; German Ministry of Education and Research (Center for Stroke Research Berlin, CSB)	Volkswagen Stiftung (Lichtenberg program); Deutsche Forschungsgemeinschaft(German Research Foundation (DFG)); German Ministry of Education and Research (Center for Stroke Research Berlin, CSB)	ME receives grant support from the Volkswagen Stiftung (Lichtenberg program to ME), Deutsche Forschungsgemeinschaft and German Ministry of Education and Research (Center for Stroke Research Berlin, CSB).	ADAMS HP, 1993, STROKE, V24, P35, DOI 10.1161/01.STR.24.1.35; Arboix A, 2010, BMC NEUROL, V10, DOI 10.1186/1471-2377-10-47; Aslanyan S, 2004, EUR J NEUROL, V11, P49, DOI 10.1046/j.1468-1331.2003.00749.x; Audebert HJ, 2004, STROKE, V35, P2128, DOI 10.1161/01.STR.0000137607.61697.77; Berger K, 1999, FORTSCHR NEUROL PSYC, V67, P81, DOI 10.1055/s-2007-993985; Biffi A, 2011, STROKE, V42, P1314, DOI 10…	35	25	28	0	13	WILEY-BLACKWELL	HOBOKEN	111 RIVER ST, HOBOKEN 07030-5774, NJ USA	1747-4930	1747-4949		INT J STROKE	Int. J. Stroke	JAN	2015	10	1
J	Luo, WZ; Liu, X; Bao, KY; Huang, CR				Luo, Wenzhang; Liu, Xiang; Bao, Kunyang; Huang, Changren			Ischemic stroke associated with COVID-19: a systematic review and meta-analysis	JOURNAL OF NEUROLOGY			English	Review						Ischemic stroke; COVID-19; SARS-CoV-2; Clinical characteristics	RISK; ARTERIAL; COMPLICATIONS; PREVENTION; PNEUMONIA; INFECTION	Background Coronavirus disease 2019 (COVID-19), a contagious infectious disease caused by severe acute respiratory syndrome coronavirus 2 (SARS-CoV-2), has spread across the world. Apart from respiratory complications, an increasing number of patients with ischemic stroke have been reporting. Objective This systematic review and meta-analysis aims to explore the characteristics of ischemic stroke…	[Luo, Wenzhang; Liu, Xiang; Bao, Kunyang; Huang, Changren] Southwest Med Univ, Dept Neurosurg, Affiliated Hosp, 25 Taiping St, Luzhou 646000, Sichuan, Peoples R China; [Huang, Changren] Neurosurg Clin Res Ctr Sichuan Prov, Luzhou, Peoples R China; [Huang, Changren] Southwest Med Univ, Academician Expert Workstn Sichuan Prov, Affiliated Hosp, Luzhou, Peoples R China; [Huang, Changren] Southwest Me…		Huang, CR (通讯作者)，Southwest Med Univ, Dept Neurosurg, Affiliated Hosp, 25 Taiping St, Luzhou 646000, Sichuan, Peoples R China.; Huang, CR (通讯作者)，Neurosurg Clin Res Ctr Sichuan Prov, Luzhou, Peoples R China.; Huang, CR (通讯作者)，Southwest Med Univ, Academician Expert Workstn Sichuan Prov, Affiliated Hosp, Luzhou, Peoples R China.; Huang, CR (通讯作者)，Southwest Med Univ, Lab Neurol Dis & Brain Funct, Affi…	changrenhuang1@swmu.edu.cn						ADAMS HP, 1993, STROKE, V24, P35, DOI 10.1161/01.STR.24.1.35; Andalib S, 2020, ROMANIAN J NEUROL, V19, P166, DOI [10.37897/RJN.2020.3.5, DOI 10.37897/RJN.2020.3.5]; Arboix A, 2014, CLIN NEUROL NEUROSUR, V127, P19, DOI 10.1016/j.clineuro.2014.09.024; Arboix A, 2014, EXPERT REV NEUROTHER, V14, P261, DOI 10.1586/14737175.2014.884926; Bibas M, 2011, MEDITERR J HEMATOL I, V3, DOI 10.4084/MJHID.2011.03…	62	1	1	3	4	SPRINGER HEIDELBERG	HEIDELBERG	TIERGARTENSTRASSE 17, D-69121 HEIDELBERG, GERMANY	0340-5354	1432-1459		J NEUROL	J. Neurol.	APR	2022	269	4
J	Ab Malik, N; Yatim, SM; Hussein, N; Mohamad, H; McGrath, C				Ab Malik, Normaliza; Yatim, Saari Mohamad; Hussein, Norhayati; Mohamad, Hanita; McGrath, Colman			Oral hygiene practices and knowledge among stroke-care nurses: A multicentre cross-sectional study	JOURNAL OF CLINICAL NURSING			English	Article						nursing care; oral health; oral hygiene; rehabilitation; stroke	RANDOMIZED CLINICAL-TRIAL; VENTILATED PATIENTS; POST STROKE; HEALTH; INTERVENTIONS; PNEUMONIA	Aims and objectivesTo investigate oral health knowledge for stroke care and the clinical practices performed for oral hygiene care in Malaysia. BackgroundOral hygiene care following stroke is important as the mouth can act as a reservoir for opportunistic infections that can lead to aspirational pneumonia. DesignA national cross-sectional survey was conducted in Malaysia among public hospitals wh…	[Ab Malik, Normaliza] Univ Sains Islam Malaysia, Fac Dent, Kuala Lumpur, Malaysia; [McGrath, Colman] Univ Sains Islam Malaysia, Fac Dent, Dent Publ Hlth, Kuala Lumpur, Malaysia; [Ab Malik, Normaliza] Univ Hong Kong, Dent Publ Hlth, Fac Dent, Hong Kong, Hong Kong, Peoples R China; [Yatim, Saari Mohamad] Hosp Serdang, Dept Rehabil Med, Serdang, Selangor, Malaysia; [Hussein, Norhayati] Hosp Rehabil …		Ab Malik, N (通讯作者)，Univ Sains Islam Malaysia, Fac Dent, Kuala Lumpur, Malaysia.	liza_arie2004@yahoo.com	Hussein, Norhayati/AAQ-8750-2021; Normaliza, Malik/L-5601-2019	Normaliza, Malik/0000-0002-0423-0837	University of Hong Kong	University of Hong Kong(University of Hong Kong)	The study was funded by The University of Hong Kong.	Ajwani S, 2017, J CLIN NURS, V26, P891, DOI 10.1111/jocn.13520; Brady M, 2006, COCHRANE DB SYST REV, DOI 10.1002/14651858.CD003864.pub2; Brady MC, 2011, STROKE, V42, pE636, DOI 10.1161/STROKEAHA.111.628198; Coupar F, 2012, CLIN REHABIL, V26, P291, DOI 10.1177/0269215511420305; Dai RX, 2017, J DENT, V61, P48, DOI 10.1016/j.jdent.2017.04.001; Dickinson Hazel, 2012, Nurs Stand, V26, P35; Dumitrescu …	34	7	7	1	12	WILEY	HOBOKEN	111 RIVER ST, HOBOKEN 07030-5774, NJ USA	0962-1067	1365-2702		J CLIN NURS	J. Clin. Nurs.	MAY	2018	27	9-10
J	Foley, N; Teasell, R; Salter, K; Kruger, E; Martino, R				Foley, Norine; Teasell, Robert; Salter, Katherine; Kruger, Elizabeth; Martino, Rosemary			Dysphagia treatment post stroke: a systematic review of randomised controlled trials	AGE AND AGEING			English	Review						literature review; deglutition disorders; treatment; outcome; cerebrovasular disorders; elderly	OLDER-PEOPLE; THERAPY	Background: dysphagia is common following stroke and is associated with the development of pneumonia. Many dysphagia treatment options are available, some still experimental and others already rooted in common practice. Previous reviews of these treatments were limited due to a dearth of available studies. Recently, more trials have been published warranting a re-examination of the evidence. Obje…	[Foley, Norine; Salter, Katherine; Kruger, Elizabeth] Parkwood Hosp, Lawson Hlth Res Inst, Aging Rehabil & Geriatr Care Program, London, ON N6C 5J1, Canada; [Teasell, Robert] Parkwood Hosp, Dept Phys Med & Rehabil, London, ON N6C 5J1, Canada; [Martino, Rosemary] Univ Toronto, Fac Med, Ctr Funct & Well Being, Grad Dept Speech Language Pathol, Toronto, ON M5G 1V7, Canada		Foley, N (通讯作者)，Parkwood Hosp, Lawson Hlth Res Inst, Aging Rehabil & Geriatr Care Program, Rm B-3019B,801 Commissioners Rd E, London, ON N6C 5J1, Canada.	norine.foley@sjhc.london.on.ca	Martino, Rosemary/J-7230-2015	Martino, Rosemary/0000-0002-3298-7714				*AG HLTH CAR POL R, 1999, AHCPR PUBL; Barton A, 2004, QJM-INT J MED, V97, P765, DOI 10.1093/qjmed/hch119; Bath PMW, 1999, COCHRANE DB SYST REV, V4, DOI DOI 10.1002/14651858; Carlsson CM, 2002, DRUG AGING, V19, P793, DOI 10.2165/00002512-200219100-00008; Carnaby G, 2006, LANCET NEUROL, V5, P31, DOI 10.1016/S1474-4422(05)70252-0; CHALLINER YC, 1994, POSTGRAD MED J, V70, P195, DOI 10.1136/pgmj.70.82…	27	92	99	1	35	OXFORD UNIV PRESS	OXFORD	GREAT CLARENDON ST, OXFORD OX2 6DP, ENGLAND	0002-0729	1468-2834		AGE AGEING	Age Ageing	MAY	2008	37	3
J	Ahmad, S; Arora, S; Khan, S; Mohsin, M; Mohan, A; Manda, K; Syed, MA				Ahmad, Shaniya; Arora, Shweta; Khan, Salman; Mohsin, Mohd; Mohan, Anant; Manda, Kailash; Syed, Mansoor Ali			Vitamin D and its therapeutic relevance in pulmonary diseases	JOURNAL OF NUTRITIONAL BIOCHEMISTRY			English	Review						Vitamin D; Pulmonary diseases; Asthma; COPD; Acute lung injury; Pneumonia; Tuberculosis	ACUTE LUNG INJURY; NF-KAPPA-B; RESPIRATORY-TRACT INFECTION; STROKE-ASSOCIATED PNEUMONIA; D DEFICIENCY; OXIDATIVE STRESS; D SUPPLEMENTATION; D-RECEPTOR; ALVEOLAR MACROPHAGES; 25-HYDROXYVITAMIN D	Vitamin D is customarily involved in maintaining bone and calcium homeostasis. However, contemporary studies have identified the implication of vitamin D in several cellular processes including cellular proliferation, differentiation, wound healing, repair and regulatory systems inclusive of host defence, immunity, and inflammation. Multiple studies have indicated corelations between low serum le…	[Ahmad, Shaniya; Arora, Shweta; Khan, Salman; Mohsin, Mohd; Syed, Mansoor Ali] Jamia Millia Islamia, Dept Biotechnol, Translat Res Lab, New Delhi, India; [Mohan, Anant] AIIMS, Dept Pulm Med, New Delhi, India; [Ahmad, Shaniya; Manda, Kailash] Def Res & Dev Org, Inst Nucl Med & Allied Sci, New Delhi, India		Syed, MA (通讯作者)，Jamia Millia Islamia, Fac Nat Sci, Dept Biotechnol, Translat Res Lab, New Delhi 110025, India.	smansoor@jmi.ac.in		Khan, Salman/0000-0002-5202-4384; Mohsin, Mohd/0000-0002-4309-2705	Ministry of Science and Technology, Department of Biotechnology, India [BT/PR29793/PFN/20/1421/2018]; ICMR [5/3/8/57/ITR-F/2019-ITR, 5/3/8/13/ITR-F/2018-ITR]	Ministry of Science and Technology, Department of Biotechnology, India; ICMR(Indian Council of Medical Research (ICMR))	This work was supported by Ministry of Science and Technology, Department of Biotechnology, India (BT/PR29793/PFN/20/1421/2018). Also grateful for the award of SRF from ICMR to S. Ahmad (5/3/8/57/ITR-F/2019-ITR) and S. Arora (5/3/8/13/ITR-F/2018-ITR).	Abu-Fraiha Y, 2019, J PEDIATR GASTR NUTR, V68, P110, DOI 10.1097/MPG.0000000000002126; Adams JS, 2007, J BONE MINER RES, V22, pV20, DOI 10.1359/jbmr.07s214; Adams JS, 2008, NAT CLIN PRACT ENDOC, V4, P80, DOI 10.1038/ncpendmet0716; Afonina IS, 2017, NAT IMMUNOL, V18, P861, DOI 10.1038/ni.3772; Aguilar PR, 2016, TRANSPLANTATION, V100, P272, DOI 10.1097/TP.0000000000000892; Ahmad S, 2019, GENES-BASE…	203	4	4	1	3	ELSEVIER SCIENCE INC	NEW YORK	STE 800, 230 PARK AVE, NEW YORK, NY 10169 USA	0955-2863	1873-4847		J NUTR BIOCHEM	J. Nutr. Biochem.	APR	2021	90
J	Al-Khathaami, AM; Abulaban, AA; Mohamed, GE; Alamry, AM; Kojan, SM; Aljumah, MA				Al-Khathaami, Ali M.; Abulaban, Ahmad A.; Mohamed, Gamal E.; Alamry, Ahmed M.; Kojan, Suleiman M.; Aljumah, Mohammed A.			The impact of "admit no bed" and long boarding times in the emergency department on stroke outcome	SAUDI MEDICAL JOURNAL			English	Article							RANDOMIZED CONTROLLED-TRIAL; MYOCARDIAL-INFARCTION; UNIT; CARE	Objectives: To examine and test the possible association between boarding time and stroke patients' outcome. Methods: This study is a retrospective review of stroke patients presenting to the Emergency Department (ED) of King Abdulaziz Medical City, Riyadh, Kingdom of Saudi Arabia from 2007-2010. We excluded thrombolysis cases and those deemed critically ill. We collected time of stroke onset, ED…	[Al-Khathaami, Ali M.; Abulaban, Ahmad A.; Mohamed, Gamal E.; Alamry, Ahmed M.; Kojan, Suleiman M.; Aljumah, Mohammed A.] King Saud Bin Abdulaziz Univ Hlth Sci, Dept Med, King Abdullah Int Med Res Ctr, Natl Guard Hlth Affairs, Riyadh, Saudi Arabia		Abulaban, AA (通讯作者)，King Fahad Natl Guard Hosp, Dept Med Neurol, POB 377033, Riyadh 11335, Saudi Arabia.	neuroahmad@yahoo.com	Abulaban, Ahmad/AHD-8204-2022	Abulaban, Ahmad/0000-0002-2508-9852				ADAMS HP, 1993, STROKE, V24, P35, DOI 10.1161/01.STR.24.1.35; [Anonymous], [No title captured]; Derlet RW, 2000, ANN EMERG MED, V35, P63, DOI 10.1016/S0196-0644(00)70105-3; Diercks DB, 2007, ANN EMERG MED, V50, P489, DOI 10.1016/j.annemergmed.2007.03.033; Fatovich DM, 2002, BMJ-BRIT MED J, V324, P958, DOI 10.1136/bmj.324.7343.958; Fee C, 2007, ANN EMERG MED, V50, P501, DOI 10.1016/j.annemergmed.2…	19	10	10	1	3	SAUDI MED J	RIYADH	ARMED FORCES HOSPITAL, PO BOX 7897,, RIYADH 11159, SAUDI ARABIA	0379-5284			SAUDI MED J	Saudi Med. J.	SEP	2014	35	9
J	Trimble, J; Patterson, J				Trimble, Julie; Patterson, Joanne			Cough reflex testing in acute stroke: A survey of current UK service provision and speech and language therapist perceptions	INTERNATIONAL JOURNAL OF LANGUAGE & COMMUNICATION DISORDERS			English	Article						dysphagia; silent aspiration; stroke; speech and language therapy; cough reflex testing; survey	RISK-FACTORS; ASPIRATION; PNEUMONIA; DYSPHAGIA; VOLUNTARY; MORTALITY; CARE	Background Silent aspiration (SA)-airway entry of food, drink or other material without a cough response-is common post-stroke. Clinical swallowing examination misses up to 40% of dysphagic patients with SA. This may put these patients at risk of aspiration pneumonia, prolonged length of hospital stay and increased healthcare costs. After stroke, the laryngeal cough reflex is frequently impaired …	[Trimble, Julie] Royal Victoria Infirm, Adult Speech & Language Therapy Dept, Queen Victoria Rd, Newcastle Upon Tyne NE1 4LP, Tyne & Wear, England; [Patterson, Joanne] Univ Liverpool, Liverpool Head & Neck Ctr, Inst Clin Sci, Sch Hlth Sci, Liverpool, Merseyside, England		Trimble, J (通讯作者)，Royal Victoria Infirm, Adult Speech & Language Therapy Dept, Queen Victoria Rd, Newcastle Upon Tyne NE1 4LP, Tyne & Wear, England.	j.trimble@nhs.net	Trimble, Julie/AAQ-6851-2021	Trimble, Julie/0000-0002-5691-7147; Patterson, Joanne/0000-0001-8898-8292	Health Education England (HEE)/National Institute for Health Research (NIHR) Integrated Clinical Academic Internship award	Health Education England (HEE)/National Institute for Health Research (NIHR) Integrated Clinical Academic Internship award	The author was funded by a Health Education England (HEE)/National Institute for Health Research (NIHR) Integrated Clinical Academic Internship award. The data that support the findings of this study are available from the corresponding author upon reasonable request.	Addington WR, 1999, ARCH PHYS MED REHAB, V80, P150, DOI 10.1016/S0003-9993(99)90112-0; Altman KW, 2010, ARCH OTOLARYNGOL, V136, P784, DOI 10.1001/archoto.2010.129; [Anonymous], 2014, INTERNET PHONE MAIL; Daniels SK, 1998, ARCH PHYS MED REHAB, V79, P14, DOI 10.1016/S0003-9993(98)90200-3; Daniels SK, 2016, ARCH PHYS MED REHAB, V97, P1440, DOI 10.1016/j.apmr.2016.03.025; Field M, 2018, DYSPHAGIA, V3…	44	2	2	0	6	WILEY	HOBOKEN	111 RIVER ST, HOBOKEN 07030-5774, NJ USA	1368-2822	1460-6984		INT J LANG COMM DIS	Int. J. Lang. Commun. Disord.	NOV	2020	55	6
J	Singh, V; Beer, A; Kraus, A; Mang, F; Zhang, XN; Xue, JH; Hagemann, N; Hermann, DM; Gunzer, M				Singh, Vikramjeet; Beer, Alexander; Kraus, Andreas; Mang, Felix; Zhang, Xiaoni; Xue, Jinhua; Hagemann, Nina; Hermann, Dirk M.; Gunzer, Matthias			Stroke increases the expression of ACE2, the SARS-CoV-2 binding receptor, in murine lungs	BRAIN BEHAVIOR AND IMMUNITY			English	Article						Angiotensin-converting enzyme 2; Lung inflammation; Stroke; Cytokines	CONVERTING ENZYME 2; COVID-19	Background: The newly emerged severe acute respiratory syndrome coronavirus (SARS-CoV-2) has caused a worldwide pandemic of human respiratory disease. Angiotensin-converting enzyme (ACE) 2 is the key receptor on lung epithelial cells to facilitate initial binding and infection of SARS-CoV-2. The binding to ACE2 is mediated via the spike glycoprotein present on the viral surface. Recent clinical d…	[Singh, Vikramjeet; Beer, Alexander; Kraus, Andreas; Mang, Felix; Xue, Jinhua; Gunzer, Matthias] Univ Duisburg Essen, Univ Hosp Essen, Inst Expt Immunol & Imaging, DE-45147 Essen, Germany; [Zhang, Xiaoni; Xue, Jinhua; Hagemann, Nina; Hermann, Dirk M.] Univ Duisburg Essen, Univ Hosp Essen, Dept Neurol, DE-45147 Essen, Germany; [Gunzer, Matthias] Leibniz Inst Analyt Wissensch ISAS eV, Dortmund, Ger…		Singh, V; Gunzer, M (通讯作者)，Univ Duisburg Essen, Univ Hosp Essen, Inst Expt Immunol & Imaging, DE-45147 Essen, Germany.	vikramjeet.singh@uni-due.de; matthias.gunzer@uni-due.de	Hermann, Dirk M./AAT-3652-2021; Gunzer, Matthias/AAW-7026-2021	Hermann, Dirk M./0000-0003-0198-3152; Gunzer, Matthias/0000-0002-5534-6055; Singh, Vikramjeet/0000-0002-7361-8317	Deutsche Forschungsgemeinschaft [SI 2650/1-1, GU769/10-1, HE3173/11-1, HE3173/12-1, HE3173/13-1]; Ministry of Culture and Science of North Rhine-Westphalia; Governing Mayor of Berlin including Science and Research; Federal Ministry of Education and Research	Deutsche Forschungsgemeinschaft(German Research Foundation (DFG)); Ministry of Culture and Science of North Rhine-Westphalia; Governing Mayor of Berlin including Science and Research; Federal Ministry of Education and Research(Federal Ministry of Education & Research (BMBF))	This research work was funded by the Deutsche Forschungsgemeinschaft, research grant SI 2650/1-1 to VS, GU769/10-1 to MG and HE3173/11-1, HE3173/12-1 and HE3173/13-1 to DMH. XZ was the visiting scholar from the Department of Neurology, Sun YatSen memorial hospital, Sun YatSen University, Guangzhou, China. JX was the visiting scholar from the Department of Physiology, School of basic medical scien…	Austin V, 2019, SCI REP-UK, V9, DOI 10.1038/s41598-019-40392-1; Bennion DM, 2016, J RENIN-ANGIO-ALDO S, V17, DOI 10.1177/1470320316661060; Bennion DM, 2015, HYPERTENSION, V66, P141, DOI 10.1161/HYPERTENSIONAHA.115.05185; Bravi F, 2020, PLOS ONE, V15, DOI 10.1371/journal.pone.0235248; Bunyavanich S, 2020, JAMA-J AM MED ASSOC, V323, P2427, DOI 10.1001/jama.2020.8707; Chen T, 2020, BMJ-BRIT MED J, V…	38	4	4	0	2	ACADEMIC PRESS INC ELSEVIER SCIENCE	SAN DIEGO	525 B ST, STE 1900, SAN DIEGO, CA 92101-4495 USA	0889-1591	1090-2139		BRAIN BEHAV IMMUN	Brain Behav. Immun.	MAY	2021	94
J	Tian, Z; Wang, YM; Wu, HC; Zhang, SJ; Hu, QL				Tian, Zhu; Wang, Yanmin; Wu, Huancheng; Zhang, Shijun; Hu, Qunliang			VALUE OF EARLY DIAGNOSIS OF STROKE-RELATED PNEUMONIA IN SERUM SCD163, C-REACTIVE PROTEIN, LEUKOCYTES, PROCALCITONIN AND CLINICAL PULMONARY INFECTION SCORING SYSTEM	ACTA MEDICA MEDITERRANEA			English	Article						sCD163; C-reactive protein; leukocytes; calmodulin; clinical pulmonary infection scoring system; early diagnosis; stroke-associated pneumonia		Objective: To study the value of serum soluble scavenging receptor 163 (sCD163), C-reactive protein (hs-CRP), leukocyte (WBC), procalcitonin (PCT) and clinical pulmonary infection scoring system (CPIS) in the early diagnosis of stroke-associated pneumonia ((SAP)). Methods: From October 2018 to October 2019, 158 patients with SAP were divided into mild group (n=90) and severe group (n=68) accordin…	[Tian, Zhu; Wang, Yanmin; Wu, Huancheng; Zhang, Shijun; Hu, Qunliang] Tianjin Beichen Hosipital, Dept Neuro Intens Care Unit, Tianjin, Peoples R China		Hu, QL (通讯作者)，Tianjin Beichen Hosipital, Dept Neuro Intens Care Unit, Tianjin, Peoples R China.	nvm2mt@163.com						Bao H L, 2019, Zhonghua Xin Xue Guan Bing Za Zhi, V47, P367, DOI 10.3760/cma.j.issn.0253-3758.2019.05.007; Bartlett RS, 2018, AM J SPEECH-LANG PAT, V27, P868, DOI 10.1044/2018_AJSLP-17-0158; Cheng Li, 2019, China Tropical Medicine, V19, P471; Chinese Society For Integrated Chinese And Western Medicine First Aid Medicine Specialized Committee, 2018, Zhonghua Wei Zhong Bing Ji Jiu Yi Xue, V30, P193…	15	1	1	1	3	CARBONE EDITORE	PALERMO	VIA QUINTINO SELLA, 68, PALERMO, 90139, ITALY	0393-6384	2283-9720		ACTA MEDICA MEDITERR	Acta Medica Mediterr.		2020	36	6
J	Hsu, SPC; Yeh, CC; Chou, YC; Shih, CC; Hu, CJ; Cherng, YG; Chen, TL; Liao, CC				Hsu, Sanford P. C.; Yeh, Chun-Chieh; Chou, Yi-Chun; Shih, Chun-Chuan; Hu, Chaur-Jong; Cherng, Yih-Giun; Chen, Ta-Liang; Liao, Chien-Chang			Stroke risk and outcomes in epilepsy patients: Two retrospective cohort studies based on National Health Insurance in Taiwan	ATHEROSCLEROSIS			English	Article						Epilepsy; Outcomes; Risk; Stroke	TRAUMATIC BRAIN-INJURY; ACUTE ISCHEMIC-STROKE; VALIDATION; COMORBIDITIES; HEMORRHAGE; PREDICTOR; COUNTRIES; SEIZURES	Background and aims: The risk of stroke in epileptic patients and the impact of epilepsy history on stroke patients' outcome have not been studied completely. Our purpose is to evaluate whether patients with epilepsy have increased risk of stroke or post-stroke mortality. Methods: In Study I, we conducted a retrospective cohort study of 6746 patients with newly diagnosed epilepsy and 26,984 perso…	[Hsu, Sanford P. C.] Taipei Vet Gen Hosp, Neurol Inst, Dept Neurosurg, Taipei, Taiwan; [Hsu, Sanford P. C.] Natl Yang Ming Univ, Sch Med, Taipei, Taiwan; [Hsu, Sanford P. C.] Univ Virginia, Dept Neurosurg, Charlottesville, VA 22903 USA; [Yeh, Chun-Chieh] China Med Univ Hosp, Dept Surg, Taichung, Taiwan; [Yeh, Chun-Chieh] Univ Illinois, Dept Surg, Chicago, IL 60680 USA; [Chou, Yi-Chun] China Med U…		Chen, TL; Liao, CC (通讯作者)，Taipei Med Univ, Dept Anesthesiol, 252 Wuxing St, Taipei 110, Taiwan.	ccliao@tmu.edu.tw			Ministry of Science and Technology, Taiwan [MOST106-2314-B-038-036-MY3, MOST106-2221-E-038-003]	Ministry of Science and Technology, Taiwan(Ministry of Science and Technology, Taiwan)	Ministry of Science and Technology, Taiwan (MOST106-2314-B-038-036-MY3; MOST106-2221-E-038-003).	Bergey GK, 2004, NEUROLOGY, V63, pS40, DOI 10.1212/WNL.63.10_suppl_4.S40; Brodie MJ, 2000, LANCET, V356, P323, DOI 10.1016/S0140-6736(00)02515-0; Chang CS, 2014, SEIZURE-EUR J EPILEP, V23, P377, DOI 10.1016/j.seizure.2014.02.007; Chang CC, 2012, EPILEPSIA, V53, P987, DOI 10.1111/j.1528-1167.2012.03448.x; Cheng CL, 2011, PHARMACOEPIDEM DR S, V20, P236, DOI 10.1002/pds.2087; Chuang YC, 2012, EPILEP…	41	9	9	0	3	ELSEVIER IRELAND LTD	CLARE	ELSEVIER HOUSE, BROOKVALE PLAZA, EAST PARK SHANNON, CO, CLARE, 00000, IRELAND	0021-9150	1879-1484		ATHEROSCLEROSIS	Atherosclerosis	JAN	2019	280
J	Perry, SE; Miles, A; Fink, JN; Huckabee, ML				Perry, Sarah E.; Miles, Anna; Fink, John N.; Huckabee, Maggie-Lee			The Dysphagia in Stroke Protocol Reduces Aspiration Pneumonia in Patients with Dysphagia Following Acute Stroke: a Clinical Audit	TRANSLATIONAL STROKE RESEARCH			English	Article						Aspiration pneumonia; Dysphagia; Deglutition; Clinical protocol	SILENT ASPIRATION; COUGH TEST; COST; MANAGEMENT; UTILITY; REFLEX; SCREEN; RISK; TOOL	Cough reflex testing has been evaluated as a component of the clinical swallowing assessment as a means of identifying patients at risk of aspiration during swallowing. A previous study by our research group found good sensitivity and specificity of the cough reflex test for identifying patients at risk of aspiration post-stroke, yet its use did not decrease pneumonia rates, contrary to previous …	[Perry, Sarah E.; Huckabee, Maggie-Lee] Univ Canterbury, Dept Commun Disorders, Christchurch, New Zealand; [Perry, Sarah E.] Columbia Univ, Teachers Coll, Dept Biobehav Sci, New York, NY 10027 USA; [Miles, Anna] Univ Auckland, Dept Speech Sci, Auckland, New Zealand; [Fink, John N.] Christchurch Publ Hosp, Dept Neurol, Christchurch, New Zealand		Perry, SE (通讯作者)，Univ Canterbury, Dept Commun Disorders, Christchurch, New Zealand.; Perry, SE (通讯作者)，Columbia Univ, Teachers Coll, Dept Biobehav Sci, New York, NY 10027 USA.	sep2180@tc.columbia.edu		, Sarah/0000-0002-8586-8612	Neurological Foundation of New Zealand Small Project Grant	Neurological Foundation of New Zealand Small Project Grant	This study is funded by the Neurological Foundation of New Zealand Small Project Grant.	Addington WR, 1999, STROKE, V30, P1203, DOI 10.1161/01.STR.30.6.1203; Antonios N, 2010, J STROKE CEREBROVASC, V19, P49, DOI 10.1016/j.jstrokecerebrovasdis.2009.03.007; Daniels SK, 1998, ARCH PHYS MED REHAB, V79, P14, DOI 10.1016/S0003-9993(98)90200-3; Edmiaston J, 2010, AM J CRIT CARE, V19, P357, DOI 10.4037/ajcc2009961; FINESTONE HM, 1995, ARCH PHYS MED REHAB, V76, P310, DOI 10.1016/S0003-9993(9…	31	16	18	0	10	SPRINGER	NEW YORK	233 SPRING ST, NEW YORK, NY 10013 USA	1868-4483	1868-601X		TRANSL STROKE RES	Transl. Stroke Res.	FEB	2019	10	1
J	Lorking, N; Wood, AD; Tiamkao, S; Clark, AB; Kongbunkiat, K; Bettencourt-Silva, JH; Sawanyawisuth, K; Kasemsap, N; Mamas, MA; Myint, PK				Lorking, Nicole; Wood, Adrian D.; Tiamkao, Somsak; Clark, Allan B.; Kongbunkiat, Kannikar; Bettencourt-Silva, Joao H.; Sawanyawisuth, Kittisak; Kasemsap, Narongrit; Mamas, Mamas A.; Myint, Phyo K.			Seasonality of stroke: Winter admissions and mortality excess A Thailand National Stroke population database study	CLINICAL NEUROLOGY AND NEUROSURGERY			English	Article						Stroke; Seasonality; Mortality excess; Thailand; Cohort study	CORONARY-HEART-DISEASE; BLOOD-PRESSURE; ENVIRONMENTAL-TEMPERATURE; OUTDOOR TEMPERATURE; AMBIENT-TEMPERATURE; UNIVERSAL COVERAGE; RISK-FACTORS; PATTERNS; HEALTH	Objectives: We examined the existence and potential burden of seasonality of stroke admissions and mortality within a tropical climate using cohort data collected between 1 st November 2003 and 31 st October 2012. Patients and methods: In a prospective cohort of hospitalised stroke patients from the catchment of similar to 75 % of the Thai population (n = 569,307; mean SD age = 64(14.5)), inciden…	[Lorking, Nicole; Wood, Adrian D.; Myint, Phyo K.] Univ Aberdeen, Sch Med Med Sci & Nutr, Inst Appl Hlth Sci, Ageing Clin & Expt Res Grp, Aberdeen AB2 52ZD, Scotland; [Tiamkao, Somsak] Khon Kaen Univ, Div Neurol, Dept Med, Fac Med, Khon Kaen 40002, Thailand; [Tiamkao, Somsak; Kongbunkiat, Kannikar; Kasemsap, Narongrit] Khon Kaen Univ, Northeastern Stroke Res Grp, Khon Kaen 40002, Thailand; [Clark…		Myint, PK (通讯作者)，Sch Med Med Sci & Nutr, Room 4 013,Polwarth Bldg,Foresterhill, Aberdeen AB25 2ZD, Scotland.	phyo.myint@abdn.ac.uk	Kongbunkiat, Kannikar/AAB-4978-2021; Mamas, Mamas/A-2549-2019	Mamas, Mamas/0000-0001-9241-8890; Kasemsap, Narongrit/0000-0001-8706-9665	Special Educational Scholarship award by the Department of Medicine for the Elderly, NHS Grampian [ES798]; Thai Neurological Society	Special Educational Scholarship award by the Department of Medicine for the Elderly, NHS Grampian; Thai Neurological Society	ADW was funded by the Special Educational Scholarship award by the Department of Medicine for the Elderly, NHS Grampian [grant number ES798]. ST was funded by the Thai Neurological Society to study the database of the National Health Security Organization (NHSO).	Alperovitch A, 2009, ARCH INTERN MED, V169, P75, DOI 10.1001/archinternmed.2008.512; BRENNAN PJ, 1982, BMJ-BRIT MED J, V285, P919, DOI 10.1136/bmj.285.6346.919; CHEN ZY, 1995, STROKE, V26, P569, DOI 10.1161/01.STR.26.4.569; COLLINS KJ, 1985, CLIN SCI, V69, P465, DOI 10.1042/cs0690465; Cumming K., 2017, EPIDEMIOL INFECT, V145, P1285; Curwen M., 1988, Population Trends, P17; Diaz A, 2013, J STROKE …	39	1	1	0	1	ELSEVIER	AMSTERDAM	RADARWEG 29a, 1043 NX AMSTERDAM, NETHERLANDS	0303-8467	1872-6968		CLIN NEUROL NEUROSUR	Clin. Neurol. Neurosurg.	DEC	2020	199
J	Giles, JA; Greenhalgh, AD; Denes, A; Nieswandt, B; Coutts, G; McColl, BW; Allan, SM				Giles, James A.; Greenhalgh, Andrew D.; Denes, Adam; Nieswandt, Bernhard; Coutts, Graham; McColl, Barry W.; Allan, Stuart M.			Neutrophil infiltration to the brain is platelet-dependent, and is reversed by blockade of platelet GPIb	IMMUNOLOGY			English	Article						brain; inflammation; neuroinflammation	SPINAL-CORD-INJURY; EXPERIMENTAL STROKE; INFLAMMATORY RESPONSE; GLYCOPROTEIN-IB; MECHANISMS; INTERLEUKIN-1; RECRUITMENT; ACTIVATION; IMPACT; ALPHA	Neutrophils are key components of the innate immune response, providing host defence against infection and being recruited to non-microbial injury sites. Platelets act as a trigger for neutrophil extravasation to inflammatory sites but mechanisms and tissue-specific aspects of these interactions are currently unclear. Here, we use bacterial endotoxin in mice to trigger an innate inflammatory resp…	[Giles, James A.; Coutts, Graham; Allan, Stuart M.] Univ Manchester, Fac Biol Med & Hlth, Manchester, Lancs, England; [Greenhalgh, Andrew D.] McGill Univ Hlth Ctr, Montreal Gen Hosp, Ctr Res Neurosci, Montreal, PQ, Canada; [Denes, Adam] Inst Expt Med, Momentum Lab Neuroimmunol, Budapest, Hungary; [Nieswandt, Bernhard] Univ Wurzburg, Univ Hosp, Dept Vasc Med, Wurzburg, Germany; [Nieswandt, Bernhar…		Allan, SM (通讯作者)，Univ Manchester, Fac Biol Med & Hlth, Sch Biol Sci, Div Neurosci & Expt Psychol, AV Hill Bldg, Manchester M13 9PT, Lancs, England.	Barry.McColl@roslin.ed.ac.uk; stuart.allan@manchester.ac.uk	Allan, Stuart/AAL-1245-2020	Giles, James/0000-0002-3197-3062; McColl, Barry W/0000-0002-0521-9656	British Heart Foundation [FS/10/73/28464]; Medical Research Council; [LP2016-4/2016]; [G0801296]; BBSRC [BBS/E/D/20251969] Funding Source: UKRI; MRC [G0802001, MR/L003384/1, G0801296] Funding Source: UKRI	British Heart Foundation(British Heart Foundation); Medical Research Council(UK Research & Innovation (UKRI)Medical Research Council UK (MRC)European Commission); ; ; BBSRC(UK Research & Innovation (UKRI)Biotechnology and Biological Sciences Research Council (BBSRC)); MRC(UK Research & Innovation (UKRI)Medical Research Council UK (MRC))	We thank Professor Daniel Anthony (University of Oxford, UK) for kindly providing the SJC4 antibody. This work was funded by the British Heart Foundation (grant reference: FS/10/73/28464) and Medical Research Council AD is supported by LP2016-4/2016. (grant reference: G0801296).	Allen C, 2012, J IMMUNOL, V189, P381, DOI 10.4049/jimmunol.1200409; Aube B, 2014, J IMMUNOL, V193, P2438, DOI 10.4049/jimmunol.1400401; Carlson SL, 1998, EXP NEUROL, V151, P77, DOI 10.1006/exnr.1998.6785; Chamorro A, 2012, NAT REV NEUROL, V8, P401, DOI 10.1038/nrneurol.2012.98; Denes A, 2014, ANN NEUROL, V75, P670, DOI 10.1002/ana.24146; Dinkel K, 2004, P NATL ACAD SCI USA, V101, P331, DOI 10.107…	20	23	25	2	5	WILEY	HOBOKEN	111 RIVER ST, HOBOKEN 07030-5774, NJ USA	0019-2805	1365-2567		IMMUNOLOGY	Immunology	JUN	2018	154	2
J	Steele, CM; Mukherjee, R; Kortelainen, JM; Polonen, H; Jedwab, M; Brady, SL; Theimer, KB; Langmore, S; Riquelme, LF; Swigert, NB; Bath, PM; Goldstein, LB; Hughes, RL; Leifer, D; Lees, KR; Meretoja, A; Muehlemann, N				Steele, Catriona M.; Mukherjee, Rajat; Kortelainen, Juha M.; Polonen, Harri; Jedwab, Michael; Brady, Susan L.; Theimer, Kayla Brinkman; Langmore, Susan; Riquelme, Luis F.; Swigert, Nancy B.; Bath, Philip M.; Goldstein, Larry B.; Hughes, Richard L.; Leifer, Dana; Lees, Kennedy R.; Meretoja, Atte; Muehlemann, Natalia			Development of a Non-invasive Device for Swallow Screening in Patients at Risk of Oropharyngeal Dysphagia: Results from a Prospective Exploratory Study	DYSPHAGIA			English	Article						Deglutition; Deglutition disorders; Dysphagia; Swallowing; Screening; Devices	NEUROLOGICAL DISORDERS; EARLY MANAGEMENT; 2018 GUIDELINES; ASPIRATION; STROKE; ACCURACY; VISCOSITY; PROTOCOL; RESIDUE; UTILITY	Oropharyngeal dysphagia is prevalent in several at-risk populations, including post-stroke patients, patients in intensive care and the elderly. Dysphagia contributes to longer hospital stays and poor outcomes, including pneumonia. Early identification of dysphagia is recommended as part of the evaluation of at-risk patients, but available bedside screening tools perform inconsistently. In this s…	[Steele, Catriona M.] Univ Hlth Network, Toronto Rehabil Inst, Swallowing Rehabil Res Lab, 550 Univ Ave,12th Floor, Toronto, ON M5G 2A2, Canada; [Steele, Catriona M.] Univ Toronto, Fac Med, Rehabil Sci Inst, Dept Speech Language Pathol, Toronto, ON, Canada; [Mukherjee, Rajat] Cytel, Cambridge, MA USA; [Kortelainen, Juha M.; Polonen, Harri] VTT, Espoo, Finland; [Jedwab, Michael; Muehlemann, Natali…		Steele, CM (通讯作者)，Univ Hlth Network, Toronto Rehabil Inst, Swallowing Rehabil Res Lab, 550 Univ Ave,12th Floor, Toronto, ON M5G 2A2, Canada.; Steele, CM (通讯作者)，Univ Toronto, Fac Med, Rehabil Sci Inst, Dept Speech Language Pathol, Toronto, ON, Canada.	Catriona.Steele@uhn.ca		Goldstein, Larry/0000-0001-7747-128X; Muehlemann, Natalia/0000-0001-5167-904X; Steele, Catriona/0000-0002-4294-6561	Nestec S.A., Vevey, Switzerland; Cytel, Massachusetts, USA; VTT Technical Research Centre of Finland, Espoo, Finland; University Health Network, Toronto	Nestec S.A., Vevey, Switzerland; Cytel, Massachusetts, USA; VTT Technical Research Centre of Finland, Espoo, Finland; University Health Network, Toronto	The study was sponsored by Nestec S.A., Vevey, Switzerland, through contracts negotiated through a contract research organization with participating hospitals and directly with Cytel, Massachusetts, USA; VTT Technical Research Centre of Finland, Espoo, Finland; and University Health Network, Toronto. The sponsor was responsible for site management, data collection, database management and data ar…	Altman KW, 2010, ARCH OTOLARYNGOL, V136, P784, DOI 10.1001/archoto.2010.129; Arnold M, 2016, PLOS ONE, V11, DOI 10.1371/journal.pone.0148424; Bath PM, 2016, STROKE, V47, P1562, DOI 10.1161/STROKEAHA.115.012455; Boulanger J.M., 2018, INT J STROKE, V6th; Bours GJ, 2009, J ADV NURS, V65, P477, DOI 10.1111/j.1365-2648.2008.04915.x; Brodsky MB, 2016, CHEST, V150, P148, DOI 10.1016/j.chest.2016.03.059;…	48	14	15	1	5	SPRINGER	NEW YORK	233 SPRING ST, NEW YORK, NY 10013 USA	0179-051X	1432-0460		DYSPHAGIA	Dysphagia	OCT	2019	34	5
J	Quenzer, F; Smyres, C; Tabarez, N; Singh, S; LaFree, A; Tomaszewski, C; Hayden, SR				Quenzer, Faith; Smyres, Cameron; Tabarez, Norma; Singh, Sukhdeep; LaFree, Andrew; Tomaszewski, Christian; Hayden, Stephen R.			LARGE CEREBELLAR STROKE IN A YOUNG COVID-19-POSITIVE PATIENT: CASE REPORT	JOURNAL OF EMERGENCY MEDICINE			English	Article						cerebellar infarction; ischemic stroke; cerebrovascular accident; coagulopathy; prothrombotic state; COVID-19; SARS-CoV-2	COVID-19	Background: Coronavirus disease 2019 (COVID-19), caused by the novel severe acute respiratory syndrome coronavirus 2 (SARS-CoV-2), most frequently presents with respiratory symptoms, such as fever, dyspnea, shortness of breath, cough, or myalgias. There is now a growing body of evidence that demonstrates that severe SARS-CoV-2 infections can develop clinically significant coagulopathy, inflammati…	[Quenzer, Faith; Smyres, Cameron; Singh, Sukhdeep; LaFree, Andrew; Tomaszewski, Christian; Hayden, Stephen R.] UC San Diego Med Ctr, UC San Diego Hlth Sci, 200 West Arbor Dr,Mail Code 8676, San Diego, CA 92103 USA; [Tabarez, Norma] El Ctr Reg Med Ctr, Dept Emergency Med, El Centro, CA USA		Quenzer, F (通讯作者)，UC San Diego Med Ctr, UC San Diego Hlth Sci, 200 West Arbor Dr,Mail Code 8676, San Diego, CA 92103 USA.			LaFree, Andrew/0000-0002-4817-1664; Quenzer, Faith/0000-0001-9228-5469				Al-Ani F, 2020, THROMB RES, V192, P152, DOI 10.1016/j.thromres.2020.05.039; Ashrafi F, 2020, NEUROL SCI, V41, P1985, DOI 10.1007/s10072-020-04521-3; Azhidehid A., 2020, International Clinical Neuroscience Journal, V7, P164, DOI 10.34172/icnj.2020.20; Bridwell R, 2020, AM J EMERG MED, V38; Burke RM, 2020, MMWR-MORBID MORTAL W, V69, P904, DOI 10.15585/mmwr.mm6928a2; Devreese KMJ, 2018, J THROMB HAE…	41	1	1	1	2	ELSEVIER SCIENCE INC	NEW YORK	STE 800, 230 PARK AVE, NEW YORK, NY 10169 USA	0736-4679	1090-1280		J EMERG MED	J. Emerg. Med.	JUL	2021	61	1
J	Tornes, M; McLernon, DJ; Bachmann, MO; Musgrave, SD; Warburton, EA; Potter, JF; Myint, PK				Tornes, Michelle; McLernon, David J.; Bachmann, Max O.; Musgrave, Stanley D.; Warburton, Elizabeth A.; Potter, John F.; Myint, Phyo Kyaw		Anglia Stroke Clinical Network Eva	Hospital-Level Variations in Rates of Inpatient Urinary Tract Infections in Stroke	FRONTIERS IN NEUROLOGY			English	Article						stroke; health services research; acute hospitals; outcome; urinary tract infections	ACUTE ISCHEMIC-STROKE; MEDICAL COMPLICATIONS; IMPACT; CHOLESTEROL; PREDICTORS; PNEUMONIA; MORTALITY; OUTCOMES; COHORT; STAY	Background and purpose: Urinary tract infection (UTI) is one of the most common complications following stroke and has prognostic significance. UTI rates have been shown to vary between hospitals, but it is unclear whether this is due to case-mix differences or heterogeneities in care among hospitals. Methods: A prospective multi-center cohort study of acute stroke patients admitted to eight Nati…	[Tornes, Michelle; Myint, Phyo Kyaw] Univ Aberdeen, Inst Appl Hlth Sci, Sch Med Med Sci & Nutr, Ageing Clin & Expt Res Grp, Aberdeen, Scotland; [McLernon, David J.] Univ Aberdeen, Inst Appl Hlth Sci, Sch Med Med Sci & Nutr, Med Stat Team, Aberdeen, Scotland; [Bachmann, Max O.; Musgrave, Stanley D.; Potter, John F.] Univ East Anglia, Norwich Med Sch, Norwich, Norfolk, England; [Warburton, Elizabet…		Tornes, M (通讯作者)，Univ Aberdeen, Inst Appl Hlth Sci, Sch Med Med Sci & Nutr, Ageing Clin & Expt Res Grp, Aberdeen, Scotland.	michelle.tornes@abdn.ac.uk	McLernon, David/D-5167-2012	McLernon, David/0000-0001-8905-2429; Bachmann, Max Oscar/0000-0003-1770-3506	School of Medicine, Medical Sciences, and Nutrition, University Aberdeen [CF10109-38]; National Institute for Health Research (NIHR) Research for Patient Benefit Programme [PB-PG-1208-18240]; NIHR under its Research for Patient Benefit (RfPB) programme [PB-PG-120818240]; NIHR Biomedical Research Center award	School of Medicine, Medical Sciences, and Nutrition, University Aberdeen; National Institute for Health Research (NIHR) Research for Patient Benefit Programme(National Institute for Health Research (NIHR)); NIHR under its Research for Patient Benefit (RfPB) programme; NIHR Biomedical Research Center award	MT holds a Ph.D. studentship funded by the School of Medicine, Medical Sciences, and Nutrition, University Aberdeen (Grant No. CF10109-38). The ASCNES is funded by the National Institute for Health Research (NIHR) Research for Patient Benefit Programme (PB-PG-1208-18240). This paper presents independent research funded by the NIHR under its Research for Patient Benefit (RfPB) programme (Grant No.…	Aslanyan S, 2004, EUR J NEUROL, V11, P49, DOI 10.1046/j.1468-1331.2003.00749.x; Bowers J, 2005, POLIT ANAL, V13, P301, DOI 10.1093/pan/mpi031; Brogan E, 2015, J CLIN NEUROSCI, V22, P92, DOI 10.1016/j.jocn.2014.05.035; Bryan ML, 2016, EUR SOCIOL REV, V32, P3, DOI 10.1093/esr/jcv059; Burgess NG, 2012, NEW ZEAL MED J, V125, P37; Cavallini A, 2003, STROKE, V34, P2599, DOI 10.1161/01.STR.0000094423.34…	45	0	0	0	1	FRONTIERS MEDIA SA	LAUSANNE	AVENUE DU TRIBUNAL FEDERAL 34, LAUSANNE, CH-1015, SWITZERLAND	1664-2295			FRONT NEUROL	Front. Neurol.	AUG 6	2019	10
J	Farris, BY; Monaghan, KL; Zheng, W; Amend, CD; Hu, H; Ammer, AG; Coad, JE; Ren, XF; Wan, ECK				Farris, Breanne Y.; Monaghan, Kelly L.; Zheng, Wen; Amend, Courtney D.; Hu, Heng; Ammer, Amanda G.; Coad, James E.; Ren, Xuefang; Wan, Edwin C. K.			Ischemic stroke alters immune cell niche and chemokine profile in mice independent of spontaneous bacterial infection	IMMUNITY INFLAMMATION AND DISEASE			English	Article						chemokines; pulmonary immunity; stroke	BRONCHOALVEOLAR LAVAGE FLUID; ACTIVATION; RECRUITMENT; PNEUMONIA; MONOCYTES; DEFENSES; LUNGS; MDC	Introduction Stroke-associated pneumonia (SAP) is a major cause of mortality in patients who have suffered from severe ischemic stroke. Although multifactorial in nature, stroke-induced immunosuppression plays a key role in the development of SAP. Previous studies using a murine model of transient middle cerebral artery occlusion (tMCAO) have shown that focal ischemic stroke induction results in …	[Farris, Breanne Y.; Monaghan, Kelly L.; Zheng, Wen; Amend, Courtney D.; Ammer, Amanda G.; Wan, Edwin C. K.] West Virginia Univ, Sch Med, Dept Microbiol Immunol & Cell Biol, Morgantown, WV 26506 USA; [Hu, Heng] West Virginia Univ, Sch Med, Dept Physiol & Pharmacol, Morgantown, WV 26506 USA; [Hu, Heng; Ren, Xuefang] West Virginia Univ, Sch Med, Ctr Basic & Translat Stroke Res, Expt Stroke Core, Mo…		Wan, ECK (通讯作者)，West Virginia Univ, Sch Med, Dept Microbiol Immunol & Cell Biol, Morgantown, WV 26506 USA.	edwin.wan@hsc.wvu.edu	; Farris, Breanne/G-3492-2017	Monaghan, Kelly/0000-0002-3298-8485; Wan, Edwin/0000-0003-4783-3029; Farris, Breanne/0000-0002-0901-2230	National Institute of General Medical Sciences, National Institutes of Health [5U54GM104942, P20GM103434, P20GM109098, P20GM121322, P20RR016440, P30GM103488, S10OD016165, U57GM104942]; American Heart Association [16SDG31170008]; NATIONAL INSTITUTE OF GENERAL MEDICAL SCIENCES [P30GM103488, P20GM103434, U54GM104942, P20GM109098, P20GM121322] Funding Source: NIH RePORTER	National Institute of General Medical Sciences, National Institutes of Health(United States Department of Health & Human ServicesNational Institutes of Health (NIH) - USANIH National Institute of General Medical Sciences (NIGMS)); American Heart Association(American Heart Association); NATIONAL INSTITUTE OF GENERAL MEDICAL SCIENCES(United States Department of Health & Human ServicesNational Insti…	National Institute of General Medical Sciences, National Institutes of Health, Grant/Award Numbers: 5U54GM104942, P20GM103434, P20GM109098, P20GM121322, P20RR016440, P30GM103488, S10OD016165, U57GM104942; American Heart Association, Grant/Award Number: 16SDG31170008	Austin V, 2019, SCI REP-UK, V9, DOI 10.1038/s41598-019-40392-1; Benjamin EJ, 2017, CIRCULATION, V135, pE146, DOI 10.1161/CIR.0000000000000485; Casson CN, 2017, PLOS PATHOG, V13, DOI 10.1371/journal.ppat.1006309; Chamorro A, 2012, NAT REV NEUROL, V8, P401, DOI 10.1038/nrneurol.2012.98; Chen K, 2013, ANNU REV IMMUNOL, V31, P605, DOI 10.1146/annurev-immunol-032712-100019; Chiu NL, 2016, J STROKE CER…	34	9	10	1	5	WILEY	HOBOKEN	111 RIVER ST, HOBOKEN 07030-5774, NJ USA		2050-4527		IMMUN INFLAMM DIS	IMMUN. INFLAMM. DIS.	DEC	2019	7	4
J	Braun, T; Juenemann, M; Viard, M; Meyer, M; Fuest, S; Reuter, I; Kaps, M; Prosiegel, M; Tanislav, C				Braun, Tobias; Juenemann, Martin; Viard, Maxime; Meyer, Marco; Fuest, Sven; Reuter, Iris; Kaps, Manfred; Prosiegel, Mario; Tanislav, Christian			What is the value of fibre-endoscopic evaluation of swallowing (FEES) in neurological patients? Across-sectional hospital-based registry study	BMJ OPEN			English	Article							STROKE-ASSOCIATED PNEUMONIA; DYSPHAGIA; DISORDERS; MORTALITY; DISEASE; HEALTH; SCALE	Objectives Fibre-endoscopic evaluation of swallowing (FEES) to detect dysphagia is gaining more and more importance as a diagnostic tool. Therefore, we have investigated the impact of FEES in neurological patients in a clinical setting. Design Cross-sectional hospital-based registry. Setting Primary acute care in a neurological department of a German university hospital. Participants 241 patients…	[Braun, Tobias; Juenemann, Martin; Viard, Maxime; Meyer, Marco; Fuest, Sven; Reuter, Iris; Kaps, Manfred; Tanislav, Christian] Univ Hosp Giessen & Marburg, Dept Neurol, Giessen, Germany; [Prosiegel, Mario] Ludwig Maximilians Univ Munchen, Inst German Linguist, Giessen, Germany		Braun, T (通讯作者)，Univ Hosp Giessen & Marburg, Dept Neurol, Giessen, Germany.	tobias.braun@neuro.med.uni-giessen.de		Braun, Tobias/0000-0003-1738-2773				Arnold M, 2016, PLOS ONE, V11, DOI 10.1371/journal.pone.0148424; Bax L, 2014, J STROKE CEREBROVASC, V23, pE195, DOI 10.1016/j.jstrokecerebrovasdis.2013.09.031; Bours GJ, 2009, J ADV NURS, V65, P477, DOI 10.1111/j.1365-2648.2008.04915.x; Bray BD, 2017, J NEUROL NEUROSUR PS, V88, P25, DOI 10.1136/jnnp-2016-313356; Cabre M, 2010, AGE AGEING, V39, P39, DOI 10.1093/ageing/afp100; Chen A, 2005, OTOLARY…	23	12	13	1	2	BMJ PUBLISHING GROUP	LONDON	BRITISH MED ASSOC HOUSE, TAVISTOCK SQUARE, LONDON WC1H 9JR, ENGLAND	2044-6055			BMJ OPEN	BMJ Open	MAR	2018	8	3
J	Vart, P; Bettencourt-Silva, JH; Metcalf, AK; Bowles, KM; Potter, JF; Myint, PK				Vart, Priya; Bettencourt-Silva, Joao H.; Metcalf, Anthony K.; Bowles, Kristian M.; Potter, John F.; Myint, Phyo K.			Low estimated glomerular filtration rate and pneumonia in stroke patients: findings from a prospective stroke registry in the East of England	CLINICAL EPIDEMIOLOGY			English	Article						stroke; eGFR; prognosis; epidemiology	CHRONIC KIDNEY-DISEASE; IN-HOSPITAL MORTALITY; ACUTE ISCHEMIC-STROKE; MULTIPLE IMPUTATION; RISK-FACTORS; CYSTATIN-C; INFECTION; PREDICTORS; EPIDEMIOLOGY; CREATININE	Purpose: Low estimated glomerular filtration rate (eGFR) (< 60 mL/min/1.73 m(2)) is a recognized risk factor for pneumonia in general population. While pneumonia is common after stroke, the association between levels of eGFR and pneumonia in stroke patient population has not yet been examined thoroughly. Patients and methods: Using data of 10,329 patients from the Norfolk and Norwich Stroke Regis…	[Vart, Priya; Myint, Phyo K.] Univ Aberdeen, Sch Med Med Sci & Nutr, Inst Appl Hlth Sci, Ageing Clin & Expt Res, Aberdeen, Scotland; [Vart, Priya] Radboud Univ Nijmegen, Med Ctr, Dept Hlth Evidence, Radboud Inst Hlth Sci, Nijmegen, Netherlands; [Bettencourt-Silva, Joao H.; Metcalf, Anthony K.; Bowles, Kristian M.; Potter, John F.; Myint, Phyo K.] Norfolk & Norwich Univ Hosp, Stroke Res Grp, Norwi…		Myint, PK (通讯作者)，Univ Aberdeen, Sch Med Med Sci & Nutr, Aging Clin & Expt Res, Room 4-013,Polwarth Bldg, Aberdeen AB25 2ZD, Scotland.	phyo.myint@abdn.ac.uk	Vart, Priya/R-3715-2017; Bettencourt-Silva, Joao H/D-6186-2013; myint, phyo/G-5730-2013	Bettencourt-Silva, Joao H/0000-0002-4562-0911; myint, phyo/0000-0003-3852-6158; Bowles, Kristian/0000-0003-1334-4526				Baxmann AC, 2008, CLIN J AM SOC NEPHRO, V3, P348, DOI 10.2215/CJN.02870707; Bettencourt-Silva J, 2012, METHOD INFORM MED, V51, P210, DOI 10.3414/ME10-01-0069; Chou CY, 2014, MEDICINE, V93, DOI 10.1097/MD.0000000000000174; Dalrymple LS, 2012, AM J KIDNEY DIS, V59, P356, DOI 10.1053/j.ajkd.2011.07.012; Emsley HC, 2008, LANCET NEUROL, V7, P341, DOI 10.1016/S1474-4422(08)70061-9; Fagerland MW, 2012, …	31	1	2	0	1	DOVE MEDICAL PRESS LTD	ALBANY	PO BOX 300-008, ALBANY, AUCKLAND 0752, NEW ZEALAND	1179-1349			CLIN EPIDEMIOL	Clin. Epidemiol.		2018	10
J	Song, TJ; Kim, J				Song, Tae-Jin; Kim, Jinkwon			Effect of Statins on the Risk of Poststroke Pneumonia: National Population-Based Cohort Study	INFECTION AND DRUG RESISTANCE			English	Article						statin; pneumonia; infection; stroke	MORTALITY; STROKE; METAANALYSIS; INFLUENZA; INFECTION; HOSPITALIZATIONS; PROGNOSIS; REDUCTASE; KOREA	Purpose: Statins are widely prescribed medications for treatment of dyslipidemia and prevention of cardiovascular disease. Beyond their lipid-lowering property, statins exhibit multiple pleiotropic and antimicrobial effects. We aimed to investigate the effect of statins on the long-term risk of pneumonia after acute ischemic stroke. Methods: This retrospective observational research was performed…	[Song, Tae-Jin] Ewha Womans Univ, Seoul Hosp, Dept Neurol, Coll Med, Seoul 07804, South Korea; [Kim, Jinkwon] Yonsei Univ, Yongin Severance Hosp, Dept Neurol, Coll Med, Yongin 16995, South Korea; [Kim, Jinkwon] CHA Univ, CHA Bundang Med Ctr, Dept Neurol, Seongnam 13496, South Korea		Kim, J (通讯作者)，Yonsei Univ, Yongin Severance Hosp, Dept Neurol, Coll Med, 363 Dongbaekjukjeon Daero, Yongin 16995, South Korea.	antithrombus@gmail.com	Kim, Jinkwon/AAR-6729-2021	Kim, Jinkwon/0000-0003-0156-9736; Song, Tae-Jin/0000-0002-9937-762X	Basic Science Research Program through the National Research Foundation of Korea (NRF) - Ministry of Education [NRF-2017R1D1A1B03033382]; Basic Science Research Program through the National Research Foundation of Korea - Ministry of Education [2018R1D1A1B07040959]	Basic Science Research Program through the National Research Foundation of Korea (NRF) - Ministry of Education; Basic Science Research Program through the National Research Foundation of Korea - Ministry of Education	This study used NHIS-NSC data (NHIS-2019-2-059) from the NHIS. This work was supported by the Basic Science Research Program through the National Research Foundation of Korea (NRF) funded by the Ministry of Education (NRF-2017R1D1A1B03033382 to JK). This work was supported by a grant from the Basic Science Research Program through the National Research Foundation of Korea funded by the Ministry o…	Armstrong JR, 2011, NEUROHOSPITALIST, V1, P85, DOI 10.1177/1941875210395775; Azmi S, 2016, INT J INFECT DIS, V49, P87, DOI 10.1016/j.ijid.2016.05.021; Becker K, 2013, J STROKE CEREBROVASC, V22, P66, DOI 10.1016/j.jstrokecerebrovasdis.2011.06.008; Bjorkhem-Bergman L, 2010, PLOS ONE, V5, DOI 10.1371/journal.pone.0010702; Blank N, 2007, J IMMUNOL, V179, P3613, DOI 10.4049/jimmunol.179.6.3613; Brumea…	58	3	3	1	2	DOVE MEDICAL PRESS LTD	ALBANY	PO BOX 300-008, ALBANY, AUCKLAND 0752, NEW ZEALAND	1178-6973			INFECT DRUG RESIST	Infect. Drug Resistance		2020	13
J	Minnerup, J; Wersching, H; Brokinkel, B; Dziewas, R; Heuschmann, PU; Nabavi, DG; Ringelstein, EB; Schabitz, WR; Ritter, MA				Minnerup, Jens; Wersching, Heike; Brokinkel, Benjamin; Dziewas, Rainer; Heuschmann, Peter Ulrich; Nabavi, Darius Guenther; Ringelstein, Erich Bernd; Schaebitz, Wolf-Ruediger; Ritter, Martin Andreas			The impact of lesion location and lesion size on poststroke infection frequency	JOURNAL OF NEUROLOGY NEUROSURGERY AND PSYCHIATRY			English	Article							URINARY-TRACT-INFECTION; ACUTE ISCHEMIC-STROKE; RISK-FACTORS; PNEUMONIA; CARE; IMMUNODEPRESSION; PREDICTORS; TRIAL; UNIT	Objectives Infections in patients with stroke are common and significantly affect outcome. Various predictors of poststroke infections were determined, such as degree of neurological impairment and implementation of therapeutic interventions. The authors investigated whether stroke location and stroke size are independent risk factors for poststroke infections. Methods 591 patients with acute str…	[Minnerup, Jens; Wersching, Heike; Brokinkel, Benjamin; Dziewas, Rainer; Ringelstein, Erich Bernd; Schaebitz, Wolf-Ruediger; Ritter, Martin Andreas] Univ Munster, Dept Neurol, D-4400 Munster, Germany; [Heuschmann, Peter Ulrich] Charite, Ctr Stroke Res Berlin, D-13353 Berlin, Germany; [Nabavi, Darius Guenther] Vivantes Klinikum Neukolln, Dept Neurol, Berlin, Germany; [Schaebitz, Wolf-Ruediger] Eva…		Minnerup, J (通讯作者)，Univ Klinikum Munster, Neurol Klin & Poliklin, Albert Schweitzer Str 33, D-48149 Munster, Germany.	minnerup@uni-muenster.de	Wersching, Heike/B-7775-2017; Dziewas, Rainer/AAX-9505-2020	Wersching, Heike/0000-0002-9706-7599; Dziewas, Rainer/0000-0003-1592-8461				Alberts MJ, 2005, STROKE, V36, P1597, DOI 10.1161/01.STR.0000170622.07210.b4; Aslanyan S, 2004, EUR J NEUROL, V11, P49, DOI 10.1046/j.1468-1331.2003.00749.x; BAMFORD J, 1991, LANCET, V337, P1521, DOI 10.1016/0140-6736(91)93206-O; Bath PMW, 2007, COCHRANE DB SYST REV, DOI 10.1002/14651858.CD005207.pub3; Dirnagl U, 2007, STROKE, V38, P770, DOI 10.1161/01.STR.0000251441.89665.bc; Dziewas R, 2008, CE…	25	42	45	2	6	BMJ PUBLISHING GROUP	LONDON	BRITISH MED ASSOC HOUSE, TAVISTOCK SQUARE, LONDON WC1H 9JR, ENGLAND	0022-3050	1468-330X		J NEUROL NEUROSUR PS	J. Neurol. Neurosurg. Psychiatry	FEB	2010	81	2
J	Hetze, S; Engel, O; Romer, C; Mueller, S; Dirnagl, U; Meisel, C; Meisel, A				Hetze, Susann; Engel, Odilo; Roemer, Christine; Mueller, Susanne; Dirnagl, Ulrich; Meisel, Christian; Meisel, Andreas			Superiority of preventive antibiotic treatment compared with standard treatment of poststroke pneumonia in experimental stroke: a bed to bench approach	JOURNAL OF CEREBRAL BLOOD FLOW AND METABOLISM			English	Article						antibiotic prophylaxis; brain ischemia; gait analysis; lung MRI; mouse model of stroke; pneumonia; stroke-induced immunodepression	ACUTE ISCHEMIC-STROKE; IN-HOSPITAL MORTALITY; INDUCED IMMUNODEPRESSION; MEDICAL COMPLICATIONS; MOUSE MODEL; INFECTION; THERAPY; INFLAMMATION; MECHANISMS; IMPROVES	Stroke patients are prone to life-threatening bacterial pneumonia. Previous experimental stroke studies have demonstrated that preventive antibiotic treatment (PAT) improves outcome compared with placebo treatment, which however does not model the clinical setting properly. Here we investigate whether PAT is superior to the current clinical 'gold standard' for treating poststroke infections. Ther…	[Hetze, Susann; Engel, Odilo; Roemer, Christine; Mueller, Susanne; Dirnagl, Ulrich; Meisel, Andreas] Charite, Ctr Stroke Res, D-10117 Berlin, Germany; [Hetze, Susann; Engel, Odilo; Roemer, Christine; Dirnagl, Ulrich; Meisel, Andreas] Charite, Dept Expt Neurol, D-10117 Berlin, Germany; [Dirnagl, Ulrich; Meisel, Andreas] Charite, Dept Neurol, D-10117 Berlin, Germany; [Meisel, Christian] Charite, In…		Engel, O (通讯作者)，Charite, Dept Expt Neurol CC15, Charitepl 1, D-10117 Berlin, Germany.	odilo.engel@charite.de; andreas.meisel@charite.de	Römer, Christine/AAU-9643-2020	Römer, Christine/0000-0002-2592-1071; Mueller, Susanne/0000-0002-5053-2211; Meisel, Andreas/0000-0001-7233-5342; Dirnagl, Ulrich/0000-0003-0755-6119; Engel, Odilo/0000-0002-6160-3281; Meisel, Christian/0000-0003-0222-991X; Hetze, Susann/0000-0003-4002-5248	European Union [201024, 202213]; Deutsche Forschungsgemeinschaft (NeuroCure Cluster of Excellence, Exc 257, Collaborative Research Centres) [SFB-TRR 43, SFB-TRR 84]; Bundesministerium fur Bildung und Forschung (Center for Stroke Research Berlin) [01 EO 08 01]; Helmholtz Gemeinschaft [SO-022NG]	European Union(European Commission); Deutsche Forschungsgemeinschaft (NeuroCure Cluster of Excellence, Exc 257, Collaborative Research Centres); Bundesministerium fur Bildung und Forschung (Center for Stroke Research Berlin)(Federal Ministry of Education & Research (BMBF)); Helmholtz Gemeinschaft(Helmholtz Association)	This work was supported by the European Union's Seventh Framework Programme (FP7/2008-2013) under Grant Agreements 201024 and 202213 (European Stroke Network); the Deutsche Forschungsgemeinschaft (NeuroCure Cluster of Excellence, Exc 257, Collaborative Research Centres SFB-TRR 43 and SFB-TRR 84); the Bundesministerium fur Bildung und Forschung (Center for Stroke Research Berlin, 01 EO 08 01); the…	BLAND JM, 1986, LANCET, V1, P307, DOI 10.1016/s0140-6736(86)90837-8; Bland M, 2004, DO I COMP METHODS ME; Chamorro A, 2006, STROKE, V37, P291, DOI 10.1161/01.STR.0000200561.69611.f8; Chamorro A, 2005, STROKE, V36, P1495, DOI 10.1161/01.STR.0000170644.15504.49; Davenport RJ, 1996, STROKE, V27, P415, DOI 10.1161/01.STR.27.3.415; Dirnagl U, 2007, STROKE, V38, P770, DOI 10.1161/01.STR.0000251441.8966…	43	32	33	2	4	SAGE PUBLICATIONS INC	THOUSAND OAKS	2455 TELLER RD, THOUSAND OAKS, CA 91320 USA	0271-678X	1559-7016		J CEREBR BLOOD F MET	J. Cereb. Blood Flow Metab.	JUN	2013	33	6
J	Kodumuri, N; Sebastian, R; Davis, C; Posner, J; Kim, EH; Tippett, DC; Wright, A; Hillis, AE				Kodumuri, Nishanth; Sebastian, Rajani; Davis, Cameron; Posner, Joseph; Kim, Eun Hye; Tippett, Donna C.; Wright, Amy; Hillis, Argye E.			The association of insular stroke with lesion volume	NEUROIMAGE-CLINICAL			English	Article						Stroke; Infarct volume; Outcomes; Insula	ISCHEMIC-STROKE; CORTEX; HEMISPHERE; CONNECTIVITY; EMPATHY; IMPACT; DAMAGE; PAIN	The insula has been implicated in many sequelae of stroke. It is the area most commonly infarcted in people with post-stroke arrhythmias, loss of thermal sensation, hospital acquired pneumonia, and apraxia of speech. We hypothesized that some of these results reflect the fact that: (1) ischemic strokes that involve the insula are larger than strokes that exclude the insula (and therefore are asso…	[Kodumuri, Nishanth] NTR Univ Hlth Sci, Osmania Med Coll, Hyderabad 500095, Telangana, India; [Kodumuri, Nishanth; Sebastian, Rajani; Davis, Cameron; Posner, Joseph; Kim, Eun Hye; Tippett, Donna C.; Wright, Amy; Hillis, Argye E.] Johns Hopkins Univ, Dept Neurol, Sch Med, 600 N Wolfe St, Baltimore, MD 21287 USA; [Tippett, Donna C.] Johns Hopkins Univ, Sch Med, Otolaryngol & Head & Neck Surg, 600 N…		Hillis, AE (通讯作者)，Johns Hopkins Univ, Dept Neurol, Sch Med, Phipps 446, Baltimore, MD 21287 USA.	argye@jhmi.edu	Wright, Amy/D-4167-2016	Wright, Amy/0000-0002-2011-1715; Davis, Cameron/0000-0002-5045-0507	National Institute of Health (National Institute of Deafness and Communication Disorders) [R01 NS047691, R01 DC05375, R01 DC03681, P41 EB015909]; National Institute of Health (National Institute of Neurological Disorders and Stroke) [R01 NS047691, R01 DC05375, R01 DC03681, P41 EB015909]; NATIONAL CENTER FOR RESEARCH RESOURCES [P41RR013642] Funding Source: NIH RePORTER; NATIONAL INSTITUTE OF BIOME…	National Institute of Health (National Institute of Deafness and Communication Disorders)(United States Department of Health & Human ServicesNational Institutes of Health (NIH) - USANIH National Institute on Deafness & Other Communication Disorders (NIDCD)); National Institute of Health (National Institute of Neurological Disorders and Stroke)(United States Department of Health & Human ServicesNa…	The research reported in this paper was supported by the National Institutes of Health (National Institute of Deafness and Communication Disorders and National Institute of Neurological Disorders and Stroke) through awards R01 NS047691, R01 DC05375, R01 DC03681, and P41 EB015909. The content is solely the responsibility of the authors and does not necessarily represent the views of the National I…	Ackermann H, 2010, BRAIN STRUCT FUNCT, V214, P419, DOI 10.1007/s00429-010-0257-x; Augustine J R, 1985, Neurol Res, V7, P2; Augustine JR, 1996, BRAIN RES REV, V22, P229, DOI 10.1016/S0165-0173(96)00011-2; Bamiou DE, 2003, BRAIN RES REV, V42, P143, DOI 10.1016/S0165-0173(03)00172-3; Boucher O, 2015, BRAIN RES, V1606, P102, DOI 10.1016/j.brainres.2015.02.030; Brown S, 2011, NEUROIMAGE, V58, P250, DO…	51	20	20	0	3	ELSEVIER SCI LTD	OXFORD	THE BOULEVARD, LANGFORD LANE, KIDLINGTON, OXFORD OX5 1GB, OXON, ENGLAND	2213-1582			NEUROIMAGE-CLIN	NeuroImage-Clin.		2016	11
J	Sellars, C; Bowie, L; Bagg, J; Sweeney, MP; Miller, H; Tilston, J; Langhorne, P; Stott, DJ				Sellars, Cameron; Bowie, Lynsey; Bagg, Jeremy; Sweeney, M. Petrina; Miller, Hazel; Tilston, Jennifer; Langhorne, Peter; Stott, David J.			Risk factors for chest infection in acute stroke - A prospective cohort study	STROKE			English	Article						dysphagia; oral health; pneumonia; risk factors; stroke, acute	RANDOMIZED CONTROLLED-TRIAL; ASPIRATION PNEUMONIA; NATURAL-HISTORY; ISCHEMIC-STROKE; DYSPHAGIA; MULTICENTER; COMPLICATIONS; ASSOCIATION; PREDICTORS; MORTALITY	Background and Purpose - Pneumonia is a major cause of morbidity and mortality after stroke. We aimed to determine key characteristics that would allow prediction of those patients who are at highest risk for poststroke pneumonia. Methods - We studied a series of consecutive patients with acute stroke who were admitted to hospital. Detailed evaluation included the modified National Institutes of …	Glasgow Royal Infirm, Dept Speech & Language Therapy, Glasgow G4 0SF, Lanark, Scotland; Glasgow Royal Infirm, Acad Sect Geriatr Med, Glasgow G4 0SF, Lanark, Scotland; Glasgow Dent Hosp, Glasgow, Lanark, Scotland		Sellars, C (通讯作者)，Glasgow Royal Infirm, Dept Speech & Language Therapy, Glasgow G4 0SF, Lanark, Scotland.	Cameron.Sellars@northglasgow.scot.nhs.uk						Adams HP, 2003, STROKE, V34, P1056, DOI 10.1161/01.STR.0000064841.47697.22; Aslanyan S, 2004, EUR J NEUROL, V11, P49, DOI 10.1046/j.1468-1331.2003.00749.x; BAMFORD J, 1991, LANCET, V337, P1521, DOI 10.1016/0140-6736(91)93206-O; Carnaby G, 2006, LANCET NEUROL, V5, P31, DOI 10.1016/S1474-4422(05)70252-0; Clarke J, 2005, LANCET, V365, P764, DOI 10.1016/S0140-6736(05)17983-5; Daniels SK, 1997, AM J S…	30	189	213	1	10	LIPPINCOTT WILLIAMS & WILKINS	PHILADELPHIA	530 WALNUT ST, PHILADELPHIA, PA 19106-3621 USA	0039-2499			STROKE	Stroke	AUG	2007	38	8
J	Lin, SM; Yang, SH; Liang, CC; Huang, HK; Loh, CH				Lin, Shu-Man; Yang, Shih-Hsien; Liang, Chung-Chao; Huang, Huei-Kai; Loh, Ching-Hui			Association between benzodiazepine use and risks of chronic-onset poststroke pneumonia: a population-based cohort study	BMJ OPEN			English	Article							NESTED CASE-CONTROL; INSURANCE RESEARCH DATABASE; STROKE SEVERITY INDEX; ACUTE ISCHEMIC-STROKE; HEPATOCELLULAR-CARCINOMA; SURVIVAL ANALYSIS; MORTALITY; IMPACT; VALIDATION; INFECTION	Objectives To investigate the association between benzodiazepine (BZD) use and the risk of chronic-onset poststroke pneumonia. Design Population-based propensity-matched retrospective cohort study. Setting Taiwan's National Health Insurance Research Database. Participants Patients newly diagnosed with stroke between 2000 and 2012 were identified and, after propensity score matching, 7516 patients…	[Lin, Shu-Man; Yang, Shih-Hsien; Liang, Chung-Chao] Buddhist Tzu Chi Gen Hosp, Dept Phys Med & Rehabil, Hualien, Taiwan; [Yang, Shih-Hsien] Tzu Chi Univ, Sch Med, Hualien, Taiwan; [Huang, Huei-Kai] Buddhist Tzu Chi Gen Hosp, Dept Family Med, Hualien, Taiwan; [Loh, Ching-Hui] Buddhist Tzu Chi Gen Hosp, Ctr Aging & Hlth, Hualien, Taiwan		Huang, HK (通讯作者)，Buddhist Tzu Chi Gen Hosp, Dept Family Med, Hualien, Taiwan.; Loh, CH (通讯作者)，Buddhist Tzu Chi Gen Hosp, Ctr Aging & Hlth, Hualien, Taiwan.	drhkhuang@gmail.com; twdoc1960@gmail.com	Huang, Huei-Kai/J-9220-2019	Huang, Huei-Kai/0000-0003-3612-653X; Lin, Shu-Man/0000-0002-3257-0038				Bousquet J, 2013, THORAX, V68, P964, DOI 10.1136/thoraxjnl-2013-203634; Cedborg AIH, 2015, ANESTHESIOLOGY, V122, P1253, DOI 10.1097/ALN.0000000000000657; Chang CC, 2017, AM J MED, V130, P348, DOI 10.1016/j.amjmed.2016.10.016; CHARLSON ME, 1987, J CHRON DIS, V40, P373, DOI 10.1016/0021-9681(87)90171-8; Chen TY, 2018, CHEST, V153, P161, DOI 10.1016/j.chest.2017.07.030; Cheng CL, 2015, INT J CARDIOL…	42	4	5	1	4	BMJ PUBLISHING GROUP	LONDON	BRITISH MED ASSOC HOUSE, TAVISTOCK SQUARE, LONDON WC1H 9JR, ENGLAND	2044-6055			BMJ OPEN	BMJ Open	JUN	2019	9	1
J	Lee, JH; Choi, SY				Lee, Jae Hong; Choi, Seong-Youl			Criteria to assess tongue strength for predicting penetration and aspiration in patients with stroke having dysphagia	EUROPEAN JOURNAL OF PHYSICAL AND REHABILITATION MEDICINE			English	Article						Stroke; Muscle strength; Tongue; Deglutition disorders	FIBEROPTIC ENDOSCOPIC EVALUATION; VISCOSITY SWALLOW TEST; OROPHARYNGEAL DYSPHAGIA; LINGUAL EXERCISE; RISK; TOOL; VIDEOFLUOROSCOPY; PRESSURE; SCREEN; FOOD	BACKGROUND: Instrumental assessments are typically used to assess swallowing function in stroke patients with dysphagia, but these tests cannot be used for all patients or for continuous monitoring. Hence, an adjunctive method is necessary for screening patients who may require such tests. AIM: The purpose of this study was to analyze tongue strength with respect to the presence or absence of pen…	[Lee, Jae Hong] Catholic Sangji Coll, Dept Occupat Therapy, Andong, South Korea; [Choi, Seong-Youl] Kwangju Womens Univ, Dept Occupat Therapy, 201 Yeodae Gil, Gwangju, South Korea		Choi, SY (通讯作者)，Kwangju Womens Univ, Dept Occupat Therapy, 201 Yeodae Gil, Gwangju, South Korea.	ckshrj6@hanmail.net						Alsanei WA, 2015, FOOD RES INT, V67, P331, DOI 10.1016/j.foodres.2014.11.039; Antonios N, 2010, J STROKE CEREBROVASC, V19, P49, DOI 10.1016/j.jstrokecerebrovasdis.2009.03.007; Behera A, 2018, J STROKE CEREBROVASC, V27, P1897, DOI 10.1016/j.jstrokecerebrovasdis.2018.02.037; Bours GJ, 2009, J ADV NURS, V65, P477, DOI 10.1111/j.1365-2648.2008.04915.x; Butler SG, 2011, J GERONTOL A-BIOL, V66, P452, D…	47	2	2	1	4	EDIZIONI MINERVA MEDICA	TURIN	CORSO BRAMANTE 83-85 INT JOURNALS DEPT., 10126 TURIN, ITALY	1973-9087	1973-9095		EUR J PHYS REHAB MED	Eur. J. Phys. Rehabil. Med.	AUG	2020	56	4
J	Jung, SY; Choi, NK; Kim, JY; Chang, Y; Song, HJ; Lee, J; Park, BJ				Jung, S. -Y.; Choi, N. -K.; Kim, J. -Y.; Chang, Y.; Song, H. J.; Lee, J.; Park, B. -J.			Short-acting nifedipine and risk of stroke in elderly hypertensive patients	NEUROLOGY			English	Article							POTENTIALLY INAPPROPRIATE MEDICATION; CASE-CROSSOVER DESIGN; SUBLINGUAL NIFEDIPINE; MYOCARDIAL-ISCHEMIA; MORTALITY; OUTCOMES; DISEASE	Objectives: Short-acting nifedipine is frequently prescribed in elderly hypertensive patients, despite warnings of possible harmful cardiovascular effects. We conducted a case-crossover study to estimate the risk of stroke episodes associated with use of short-acting nifedipine in elderly hypertensive patients. Methods: We used the Korea Health Insurance Review & Assessment Service database. Case…	[Jung, S. -Y.; Park, B. -J.] Seoul Natl Univ, Coll Med, Dept Prevent Med, Seoul 110799, South Korea; [Jung, S. -Y.] Natl Evidence Based Healthcare Collaborating Agcy, Seoul, South Korea; [Choi, N. -K.] Seoul Natl Univ, Med Res Ctr, Seoul 110799, South Korea; [Kim, J. -Y.] Seoul Natl Univ, Bundang Hosp, Hlth Promot Ctr, Dept Family Med, Bundang, South Korea; [Chang, Y.] Sungkyunkwan Univ, Dept Occ…		Park, BJ (通讯作者)，Seoul Natl Univ, Coll Med, Dept Prevent Med, 103 Daehakno, Seoul 110799, South Korea.	bjpark@snu.ac.kr		Choi, Nam-Kyong/0000-0003-1153-9928	Seoul National University Hospital (SNUH) [03-2007-023-0]; Ministry of Health and Welfare; Korea Food and Drug Administration	Seoul National University Hospital (SNUH); Ministry of Health and Welfare(Ministry of Health, Labour and Welfare, Japan); Korea Food and Drug Administration	Study funding: Supported by grant no 03-2007-023-0 from Seoul National University Hospital (SNUH) Research Fund.; Dr. Jung reports no disclosures. Dr. Choi serves as an Associate Editor for Pharmacoepidemiology and Drug Safety. Dr. Kim, Dr. Chang, Dr. Lee, and Dr. Song report no disclosures. Dr. Park serves on the editorial boards of Pharmacoepidemiology and Drug Safety, the Journal of Korean Med…	Brickman AM, 2010, ARCH NEUROL-CHICAGO, V67, P564, DOI 10.1001/archneurol.2010.70; Chen YC, 2009, PHARMACOEPIDEM DR S, V18, P53, DOI 10.1002/pds.1684; Choi NK, 2010, PHARMACOEPIDEM DR S, V19, P238, DOI 10.1002/pds.1902; Fick DM, 2003, ARCH INTERN MED, V163, P2716, DOI 10.1001/archinte.163.22.2716; Fischberg GM, 2000, J EMERG MED, V19, P339, DOI 10.1016/S0736-4679(00)00267-5; FURBERG CD, 1995, CIR…	26	25	26	0	6	LIPPINCOTT WILLIAMS & WILKINS	PHILADELPHIA	530 WALNUT ST, PHILADELPHIA, PA 19106-3621 USA	0028-3878			NEUROLOGY	Neurology	SEP	2011	77	13
J	McCann, MR; Hatton, KW; Vsevolozhskaya, OA; Fraser, JF				McCann, Matthew R.; Hatton, Kevin W.; Vsevolozhskaya, Olga A.; Fraser, Justin F.			Earlier tracheostomy and percutaneous endoscopic gastrostomy in patients with hemorrhagic stroke: associated factors and effects on hospitalization	JOURNAL OF NEUROSURGERY			English	Article						hemorrhagic stroke; percutaneous endoscopic gastrostomy; PEG; tracheostomy; tracheotomy; subarachnoid hemorrhage; intracerebral hemorrhage; vascular disorders	PROLONGED OROTRACHEAL INTUBATION; NEUROCRITICAL CARE TRIAL; TUBE PLACEMENT; TRACHEOTOMY; IMPACT	OBJECTIVE Existing literature supports benefits of early tracheostomy and percutaneous endoscopic gastrostomy (PEG) in certain patient populations. The aim of this study was to review tracheostomy and PEG placement data in patients with hemorrhagic stroke in order to identify factors associated with earlier placement and to evaluate outcomes. METHODS The authors performed a retrospective review o…	[McCann, Matthew R.; Fraser, Justin F.] Univ Kentucky, Dept Neurol Surg, Lexington, KY USA; [McCann, Matthew R.; Hatton, Kevin W.; Fraser, Justin F.] Univ Kentucky, Coll Med, Lexington, KY USA; [Hatton, Kevin W.] Univ Kentucky, Dept Anesthesiol, Coll Publ Hlth, Lexington, KY USA; [Vsevolozhskaya, Olga A.] Univ Kentucky, Dept Biostat, Coll Publ Hlth, Lexington, KY USA; [Fraser, Justin F.] Univ Ken…		Fraser, JF (通讯作者)，Univ Kentucky, Lexington, KY 40506 USA.	jfr235@uky.edu	Vsevolozhskaya, Olga/AAX-5846-2020					Alali Aziz S, 2014, J Trauma Acute Care Surg, V76, P70, DOI 10.1097/TA.0b013e3182a8fd6a; Arabi Y, 2004, CRIT CARE, V8, pR347, DOI 10.1186/cc2924; Bosel J, 2013, STROKE, V44, P21, DOI 10.1161/STROKEAHA.112.669895; BOYD SW, 1992, LARYNGOSCOPE, V102, P559, DOI 10.1288/00005537-199205000-00015; Dennis MS, 2005, EFFECT TIMING METHOD, V365, P764, DOI DOI 10.1016/S0140-6736(05)17983-5; Faigle R, 2015, S…	31	12	12	0	3	AMER ASSOC NEUROLOGICAL SURGEONS	ROLLING MEADOWS	5550 MEADOWBROOK DRIVE, ROLLING MEADOWS, IL 60008 USA	0022-3085	1933-0693		J NEUROSURG	J. Neurosurg.	JAN	2020	132	1
J	Masiero, S; Pierobon, R; Previato, C; Gomiero, E				Masiero, Stefano; Pierobon, Roberta; Previato, Chiara; Gomiero, Elisa			Pneumonia in stroke patients with oropharyngeal dysphagia: a six-month follow-up study	NEUROLOGICAL SCIENCES			English	Article						rehabilitation; pneumonia; deglutition disorders; aspiration; stroke	PENETRATION-ASPIRATION SCALE; NOSOCOMIAL PNEUMONIA; COMPLICATIONS; RISK; PREDICTORS; PROGNOSIS; INFECTION; DIAGNOSIS; ACCURACY; TRIAL	The aim of the study was to estimate the frequency of pneumonia and to determine the risk factors for this complication in poststroke patients with oropharyngeal dysphagia (OD). We prospectively followed up 67 patients (mean age 72.9 +/- 12.2 years) in the first 6 months after stroke, during which time we recorded gender, stroke side, type of lesion, diabetes, history of chronic obstructive pulmo…	[Masiero, Stefano; Pierobon, Roberta; Previato, Chiara; Gomiero, Elisa] Univ Padua, Dept Rehabil, Padua, Italy		Masiero, S (通讯作者)，Univ Padua, Dept Rehabil, Padua, Italy.	stef.masiero@unipd.it	Masiero, Stefano/K-6473-2016	Masiero, Stefano/0000-0002-0361-4898				Aslanyan S, 2004, EUR J NEUROL, V11, P49, DOI 10.1046/j.1468-1331.2003.00749.x; BAER D, 1993, J NEUROL NEUROSUR PS, V52, P236, DOI DOI 10.1136/JNNP.52.2.236; BROTT T, 1989, STROKE, V20, P864, DOI 10.1161/01.STR.20.7.864; Carnaby G, 2006, LANCET NEUROL, V5, P31, DOI 10.1016/S1474-4422(05)70252-0; Colodny N, 2002, DYSPHAGIA, V17, P308, DOI 10.1007/s00455-002-0073-4; Daniels SK, 1998, ARCH PHYS MED …	40	64	74	1	10	SPRINGER-VERLAG ITALIA SRL	MILAN	VIA DECEMBRIO, 28, MILAN, 20137, ITALY	1590-1874	1590-3478		NEUROL SCI	Neurol. Sci.	JUN	2008	29	3
J	Prass, K; Braun, JS; Dirnagl, U; Meisel, C; Meisel, A				Prass, Konstantin; Braun, Johann S.; Dirnagl, Ulrich; Meisel, Christian; Meisel, Andreas			Stroke propagates bacterial aspiration to pneumonia in a model of cerebral ischemia	STROKE			English	Article						aspiration; mice; pneumonia; Streptococcus pneumoniae; stroke	MORTALITY; TRIAL; CARE; COMPLICATIONS; MULTICENTER; PREDICTORS; INFARCTION; INFECTION; DYSPHAGIA; INJURY	Background and Purpose-Bacterial pneumonia is the most common cause of death in patients sustaining acute stroke and is believed to result from an increased aspiration. Recently, stroke-induced immunodeficiency was described in a mouse model of cerebral ischemia, which is primarily caused by overactivation of sympathetic nervous system. We tested if stroke-induced immunodeficiency increases the r…	Charite Univ Med Berlin, Ctr Stroke Res, Dept Expt Neurol, D-10117 Berlin, Germany; Charite Univ Med Berlin, Dept Med Immunol, D-10117 Berlin, Germany		Meisel, A (通讯作者)，Charite Univ Med Berlin, Ctr Stroke Res, Dept Expt Neurol, Charitepl 1, D-10117 Berlin, Germany.	andreas.meisel@charite.de		Meisel, Andreas/0000-0001-7233-5342; Meisel, Christian/0000-0003-0222-991X; Dirnagl, Ulrich/0000-0003-0755-6119				Candiani G, 1997, J ANTIMICROB CHEMOTH, V39, P199, DOI 10.1093/jac/39.2.199; Chamorro A, 2005, STROKE, V36, P1495, DOI 10.1161/01.STR.0000170644.15504.49; Clarke J, 2005, LANCET, V365, P764, DOI 10.1016/S0140-6736(05)17983-5; EMBER JA, 1994, J CEREBR BLOOD F MET, V14, P1046, DOI 10.1038/jcbfm.1994.137; Evans A, 2001, LANCET, V358, P1586, DOI 10.1016/S0140-6736(01)06652-1; Hamidon B. B., 2003, SMJ…	27	140	157	1	11	LIPPINCOTT WILLIAMS & WILKINS	PHILADELPHIA	530 WALNUT ST, PHILADELPHIA, PA 19106-3621 USA	0039-2499			STROKE	Stroke	OCT	2006	37	10
J	Ho, CH; Lin, WC; Hsu, YF; Lee, IH; Hung, YC				Ho, Chung-Han; Lin, Wen-Chih; Hsu, Ya-Fang; Lee, I-Hui; Hung, Yi-Chieh			One-Year Risk of Pneumonia and Mortality in Patients with Poststroke Dysphagia: A Nationwide Population-Based Study	JOURNAL OF STROKE & CEREBROVASCULAR DISEASES			English	Article						Mortality; nasogastric tube; poststroke dysphagia; pneumonia; population; based study	STROKE PATIENTS; RESPIRATORY-INFECTIONS; TUBE; DATABASE	Background: In the early stages of stroke, the use of a nasogastric tube can reduce complications such as malnutrition, dehydration, and pneumonia. However, its long-term efficacy is controversial. Methods: This retrospective cohort study used Taiwan's National Health Insurance Research Database to investigate associations among dysphagia, rate of readmission due to pneumonia, and mortality 1 yea…	[Ho, Chung-Han] Chi Mei Med Ctr, Dept Med Res, Tainan, Taiwan; [Ho, Chung-Han] Chia Nan Univ Pharm & Sci, Dept Hosp & Hlth Care Adm, Tainan, Taiwan; [Lin, Wen-Chih] Chi Mei Med Ctr, Dept Phys Med & Rehabil, Tainan, Taiwan; [Hsu, Ya-Fang] Hung Surg Hosp, Dept Phys Med & Rehabil, Tainan, Taiwan; [Lee, I-Hui] Taipei Vet Gen Hosp, Dept Neurol, Taipei, Taiwan; [Lee, I-Hui] Natl Yang Ming Univ, Inst Br…		Hung, YC (通讯作者)，Chi Mei Med Ctr, Dept Neurosurg, 901 Jong Hwa Rd, Tainan 710, Taiwan.	ygmilloy@gmail.com		Ho, Chung-Han/0000-0001-5925-8477	Chi-Mei Medical Center [CMFHR10465]	Chi-Mei Medical Center	This work was supported by a grant from Chi-Mei Medical Center (CMFHR10465) received by Yi-Chieh Hung. The funding source contributed in the preparation of the manuscript and had no role in study design, data collection and analysis, or decision to publish.	Andersen U. T., 2013, e-SPEN Journal, V8, pe127; Bonilha HS, 2014, DYSPHAGIA, V29, P545, DOI 10.1007/s00455-014-9543-8; Brogan E, 2014, DYSPHAGIA, V29, P340, DOI 10.1007/s00455-013-9514-5; Chang Yeu-Jhy, 2008, Acta Neurol Taiwan, V17, P275; Chen YC, 2011, SCIENTOMETRICS, V86, P365, DOI 10.1007/s11192-010-0289-2; Cichero Julie A Y, 2013, Curr Phys Med Rehabil Rep, V1, P280; Dennis M, 2005, LANCET,…	24	12	15	4	11	ELSEVIER SCIENCE BV	AMSTERDAM	PO BOX 211, 1000 AE AMSTERDAM, NETHERLANDS	1052-3057	1532-8511		J STROKE CEREBROVASC	J. Stroke Cerebrovasc. Dis.	MAY	2018	27	5
J	Marin, S; Serra-Prat, M; Ortega, O; Clave, P				Marin, Sergio; Serra-Prat, Mateu; Ortega, Omar; Clave, Pere			Healthcare-related cost of oropharyngeal dysphagia and its complications pneumonia and malnutrition after stroke: a systematic review	BMJ OPEN			English	Review						deglutition disorders; deglutition; pneumonia; aspiration; malnutrition; stroke; economics	TOTAL MEDICAL COSTS; SWALLOWING FUNCTION; ISCHEMIC-STROKE; MORTALITY; MANAGEMENT; DIAGNOSIS; PROGNOSIS; RISK	Objectives To assess the healthcare costs associated with poststroke oropharyngeal dysphagia (OD) and its complications (malnutrition, dehydration, pneumonia and death). Design Systematic review following Preferred Reporting Items for Systematic Reviews and Meta-Analyses recommendations. Data sources MEDLINE, Embase and the National Health Service Economic Evaluation Database were searched up to …	[Marin, Sergio; Ortega, Omar; Clave, Pere] Univ Autonoma Barcelona, Hosp Mataro, Gastrointestinal Physiol Lab, Consorci Sanitari Maresme, Mataro, Catalunya, Spain; [Marin, Sergio] Hosp Badalona Germans Trias & Pujol, Pharm Dept, Badalona, Catalunya, Spain; [Serra-Prat, Mateu] Hosp Mataro, Res Unit, Consorci Sanitari Maresme, Mataro, Catalunya, Spain; [Serra-Prat, Mateu; Ortega, Omar; Clave, Pere]…		Marin, S (通讯作者)，Univ Autonoma Barcelona, Hosp Mataro, Gastrointestinal Physiol Lab, Consorci Sanitari Maresme, Mataro, Catalunya, Spain.; Marin, S (通讯作者)，Hosp Badalona Germans Trias & Pujol, Pharm Dept, Badalona, Catalunya, Spain.	sergiomarinrubio@gmail.com	Ortega, Omar/AAZ-1007-2020	Ortega, Omar/0000-0001-6178-3748; Marin, Sergio/0000-0001-7709-6504; Serra-Prat, Mateu/0000-0002-6554-9913	Nutricia Advanced Medical Nutrition; Fundacio Salut del Consorci Sanitari del Maresme; Ciberehd (Instituto de Salud Carlos III, Barcelona, Spain); Fundacio de Recerca en Gastroenterologia (FUREGA)	Nutricia Advanced Medical Nutrition(Danone Nutricia); Fundacio Salut del Consorci Sanitari del Maresme; Ciberehd (Instituto de Salud Carlos III, Barcelona, Spain); Fundacio de Recerca en Gastroenterologia (FUREGA)	This study is funded by an educational grant from Nutricia Advanced Medical Nutrition. This study is supported by Fundacio Salut del Consorci Sanitari del Maresme, Ciberehd (in turn supported by the Instituto de Salud Carlos III, Barcelona, Spain) and Fundacio de Recerca en Gastroenterologia (FUREGA).	Altman KW, 2010, ARCH OTOLARYNGOL, V136, P784, DOI 10.1001/archoto.2010.129; Attrill S, 2018, BMC HEALTH SERV RES, V18, DOI 10.1186/s12913-018-3376-3; Bonilha HS, 2014, DYSPHAGIA, V29, P545, DOI 10.1007/s00455-014-9543-8; Cabib C, 2016, ANN NY ACAD SCI, V1380, P121, DOI 10.1111/nyas.13135; Cabre M, 2010, AGE AGEING, V39, P39, DOI 10.1093/ageing/afp100; Centre for Reviews and Dissemination, 2009, …	33	9	9	1	5	BMJ PUBLISHING GROUP	LONDON	BRITISH MED ASSOC HOUSE, TAVISTOCK SQUARE, LONDON WC1H 9JR, ENGLAND	2044-6055			BMJ OPEN	BMJ Open		2020	10	8
J	Chen, LF; Chang, CY; Hsu, LC; Tsai, PH; Chang, SJ; Chang, SC; Yuan, MK; Lai, YC; Liu, YC; Wang, WS				Chen, Li-Fu; Chang, Cheng-Yu; Hsu, Li-Cho; Tsai, Ping-Huang; Chang, Shu-Ju; Chang, Shih-Chieh; Yuan, Mei-Kang; Lai, Yi-Chun; Liu, Yu-Chang; Wang, Wei-Shu			Bacterial pneumonia following acute ischemic stroke	JOURNAL OF THE CHINESE MEDICAL ASSOCIATION			English	Article						acute ischemic stroke; pneumonia; prognosis	COMMUNITY-ACQUIRED PNEUMONIA; COMPLICATIONS; MULTICENTER; DEFINITIONS; TAIWAN; CARE	Background: The most common serious complication following acute ischemic stroke is pneumonia, which may increase mortality and worsen clinical outcomes. The purpose of this study was to investigate the predictors of 30-day mortality in patients with pneumonia following acute ischemic stroke. Methods: From June 2006 to May 2011, we retrospectively included 51 patients with pneumonia following acu…	[Chen, Li-Fu] Natl Yang Ming Univ Hosp, Dept Emergency Med, Yilan, Taiwan; [Chang, Cheng-Yu; Tsai, Ping-Huang] Far Eastern Mem Hosp, Dept Chest Med, New Taipei City, Taiwan; [Hsu, Li-Cho; Chang, Shih-Chieh; Lai, Yi-Chun; Liu, Yu-Chang; Wang, Wei-Shu] Natl Yang Ming Univ Hosp, Dept Internal Med, Yilan, Taiwan; [Chang, Shu-Ju] Aletheia Univ, Dept Ind Management & Enterprise Informat, Taipei, Taiwan…		Chang, SC (通讯作者)，Natl Yang Ming Univ Hosp, Dept Internal Med, 152 Xin Min Rd, Yilan City 260, Taiwan.	11319@ymuh.ym.edu.tw						ADAMS HP, 1993, STROKE, V24, P35, DOI 10.1161/01.STR.24.1.35; Alberti A, 2011, INTERN EMERG MED, V6, P119, DOI 10.1007/s11739-011-0675-7; [Anonymous], 1989, Stroke, V20, P1407; Bloos F, 2011, CRIT CARE, V15, DOI 10.1186/cc10087; Fine MJ, 1997, NEW ENGL J MED, V336, P243, DOI 10.1056/NEJM199701233360402; GARNER JS, 1988, AM J INFECT CONTROL, V16, P128, DOI 10.1016/0196-6553(88)90053-3; Hassan A., …	18	13	16	3	7	ELSEVIER TAIWAN	TAIPEI	RM N-412, 4F, CHIA HSIN BUILDING 11, NO 96, ZHONG SHAN N ROAD SEC 2, TAIPEI, 10449, TAIWAN	1726-4901			J CHIN MED ASSOC	J. Chin. Med. Assoc.	FEB	2013	76	2
J	Yuan, MH; Li, Q; Zhang, RR; Zhang, WY; Zou, N; Qin, XY; Cai, ZY				Yuan, Minghao; Li, Qi; Zhang, Rongrong; Zhang, Wenyu; Zou, Ning; Qin, Xinyue; Cai, Zhiyou			Risk factors for and impact of poststroke pneumonia in patients with acute ischemic stroke	MEDICINE			English	Article						acute ischemic stroke; death; pneumonia; prognosis; risk factors	HOSPITAL MEDICAL COMPLICATIONS; INFECTION; MORTALITY; OUTCOMES; UNIT; CARE	Poststroke pneumonia (PSP) is a common complication of stroke and an important cause of death following stroke. However, the treatment of PSP remains inadequate due to severe impairment to the respiratory system by PSP. Thus, it is crucial to focus on preventing PSP to improve the prognosis of patients with stroke. This prospective single-center Cohort study aimed to investigate the risk factors …	[Yuan, Minghao; Li, Qi; Zhang, Rongrong; Zhang, Wenyu; Zou, Ning; Qin, Xinyue] Chongqing Med Univ, Dept Neurol, Chongqing, Peoples R China; [Yuan, Minghao; Cai, Zhiyou] Univ Chinese Acad Sci, Dept Neurol, Chongqing Sch, Chongqing, Peoples R China; [Cai, Zhiyou] Univ Chinese Acad Sci, Chongqing Gen Hosp, Dept Neurol, 312 Zhongshan First Rd, Chongqing 400013, Peoples R China; [Li, Qi; Zhang, Rongro…		Cai, ZY (通讯作者)，Univ Chinese Acad Sci, Chongqing Gen Hosp, Dept Neurol, 312 Zhongshan First Rd, Chongqing 400013, Peoples R China.	caizhiyou@ucas.ac.cn						Armstrong JR, 2011, NEUROHOSPITALIST, V1, P85, DOI 10.1177/1941875210395775; Ashour Wmr, 2016, J Med Life, V9, P163; Aslanyan S, 2004, EUR J NEUROL, V11, P49, DOI 10.1046/j.1468-1331.2003.00749.x; Azurmendi L, 2017, CLIN PROTEOM, V14, DOI 10.1186/s12014-017-9162-0; Finlayson O, 2011, NEUROLOGY, V77, P1338, DOI 10.1212/WNL.0b013e31823152b1; Harms H, 2008, PLOS ONE, V3, DOI 10.1371/journal.pone.000…	34	0	0	2	4	LIPPINCOTT WILLIAMS & WILKINS	PHILADELPHIA	TWO COMMERCE SQ, 2001 MARKET ST, PHILADELPHIA, PA 19103 USA	0025-7974	1536-5964		MEDICINE	Medicine (Baltimore)	MAR 26	2021	100	12
J	Xu, BN; Zhang, L; Che, YQ; Song, CY; Jiang, WJ; Fan, JH; Tian, DL				Xu, Baoning; Zhang, Lei; Che, Yuqin; Song, Chengyang; Jiang, Wenjun; Fan, Jianhua; Tian, Dali			Cerebral ischemia/reperfusion injury induces airway mucus hypersecretion in rats and activates IL-13-associated inflammatory mechanisms	MOLECULAR MEDICINE REPORTS			English	Article						cerebral ischemia; reperfusion; inflammation; mucus hypersecretion; interleukin-13	STROKE-ASSOCIATED PNEUMONIA; GOBLET CELL HYPERPLASIA; FACTOR-KAPPA-B; ISCHEMIC-STROKE; ASTHMA; INTERLEUKIN-13; EXPRESSION; DISEASES; RECEPTOR; TARGETS	The majority of patients that suffer a stroke have excessive sputum, which accelerates the development of pulmonary complications. However, it is unclear whether cerebral ischemia and reperfusion (I/R) injury induces mucus hypersecretion, and the potential role of inflammation remains unknown. In the present study, the reversible middle cerebral artery occlusion model was applied in rats to induc…	[Xu, Baoning; Zhang, Lei; Song, Chengyang; Jiang, Wenjun; Tian, Dali] China Med Univ, Affiliated Hosp 4, Dept Thorac Surg, 4th Chongshan East Rd, Shenyang 110032, Liaoning, Peoples R China; [Che, Yuqin; Fan, Jianhua] China Med Univ, Affiliated Hosp 4, Dept Neurol, Shenyang 110032, Liaoning, Peoples R China		Jiang, WJ (通讯作者)，China Med Univ, Affiliated Hosp 4, Dept Thorac Surg, 4th Chongshan East Rd, Shenyang 110032, Liaoning, Peoples R China.	wenjunjiang321@sina.com			Scientific and Technologic Program of Liaoning Province [2013408001]	Scientific and Technologic Program of Liaoning Province	The present study was funded by the Scientific and Technologic Program of Liaoning Province (grant no. 2013408001).	Ahmad M, 2014, CNS NEUROL DISORD-DR, V13, P1378, DOI 10.2174/1871527313666141023094720; AIKAWA T, 1992, CHEST, V101, P916, DOI 10.1378/chest.101.4.916; Alagha K, 2014, THER ADV CHRONIC DIS, V5, P85, DOI 10.1177/2040622313518227; Angelis N, 2014, J THORAC DIS, V6, pS167, DOI 10.3978/j.issn.2072-1439.2014.03.07; Bergeron C, 2010, CAN RESPIR J, V17, pE85, DOI 10.1155/2010/318029; Chen M, 2015, MOL I…	33	1	1	0	3	SPANDIDOS PUBL LTD	ATHENS	POB 18179, ATHENS, 116 10, GREECE	1791-2997	1791-3004		MOL MED REP	Mol. Med. Rep.	NOV	2017	16	5
J	Vargas, M; Horcajada, JP; Obach, V; Revilla, M; Cervera, A; Torres, F; Planas, AM; Mensa, J; Chamorro, A				Vargas, M; Horcajada, JP; Obach, V; Revilla, M; Cervera, A; Torres, F; Planas, AM; Mensa, J; Chamorro, A			Clinical consequences of infection in patients with acute stroke - Is it prime time for further antibiotic trials?	STROKE			English	Article						infection; outcome assessment; stroke	ACUTE ISCHEMIC-STROKE; PNEUMONIA; COMPLICATIONS; MANAGEMENT; GLUTAMATE; SYSTEM; FEVER; MODEL; CARE	Background and Purpose-It is unsettled whether stroke-associated infection (SAI) is an independent prognostic factor, and a recent clinical trial failed to show that antibiotic prophylaxis prevented SAI. Contrarily, this trial suggested that antibiotic prophylaxis impaired clinical recovery. We sought to evaluate the predisposing factors and clinical consequences of SAI to gather additional insig…	Hosp Clin Barcelona, Stroke Unit, E-08036 Barcelona, Spain; IDIBAPS, Barcelona, Spain; Hosp Clin Barcelona, Infect Dis Unit, E-08036 Barcelona, Spain; CSIC, IIBB, Dept Pharmacol & Toxicol, Barcelona, Spain; Hosp Clin Barcelona, UASP, Clin Pharmacol Unit, Barcelona, Spain		Chamorro, A (通讯作者)，Hosp Clin Barcelona, Stroke Unit, Villarroel 170, E-08036 Barcelona, Spain.	achamorro@ub.edu	Horcajada, Juan P./AAU-7717-2021; Planas, Anna M/J-5991-2014; Torres, Ferran/D-1296-2011	Horcajada, Juan P./0000-0001-9873-5459; Planas, Anna M/0000-0002-6147-1880; Torres, Ferran/0000-0002-7355-7913; Vargas, Martha/0000-0002-6260-4403; Obach, Victor/0000-0002-0518-1053				Adams HP, 2003, STROKE, V34, P1056, DOI 10.1161/01.STR.0000064841.47697.22; Aslanyan S, 2004, EUR J NEUROL, V11, P49, DOI 10.1046/j.1468-1331.2003.00749.x; Balows A., 1991, MANUAL CLIN MICROBIO, V5th; Castillo J, 1998, STROKE, V29, P2455, DOI 10.1161/01.STR.29.12.2455; Chamorro A, 2005, STROKE, V36, P1495, DOI 10.1161/01.STR.0000170644.15504.49; Chandra RK, 1997, JAMA-J AM MED ASSOC, V277, P1398,…	28	115	133	0	8	LIPPINCOTT WILLIAMS & WILKINS	PHILADELPHIA	TWO COMMERCE SQ, 2001 MARKET ST, PHILADELPHIA, PA 19103 USA	0039-2499	1524-4628		STROKE	Stroke	FEB	2006	37	2
J	Chapman, C; Cadilhac, DA; Morgan, P; Kilkenny, MF; Grimley, R; Sundararajan, V; Purvis, T; Johnston, T; Lannin, NA; Andrew, NE				Chapman, Chantelle; Cadilhac, Dominique A.; Morgan, Prue; Kilkenny, Monique F.; Grimley, Rohan; Sundararajan, Vijaya; Purvis, Tara; Johnston, Trisha; Lannin, Natasha A.; Andrew, Nadine E.		Stroke 123 Investigators; AuSCR Consortium	Chest infection within 30 days of acute stroke, associated factors, survival and the benefits of stroke unit care: Analysis using linked data from the Australian Stroke Clinical Registry	INTERNATIONAL JOURNAL OF STROKE			English	Article						Stroke; chest infection; data linkage; stroke unit care; mortality	RISK-FACTORS; PNEUMONIA; PERFORMANCE; VALIDATION; PREDICTORS; PROTOCOL; OUTCOMES; QUALITY; MODEL	Introduction Chest infections following acute stroke contribute to increased morbidity and mortality. We aimed to investigate factors associated with chest infections that occur within 30 days of stroke, the impact on 90-day survival, and the role of stroke unit care. Methods Patient-level data from the Australian Stroke Clinical Registry (2010-13; 23 Queensland hospitals), were linked with Queen…	[Chapman, Chantelle; Morgan, Prue] Monash Univ, Sch Primary & Allied Hlth Care, Dept Physiotherapy, Melbourne, Vic, Australia; [Cadilhac, Dominique A.; Kilkenny, Monique F.; Grimley, Rohan; Purvis, Tara; Andrew, Nadine E.] Monash Univ, Sch Clin Sci Monash Hlth, Stroke & Ageing Res, Clayton, Vic, Australia; [Cadilhac, Dominique A.; Kilkenny, Monique F.] Florey Inst Neurosci & Mental Hlth, Heidelbe…		Andrew, NE (通讯作者)，Monash Univ, Peninsula Hlth, Dept Med, POB 52, Frankston, Vic 3199, Australia.	nadine.andrew@monash.edu	Lannin, Natasha A/A-4195-2013; Cadilhac, Dominique A./I-1912-2014	Lannin, Natasha A/0000-0002-2066-8345; Cadilhac, Dominique A./0000-0001-8162-682X; Purvis, Tara/0000-0003-3332-5357; Kilkenny, Monique F/0000-0002-3375-287X; Andrew, Nadine/0000-0002-4846-2840				Alonso A, 2015, CEREBROVASC DIS, V40, P10, DOI 10.1159/000430871; Altman DG, 2009, BMJ-BRIT MED J, V338, DOI 10.1136/bmj.b605; Andrew NE, 2016, AUST NZ J PUBL HEAL, V40, P436, DOI 10.1111/1753-6405.12576; [Anonymous], 2013, TREAT GUIDEL MED LET, V11, pe1; Australian Bureau of Statistics, 2011, SOC IND AR SEIFA; Bravata DM, 2007, STROKE, V38, P1899, DOI 10.1161/STROKEAHA.106.481465; Breen S., 2019…	35	4	4	2	4	SAGE PUBLICATIONS LTD	LONDON	1 OLIVERS YARD, 55 CITY ROAD, LONDON EC1Y 1SP, ENGLAND	1747-4930	1747-4949		INT J STROKE	Int. J. Stroke	JUN	2020	15	4
J	Cheng, YY; Shu, JH; Hsu, HC; Liang, Y; Chang, ST; Kao, CL; Leu, HB				Cheng, Yuan-Yang; Shu, Jiah-Hwang; Hsu, Hsiu-Chuan; Liang, Ying; Chang, Shin-Tsu; Kao, Chung-Lan; Leu, Hsin-Bang			The Impact of Rehabilitation Frequencies in the First Year after Stroke on the Risk of Recurrent Stroke and Mortality	JOURNAL OF STROKE & CEREBROVASCULAR DISEASES			English	Article						Stroke; rehabilitation; mortality; hip fracture; pneumonia	CHARLSON COMORBIDITY INDEX; PHYSICAL-ACTIVITY; ISCHEMIC-STROKE; FALLS; RECOVERY; EXERCISE; PREDICTORS; FRACTURE; HEALTH	Background: Rehabilitation is essential for all poststroke patients to improve self-care ability. However, whether an increased frequency of rehabilitation reduces poststroke adverse events remains undetermined. Methods: We recruited 4899 patients with newly diagnosed ischemic stroke between January 1, 2000, and December 31, 2008, from our database and divided them into 3 groups according to thei…	[Cheng, Yuan-Yang; Chang, Shin-Tsu] Taichung Vet Gen Hosp, Dept Phys Med & Rehabil, Taichung, Taiwan; [Cheng, Yuan-Yang; Kao, Chung-Lan; Leu, Hsin-Bang] Natl Yang Ming Univ, Sch Med, Taipei, Taiwan; [Shu, Jiah-Hwang; Hsu, Hsiu-Chuan; Liang, Ying] Taipei Vet Gen Hosp, Dept Nursing, Taipei, Taiwan; [Shu, Jiah-Hwang; Hsu, Hsiu-Chuan; Liang, Ying; Leu, Hsin-Bang] Taipei Vet Gen Hosp, Healthcare & Man…		Kao, CL; Leu, HB (通讯作者)，201,Sect 2,Shih Pai Rd, Taipei, Taiwan.	clkao@vghtpe.gov.tw; hsinbangleu@gmail.com	Chang, Shin-Tsu/AAF-8506-2020	Chang, Shin-Tsu/0000-0003-4005-2094; Cheng, Yuan-Yang/0000-0002-3892-4044				Abolhassani F, 2006, BONE, V39, P408, DOI 10.1016/j.bone.2006.01.144; [Anonymous], HOUS REG STAT DAT AN; Arnold M, 2016, PLOS ONE, V11, DOI 10.1371/journal.pone.0148424; Billinger SA, 2014, STROKE, V45, P2532, DOI 10.1161/STR.0000000000000022; Bronnum-Hansen H, 2001, STROKE, V32, P2131, DOI 10.1161/hs0901.094253; Cameron ID, 2012, COCHRANE DB SYST REV, DOI 10.1002/14651858.CD005465.pub3; Cheng YY…	36	6	6	0	3	ELSEVIER	AMSTERDAM	RADARWEG 29, 1043 NX AMSTERDAM, NETHERLANDS	1052-3057	1532-8511		J STROKE CEREBROVASC	J. Stroke Cerebrovasc. Dis.	DEC	2017	26	12
J	Kishore, AK; Vail, A; Chamorro, A; Garau, J; Hopkins, SJ; Di Napoli, M; Kalra, L; Langhorne, P; Montaner, J; Roffe, C; Rudd, AG; Tyrrell, PJ; de Beek, DV; Woodhead, M; Meisel, A; Smith, CJ				Kishore, Amit K.; Vail, Andy; Chamorro, Angel; Garau, Javier; Hopkins, Stephen J.; Di Napoli, Mario; Kalra, Lalit; Langhorne, Peter; Montaner, Joan; Roffe, Christine; Rudd, Anthony G.; Tyrrell, Pippa J.; de Beek, Diederik van; Woodhead, Mark; Meisel, Andreas; Smith, Craig J.			How Is Pneumonia Diagnosed in Clinical Stroke Research? A Systematic Review and Meta-Analysis	STROKE			English	Review						diagnosis; hemorrhage; pneumonia; stroke	ACUTE ISCHEMIC-STROKE; INDEPENDENT RISK-FACTOR; POSTSTROKE INFECTIONS; MEDICAL COMPLICATIONS; ASPIRATION PNEUMONIA; ACQUIRED PNEUMONIA; NUTRITIONAL-STATUS; PREDICT PNEUMONIA; SHORT-TERM; MORTALITY	Background and Purpose-Diagnosis of pneumonia complicating stroke is challenging, and there are currently no consensus diagnostic criteria. As a first step in developing such consensus-based diagnostic criteria, we undertook a systematic review to identify the existing diagnostic approaches to pneumonia in recent clinical stroke research to establish the variation in diagnosis and terminology. Me…	[Kishore, Amit K.; Hopkins, Stephen J.; Tyrrell, Pippa J.; Smith, Craig J.] Univ Manchester, Stroke & Vasc Res Ctr, Greater Manchester Comprehens Stroke Ctr, Salfiord Royal Fdn Trust,Inst Cardiovasc Sci, Manchester M13 9PL, Lancs, England; [Vail, Andy] Univ Manchester, Salford Royal Fdn Trust, Ctr Biostat, Manchester M13 9PL, Lancs, England; [Chamorro, Angel] Univ Barcelona, Hosp Clin, Comprehens…		Smith, CJ (通讯作者)，Manchester Acad Hlth Sci Ctr, Salford Royal NHS Fdn Trust, Clinical Sci Bldg, Salford M6 8HD, Lancs, England.	Craig.Smith-2@manchester.ac.uk	Montaner, Joan/D-3063-2015; IBiS, Neurovascular/P-5842-2016; van de Beek, Diederik/Y-2713-2019; Hopkins, Stephen/I-7363-2015; IBIS, NEUROVASCULAR/O-1855-2015; Di Napoli, Mario/J-6418-2014; Roffe, Christine/AAT-5611-2020	Montaner, Joan/0000-0003-4845-2279; IBiS, Neurovascular/0000-0001-9511-0672; van de Beek, Diederik/0000-0002-4571-044X; Hopkins, Stephen/0000-0001-7644-2823; Di Napoli, Mario/0000-0001-9609-4926; Roffe, Christine/0000-0002-5259-6649; GARAU, JAVIER/0000-0001-7867-5911; Smith, Craig/0000-0002-9078-9919; Meisel, Andreas/0000-0001-7233-5342; Tyrrell, Pippa/0000-0001-9609-1231; Vail, Andy/0000-0001-82…	Deutsche Forschungsgemeinschaft [Exc 257, SFB-TRR 43, SFB-TRR 84]; Bundesministerium fur Bildung und Forschung [01 EO 08 01]	Deutsche Forschungsgemeinschaft(German Research Foundation (DFG)); Bundesministerium fur Bildung und Forschung(Federal Ministry of Education & Research (BMBF))	A. Meisel was supported by the Deutsche Forschungsgemeinschaft (Exc 257, SFB-TRR 43, SFB-TRR 84); the Bundesministerium fur Bildung und Forschung (01 EO 08 01).	Alshekhlee A, 2010, J STROKE CEREBROVASC, V19, P347, DOI 10.1016/j.jstrokecerebrovasdis.2009.07.014; Alsumrain M, 2013, J INTENSIVE CARE MED, V28, P118, DOI 10.1177/0885066612437512; [Anonymous], 2005, AM J RESP CRIT CARE, V171, P388, DOI 10.1164/rccm.200405-644ST; Becker KJ, 2011, STROKE, V42, P2763, DOI 10.1161/STROKEAHA.111.619593; Busti C, 2014, INTERN EMERG MED, V9, P173, DOI 10.1007/s11739-…	81	88	102	2	22	LIPPINCOTT WILLIAMS & WILKINS	PHILADELPHIA	TWO COMMERCE SQ, 2001 MARKET ST, PHILADELPHIA, PA 19103 USA	0039-2499	1524-4628		STROKE	Stroke	MAY	2015	46	5
J	Schwarz, S				Schwarz, Stefan			Prophylactic Antibiotic Therapy for Preventing Poststroke Infection	NEUROTHERAPEUTICS			English	Review						Acute stroke; Fever; Pneumonia; Antibiotic prophylaxis; Infection	ACUTE ISCHEMIC-STROKE; BODY-TEMPERATURE; OPEN-LABEL; MEDICAL COMPLICATIONS; DOUBLE-BLIND; PNEUMONIA; MINOCYCLINE; ACETAMINOPHEN; MORTALITY; HYPOTHERMIA	Infections, in particular pneumonia, are common complications in patients with acute stroke and are associated with a less favorable neurologic and functional outcome. Patients with severe stroke and dysphagia are at highest risk of infection. Experimental and clinical data suggest stroke-induced immunodeficiency as a major factor contributing to the high incidence of infection after stroke. Prec…	[Schwarz, Stefan] Heidelberg Univ, Med Fac Mannheim, Cent Inst Mental Hlth, Mannheim, Germany		Schwarz, S (通讯作者)，Heidelberg Univ, Med Fac Mannheim, Cent Inst Mental Hlth, Mannheim, Germany.	stefan.schwarz@zi-mannheim.de			Pfizer	Pfizer(Pfizer)	I have received an unrestricted research grant from Pfizer, the manufacturer of Sulbactam, for conducting 1 of the antibiotic drug studies on prevention of infection with antibiotics after stroke (MISS study). I have no other potential conflict of interest to declare.	Amiri-Nikpour MR, 2015, ACTA NEUROL SCAND, V131, P45, DOI 10.1111/ane.12296; Aslanyan S, 2004, EUR J NEUROL, V11, P49, DOI 10.1046/j.1468-1331.2003.00749.x; Badjatia N, 2009, CRIT CARE MED, V37, pS250, DOI 10.1097/CCM.0b013e3181aa5e8d; BAMFORD J, 1990, J NEUROL NEUROSUR PS, V53, P824, DOI 10.1136/jnnp.53.10.824; Barker FG, 2002, NEUROSURGERY, V51, P391, DOI 10.1097/00006123-200208000-00017; Campo…	72	5	5	1	6	SPRINGER	NEW YORK	233 SPRING ST, NEW YORK, NY 10013 USA	1933-7213	1878-7479		NEUROTHERAPEUTICS	Neurotherapeutics	OCT	2016	13	4
J	Lakshminarayan, K; Tsai, AW; Tong, X; Vazquez, G; Peacock, JM; George, MG; Luepker, RV; Anderson, DC				Lakshminarayan, Kamakshi; Tsai, Albert W.; Tong, Xin; Vazquez, Gabriela; Peacock, James M.; George, Mary G.; Luepker, Russell V.; Anderson, David C.			Utility of Dysphagia Screening Results in Predicting Poststroke Pneumonia	STROKE			English	Article						aspiration pneumonia; dysphagia screening; performance measure; quality of care	ACUTE STROKE; TRIAL	Background and Purpose-Dysphagia screening before oral intake (DS) is a stroke care quality indicator. The value of DS is unproven. Quality adherence and outcome data from the Paul Coverdell National Acute Stroke Registry were examined to establish value of DS. Methods-Adherence to the DS quality indicator was examined in patients with stroke discharged from Paul Coverdell National Acute Stroke R…	[Lakshminarayan, Kamakshi] Univ Minnesota, Div Epidemiol & Community Hlth, Sch Publ Hlth, Minneapolis, MN 55454 USA; [Lakshminarayan, Kamakshi; Vazquez, Gabriela; Anderson, David C.] Univ Minnesota, Dept Neurol, Minneapolis, MN 55455 USA; [Tsai, Albert W.; Peacock, James M.] Minnesota Dept Hlth, St Paul, MN USA; [Tong, Xin; George, Mary G.] Ctr Dis Control & Prevent, Atlanta, GA USA		Lakshminarayan, K (通讯作者)，Univ Minnesota, Div Epidemiol & Community Hlth, Sch Publ Hlth, 1300 S 2nd St,Suite 300, Minneapolis, MN 55454 USA.	laksh004@umn.edu		Anderson, David/0000-0001-9874-5649	National Institutes of Health [K23NS051377]; Minnesota Stroke Registry,; NATIONAL CENTER FOR CHRONIC DISEASE PREV AND HEALTH PROMO [U58DP000857] Funding Source: NIH RePORTER; NATIONAL INSTITUTE OF NEUROLOGICAL DISORDERS AND STROKE [K23NS051377] Funding Source: NIH RePORTER	National Institutes of Health(United States Department of Health & Human ServicesNational Institutes of Health (NIH) - USA); Minnesota Stroke Registry,; NATIONAL CENTER FOR CHRONIC DISEASE PREV AND HEALTH PROMO(United States Department of Health & Human ServicesCenters for Disease Control & Prevention - USA); NATIONAL INSTITUTE OF NEUROLOGICAL DISORDERS AND STROKE(United States Department of Heal…	Supported by National Institutes of Health grant K23NS051377 to K.L. and Minnesota Stroke Registry, part of The Paul Coverdell National Acute Stroke Registry: Centers for Disease Control and Prevention: U58 DP000857, Institutional Review Board 0803E29268.	Aslanyan S, 2004, EUR J NEUROL, V11, P49, DOI 10.1046/j.1468-1331.2003.00749.x; Carnaby G, 2006, LANCET NEUROL, V5, P31, DOI 10.1016/S1474-4422(05)70252-0; Dennis M, 2006, LANCET NEUROL, V5, P16, DOI 10.1016/S1474-4422(05)70265-9; George Mary G., 2009, Morbidity and Mortality Weekly Report, V58, P1; Hinchey JA, 2005, STROKE, V36, P1972, DOI 10.1161/01.STR.0000177529.86868.8d; Martino R, 2005, STR…	8	84	93	1	5	LIPPINCOTT WILLIAMS & WILKINS	PHILADELPHIA	530 WALNUT ST, PHILADELPHIA, PA 19106-3621 USA	0039-2499			STROKE	Stroke	DEC	2010	41	12
J	Sykora, M; Siarnik, P; Diedler, J				Sykora, Marek; Siarnik, Pavel; Diedler, Jennifer		VISTA Acute Collaborators	beta-Blockers, Pneumonia, and Outcome After Ischemic Stroke Evidence From Virtual International Stroke Trials Archive	STROKE			English	Article						autonomic nervous system; beta-blockers, androgenic; infection; mortality; outcome ssessment; pneumonia; stroke	ACUTE INTRACEREBRAL HEMORRHAGE; SYMPATHETIC ACTIVATION; CLINICAL-TRIALS; BLOCKADE; INFARCTION; MORTALITY	Background and Purpose-Increased sympathetic drive after stroke is involved in the pathophysiology of several complications including poststroke immunudepression. beta-Blocker (BB) therapy has been suggested to have neuroprotective properties and to decrease infectious complications after stroke. We aimed to examine the effects of random pre- and on-stroke BB exposure on mortality, functional out…	[Sykora, Marek; Diedler, Jennifer] Heidelberg Univ, Dept Neurol, D-69120 Heidelberg, Germany; [Siarnik, Pavel] Comenius Univ, Dept Neurol, Bratislava, Slovakia; [Diedler, Jennifer] Univ Tubingen, Dept Neurol, Tubingen, Germany		Sykora, M (通讯作者)，Heidelberg Univ, Dept Neurol, Neuenheimer Feld 400, D-69120 Heidelberg, Germany.	mareksykora@med.uni-heidelberg.de	Sykora, Marek/ACM-5186-2022	Sykora, Marek/0000-0003-3508-2176; Kaste, Markku/0000-0001-6557-6412				Ali M, 2012, INT J STROKE, V7, P133, DOI 10.1111/j.1747-4949.2011.00735.x; BARER DH, 1988, BRIT MED J, V296, P737, DOI 10.1136/bmj.296.6624.737; BARRON SA, 1994, STROKE, V25, P113, DOI 10.1161/01.STR.25.1.113; Chamorro A, 2012, NAT REV NEUROL, V8, P401, DOI 10.1038/nrneurol.2012.98; Colivicchi F, 2005, STROKE, V36, P1710, DOI 10.1161/01.STR.0000173400.19346.bd; Cotton BA, 2007, J TRAUMA, V62, P26…	25	45	52	0	10	LIPPINCOTT WILLIAMS & WILKINS	PHILADELPHIA	TWO COMMERCE SQ, 2001 MARKET ST, PHILADELPHIA, PA 19103 USA	0039-2499	1524-4628		STROKE	Stroke	MAY	2015	46	5
J	Chen, N; Li, YB; Fang, JH; Lu, Q; He, L				Chen, Ning; Li, Yanbo; Fang, Jinghuan; Lu, Qian; He, Li			Risk factors for malnutrition in stroke patients: A meta-analysis	CLINICAL NUTRITION			English	Article						Stroke; Cerebrovascular disorders; Malnutrition; Subnutrition; Risk factors; Meta-analysis	NUTRITIONAL-STATUS; ENTERAL NUTRITION; POOR OUTCOMES; PREVALENCE; DYSPHAGIA; DISEASE; UNDERNUTRITION; MORTALITY; RECOVERY	Background & aims: Stroke is a common cause of death and disability worldwide. Among stroke patients, malnutrition is a significant problem that contributes to poor outcome. Clinical evidence is required to identify risk factors for malnutrition and to adopt appropriate management strategies during early stroke intervention. Thus, we performed a meta-analysis of potential risk factors related to …	[Chen, Ning; Li, Yanbo; Fang, Jinghuan; He, Li] Sichuan Univ, West China Hosp, Dept Neurol, 37 Wainan Guoxue Xiang, Chengdu 610041, Sichuan, Peoples R China; [Lu, Qian] Zhengzhou Univ, Affiliated Hosp 1, Dept Neurol, Zhengzhou, Henan, Peoples R China		He, L (通讯作者)，Sichuan Univ, West China Hosp, Dept Neurol, 37 Wainan Guoxue Xiang, Chengdu 610041, Sichuan, Peoples R China.	heli2003new@126.com						[Anonymous], 2020, TOP 10 CAUS DEATH; BEGG CB, 1994, BIOMETRICS, V50, P1088, DOI 10.2307/2533446; Bovim MR, 2016, BMC NEUROL, V16, DOI 10.1186/s12883-016-0654-8; Cederholm T, 2017, CLIN NUTR, V36, P49, DOI 10.1016/j.clnu.2016.09.004; Chai J, 2008, SINGAP MED J, V49, P290; Chen SL, 2010, PLOS ONE, V5, DOI [10.1371/journal.pone.0008613, 10.1371/journal.pone.0015633]; Chen XY, 2006, CHIN J STROKE, P…	59	29	33	0	17	CHURCHILL LIVINGSTONE	EDINBURGH	JOURNAL PRODUCTION DEPT, ROBERT STEVENSON HOUSE, 1-3 BAXTERS PLACE, LEITH WALK, EDINBURGH EH1 3AF, MIDLOTHIAN, SCOTLAND	0261-5614	1532-1983		CLIN NUTR	Clin. Nutr.	FEB	2019	38	1
J	Colbert, JF; Traystman, RJ; Poisson, SN; Herson, PS; Ginde, AA				Colbert, James F.; Traystman, Richard J.; Poisson, Sharon N.; Herson, Paco S.; Ginde, Adit A.			Sex-Related Differences in the Risk of Hospital-Acquired Sepsis and Pneumonia Post Acute Ischemic Stroke	JOURNAL OF STROKE & CEREBROVASCULAR DISEASES			English	Article						Ischemic stroke; sepsis; pneumonia; sex; epidemiology	INFECTIONS; IMMUNOSUPPRESSION; ACTIVATION	Background and Objective: Infectious complications after ischemic stroke are frequent and lead to neurological deterioration, poor functional outcomes, and higher mortality. Local and systemic inflammatory responses to brain ischemia differ between males and females, but little is known about differences in poststroke susceptibility to infection by sex. The purpose of this study was to compare se…	[Colbert, James F.; Traystman, Richard J.; Poisson, Sharon N.; Herson, Paco S.; Ginde, Adit A.] Univ Colorado, Sch Med, Aurora, CO USA		Ginde, AA (通讯作者)，Univ Colorado, Sch Med, Dept Emergency Med, 12401 E 17th Ave,B-215, Aurora, CO 80045 USA.	adit.ginde@ucdenver.edu			National Institutes of Health [5T32AG000279, 1K23AG040708]; NATIONAL INSTITUTE ON AGING [T32AG000279, K23AG040708] Funding Source: NIH RePORTER	National Institutes of Health(United States Department of Health & Human ServicesNational Institutes of Health (NIH) - USA); NATIONAL INSTITUTE ON AGING(United States Department of Health & Human ServicesNational Institutes of Health (NIH) - USANIH National Institute on Aging (NIA))	Dr. Colbert was supported by National Institutes of Health grant 5T32AG000279. Dr. Ginde was supported by NIH grant 1K23AG040708.	Appelros P, 2009, STROKE, V40, P1082, DOI 10.1161/STROKEAHA.108.540781; Boehme AK, 2013, J STROKE CEREBROVASC, V22, pE582, DOI 10.1016/j.jstrokecerebrovasdis.2013.07.020; Chamorro A, 2012, NAT REV NEUROL, V8, P401, DOI 10.1038/nrneurol.2012.98; Chen Y, 2014, CURR MED CHEM, V21, P2146, DOI 10.2174/0929867321666131228203906; Dirnagl U, 2007, STROKE, V38, P770, DOI 10.1161/01.STR.0000251441.89665.bc…	17	22	25	1	8	ELSEVIER SCIENCE BV	AMSTERDAM	PO BOX 211, 1000 AE AMSTERDAM, NETHERLANDS	1052-3057	1532-8511		J STROKE CEREBROVASC	J. Stroke Cerebrovasc. Dis.	OCT	2016	25	10
J	Zhang, S; He, WB; Chen, NH				Zhang, Shuai; He, Wen-Bin; Chen, Nai-Hong			Causes of Death Among Persons Who Survive an Acute Ischemic Stroke	CURRENT NEUROLOGY AND NEUROSCIENCE REPORTS			English	Review						Stroke; Subsequent death; Pneumonia; Cardiovascular complications; Vascular embolism	PATENT FORAMEN OVALE; LONG-TERM SURVIVAL; PERTH COMMUNITY STROKE; DEEP-VEIN THROMBOSIS; RECURRENT STROKE; MYOCARDIAL-INFARCTION; PULMONARY-EMBOLISM; CEREBRAL-ISCHEMIA; INSULAR CORTEX; CRYPTOGENIC STROKE	Stroke and especially its complications are a leading cause of death. Despite reduced morbidity in some developed countries, mortality in stroke patients is still high worldwide. In the past decades, treatment of acute stroke has focused on early intervention, such as revascularization and cerebral edema prevention. However, long-term clinical observations indicate that poststroke pneumonia, card…	[Zhang, Shuai; He, Wen-Bin; Chen, Nai-Hong] Chinese Acad Med Sci, State Key Lab Bioact Subst & Funct Nat Med, Dept Pharmacol, Inst Mat Med, Beijing 100050, Peoples R China; [Zhang, Shuai; He, Wen-Bin; Chen, Nai-Hong] Chinese Acad Med Sci, Neurosci Ctr, Beijing 100050, Peoples R China; [Zhang, Shuai; He, Wen-Bin; Chen, Nai-Hong] Peking Union Med Coll, Beijing 100050, Peoples R China; [He, Wen-Bin]…		Chen, NH (通讯作者)，Chinese Acad Med Sci, State Key Lab Bioact Subst & Funct Nat Med, Dept Pharmacol, Inst Mat Med, Beijing 100050, Peoples R China.	chennh@imm.ac.cn	Zhang, Shuai/AAO-9897-2021		National Natural Science Foundation of China [81274122, 81373510, 81173578, 81102831, 81202507, 81373997, U0832008, 90713045]; National Key Sci-Tech Major Special Item [2012ZX09301002-004, 2012ZX09103101-006]; National 863 Program of China [2012AA020303]; PCSIRT [IRT1007]; Beijing Natural Science Foundation [7131013]; Research Fund for the Doctoral Program of Higher Education of China [2012110613…	National Natural Science Foundation of China(National Natural Science Foundation of China (NSFC)); National Key Sci-Tech Major Special Item; National 863 Program of China(National High Technology Research and Development Program of China); PCSIRT(Program for Changjiang Scholars & Innovative Research Team in University (PCSIRT)); Beijing Natural Science Foundation(Beijing Natural Science Foundatio…	This work was supported by National Natural Science Foundation of China grants (no. 81274122, no. 81373510, no. 81173578, no. 81102831, no. 81202507, no. 81373997, no. U0832008, Key Program no. 90713045), the National Key Sci-Tech Major Special Item (no. 2012ZX09301002-004, no. 2012ZX09103101-006), the National 863 Program of China (no. 2012AA020303), PCSIRT (no. IRT1007), the Beijing Natural Sci…	Abboud H, 2006, ANN NEUROL, V59, P691, DOI 10.1002/ana.20806; Alberti A, 2011, INTERN EMERG MED, V6, P119, DOI 10.1007/s11739-011-0675-7; Alberts Mark J, 2011, Continuum (Minneap Minn), V17, P1255, DOI 10.1212/01.CON.0000410034.19230.03; Aslanyan S, 2004, EUR J NEUROL, V11, P49, DOI 10.1046/j.1468-1331.2003.00749.x; Awadh M, 2010, STROKE, V41, P1990, DOI 10.1161/STROKEAHA.109.569459; Ay H, 2006, …	114	24	24	0	20	SPRINGER	NEW YORK	233 SPRING ST, NEW YORK, NY 10013 USA	1528-4042	1534-6293		CURR NEUROL NEUROSCI	Curr. Neurol. Neurosci. Rep.	AUG	2014	14	8
J	Karlinski, MA; Bembenek, JP; Baranowska, A; Kurkowska-Jastrzebska, I; Czlonkowska, A				Karlinski, Michal A.; Bembenek, Jan P.; Baranowska, Anna; Kurkowska-Jastrzebska, Iwona; Czlonkowska, Anna			Infections Diagnosed after Admission to a Stroke Unit and Their Impact on Hospital Mortality in Poland from 1995 to 2015	JOURNAL OF STROKE & CEREBROVASCULAR DISEASES			English	Article						Acute stroke care; infection; pneumonia; urinary infection; hospital mortality	ACUTE ISCHEMIC-STROKE; EARLY MANAGEMENT; MEDICAL COMPLICATIONS; POSTSTROKE INFECTIONS; RISK-FACTORS; 1ST WEEK; PNEUMONIA; GUIDELINES; CARE; RECOMMENDATIONS	Background: Implementation of modern stroke unit care might have attenuated the negative effect of infections on stroke outcome. Our aim was to investigate changes in the occurrence of pneumonia and urinary infections diagnosed after admission to experienced Polish stroke center between 1995 and 2015, and their association with hospital mortality. Materials and Methods: This is a retrospective re…	[Karlinski, Michal A.; Bembenek, Jan P.; Baranowska, Anna; Kurkowska-Jastrzebska, Iwona; Czlonkowska, Anna] Inst Psychiat & Neurol, Dept Neurol 2, Ul Sobieskiego 9, PL-02957 Warsaw, Poland; [Czlonkowska, Anna] Med Univ Warsaw, Dept Expt & Clin Pharmacol, Warsaw, Poland		Czlonkowska, A (通讯作者)，Inst Psychiat & Neurol, Dept Neurol 2, Ul Sobieskiego 9, PL-02957 Warsaw, Poland.	czlonkow@ipin.edu.pl	Bembenek, Jan/J-9391-2019	Bembenek, Jan/0000-0001-9424-1873; Karlinski, Michal/0000-0001-6728-2020; Kurkowska-Jastrzebska, Iwona/0000-0001-6553-9080; Czlonkowska, Anna/0000-0002-1956-1866				Adams HP, 2007, STROKE, V38, P1655, DOI 10.1161/STROKEAHA.107.181486; Adams HP, 2003, STROKE, V34, P1056, DOI 10.1161/01.STR.0000064841.47697.22; Aslanyan S, 2004, EUR J NEUROL, V11, P49, DOI 10.1046/j.1468-1331.2003.00749.x; Bovim MR, 2016, BMC NEUROL, V16, DOI 10.1186/s12883-016-0654-8; Brogan E, 2015, J CLIN NEUROSCI, V22, P92, DOI 10.1016/j.jocn.2014.05.035; Bruening T, 2015, J STROKE CEREBRO…	45	1	2	0	3	ELSEVIER	AMSTERDAM	RADARWEG 29, 1043 NX AMSTERDAM, NETHERLANDS	1052-3057	1532-8511		J STROKE CEREBROVASC	J. Stroke Cerebrovasc. Dis.	JUL	2018	27	7
J	Zhou, H; Zhang, M; Sun, L; Li, WF; Liu, Q				Zhou, Hao; Zhang, Min; Sun, Ling; Li, Wenfang; Liu, Qian			A simple LC-MS/MS method for simultaneous determination of cilostazol and ambroxol in Sprague-Dawley rat plasma and its application to drug-drug pharmacokinetic interaction study following oral delivery in rats	JOURNAL OF CHROMATOGRAPHY B-ANALYTICAL TECHNOLOGIES IN THE BIOMEDICAL AND LIFE SCIENCES			English	Article						Cilostazol; Ambroxol; LC-MS/MS; Pharmacokinetics; Drug-drug interaction	ACUTE STROKE; COMPLICATIONS; VALIDATION; METABOLISM; PNEUMONIA	Recently, a combination of cilostazol and ambroxol has been used in the clinical treatment of stroke-associated pneumonia (SAP). However, the pharmacokinetic drug-drug interaction (DDI) of cilostazol and ambroxol has not been reported. In this paper, a rapid, reproducible and sensitive liquid chromatography tandem mass spectrometry (LC-MS/MS) method for simultaneous determination of cilostazol an…	[Zhou, Hao; Zhang, Min; Sun, Ling; Li, Wenfang; Liu, Qian] Shenyang Pharmaceut Univ, Sch Pharm, Dept Pharmaceut Anal, 103 Wenhua Rd, Shenyang 110016, Peoples R China		Liu, Q (通讯作者)，Shenyang Pharmaceut Univ, Sch Pharm, Dept Pharmaceut Anal, 103 Wenhua Rd, Shenyang 110016, Peoples R China.	liuqian@syphu.edu.cn						AKIYAMA H, 1985, ARZNEIMITTEL-FORSCH, V35-2, P1133; Alberti A, 2011, INTERN EMERG MED, V6, P119, DOI 10.1007/s11739-011-0675-7; [Anonymous], 2005, Q2R1 ICH; Beeh KM, 2008, EUR J MED RES, V13, P557; Baroni Anna Flávia Ferraz Barros, 2012, Arq. Gastroenterol., V49, P118, DOI 10.1590/S0004-28032012000200005; Food and Drug Administration, 2018, GUID IND BIOAN METH; Gotoh F, 2000, J Stroke Cerebrovasc…	28	1	1	2	5	ELSEVIER	AMSTERDAM	RADARWEG 29, 1043 NX AMSTERDAM, NETHERLANDS	1570-0232	1873-376X		J CHROMATOGR B	J. Chromatogr. B	AUG 1	2021	1179
J	Giede-Jeppe, A; Bobinger, T; Gerner, ST; Sembill, JA; Sprugel, MI; Beuscher, VD; Lucking, H; Hoelter, P; Kuramatsu, JB; Huttner, HB				Giede-Jeppe, Antje; Bobinger, Tobias; Gerner, Stefan T.; Sembill, Jochen A.; Spruegel, Maximilian I.; Beuscher, Vanessa D.; Luecking, Hannes; Hoelter, Philip; Kuramatsu, Joji B.; Huttner, Hagen B.			Neutrophil-to-Lymphocyte Ratio Is an Independent Predictor for In-Hospital Mortality in Spontaneous Intracerebral Hemorrhage	CEREBROVASCULAR DISEASES			English	Article						Intracerebral hemorrhage; Neutrophil-to-lymphocyte ratio; Inflammation; In-hospital mortality	CEREBRAL AMYLOID ANGIOPATHY; INFLAMMATORY RESPONSE; INTERACT2 TRIAL; COUNT; ADMISSION; CARCINOMA; DIAGNOSIS; ANGIITIS; OUTCOMES; CANCER	Background and Purpose: Stroke-associated immunosuppression and inflammation are increasingly recognized as factors that trigger infections and thus, potentially influence the outcome after stroke. Several studies demonstrated that elevated neutrophil-to-lymphocyte ratio (NLR) is a significant predictor of adverse outcomes in patients with ischemic stroke. However, little is known about the impac…	[Giede-Jeppe, Antje; Bobinger, Tobias; Gerner, Stefan T.; Sembill, Jochen A.; Spruegel, Maximilian I.; Beuscher, Vanessa D.; Kuramatsu, Joji B.; Huttner, Hagen B.] Univ Erlangen Nurnberg, Dept Neurol, Schwabachanlage 6, DE-91054 Erlangen, Germany; [Luecking, Hannes; Hoelter, Philip] Univ Erlangen Nurnberg, Dept Neuroradiol, Erlangen, Germany		Giede-Jeppe, A (通讯作者)，Univ Erlangen Nurnberg, Dept Neurol, Schwabachanlage 6, DE-91054 Erlangen, Germany.	Antje.Giede-Jeppe@uk-erlangen.de	Hoelter, Philip/AAF-1195-2020; Gerner, Stefan T./ABH-8328-2020	Hoelter, Philip/0000-0001-9768-9630; Gerner, Stefan T./0000-0001-6020-8290; Sembill, Jochen A./0000-0003-0014-3389; Beuscher, Vanessa Denise/0000-0002-1543-7198				Azab B, 2014, PLOS ONE, V9, DOI 10.1371/journal.pone.0112361; Balkwill F, 2001, LANCET, V357, P539, DOI 10.1016/S0140-6736(00)04046-0; Bhat T, 2013, EXPERT REV CARDIOVAS, V11, P55, DOI [10.1586/erc.12.159, 10.1586/ERC.12.159]; Brott T, 1997, STROKE, V28, P1, DOI 10.1161/01.STR.28.1.1; Burgess RE, 2008, STROKE, V39, P2017, DOI 10.1161/STROKEAHA.107.505719; Chen-Roetling J, 2016, CURR PHARM DES; Ch…	43	61	64	1	8	KARGER	BASEL	ALLSCHWILERSTRASSE 10, CH-4009 BASEL, SWITZERLAND	1015-9770	1421-9786		CEREBROVASC DIS	Cerebrovasc. Dis.		2017	44	1-2
J	Tamburri, LM; Hollender, KD; Orzano, D				Tamburri, Linda M.; Hollender, Kimberly D.; Orzano, Devon			Protecting Patient Safety and Preventing Modifiable Complications After Acute Ischemic Stroke	CRITICAL CARE NURSE			English	Article							PERCUTANEOUS ENDOSCOPIC GASTROSTOMY; EXTERNAL VENTRICULAR DRAINS; IN-HOSPITAL MORTALITY; SHOULDER PAIN; POSTSTROKE COMPLICATIONS; RESPIRATORY-INFECTIONS; OF-LIFE; DYSPHAGIA; DELIRIUM; CARE	TOPIC Protecting patient safety and preventing modifiable complications after acute ischemic stroke. PURPOSE To describe selected ischemic stroke-related physiological changes, how these changes contribute to safety risks, and methods of enhancing patient safety. CONTENT COVERED Stroke physiology and stroke-specific interventions that can enable nurses to reduce the risk of falls, dysphagia, maln…	[Tamburri, Linda M.] Robert Wood Johnson Univ Hosp, Magnet Qual Dept, Crit Care Float Pool & Specialty Care Transport U, New Brunswick, NJ 08901 USA; [Hollender, Kimberly D.; Orzano, Devon] Robert Wood Johnson Univ Hosp, Stroke Neurol & Neurocrit Care, New Brunswick, NJ 08901 USA		Tamburri, LM (通讯作者)，Robert Wood Johnson Univ Hosp, 1 Robert Wood Johnson Pl, New Brunswick, NJ 08901 USA.	linda.tamburri@rwjbh.org						Adey-Wakeling Z, 2016, AM J PHYS MED REHAB, V95, P758, DOI 10.1097/PHM.0000000000000496; Ayerbe L, 2011, STROKE, V42, P1907, DOI 10.1161/STROKEAHA.110.605808; Barr J, 2013, CRIT CARE MED, V41, P263, DOI 10.1097/CCM.0b013e3182783b72; Beaupre GS, 2006, AM J PHYS MED REHAB, V85, P464, DOI 10.1097/01.phm.0000214275.69286.7a; Beavan J, 2015, BR J NEUROSCI NURS, V11, P10, DOI DOI 10.12968/bjnn.2015.11.…	71	2	2	3	12	AMER ASSOC CRITICAL CARE NURSES	ALISO VIEJO	101 COLUMBIA, ALISO VIEJO, CA 92656 USA	0279-5442	1940-8250		CRIT CARE NURSE	Crit. Care Nurse	FEB	2020	40	1
J	Prass, K; Meisel, C; Hoflich, C; Braun, J; Halle, E; Wolf, T; Ruscher, K; Victorov, IV; Priller, J; Dirnagl, U; Volk, HD; Meisel, A				Prass, K; Meisel, C; Hoflich, C; Braun, J; Halle, E; Wolf, T; Ruscher, K; Victorov, IV; Priller, J; Dirnagl, U; Volk, HD; Meisel, A			Stroke-induced immunodeficiency promotes spontaneous bacterial infections and is mediated by sympathetic activation reversal by poststroke T helper cell type 1-like immunostimulation	JOURNAL OF EXPERIMENTAL MEDICINE			English	Article						T lymphocytes; natural killer cells; interferon gamma; pneumonia; brain ischemia	CEREBRAL-ARTERY OCCLUSION; RANDOMIZED CONTROLLED-TRIAL; PITUITARY-ADRENAL AXIS; MEDICAL COMPLICATIONS; ISCHEMIC STROKE; EDEMA FORMATION; NERVOUS-SYSTEM; SEVERE INJURY; BRAIN-INJURY; PNEUMONIA	Infections are a leading cause of death m stroke patients. In a mouse model of focal cerebral ischemia, we tested the hypothesis that a stroke-induced immunodeficiency increases the susceptibility to bacterial infections. 3 d after ischemia, all animals developed spontaneous septicemia and pneumonia. Stroke induced an extensive apoptotic loss of lymphocytes and a shift from T helper cell (Th)1 to…	Humboldt Univ, Dept Expt Neurol, D-10098 Berlin, Germany; Humboldt Univ, Dept Neurol, D-10098 Berlin, Germany; Humboldt Univ, Dept Med Immunol, D-10098 Berlin, Germany; Humboldt Univ, Dept Microbiol, D-10098 Berlin, Germany; Acad ed Sci, Inst Brain Res, Moscow 103064, Russia		Meisel, C (通讯作者)，Univ Oxford, Wellcome Trust Ctr Human Genet, Roosevelt Dr, Oxford OX3 7BN, England.		volk, hans-dieter/AAV-8053-2021; Priller, Josef/ABW-3835-2022; Victorov, Ilya/C-4680-2012	volk, hans-dieter/0000-0002-7743-6668; Meisel, Andreas/0000-0001-7233-5342; Priller, Josef/0000-0001-7596-0979; Meisel, Christian/0000-0003-0222-991X; Dirnagl, Ulrich/0000-0003-0755-6119				ABBAS AK, 2000, CELLULAR MOL IMMUNOL; ASADULLAH K, 1995, CRIT CARE MED, V23, P1976, DOI 10.1097/00003246-199512000-00006; Aspey BS, 2000, NEUROPATH APPL NEURO, V26, P232, DOI 10.1046/j.1365-2990.2000.00221.x; Bernik TR, 2002, J EXP MED, V195, P781, DOI 10.1084/jem.20011714; Cao L, 2002, J NEUROIMMUNOL, V125, P94, DOI 10.1016/S0165-5728(02)00039-5; CRUSE JM, 1993, PATHOBIOLOGY, V61, P183, DOI 10.1…	62	636	675	5	36	ROCKEFELLER UNIV PRESS	NEW YORK	1114 FIRST AVE, 4TH FL, NEW YORK, NY 10021 USA	0022-1007			J EXP MED	J. Exp. Med.	SEP 1	2003	198	5
J	Marin, S; Serra-Prat, M; Ortega, O; Clave, P				Marin, Sergio; Serra-Prat, Mateu; Ortega, Omar; Clave, Pere			Cost of oropharyngeal dysphagia after stroke: protocol for a systematic review	BMJ OPEN			English	Review							SWALLOWING FUNCTION	Introduction Oropharyngeal dysphagia (OD) is a major disorder following stroke. OD can produce alterations in both the efficacy and safety of deglutition and may result in malnutrition, dehydration, frailty, respiratory infections and pneumonia. These complications can be avoided by early detection and treatment of OD in poststroke patients, and hospital stays, medication and mortality rates can …	[Marin, Sergio] Hosp Mataro, Pharm Dept, Consorci Sanitari Maresme, Mataro, Spain; [Serra-Prat, Mateu] Consorci Sanitari Maresme, Res Unit, Barcelona, Spain; [Serra-Prat, Mateu; Ortega, Omar; Clave, Pere] Inst Salud Carlos III, Ctr Invest Biomed Red Enfermedades Hepat & Digest, Barcelona, Spain; [Ortega, Omar; Clave, Pere] Univ Autonoma Barcelona, Gastrointestinal Physiol Lab, Consorci Sanitari M…		Marin, S (通讯作者)，Hosp Mataro, Pharm Dept, Consorci Sanitari Maresme, Mataro, Spain.	smarin@csdm.cat	Ortega, Omar/AAZ-1007-2020	Ortega, Omar/0000-0001-6178-3748; Serra-Prat, Mateu/0000-0002-6554-9913	Nutricia Advanced Medical Nutrition; Fundacio Salut del Consorci Sanitari del Maresme; Ciberehd - (Instituto de Salud Carlos III, Barcelona, Spain); Fundacio de Recerca en Gastroenterologia (FUREGA)	Nutricia Advanced Medical Nutrition(Danone Nutricia); Fundacio Salut del Consorci Sanitari del Maresme; Ciberehd - (Instituto de Salud Carlos III, Barcelona, Spain); Fundacio de Recerca en Gastroenterologia (FUREGA)	This study is funded by an educational grant from Nutricia Advanced Medical Nutrition. This study is supported by Fundacio Salut del Consorci Sanitari del Maresme, Ciberehd (in turn supported by the Instituto de Salud Carlos III, Barcelona, Spain) and Fundacio de Recerca en Gastroenterologia (FUREGA).	Cabib C, 2016, ANN NY ACAD SCI, V1380, P121, DOI 10.1111/nyas.13135; Centre for Reviews and Dissemination, 2009, SYSTEMATIC REV CRDS; Clave P, 2006, ALIMENT PHARM THER, V24, P1385, DOI 10.1111/j.1365-2036.2006.03118.x; Cook IJ, 1999, GASTROENTEROLOGY, V116, P455, DOI 10.1016/S0016-5085(99)70144-7; Drummond MF., 2015, METHODS EC EVALUATIO; Geeganage C, 2012, COCHRANE DB SYST REV, DOI 10.1002/14651…	20	7	7	1	12	BMJ PUBLISHING GROUP	LONDON	BRITISH MED ASSOC HOUSE, TAVISTOCK SQUARE, LONDON WC1H 9JR, ENGLAND	2044-6055			BMJ OPEN	BMJ Open	DEC	2018	8	12
J	Satou, Y; Oguro, H; Murakami, Y; Onoda, K; Mitaki, S; Hamada, C; Mizuhara, R; Yamaguchi, S				Satou, Yukie; Oguro, Hiroaki; Murakami, Yo; Onoda, Keiichi; Mitaki, Shingo; Hamada, Chizuko; Mizuhara, Ryo; Yamaguchi, Shuhei			Gastroesophageal Reflux during Enteral Feeding in Stroke Patients: A 24-hour Esophageal pH-monitoring Study	JOURNAL OF STROKE & CEREBROVASCULAR DISEASES			English	Article						Enteral feeding; gastroesophageal reflux; pH monitoring; poststroke pneumonia	PERCUTANEOUS ENDOSCOPIC GASTROSTOMY; DISEASE; POPULATION; PEG	Background: Patients who are unable to eat or drink after stroke may receive percutaneous endoscopic gastrostomy (PEG) or nasogastric tube feeding. Although the most common serious complication is well known to be aspiration pneumonia, the role of gastroesophageal reflux (GER) has not been fully assessed. The aim of this study was to examine, by means of 24-hour esophageal pH monitoring, whether …	[Satou, Yukie; Oguro, Hiroaki; Onoda, Keiichi; Mitaki, Shingo; Hamada, Chizuko; Mizuhara, Ryo; Yamaguchi, Shuhei] Shimane Univ, Fac Med, Dept Neurol, Izumo, Shimane 6938501, Japan; [Murakami, Yo] Shimane Univ, Fac Med, Dept Internal Med, Div Cardiovasc Med, Izumo, Shimane 6938501, Japan		Oguro, H (通讯作者)，Shimane Univ, Fac Med, Dept Neurol, 89-1 Enya Cho, Izumo, Shimane 6938501, Japan.	oguro@med.shimane-u.ac.jp	Onoda, Keiichi/N-2944-2019	Onoda, Keiichi/0000-0002-3882-3446				Balan KK, 1998, AM J GASTROENTEROL, V93, P946, DOI 10.1111/j.1572-0241.1998.00284.x; Clayton J, 2006, AGE AGEING, V35, P47, DOI 10.1093/ageing/afj007; Eckerstrom C, 2011, DEMENT GERIATR COGN, V31, P132, DOI 10.1159/000323014; Elphick DA, 2006, AGE AGEING, V35, P545, DOI 10.1093/ageing/afl071; Hayashi Y, 2008, DIGEST DIS SCI, V53, P1, DOI 10.1007/s10620-007-0038-4; Hillis AE, 2007, NEUROLOGY, V69,…	21	20	24	0	12	ELSEVIER SCIENCE BV	AMSTERDAM	PO BOX 211, 1000 AE AMSTERDAM, NETHERLANDS	1052-3057	1532-8511		J STROKE CEREBROVASC	J. Stroke Cerebrovasc. Dis.	APR	2013	22	3
J	Popovic, N; Stefanovic-Budimkic, M; Mitrovic, N; Urosevic, A; Milosevic, B; Pelemis, M; Jevtovic, D; Beslac-Bumbasirevic, L; Jovanovic, D				Popovic, Natasa; Stefanovic-Budimkic, Maja; Mitrovic, Nikola; Urosevic, Aleksandar; Milosevic, Branko; Pelemis, Mijomir; Jevtovic, Djordje; Beslac-Bumbasirevic, Ljiljana; Jovanovic, Dejana			The Frequency of Poststroke Infections and Their Impact on Early Stroke Outcome	JOURNAL OF STROKE & CEREBROVASCULAR DISEASES			English	Article						Stroke; functional outcome; death; infection	URINARY-TRACT-INFECTION; ACUTE ISCHEMIC-STROKE; MEDICAL COMPLICATIONS; PNEUMONIA; RISK; MORTALITY; DEATH; FEVER; UNIT	Introduction: Poststroke infections are the most common medical complications of stroke and can occur in up to 65% of patients. The aim of this study was to assess the rate of infectious complications during hospitalization of stroke patients and to evaluate the impact of infection in general, including each of the urinary tract infection (UTI), pneumonia, and sepsis, on fatal and poor functional…	[Popovic, Natasa; Mitrovic, Nikola; Urosevic, Aleksandar; Milosevic, Branko; Pelemis, Mijomir; Jevtovic, Djordje] Clin Ctr Serbia, Clin Infect & Trop Dis, Belgrade 11129 102, Serbia; [Stefanovic-Budimkic, Maja; Beslac-Bumbasirevic, Ljiljana; Jovanovic, Dejana] Clin Ctr Serbia, Neurol Clin, Belgrade 11129 102, Serbia; [Milosevic, Branko; Pelemis, Mijomir; Jevtovic, Djordje; Beslac-Bumbasirevic, Lj…		Jovanovic, D (通讯作者)，Clin Ctr Serbia, Neurol Clin, Dr Subotica 6,POB 12, Belgrade 11129 102, Serbia.	dejana.r.jovanovic@gmail.com	Jovanovic, Dejana/AAG-4989-2019	Jovanovic, Dejana/0000-0003-4812-2763; Jevtovic, Dorde/0000-0003-1127-6072	Ministry of Science, Republic of Serbia [175022]	Ministry of Science, Republic of Serbia(Ministry of Education, Science & Technological Development, Serbia)	Supported by the Ministry of Science, Republic of Serbia (project no. 175022).	Aslanyan S, 2004, EUR J NEUROL, V11, P49, DOI 10.1046/j.1468-1331.2003.00749.x; BAMFORD J, 1990, J NEUROL NEUROSUR PS, V53, P824, DOI 10.1136/jnnp.53.10.824; BRANCHINI ML, 1994, J CLIN MICROBIOL, V32, P452, DOI 10.1128/JCM.32.2.452-456.1994; Brott T, 1991, CLIN GERIATR MED, V7, P465; BUSTO R, 1989, STROKE, V20, P904, DOI 10.1161/01.STR.20.7.904; Castillo J, 1998, STROKE, V29, P2455, DOI 10.1161/0…	33	40	46	1	2	ELSEVIER	AMSTERDAM	RADARWEG 29, 1043 NX AMSTERDAM, NETHERLANDS	1052-3057	1532-8511		J STROKE CEREBROVASC	J. Stroke Cerebrovasc. Dis.	MAY	2013	22	4
J	Zhao, D; Zeng, ZF; Mo, HH; Hu, WH; Tian, SM; Hu, D; Gong, L; Hu, K				Zhao, Dong; Zeng, Zhaofu; Mo, Huaheng; Hu, Weihua; Tian, Sumei; Hu, Die; Gong, Lin; Hu, Ke			Orexin-A inhibits cerebral ischaemic inflammatory injury mediated by the nuclear factor-KB signalling pathway and alleviates stroke-induced immunodepression in mice	BRAIN RESEARCH BULLETIN			English	Article						Orexin-A; Cerebral ischaemic inflammatory injury; Nuclear factor-KB signalling pathway; Stroke-induced immunodepression	ARTERY OCCLUSION; SPLENIC ATROPHY; PNEUMONIA; SYSTEM; INFECTIONS; NEURONS; RATS	Cerebral ischaemia is accompanied by infectious complications due to immunosuppression, known as strokeinduced immunodepression (SIID). Orexin-A (OXA), a neuropeptide produced in the hypothalamus, has been reported to have neuroprotective properties after stroke and is known to modulate inflammatory processes in peripheral tissues. The aim of this study was to determine the effects of orexin-A (O…	[Zhao, Dong; Zeng, Zhaofu; Mo, Huaheng; Hu, Weihua; Tian, Sumei; Hu, Die; Gong, Lin; Hu, Ke] Renmin Hosp Wuhan Univ, Dept Resp & Crit Care Med, Zhangzhidong Rd 99, Wuhan 430060, Peoples R China		Hu, K (通讯作者)，Renmin Hosp Wuhan Univ, Dept Resp & Crit Care Med, Zhangzhidong Rd 99, Wuhan 430060, Peoples R China.	652194618@qq.com; 1286898423@qq.com; 2820962435@qq.com; 1146569229@qq.com; 1174651034@qq.com; 770331324@qq.com; 1574559778@qq.com; huke-rmhospital@163.com		Hu, Ke/0000-0001-9862-7239	National Natural Science Foundation of China [81770089, 81970082]	National Natural Science Foundation of China(National Natural Science Foundation of China (NSFC))	This work was supported by the National Natural Science Foundation of China (Nos. 81770089, 81970082).	Aston-Jones G, 2010, BRAIN RES, V1314, P74, DOI 10.1016/j.brainres.2009.09.106; Chamorro A, 2012, NAT REV NEUROL, V8, P401, DOI 10.1038/nrneurol.2012.98; Dames C, 2018, J NEUROIMMUNOL, V321, P144, DOI 10.1016/j.jneuroim.2018.03.005; de Lecea L, 2005, FEBS J, V272, P5675, DOI 10.1111/j.1742-4658.2005.04981.x; Denes A, 2007, J CEREBR BLOOD F MET, V27, P1941, DOI 10.1038/sj.jcbfm.9600495; Duffy CM, …	36	0	0	3	5	PERGAMON-ELSEVIER SCIENCE LTD	OXFORD	THE BOULEVARD, LANGFORD LANE, KIDLINGTON, OXFORD OX5 1GB, ENGLAND	0361-9230	1873-2747		BRAIN RES BULL	Brain Res. Bull.	SEP	2021	174
J	Han, TS; Fry, CH; Fluck, D; Affley, B; Gulli, G; Barrett, C; Kakar, P; Patel, T; Sharma, S; Sharma, P				Han, Thang S.; Fry, Christopher H.; Fluck, David; Affley, Brendan; Gulli, Giosue; Barrett, Christopher; Kakar, Puneet; Patel, Tasmin; Sharma, Sapna; Sharma, Pankaj			Evaluation of anticoagulation status for atrial fibrillation on early ischaemic stroke outcomes: a registry-based, prospective cohort study of acute stroke care in Surrey, UK	BMJ OPEN			English	Article							ANTITHROMBOTIC TREATMENT; RISK-FACTORS; SEVERITY; BURDEN; IMPACT	Objective The relationship of anticoagulation therapies with stroke severity and outcomes have been well documented in the literature. However, none of the previous research has reported the relationship of atrial fibrillation (AF)/anticoagulation therapies with urinary tract infection (UTI), pneumonia and length of stay in hyperacute stroke units (HASUs). The present study aimed to evaluate AF a…	[Han, Thang S.; Patel, Tasmin; Sharma, Sapna; Sharma, Pankaj] Royal Holloway Univ London, Inst Cardiovasc Res, Egham, Surrey, England; [Han, Thang S.] Ashfordand St Peters NHS Fdn Trust, Dept Endocrinol, Chertsey, England; [Fry, Christopher H.] Univ Bristol, Sch Physiol Pharmacol & Neurosci, Bristol, Avon, England; [Fluck, David] Ashford & St Peters NHS Fdn Trust, Dept Cardiol, Chertsey, England;…		Han, TS (通讯作者)，Royal Holloway Univ London, Inst Cardiovasc Res, Egham, Surrey, England.; Han, TS (通讯作者)，Ashfordand St Peters NHS Fdn Trust, Dept Endocrinol, Chertsey, England.	t.s.han@doctors.org.uk						Acock AC, 2005, J MARRIAGE FAM, V67, P1012, DOI 10.1111/j.1741-3737.2005.00191.x; Adams HP, 1999, NEUROLOGY, V53, P122, DOI 10.1212/WNL.53.1.122; Bassand JP, 2016, EUR HEART J, V37, P2882, DOI 10.1093/eurheartj/ehw233; Crichton SL, 2016, J NEUROL NEUROSUR PS, V87, P1091, DOI 10.1136/jnnp-2016-313361; Feigin VL, 2016, LANCET NEUROL, V15, P913, DOI 10.1016/S1474-4422(16)30073-4; Fernandez A, 2007, …	28	10	10	0	0	BMJ PUBLISHING GROUP	LONDON	BRITISH MED ASSOC HOUSE, TAVISTOCK SQUARE, LONDON WC1H 9JR, ENGLAND	2044-6055			BMJ OPEN	BMJ Open	DEC	2017	7	12
J	Miller, CM; Behrouz, R				Miller, Chad M.; Behrouz, Reza			Impact of Infection on Stroke Morbidity and Outcomes	CURRENT NEUROLOGY AND NEUROSCIENCE REPORTS			English	Review						Ischemic stroke; Infection; Stroke; Stroke outcomes; Pneumonia; Cerebrovascular disease	ACUTE ISCHEMIC-STROKE; INTENSIVE-CARE-UNIT; POSTSTROKE COMPLICATIONS; MEDICAL COMPLICATIONS; BETA-BLOCKERS; PNEUMONIA; HYPOTHERMIA; ACTIVATION; DYSPHAGIA; RISK	Each year, millions of persons worldwide are disabled by stroke. The burden of stroke is expected to increase as a consequence of growth in our elderly population. Outcome is dependent upon limitation of secondary medical processes in the acute setting that lead to deterioration and increased long-term disability. The prevalence of infection after stroke is greater that seen in other medical cond…	[Miller, Chad M.] OhioHealth, Riverside Methodist Hosp, Columbus, OH 43215 USA; [Behrouz, Reza] Univ Texas Hlth Sci Ctr San Antonio, Div Cerebrovasc Dis, Dept Neurol, Sch Med, San Antonio, TX 78229 USA		Miller, CM (通讯作者)，OhioHealth, Riverside Methodist Hosp, Columbus, OH 43215 USA.	chad.miller2@ohiohealth.com						Badiatia N, 2009, CURR OPIN CRIT CARE, V15, P79, DOI 10.1097/MCC.0b013e32832922e9; Becker KJ, 2014, NEUROCRIT CARE, V21, P140, DOI 10.1007/s12028-013-9899-x; Berger B, 2014, J CRIT CARE, V29, P241, DOI 10.1016/j.jcrc.2013.11.001; Boehme AK, 2013, J STROKE CEREBROVASC, V22, pE582, DOI 10.1016/j.jstrokecerebrovasdis.2013.07.020; Brogan E, 2014, DYSPHAGIA, V29, P340, DOI 10.1007/s00455-013-9514-5; B…	34	14	18	2	14	SPRINGER	NEW YORK	233 SPRING ST, NEW YORK, NY 10013 USA	1528-4042	1534-6293		CURR NEUROL NEUROSCI	Curr. Neurol. Neurosci. Rep.	SEP	2016	16	9
J	Umay, E; Eyigor, S; Karahan, AY; Gezer, IA; Kurkcu, A; Keskin, D; Karaca, G; Unlu, Z; Tikiz, C; Vural, M; Aydeniz, B; Alemdaroglu, E; Bilir, EE; Yaliman, A; Sen, EI; Akaltun, MS; Altindag, O; Keles, BY; Bilgilisoy, M; Ozcete, ZA; Demirhan, A; Gundogdu, I; Inanir, M; Calik, Y				Umay, Ebru; Eyigor, Sibel; Karahan, Ali Yavuz; Gezer, Ilknur Albayrak; Kurkcu, Ayse; Keskin, Dilek; Karaca, Gulten; Unlu, Zeliha; Tikiz, Canan; Vural, Meltem; Aydeniz, Banu; Alemdaroglu, Ebru; Bilir, Emine Esra; Yaliman, Ayse; Sen, Ekin Ilke; Akaltun, Mazlum Serdar; Altindag, Ozlem; Keles, Betul Yavuz; Bilgilisoy, Meral; Ozcete, Zeynep Alev; Demirhan, Aylin; Gundogdu, Ibrahim; Inanir, Murat; Cali…			The GUSS test as a good indicator to evaluate dysphagia in healthy older people: a multicenter reliability and validity study	EUROPEAN GERIATRIC MEDICINE			English	Article						Dysphagia; Older people; Screen test; GUSS	VISCOSITY SWALLOW TEST; OROPHARYNGEAL DYSPHAGIA; ACUTE-STROKE; PREVALENCE; RISK; DISORDERS; PNEUMONIA; SCREEN	Purpose Dysphagia is known to be a disorder of the swallowing function, and is a growing health problem in aging populations. Swallowing screening tests have mostly been studied in comorbidities such as stroke associated with old age. There is no simple, quick and easy screening test to best determine the risk of oropharyngeal dysphagia in geriatric guidelines. We aimed to evaluate whether the Gu…	[Umay, Ebru; Gundogdu, Ibrahim] Univ Hlth Sci, Ankara Diskapi Yildirim Beyazit Training & Res Ho, Dept Phys Med, Ankara, Turkey; [Umay, Ebru; Gundogdu, Ibrahim] Univ Hlth Sci, Ankara Diskapi Yildirim Beyazit Training & Res Ho, Rehabil Clin, Ankara, Turkey; [Eyigor, Sibel] Ege Univ, Dept Phys Med & Rehabil, Izmir, Turkey; [Karahan, Ali Yavuz] Usak Univ, Dept Phys Med & Rehabil, Usak, Turkey; [Geze…		Umay, E (通讯作者)，Univ Hlth Sci, Ankara Diskapi Yildirim Beyazit Training & Res Ho, Dept Phys Med, Ankara, Turkey.; Umay, E (通讯作者)，Univ Hlth Sci, Ankara Diskapi Yildirim Beyazit Training & Res Ho, Rehabil Clin, Ankara, Turkey.	ebruumay@gmail.com	YALIMAN, AYSE/AAE-2173-2020; Şen, Ekin İlke/AAC-6836-2020; Eyigor, Sibel/AAA-4890-2022; Akaltun, Mazlum Serdar/AAM-8914-2020; karahan, ali yavuz/E-4481-2017; Akaltun, Mazlum Serdar/AAH-3215-2020; gündoğdu, ibrahim/ABI-5055-2020; İnanır, Murat/AAI-9674-2021	Şen, Ekin İlke/0000-0002-6489-3368; karahan, ali yavuz/0000-0001-8142-913X; Akaltun, Mazlum Serdar/0000-0002-9666-9483; gündoğdu, ibrahim/0000-0002-0524-2856;				AbdelHamid A, 2017, EGYPT J OTOLARYNGOL, V33, P103, DOI 10.4103/1012-5574.199419; Almirall J, 2013, EUR RESPIR J, V41, P923, DOI 10.1183/09031936.00019012; Baijens LWJ, 2016, CLIN INTERV AGING, V11, P1403, DOI 10.2147/CIA.S107750; Bowling A., 2009, RES METHODS HLTH, V3rd ed; Cabre M, 2010, AGE AGEING, V39, P39, DOI 10.1093/ageing/afp100; Clave P, 2008, CLIN NUTR, V27, P806, DOI 10.1016/j.clnu.200…	38	6	6	2	8	SPRINGER	NEW YORK	233 SPRING ST, NEW YORK, NY 10013 USA	1878-7649	1878-7657		EUR GERIATR MED	Eur. Geriatr. Med.	DEC	2019	10	6
J	Ribeiro, PW; Cola, PC; Gatto, AR; da Silva, RG; Luvizutto, GJ; Braga, GP; Schelp, AO; Henry, MACD; Bazan, R				Ribeiro, Priscila W.; Cola, Paula C.; Gatto, Ana R.; da Silva, Roberta G.; Luvizutto, Gustavo J.; Braga, Gabriel P.; Schelp, Arthur O.; de Arruda Henry, Maria A. C.; Bazan, Rodrigo			The Incidence of Dysphagia in Patients Receiving Cerebral Reperfusion Therapy Poststroke	JOURNAL OF STROKE & CEREBROVASCULAR DISEASES			English	Article						Stroke; thrombolytic therapy; deglutition; deglutition disorders; dysphagia	HEALTH STROKE SCALE; SAO-PAULO; PNEUMONIA; MORTALITY; BRAZIL; THROMBOLYSIS; RECOVERY; TRENDS	Background: The high prevalence of dysphagia after stroke leads to increased mortality, and cerebral reperfusion therapy has been effective in reducing neurologic deficits. The aim of this study was to investigate the severity and evolution of dysphagia and the occurrence of pneumonia in patients submitted to cerebral reperfusion therapy. Methods: Seventy ischemic stroke patients were evaluated. …	[Ribeiro, Priscila W.; Luvizutto, Gustavo J.; Braga, Gabriel P.; Schelp, Arthur O.; Bazan, Rodrigo] Univ Estadual Paulista, Botucatu Sch Med, Neurol Serv, BR-18618970 Botucatu, SP, Brazil; [Cola, Paula C.; Gatto, Ana R.; da Silva, Roberta G.] Sch Pholosophy & Sci, Dept Phonoaudiol, Marilia, Brazil; [de Arruda Henry, Maria A. C.] Univ Estadual Paulista, Botucatu Sch Med, Dept Surg, BR-18618970 Bot…		Luvizutto, GJ (通讯作者)，Univ Estadual Paulista, Botucatu Sch Med, BR-18618970 Botucatu, SP, Brazil.	gluvizutto@fmb.unesp.br	Luvizutto, Gustavo/F-3709-2019; Bazan, Rodrigo/D-4185-2012; Cola, Paula Cristina/J-2388-2015; da Silva, Roberta Gonçalves/AAE-4570-2020; Braga, Gabriel P/I-1751-2015; Silva, Roberta G/C-4391-2015; SCHELP, ARTHUR OSCAR/U-8398-2018	Luvizutto, Gustavo/0000-0002-6914-7225; Bazan, Rodrigo/0000-0003-3872-308X; Cola, Paula Cristina/0000-0002-7010-5874; da Silva, Roberta Gonçalves/0000-0002-2016-3566; Silva, Roberta G/0000-0002-2016-3566; SCHELP, ARTHUR OSCAR/0000-0001-5928-7497				Barritt AW, 2009, DYSPHAGIA, V24, P83, DOI 10.1007/s00455-008-9162-3; Blinzler C, 2011, CEREBROVASC DIS, V31, P185, DOI 10.1159/000321869; Cincura C, 2009, CEREBROVASC DIS, V27, P119, DOI 10.1159/000177918; Crary MA, 2005, ARCH PHYS MED REHAB, V86, P1516, DOI 10.1016/j.apmr.2004.11.049; Crary MA, 2013, DYSPHAGIA, V28, P69, DOI 10.1007/s00455-012-9414-0; Daniels SK, 1998, ARCH PHYS MED REHAB, V79,…	23	8	10	0	3	ELSEVIER	AMSTERDAM	RADARWEG 29, 1043 NX AMSTERDAM, NETHERLANDS	1052-3057	1532-8511		J STROKE CEREBROVASC	J. Stroke Cerebrovasc. Dis.	JUL	2014	23	6
J	Joundi, RA; Martino, R; Saposnik, G; Giannakeas, V; Fang, JM; Kapral, MK				Joundi, Raed A.; Martino, Rosemary; Saposnik, Gustavo; Giannakeas, Vasily; Fang, Jiming; Kapral, Moira K.			Predictors and Outcomes of Dysphagia Screening After Acute Ischemic Stroke	STROKE			English	Article						dysphagia; ischemic stroke; long-term care; outcome and process assessment; pneumonia	CANADIAN NEUROLOGICAL SCALE; POSTSTROKE DYSPHAGIA; PNEUMONIA; CARE; VALIDATION; RISK; ASSOCIATION; GUIDELINES; SCORES; TRIAL	Background and Purpose-Guidelines advocate screening all acute stroke patients for dysphagia. However, limited data are available regarding how many and which patients are screened and how failing a swallowing screen affects patient outcomes. We sought to evaluate predictors of receiving dysphagia screening after acute ischemic stroke and outcomes after failing a screening test. Methods-We used t…	[Joundi, Raed A.] Univ Toronto, Dept Med, Div Neurol, Toronto, ON, Canada; [Martino, Rosemary] Univ Toronto, Grad Dept Rehabil Sci, Dept Speech Language Pathol, Toronto, ON, Canada; [Saposnik, Gustavo; Kapral, Moira K.] Univ Toronto, Inst Hlth Policy Management & Evaluat, Toronto, ON, Canada; [Kapral, Moira K.] Univ Toronto, Dept Med, Div Gen Internal Med, Toronto, ON, Canada; [Saposnik, Gustavo]…		Kapral, MK (通讯作者)，Univ Toronto, Toronto Gen Hosp, 200 Elizabeth St 14EN-215, Toronto, ON M5G 2C4, Canada.	Moira.Kapral@uhn.ca	Saposnik, Gustavo/M-3937-2017; Joundi, Raed/AAR-5014-2020; Martino, Rosemary/J-7230-2015	Saposnik, Gustavo/0000-0002-5950-9886; Joundi, Raed/0000-0001-9554-0701; Martino, Rosemary/0000-0002-3298-7714	Physicians' Services Incorporated Foundation; Canada Research Chair (tier II) in Swallowing Disorders; Heart and Stroke Foundation of Canada	Physicians' Services Incorporated Foundation; Canada Research Chair (tier II) in Swallowing Disorders; Heart and Stroke Foundation of Canada(Heart & Stroke Foundation of Canada)	The study was funded by Physicians' Services Incorporated Foundation. Dr Martino was supported by a Canada Research Chair (tier II) in Swallowing Disorders. Dr Saposnik is supported by the Clinician-Scientist Award from the Heart and Stroke Foundation of Canada. Dr Kapral was supported by a Career Award from the Heart and Stroke Foundation of Canada.	Al-Khaled M, 2016, CEREBROVASC DIS, V42, P81, DOI 10.1159/000445299; [Anonymous], 2010, CLIN GUIDELINES STRO; [Anonymous], 2008, NICE GUIDELINES STRO; Arnold M, 2016, PLOS ONE, V11, DOI 10.1371/journal.pone.0148424; Bray BD, 2017, J NEUROL NEUROSUR PS, V88, P25, DOI 10.1136/jnnp-2016-313356; Bushnell CD, 2001, STROKE, V32, P656, DOI 10.1161/01.STR.32.3.656; Carnaby G, 2006, LANCET NEUROL, V5, P31…	29	62	66	1	12	LIPPINCOTT WILLIAMS & WILKINS	PHILADELPHIA	TWO COMMERCE SQ, 2001 MARKET ST, PHILADELPHIA, PA 19103 USA	0039-2499	1524-4628		STROKE	Stroke	APR	2017	48	4
J	Pekacka-Egli, AM; Kazmierski, R; Lutz, D; Pekacka-Falkowska, K; Maszczyk, A; Windisch, W; Spielmanns, M				Pekacka-Egli, Anna Maria; Kazmierski, Radoslaw; Lutz, Dietmar; Pekacka-Falkowska, Katarzyna; Maszczyk, Adam; Windisch, Wolfram; Spielmanns, Marc			Reassessment of Poststroke Dysphagia in Rehabilitation Facility Results in Reduction in Diet Restrictions	JOURNAL OF CLINICAL MEDICINE			English	Article						dysphagia; reassessment; diet; stroke; poststroke care		Background: Dysphagia assessment in postacute stroke patients can decrease the incidence of complications like malnutrition, dehydration, and aspiration pneumonia. It also helps to avoid unnecessary diet restrictions. The aim of this study is to verify if regular reassessment of dysphagia would change the diet management of postacute stroke patients in rehabilitation settings. Methods: This singl…	[Pekacka-Egli, Anna Maria; Spielmanns, Marc] Klin Wald, Dept Pulm Med & Sleep Med, Zurcher RehaZentren, CH-8636 Wald, Switzerland; [Pekacka-Egli, Anna Maria; Lutz, Dietmar] Klin Wald, Dept Neurol & Neurorehabil, Zurcher RehaZentren, CH-8636 Wald, Switzerland; [Kazmierski, Radoslaw] Poznan Univ Med Sci, Dept Neurol & Cerebrovasc Disorders, PL-61701 Poznan, Poland; [Pekacka-Falkowska, Katarzyna] Po…		Pekacka-Egli, AM (通讯作者)，Klin Wald, Dept Pulm Med & Sleep Med, Zurcher RehaZentren, CH-8636 Wald, Switzerland.; Pekacka-Egli, AM (通讯作者)，Klin Wald, Dept Neurol & Neurorehabil, Zurcher RehaZentren, CH-8636 Wald, Switzerland.	annamaria.pekacka@zhreha.ch; rkazmierski@ump.edu.pl; Dietmar.lutz@zhreha.ch; pekackafalkowska@ump.edu.pl; a.maszczyk@awf.katowice.pl; windischw@kliniken-koeln.de; Marc.spielmanns@zhreha.ch	Pekacka-Egli, Anna Maria/ABE-1254-2021; Windisch, Wolfram/ABI-7381-2020; Maszczyk, Adam/W-6759-2018	Maszczyk, Adam/0000-0001-9139-9747; Pekacka-Falkowska, Katarzyna/0000-0003-2068-7957; Spielmanns, Marc/0000-0003-4541-6977				Bax L, 2014, J STROKE CEREBROVASC, V23, pE195, DOI 10.1016/j.jstrokecerebrovasdis.2013.09.031; Brady SL, 2018, ADV MED EDUC PRACT, V9, P433, DOI 10.2147/AMEP.S142947; Braun T, 2019, BMC NEUROL, V19, DOI 10.1186/s12883-019-1499-8; Braun T, 2018, BMJ OPEN, V8, DOI 10.1136/bmjopen-2017-019016; Brogan E, 2014, DYSPHAGIA, V29, P340, DOI 10.1007/s00455-013-9514-5; Burgos R, 2018, CLIN NUTR, V37, P354, …	32	1	1	1	1	MDPI	BASEL	ST ALBAN-ANLAGE 66, CH-4052 BASEL, SWITZERLAND		2077-0383		J CLIN MED	J. Clin. Med.	APR	2021	10	8
J	Suda, S; Aoki, J; Shimoyama, T; Suzuki, K; Sakamoto, Y; Katano, T; Okubo, S; Nito, C; Nishiyama, Y; Mishina, M; Kimura, K				Suda, Satoshi; Aoki, Junya; Shimoyama, Takashi; Suzuki, Kentaro; Sakamoto, Yuki; Katano, Takehiro; Okubo, Seiji; Nito, Chikako; Nishiyama, Yasuhiro; Mishina, Masahiro; Kimura, Kazumi			Low Free Triiodothyronine at Admission Predicts Poststroke Infection	JOURNAL OF STROKE & CEREBROVASCULAR DISEASES			English	Article						Free triiodothyronine; poststroke infection; thyroid hormone; pneumonia	ACUTE ISCHEMIC-STROKE; THYROID-HORMONE METABOLISM; CLINICAL-TRIAL; DOUBLE-BLIND; SURGERY; CELLS; UNIT; DEFINITIONS; ANTIBIOTICS; MORBIDITY	Background: Poststroke infection (PSI) is common and is usually associated with a severe prognosis. We investigated the association between PSI and thyroid hormones, which are critical to immune regulation, in patients with acute stroke. Methods: We retrospectively enrolled 520 consecutive patients with acute ischemic stroke (326 men; age, 71.9 +/- 13.2 years) admitted to our department between S…	[Suda, Satoshi; Aoki, Junya; Shimoyama, Takashi; Suzuki, Kentaro; Sakamoto, Yuki; Katano, Takehiro; Okubo, Seiji; Nito, Chikako; Nishiyama, Yasuhiro; Mishina, Masahiro; Kimura, Kazumi] Nippon Med Sch, Grad Sch Med, Dept Neurol Sci, Tokyo, Japan		Suda, S (通讯作者)，Nippon Med Sch, Grad Sch Med, Dept Neurol Sci, Bunkyo Ku, 1-1-5 Sendagi, Tokyo 1138603, Japan.	suda-sa@nms.ac.jp	æº, é ç°/AAN-2574-2021; Mishina, Masahiro/F-3636-2010	Mishina, Masahiro/0000-0002-8227-0930; , Chikako/0000-0002-0980-5943				ADAMS HP, 1993, STROKE, V24, P35, DOI 10.1161/01.STR.24.1.35; Bettendorf M, 2000, LANCET, V356, P529, DOI 10.1016/S0140-6736(00)02576-9; Bunevicius A, 2013, J NEUROSURG, V118, P1279, DOI 10.3171/2013.1.JNS121696; Chamorro A, 2012, NAT REV NEUROL, V8, P401, DOI 10.1038/nrneurol.2012.98; Chen Y, 2012, PLOS ONE, V7, DOI 10.1371/journal.pone.0041445; Cheng SY, 2010, ENDOCR REV, V31, P139, DOI 10.1210…	36	2	2	0	3	ELSEVIER SCIENCE BV	AMSTERDAM	PO BOX 211, 1000 AE AMSTERDAM, NETHERLANDS	1052-3057	1532-8511		J STROKE CEREBROVASC	J. Stroke Cerebrovasc. Dis.	FEB	2018	27	2
J	Stosser, S; Gotthardt, M; Lindner-Pfleghar, B; Juttler, E; Kassubek, R; Neugebauer, H				Stoesser, Sebastian; Gotthardt, Matthias; Lindner-Pfleghar, Beate; Juettler, Eric; Kassubek, Rebecca; Neugebauer, Hermann			Severe Dysphagia Predicts Poststroke Fever	STROKE			English	Article						catheters; fever; hemorrhagic stroke; infections; ischemic stroke	ACUTE STROKE; BODY-TEMPERATURE; CLINICAL PREDICTORS; ORAL CARE; PNEUMONIA; MORTALITY; SCALE	Background and Purpose: Fever is a common observation after ischemic or hemorrhagic stroke and is associated with a worse clinical outcome. Infections, stroke severity, preexisting medical conditions, insertion of catheters, and dysphagia have been implicated in causing poststroke fever. Given that dysphagia has not been evaluated in detail yet, the aim of this study was to investigate if the sev…	[Stoesser, Sebastian; Gotthardt, Matthias; Kassubek, Rebecca; Neugebauer, Hermann] Univ Ulm, Dept Neurol, Ulm, Germany; [Lindner-Pfleghar, Beate] Univ & Rehabil Hosp Ulm, Speech Therapy, Ulm, Germany; [Juettler, Eric] Ostalb Hosp Aalen, Dept Neurol, Aalen, Germany; [Neugebauer, Hermann] Univ Hosp Wurzburg, Dept Neurol, Wurzburg, Germany		Stosser, S (通讯作者)，Univ Hosp Bonn, Dept Neurol, Venusberg Campus 1, D-53127 Bonn, Germany.	sebastian.stoesser@ukbonn.de; matthias.gotthardt@uni-ulm.de; beate.lindner-pfleghar@rku.de; Eric.Juettler@kliniken-ostalb.de; rebecca.kassubek@uni-ulm.de; Neugebauer_H@ukw.de	Neugebauer, Hermann/AAD-8309-2019	Neugebauer, Hermann/0000-0003-3759-356X; Stosser, Sebastian/0000-0002-1182-705X				AZZIMONDI G, 1995, STROKE, V26, P2040, DOI 10.1161/01.STR.26.11.2040; Badve MS, 2019, INT J STROKE, V14, P125, DOI 10.1177/1747493018806196; Bax L, 2014, J STROKE CEREBROVASC, V23, pE195, DOI 10.1016/j.jstrokecerebrovasdis.2013.09.031; Boysen G, 2001, STROKE, V32, P413, DOI 10.1161/01.STR.32.2.413; Brogan E, 2014, DYSPHAGIA, V29, P340, DOI 10.1007/s00455-013-9514-5; Castillo J, 1998, STROKE, V29,…	40	0	0	1	2	LIPPINCOTT WILLIAMS & WILKINS	PHILADELPHIA	TWO COMMERCE SQ, 2001 MARKET ST, PHILADELPHIA, PA 19103 USA	0039-2499	1524-4628		STROKE	Stroke	JUL	2021	52	7
J	Wilson, RD; Howe, EC				Wilson, Richard D.; Howe, Evan C.			A Cost-Effectiveness Analysis of Screening Methods for Dysphagia After Stroke	PM&R			English	Article							ACUTE ISCHEMIC-STROKE; OROPHARYNGEAL DYSPHAGIA; DETECTING ASPIRATION; BEDSIDE ASSESSMENT; NATURAL-HISTORY; RELATIVE RISK; BOLUS VOLUME; PNEUMONIA; VISCOSITY; COMPLICATIONS	Objective: To provide a cost-effectiveness analysis of dysphagia screening in the acute poststroke period with use of a videofluoroscopic swallowing study, a clinical bedside swallowing evaluation, or a combined approach. Design: Decision-analysis model. Methods: A decision-analysis model was used with information derived from multiple data sources, including meta-analyses and other relevant clin…	[Wilson, Richard D.] Metrohlth Med Ctr, MetroHlth Rehabil Inst Ohio, Cleveland, OH 44109 USA; [Wilson, Richard D.] Case Western Reserve Univ, Sch Med, Cleveland, OH USA; [Howe, Evan C.] Fairview Hosp Cleveland Clin, Family Med Program, Cleveland, OH USA		Wilson, RD (通讯作者)，Metrohlth Med Ctr, MetroHlth Rehabil Inst Ohio, 2500 MetroHlth Dr, Cleveland, OH 44109 USA.	rwilson@metrohealth.org	Wilson, Richard D./AAC-4401-2019	Wilson, Richard D./0000-0003-0334-2455	National Institutes of Health [K12-HD01097]	National Institutes of Health(United States Department of Health & Human ServicesNational Institutes of Health (NIH) - USA)	Partial support of Dr. Wilson was provided by National Institutes of Health grant K12-HD01097, as pad of the Rehabilitation Medicine Scientist Training Program.	Adams HP, 2003, STROKE, V34, P1056, DOI 10.1161/01.STR.0000064841.47697.22; [Anonymous], 1999, GASTROENTEROLOGY, V116, P452; BISCH EM, 1994, J SPEECH HEAR RES, V37, P1041, DOI 10.1044/jshr.3705.1041; Bravata DM, 2007, STROKE, V38, P1899, DOI 10.1161/STROKEAHA.106.481465; Bravata DM, 2003, STROKE, V34, P699, DOI 10.1161/01.STR.0000057578.26828.78; Chai J, 2008, SINGAP MED J, V49, P290; CHEN MYM, 1…	68	21	25	1	19	WILEY	HOBOKEN	111 RIVER ST, HOBOKEN 07030-5774, NJ USA	1934-1482	1934-1563		PM&R	PM&R	APR	2012	4	4
J	Rocco, A; Fam, G; Sykora, M; Diedler, J; Nagel, S; Ringleb, P				Rocco, Andrea; Fam, Geraldine; Sykora, Marek; Diedler, Jennifer; Nagel, Simon; Ringleb, Peter			Poststroke infections are an independent risk factor for poor functional outcome after three-months in thrombolysed stroke patients	INTERNATIONAL JOURNAL OF STROKE			English	Article						acute stroke; complications; hemorrhage; infections; outcome; thrombolysis	ACUTE ISCHEMIC-STROKE; INTRAVENOUS ALTEPLASE; TRIAL; PNEUMONIA; ECASS; TIME	BackgroundInfections are common complications in patients with acute ischemic stroke; however, the pathophysiology of the stroke-induced immunodepression is still under debate. Although it has been shown that increased mortality and longer hospital stay are associated with the presence of poststroke infections, it remains unclear if early poststroke infections occurring in the first seven-days ha…	[Rocco, Andrea; Sykora, Marek; Diedler, Jennifer; Nagel, Simon; Ringleb, Peter] Heidelberg Univ, Dept Neurol, D-69120 Heidelberg, Germany; [Sykora, Marek] Comenius Univ, Dept Neurol, Bratislava, Slovakia		Rocco, A (通讯作者)，Heidelberg Univ, Dept Neurol, Neuenheimer Feld 400, D-69120 Heidelberg, Germany.	andrea.rocco@med.uni-heidelberg.de	Sykora, Marek/ACM-5186-2022; Nagel, Simon/AAB-9266-2022	Sykora, Marek/0000-0003-3508-2176; Nagel, Simon/0000-0003-2471-6647; Ringleb, Peter/0000-0002-5473-8671				ADAMS HP, 1993, STROKE, V24, P35, DOI 10.1161/01.STR.24.1.35; Ahmed N, 2010, LANCET NEUROL, V9, P866, DOI 10.1016/S1474-4422(10)70165-4; Aslanyan S, 2004, EUR J NEUROL, V11, P49, DOI 10.1046/j.1468-1331.2003.00749.x; BONE RC, 1992, CHEST, V101, P1481, DOI 10.1378/chest.101.6.1481; Chamorro A, 2007, STROKE, V38, P1097, DOI 10.1161/01.STR.0000258346.68966.9d; Davenport RJ, 1996, STROKE, V27, P415, …	17	24	26	0	3	WILEY-BLACKWELL	HOBOKEN	111 RIVER ST, HOBOKEN 07030-5774, NJ USA	1747-4930	1747-4949		INT J STROKE	Int. J. Stroke	DEC	2013	8	8
J	Cuesy, PG; Sotomayor, PL; Pina, JOT				Grajales Cuesy, Pilar; Lavielle Sotomayor, Pilar; Talavera Pina, Juan Osvaldo			Reduction in the Incidence of Poststroke Nosocomial Pneumonia by Using the "Turn-mob" Program	JOURNAL OF STROKE & CEREBROVASCULAR DISEASES			English	Article						Ischemic stroke; nosocomial pneumonia; turning; mobilization; rehabilitation	MECHANICALLY VENTILATED PATIENTS; MEDICAL COMPLICATIONS; INTENSIVE-CARE; ISCHEMIC-STROKE; TRACT-INFECTION; THERAPY; COMA; BED; CLASSIFICATION; OSCILLATION	Background: One of the most common complications in patients with acute ischemic stroke (AIS) is pneumonia, a complication that has an impact on the patient's survival. The purpose of this study was to establish whether the implementation of a passive turning and mobilization program can prevent the occurrence of nosocomial pneumonia (NP) in patients with AIS. Methods: We conducted a randomized c…	[Grajales Cuesy, Pilar] Univ Autonoma Estado Mexico, Ctr Invest Ciencias Med, Clin Epidemiol Med Unit, Hosp Especialidades,Ctr Med Nacl Siglo XXI,IMSS, Mexico City 06725, DF, Mexico; [Lavielle Sotomayor, Pilar] Univ Autonoma Estado Mexico, Ctr Invest Ciencias Med, Clin Epidemiol Unit, Hosp Especialidades,Ctr Med Nacl Siglo XII,IMSS, Mexico City 06725, DF, Mexico; [Talavera Pina, Juan Osvaldo] Uni…		Sotomayor, PL (通讯作者)，Univ Autonoma Estado Mexico, Ctr Invest Ciencias Med, Clin Epidemiol Med Unit, Hosp Especialidades,Ctr Med Nacl Siglo XXI,IMSS, Av Cuauhtemoc 330, Mexico City 06725, DF, Mexico.	pilaviel@yahoo.com						[Anonymous], 2005, AM J RESP CRIT CARE, V171, P388, DOI 10.1164/rccm.200405-644ST; Aslanyan S, 2004, EUR J NEUROL, V11, P49, DOI 10.1046/j.1468-1331.2003.00749.x; BAMFORD J, 1991, LANCET, V337, P1521, DOI 10.1016/0140-6736(91)93206-O; BROTT T, 1989, STROKE, V20, P864, DOI 10.1161/01.STR.20.7.864; Davenport RJ, 1996, STROKE, V27, P415, DOI 10.1161/01.STR.27.3.415; Davis K, 2001, CRIT CARE, V5, P81…	32	21	21	0	3	ELSEVIER	AMSTERDAM	RADARWEG 29, 1043 NX AMSTERDAM, NETHERLANDS	1052-3057	1532-8511		J STROKE CEREBROVASC	J. Stroke Cerebrovasc. Dis.	JAN	2010	19	1
J	You, SJ; Ou, ZJ; Zhang, W; Zheng, DN; Zhong, CK; Dong, XF; Qiu, CH; Lu, TS; Cao, YJ; Liu, CF				You, Shoujiang; Ou, Zhijie; Zhang, Wei; Zheng, Danni; Zhong, Chongke; Dong, Xiaofeng; Qiu, Chenhong; Lu, Taosheng; Cao, Yongjun; Liu, Chun-Feng			Combined utility of white blood cell count and blood glucose for predicting in-hospital outcomes in acute ischemic stroke	JOURNAL OF NEUROINFLAMMATION			English	Article						Acute ischemic stroke; White blood cell; Blood glucose; Combined effect; In-hospital outcomes	SURGICAL SITE INFECTION; POSTSTROKE HYPERGLYCEMIA; INDEPENDENT PREDICTOR; STRESS HYPERGLYCEMIA; NONDIABETIC PATIENTS; ADMISSION; ASSOCIATION; PNEUMONIA; MORTALITY; ADULTS	High white blood cell (WBC) count and high blood glucose level are risk factors for mortality and pneumonia after acute ischemic stroke (AIS). We investigated the combined effect of high WBC count and high blood glucose level on hospital admission and in-hospital mortality and pneumonia in acute AIS patients. A total of 3124 AIS patients enrolled from December 2013 to May 2014 across 22 hospitals…	[You, Shoujiang; Ou, Zhijie; Zhang, Wei; Cao, Yongjun; Liu, Chun-Feng] Soochow Univ, Dept Neurol, Affiliated Hosp 2, 1055 Sanxiang Rd, Suzhou 215004, Jiangsu, Peoples R China; [You, Shoujiang; Ou, Zhijie; Zhang, Wei; Cao, Yongjun; Liu, Chun-Feng] Soochow Univ, Suzhou Clin Res Ctr Neurol Dis, Affiliated Hosp 2, 1055 Sanxiang Rd, Suzhou 215004, Jiangsu, Peoples R China; [Ou, Zhijie] Nanjing Univ Ch…		Cao, YJ; Liu, CF (通讯作者)，Soochow Univ, Dept Neurol, Affiliated Hosp 2, 1055 Sanxiang Rd, Suzhou 215004, Jiangsu, Peoples R China.; Cao, YJ; Liu, CF (通讯作者)，Soochow Univ, Suzhou Clin Res Ctr Neurol Dis, Affiliated Hosp 2, 1055 Sanxiang Rd, Suzhou 215004, Jiangsu, Peoples R China.	0319503013@163.com; m18351637964@163.com; dadazhangwei@126.com; dzheng@georgeinstitute.org.au; zckzxysuda@163.com; dxf561735@126.com; 13962528227@163.com; lutaosheng@163.com; yongjuncao@126.com; liuchunfeng@suda.edu.cn	Zhong, Chongke/AAI-6454-2020	Liu, Chun-Feng/0000-0002-8364-0219	National Natural Science Foundation of China [81471195]; Basic research of Suzhou Medical and health care [SYS201724]; Suzhou Clinical Research Center of Neurological Disease [Szzx201503]; Second Affiliated Hospital of Soochow University Preponderant Clinic Discipline Group Project Funding [XKQ2015002]; Suzhou health science and technology project [Gwzx201503]; Priority Academic Program Developme…	National Natural Science Foundation of China(National Natural Science Foundation of China (NSFC)); Basic research of Suzhou Medical and health care; Suzhou Clinical Research Center of Neurological Disease; Second Affiliated Hospital of Soochow University Preponderant Clinic Discipline Group Project Funding; Suzhou health science and technology project; Priority Academic Program Development of Jia…	This work was supported in part by grants from the National Natural Science Foundation of China (81471195), Basic research of Suzhou Medical and health care (SYS201724), Suzhou Clinical Research Center of Neurological Disease (Szzx201503), the Second Affiliated Hospital of Soochow University Preponderant Clinic Discipline Group Project Funding (XKQ2015002). Suzhou health science and technology pr…	Allport L, 2006, DIABETES CARE, V29, P1839, DOI 10.2337/dc06-0204; Ata A, 2010, ARCH SURG-CHICAGO, V145, P858, DOI 10.1001/archsurg.2010.179; Baird TA, 2003, STROKE, V34, P2208, DOI 10.1161/01.STR.0000085087.41330.FF; Capes SE, 2001, STROKE, V32, P2426, DOI 10.1161/hs1001.096194; Christensen H, 2004, CEREBROVASC DIS, V18, P214, DOI 10.1159/000079944; Dungan KM, 2009, LANCET, V373, P1798, DOI 10.1…	28	9	9	0	2	BMC	LONDON	CAMPUS, 4 CRINAN ST, LONDON N1 9XW, ENGLAND	1742-2094			J NEUROINFLAMM	J. Neuroinflamm.	FEB 14	2019	16
J	Dutta, D; Thornton, D; Bowen, E				Dutta, Dipankar; Thornton, Daniel; Bowen, Emily			Using population-based routinely collected data from the Sentinel Stroke National Audit Programme to investigate factors associated with discharge to care home after rehabilitation	CLINICAL REHABILITATION			English	Article						Rehabilitation; stroke; discharge to care home; associated factors	LENGTH-OF-STAY; URINARY-INCONTINENCE; DESTINATION; DYSPHAGIA; PNEUMONIA; PREDICTION; POSTSTROKE; SCALE	Objectives: We investigated factors associated with Care Home (CH) discharge following stroke using routinely collected data in unselected patients and assessed the relevance of previous research findings to such patients seen in routine clinical practice. Design: Retrospective analysis of data from the Sentinel Stroke National Audit Programme using univariate analysis and logistic regression. Se…	[Dutta, Dipankar; Thornton, Daniel; Bowen, Emily] Gloucestershire Royal Hosp, Stroke Serv, Great Western Rd, Gloucester GL1 3NN, England		Dutta, D (通讯作者)，Gloucestershire Royal Hosp, Stroke Serv, Great Western Rd, Gloucester GL1 3NN, England.	dipankar.dutta@nhs.net		Dutta, Dipankar/0000-0001-8533-9553	Healthcare Quality Information Partnership (HQIP) on behalf of NHS England	Healthcare Quality Information Partnership (HQIP) on behalf of NHS England	The authors thank the SSNAP data entry team including Roisin Putland, Gilly Whittingham, Julie Russell and all their therapists. D.D. conceived and planned the study. D.D., D.T. and E.B. performed the literature search and wrote the protocol. D.D. wrote the first draft of the paper and performed the statistical analysis. E.B. and D.T. contributed to writing the paper and approved the final draft.…	Anderson C, 2005, COCHRANE DB SYST REV, DOI 10.1002/14651858.CD000443.pub2; Arnold M, 2016, PLOS ONE, V11, DOI 10.1371/journal.pone.0148424; Aslanyan S, 2004, EUR J NEUROL, V11, P49, DOI 10.1046/j.1468-1331.2003.00749.x; Brauer SG, 2008, ARCH PHYS MED REHAB, V89, P1061, DOI 10.1016/j.apmr.2007.10.042; Bray BD, 2017, J NEUROL NEUROSUR PS, V88, P25, DOI 10.1136/jnnp-2016-313356; Brown AW, 2015, STR…	34	11	12	0	4	SAGE PUBLICATIONS LTD	LONDON	1 OLIVERS YARD, 55 CITY ROAD, LONDON EC1Y 1SP, ENGLAND	0269-2155	1477-0873		CLIN REHABIL	Clin. Rehabil.	AUG	2018	32	8
S	Worthmann, H; Tryc, AB; Deb, M; Goldbecker, A; Ma, YT; Tountopoulou, A; Lichtinghagen, R; Weissenborn, K		DelZoppo, GJ; Gorelick, PB; Eisert, W		Worthmann, H.; Tryc, A. B.; Deb, M.; Goldbecker, A.; Ma, Y. T.; Tountopoulou, A.; Lichtinghagen, R.; Weissenborn, K.			Linking infection and inflammation in acute ischemic stroke	INNATE INFLAMMATION AND STROKE	Annals of the New York Academy of Sciences		English	Article; Proceedings Paper	Conference on Innate Inflammation as the Common Pathway of Risk Factors Leading to Transient Ischemic Attacks and Stroke: Pathophysiology and Potential Interventions	MAY 09-11, 2010	New York Acad Sci, New York, NY		New York Acad Sci	ischemic stroke; infection; inflammation; cytokines; MCP-1; outcome	MONOCYTE CHEMOATTRACTANT PROTEIN-1; URINARY-TRACT-INFECTION; MIDDLE CEREBRAL-ARTERY; INDUCED IMMUNODEPRESSION; MEDICAL COMPLICATIONS; EMERGING CONCEPTS; TEMPORAL PROFILE; RISK-FACTORS; PNEUMONIA; BRAIN	Infections after ischemic stroke are known to complicate the clinical course and worsen the outcome. Neuroinflammation is one of the predominant mechanisms of secondary progression of brain injury and infection and is far from being well understood. Experimental data demonstrate that ischemic stroke patients are at a higher risk for systemic infections if they show a pronounced anti-inflammatory …	[Worthmann, H.; Tryc, A. B.; Deb, M.; Goldbecker, A.; Ma, Y. T.; Tountopoulou, A.; Weissenborn, K.] Hannover Med Sch, Dept Neurol, D-30623 Hannover, Germany; [Ma, Y. T.] Capital Med Univ, Beijing Tiantan Hosp, Dept Neurol, Beijing, Peoples R China; [Lichtinghagen, R.] Hannover Med Sch, Dept Clin Chem, D-30623 Hannover, Germany		Worthmann, H (通讯作者)，Hannover Med Sch, Dept Neurol, Carl Neuberg Str 1, D-30623 Hannover, Germany.	worthmann.hans@mh-hannover.de	Ma, Yue Tao/F-1948-2017	Ma, Yue Tao/0000-0001-7096-2246	Boehringer Ingelheim	Boehringer Ingelheim(Boehringer Ingelheim)	The employment of H. Worthmann, M. Deb, and Y.T. Ma was partly funded by a research grant of Boehringer Ingelheim. A. Tryc, A. Goldbecker, and A. Tountopoulou report no disclosures. R. Lichtinghagen and K. Weissenborn were on the scientific advisory board in a clinical study of Boehringer Ingelheim.	Adams HP, 2007, CIRCULATION, V115, pE478, DOI 10.1161/CIRCULATIONAHA.107.181486; Aslanyan S, 2004, EUR J NEUROL, V11, P49, DOI 10.1046/j.1468-1331.2003.00749.x; BUSTO R, 1989, STROKE, V20, P904, DOI 10.1161/01.STR.20.7.904; Castillo J, 2004, CEREBROVASC DIS, V17, P7, DOI 10.1159/000074791; CASTILLO J, 1994, CEREBROVASC DIS, V4, P66, DOI 10.1159/000108454; Chamorro A, 2006, J NEUROL NEUROSUR PS, V…	68	27	33	0	8	WILEY-BLACKWELL	MALDEN	COMMERCE PLACE, 350 MAIN STREET, MALDEN 02148, MA USA	0077-8923		978-1-57331-813-6	ANN NY ACAD SCI	Ann.NY Acad.Sci.		2010	1207
J	Rofes, L; Muriana, D; Palomeras, E; Vilardell, N; Palomera, E; Alvarez-Berdugo, D; Casado, V; Clave, P				Rofes, L.; Muriana, D.; Palomeras, E.; Vilardell, N.; Palomera, E.; Alvarez-Berdugo, D.; Casado, V.; Clave, P.			Prevalence, risk factors and complications of oropharyngeal dysphagia in stroke patients: A cohort study	NEUROGASTROENTEROLOGY AND MOTILITY			English	Article						cohort study; dysphagia; prevalence studies; risk factors; stroke	ACUTE ISCHEMIC-STROKE; VISCOSITY SWALLOW TEST; CORTICAL ACTIVATION; SCREENING DYSPHAGIA; NATURAL-HISTORY; LESION LOCATION; CLASSIFICATION; PREDICTORS; ASPIRATION; PNEUMONIA	BackgroundOropharyngeal dysphagia (OD) is a prevalent poststroke condition with severe complications and increased mortality. Poststroke OD prevalence varies among studies and there is little evidence of its related risk factors and associated complications. Objective: to evaluate the prevalence of OD after stroke and the risk factors and associated complications. MethodsWe performed a prospectiv…	[Rofes, L.; Vilardell, N.; Alvarez-Berdugo, D.; Clave, P.] Hosp Mataro, Gastrointestinal Physiol Lab, Mataro, Spain; [Rofes, L.; Vilardell, N.; Alvarez-Berdugo, D.; Clave, P.] Hosp Mataro, Gastrointestinal Physiol Lab, Barcelona, Spain; [Rofes, L.; Alvarez-Berdugo, D.; Clave, P.] Inst Salud Carlos III, CIBERehd, Barcelona, Spain; [Muriana, D.; Palomeras, E.; Casado, V.] Hosp Mataro, Neurol Unit, …		Clave, P (通讯作者)，Hosp Mataro, Barcelona, Spain.	pere.clave@ciberehd.org	Clave, Pere/P-9070-2016; Palomeras, Ernest/AAZ-3763-2020; Rofes, Laia/AAG-6093-2021	Clave, Pere/0000-0002-0696-8560; Rofes, Laia/0000-0002-1628-5253; Casado, Virginia/0000-0002-3079-8776; Alvarez-Berdugo, Daniel/0000-0003-0338-0793; Palomeras Soler, Ernest/0000-0002-0724-8653	Fundacio 'La Marato' de TV3 [11/2310]; Fondo de Investigaciones Sanitarias; Instituto de Salud Carlos III [14/00453]; I3 SNS [INT 15/00026, INT 16/00111]	Fundacio 'La Marato' de TV3; Fondo de Investigaciones Sanitarias(Instituto de Salud Carlos III); Instituto de Salud Carlos III(Instituto de Salud Carlos IIIEuropean Commission); I3 SNS	This study was supported by grants from Fundacio 'La Marato' de TV3 (11/2310), Fondo de Investigaciones Sanitarias, Instituto de Salud Carlos III (14/00453) and by two grants (INT 15/00026 and INT 16/00111) from I3 SNS.	Abilleira S, 2017, STROKE, V48, P375, DOI 10.1161/STROKEAHA.116.015857; ADAMS HP, 1993, STROKE, V24, P35, DOI 10.1161/01.STR.24.1.35; Alvarez-Sabin J, 2017, EUR J HEALTH ECON, V18, P449, DOI 10.1007/s10198-016-0799-9; Arboix A, 2008, CEREBROVASC DIS, V26, P509, DOI 10.1159/000155989; Baijens LWJ, 2016, CLIN INTERV AGING, V11, P1403, DOI 10.2147/CIA.S107750; BAMFORD J, 1991, LANCET, V337, P1521, D…	41	45	48	1	20	WILEY	HOBOKEN	111 RIVER ST, HOBOKEN 07030-5774, NJ USA	1350-1925	1365-2982		NEUROGASTROENT MOTIL	Neurogastroenterol. Motil.	AUG	2018	30	8
J	Tai, YH; Chang, CC; Yeh, CC; Sung, LC; Hu, CJ; Cherng, YG; Chen, TL; Liao, CC				Tai, Ying-Hsuan; Chang, Chuen-Chau; Yeh, Chun-Chieh; Sung, Li-Chin; Hu, Chaur-Jong; Cherng, Yih-Giun; Chen, Ta-Liang; Liao, Chien-Chang			Long-Term Risk of Stroke and Poststroke Outcomes in Patients with Heart Failure: Two Nationwide Studies	CLINICAL EPIDEMIOLOGY			English	Article						heart failure; adverse outcome; risk; stroke	ATRIAL-FIBRILLATION; SYSTOLIC DYSFUNCTION; EJECTION FRACTION; ISCHEMIC-STROKE; YOUNG-ADULTS; PREDICTORS; PREVENTION; METFORMIN; ETIOLOGY; PROGRAM	Objective: To evaluate the long-term risk of stroke and poststroke adverse outcomes in patients with heart failure (HF). Methods: We used research data from Taiwan's National Health Insurance Program from 2000 to 2005 and identified 20,072 adults aged >= 30 years who were newly diagnosed with HF. Frequency matching based on age and sex was used to select a comparison cohort consisting of 80,288 a…	[Tai, Ying-Hsuan; Cherng, Yih-Giun] Taipei Med Univ, Shuang Ho Hosp, Dept Anesthesiol, New Taipei, Taiwan; [Tai, Ying-Hsuan; Chang, Chuen-Chau; Cherng, Yih-Giun; Chen, Ta-Liang; Liao, Chien-Chang] Taipei Med Univ, Coll Med, Sch Med, Dept Anesthesiol, Taipei, Taiwan; [Chang, Chuen-Chau; Liao, Chien-Chang] Taipei Med Univ Hosp, Dept Anesthesiol, 252 Wuxing St, Taipei 110, Taiwan; [Chang, Chuen-Chau…		Liao, CC (通讯作者)，Taipei Med Univ Hosp, Dept Anesthesiol, 252 Wuxing St, Taipei 110, Taiwan.; Cherng, YG (通讯作者)，Shuang Ho Hosp, Dept Anesthesiol, New Taipei, Taiwan.	stainless@s.tmu.edu.tw; jacky48863027@yahoo.com.tw			Higher Education Sprout Project by the Ministry of Edication [DP2-10921121-01-N-08-04]; Taiwan's Ministry of Science and Technology [MOST106-2314-B-038-036-MY3, MOST107-2221-E-038-009]	Higher Education Sprout Project by the Ministry of Edication; Taiwan's Ministry of Science and Technology	This work was supported in part by The Higher Education Sprout Project by the Ministry of Edication (DP2-10921121-01-N-08-04) and Taiwan's Ministry of Science and Technology (MOST106-2314-B-038-036-MY3; MOST107-2221-E-038-009).	Abdul-Rahim AH, 2017, EUR HEART J, V38, P742, DOI 10.1093/eurheartj/ehw509; Abdul-Rahim AH, 2015, CIRCULATION, V131, P1486, DOI 10.1161/CIRCULATIONAHA.114.013760; Adelborg K, 2017, STROKE, V48, P1161, DOI 10.1161/STROKEAHA.116.016022; Alberts VP, 2010, EUR J EPIDEMIOL, V25, P807, DOI 10.1007/s10654-010-9520-y; Amarenco P, 2009, LANCET NEUROL, V8, P453, DOI 10.1016/S1474-4422(09)70058-4; Appelros …	45	4	4	0	0	DOVE MEDICAL PRESS LTD	ALBANY	PO BOX 300-008, ALBANY, AUCKLAND 0752, NEW ZEALAND	1179-1349			CLIN EPIDEMIOL	Clin. Epidemiol.		2020	12
J	Zhou, Z; Vincent, F; Salle, JY; Antonini, MT; Aliamus, V; Daviet, JC				Zhou, Zhou; Vincent, Francois; Salle, Jean-Yves; Antonini, Marie-Therese; Aliamus, Vincent; Daviet, Jean-Christophe			Acute Stroke Phase Voluntary Cough and Correlation with Maximum Phonation Time	AMERICAN JOURNAL OF PHYSICAL MEDICINE & REHABILITATION			English	Article						Voluntary Cough; Phonation Test; Bedside Screening; Poststroke Pneumonia	TRANSCRANIAL MAGNETIC STIMULATION; EXPIRATORY MUSCLE WEAKNESS; RELATIVE RISK; ASPIRATION; COMPLICATIONS; IMPAIRMENT; VALUES; FLOW	Zhou Z, Vincent F, Salle J-Y, Antonini M-T, Aliamus V, Daviet J-C: Acute stroke phase voluntary cough and correlation with maximum phonation time. Am J Phys Med Rehabil 2012;91:494-500. Objective: This study aimed to assess cough effectiveness after a stroke and to propose a bedside screening test. Design: Patients who had had ischemic hemispheric stroke were recruited and followed up for 2 mos. …	[Zhou, Zhou] Univ Limoges, Fac Med, Inst Neuroepidemiol & Trop Neurol, EA 3174, F-87025 Limoges, France; [Zhou, Zhou; Salle, Jean-Yves; Daviet, Jean-Christophe] Univ Hosp, Ctr Limoges, Dept Phys Med & Rehabil, Lab HAVAE,EA 6310, Limoges, France; [Zhou, Zhou] Kunming Med Univ, Kunming, Peoples R China; [Vincent, Francois; Antonini, Marie-Therese] Univ Hosp, Ctr Limoges, Unit Resp Funct Explorat, L…		Zhou, Z (通讯作者)，Univ Limoges, Fac Med, Inst Neuroepidemiol & Trop Neurol, EA 3174, 2 Rue Dr Raymond Marcland, F-87025 Limoges, France.			Vincent, Francois/0000-0001-5159-4417				Aldrich TK, 2002, AM J RESP CRIT CARE, V166, P548, DOI 10.1164/rccm.166.4.518; Bach JR, 1996, CHEST, V110, P1566, DOI 10.1378/chest.110.6.1566; BARER DH, 1989, J NEUROL NEUROSUR PS, V52, P236, DOI 10.1136/jnnp.52.2.236; Daniels SK, 1998, ARCH PHYS MED REHAB, V79, P14, DOI 10.1016/S0003-9993(98)90200-3; DEPIPPO KL, 1992, ARCH NEUROL-CHICAGO, V49, P1259, DOI 10.1001/archneur.1992.00530360057018; HA…	29	17	19	1	5	LIPPINCOTT WILLIAMS & WILKINS	PHILADELPHIA	TWO COMMERCE SQ, 2001 MARKET ST, PHILADELPHIA, PA 19103 USA	0894-9115	1537-7385		AM J PHYS MED REHAB	Am. J. Phys. Med. Rehabil.	JUN	2012	91	6
J	Li, J; Zhang, P; Wu, SM; Wang, YF; Zhou, J; Yi, XY; Wang, C				Li, Jie; Zhang, Ping; Wu, Simiao; Wang, Yanfen; Zhou, Ju; Yi, Xingyang; Wang, Chun			Stroke-related complications in large hemisphere infarction: incidence and influence on unfavorable outcome	THERAPEUTIC ADVANCES IN NEUROLOGICAL DISORDERS			English	Article						complications; large hemispheric infarction; outcome	MIDDLE-CEREBRAL-ARTERY; MEDICAL COMPLICATIONS; NEUROLOGICAL COMPLICATIONS; DECOMPRESSIVE CRANIECTOMY; CONTROLLED-TRIAL; ISCHEMIC-STROKE; HEMICRANIECTOMY; EXPERIENCE; MORTALITY; RISK	Objective: Neurological and medical complications are major causes of morbidity and mortality after ischemic stroke. This study aimed to identify the incidence of stroke-related complications following large hemisphere infarction (LHI) and to explore their influence on unfavorable outcome in LHI patients. Methods: We prospectively enrolled consecutive patients with LHI. The unfavorable outcome wa…	[Li, Jie; Zhang, Ping; Wang, Yanfen; Zhou, Ju; Yi, Xingyang; Wang, Chun] Peoples Hosp Deyang City, Dept Neurol, 173 North Taishan Rd, Deyang 618000, Sichuan, Peoples R China; [Wu, Simiao] Sichuan Univ, Stroke Clin Res Unit, Dept Neurol, West China Hosp, Chengdu, Sichuan, Peoples R China		Wang, C (通讯作者)，Peoples Hosp Deyang City, Dept Neurol, 173 North Taishan Rd, Deyang 618000, Sichuan, Peoples R China.	dysrmyysjnkwc@163.com		Li, Jie/0000-0001-9575-4232	Universal Application Program, Health and Family Planning Commission of Sichuan Province in China [17PJ084]; Key Research and Development Program, Science and Technology Department of Sichuan Province in China [2017SZ0007]	Universal Application Program, Health and Family Planning Commission of Sichuan Province in China; Key Research and Development Program, Science and Technology Department of Sichuan Province in China	The author(s) disclosed receipt of the following financial support for the research, authorship, and publication of this article: This research was funded by Universal Application Program, Health and Family Planning Commission of Sichuan Province in China (17PJ084) and Key Research and Development Program, Science and Technology Department of Sichuan Province in China (NO. 2017SZ0007).	Alshekhlee A, 2011, J STROKE CEREBROVASC, V20, P196, DOI 10.1016/j.jstrokecerebrovasdis.2009.11.019; Balami JS, 2011, LANCET NEUROL, V10, P357, DOI 10.1016/S1474-4422(10)70313-6; Bar M, 2011, J NEUROL, V258, P1689, DOI 10.1007/s00415-011-6003-3; Chalouhi N, 2016, NEUROCRIT CARE, V25, P105, DOI 10.1007/s12028-016-0252-z; Davenport RJ, 1996, STROKE, V27, P415, DOI 10.1161/01.STR.27.3.415; DEHAAN R,…	33	12	14	0	2	SAGE PUBLICATIONS LTD	LONDON	1 OLIVERS YARD, 55 CITY ROAD, LONDON EC1Y 1SP, ENGLAND	1756-2856	1756-2864		THER ADV NEUROL DISO	Ther. Adv. Neurol. Disord.	AUG	2019	12
J	Lakshminarayan, K; Schissel, C; Anderson, DC; Vazquez, G; Jacobs, DR; Ezzeddine, M; Luepker, RV; Virnig, BA				Lakshminarayan, Kamakshi; Schissel, Candace; Anderson, David C.; Vazquez, Gabriela; Jacobs, David R., Jr.; Ezzeddine, Mustapha; Luepker, Russell V.; Virnig, Beth A.			Five-Year Rehospitalization Outcomes in a Cohort of Patients With Acute Ischemic Stroke Medicare Linkage Study	STROKE			English	Article						rehospitalization after stroke; stroke mortality; stroke outcomes	MYOCARDIAL-INFARCTION; RECURRENT STROKE; RISK; DEATH; HOSPITALIZATION; MORTALITY; DISEASE; RATES; CARE	Background and Purpose-The purposes of this study were to track mortality and rehospitalizations over 5 years poststroke in a stroke cohort (SC) and compare long-term risks of complications to a matched nonstroke cohort (NSC). Methods-A cohort design with a matched NSC comparison was used. The SC constituted a validated database of acute ischemic stroke patients, >= 65 years, hospitalized across …	[Lakshminarayan, Kamakshi; Schissel, Candace; Jacobs, David R., Jr.; Luepker, Russell V.] Univ Minnesota, Sch Publ Hlth, Div Epidemiol & Community Hlth, Minneapolis, MN 55454 USA; [Lakshminarayan, Kamakshi; Anderson, David C.; Vazquez, Gabriela; Ezzeddine, Mustapha] Univ Minnesota, Sch Med, Dept Neurol, Minneapolis, MN 55454 USA; [Virnig, Beth A.] Univ Minnesota, Sch Publ Hlth, Div Hlth Serv Res …		Lakshminarayan, K (通讯作者)，Univ Minnesota, Sch Publ Hlth, Div Epidemiol & Community Hlth, 1300S 2nd St,Suite 300, Minneapolis, MN 55454 USA.	laksh004@umn.edu		Jacobs, David/0000-0002-7232-0543; Anderson, David/0000-0001-9874-5649; Fuller, Candace/0000-0002-8902-1435	National Institutes of Health [K23NS051377]; [5K23NS051377]; NATIONAL INSTITUTE OF NEUROLOGICAL DISORDERS AND STROKE [K23NS051377] Funding Source: NIH RePORTER	National Institutes of Health(United States Department of Health & Human ServicesNational Institutes of Health (NIH) - USA); ; NATIONAL INSTITUTE OF NEUROLOGICAL DISORDERS AND STROKE(United States Department of Health & Human ServicesNational Institutes of Health (NIH) - USANIH National Institute of Neurological Disorders & Stroke (NINDS))	This research was supported by 5K23NS051377 to K. L.; K.L. receives significant salary and research support from the National Institutes of Health (K23NS051377).	[Anonymous], 2002, R S PLUS COMPANION A; Bravata DM, 2007, STROKE, V38, P1899, DOI 10.1161/STROKEAHA.106.481465; Bravata DM, 2003, STROKE, V34, P699, DOI 10.1161/01.STR.0000057578.26828.78; Bushnell CD, 2010, ARCH NEUROL-CHICAGO, V67, P1456, DOI 10.1001/archneurol.2010.190; Cadilhac DA, 2009, STROKE, V40, P915, DOI 10.1161/STROKEAHA.108.526905; Dhamoon MS, 2007, STROKE, V38, P1752, DOI 10.1161/ST…	18	56	59	0	8	LIPPINCOTT WILLIAMS & WILKINS	PHILADELPHIA	530 WALNUT ST, PHILADELPHIA, PA 19106-3621 USA	0039-2499			STROKE	Stroke	JUN	2011	42	6
J	Heikinheimo, T; Broman, J; Haapaniemi, E; Kaste, M; Tatlisumak, T; Putaala, J				Heikinheimo, Terttu; Broman, Jenna; Haapaniemi, Elena; Kaste, Markku; Tatlisumak, Turgut; Putaala, Jukka			Preceding and Poststroke Infections in Young Adults With First-Ever Ischemic Stroke Effect on Short-Term and Long-Term Outcomes	STROKE			English	Article						assessment; outcomes; infection	RISK-FACTORS; CEREBRAL INFARCTION; BRAIN INFARCTION; CEREBROVASCULAR ISCHEMIA; MEDICAL COMPLICATIONS; INFLAMMATION; CONSEQUENCES; ASSOCIATION; PNEUMONIA; IMPACT	Background and Purpose Poststroke infections (PSIs) worsen the outcome in acute ischemic stroke, but the effect of preceding infection (PI) is controversial. Data on young patients are scarce. We characterized PI and PSI in young adults with first-ever stroke and studied whether they are associated with 3-month and long-term outcomes, recurrent vascular events, and death. Methods From our databas…	[Heikinheimo, Terttu; Broman, Jenna; Haapaniemi, Elena; Kaste, Markku; Tatlisumak, Turgut; Putaala, Jukka] Univ Helsinki, Cent Hosp, Dept Neurol, FIN-00290 Helsinki, Finland		Heikinheimo, T (通讯作者)，Univ Helsinki, Cent Hosp, Dept Neurol, Haartmaninkatu 4, FIN-00290 Helsinki, Finland.	terttu.heikinheimo-connell@hus.fi		Kaste, Markku/0000-0001-6557-6412; Tatlisumak, Turgut/0000-0002-2430-8988	Helsinki University Central Hospital [TKK2011003, TKK2011110]; Finnish Medical Foundation; Paavo Nurmi Foundation; Emil Aaltonen Foundation	Helsinki University Central Hospital; Finnish Medical Foundation; Paavo Nurmi Foundation; Emil Aaltonen Foundation	This work was supported by the Helsinki University Central Hospital (Dr Putaala, TKK2011003; Dr Haapaniemi, TKK2011110; Dr Tatlisumak, TKK2011110), the Finnish Medical Foundation (Drs Putaala and Haapaniemi), the Paavo Nurmi Foundation (Dr Haapaniemi), and the Emil Aaltonen Foundation (Dr Haapaniemi).	ADAMS HP, 1993, STROKE, V24, P35, DOI 10.1161/01.STR.24.1.35; Aslanyan S, 2004, EUR J NEUROL, V11, P49, DOI 10.1046/j.1468-1331.2003.00749.x; Charakida M, 2005, CIRCULATION, V111, P1660, DOI 10.1161/01.CIR.0000160365.18879.1C; Davenport RJ, 1996, STROKE, V27, P415, DOI 10.1161/01.STR.27.3.415; del Zoppo GJ, 2009, NEUROSCIENCE, V158, P972, DOI 10.1016/j.neuroscience.2008.08.028; Fullerton HJ, 2011…	39	19	21	0	6	LIPPINCOTT WILLIAMS & WILKINS	PHILADELPHIA	TWO COMMERCE SQ, 2001 MARKET ST, PHILADELPHIA, PA 19103 USA	0039-2499	1524-4628		STROKE	Stroke	DEC	2013	44	12
J	Haeusler, KG; Schmidt, WUH; Fohring, F; Meisel, C; Helms, T; Jungehulsing, GJ; Nolte, CH; Schmolke, K; Wegner, B; Meisel, A; Dirnagl, U; Villringer, A; Volk, HD				Haeusler, Karl Georg; Schmidt, Wolf U. H.; Foehring, Fabian; Meisel, Christian; Helms, Thomas; Jungehulsing, G. Jan; Nolte, Christian H.; Schmolke, Katrin; Wegner, Brigitte; Meisel, Andreas; Dirnagl, Ulrich; Villringer, Arno; Volk, Hans-Dieter			Cellular immunodepression preceding infectious complications after acute ischemic stroke in humans	CEREBROVASCULAR DISEASES			English	Article						infection; inflammation; ischemia; leukocytes; magnetic resonance imaging	MEDICAL COMPLICATIONS; CEREBRAL INFARCTION; PNEUMONIA; ASPIRATION; RISK; CLASSIFICATION; MORTALITY; DYSPHAGIA; INJURY; MODEL	Background: We have recently shown that ischemic stroke causes a stress-mediator-induced long-lasting immunodepressive state in mice. Methods: Using head magnetic resonance imaging and standardized immunoassays, we prospectively investigated whether poststroke immunodepression is also seen in humans. Results: Compared to healthy volunteers (n = 30), a rapid depression of lymphocyte counts and a f…	[Haeusler, Karl Georg; Schmidt, Wolf U. H.; Foehring, Fabian; Helms, Thomas; Jungehulsing, G. Jan; Nolte, Christian H.; Villringer, Arno] Charite, Dept Neurol, DE-10117 Berlin, Germany; [Haeusler, Karl Georg; Schmidt, Wolf U. H.; Foehring, Fabian; Helms, Thomas; Jungehulsing, G. Jan; Nolte, Christian H.; Villringer, Arno] Charite, Berlin Neuroimaging Ctr, D-13353 Berlin, Germany; [Haeusler, Karl …		Haeusler, KG (通讯作者)，Charite, Dept Neurol, Charitepl 1, DE-10117 Berlin, Germany.	georg.haeusler@charite.de	Nolte, Christian/AAA-2651-2022; volk, hans-dieter/AAV-8053-2021	Nolte, Christian/0000-0001-5577-1775; volk, hans-dieter/0000-0002-7743-6668; Dirnagl, Ulrich/0000-0003-0755-6119; Meisel, Christian/0000-0003-0222-991X; Villringer, Arno/0000-0003-2604-2404; Meisel, Andreas/0000-0001-7233-5342				ADAMS HP, 1993, STROKE, V24, P35, DOI 10.1161/01.STR.24.1.35; Asadullah K, 1995, Eur J Emerg Med, V2, P184, DOI 10.1097/00063110-199512000-00003; Aslanyan S, 2004, EUR J NEUROL, V11, P49, DOI 10.1046/j.1468-1331.2003.00749.x; Bartosik-Psujek H, 2003, NEUROL SCI, V24, P279, DOI 10.1007/s10072-003-0156-5; BEAMER NB, 1995, ANN NEUROL, V37, P800, DOI 10.1002/ana.410370614; BROTT T, 1989, STROKE, V20,…	40	166	175	2	14	KARGER	BASEL	ALLSCHWILERSTRASSE 10, CH-4009 BASEL, SWITZERLAND	1015-9770	1421-9786		CEREBROVASC DIS	Cerebrovasc. Dis.		2008	25	1-2
J	Power, ML; Hamdy, S; Goulermas, JY; Tyrrell, PJ; Turnbull, I; Thompson, DG				Power, Maxine L.; Hamdy, Shaheen; Goulermas, John Y.; Tyrrell, Pippa J.; Turnbull, Ian; Thompson, David G.			Predicting Aspiration After Hemispheric Stroke from Timing Measures of Oropharyngeal Bolus Flow and Laryngeal Closure	DYSPHAGIA			English	Article						Aspiration; Computerized tomography; Deglutition; Dysphagia; Lesion location; Videofluoroscopy; Deglutition disorders	LESION LOCALIZATION; SWALLOWING FUNCTION; DYSPHAGIA; CORTEX	Deglutitive aspiration is common after stroke, affecting up to 50% of patients and predisposing them to pneumonia, yet it is virtually impossible to predict those patients at greatest risk. The aim of this study was to develop a robust predictive model for aspiration after stroke. Swallowing was assessed by digital videofluoroscopy (VF) in 90 patients following hemispheric stroke. Lesion characte…	[Power, Maxine L.] Univ Salford, Dept Rehabil & Human Performance Res, Salford M5 4WT, Lancs, England; [Power, Maxine L.; Tyrrell, Pippa J.] Univ Manchester, Salford Royal NHS Fdn Trust, Dept Stroke Med, Salford M6 8HD, Lancs, England; [Hamdy, Shaheen; Thompson, David G.] Univ Manchester, Salford Royal NHS Fdn Trust, Dept Gastrointestinal Sci, Salford M6 8HD, Lancs, England; [Goulermas, John Y.] …		Power, ML (通讯作者)，Univ Manchester, Salford Royal NHS Fdn Trust, Dept Stroke Med, Clin Sci Bldg, Salford M6 8HD, Lancs, England.	Maxine.power@srft.nhs.uk	Hamdy, Shaheen/O-5039-2014	Hamdy, Shaheen/0000-0001-9640-7427; Tyrrell, Pippa/0000-0001-9609-1231				ALBERTS M J, 1992, Dysphagia, V7, P170, DOI 10.1007/BF02493452; BARER DH, 1989, J NEUROL NEUROSUR PS, V52, P236, DOI 10.1136/jnnp.52.2.236; Daniels SK, 1999, DYSPHAGIA, V14, P85, DOI 10.1007/PL00009592; Daniels SK, 1999, J NEUROIMAGING, V9, P91, DOI 10.1111/jon19999291; Daniels SK, 1997, DYSPHAGIA, V12, P146, DOI 10.1007/PL00009529; Ding RY, 2000, DYSPHAGIA, V15, P51, DOI 10.1007/s004550010001; D…	24	55	57	1	4	SPRINGER	NEW YORK	233 SPRING ST, NEW YORK, NY 10013 USA	0179-051X			DYSPHAGIA	Dysphagia	SEP	2009	24	3
J	Li, C; Qiu, CM; Shi, Y; Yang, T; Shao, XM; Zheng, DX				Li, Chen; Qiu, Chunmei; Shi, Ying; Yang, Tao; Shao, Xinmei; Zheng, Dongxiang			Experiences and perceptions of stroke patients living with dysphagia: A qualitative meta-synthesis	JOURNAL OF CLINICAL NURSING			English	Review						dysphagia; experience; meta-synthesis; qualitative research; stroke	OROPHARYNGEAL DYSPHAGIA; POSTSTROKE DYSPHAGIA; IMPACT; CARE; DIFFICULTIES; STIMULATION; MANAGEMENT; PNEUMONIA; DIAGNOSIS	Aims To systematically review and synthesise the findings of qualitative research exploring experiences of dysphagia from stroke patients' perspectives. Background Poststroke patients with dysphagia are suffering from impaired physical functions and heavy psychological burden, and they are living with compromised quality of life. Through synthesising qualitative studies to fully portrait the expe…	[Li, Chen; Qiu, Chunmei; Shao, Xinmei; Zheng, Dongxiang] Jinan Univ, Affiliated Hosp 1, Neurol Dept, Guangzhou 510000, Guangdong, Peoples R China; [Shi, Ying] Sun Yat Sen Univ, Sch Nursing, Guangzhou, Peoples R China; [Yang, Tao] Jinan Univ, Affiliated Hosp 1, Neurosurg Dept, Guangzhou, Peoples R China		Zheng, DX (通讯作者)，Jinan Univ, Affiliated Hosp 1, Neurol Dept, Guangzhou 510000, Guangdong, Peoples R China.	zhengdongxiang2018@126.com						Al-Khaled M, 2016, CEREBROVASC DIS, V42, P81, DOI 10.1159/000445299; Alali D, 2018, MULT SCLER RELAT DIS, V25, P227, DOI 10.1016/j.msard.2018.08.003; Benfield JK, 2020, J CLIN NURS, V29, P1527, DOI 10.1111/jocn.15192; Carlsson E, 2004, J CLIN NURS, V13, P825, DOI 10.1111/j.1365-2702.2004.01023.x; Chen SC, 2018, EUR J ONCOL NURS, V36, P89, DOI 10.1016/j.ejon.2018.07.002; Chen YW, 2016, CLIN REHABI…	44	0	0	6	17	WILEY	HOBOKEN	111 RIVER ST, HOBOKEN 07030-5774, NJ USA	0962-1067	1365-2702		J CLIN NURS	J. Clin. Nurs.	APR	2022	31	7-8
J	Tarameshlu, M; Ansari, NN; Ghelichi, L; Jalaei, S				Tarameshlu, Maryam; Ansari, Noureddin N.; Ghelichi, Leila; Jalaei, Shohreh			The effect of repetitive transcranial magnetic stimulation combined with traditional dysphagia therapy on poststroke dysphagia: a pilot double-blinded randomized-controlled trial	INTERNATIONAL JOURNAL OF REHABILITATION RESEARCH			English	Article						combined intervention; dysphagia; repetitive transcranial magnetic stimulation; stroke; traditional dysphagia therapy	STROKE; REHABILITATION; DIAGNOSIS; IMPACT	Dysphagia following stroke is common and can lead to severe complications such as aspiration pneumonia, but there is inconclusive evidence on how poststroke dysphagia should be treated. This study aimed to investigate the effects of repetitive transcranial magnetic stimulation (rTMS) combined with the traditional dysphagia therapy on the swallowing function in patients with poststroke dysphagia. …	[Tarameshlu, Maryam] Univ Tehran Med Sci, Dept Speech Therapy, Tehran, Iran; [Ansari, Noureddin N.; Jalaei, Shohreh] Univ Tehran Med Sci, Dept Physiotherapy, Sch Rehabil, Tehran, Iran; [Ansari, Noureddin N.] Univ Tehran Med Sci, Neurosci Inst, Sports Med Res Ctr, Tehran, Iran; [Ansari, Noureddin N.] Iran Univ Med Sci, Neuromusculoskeletal Res Ctr, Tehran, Iran; [Ghelichi, Leila] Iran Univ Med Sci…		Ghelichi, L (通讯作者)，Iran Univ Med Sci, Sch Rehabil Sci, Rehabil Res Ctr, Dept Speech & Language Pathol, Tehran 1545913487, Iran.	ghelichi.l@iums.ac.ir	Ghelichi, Leila/P-4805-2017; Tarameshlu, Maryam/S-9556-2019; Ghelichi, Leila/Y-8671-2018	Ghelichi, Leila/0000-0001-9160-4376; Tarameshlu, Maryam/0000-0002-5917-7156; Ghelichi, Leila/0000-0001-9160-4376				Altman KW, 2010, ARCH OTOLARYNGOL, V136, P784, DOI 10.1001/archoto.2010.129; Becker R, 2011, DYSPHAGIA, V26, P108, DOI 10.1007/s00455-009-9270-8; Carnaby G, 2006, LANCET NEUROL, V5, P31, DOI 10.1016/S1474-4422(05)70252-0; Carnaby-Mann G., 2007, NE FLA MED, V58, P31, DOI DOI 10.1016/B978-0-323-17281-3.00030-7; Carnaby-Mann GD, 2002, MANN ASSESSMENT SWAL; Cheng IKY, 2017, J REHABIL MED, V49, P475, …	27	15	17	4	18	LIPPINCOTT WILLIAMS & WILKINS	PHILADELPHIA	TWO COMMERCE SQ, 2001 MARKET ST, PHILADELPHIA, PA 19103 USA	0342-5282	1473-5660		INT J REHABIL RES	Int. J. Rehabil. Res.	JUN	2019	42	2
J	Bravata, DM; Ho, SY; Meehan, TP; Brass, LM; Concato, J				Bravata, Dawn M.; Ho, Shih-Yieh; Meehan, Thomas P.; Brass, Lawrence M.; Concato, John			Readmission and death after hospitalization for acute ischemic stroke - 5-Year follow-up in the medicare population	STROKE			English	Article						brain ischemia; mortality; patient readmission	CONGESTIVE-HEART-FAILURE; 1ST-EVER STROKE; OLDER PATIENTS; PNEUMONIA; MORTALITY; SURVIVAL; ACCURACY	Background and Purpose - Stroke is a leading cause of hospital admission among the elderly. Although studies have examined subsequent vascular outcomes, limited data are available regarding the full burden of hospital readmission after stroke. We sought to determine the rates of hospital readmissions and mortality and the reasons for readmission over a 5- year period after stroke. Methods - This …	W Haven VA Med Ctr, VA Connecticut Healthcare Syst, Clin Epidemiol Res Ctr, West Haven, CT 06516 USA; VA Connecticut Healthcare Syst, Neurol Serv, West Haven, CT 06516 USA; VA Connecticut Healthcare Syst, Med Serv, West Haven, CT 06516 USA; Yale Univ, Sch Med, Dept Neurol, New Haven, CT 06510 USA; Yale Univ, Sch Med, Dept Internal Med, New Haven, CT 06510 USA; Yale Univ, Sch Med, Dept Epidemiol &…		Bravata, DM (通讯作者)，W Haven VA Med Ctr, VA Connecticut Healthcare Syst, Clin Epidemiol Res Ctr, Bldg 35A,Mailcode 151B,950 Campbell Ave, West Haven, CT 06516 USA.	Dawn.Bravata@yale.edu			NATIONAL INSTITUTE OF NEUROLOGICAL DISORDERS AND STROKE [R01NS043322] Funding Source: NIH RePORTER; NINDS NIH HHS [R01 NS043322-01] Funding Source: Medline	NATIONAL INSTITUTE OF NEUROLOGICAL DISORDERS AND STROKE(United States Department of Health & Human ServicesNational Institutes of Health (NIH) - USANIH National Institute of Neurological Disorders & Stroke (NINDS)); NINDS NIH HHS(United States Department of Health & Human ServicesNational Institutes of Health (NIH) - USANIH National Institute of Neurological Disorders & Stroke (NINDS))		Adams RJ, 2003, STROKE, V34, P2310, DOI 10.1161/01.STR.0000090125.28466.E2; Albers GW, 2000, NEUROLOGY, V54, P1022, DOI 10.1212/WNL.54.5.1022; Andersen HE, 2000, STROKE, V31, P1038, DOI 10.1161/01.STR.31.5.1038; Birman-Deych E, 2005, MED CARE, V43, P480, DOI 10.1097/01.mlr.0000160417.39497.a9; Bohannon Richard W, 2003, Conn Med, V67, P535; Bravata DM, 2003, STROKE, V34, P699, DOI 10.1161/01.STR.0…	32	112	114	0	8	LIPPINCOTT WILLIAMS & WILKINS	PHILADELPHIA	TWO COMMERCE SQ, 2001 MARKET ST, PHILADELPHIA, PA 19103 USA	0039-2499	1524-4628		STROKE	Stroke	JUN	2007	38	6
J	Rofes, L; Arreola, V; Lopez, I; Martin, A; Sebastian, M; Ciurana, A; Clave, P				Rofes, L.; Arreola, V.; Lopez, I.; Martin, A.; Sebastian, M.; Ciurana, A.; Clave, P.			Effect of surface sensory and motor electrical stimulation on chronic poststroke oropharyngeal dysfunction	NEUROGASTROENTEROLOGY AND MOTILITY			English	Article						electric stimulation therapy; stroke; swallowing disorders; therapeutics; VitalStim	HYOLARYNGEAL MOVEMENT; PHARYNGEAL DYSPHAGIA; SWALLOWING FUNCTION; BRAIN-STIMULATION; STROKE PATIENTS; THERAPY; PNEUMONIA; MORTALITY; EAT-10; CORTEX	BackgroundChronic poststroke oropharyngeal dysfunction (OD) is a common condition, leading to severe complications, including death. Treatments for chronic poststroke OD are scarce. The aim of our study was to assess and compare the efficacy and safety of treatment with surface electrical stimulation (e-stim) at sensory and motor intensities in patients with chronic poststroke OD. MethodsTwenty c…	[Rofes, L.; Lopez, I.; Clave, P.] Inst Salud Carlos III, Ctr Invest Biomed Red Enfermedades Hepat & Digest, Barcelona, Spain; [Arreola, V.; Lopez, I.; Martin, A.; Clave, P.] Hosp Mataro, Gastrointestinal Physiol Lab, Mataro, Spain; [Sebastian, M.; Ciurana, A.] Hosp Mataro, Neurol Unit, Mataro, Spain		Clave, P (通讯作者)，Univ Autonoma Barcelona, Hosp Mataro, Carretera Cirera S-N, Mataro 08304, Spain.	pere.clave@ciberehd.org	Rofes, Laia/H-7348-2014; Clave, Pere/P-9070-2016; Rofes, Laia/AAG-6093-2021; Arreola, Viridiana/ABC-7415-2021	Rofes, Laia/0000-0002-1628-5253; Clave, Pere/0000-0002-0696-8560; Rofes, Laia/0000-0002-1628-5253; Martin, Alberto/0000-0002-6805-764X; Arreola Garcia, Viridiana/0000-0003-3913-317X	Filial del Maresme de l'Academia de Ciencies Mediques de la Salut de Catalunya i Balears; Fundacio La Marato de TV3; Fundacio Agrupacio Mutua	Filial del Maresme de l'Academia de Ciencies Mediques de la Salut de Catalunya i Balears; Fundacio La Marato de TV3; Fundacio Agrupacio Mutua	This work was support by the Filial del Maresme de l'Academia de Ciencies Mediques de la Salut de Catalunya i Balears, Fundacio La Marato de TV3 and Fundacio Agrupacio Mutua.	Belafsky PC, 2008, ANN OTO RHINOL LARYN, V117, P919, DOI 10.1177/000348940811701210; Blumenfeld L, 2006, OTOLARYNG HEAD NECK, V135, P754, DOI 10.1016/j.otohns.2006.04.016; Bulow M, 2008, DYSPHAGIA, V23, P302, DOI 10.1007/s00455-007-9145-9; Burgos R, 2012, NUTR HOSP, V27, P2048, DOI 10.3305/nh.2012.27.6.6100; Carnaby-Mann GD, 2008, ANN OTO RHINOL LARYN, V117, P279, DOI 10.1177/000348940811700407; …	33	41	45	0	24	WILEY	HOBOKEN	111 RIVER ST, HOBOKEN 07030-5774, NJ USA	1350-1925	1365-2982		NEUROGASTROENT MOTIL	Neurogastroenterol. Motil.	NOV	2013	25	11
J	Zhang, HY; Huang, YY; Li, XJ; Han, X; Hu, J; Wang, B; Zhang, L; Zhuang, PW; Zhang, YJ				Zhang, Hanyu; Huang, Yingying; Li, Xiaojin; Han, Xu; Hu, Jing; Wang, Bin; Zhang, Lin; Zhuang, Pengwei; Zhang, Yanjun			Dynamic Process of Secondary Pulmonary Infection in Mice With Intracerebral Hemorrhage	FRONTIERS IN IMMUNOLOGY			English	Article						intracerebral hemorrhage; immunosuppression; intestinal barrier dysfunction; translocation of intestinal flora; pulmonary infection	TRAUMATIC BRAIN-INJURY; ACUTE ISCHEMIC-STROKE; GUT; TRANSLOCATION; ACTIVATION; MICROBIOTA; BACTERIA	Stroke is a common central nervous system disease in clinical practice. Stroke patients often have infectious complications, such as pneumonia and infections of the urinary tract and gastrointestinal tract. Although it has been shown that translocation of the host gut microbiota to the lungs and immune dysfunction plays a vital role in the development of infection after ischemic stroke, the occur…	[Zhang, Hanyu; Huang, Yingying; Li, Xiaojin; Han, Xu; Hu, Jing; Wang, Bin; Zhang, Lin; Zhuang, Pengwei; Zhang, Yanjun] Tianjin Univ Tradit Chinese Med, Coll Chinese Mat Med, Tianjin, Peoples R China; [Zhang, Hanyu; Huang, Yingying; Li, Xiaojin; Han, Xu; Hu, Jing; Wang, Bin; Zhang, Lin; Zhuang, Pengwei; Zhang, Yanjun] Tianjin Univ Tradit Chinese Med, Tianjin State Key Lab Modern Chinese Med, Tianj…		Zhuang, PW; Zhang, YJ (通讯作者)，Tianjin Univ Tradit Chinese Med, Coll Chinese Mat Med, Tianjin, Peoples R China.; Zhuang, PW; Zhang, YJ (通讯作者)，Tianjin Univ Tradit Chinese Med, Tianjin State Key Lab Modern Chinese Med, Tianjin, Peoples R China.	zhuangpengwei@163.com; zyjsunye@163.com						Bai W, 2018, FRONT NEUROL, V8, DOI 10.3389/fneur.2017.00755; Balami JS, 2018, INT J STROKE, V13, P348, DOI 10.1177/1747493017743051; Becker KJ, 2012, J NEUROCHEM, V123, P148, DOI 10.1111/j.1471-4159.2012.07953.x; Benakis C, 2016, NAT MED, V22, P516, DOI 10.1038/nm.4068; Branca JJV, 2019, AGEING RES REV, V54, DOI 10.1016/j.arr.2019.100938; Brandenberger C, 2018, AGING DIS, V9, P553, DOI 10.14336/A…	57	1	1	7	8	FRONTIERS MEDIA SA	LAUSANNE	AVENUE DU TRIBUNAL FEDERAL 34, LAUSANNE, CH-1015, SWITZERLAND	1664-3224			FRONT IMMUNOL	Front. Immunol.	NOV 19	2021	12
J	Ko, N; Lee, HH; Sohn, MK; Kim, DY; Shin, YI; Oh, GJ; Lee, YS; Joo, MC; Lee, SY; Song, MK; Han, J; Ahn, J; Lee, YH; Chang, WH; Choi, SM; Lee, SK; Lee, J; Kim, YH				Ko, Nayeon; Lee, Hyun Haeng; Sohn, Min Kyun; Kim, Deog Young; Shin, Yong-Il; Oh, Gyung-Jae; Lee, Yang-Soo; Joo, Min Cheol; Lee, So Young; Song, Min-Keun; Han, Junhee; Ahn, Jeonghoon; Lee, Young-Hoon; Chang, Won Hyuk; Choi, Soo Mi; Lee, Seon Kui; Lee, Jongmin; Kim, Yun-Hee			Status Of Dysphagia After Ischemic Stroke: A Korean Nationwide Study	ARCHIVES OF PHYSICAL MEDICINE AND REHABILITATION			English	Article						Deglutition disorders; Rehabilitation; Stroke	BODY-MASS INDEX; MALNUTRITION; SARCOPENIA; SCALE; RELIABILITY; PREVALENCE; ASPIRATION; GUIDELINES; PREDICTOR; PNEUMONIA	Objective: To identify the incidence of dysphagia after ischemic stroke and determine factors affecting the presence of dysphagia. Design: Retrospective case-control study. This was an interim analysis of a prospective multicenter Korean stroke cohort. Setting: Acute care university hospitals. Participants: Patients (N=6000) with first-ever acute ischemic stroke. Patients were divided into 2 grou…	[Ko, Nayeon; Lee, Hyun Haeng; Lee, Jongmin] Konkuk Univ, Dept Rehabil Med, Sch Med, 120-1 Neungdong Ro, Seoul 05030, South Korea; [Sohn, Min Kyun] Chungnam Natl Univ, Sch Med, Dept Rehabil Med, Daejeon, South Korea; [Kim, Deog Young] Yonsei Univ, Dept & Res Inst Rehabil Med, Coll Med, Seoul, South Korea; [Shin, Yong-Il] Pusan Natl Univ, Sch Med, Dept Rehabil Med, Yangsan Hosp, Yangsan, South Kore…		Lee, J (通讯作者)，Konkuk Univ, Dept Rehabil Med, Sch Med, 120-1 Neungdong Ro, Seoul 05030, South Korea.; Lee, J (通讯作者)，Konkuk Univ, Med Ctr, 120-1 Neungdong Ro, Seoul 05030, South Korea.	leej@kuh.ac.kr	Ahn, Jeonghoon/CAA-1956-2022	Ahn, Jeonghoon/0000-0002-0177-0192; Ko, Nayeon/0000-0001-8706-0441	Korea Centers for Disease Control and Prevention [2019E320202]; MD-PhD/Medical Scientist Training Program through the Korea Health Industry Development Institute - Ministry of Health and Welfare, Republic of Korea	Korea Centers for Disease Control and Prevention; MD-PhD/Medical Scientist Training Program through the Korea Health Industry Development Institute - Ministry of Health and Welfare, Republic of Korea	Supported by a research program funded by the Korea Centers for Disease Control and Prevention (grant no. 2019E320202) and by a grant of the MD-PhD/Medical Scientist Training Program through the Korea Health Industry Development Institute and funded by the Ministry of Health and Welfare, Republic of Korea.	Aliasghari F, 2019, J AM COLL NUTR, V38, P318, DOI 10.1080/07315724.2018.1510348; Arnold M, 2016, PLOS ONE, V11, DOI 10.1371/journal.pone.0148424; Bailey KV, 1995, B WORLD HEALTH ORGAN, V73, P673; Bernardini Judith, 2004, Adv Perit Dial, V20, P125; BURN JPS, 1992, STROKE, V23, P438, DOI 10.1161/str.23.3.438b; Campillo B, 2004, CLIN NUTR, V23, P551, DOI 10.1016/j.clnu.2003.10.003; Carnaby G, 2019,…	57	0	0	3	3	W B SAUNDERS CO-ELSEVIER INC	PHILADELPHIA	1600 JOHN F KENNEDY BOULEVARD, STE 1800, PHILADELPHIA, PA 19103-2899 USA	0003-9993	1532-821X		ARCH PHYS MED REHAB	Arch. Phys. Med. Rehabil.	DEC	2021	102	12
J	Weeks, DL; Greer, CL; Willson, MN				Weeks, Douglas L.; Greer, Christopher L.; Willson, Megan N.			Statin Medication Use and Nosocomial Infection Risk in the Acute Phase of Stroke	JOURNAL OF STROKE & CEREBROVASCULAR DISEASES			English	Article						Infection; ischemic stroke; statin; risk factors	ACUTE ISCHEMIC-STROKE; PNEUMONIA; COMPLICATIONS; ATORVASTATIN; THERAPY; SEPSIS; SIMVASTATIN; PREVENTION; MORTALITY; OUTCOMES	Goal: Statins have immunomodulatory and peripheral anti-inflammatory properties that are independent of their lipid-lowering action. Whether these properties reduce the risk for developing poststroke infection is debated in clinical literature. We estimated the risk for developing nosocomial poststroke infection based on statin exposure in patients aged 18 or older hospitalized for ischemic strok…	[Weeks, Douglas L.; Greer, Christopher L.] St Lukes Rehabil Inst, 711 S Cowley St, Spokane, WA 99202 USA; [Weeks, Douglas L.] Washington State Univ, Elson S Floyd Coll Med, Dept Biomed Sci, Spokane, WA USA; [Greer, Christopher L.; Willson, Megan N.] Washington State Univ, Coll Pharm, Dept Pharmacotherapy, Spokane, WA USA; [Willson, Megan N.] Providence Sacred Heart Med Ctr, Spokane, WA USA		Weeks, DL (通讯作者)，St Lukes Rehabil Inst, 711 S Cowley St, Spokane, WA 99202 USA.	WeeksDL@st-lukes.org						Almog Y, 2004, CIRCULATION, V110, P880, DOI 10.1161/01.CIR.0000138932.17956.F1; Amarenco P, 2009, STROKE, V40, P1405, DOI 10.1161/STROKEAHA.108.534107; Amarenco P, 2006, NEW ENGL J MED, V355, P549; Ascer E, 2004, ATHEROSCLEROSIS, V177, P161, DOI 10.1016/j.atherosclerosis.2004.07.003; Aslanyan S, 2004, EUR J NEUROL, V11, P49, DOI 10.1046/j.1468-1331.2003.00749.x; Becker K, 2013, J STROKE CEREBROVA…	42	4	7	0	3	ELSEVIER	AMSTERDAM	RADARWEG 29, 1043 NX AMSTERDAM, NETHERLANDS	1052-3057	1532-8511		J STROKE CEREBROVASC	J. Stroke Cerebrovasc. Dis.	OCT	2016	25	10
J	Winek, K; Lobentanzer, S; Nadorp, B; Dubnov, S; Dames, C; Jagdmann, S; Moshitzky, G; Hotter, B; Meisel, C; Greenberg, DS; Shifman, S; Klein, J; Shenhar-Tsarfaty, S; Meisel, A; Soreq, H				Winek, Katarzyna; Lobentanzer, Sebastian; Nadorp, Bettina; Dubnov, Serafima; Dames, Claudia; Jagdmann, Sandra; Moshitzky, Gilli; Hotter, Benjamin; Meisel, Christian; Greenberg, David S.; Shifman, Sagiv; Klein, Jochen; Shenhar-Tsarfaty, Shani; Meisel, Andreas; Soreq, Hermona			Transfer RNA fragments replace microRNA regulators of the cholinergic poststroke immune blockade	PROCEEDINGS OF THE NATIONAL ACADEMY OF SCIENCES OF THE UNITED STATES OF AMERICA			English	Article						acetylcholine; immunology; ischemic stroke; microRNA; transfer RNA fragment	ISCHEMIC-STROKE; PNEUMONIA; REVEALS; SIGNALS; CELLS; CARE	Stroke is a leading cause of death and disability. Recovery depends on a delicate balance between inflammatory responses and immune suppression, tipping the scale between brain protection and susceptibility to infection. Peripheral cholinergic blockade of immune reactions fine-tunes this immune response, but its molecular regulators are unknown. Here, we report a regulatory shift in small RNA typ…	[Winek, Katarzyna; Nadorp, Bettina; Dubnov, Serafima; Moshitzky, Gilli; Soreq, Hermona] Hebrew Univ Jerusalem, Edmond & Lily Safra Ctr Brain Sci, IL-9190401 Jerusalem, Israel; [Winek, Katarzyna; Dubnov, Serafima; Moshitzky, Gilli; Greenberg, David S.; Soreq, Hermona] Hebrew Univ Jerusalem, Alexander Silberman Inst Life Sci, IL-9190401 Jerusalem, Israel; [Lobentanzer, Sebastian; Klein, Jochen] Goe…		Soreq, H (通讯作者)，Hebrew Univ Jerusalem, Edmond & Lily Safra Ctr Brain Sci, IL-9190401 Jerusalem, Israel.; Soreq, H (通讯作者)，Hebrew Univ Jerusalem, Alexander Silberman Inst Life Sci, IL-9190401 Jerusalem, Israel.	hermona.soreq@mail.huji.ac.il	Lobentanzer, Sebastian/AAD-4546-2021	Dames, Claudia/0000-0002-9030-9532; Greenberg, David/0000-0001-8959-8640; Dubnov, Serafima/0000-0001-7982-6195; Winek, Katarzyna/0000-0003-3085-9054; Meisel, Christian/0000-0003-0222-991X; Nadorp, Bettina/0000-0003-1974-8425; Hotter, Benjamin/0000-0002-5272-9181; Lobentanzer, Sebastian/0000-0003-3399-6695; Meisel, Andreas/0000-0001-7233-5342	European Research Council Advanced Award [321501]; Israel Science Foundation [1016/18]; Israeli Ministry of Science, Technology and Space Grant [53140]; German Research Foundation [Exc257, SFB/TRR167]; Leducq Foundation [19CVD01]; Einstein Foundation, Berlin [A-2017-406]; NeuroCure visiting fellowship; Edmond and Lily Safra Center of Brain Science (ELSC); ELSC fellowship	European Research Council Advanced Award(European Research Council (ERC)); Israel Science Foundation(Israel Science Foundation); Israeli Ministry of Science, Technology and Space Grant; German Research Foundation(German Research Foundation (DFG)); Leducq Foundation(Leducq Foundation); Einstein Foundation, Berlin; NeuroCure visiting fellowship; Edmond and Lily Safra Center of Brain Science (ELSC);…	We thank Dr. Simonas Juzenas (Saarbrucken) and Prof. Andreas Keller (Saarbrucken/Stanford) for their support concerning the blood compartments RNA-sequencing dataset, and Dr. Iftach Shaked (San Diego) for fruitful discussions. This study was supported by the European Research Council Advanced Award 321501; the Israel Science Foundation Grant 1016/18; the Israeli Ministry of Science, Technology an…	Agarwal V, 2015, ELIFE, V4, DOI 10.7554/eLife.05005; Andrews S., 2010, FASTQC QUALITY CONTR; Bartosh Thomas J, 2014, Bio Protoc, V4; Ben Assayag E, 2010, MOL MED, V16, P278, DOI 10.2119/molmed.2010.00015; Borovikova LV, 2000, NATURE, V405, P458, DOI 10.1038/35013070; Cheng X., 2019, J CEREB BLOOD FLOW M, V40, P775; Chiou NT, 2018, CELL REP, V25, P3358, DOI 10.1016/j.celrep.2018.11.073; Cserep C, …	63	11	11	0	5	NATL ACAD SCIENCES	WASHINGTON	2101 CONSTITUTION AVE NW, WASHINGTON, DC 20418 USA	0027-8424	1091-6490		P NATL ACAD SCI USA	Proc. Natl. Acad. Sci. U. S. A.	DEC 22	2020	117	51
J	Han, TR; Paik, NJ; Park, JW; Kwon, BS				Han, Tai Ryoon; Paik, Nam-Jong; Park, Jin-Woo; Kwon, Bum Sun			The prediction of persistent dysphagia beyond six months after stroke	DYSPHAGIA			English	Article						scale; prediction; prognosis; deglutition; dysphagia; stroke; deglutition disorders	ASPIRATION FOLLOWING STROKE; NATURAL-HISTORY; PROLONGED DYSPHAGIA; CONSEQUENCES; VALIDATION; PNEUMONIA; RISK	The purpose of this study was to identify the videofluoroscopic prognostic factors that affect the recovery of swallowing function at an early stage after stroke and to make a tool for predicting the long-term prognosis. Eighty-three poststroke patients were selected prospectively. These patients had all undergone videofluoroscopic swallowing studies at an average of 40 days after stroke onset an…	[Park, Jin-Woo; Kwon, Bum Sun] Dongguk Univ, Ilsan Hosp, Dept Phys Med & Rehabil, Goyang Si 410773, South Korea; [Han, Tai Ryoon; Paik, Nam-Jong] Seoul Natl Univ Hosp, Dept Rehabil Med, Seoul 110744, South Korea		Park, JW (通讯作者)，Dongguk Univ, Ilsan Hosp, Dept Phys Med & Rehabil, 814 Siksa Dong, Goyang Si 410773, South Korea.	jinwoo.park.md@gmail.com	Park, Jin-Woo/F-7979-2012; Paik, Nam-Jong/D-5798-2012; Won, Park Seung/F-2877-2014; Han, Tai Ryoon/J-5712-2012	Paik, Nam-Jong/0000-0002-5193-8678; Won, Park Seung/0000-0001-8305-7501; Park, Jin-Woo/0000-0003-4989-2575				Addington WR, 1999, ARCH PHYS MED REHAB, V80, P150, DOI 10.1016/S0003-9993(99)90112-0; Aslanyan S, 2004, EUR J NEUROL, V11, P49, DOI 10.1046/j.1468-1331.2003.00749.x; BARER DH, 1989, J NEUROL NEUROSUR PS, V52, P236, DOI 10.1136/jnnp.52.2.236; Broadley S, 2005, DYSPHAGIA, V20, P303, DOI 10.1007/s00455-005-0032-y; Broadley S, 2003, J CLIN NEUROSCI, V10, P300, DOI 10.1016/S0967-5868(03)00022-5; DEPI…	20	102	109	1	6	SPRINGER	NEW YORK	233 SPRING STREET, NEW YORK, NY 10013 USA	0179-051X			DYSPHAGIA	Dysphagia	MAR	2008	23	1
J	Becker, KJ; Kalil, AJ; Tanzi, P; Zierath, DK; Savos, AV; Gee, JM; Hadwin, J; Carter, KT; Shibata, D; Cain, KC				Becker, Kyra J.; Kalil, Angela J.; Tanzi, Pat; Zierath, Dannielle K.; Savos, Anna V.; Gee, J. Michael; Hadwin, Jessica; Carter, Kelly T.; Shibata, Dean; Cain, Kevin C.			Autoimmune Responses to the Brain After Stroke Are Associated With Worse Outcome	STROKE			English	Article						autoimmune; infection; MBP; outcome; stroke	FIBRILLARY ACIDIC PROTEIN; ACUTE ISCHEMIC-STROKE; RAT CEREBRAL-CORTEX; MULTIPLE-SCLEROSIS; ALZHEIMERS-DISEASE; ANTIGENS; LIPOPOLYSACCHARIDE; AUTOANTIBODIES; INFILTRATION; EXPRESSION	Background and Purpose-Immune responses to brain antigens occur after stroke, and experimental studies show that the likelihood of developing a detrimental autoimmune response to these antigens is increased by systemic inflammation at the time of stroke. The aim of this study was to determine if patients who developed infection in the poststroke period would be similarly predisposed to develop au…	[Becker, Kyra J.; Kalil, Angela J.; Tanzi, Pat; Zierath, Dannielle K.; Savos, Anna V.; Gee, J. Michael] Univ Washington, Sch Med, Harborview Med Ctr, Dept Neurol, Seattle, WA 98104 USA; [Shibata, Dean] Univ Washington, Sch Med, Harborview Med Ctr, Dept Radiol, Seattle, WA 98104 USA; [Cain, Kevin C.] Univ Washington, Sch Med, Harborview Med Ctr, Dept Biostat, Seattle, WA 98104 USA; [Hadwin, Jessic…		Becker, KJ (通讯作者)，Univ Washington, Sch Med, Harborview Med Ctr, Dept Neurol, Box 359775,325 9th Ave, Seattle, WA 98104 USA.	kjb@u.washington.edu	Becker, Kyra/L-1420-2019	Becker, Kyra/0000-0002-8310-4846; Gee, James/0000-0002-7491-1769	National Institute of Neurological Disorders and Stroke [5R01NS049197]; NATIONAL INSTITUTE OF NEUROLOGICAL DISORDERS AND STROKE [R01NS049197] Funding Source: NIH RePORTER	National Institute of Neurological Disorders and Stroke(United States Department of Health & Human ServicesNational Institutes of Health (NIH) - USANIH National Institute of Neurological Disorders & Stroke (NINDS)); NATIONAL INSTITUTE OF NEUROLOGICAL DISORDERS AND STROKE(United States Department of Health & Human ServicesNational Institutes of Health (NIH) - USANIH National Institute of Neurologi…	This research was funded by National Institute of Neurological Disorders and Stroke 5R01NS049197.	ADAMS HP, 1993, STROKE, V24, P35, DOI 10.1161/01.STR.24.1.35; Becker KJ, 2005, J CEREBR BLOOD F MET, V25, P1634, DOI 10.1038/sj.jcbfm.9600160; Bornstein NM, 2001, NEUROLOGY, V56, P529, DOI 10.1212/WNL.56.4.529; Braun JS, 1996, ACTA NEUROPATHOL, V92, P255, DOI 10.1007/s004010050516; Campanella M, 2002, STROKE, V33, P586, DOI 10.1161/hs0202.103399; Dambinova SA, 2003, CLIN CHEM, V49, P1752, DOI 10.…	27	76	79	0	2	LIPPINCOTT WILLIAMS & WILKINS	PHILADELPHIA	530 WALNUT ST, PHILADELPHIA, PA 19106-3621 USA	0039-2499			STROKE	Stroke	OCT	2011	42	10
J	Ali, M; Sacco, RL; Lees, KR				Ali, M.; Sacco, R. L.; Lees, K. R.		VISTA Investigators	Primary end-point times, functional outcome and adverse event profile after acute ischaemic stroke	INTERNATIONAL JOURNAL OF STROKE			English	Article						acute; clinical trial; ischaemic stroke; methodology; risk factors; stroke	1ST CEREBRAL INFARCTION; 248 UNSCREENED PATIENTS; MEDICAL COMPLICATIONS; NEUROLOGICAL COMPLICATIONS; REHABILITATION UNIT; NORTHERN MANHATTAN; RECURRENT STROKE; RISK-FACTORS; MORTALITY; FALLS	Background Poststroke complications such as pulmonary embolism, deep vein thrombosis and pneumonia can impact outcome by causing deterioration in general health, delaying or preventing rehabilitation. While stroke carries a direct risk of complications, some events may be unrelated to index stroke severity and could confound outcome. We examined whether the presence of complications 'unrelated' t…	[Ali, M.; Lees, K. R.] Univ Glasgow, Western Infirm, Gardiner Inst, Div Cardiovasc & Med Sci, Glasgow G11 6NT, Lanark, Scotland; [Sacco, R. L.] Univ Miami, Miller Sch Med, Miami, FL 33136 USA		Ali, M (通讯作者)，Univ Glasgow, Western Infirm, Gardiner Inst, Div Cardiovasc & Med Sci, 44 Church St, Glasgow G11 6NT, Lanark, Scotland.	myzoonali@clinmed.gla.ac.uk	Sacco, Ralph/Y-9278-2019; Davis, Stephen M/L-5260-2013; Bath, Philip/F-9020-2011	Davis, Stephen M/0000-0003-0962-2300; Gregson, Barbara/0000-0003-4868-9137; Bath, Philip/0000-0003-2734-5132; Donnan, Geoffrey/0000-0001-6324-3403; Kaste, Markku/0000-0001-6557-6412				Aslanyan S, 2004, STROKE, V35, P2165, DOI 10.1161/01.STR.0000136554.03470.9d; Aslanyan S, 2004, EUR J NEUROL, V11, P49, DOI 10.1046/j.1468-1331.2003.00749.x; Birschel P, 2004, CEREBROVASC DIS, V17, P242, DOI 10.1159/000076161; BOUNDS JV, 1981, STROKE, V12, P474, DOI 10.1161/01.STR.12.4.474; Bronnum-Hansen H, 2001, STROKE, V32, P2131, DOI 10.1161/hs0901.094253; Brown DL, 2005, STROKE, V36, P1285, …	31	7	7	0	2	WILEY-BLACKWELL PUBLISHING, INC	MALDEN	COMMERCE PLACE, 350 MAIN ST, MALDEN 02148, MA USA	1747-4930			INT J STROKE	Int. J. Stroke	DEC	2009	4	6
J	Shah, SV; Corado, C; Bergman, D; Curran, Y; Bernstein, RA; Naidech, AM; Prabhakaran, S				Shah, Sonia V.; Corado, Carlos; Bergman, Deborah; Curran, Yvonne; Bernstein, Richard A.; Naidech, Andrew M.; Prabhakaran, Shyam			Impact of Poststroke Medical Complications on 30-Day Readmission Rate	JOURNAL OF STROKE & CEREBROVASCULAR DISEASES			English	Article						Medical complications; recurrent stroke; health policy; outcomes	HEALTH-CARE PROFESSIONALS; ACUTE ISCHEMIC-STROKE; HOSPITAL READMISSION; FOLLOW-UP; OUTCOMES; HEART; PREDICTORS; STATEMENT; REHOSPITALIZATION; CLASSIFICATION	Background: Some previously identified predictors of 30-day stroke readmission, including age and stroke severity, are nonmodifiable. We assessed the hypothesis that in-hospital medical complications, which are potentially modifiable, after ischemic stroke (IS) and transient ischemic attack (TIA) predict 30-day readmission. Methods: In a single-center prospective cohort study of IS and TIA patien…	[Shah, Sonia V.; Corado, Carlos; Bergman, Deborah; Curran, Yvonne; Bernstein, Richard A.; Naidech, Andrew M.; Prabhakaran, Shyam] Northwestern Univ, Feinberg Sch Med, Dept Neurol, Chicago, IL 60611 USA		Prabhakaran, S (通讯作者)，Northwestern Univ, Feinberg Sch Med, Dept Neurol, 710 N Lake Shore Dr,Suite 1422, Chicago, IL 60611 USA.	shyam.prabhakaran@northwestern.edu						ADAMS HP, 1993, STROKE, V24, P35, DOI 10.1161/01.STR.24.1.35; American Heart Association/American Stroke Association, OUR POL POS STROK ST; Andersen HE, 2000, STROKE, V31, P1038, DOI 10.1161/01.STR.31.5.1038; Ashton CM, 1996, SOC SCI MED, V43, P1533, DOI 10.1016/S0277-9536(96)00049-4; Bae HJ, 2005, STROKE, V36, P2441, DOI 10.1161/01.STR.0000185721.73445.fd; BERNARD GR, 1994, AM J RESP CRIT CARE, …	39	31	33	0	9	ELSEVIER SCIENCE BV	AMSTERDAM	PO BOX 211, 1000 AE AMSTERDAM, NETHERLANDS	1052-3057	1532-8511		J STROKE CEREBROVASC	J. Stroke Cerebrovasc. Dis.	SEP	2015	24	9
J	Li, JX; Wang, YF; Sun, XS; Lin, J; Lai, R; Liang, J; Wu, XX; Sheng, WL				Li, Jiaoxing; Wang, Yufang; Sun, Xunsha; Lin, Jing; Lai, Rong; Liang, Jie; Wu, Xiaoxin; Sheng, Wenli			AND score: a simple tool for predicting infection in acute ischemic stroke patients without a ventilator in the Chinese population	JOURNAL OF INTERNATIONAL MEDICAL RESEARCH			English	Article; Early Access						Acute ischemic stroke; hospital-acquired infection; prediction; AND score; NIHSS score; dysphagia	RISK SCORE; POSTSTROKE PNEUMONIA; ASPIRATION	Objective We aimed to develop a simple and user-friendly scoring system to predict all-cause hospital-acquired infections (HAIs) after acute ischemic stroke (AIS) in the Chinese population. Methods AIS patients from a retrospective cohort study at our center were included from January 2016 to December 2018. HAIs were diagnosed based on the current criteria from Ministry of Health of the People's …	[Li, Jiaoxing; Sun, Xunsha; Lin, Jing; Lai, Rong; Liang, Jie; Wu, Xiaoxin; Sheng, Wenli] Sun Yat Sen Univ, Affiliated Hosp 1, Natl Key Clin Dept, Dept Neurol, Guangzhou 510080, Guangdong, Peoples R China; [Li, Jiaoxing; Wang, Yufang; Sun, Xunsha; Lin, Jing; Lai, Rong; Liang, Jie; Wu, Xiaoxin; Sheng, Wenli] Sun Yat Sen Univ, Affiliated Hosp 1, Key Discipline Neurol, Guangzhou 510080, Guangdong, Pe…		Sheng, WL (通讯作者)，Sun Yat Sen Univ, Affiliated Hosp 1, Natl Key Clin Dept, Dept Neurol, Guangzhou 510080, Guangdong, Peoples R China.; Sheng, WL (通讯作者)，Sun Yat Sen Univ, Affiliated Hosp 1, Key Discipline Neurol, Guangzhou 510080, Guangdong, Peoples R China.	shengwl@mail.sysu.edu.cn		Sheng, Wenli/0000-0001-6867-371X	National Natural Science Foundation of China [81671132, 81701142, 81601004]; Guangdong Provincial Key Laboratory for Diagnosis and Treatment of Major Neurological Diseases [2017B030314103]; Southern China International Cooperation Base for Early Intervention and Functional Rehabilitation of Neurological Diseases [2015B050501003]; Guangdong Provincial Engineering Center for Major Neurological Dise…	National Natural Science Foundation of China(National Natural Science Foundation of China (NSFC)); Guangdong Provincial Key Laboratory for Diagnosis and Treatment of Major Neurological Diseases; Southern China International Cooperation Base for Early Intervention and Functional Rehabilitation of Neurological Diseases; Guangdong Provincial Engineering Center for Major Neurological Disease Treatmen…	The author(s) disclose receipt of the following financial support for the research, authorship, and/or publication of this article: The study was supported by grants from the National Natural Science Foundation of China (81671132); National Natural Science Foundation of China for Young Scientists Fund (81701142, 81601004); Guangdong Provincial Key Laboratory for Diagnosis and Treatment of Major N…	ADAMS HP, 1993, STROKE, V24, P35, DOI 10.1161/01.STR.24.1.35; Alba AC, 2017, JAMA-J AM MED ASSOC, V318, P1377, DOI 10.1001/jama.2017.12126; Boehme AK, 2018, STROKE, V49, P2999, DOI 10.1161/STROKEAHA.118.022837; Brodsky MB, 2016, CHEST, V150, P148, DOI 10.1016/j.chest.2016.03.059; China Ministry of Health, 2001, NATL MED J CHINA, V81, P314; Friedant AJ, 2015, J STROKE CEREBROVASC, V24, P680, DOI 1…	21	2	3	1	10	SAGE PUBLICATIONS LTD	LONDON	1 OLIVERS YARD, 55 CITY ROAD, LONDON EC1Y 1SP, ENGLAND	0300-0605	1473-2300		J INT MED RES	J. Int. Med. Res.
J	Schulte-Herbruggen, O; Quarcoo, D; Meisel, A; Meisel, C				Schulte-Herbrueggen, Olaf; Quarcoo, David; Meisel, Andreas; Meisel, Christian			Differential Affection of Intestinal Immune Cell Populations after Cerebral Ischemia in Mice	NEUROIMMUNOMODULATION			English	Article						Sepsis; Intestine; Peyer's patches; Middle cerebral artery occlusion; Cerebral ischemia	BRAIN-INJURY; ACUTE STROKE; T-CELLS; INDUCED IMMUNODEPRESSION; NERVOUS-SYSTEM; LAMINA PROPRIA; IN-VIVO; INFECTION; COMPLICATIONS; GUT	Background/Aims: Infections cause a major clinical problem within the first days after cerebral stroke. In a mouse model we have recently demonstrated that stroke leads to immunodepression facilitating spontaneous bacterial pneumonia and bacteremia. So far, it has been unknown whether poststroke immunomodulation impairs local intestinal immune populations which may promote gut barrier dysfunction…	[Schulte-Herbrueggen, Olaf] Charite Univ Med Berlin, Dept Psychiat, DE-14050 Berlin, Germany; [Schulte-Herbrueggen, Olaf; Meisel, Andreas] Charite Univ Med Berlin, Dept Expt Neurol, DE-14050 Berlin, Germany; [Meisel, Christian] Charite Univ Med Berlin, Dept Med Immunol, DE-14050 Berlin, Germany; [Quarcoo, David] Charite Univ Med Berlin, Inst Occupat Med, DE-14050 Berlin, Germany		Schulte-Herbruggen, O (通讯作者)，Charite Univ Med Berlin, Dept Psychiat, Campus Benjamin Franklin,Eschenallee 3, DE-14050 Berlin, Germany.	olaf.schulte-herbrueggen@charite.de		Meisel, Andreas/0000-0001-7233-5342; Meisel, Christian/0000-0003-0222-991X; Quarcoo, David/0000-0001-6398-2118				Bonhagen K, 1996, EUR J IMMUNOL, V26, P3074, DOI 10.1002/eji.1830261238; Braun JS, 2007, EXP NEUROL, V206, P183, DOI 10.1016/j.expneurol.2007.03.032; Castillo J, 1998, STROKE, V29, P2455, DOI 10.1161/01.STR.29.12.2455; Castillo L, 1999, REV MED CHILE, V127, P639; Chamorro A, 2007, STROKE, V38, P1097, DOI 10.1161/01.STR.0000258346.68966.9d; Chamorro A, 2007, J NEUROL SCI, V252, P29, DOI 10.1016/j.…	38	33	37	0	4	KARGER	BASEL	ALLSCHWILERSTRASSE 10, CH-4009 BASEL, SWITZERLAND	1021-7401			NEUROIMMUNOMODULAT	Neuroimmunomodulation		2009	16	3
J	Chi, NF; Kuan, YC; Huang, YH; Chan, L; Hu, CJ; Liu, HY; Chiou, HY; Chien, LN				Chi, Nai-Fang; Kuan, Yi-Chun; Huang, Yao-Hsien; Chan, Lung; Hu, Chaur-Jong; Liu, Hung-Yi; Chiou, Hung-Yi; Chien, Li-Nien			Development and validation of risk score to estimate 1-year late poststroke epilepsy risk in ischemic stroke patients	CLINICAL EPIDEMIOLOGY			English	Article						poststroke epilepsy; prediction model; risk score; population-based; claim analysis	HEALTH-CARE PROFESSIONALS; EARLY MANAGEMENT; HEMORRHAGIC TRANSFORMATION; SCIENTIFIC STATEMENT; GUIDELINES-STROKE; ASSOCIATION; SEIZURES; DISEASE; ADULTS; SURVEILLANCE	Objective: This study aimed to develop and validate a prognostic model for the 1-year risk of late poststroke epilepsy (PSE). Materials and methods: We included patients initially diagnosed with ischemic stroke between 2003 and 2014 in a National Health Insurance claims-based cohort in Taiwan. Patients were further divided into development and validation cohorts based on their year of stroke diag…	[Chi, Nai-Fang; Kuan, Yi-Chun; Huang, Yao-Hsien; Chan, Lung; Hu, Chaur-Jong] Taipei Med Univ, Coll Med, Sch Med, Dept Neurol, Taipei, Taiwan; [Chi, Nai-Fang; Kuan, Yi-Chun; Huang, Yao-Hsien; Chan, Lung; Hu, Chaur-Jong] Taipei Med Univ, Shuang Ho Hosp, Dept Neurol, Taipei, Taiwan; [Kuan, Yi-Chun] Natl Taiwan Univ, Coll Publ Hlth, Inst Epidemiol & Prevent Med, Taipei, Taiwan; [Hu, Chaur-Jong] Taipe…		Chien, LN (通讯作者)，Taipei Med Univ, Coll Management, Sch Hlth Care Adm, 172-1 Sect 2,Keelung Rd, Taipei 106, Taiwan.	lnchien@tmu.edu.tw	Chan, Lung/AAI-6349-2020; Chan, Lung/AAM-3231-2021; Chi, Nai-Fang/E-2851-2017; Chi, Nai-Fang/G-3561-2016	Chan, Lung/0000-0001-5795-4460; Chi, Nai-Fang/0000-0002-2204-4923; Chi, Nai-Fang/0000-0002-2204-4923; Kuan, Yi-Chun/0000-0001-9316-4976	Ministry of Science and Technology (MOST) [105-2314-B-038-036-MY3]; Health and Clinical Research Data Center at Taipei Medical University	Ministry of Science and Technology (MOST)(Ministry of Science and Technology, China); Health and Clinical Research Data Center at Taipei Medical University	This study was funded by the Ministry of Science and Technology (MOST, grant number: 105-2314-B-038-036-MY3). This study was supported by the Health and Clinical Research Data Center at Taipei Medical University.	Abbas S, 2012, HEALTH SERV RES, V47, P746, DOI 10.1111/j.1475-6773.2011.01325.x; Adams HP, 2007, STROKE, V38, P1655, DOI 10.1161/STROKEAHA.107.181486; Adams HP, 2003, STROKE, V34, P1056, DOI 10.1161/01.STR.0000064841.47697.22; Balami JS, 2011, LANCET NEUROL, V10, P357, DOI 10.1016/S1474-4422(10)70313-6; Camilo O, 2004, STROKE, V35, P1769, DOI 10.1161/01.STR.0000130989.17100.96; Cheng CL, 2011, PH…	40	10	10	2	4	DOVE MEDICAL PRESS LTD	ALBANY	PO BOX 300-008, ALBANY, AUCKLAND 0752, NEW ZEALAND	1179-1349			CLIN EPIDEMIOL	Clin. Epidemiol.		2018	10
J	Etherton, MR; Siddiqui, KA; Schwamm, LH				Etherton, Mark R.; Siddiqui, Khawja A.; Schwamm, Lee H.			Prestroke selective serotonin reuptake inhibitor use and functional outcomes after ischaemic stroke	STROKE AND VASCULAR NEUROLOGY			English	Article						acute stroke; antidepressive agents; stroke rehabilitation	POSTISCHEMIC BRAIN; ANIMAL-MODELS; FLUOXETINE; RECOVERY; ANTIDEPRESSANTS; PERFORMANCE; DEPRESSION; DISEASE; CARE	Background Selective serotonin reuptake inhibitors (SSRIs) have been implicated in contributing to recovery after acute ischaemic stroke. In particular, poststroke initiation of an SSRI has been demonstrated to improve motor recovery. The role of prestroke SSRI use on functional outcomes and stroke recovery is less clear. We aimed to examine the effect of prestroke SSRI use on metrics of hospital…	[Etherton, Mark R.; Schwamm, Lee H.] Harvard Med Sch, Dept Neurol, Boston, MA 02115 USA; [Etherton, Mark R.; Siddiqui, Khawja A.; Schwamm, Lee H.] Massachusetts Gen Hosp, Dept Neurol, Boston, MA 02114 USA		Etherton, MR (通讯作者)，Harvard Med Sch, Dept Neurol, Boston, MA 02115 USA.; Etherton, MR (通讯作者)，Massachusetts Gen Hosp, Dept Neurol, Boston, MA 02114 USA.	metherton@partners.org						Acler M, 2009, J NEUROL, V256, P1152, DOI 10.1007/s00415-009-5093-7; Barlinn K, 2015, NEUROPSYCH DIS TREAT, V11, P1, DOI 10.2147/NDT.S63904; Berkhemer OA, 2015, NEW ENGL J MED, V372, P11, DOI 10.1056/NEJMoa1411587; Chollet F, 2011, LANCET NEUROL, V10, P123, DOI 10.1016/S1474-4422(10)70314-8; Dam M, 1996, STROKE, V27, P1211, DOI 10.1161/01.STR.27.7.1211; Feigin VL, 2014, LANCET, V383, P245, DOI 10…	33	9	9	0	1	BMJ PUBLISHING GROUP	LONDON	BRITISH MED ASSOC HOUSE, TAVISTOCK SQUARE, LONDON WC1H 9JR, ENGLAND	2059-8688	2059-8696		STROKE VASC NEUROL	Stroke Vasc. Neurol.	MAR	2018	3	1
J	Dziedzic, T; Pera, J; Klimkowicz, A; Turaj, W; Slowik, A; Rog, TM; Szczudlik, A				Dziedzic, T; Pera, J; Klimkowicz, A; Turaj, W; Slowik, A; Rog, TM; Szczudlik, A			Serum albumin level and nosocomial pneumonia in stroke patients	EUROPEAN JOURNAL OF NEUROLOGY			English	Article						albumin; infection; pneumonia; stroke	ACUTE ISCHEMIC-STROKE; INFECTIONS; TRIAL	Hypoalbuminemia is associated with increased risk of infections. The aim of this study was to determine if serum albumin level is an independent predictor of nosocomial pneumonia in stroke patients. Data of 705 consecutive ischemic stroke patients admitted within 24 h after stroke onset were analyzed retrospectively. Serum albumin level was measured within 36 h after stroke onset. Nosocomial pneu…	Jagiellonian Univ, Dept Neurol, PL-31503 Krakow, Poland		Dziedzic, T (通讯作者)，Jagiellonian Univ, Dept Neurol, Botaniczna 3, PL-31503 Krakow, Poland.	dziedzic@neuro.cm-uj.krakow.pl	Pera, Joanna/U-5552-2018	Pera, Joanna/0000-0001-6142-2969; Dziedzic, Tomasz/0000-0003-4086-0729				Aslanyan S, 2004, EUR J NEUROL, V11, P49, DOI 10.1046/j.1468-1331.2003.00749.x; ASPLUND K, 1985, STROKE, V16, P885; Dziedzic T, 2004, CRIT CARE, V8, P266, DOI 10.1186/cc2828; Dziewas R, 2004, J NEUROL NEUROSUR PS, V75, P852, DOI 10.1136/jnnp.2003.019075; Gariballa SE, 1998, AM J CLIN NUTR, V68, P275, DOI 10.1093/ajcn/68.2.275; Hilker R, 2003, STROKE, V34, P975, DOI 10.1161/01.STR.0000063373.70993…	10	33	36	1	9	BLACKWELL PUBLISHING	OXFORD	9600 GARSINGTON RD, OXFORD OX4 2DQ, OXON, ENGLAND	1351-5101			EUR J NEUROL	Eur. J. Neurol.	MAR	2006	13	3
J	Bravata, DM; Daggy, J; Brosch, J; Sico, JJ; Baye, F; Myers, LJ; Roumie, CL; Cheng, E; Coffing, J; Arling, G				Bravata, Dawn M.; Daggy, Joanne; Brosch, Jared; Sico, Jason J.; Baye, Fitsum; Myers, Laura J.; Roumie, Christianne L.; Cheng, Eric; Coffing, Jessica; Arling, Greg			Comparison of Risk Factor Control in the Year After Discharge for Ischemic Stroke Versus Acute Myocardial Infarction	STROKE			English	Article						diabetes mellitus; hyperlipidemia; hypertension; myocardial infarction; risk factors	ELECTRONIC MEDICAL-RECORD; QUALITY-OF-CARE; BLOOD-PRESSURE; VETERANS; PERFORMANCE; MANAGEMENT; INPATIENT; DISEASE	Background and Purpose-The Veterans Health Administration has engaged in quality improvement to improve vascular risk factor control. We sought to examine blood pressure (< 140/90 mm Hg), lipid (LDL [ low-density lipoprotein] cholesterol < 100 mg/dL), and glycemic control (hemoglobin A1c < 9%), in the year post-hospitalization for acute ischemic stroke or acute myocardial infarction (AMI). Method…	[Bravata, Dawn M.; Daggy, Joanne; Baye, Fitsum; Myers, Laura J.; Arling, Greg] VHA Hlth Serv Res & Dev HSR&D, Stroke Qual Enhancement Res Initiat QUERI, Indianapolis, IN USA; [Bravata, Dawn M.; Daggy, Joanne; Myers, Laura J.; Coffing, Jessica] Richard L Roudebush VHA Med Ctr, VHA HSR&D Ctr Hlth Informat & Commun CHIC, Indianapolis, IN USA; [Bravata, Dawn M.; Myers, Laura J.] Indiana Univ Sch Med,…		Bravata, DM (通讯作者)，Richard L Roudebush VA Med Ctr, Hlth Serv Res Serv 11H, 1481 W 10th St, Indianapolis, IN 46202 USA.	Dawn.Bravata2@va.gov	Sico, Jason/FTX-4506-2022; Sico, Jason/AGE-7063-2022	Sico, Jason/0000-0001-5358-2735; Daggy, Joanne/0000-0003-0815-1746	Department of Veterans Affairs (VA) Health Services Research and Development Service (HSRD) Stroke Quality Enhancement Research Initiative (QUERI) [STR 03-168]; VA HSRD career development award [HX001388-01A1]	Department of Veterans Affairs (VA) Health Services Research and Development Service (HSRD) Stroke Quality Enhancement Research Initiative (QUERI); VA HSRD career development award	The project was supported by the Department of Veterans Affairs (VA) Health Services Research and Development Service (HSRD) Stroke Quality Enhancement Research Initiative (QUERI; STR 03-168). Dr Sico is supported by VA HSRD career development award HX001388-01A1.	Amar J, 2004, STROKE, V35, P1579, DOI 10.1161/01.STR.0000131547.71502.81; Arling G, 2012, CIRC-CARDIOVASC QUAL, V5, P44, DOI 10.1161/CIRCOUTCOMES.111.961474; Asch SM, 2004, ANN INTERN MED, V141, P938, DOI 10.7326/0003-4819-141-12-200412210-00010; Benin AL, 2005, MED CARE, V43, P691, DOI 10.1097/01.mlr.0000167185.26058.8e; Brown H, 1999, APPL MIXED MODELS ME; CHARLSON ME, 1987, J CHRON DIS, V40, P…	18	12	13	0	3	LIPPINCOTT WILLIAMS & WILKINS	PHILADELPHIA	TWO COMMERCE SQ, 2001 MARKET ST, PHILADELPHIA, PA 19103 USA	0039-2499	1524-4628		STROKE	Stroke	FEB	2018	49	2
J	Nederkoorn, PJ; Westendorp, WF; Hooijenga, IJ; de Haan, RJ; Dippel, DWJ; Vermeij, FH; Dijkgraaf, MGW; Prins, JM; Spanjaard, L; van de Beek, D				Nederkoorn, Paul J.; Westendorp, Willeke F.; Hooijenga, Imke J.; de Haan, Rob J.; Dippel, Diederik W. J.; Vermeij, Frederique H.; Dijkgraaf, Marcel G. W.; Prins, Jan M.; Spanjaard, Lodewijk; van de Beek, Diederik			Preventive antibiotics in stroke study: rationale and protocol for a randomised trial	INTERNATIONAL JOURNAL OF STROKE			English	Article						antibiotics; infection; pneumonia; prevention; stroke	GLUTAMATE UPTAKE; ISCHEMIC-STROKE; CEFTRIAXONE; INFECTIONS; CARE; ASSOCIATION; MANAGEMENT; OUTCOMES	Rationale Stroke is a leading cause of death worldwide. Fever after stroke is a strong predictor of a poor outcome. Infections occur in up to 40% of patients with stroke and have also been associated with poor outcomes. Preventive antibiotic therapy lowers the infection rates in patients after stroke, as shown in a recent meta-analysis of randomised studies. Phase III trials evaluating the effect…	[Nederkoorn, Paul J.; Westendorp, Willeke F.; Hooijenga, Imke J.; van de Beek, Diederik] Acad Med Ctr, Dept Neurol, NL-1100 DD Amsterdam, Netherlands; [de Haan, Rob J.; Dijkgraaf, Marcel G. W.] Univ Amsterdam, Acad Med Ctr, CRU, NL-1105 AZ Amsterdam, Netherlands; [Dippel, Diederik W. J.; Vermeij, Frederique H.] Univ Amsterdam, Acad Med Ctr, Ctr Infect & Immun CINIMA, NL-1105 AZ Amsterdam, Netherl…		Nederkoorn, PJ (通讯作者)，Acad Med Ctr, Dept Neurol, H2-216,POB 22660, NL-1100 DD Amsterdam, Netherlands.	p.j.nederkoorn@amc.uva.nl	Dippel, Diederik/AAJ-2192-2020; van de Beek, Diederik/Y-2713-2019; Dijkgraaf, Marcel GW/G-6663-2011; Prins, Jan M./AAF-4945-2020	Dippel, Diederik/0000-0002-9234-3515; van de Beek, Diederik/0000-0002-4571-044X;	Netherlands Organisation for Health Research and Development (ZonMW) [171002302]; Netherlands Heart Foundation (Hartstichting) [2009B095]	Netherlands Organisation for Health Research and Development (ZonMW)(Netherlands Organization for Health Research and Development); Netherlands Heart Foundation (Hartstichting)(Netherlands Heart Foundation)	This work was supported by the Netherlands Organisation for Health Research and Development (ZonMW): 171002302 and the Netherlands Heart Foundation (Hartstichting): 2009B095.	Adams HP, 2007, CIRCULATION, V115, pE478, DOI 10.1161/CIRCULATIONAHA.107.181486; Banks JL, 2007, STROKE, V38, P1091, DOI 10.1161/01.STR.0000258355.23810.c6; Emsley HC, 2008, LANCET NEUROL, V7, P341, DOI 10.1016/S1474-4422(08)70061-9; *EUR ANT RES SURV, EARSS ANN REP 2008, DOI DOI 10.1093/JAC/DKN241; Hacke W, 2004, LANCET, V363, P768; Hamidon B B, 2006, Med J Malaysia, V61, P553; HARMS H, 2008, PL…	20	38	42	0	6	SAGE PUBLICATIONS LTD	LONDON	1 OLIVERS YARD, 55 CITY ROAD, LONDON EC1Y 1SP, ENGLAND	1747-4930	1747-4949		INT J STROKE	Int. J. Stroke	APR	2011	6	2
J	Cugy, E; Leroi, AM; Kerouac-Laplante, J; Dehail, P; Joseph, PA; Gerardin, E; Marie, JP; Verin, E				Cugy, Emmanuelle; Leroi, Anne-Marie; Kerouac-Laplante, Julie; Dehail, Patrick; Joseph, Pierre-Alain; Gerardin, Emmanuel; Marie, Jean-Paul; Verin, Eric			Effect of submental sensitive transcutaneous electrical stimulation on virtual lesions of the oropharyngeal cortex	ANNALS OF PHYSICAL AND REHABILITATION MEDICINE			English	Article						Swallowing disorders; Electric stimulation therapy; Stroke; Motor-evoked potential; Videofluoroscopy; Rehabilitation	TRANSCRANIAL MAGNETIC STIMULATION; SWALLOWING MOTOR CORTEX; EVOKED POTENTIALS; STROKE PATIENTS; DYSPHAGIA; PLASTICITY; PROJECTIONS; DYSFUNCTION; MODULATION; PNEUMONIA	Objective: The aim of this study was to assess the effect of submental sensitive transcutaneous electrical stimulation (SSTES) on pharyngeal cortical representation after the creation of an oropharyngeal cortical virtual lesion in healthy subjects. Methods: Motor-evoked potential amplitude of the mylohyoid muscles was measured with transcranial magnetic stimulation (TMS), the oropharyngeal cortex…	[Cugy, Emmanuelle] Ctr Hosp Arcachon, Serv MPR, F-33260 La Teste De Buch, France; [Cugy, Emmanuelle; Kerouac-Laplante, Julie; Dehail, Patrick; Joseph, Pierre-Alain] CHU Bordeaux, Serv MPR, F-33076 Bordeaux, France; [Cugy, Emmanuelle; Dehail, Patrick; Joseph, Pierre-Alain] Univ Bordeaux, EA 4136, F-33000 Bordeaux, France; [Leroi, Anne-Marie; Verin, Eric] CHU Rouen, Serv Physiol, 1 Rue Germont, F-7…		Verin, E (通讯作者)，CHU Rouen, Serv Physiol, 1 Rue Germont, F-76031 Rouen, France.; Verin, E (通讯作者)，Univ Rouen, EA 3830, F-76000 Rouen, France.; Verin, E (通讯作者)，CHU Rouen, Pole 3R, F-76031 Rouen, France.	eric.verin@chu-rouen.fr	Emmanuelle, CUGY/J-7773-2019; Dehail, Patrick/T-5081-2019		SOFMER/IPSEN; ADIR	SOFMER/IPSEN; ADIR	This work was possible by obtaining research grants from SOFMER/IPSEN and ADIR. The authors thank Sarah Potvin for her review contribution and Alexis Deperrois for his help during the study protocol.	Andrews RK, 2013, J NEUROENG REHABIL, V10, DOI 10.1186/1743-0003-10-51; Beom J, 2011, ANN REHABIL MED-ARM, V35, P322, DOI 10.5535/arm.2011.35.3.322; Bulow M, 2008, DYSPHAGIA, V23, P302, DOI 10.1007/s00455-007-9145-9; Cook IJ, 1999, GASTROENTEROLOGY, V116, P455, DOI 10.1016/S0016-5085(99)70144-7; Doeltgen SH, 2010, NEUROREHAB NEURAL RE, V24, P519, DOI 10.1177/1545968309360417; Finlayson O, 2011, N…	39	3	3	1	4	ELSEVIER MASSON	MILANO	VIA PALEOCAPA 7, 20121 MILANO, ITALY	1877-0657	1877-0665		ANN PHYS REHABIL MED	Ann. Phys. Rehabil. Med.	APR	2016	59	2
J	Rolf, E; Esther, GG; Michele, H; Esther, B				Rolf, Erlebach; Esther, Gerrits G.; Michele, Hess; Esther, Baechli			Stroke management in a Swiss community hospital - in close collaboration with a stroke centre	SWISS MEDICAL WEEKLY			English	Article							HEALTH-CARE PROFESSIONALS; ACUTE ISCHEMIC-STROKE; MEDICAL COMPLICATIONS; PRIMARY PREVENTION; RISK-FACTORS; THROMBOLYSIS; TIME; ASSOCIATION; GUIDELINES; STATEMENT	BACKGROUND: Despite the universal recognition that stroke is a major burden of public health in developed countries, little is known concerning its epidemiology and care outside of stroke centres. The objective of our study was to provide information concerning risk factors for stroke, stroke management and quality of care in a community hospital in Switzerland. METHODS: Retrospective observation…	[Rolf, Erlebach; Esther, Gerrits G.; Michele, Hess; Esther, Baechli] Spital Uster, Dept Med, Med Clin, Brunnenstr 42, CH-8610 Uster, Switzerland		Rolf, E (通讯作者)，Spital Uster, Dept Med, Med Clin, Brunnenstr 42, CH-8610 Uster, Switzerland.	Rolferlebach@gmail.com						ADAMS HP, 1993, STROKE, V24, P35, DOI 10.1161/01.STR.24.1.35; [Anonymous], 2019, Rev Esp Cardiol (Engl Ed), V72, P160, DOI 10.1016/j.rec.2018.12.004; Berner Stroke Netzwerks, 2018, STROK RICHTL; Bovim MR, 2016, BMC NEUROL, V16, DOI 10.1186/s12883-016-0654-8; BROTT T, 1989, STROKE, V20, P864, DOI 10.1161/01.STR.20.7.864; Bundesamt fur Statistik, STERB 30 WICHT TOD N; Bundesamt fur Statistik, BIL S…	53	0	0	0	1	E M H SWISS MEDICAL PUBLISHERS LTD	MUTTENZ	FARNSBURGERSTR 8, CH-4132 MUTTENZ, SWITZERLAND	1424-7860	1424-3997		SWISS MED WKLY	Swiss Med. Wkly.	JUN 4	2021	151
J	Zhang, X; Wang, F; Zhang, Y; Ge, Z				Zhang, X.; Wang, F.; Zhang, Y.; Ge, Z.			Risk Factors for Developing Pneumonia in Patients with Diabetes Mellitus Following Acute Ischaemic Stroke	JOURNAL OF INTERNATIONAL MEDICAL RESEARCH			English	Article						ACUTE ISCHAEMIC STROKE; C-REACTIVE PROTEIN; DIABETES MELLITUS; INTERLEUKIN-6; PNEUMONIA	MEDICAL COMPLICATIONS; INFECTION; IMMUNODEPRESSION; PREDICTORS; COMMITTEE; MORTALITY; THERAPY; DEATH	OBJECTIVES: To evaluate markers of infection and identify risk factors for the development of pneumonia following acute ischaemic stroke in patients with diabetes mellitus. METHODS: Patients with diabetes mellitus (n = 106) who were hospitalized after acute ischaemic stroke with (n = 32) or without (n = 74) pneumonia at admission were included in the study. Levels of C-reactive protein (CRP) and …	[Zhang, X.] Gansu Prov Peoples Hosp, Dept Neurol, Lanzhou 730000, Gansu, Peoples R China; [Wang, F.] Gansu Prov Peoples Hosp, Clin Lab, Lanzhou 730000, Gansu, Peoples R China; [Zhang, Y.] Lanzhou Univ, Dept Neurosurg, Hosp 1, Lanzhou 730000, Gansu, Peoples R China; [Ge, Z.] Lanzhou Univ, Dept Neurol, Hosp 2, Lanzhou 730000, Gansu, Peoples R China		Zhang, X (通讯作者)，Gansu Prov Peoples Hosp, Dept Neurol, 204 Donggang Western Rd, Lanzhou 730000, Gansu, Peoples R China.	zhangxudonglan@yahoo.com.cn						Alberti KGMM, 2006, DIABETIC MED, V23, P469, DOI 10.1111/j.1464-5491.2006.01858.x; Chamorro A, 2006, J NEUROL NEUROSUR PS, V77, P1279, DOI 10.1136/jnnp.2006.100800; Chamorro A, 2005, STROKE, V36, P1495, DOI 10.1161/01.STR.0000170644.15504.49; Chamorro A, 2007, STROKE, V38, P1097, DOI 10.1161/01.STR.0000258346.68966.9d; Chamorro A, 2007, J NEUROL SCI, V252, P29, DOI 10.1016/j.jns.2006.10.001; Chob…	33	21	28	1	5	SAGE PUBLICATIONS LTD	LONDON	1 OLIVERS YARD, 55 CITY ROAD, LONDON EC1Y 1SP, ENGLAND	0300-0605	1473-2300		J INT MED RES	J. Int. Med. Res.	SEP-OCT	2012	40	5
J	Lichtman, JH; Leifheit-Limson, EC; Jones, SB; Wang, Y; Goldstein, LB				Lichtman, Judith H.; Leifheit-Limson, Erica C.; Jones, Sara B.; Wang, Yun; Goldstein, Larry B.			Preventable Readmissions Within 30 Days of Ischemic Stroke Among Medicare Beneficiaries	STROKE			English	Article						outcome assessment (health care); patient readmission	HOSPITAL READMISSION; 30-DAY; MORTALITY; RATES; QUALITY; MODELS; RACE	Background and Purpose The Centers for Medicare and Medicaid Services proposes to use 30-day hospital readmissions after ischemic stroke as part of the Hospital Inpatient Quality Reporting Program for payment determination beginning in 2016. The proportion of poststroke readmissions that is potentially preventable is unknown. Methods Thirty-day readmissions for all Medicare fee-for-service benefi…	[Lichtman, Judith H.; Leifheit-Limson, Erica C.; Jones, Sara B.] Yale Univ, Dept Chron Dis Epidemiol, Sch Publ Hlth, New Haven, CT 06520 USA; [Wang, Yun] Harvard Univ, Sch Publ Hlth, Dept Biostat, Boston, MA 02115 USA; [Goldstein, Larry B.] Duke Univ, Dept Neurol, Duke Comprehens Stroke Ctr, Durham, NC USA; [Goldstein, Larry B.] Durham VAMC, Durham, NC USA		Lichtman, JH (通讯作者)，Yale Univ, Dept Chron Dis Epidemiol, Sch Publ Hlth, POB 208034, New Haven, CT 06520 USA.	Judith.Lichtman@yale.edu		Goldstein, Larry/0000-0001-7747-128X	National Institutes of Health [R01NS043322]; American Heart Association [13GRNT16100017]; NATIONAL INSTITUTE OF NEUROLOGICAL DISORDERS AND STROKE [R01NS043322] Funding Source: NIH RePORTER	National Institutes of Health(United States Department of Health & Human ServicesNational Institutes of Health (NIH) - USA); American Heart Association(American Heart Association); NATIONAL INSTITUTE OF NEUROLOGICAL DISORDERS AND STROKE(United States Department of Health & Human ServicesNational Institutes of Health (NIH) - USANIH National Institute of Neurological Disorders & Stroke (NINDS))	The project was supported by National Institutes of Health R01NS043322 and American Heart Association 13GRNT16100017.	Agency for Healthcare Research and Quality, PREV QUAL IND RES; Agency for Healthcare Research and Quality, 2012, AHRQ QUAL IND NAT QU; Allen NB, 2010, CEREBROVASC DIS, V30, P525, DOI 10.1159/000319028; Allen NB, 2010, NEUROEPIDEMIOLOGY, V34, P123, DOI 10.1159/000274804; Bravata DM, 2007, STROKE, V38, P1899, DOI 10.1161/STROKEAHA.106.481465; Centers for Medicare and Medicaid Services, READM RED PR…	35	93	93	0	15	LIPPINCOTT WILLIAMS & WILKINS	PHILADELPHIA	TWO COMMERCE SQ, 2001 MARKET ST, PHILADELPHIA, PA 19103 USA	0039-2499	1524-4628		STROKE	Stroke	DEC	2013	44	12
J	Momosaki, R; Yasunaga, H; Matsui, H; Fushimi, K; Abo, M				Momosaki, Ryo; Yasunaga, Hideo; Matsui, Hiroki; Fushimi, Kiyohide; Abo, Masahiro			Proton Pump Inhibitors versus Histamine-2 Receptor Antagonists and Risk of Pneumonia in Patients with Acute Stroke	JOURNAL OF STROKE & CEREBROVASCULAR DISEASES			English	Article						Pneumonia; acute stroke; proton pump inhibitors; histamine-2 receptor antagonists	HOSPITAL-ACQUIRED PNEUMONIA; SUPPRESSIVE MEDICATION USE; STRESS-ULCER PROPHYLAXIS; NOSOCOMIAL PNEUMONIA; COLONIZATION; COHORT	Background: Pneumonia is a serious complication of stroke. Several studies have indicated that certain gastric acid suppressants may be associated with an increased risk of pneumonia in hospitalized patients. However, the association between type of acid suppressant and pneumonia in acute stroke patients remains controversial. The purpose of this study was to clarify the association between the t…	[Momosaki, Ryo; Abo, Masahiro] Jikei Univ, Sch Med, Dept Rehabil Med, Tokyo 1058461, Japan; [Yasunaga, Hideo; Matsui, Hiroki] Univ Tokyo, Sch Publ Hlth, Dept Clin Epidemiol & Hlth Econ, Tokyo, Japan; [Fushimi, Kiyohide] Tokyo Med & Dent Univ, Grad Sch Med, Dept Hlth Policy & Informat, Tokyo, Japan		Momosaki, R (通讯作者)，Jikei Univ, Dept Rehabil Med, Sch Med, Minato Ku, 3-25-8 Nishi Shimbashi, Tokyo 1058461, Japan.	momosakiryo@gmail.com	Momosaki, Ryo/H-6486-2018	Momosaki, Ryo/0000-0003-3274-3952; Yasunaga, Hideo/0000-0002-6017-469X; Abo, Masahiro/0000-0001-6701-4974	Ministry of Health, Labour and Welfare, Japan [H27-Policy-Designated-009, H27-Policy-Strategy-011]	Ministry of Health, Labour and Welfare, Japan(Ministry of Health, Labour and Welfare, Japan)	This work was supported by grants from Research on Policy Planning and Evaluation from the Ministry of Health, Labour and Welfare, Japan (grant numbers: H27-Policy-Designated-009 and H27-Policy-Strategy-011).	Ali T, 2009, GASTROENTEROL CLIN N, V38, P245, DOI 10.1016/j.gtc.2009.03.002; Austin PC, 2011, MULTIVAR BEHAV RES, V46, P119, DOI 10.1080/00273171.2011.540480; Austin PC, 2011, PHARM STAT, V10, P150, DOI 10.1002/pst.433; Austin PC, 2009, COMMUN STAT-SIMUL C, V38, P1228, DOI 10.1080/03610910902859574; Barkun AN, 2012, AM J GASTROENTEROL, V107, P507, DOI 10.1038/ajg.2011.474; Bateman BT, 2013, BMJ-B…	25	12	17	0	3	ELSEVIER SCIENCE BV	AMSTERDAM	PO BOX 211, 1000 AE AMSTERDAM, NETHERLANDS	1052-3057	1532-8511		J STROKE CEREBROVASC	J. Stroke Cerebrovasc. Dis.	MAY	2016	25	5
J	Katzan, IL; Dawson, NV; Thomas, CL; Votruba, ME; Cebul, RD				Katzan, I. L.; Dawson, N. V.; Thomas, C. L.; Votruba, M. E.; Cebul, R. D.			The cost of pneumonia after acute stroke	NEUROLOGY			English	Article							ADVERSE DRUG EVENTS; HOSPITALIZED-PATIENTS; ISCHEMIC-STROKE; CONTROLLED-TRIAL; CARE; GUIDELINES; MORTALITY; MEDICARE; ICD-9-CM; OUTCOMES	Objective: To determine the incremental costs of pneumonia occurring during hospitalization for stroke. Methods: We reviewed hospital records of all Medicare patients admitted for ischemic or hemorrhagic stroke to 29 hospitals in a large metropolitan area, 1991 through 1997, excluding those who died or had do not resuscitate orders written within 3 days of admission. Hospital costs of patients wi…	Metrohlth Med Ctr, Ctr Hlth Care Res & Policy, Cleveland, OH 44109 USA; Case Western Reserve Univ, Dept Med, Weatherhead Sch Management, Cleveland, OH 44106 USA; Cleveland Clin Fdn, Dept Neurol, Cleveland, OH 44195 USA		Katzan, IL (通讯作者)，Metrohlth Med Ctr, Ctr Hlth Care Res & Policy, Rammelkamp Res & Educ Bldg,Rm 237A,2500 MetroHlth, Cleveland, OH 44109 USA.	ikatzan@metrohealth.org			AGENCY FOR HEALTHCARE RESEARCH AND QUALITY [R01HS009969] Funding Source: NIH RePORTER; NATIONAL INSTITUTE OF NEUROLOGICAL DISORDERS AND STROKE [K23NS045003] Funding Source: NIH RePORTER; AHRQ HHS [R01-HS09969] Funding Source: Medline; NINDS NIH HHS [K23NS45003] Funding Source: Medline	AGENCY FOR HEALTHCARE RESEARCH AND QUALITY(United States Department of Health & Human ServicesAgency for Healthcare Research & Quality); NATIONAL INSTITUTE OF NEUROLOGICAL DISORDERS AND STROKE(United States Department of Health & Human ServicesNational Institutes of Health (NIH) - USANIH National Institute of Neurological Disorders & Stroke (NINDS)); AHRQ HHS(United States Department of Health & …		Adams HP, 2003, STROKE, V34, P1056, DOI 10.1161/01.STR.0000064841.47697.22; Agency for Health Care Policy & Research, 1999, DIAGN TREATM SWALL D; Anderson C A, 1991, Healthc Financ Manage, V45, P20; Arora S, 2005, STROKE, V36, P1232, DOI 10.1161/01.STR.0000165902.18021.5b; *ASS AM MED COLL, 2001, TEACH HOSP HLTH SYST; Baker DW, 2002, MED CARE, V40, P879, DOI 10.1097/00005650-200210000-00006; Bate…	28	85	97	1	7	LIPPINCOTT WILLIAMS & WILKINS	PHILADELPHIA	530 WALNUT ST, PHILADELPHIA, PA 19106-3621 USA	0028-3878			NEUROLOGY	Neurology	MAY 29	2007	68	22
J	Hegland, KW; Davenport, PW; Brandimore, AE; Singletary, RF; Troche, MS				Hegland, Karen Wheeler; Davenport, Paul. W.; Brandimore, Alexandra E.; Singletary, Roris F.; Troche, Michelle S.			Rehabilitation of Swallowing and Cough Functions Following Stroke: An Expiratory Muscle Strength Training Trial	ARCHIVES OF PHYSICAL MEDICINE AND REHABILITATION			English	Article						Breathing exercises; Cough; Deglutition disorders; Rehabilitation; Stroke	ACUTE ISCHEMIC-STROKE; POSTSTROKE DYSPHAGIA; VOLUNTARY COUGH; PARKINSON DISEASE; ASPIRATION; STIMULATION; IMPAIRMENT; PNEUMONIA; PREDICTORS; RECOVERY	Objective: To determine the effect of expiratory muscle strength training (EMST) on both cough and swallow function in stroke patients. Design: Prospective pre-post intervention trial with 1 participant group. Setting: Two outpatient rehabilitation clinics. Participants: Adults (N=14) with a history of ischemic stroke in the preceding 3 to 24 months. Intervention: EMST. The training program was c…	[Hegland, Karen Wheeler] Univ Florida, Coll Publ Hlth & Hlth Profess, Dept Speech Language & Hearing Sci, Gainesville, FL USA; [Davenport, Paul. W.] Univ Florida, Coll Vet Med, Dept Physiol Sci, Gainesville, FL USA; [Brandimore, Alexandra E.; Troche, Michelle S.] Columbia Univ, Teachers Coll, Dept Biobehav Sci, New York, NY USA; [Singletary, Roris F.] Brooks Rehabil Clin Res Ctr, Jacksonville, FL…		Hegland, KW (通讯作者)，1225 Ctr Dr,HPNP 2135, Gainesville, FL 32610 USA.	kwheeler@ufl.edu		Troche, Michelle/0000-0002-5746-5867	American Heart Association [12CRP9010001]	American Heart Association(American Heart Association)	Supported by the American Heart Association (grant no. 12CRP9010001).	Addington WR, 1999, ARCH PHYS MED REHAB, V80, P150, DOI 10.1016/S0003-9993(99)90112-0; Baker S, 2005, J SPEECH LANG HEAR R, V48, P1325, DOI 10.1044/1092-4388(2005/092); Bravata DM, 2007, STROKE, V38, P1899, DOI 10.1161/STROKEAHA.106.481465; Chen YW, 2016, CLIN REHABIL, V30, P24, DOI 10.1177/0269215515571681; Chiara T, 2007, NEUROREHAB NEURAL RE, V21, P239, DOI 10.1177/1545968306294737; Daniels SK…	29	41	46	2	38	W B SAUNDERS CO-ELSEVIER INC	PHILADELPHIA	1600 JOHN F KENNEDY BOULEVARD, STE 1800, PHILADELPHIA, PA 19103-2899 USA	0003-9993	1532-821X		ARCH PHYS MED REHAB	Arch. Phys. Med. Rehabil.	AUG	2016	97	8
J	Wilson, RD				Wilson, Richard D.			Mortality and Cost of Pneumonia After Stroke for Different Risk Groups	JOURNAL OF STROKE & CEREBROVASCULAR DISEASES			English	Article						Cerebrovascular disorders; fatal outcome; economics; lung diseases	ISCHEMIC-STROKE; COMPLICATIONS; MANAGEMENT; OUTCOMES; TRIALS	An evidenced-based approach to detecting and treating dysphagia needs to be informed by the costs and risks associated with pneumonia. In this study, the cost of pneumonia during hospitalization after stroke and the effect of pneumonia on mortality were estimated. The effect of pneumonia on mortality and costs for different levels of risk were analyzed as well. The data come from the 2005 and 200…	Ohio Case Western Reserve Univ, Metrohlth Rehabil Inst, Cleveland, OH 44109 USA		Wilson, RD (通讯作者)，Ohio Case Western Reserve Univ, Metrohlth Rehabil Inst, 2500 Metrohlth Dr,S1-107E, Cleveland, OH 44109 USA.	rwilson@metrohealth.org	Wilson, Richard D./AAC-4401-2019	Wilson, Richard D./0000-0003-0334-2455	National Institutes of Health [K12-HD01097]; EUNICE KENNEDY SHRIVER NATIONAL INSTITUTE OF CHILD HEALTH & HUMAN DEVELOPMENT [K12HD001097] Funding Source: NIH RePORTER	National Institutes of Health(United States Department of Health & Human ServicesNational Institutes of Health (NIH) - USA); EUNICE KENNEDY SHRIVER NATIONAL INSTITUTE OF CHILD HEALTH & HUMAN DEVELOPMENT(United States Department of Health & Human ServicesNational Institutes of Health (NIH) - USANIH Eunice Kennedy Shriver National Institute of Child Health & Human Development (NICHD))	Supported in part by National Institutes of Health Grant K12-HD01097 (Rehabilitation Medicine Scientist Training Program).	Adams HP, 2003, STROKE, V34, P1056, DOI 10.1161/01.STR.0000064841.47697.22; American Gastroenterological Association, 1999, GASTROENTEROLOGY, V116, P452; Barros Aluisio J D, 2003, BMC Med Res Methodol, V3, P21, DOI 10.1186/1471-2288-3-21; Daniels SK, 1998, ARCH PHYS MED REHAB, V115, P1104; Davenport RJ, 1996, STROKE, V27, P415, DOI 10.1161/01.STR.27.3.415; ECRI Institute, 1999, 99E024 ECRI I AG H…	27	97	113	1	6	ELSEVIER SCIENCE BV	AMSTERDAM	PO BOX 211, 1000 AE AMSTERDAM, NETHERLANDS	1052-3057	1532-8511		J STROKE CEREBROVASC	J. Stroke Cerebrovasc. Dis.	JAN	2012	21	1
J	Guo, R; Yang, JK; Yu, ZY; Chen, RQ; You, C; Li, H; Ma, L				Guo, Rui; Yang, Jinkun; Yu, Zhiyuan; Chen, Ruiqi; You, Chao; Li, Hao; Ma, Lu			Risk Factors and Outcomes of Pneumonia After Primary Intraventricular Hemorrhage	WORLD NEUROSURGERY			English	Article						Outcome; Pneumonia; Primary intraventricular hemorrhage; Risk factors	ACUTE STROKE; CLINICAL-FEATURES; INFECTION; ETIOLOGY; ADULTS; YIELD; CARE	OBJECTIVES: To investigate the risk factors in the development of pneumonia and its impact on outcome after primary intraventricular hemorrhage (PIVH). METHODS: This is a single-center retrospective study including consecutive patients with PIVH admitted to West China Hospital from 2010 to 2016. Pneumonia was defined according to the modified Centers for Disease Control and Prevention criteria wi…	[Guo, Rui; Yu, Zhiyuan; Chen, Ruiqi; You, Chao; Li, Hao; Ma, Lu] Sichuan Univ, West China Hosp, Dept Neurosurg, Chengdu, Sichuan, Peoples R China; [Yang, Jinkun] Sichuan Univ, West China Hosp, Dept Anesthesiol, Chengdu, Sichuan, Peoples R China		Ma, L (通讯作者)，Sichuan Univ, West China Hosp, Dept Neurosurg, Chengdu, Sichuan, Peoples R China.	huaxi_malu@163.com						Angelopoulos M, 1995, SURG NEUROL, V44, P433, DOI 10.1016/0090-3019(95)00261-8; Badve MS, 2019, INT J STROKE, V14, P125, DOI 10.1177/1747493018806196; Chang Dyi-Sheng, 1998, Kaohsiung Journal of Medical Sciences, V14, P633; DARBY DG, 1988, NEUROLOGY, V38, P68, DOI 10.1212/WNL.38.1.68; Ding RY, 2000, DYSPHAGIA, V15, P51, DOI 10.1007/s004550010001; Finlayson O, 2011, NEUROLOGY, V77, P1338, DOI 10.1…	26	1	1	0	2	ELSEVIER SCIENCE INC	NEW YORK	STE 800, 230 PARK AVE, NEW YORK, NY 10169 USA	1878-8750	1878-8769		WORLD NEUROSURG	World Neurosurg.	JUL	2019	127
J	Zheng, XZ; Wang, HD; Bian, XL				Zheng, Xingzhen; Wang, Haidong; Bian, Xiaolin			Clinical Correlation Analysis of Complications in Elderly Patients with Sequelae of Stroke with Different Barthel Index in Tianjin Emergency Department	BIOMED RESEARCH INTERNATIONAL			English	Article								Objective. The Barthel index (BI) is the most commonly used measure of poststroke disability. The purpose of this article is to explore the different complications and severity of the sequelae of elderly stroke patients with different BI in the emergency department, so as to provide a theoretical basis for strengthening the treatment of elderly patients with stroke sequelae. Methods. A retrospect…	[Zheng, Xingzhen; Wang, Haidong; Bian, Xiaolin] Tianjin Nankai Hosp, Dept Emergency, 122 Sanwei Rd, Tianjin 300100, Peoples R China		Zheng, XZ (通讯作者)，Tianjin Nankai Hosp, Dept Emergency, 122 Sanwei Rd, Tianjin 300100, Peoples R China.	zxzruth@126.com; iuhx646@163.com; okrqe1fp@163.com						Benzinger P, 2015, OSTEOPOROSIS INT, V26, P1341, DOI 10.1007/s00198-014-3005-x; Bhowmik NB, 2016, STROKE RES TREAT, V2016, DOI 10.1155/2016/5610797; Bohl DD, 2016, J ARTHROPLASTY, V31, P15, DOI 10.1016/j.arth.2015.08.028; Bramer D, 2014, BMC NEUROL, V14, DOI 10.1186/1471-2377-14-9; Bruening T, 2015, J STROKE CEREBROVASC, V24, P1724, DOI 10.1016/j.jstrokecerebrovasdis.2015.03.045; Chen CM, 2014, B…	31	1	1	0	3	HINDAWI LTD	LONDON	ADAM HOUSE, 3RD FLR, 1 FITZROY SQ, LONDON, W1T 5HF, ENGLAND	2314-6133	2314-6141		BIOMED RES INT	Biomed Res. Int.	JAN 23	2021	2021
J	Alves, PN; Silva, C; Baptista, J; Lima, B; Jacinto, M; Trigueiros, F; Martins, A; Melo, TPE; Fonseca, AC				Alves, Pedro Nascimento; Silva, Cristiana; Baptista, Joana; Lima, Barbara; Jacinto, Margarida; Trigueiros, Frederico; Martins, Andre; Pinho e Melo, Teresa; Fonseca, Ana Catarina			Laterality of Pneumonia in Acute Stroke	EUROPEAN NEUROLOGY			English	Article						Stroke; Pneumonia; Diaphragm; Stroke complications	ISCHEMIC-STROKE; COMPLICATIONS; MULTICENTER; HEMIPLEGIA; TRIAL	Background/Aims: Previous studies demonstrated an alteration of diaphragmatic excursion on the paretic side after stroke; however, it is unclear if this change has clinical repercussions. We aimed to determine if there was an association between the paretic side and the laterality of pneumonia after stroke. Methods: A retrospective analysis of a consecutive cohort of patients admitted to a stroke…	[Baptista, Joana] Hosp Fernando de Fonseca, Dept Infect Dis, Amadora, Portugal; [Jacinto, Margarida] Hosp Espirito Santo, Dept Internal Med, Evora, Portugal; [Trigueiros, Frederico; Martins, Andre] Univ Lisbon, Hosp Santa Maria, Dept Internal Med, Lisbon, Portugal; [Alves, Pedro Nascimento; Silva, Cristiana; Pinho e Melo, Teresa; Fonseca, Ana Catarina] Univ Lisbon, Hosp Santa Maria, Dept Neurosci…		Fonseca, AC (通讯作者)，Hosp Santa Maria, Dept Neurosci, Stroke Unit, Ave Prof Egas Moniz, P-1649035 Lisbon, Portugal.	acfonseca@medicina.ulisboa.pt	Fonseca, Ana Catarina/J-3127-2013	Fonseca, Ana Catarina/0000-0001-6913-5526; Mendes Martins, Andre/0000-0002-8544-0990; Silva, Cristiana/0000-0003-1899-8270; Alves, Pedro Nascimento/0000-0001-5740-5904				ADAMS HP, 1993, STROKE, V24, P35, DOI 10.1161/01.STR.24.1.35; Armstrong JR, 2011, NEUROHOSPITALIST, V1, P85, DOI 10.1177/1941875210395775; Evans KC, 1999, J PHYSIOL-LONDON, V520, P383, DOI 10.1111/j.1469-7793.1999.00383.x; Ferro JM, 2003, LANCET NEUROL, V2, P177, DOI 10.1016/S1474-4422(03)00324-7; FLUCK DC, 1966, CLIN SCI, V31, P383; Johnston KC, 1998, STROKE, V29, P447, DOI 10.1161/01.STR.29.2.4…	16	1	1	0	2	KARGER	BASEL	ALLSCHWILERSTRASSE 10, CH-4009 BASEL, SWITZERLAND	0014-3022	1421-9913		EUR NEUROL	Eur. Neurol.		2017	77	1-2
J	Dziewas, R; Ritter, M; Schilling, M; Konrad, C; Oelenberg, S; Nabavi, DG; Stogbauer, F; Ringelstein, EB; Ludemann, P				Dziewas, R; Ritter, M; Schilling, M; Konrad, C; Oelenberg, S; Nabavi, DG; Stogbauer, F; Ringelstein, EB; Ludemann, P			Pneumonia in acute stroke patients fed by nasogastric tube	JOURNAL OF NEUROLOGY NEUROSURGERY AND PSYCHIATRY			English	Article							PERCUTANEOUS ENDOSCOPIC GASTROSTOMY; ASPIRATION FOLLOWING STROKE; SWALLOWING PROVOCATION TEST; MECHANICAL VENTILATION; NOSOCOMIAL PNEUMONIA; ISCHEMIC-STROKE; DYSPHAGIA; CARE; MORTALITY; SURVIVAL	Background: Aspiration pneumonia is the most important acute complication of stroke related dysphagia. Tube feeding is usually recommended as an effective and safe way to supply nutrition in dysphagic stroke patients. Objective: To estimate the frequency of pneumonia in acute stroke patients fed by nasogastric tube, to determine risk factors for this complication, and to examine whether the occur…	Univ Hosp Munster, Dept Neurol, D-48129 Munster, Germany		Dziewas, R (通讯作者)，Univ Hosp Munster, Dept Neurol, Albert Schweitzer Str 33, D-48129 Munster, Germany.	dziewas@uni-muenster.de	Dziewas, Rainer/AAX-9505-2020	Dziewas, Rainer/0000-0003-1592-8461				Alberts MJ, 1995, STROKE SYNDROMES, P213; BAETEN C, 1992, SCAND J GASTROENTERO, V27, P95, DOI 10.3109/00365529209096035; Balan KK, 1998, AM J GASTROENTEROL, V93, P946, DOI 10.1111/j.1572-0241.1998.00284.x; BARER DH, 1989, J NEUROL NEUROSUR PS, V52, P236, DOI 10.1136/jnnp.52.2.236; Berrouschot J, 2000, CRIT CARE MED, V28, P2956, DOI 10.1097/00003246-200008000-00045; Bushnell CD, 1999, NEUROLOGY, V…	42	139	155	1	7	B M J PUBLISHING GROUP	LONDON	BRITISH MED ASSOC HOUSE, TAVISTOCK SQUARE, LONDON WC1H 9JR, ENGLAND	0022-3050			J NEUROL NEUROSUR PS	J. Neurol. Neurosurg. Psychiatry	JUN	2004	75	6
J	Kelly, J; Hunt, BJ; Rudd, A; Lewis, RR				Kelly, J; Hunt, BJ; Rudd, A; Lewis, RR			Pulmonary embolism and pneumonia may be confounded after acute stroke and may co-exist	AGE AND AGEING			English	Review						pulmonary embolism; pneumonia; stroke	VENOUS THROMBOSIS; DIAGNOSIS; COMPLICATIONS; MORTALITY; AUTOPSY; POPULATION; DEATH	Pulmonary embolism and pneumonia are prevalent complications after acute stroke that overlap significantly in their timing, risk factors and clinical features. Consequently, confounding and co-existence of these diagnoses can occur and is probably commoner than is generally appreciated. Correct identification of pulmonary embolism in these patients is important as the mortality of this condition …	St Thomas Hosp, Dept Care Elderly, London SE1 7EH, England; St Thomas Hosp, Dept Haematol, London SE1 7EH, England		Kelly, J (通讯作者)，St Thomas Hosp, Dept Care Elderly, North Wing,9th Floor,Lambeth Palace Rd, London SE1 7EH, England.	jameskelly@northbrookfm.fsnet.co.uk						ALPERT JS, 1976, JAMA-J AM MED ASSOC, V236, P1477, DOI 10.1001/jama.236.13.1477; BAMFORD J, 1990, J NEUROL NEUROSUR PS, V53, P824, DOI 10.1136/jnnp.53.10.824; BOUNDS JV, 1981, STROKE, V12, P474, DOI 10.1161/01.STR.12.4.474; BROWN M, 1973, JAMA-J AM MED ASSOC, V224, P1493, DOI 10.1001/jama.224.11.1493; CARSON JL, 1992, NEW ENGL J MED, V326, P1240, DOI 10.1056/NEJM199205073261902; CHAUDHURI GX, 199…	47	14	17	0	2	OXFORD UNIV PRESS	OXFORD	GREAT CLARENDON ST, OXFORD OX2 6DP, ENGLAND	0002-0729	1468-2834		AGE AGEING	Age Ageing	JUL	2002	31	4
J	Pak, A; Eisen, DP; McBryde, ES; Adegboye, OA				Pak, A.; Eisen, D. P.; McBryde, E. S.; Adegboye, O. A.			Hospitalisation for lower respiratory tract infection is associated with an increased incidence of acute myocardial infarction and stroke in tropical Northern Australia	SCIENTIFIC REPORTS			English	Article							SYSTEMATIC ANALYSIS; GLOBAL BURDEN; 195 COUNTRIES; DISEASE; RISK; PNEUMONIA; TERRITORIES; VACCINATION; MORTALITY; EVENTS	Acute respiratory infections appear to precipitate vascular events. Acute myocardial infarction (AMI) and stroke are the leading cause of death and disability globally. This study was based on a cohort of patients admitted to Townsville University Hospital between January 2006 and December 2016. Using a self-controlled case series design, we investigated the risk of AMI or ischaemic stroke after …	[Pak, A.; McBryde, E. S.; Adegboye, O. A.] James Cook Univ, Australian Inst Trop Hlth & Med, 1 James Cook Dr, Douglas, Qld 4814, Australia; [Eisen, D. P.] James Cook Univ, Coll Med & Dent, 1 James Cook Dr, Douglas, Qld 4814, Australia; [Adegboye, O. A.] James Cook Univ, Coll Publ Hlth Med & Vet Sci, Publ Hlth & Trop Med, 1 James Cook Dr, Douglas, Qld 4814, Australia		Adegboye, OA (通讯作者)，James Cook Univ, Australian Inst Trop Hlth & Med, 1 James Cook Dr, Douglas, Qld 4814, Australia.; Adegboye, OA (通讯作者)，James Cook Univ, Coll Publ Hlth Med & Vet Sci, Publ Hlth & Trop Med, 1 James Cook Dr, Douglas, Qld 4814, Australia.	oyelola.adegboye@jcu.edu.au	Adegboye, Oyelola A/A-2987-2015	Adegboye, Oyelola A/0000-0002-9793-8024; Pak, Anton/0000-0002-1813-5873	Advance Queensland Research Fellowship	Advance Queensland Research Fellowship	The research presented in this paper was supported by an Advance Queensland Research Fellowship.	Akbartabartoori M, 2006, EUR J CARDIOV PREV R, V13, P938, DOI 10.1097/01.hjr.0000214613.29608.f5; Boden-Albala B, 2000, Curr Atheroscler Rep, V2, P160, DOI 10.1007/s11883-000-0111-3; Chopra V, 2012, AM J MED, V125, P1111, DOI 10.1016/j.amjmed.2012.04.011; Ciszewski A, 2008, EUR HEART J, V29, P1350, DOI 10.1093/eurheartj/ehm581; Corrales-Medina VF, 2010, LANCET INFECT DIS, V10, P83, DOI 10.1016/S1…	29	1	1	0	0	NATURE PORTFOLIO	BERLIN	HEIDELBERGER PLATZ 3, BERLIN, 14197, GERMANY	2045-2322			SCI REP-UK	Sci Rep	MAR 25	2021	11	1
J	Winklewski, PJ; Radkowski, M; Demkow, U				Winklewski, Pawel J.; Radkowski, Marek; Demkow, Urszula			Cross-talk between the inflammatory response, sympathetic activation and pulmonary infection in the ischemic stroke	JOURNAL OF NEUROINFLAMMATION			English	Article						Stroke; Brain injury; Immune response; Sympathetic nervous system; Lung injury; Pneumonia	COMMUNITY-ACQUIRED PNEUMONIA; PITUITARY-ADRENAL AXIS; TRAUMATIC BRAIN-INJURY; ACUTE LUNG INJURY; CEREBRAL-ISCHEMIA; T-LYMPHOCYTES; NERVOUS-SYSTEM; SUBARACHNOID HEMORRHAGE; IMMUNE-SYSTEM; UP-REGULATION	The immune system response and inflammation play a key role in brain injury during and after a stroke. The acute immune response is responsible for secondary brain tissue damage immediately after the stroke, followed by immunosuppression due to sympathetic nervous system activation. The latter increases risk of infection complications, such as pneumonia. The pneumonia-related inflammatory state c…	[Winklewski, Pawel J.] Med Univ Gdansk, Inst Human Physiol, PL-80210 Gdansk, Poland; [Radkowski, Marek] Med Univ Warsaw, Dept Immunopathol Infect & Parasit Dis, Warsaw, Poland; [Demkow, Urszula] Med Univ Warsaw, Dept Lab Diagnost & Clin Immunol Dev Age, Warsaw, Poland		Winklewski, PJ (通讯作者)，Med Univ Gdansk, Inst Human Physiol, Tuwima St 15, PL-80210 Gdansk, Poland.	pawelwinklewski@wp.pl	; Radkowski, Marek/V-3860-2018	Winklewski, Pawel/0000-0002-1671-2163; Radkowski, Marek/0000-0003-1808-679X				Ahnstedt H, 2012, ACTA PHYSIOL, V205, P266, DOI 10.1111/j.1748-1716.2011.02392.x; Ainslie Philip N, 2014, F1000Prime Rep, V6, P14, DOI 10.12703/P6-14; Ajmo CT, 2009, EXP NEUROL, V218, P47, DOI 10.1016/j.expneurol.2009.03.044; Aloisi F, 2001, GLIA, V36, P165, DOI 10.1002/glia.1106; Armstead WM, 2013, J NEUROTRAUM, V30, P1898, DOI 10.1089/neu.2013.2962; Arumugam TV, 2005, NEUROMOL MED, V7, P229, DO…	88	50	65	1	18	BMC	LONDON	CAMPUS, 4 CRINAN ST, LONDON N1 9XW, ENGLAND	1742-2094			J NEUROINFLAMM	J. Neuroinflamm.	DEC 24	2014	11
J	Titsworth, WL; Abram, J; Fullerton, A; Hester, J; Guin, P; Waters, MF; Mocco, J				Titsworth, W. Lee; Abram, Justine; Fullerton, Amy; Hester, Jeannette; Guin, Peggy; Waters, Michael F.; Mocco, J.			Prospective Quality Initiative to Maximize Dysphagia Screening Reduces Hospital-Acquired Pneumonia Prevalence in Patients With Stroke	STROKE			English	Article						cerebral hemorrhage; dysphagia; ischemic stroke; pneumonia; quality initiative; screening; subarachnoid hemorrhage	GUIDELINES-STROKE; ASPIRATION RISK; CARE; VALIDATION; PREDICTORS; PROTOCOLS; INFECTION; TOOL	Background and Purpose Dysphagia can lead to pneumonia and subsequent death after acute stroke. However, no prospective study has demonstrated reduced pneumonia prevalence after implementation of a dysphagia screen. Methods We performed a single-center prospective interrupted time series trial of a quality initiative to improve dysphagia screening. Subjects included all patients with ischemic or …	[Titsworth, W. Lee] Univ Florida, Dept Neurosurg, Gainesville, FL 32610 USA; [Abram, Justine; Hester, Jeannette; Guin, Peggy] Univ Florida, Shands Hosp, Dept Nursing & Patient Serv, Gainesville, FL 32610 USA; [Fullerton, Amy] Univ Florida, Gainesville, FL 32610 USA; [Waters, Michael F.] Univ Florida, Dept Neurol, Gainesville, FL 32610 USA; [Waters, Michael F.] Univ Florida, Dept Neurosci, Gainesv…		Titsworth, WL (通讯作者)，Univ Florida, Box 100265, Gainesville, FL 32610 USA.	wlt@ufl.edu						ANDERSON AJ, 2011, INT STROK C LOS ANG; Bravata DM, 2010, ARCH INTERN MED, V170, P804, DOI 10.1001/archinternmed.2010.92; Cohen A. K., 2009, PERSPECTIVES SWALLOW, V18, P123, DOI [DOI 10.1044/SASD18.4.123, 10.1044/sasd18.4.123]; Crary MA, 2005, ARCH PHYS MED REHAB, V86, P1516, DOI 10.1016/j.apmr.2004.11.049; Daniels SK, 2000, ARCH PHYS MED REHAB, V81, P1030, DOI 10.1053/apmr.2000.6301; DEPIPPO KL,…	31	69	77	3	24	LIPPINCOTT WILLIAMS & WILKINS	PHILADELPHIA	530 WALNUT ST, PHILADELPHIA, PA 19106-3621 USA	0039-2499	1524-4628		STROKE	Stroke	NOV	2013	44	11
J	Fluck, D; Fry, CH; Gulli, G; Affley, B; Robin, J; Kakar, P; Sharma, P; Han, TS				Fluck, David; Fry, Christopher H.; Gulli, Giosue; Affley, Brendan; Robin, Jonathan; Kakar, Puneet; Sharma, Pankaj; Han, Thang S.			Association of risk of malnutrition with adverse outcomes and early support on discharge in acute stroke patients without prestroke disability: A multicenter, registry-based cohort study	NUTRITION IN CLINICAL PRACTICE			English	Article; Early Access						hospitalization; malnutrition; nutrition risk; patient outcomes; stroke	NUTRITION; DISEASE; BURDEN	Background Malnutrition in hospitals remains highly prevalent. As part of quality improvement initiatives, the Royal College of Physicians recommends nutrition screening for all patients admitted with acute stroke. We aimed to examine the associations of patients at risk of malnutrition with poststroke outcomes. Methods We analyzed prospectively collected data from four hyperacute stroke units (H…	[Fluck, David] Ashford & St Peters NHS Fdn Trust, Dept Cardiol, Chertsey, England; [Fry, Christopher H.] Univ Bristol, Sch Physiol Pharmacol & Neurosci, Bristol, Avon, England; [Gulli, Giosue; Affley, Brendan] Ashford & St Peters NHS Fdn Trust, Dept Stroke, Chertsey, England; [Robin, Jonathan] Ashford & St Peters NHS Fdn Trust, Dept Acute Med, Chertsey, England; [Kakar, Puneet] Epsom & St Helier …		Han, TS (通讯作者)，Royal Holloway Univ London, Inst Cardiovasc Res, Egham TW20 0EX, Surrey, England.	thang.han@rhul.ac.uk						[Anonymous], MUST REPORT NUTR SCR; Arvanitakis M, 2008, CLIN NUTR, V27, P481, DOI 10.1016/j.clnu.2008.04.011; BAPEN, 2019, MALN UN SCREEN TOOL; Berg A, 2005, STROKE, V36, P639, DOI 10.1161/01.STR.0000155690.04697.c0; Blake H, 2003, CLIN REHABIL, V17, P312, DOI 10.1191/0269215503cr613oa; BROTT T, 1989, STROKE, V20, P864, DOI 10.1161/01.STR.20.7.864; Cederholm T, 2015, CLIN NUTR, V34, P335, DOI 10.…	43	0	0	4	4	WILEY	HOBOKEN	111 RIVER ST, HOBOKEN 07030-5774, NJ USA	0884-5336	1941-2452		NUTR CLIN PRACT	Nutr. Clin. Pract.
J	Kwon, HM; Jeong, SW; Lee, SH; Yoon, BW				Kwon, HM; Jeong, SW; Lee, SH; Yoon, BW			The pneumonia score: A simple grading scale for prediction of pneumonia after acute stroke	AMERICAN JOURNAL OF INFECTION CONTROL			English	Article							MEDICAL COMPLICATIONS; NATURAL-HISTORY; ASPIRATION; INFECTION; TRAUMA; GENDER; CLASSIFICATION; EXTUBATION; MORTALITY; OUTCOMES		Seoul Natl Univ Hosp, Dept Neurol, Seoul 110744, South Korea; Inje Univ, Ilsan Paik Hosp, Seoul, South Korea		Yoon, BW (通讯作者)，Seoul Natl Univ Hosp, Dept Neurol, Yongon Dong 28, Seoul 110744, South Korea.	bwyoon@snu.ac.kr	Kwon, Hyung-Min/D-6356-2012; Yoon, Byung Woo/J-5557-2012; Jeong, Sang-Wuk/K-5809-2019	Kwon, Hyung-Min/0000-0002-6101-7127				Angele MK, 1998, AM J PHYSIOL-CELL PH, V274, pC1530, DOI 10.1152/ajpcell.1998.274.6.C1530; Aslanyan S, 2004, EUR J NEUROL, V11, P49, DOI 10.1046/j.1468-1331.2003.00749.x; BAMFORD J, 1990, J NEUROL NEUROSUR PS, V53, P824, DOI 10.1136/jnnp.53.10.824; BAMFORD J, 1991, LANCET, V337, P1521, DOI 10.1016/0140-6736(91)93206-O; BROTT T, 1989, STROKE, V20, P864, DOI 10.1161/01.STR.20.7.864; Davenport RJ, 1…	29	58	74	0	3	MOSBY-ELSEVIER	NEW YORK	360 PARK AVENUE SOUTH, NEW YORK, NY 10010-1710 USA	0196-6553	1527-3296		AM J INFECT CONTROL	Am. J. Infect. Control	MAR	2006	34	2
J	Murthy, SB; Moradiya, Y; Shah, J; Merkler, AE; Mangat, HS; Iadacola, C; Hanley, DF; Kamel, H; Ziai, WC				Murthy, Santosh B.; Moradiya, Yogesh; Shah, Jharna; Merkler, Alexander E.; Mangat, Halinder S.; Iadacola, Costantino; Hanley, Daniel F.; Kamel, Hooman; Ziai, Wendy C.			Nosocomial Infections and Outcomes after Intracerebral Hemorrhage: A Population-Based Study	NEUROCRITICAL CARE			English	Article						Intracerebral hemorrhage; Infections; Pneumonia; Sepsis; Meningitis; Urinary tract infection; Clinical outcome; Nationwide inpatient sample	ISCHEMIC-STROKE; POSTSTROKE INFECTION; COMORBIDITY INDEX; UNITED-STATES; RISK-FACTORS; CARE; ACTIVATION	Infections after intracerebral hemorrhage (ICH) may be associated with worse outcomes. We aimed to evaluate the association between nosocomial infections (> 48 h) and outcomes of ICH at a population level. We identified patients with ICH using ICD-9-CM codes in the 2002-2011 Nationwide Inpatient Sample. Demographics, comorbidities, surgical procedures, and hospital characteristics were compared b…	[Murthy, Santosh B.; Merkler, Alexander E.; Mangat, Halinder S.; Iadacola, Costantino; Kamel, Hooman] Weill Cornell Med Coll, Div Stroke & Neurocrit Care, Dept Neurol, 525 E 68th St, New York, NY 10065 USA; [Murthy, Santosh B.; Iadacola, Costantino; Kamel, Hooman] Weill Cornell Med Coll, Feil Brain & Mind Res Inst, Clin & Translat Neurosci Unit, New York, NY 10065 USA; [Moradiya, Yogesh] Northwel…		Murthy, SB (通讯作者)，Weill Cornell Med Coll, Div Stroke & Neurocrit Care, Dept Neurol, 525 E 68th St, New York, NY 10065 USA.; Murthy, SB (通讯作者)，Weill Cornell Med Coll, Feil Brain & Mind Res Inst, Clin & Translat Neurosci Unit, New York, NY 10065 USA.	sam9200@med.cornell.edu	Kamel, Hooman/AGG-9071-2022; Murthy, Santosh/ABA-2883-2020; Mangat, HALINDER/AAN-9153-2020	Murthy, Santosh/0000-0002-4950-0992; Mangat, HALINDER/0000-0003-3426-2001; Hanley, Daniel/0000-0002-9536-4258	American Academy of Neurology; American Brain Foundation; NIH [R37NS089323-02, R01 NS034179-21, R01 NS037853-19, R01 NS073666-04]; National Institute of Neurological Disorders and Stroke [K23NS082367]; Michael Goldberg Stroke Research Fund; [5U01NS062851]; [1U01NS08082]; NATIONAL INSTITUTE OF NEUROLOGICAL DISORDERS AND STROKE [R37NS089323, K23NS082367, R01NS037853, R01NS034179, U01NS062851, R01NS…	American Academy of Neurology; American Brain Foundation; NIH(United States Department of Health & Human ServicesNational Institutes of Health (NIH) - USA); National Institute of Neurological Disorders and Stroke(United States Department of Health & Human ServicesNational Institutes of Health (NIH) - USANIH National Institute of Neurological Disorders & Stroke (NINDS)); Michael Goldberg Stroke Re…	We would like to express our sincere thanks to Dr. Gayane Yenokyan from the Department of Biostatistics at Johns Hopkins Bloomberg School of Public Health for statistical advice. S. Murthy is supported by the American Academy of Neurology and the American Brain Foundation. C. Iadecola is supported by NIH Grants R37NS089323-02, R01 NS034179-21, R01 NS037853-19, and R01 NS073666-04. H. Kamel is sup…	Ali M, 2009, EUR J NEUROL, V16, P624, DOI 10.1111/j.1468-1331.2009.02559.x; Bailey RD, 2001, NEUROLOGY, V56, P773, DOI 10.1212/WNL.56.6.773; Bar B, 2011, STROKE, V42, P2944, DOI 10.1161/STROKEAHA.111.617639; Bureau of Labor Statistics, 2013, CPI INFL CALC DAT TA; CHARLSON ME, 1987, J CHRON DIS, V40, P373, DOI 10.1016/0021-9681(87)90171-8; DEYO RA, 1992, J CLIN EPIDEMIOL, V45, P613, DOI 10.1016/08…	28	26	32	0	6	HUMANA PRESS INC	TOTOWA	999 RIVERVIEW DRIVE SUITE 208, TOTOWA, NJ 07512 USA	1541-6933	1556-0961		NEUROCRIT CARE	Neurocrit. Care	OCT	2016	25	2
J	Chen, LF; Chen, HP; Huang, YS; Huang, KY; Chou, P; Lee, CC				Chen, Li-Fu; Chen, Hsin-Pai; Huang, Yung-Sung; Huang, Kuang-Yung; Chou, Pesus; Lee, Ching-Chih			Pneumococcal Pneumonia and the Risk of Stroke: A Population-Based Follow-Up Study	PLOS ONE			English	Article							STREPTOCOCCUS-PNEUMONIAE; MYOCARDIAL-INFARCTION; DISEASE; ATHEROSCLEROSIS; VACCINATION	Background: To investigate the risk of developing stroke in patients hospitalized following a diagnosis of pneumococcal pneumonia. Methods: The study cohorts comprised of patients hospitalized with a principal diagnosis of pneumococcal pneumonia (n = 745), with a random sampling of control individuals in 2004 (n = 1490). The Cox proportional hazard model was used to compare the stroke-free surviv…	[Chen, Li-Fu] Natl Yang Ming Univ Hosp, Dept Emergency Med, Ilan, Taiwan; [Chen, Hsin-Pai] Natl Yang Ming Univ Hosp, Dept Internal Med, Ilan, Taiwan; [Huang, Yung-Sung] Buddhist Dalin Tzu Chi Gen Hosp, Dept Internal Med, Div Neurol, Chiayi, Taiwan; [Huang, Kuang-Yung] Buddhist Dalin Tzu Chi Gen Hosp, Dept Internal Med, Div Allergy Immunol & Rheumatol, Chiayi, Taiwan; [Lee, Ching-Chih] Buddhist Da…		Lee, CC (通讯作者)，Buddhist Dalin Tzu Chi Gen Hosp, Dept Otolaryngol, Chiayi, Taiwan.	hematcd@hotmail.com		LI, MANJUN/0000-0002-5296-7614				Angrist JD, 1996, J AM STAT ASSOC, V91, P444, DOI 10.2307/2291629; Elkind MSV, 2010, STROKE, V41, pE117, DOI 10.1161/STROKEAHA.109.571299; Gross PL, 2000, SEMIN THROMB HEMOST, V26, P463, DOI 10.1055/s-2000-13202; Guevara RE, 1999, AM J EPIDEMIOL, V149, P282, DOI 10.1093/oxfordjournals.aje.a009804; Kadioglu A, 2008, NAT REV MICROBIOL, V6, P288, DOI 10.1038/nrmicro1871; Kellum JA, 2007, ARCH INTERN…	15	27	27	1	8	PUBLIC LIBRARY SCIENCE	SAN FRANCISCO	1160 BATTERY STREET, STE 100, SAN FRANCISCO, CA 94111 USA	1932-6203			PLOS ONE	PLoS One	DEC 12	2012	7	12
J	Engel, O; Akyuz, L; Goncalves, ACD; Winek, K; Dames, C; Thielke, M; Herold, S; Bottcher, C; Priller, J; Volk, HD; Dirnagl, U; Meisel, C; Meisel, A				Engel, Odilo; Akyuez, Levent; Goncalves, Andrey C. da Costa; Winek, Katarzyna; Dames, Claudia; Thielke, Mareike; Herold, Susanne; Boettcher, Chotima; Priller, Josef; Volk, Hans Dieter; Dirnagl, Ulrich; Meisel, Christian; Meisel, Andreas			Cholinergic Pathway Suppresses Pulmonary Innate Immunity Facilitating Pneumonia After Stroke	STROKE			English	Article							HEART-RATE-VARIABILITY; MIDDLE CEREBRAL-ARTERY; ISCHEMIC-STROKE; AUTONOMIC DYSFUNCTION; INFLAMMATION; VAGUS; MOUSE; MICE; COMPLICATIONS; INFECTIONS		[Engel, Odilo; Winek, Katarzyna; Thielke, Mareike; Dirnagl, Ulrich; Meisel, Andreas] Charite, Dept Expt Neurol, D-10117 Berlin, Germany; [Dirnagl, Ulrich; Meisel, Andreas] Charite, Dept Neurol, D-10117 Berlin, Germany; [Dirnagl, Ulrich; Meisel, Andreas] Charite, NeuroCure Clin Res, D-10117 Berlin, Germany; [Akyuez, Levent; Dames, Claudia; Volk, Hans Dieter; Meisel, Christian] Charite, Inst Med Im…		Meisel, A (通讯作者)，Charite, NeuroCure Clin Res Ctr, Charitepl 1, D-10117 Berlin, Germany.	andreas.meisel@charite.de	volk, hans-dieter/AAV-8053-2021; Priller, Josef/ABW-3835-2022	volk, hans-dieter/0000-0002-7743-6668; Meisel, Andreas/0000-0001-7233-5342; Meisel, Christian/0000-0003-0222-991X; Dames, Claudia/0000-0002-9030-9532; Winek, Katarzyna/0000-0003-3085-9054; Herold, Susanne/0000-0001-6343-0911; Dirnagl, Ulrich/0000-0003-0755-6119; Bottcher, Chotima/0000-0002-6226-586X; Priller, Josef/0000-0001-7596-0979; Engel, Odilo/0000-0002-6160-3281	German Research Foundation [Exc257, SFB-TRR84, SFB-TRR43, FOR1336, SFB1021 C05]; German Federal Ministry of Education and Research [01EO0801]; European Community FP7 [201024]; Hessen State Ministry of Higher Education, Research and the Arts (Universities Giessen & Marburg Lung Center)	German Research Foundation(German Research Foundation (DFG)); German Federal Ministry of Education and Research(Federal Ministry of Education & Research (BMBF)); European Community FP7; Hessen State Ministry of Higher Education, Research and the Arts (Universities Giessen & Marburg Lung Center)	This study was supported by German Research Foundation (Exc257, SFB-TRR84, SFB-TRR43, FOR1336, SFB1021 C05, Excellence Cluster Cardio-Pulmonary System), German Federal Ministry of Education and Research (01EO0801, German Center for Lung Research), European Community FP7 (201024), and Hessen State Ministry of Higher Education, Research and the Arts (Universities Giessen & Marburg Lung Center).	Ben Mohamed F, 2012, PLOS ONE, V7, DOI 10.1371/journal.pone.0039888; Chamorro A, 2012, NAT REV NEUROL, V8, P401, DOI 10.1038/nrneurol.2012.98; da Costa-Goncalves AC, 2008, HYPERTENSION, V52, P702, DOI 10.1161/HYPERTENSIONAHA.108.114355; Davenport RJ, 1996, STROKE, V27, P415, DOI 10.1161/01.STR.27.3.415; Dirnagl U, 2014, STROKE, V45, P1510, DOI 10.1161/STROKEAHA.113.004075; Emsley HC, 2008, LANCET…	41	53	56	0	13	LIPPINCOTT WILLIAMS & WILKINS	PHILADELPHIA	TWO COMMERCE SQ, 2001 MARKET ST, PHILADELPHIA, PA 19103 USA	0039-2499	1524-4628		STROKE	Stroke	NOV	2015	46	11
J	Addington, WR; Stephens, RE; Gilliland, KA				Addington, WR; Stephens, RE; Gilliland, KA			Assessing the laryngeal cough reflex and the risk of developing pneumonia after stroke - An interhospital comparison	STROKE			English	Article						aspiration; cough; pneumonia; stroke; videofluoroscopy	INHALED TARTARIC ACID; BRONCHIAL RESPONSIVENESS; RECEPTOR SENSITIVITY; BRONCHOCONSTRICTION; METHACHOLINE; THRESHOLD	Background and Purpose-We sought to evaluate the efficacy of testing the laryngeal cough reflex in identifying pneumonia risk in acute stroke patients. Methods-We performed a prospective study of 400 consecutive acute stroke patients examined using the reflex cough test (RCT) compared with 204 consecutive acute stroke patients from a sister facility examined without using the RCT. The binary end …	HealthS Sea Pines Rehabil Hosp, Brevard Rehabil Med, Melbourne, FL USA; Univ Hlth Sci, Dept Anat, Kansas City, MO USA		Addington, WR (通讯作者)，101 E Florida Ave, Melbourne, FL 32901 USA.		Stephens, Robert/AAJ-8644-2020					Addington WR, 1999, ARCH PHYS MED REHAB, V80, P150, DOI 10.1016/S0003-9993(99)90112-0; Addington WR, 1998, AM J PHYS MED REHAB, V77, P523, DOI 10.1097/00002060-199811000-00014; ADDINGTON WR, 1997, MUSCLE NERVE, V20, P1071; ADDINGTON WR, 1995, ARCH PHYS MED REHAB, V76, P1040; *FLOR HOSP ACC, 1998, DISCH TOT CHARG SEL; *FLOR HOSP ASS, 1997, DISCH TOT CHARG SEL; FUJIMURA M, 1990, THORAX, V45, P633, …	26	101	108	0	5	LIPPINCOTT WILLIAMS & WILKINS	PHILADELPHIA	530 WALNUT ST, PHILADELPHIA, PA 19106-3621 USA	0039-2499			STROKE	Stroke	JUN	1999	30	6
J	Schwarz, M; Coccetti, A; Murdoch, A; Cardell, E				Schwarz, Maria; Coccetti, Anne; Murdoch, Allison; Cardell, Elizabeth			The impact of aspiration pneumonia and nasogastric feeding on clinical outcomes in stroke patients: A retrospective cohort study	JOURNAL OF CLINICAL NURSING			English	Article						aspiration; dysphagia; nasogastric feeding; stroke	OROPHARYNGEAL DYSPHAGIA; ISCHEMIC-STROKE; REHABILITATION; PREDICTORS; MANAGEMENT; MORTALITY; LENGTH; STAY; UNIT; CARE	Aims and objectivesTo determine presence of clinical complications related to dysphagia and to explore their operational outcomes. BackgroundDysphagia is a common complication of stroke. The management of poststroke dysphagia is multidisciplinary with nurses playing a key role in screening for dysphagia risk, monitoring tolerance of food and fluids and checking for the development of complication…	[Schwarz, Maria; Coccetti, Anne; Murdoch, Allison] Logan Hosp, Meadowbrook, Qld, Australia; [Cardell, Elizabeth] Griffith Univ, Menzies Hlth Inst Queensland, Sch Allied Hlth Sci, Southport, Qld, Australia		Schwarz, M (通讯作者)，Logan Hosp, Meadowbrook, Qld, Australia.	maria.schwarz@health.qld.gov.au	Cardell, Elizabeth/AAV-8394-2020	Cardell, Elizabeth/0000-0002-8327-1003	Health Practitioners Research Grant Scheme, Queensland, Australia	Health Practitioners Research Grant Scheme, Queensland, Australia	This project was supported by the Health Practitioners Research Grant Scheme, 2014/2015, Queensland, Australia	Alexandrov A. W., 2010, ACUTE STROKE NURSING, P66; Altman KW, 2010, ARCH OTOLARYNGOL, V136, P784, DOI 10.1001/archoto.2010.129; Arnold M, 2016, PLOS ONE, V11, DOI 10.1371/journal.pone.0148424; Bird L., 2001, DYSPHAGIA LINK NURSE, P12; Booth J, 2005, J ADV NURS, V49, P465, DOI 10.1111/j.1365-2648.2004.03319.x; Brogan E, 2014, DYSPHAGIA, V29, P340, DOI 10.1007/s00455-013-9514-5; Burton CR, 2009, IN…	44	23	33	1	15	WILEY	HOBOKEN	111 RIVER ST, HOBOKEN 07030-5774, NJ USA	0962-1067	1365-2702		J CLIN NURS	J. Clin. Nurs.	JAN	2018	27	1-2
J	Ribeiro, PW; Cola, PC; Gatto, AR; da Silva, RG; Luvizutto, GJ; Braga, GP; Schelp, AO; Henry, MACD; Bazan, R				Ribeiro, Priscila W.; Cola, Paula C.; Gatto, Ana R.; da Silva, Roberta G.; Luvizutto, Gustavo J.; Braga, Gabriel P.; Schelp, Arthur O.; de Arruda Henry, Maria A. C.; Bazan, Rodrigo			Relationship between Dysphagia, National Institutes of Health Stroke Scale Score, and Predictors of Pneumonia after Ischemic Stroke	JOURNAL OF STROKE & CEREBROVASCULAR DISEASES			English	Article						Stroke; deglutition; deglutition disorders; dysphagia; neurologic impairment; pneumonia predictors	OROPHARYNGEAL DYSPHAGIA; CARE; ASPIRATION; SURVEILLANCE; PREVALENCE; MORTALITY; INFECTION; BRAZIL	Background: The present study aimed to evaluate the relation between the National Institutes of Health Stroke Scale (NIHSS) score and the presence of laryngeal penetration and/or laryngotracheal aspiration in ischemic stroke patients and to verify what factors are predictors of the occurrence of pneumonia in the evaluated patients. Methods: This was an observational study of ischemic stroke in th…	[Ribeiro, Priscila W.; Luvizutto, Gustavo J.; Braga, Gabriel P.; Schelp, Arthur O.; Bazan, Rodrigo] Univ Estadual Paulista, Botucatu Sch Med, Neurol Serv, BR-18618970 Botucatu, SP, Brazil; [Cola, Paula C.; Gatto, Ana R.; da Silva, Roberta G.] Sch Philosophy & Sci, Dept Phonoaudiol, Marilia, Brazil; [de Arruda Henry, Maria A. C.] Univ Estadual Paulista, Botucatu Sch Med, Dept Surg, BR-18618970 Bot…		Ribeiro, PW (通讯作者)，Univ Estadual Paulista, Botucatu Sch Med, BR-18618970 Botucatu, SP, Brazil.	priwtr@yahoo.com.br	Bazan, Rodrigo/D-4185-2012; Cola, Paula Cristina/J-2388-2015; Luvizutto, Gustavo/F-3709-2019; Braga, Gabriel P/I-1751-2015; da Silva, Roberta Gonçalves/AAE-4570-2020; SCHELP, ARTHUR OSCAR/U-8398-2018	Bazan, Rodrigo/0000-0003-3872-308X; Cola, Paula Cristina/0000-0002-7010-5874; Luvizutto, Gustavo/0000-0002-6914-7225; da Silva, Roberta Gonçalves/0000-0002-2016-3566; SCHELP, ARTHUR OSCAR/0000-0001-5928-7497				Alshekhlee A, 2010, J STROKE CEREBROVASC, V19, P347, DOI 10.1016/j.jstrokecerebrovasdis.2009.07.014; BAMFORD J, 1991, LANCET, V337, P1521, DOI 10.1016/0140-6736(91)93206-O; Bours GJ, 2009, J ADV NURS, V65, P477, DOI 10.1111/j.1365-2648.2008.04915.x; Bravata DM, 2009, J REHABIL RES DEV, V46, P1127, DOI 10.1682/JRRD.2008.12.0169; Bruno A, 2009, J STROKE CEREBROVASC, V18, P56, DOI 10.1016/j.jstrokec…	40	31	34	0	17	ELSEVIER SCIENCE BV	AMSTERDAM	PO BOX 211, 1000 AE AMSTERDAM, NETHERLANDS	1052-3057	1532-8511		J STROKE CEREBROVASC	J. Stroke Cerebrovasc. Dis.	SEP	2015	24	9
J	Rapp, K; Rothenbacher, D; Magaziner, J; Becker, C; Benzinger, P; Konig, HH; Jaensch, A; Buchele, G				Rapp, Kilian; Rothenbacher, Dietrich; Magaziner, Jay; Becker, Clemens; Benzinger, Petra; Koenig, Hans-Helmut; Jaensch, Andrea; Buechele, Gisela			Risk of Nursing Home Admission After Femoral Fracture Compared With Stroke, Myocardial Infarction, and Pneumonia	JOURNAL OF THE AMERICAN MEDICAL DIRECTORS ASSOCIATION			English	Article						Femoral fractures; stroke; myocardial infarction; pneumonia; institutionalization; nursing homes	HIP FRACTURE; COMPETING RISK; OLDER-ADULTS; FOLLOW-UP; INSTITUTIONALIZATION; PREDICTORS; MORTALITY; DEMENTIA; OUTCOMES; COHORT	Objective: To analyze the burden of institutionalizations after femoral fracture and compare it with other "catastrophic" disease entities like stroke, myocardial infarction, or pneumonia. Design/Setting/Participants: Routine data of 414,000 hospitalized German patients aged 66 years and older were used to calculate institutionalization risks after femoral fracture, stroke, myocardial infarction,…	[Rapp, Kilian; Becker, Clemens; Benzinger, Petra] Robert Bosch Krankenhaus, Dept Clin Gerontol, D-70376 Stuttgart, Germany; [Rapp, Kilian; Rothenbacher, Dietrich; Jaensch, Andrea; Buechele, Gisela] Univ Ulm, Inst Epidemiol & Med Biometrie, D-89069 Ulm, Germany; [Magaziner, Jay] Univ Maryland, Sch Med, Dept Epidemiol & Publ Hlth, Baltimore, MD 21201 USA; [Koenig, Hans-Helmut] Univ Med Ctr Hamburg …		Rapp, K (通讯作者)，Robert Bosch Krankenhaus, Dept Clin Gerontol, Auerbachstr 110, D-70376 Stuttgart, Germany.	kilian.rapp@rbk.de	König, Hans-Helmut/P-1211-2018; Rapp, Kilian/AAJ-3370-2020; Becker, Clemens/ABI-5405-2020	König, Hans-Helmut/0000-0001-5711-6862; Rapp, Kilian/0000-0003-1625-2571; Rothenbacher, Dietrich/0000-0002-3563-2791	Bundesministerium fur Bildung und Forschung (Forderkennzeichen) [01EC1007A]	Bundesministerium fur Bildung und Forschung (Forderkennzeichen)(Federal Ministry of Education & Research (BMBF))	The analysis was funded by the Bundesministerium fur Bildung und Forschung (Forderkennzeichen: 01EC1007A).	Allen LA, 2011, CIRC-HEART FAIL, V4, P293, DOI 10.1161/CIRCHEARTFAILURE.110.959171; Becker C, 1998, FACT RES INTERV GER, P55; Berry SD, 2010, J AM GERIATR SOC, V58, P783, DOI 10.1111/j.1532-5415.2010.02767.x; Beyersmann J, 2008, BIOSTATISTICS, V9, P765, DOI 10.1093/biostatistics/kxn009; Braunseis F, 2012, ARCH GERONTOL GERIAT, V54, pE63, DOI 10.1016/j.archger.2011.06.023; Castora-Binkley M, 2014,…	23	26	26	1	8	ELSEVIER SCIENCE INC	NEW YORK	360 PARK AVE SOUTH, NEW YORK, NY 10010-1710 USA	1525-8610	1538-9375		J AM MED DIR ASSOC	J. Am. Med. Dir. Assoc.	AUG 1	2015	16	8
J	Dong, Y; Hu, BB; Huang, SY; Ye, T; Dong, Q				Dong, Yi; Hu, Binbin; Huang, Shengyan; Ye, Ting; Dong, Qiang			The Modified Volume-Viscosity Swallow Test as a Predictor of Aspiration Pneumonia after Acute Ischemic Stroke	CLINICAL NEUROLOGY AND NEUROSURGERY			English	Article						Acute Ischemic Stroke; Deglutition; Deglutition disorder; Modified Volume-Viscosity Swallow Test; Aspiration Pneumonia	DYSPHAGIA; ACCURACY; INTERVENTION; PREVENTION; GUIDELINES; RISK	Objectives: Dysphagia is common in patients with acute ischemic stroke patients (AIS) and it increases the risk of aspiration pneumonia after AIS. The volume-viscosity swallow test (V-VST) is a useful dysphagia screening tool. Therefore, we aim to explore the association between dysphagia (using the modified V-VST) and aspiration pneumonia in acute ischemic stroke patients. Patients and methods: …	[Dong, Yi; Hu, Binbin; Huang, Shengyan; Ye, Ting; Dong, Qiang] Fudan Univ, Huashan Hosp, Dept Neurol, 12 UrimuqiMddle Rd, Shanghai 200040, Peoples R China; [Dong, Qiang] Fudan Univ, Natl Clin Res Ctr Aging & Med, Huashan Hosiptial, Shanghai, Peoples R China; [Dong, Qiang] Fudan Univ, State Key Lab Med Neurobiol, 12 UrumuqiMiddle Rd, Shanghai 200040, Peoples R China		Ye, T; Dong, Q (通讯作者)，Fudan Univ, Huashan Hosp, Dept Neurol, 12 UrimuqiMddle Rd, Shanghai 200040, Peoples R China.; Dong, Q (通讯作者)，Fudan Univ, Natl Clin Res Ctr Aging & Med, Huashan Hosiptial, Shanghai, Peoples R China.; Dong, Q (通讯作者)，Fudan Univ, State Key Lab Med Neurobiol, 12 UrumuqiMiddle Rd, Shanghai 200040, Peoples R China.	yeting_0525@hotmail.com; dong_qiang@fudan.edu.cn	Dong, Yi/AAF-6154-2019	Dong, Yi/0000-0001-6630-112X; Ye, Ting/0000-0001-7979-8470	National Natural Science Foundation of China [81870915]; Nursing Foundation from Fudan University [FNF201726]; Shanghai Excellent Young Specialist Training Program; Shanghai Health and Medical Development Foundation	National Natural Science Foundation of China(National Natural Science Foundation of China (NSFC)); Nursing Foundation from Fudan University; Shanghai Excellent Young Specialist Training Program; Shanghai Health and Medical Development Foundation	This work was supported in part by National Natural Science Foundation of China (81870915), Nursing Foundation from Fudan University (FNF201726) and Shanghai Excellent Young Specialist Training Program 2017 from Shanghai Health and Medical Development Foundation.	Brodsky MB, 2016, CHEST, V150, P148, DOI 10.1016/j.chest.2016.03.059; Carnaby G, 2006, LANCET NEUROL, V5, P31, DOI 10.1016/S1474-4422(05)70252-0; Chen PC, 2016, J ADV NURS, V72, P2575, DOI 10.1111/jan.13013; Clave P, 2008, CLIN NUTR, V27, P806, DOI 10.1016/j.clnu.2008.06.011; Doggett DL, 2001, DYSPHAGIA, V16, P279, DOI 10.1007/s00455-001-0087-3; Feng MC, 2019, J STROKE CEREBROVASC, V28, P1381, DO…	30	0	0	0	3	ELSEVIER	AMSTERDAM	RADARWEG 29, 1043 NX AMSTERDAM, NETHERLANDS	0303-8467	1872-6968		CLIN NEUROL NEUROSUR	Clin. Neurol. Neurosurg.	JAN	2021	200
J	Hassan, AE; Chaudhry, SA; Zacharatos, H; Khatri, R; Akbar, U; Suri, MFK; Qureshi, AI				Hassan, Ameer E.; Chaudhry, Saqib A.; Zacharatos, Haralabos; Khatri, Rakesh; Akbar, Umer; Suri, M. Fareed K.; Qureshi, Adnan I.			Increased Rate of Aspiration Pneumonia and Poor Discharge Outcome Among Acute Ischemic Stroke Patients Following Intubation for Endovascular Treatment	NEUROCRITICAL CARE			English	Article						Aspiration pneumonia; Stroke; Endovascular treatment; Anesthesia	MIDDLE CEREBRAL-ARTERY; INTRAARTERIAL THROMBOLYSIS; OCCLUSION; RECANALIZATION; THERAPY; TRIAL	Background An increased risk of aspiration pneumonia among acute ischemic stroke patients following intubation for endovascular treatment may explain the higher rates of poor outcomes among patients requiring general anesthesia compared with those performed under local sedation. Methods Rates of aspiration pneumonia and its contribution to poor outcome at discharge (modified Rankin score >= 3), a…	[Hassan, Ameer E.; Chaudhry, Saqib A.; Zacharatos, Haralabos; Khatri, Rakesh; Akbar, Umer; Suri, M. Fareed K.; Qureshi, Adnan I.] Univ Minnesota, Dept Neurol, Zeenat Qureshi Stroke Res Ctr, Minneapolis, MN 55455 USA		Hassan, AE (通讯作者)，Univ Minnesota, Dept Neurol, Zeenat Qureshi Stroke Res Ctr, 12-100 PWB,516 Delaware St SE, Minneapolis, MN 55455 USA.	ameerehassan@gmail.com		Hassan, Ameer/0000-0002-7148-7616; Qureshi, Adnan/0000-0003-4962-540X				Abou-Chebl A, 2010, STROKE, V41, P1175, DOI 10.1161/STROKEAHA.109.574129; Arnold M, 2007, STROKE, V38, P1281, DOI 10.1161/01.STR.0000259711.13490.23; Furlan A, 1999, JAMA-J AM MED ASSOC, V282, P2003, DOI 10.1001/jama.282.21.2003; GINSBERG MD, 1994, ANN NEUROL, V36, P553, DOI 10.1002/ana.410360402; Hassan AE, 2010, STROKE, V41, P1673, DOI 10.1161/STROKEAHA.110.586685; Jumaa MA, 2010, STROKE, V41, …	12	67	70	0	6	HUMANA PRESS INC	TOTOWA	999 RIVERVIEW DRIVE SUITE 208, TOTOWA, NJ 07512 USA	1541-6933			NEUROCRIT CARE	Neurocrit. Care	APR	2012	16	2
J	Martino, R; Foley, N; Bhogal, S; Diamant, N; Speechley, M; Teasell, R				Martino, R; Foley, N; Bhogal, S; Diamant, N; Speechley, M; Teasell, R			Dysphagia after stroke - Incidence, diagnosis, and pulmonary complications	STROKE			English	Article						dysphagia; epidemiology; outcomes; risk factors	BRAIN-STEM STROKE; OROPHARYNGEAL DYSPHAGIA; NATURAL-HISTORY; LESION LOCALIZATION; HEMISPHERIC STROKE; FOLLOW-UP; ASPIRATION; REHABILITATION; MANAGEMENT; PNEUMONIA	Objective - To determine the incidence of dysphagia and associated pulmonary compromise in stroke patients through a systematic review of the published literature. Methods - Databases were searched (1966 through May 2005) using terms "cerebrovascular disorders", "deglutition disorders", and limited to "humans" for original articles addressing the frequency of dysphagia or pneumonia. Data sources …	Univ Toronto, Grad Dept Speech Language Pathol, Toronto, ON M5G 1V7, Canada; Toronto Western Res Inst, Toronto, ON, Canada; Univ Hlth Network, Toronto, ON, Canada; Univ Toronto, Dept Med, Toronto, ON, Canada; Parkwood Hosp, St Josephs Hlth Care London, Dept Phys Med & Rehabil, London, ON, Canada; Univ Western Ontario, Dept Epidemiol & Biostat, London, ON, Canada		Martino, R (通讯作者)，Univ Toronto, Grad Dept Speech Language Pathol, 500 Univ Ave,Room 106, Toronto, ON M5G 1V7, Canada.	rosemary.martino@utoronto.ca	Martino, Rosemary/J-7230-2015	Martino, Rosemary/0000-0002-3298-7714				BARER DH, 1989, J NEUROL NEUROSUR PS, V52, P236, DOI 10.1136/jnnp.52.2.236; Chua KSG, 1996, ARCH PHYS MED REHAB, V77, P194, DOI 10.1016/S0003-9993(96)90167-7; Daniels SK, 1999, DYSPHAGIA, V14, P85, DOI 10.1007/PL00009592; Daniels SK, 1999, J NEUROIMAGING, V9, P91, DOI 10.1111/jon19999291; Daniels SK, 1998, ARCH PHYS MED REHAB, V79, P14, DOI 10.1016/S0003-9993(98)90200-3; DEPIPPO KL, 1994, ARCH PH…	49	996	1174	10	84	LIPPINCOTT WILLIAMS & WILKINS	PHILADELPHIA	530 WALNUT ST, PHILADELPHIA, PA 19106-3261 USA	0039-2499			STROKE	Stroke	DEC	2005	36	12
J	Aslanyan, S; Weir, CJ; Diener, HC; Kaste, M; Lees, KR				Aslanyan, S; Weir, CJ; Diener, HC; Kaste, M; Lees, KR			Pneumonia and urinary tract infection after acute ischaemic stroke: a tertiary analysis of the GAIN International trial	EUROPEAN JOURNAL OF NEUROLOGY			English	Article						ischaemic stroke; pneumonia; urinary tract infection	BRAIN-INJURY; COMPLICATIONS; MICE	The third most common stroke complication is infection. We studied the rates of aspiration pneumonia and urinary tract infection (UTI), their risk factors and their effect on outcome in the 1455 Glycine Antagonist (Gavestinel) in Neuroprotection (GAIN) International patients with ischaemic stroke. Forward stepwise logistic regression and Cox proportional hazards modelling identified baseline fact…	Univ Glasgow, Western Infirm, Gardiner Inst, Div Cardiovasc & Med Sci, Glasgow G11 6NT, Lanark, Scotland; Univ Glasgow, Robertson Ctr Biostat, Glasgow, Lanark, Scotland; Univ Essen Gesamthsch, Dept Neurol, Essen, Germany; Univ Helsinki, Cent Hosp, Dept Neurol, Helsinki, Finland		Aslanyan, S (通讯作者)，Univ Glasgow, Western Infirm, Gardiner Inst, Div Cardiovasc & Med Sci, Glasgow G11 6NT, Lanark, Scotland.	0110768a@student.gla.ac.uk	Diener, Hans-Christoph/AAF-7275-2019	Weir, Christopher/0000-0002-6494-4903; Kaste, Markku/0000-0001-6557-6412				BAMFORD J, 1991, LANCET, V337, P1521, DOI 10.1016/0140-6736(91)93206-O; Davenport RJ, 1996, STROKE, V27, P415, DOI 10.1161/01.STR.27.3.415; DeGraba TJ, 1998, NEUROLOGY, V51, pS62, DOI 10.1212/WNL.51.3_Suppl_3.S62; Iadecola C, 2001, CURR OPIN NEUROL, V14, P89, DOI 10.1097/00019052-200102000-00014; Iadecola C, 1997, J NEUROSCI, V17, P9157; Johnston KC, 1998, STROKE, V29, P447, DOI 10.1161/01.STR.29…	13	228	246	0	10	WILEY	HOBOKEN	111 RIVER ST, HOBOKEN 07030-5774, NJ USA	1351-5101	1468-1331		EUR J NEUROL	Eur. J. Neurol.	JAN	2004	11	1
J	Wei, CC; Zhang, ST; Tan, G; Zhang, SH; Liu, M				Wei, C. -C.; Zhang, S. -T.; Tan, G.; Zhang, S. -H.; Liu, M.			Impact of anemia on in-hospital complications after ischemic stroke	EUROPEAN JOURNAL OF NEUROLOGY			English	Article						anemia; complications; stroke	CAUSE-SPECIFIC MORTALITY; MEDICAL COMPLICATIONS; HEMORRHAGIC TRANSFORMATION; GLOBAL BURDEN; CHINA; CARE; ADMISSION; OUTCOMES; DISEASE	Background and purposeIn-hospital complications after stroke represent barriers to optimal recovery and are even potentially life-threatening. Anemia is common in stroke patients and is related to poor outcome after stroke. Less is known, however, of the association of anemia with complications. We aimed to investigate the impact of anemia on a series of in-hospital complications after ischemic s…	[Wei, C. -C.; Zhang, S. -T.; Tan, G.; Zhang, S. -H.; Liu, M.] Sichuan Univ, Dept Neurol, West China Hosp, Chengdu, Sichuan, Peoples R China		Zhang, SH; Liu, M (通讯作者)，Sichuan Univ, West China Hosp, Ctr Cerebrovasc Dis, Dept Neurol, 37 Guo Xue Xiang, Chengdu 610041, Sichuan, Peoples R China.	zsh9@hotmail.com; wyplmh@hotmail.com		/0000-0001-6932-0131	Major International (Regional) Joint Research Project, National Natural Science Foundation of China [81620108009]; Key Research and Development Program, Science & Technology Department of Sichuan Province [2017SZ0007]	Major International (Regional) Joint Research Project, National Natural Science Foundation of China(National Natural Science Foundation of China (NSFC)); Key Research and Development Program, Science & Technology Department of Sichuan Province	This study was funded by a Major International (Regional) Joint Research Project, National Natural Science Foundation of China (grant no. 81620108009) and Key Research and Development Program, Science & Technology Department of Sichuan Province (grant no. 2017SZ0007).	Alvarez-Sabin J, 2013, LANCET NEUROL, V12, P689, DOI 10.1016/S1474-4422(13)70055-3; Bae HJ, 2005, STROKE, V36, P2441, DOI 10.1161/01.STR.0000185721.73445.fd; Bovim MR, 2016, BMC NEUROL, V16, DOI 10.1186/s12883-016-0654-8; Chan T, 2015, J STROKE CEREBROVASC, V24, P1438, DOI 10.1016/j.jstrokecerebrovasdis.2015.03.009; Davenport RJ, 1996, STROKE, V27, P415, DOI 10.1161/01.STR.27.3.415; Grube MM, 201…	29	12	12	2	12	WILEY	HOBOKEN	111 RIVER ST, HOBOKEN 07030-5774, NJ USA	1351-5101	1468-1331		EUR J NEUROL	Eur. J. Neurol.	MAY	2018	25	5
J	Ouyang, ML; Boaden, E; Arima, H; Lavados, PM; Billot, L; Hackett, ML; Olavarria, VV; Munoz-Venturelli, P; Song, LL; Rogers, K; Middleton, S; Pontes-Neto, OM; Lee, TH; Watkins, C; Robinson, T; Anderson, CS				Ouyang, Menglu; Boaden, Elizabeth; Arima, Hisatomi; Lavados, Pablo M.; Billot, Laurent; Hackett, Maree L.; Olavarria, Veronica V.; Munoz-Venturelli, Paula; Song, Lili; Rogers, Kris; Middleton, Sandy; Pontes-Neto, Octavio M.; Lee, Tsong-Hai; Watkins, Caroline; Robinson, Thompson; Anderson, Craig S.		HeadPoST Investigators	Dysphagia screening and risks of pneumonia and adverse outcomes after acute stroke: An international multicenter study	INTERNATIONAL JOURNAL OF STROKE			English	Article						Dysphagia; screen; assessment; acute stroke; pneumonia; disability; clinical trial		Background Dysphagia is associated with aspiration pneumonia after stroke. Data are limited on the influences of dysphagia screen and assessment in clinical practice. Aims To determine associations between a "brief" screen and "detailed" assessment of dysphagia on clinical outcomes in acute stroke patients. Methods A prospective cohort study analyzed retrospectively using data from a multicenter,…	[Ouyang, Menglu; Arima, Hisatomi; Billot, Laurent; Hackett, Maree L.; Munoz-Venturelli, Paula; Song, Lili; Rogers, Kris; Anderson, Craig S.] Univ New South Wales, Fac Med, George Inst Global Hlth, Sydney, NSW, Australia; [Ouyang, Menglu; Song, Lili; Anderson, Craig S.] Peking Univ, Hlth Sci Ctr, George Inst China, Beijing, Peoples R China; [Boaden, Elizabeth; Hackett, Maree L.; Watkins, Caroline]…		Anderson, CS (通讯作者)，George Inst Global Hlth, POB M201,Missenden Rd, Sydney, NSW 2050, Australia.	canderson@georgeinstitute.org.au	Middleton, Sandy/J-5526-2015; Neto, Octavio Marques Pontes/G-4294-2012; Hackett, Maree L/O-8752-2016	Middleton, Sandy/0000-0002-7201-4394; Neto, Octavio Marques Pontes/0000-0003-0317-843X; Hackett, Maree L/0000-0003-1211-9087; Ouyang, Menglu/0000-0001-7917-6858; Robinson, Thompson/0000-0003-2144-2468; Song, Lili/0000-0002-6105-1720; Billot, Laurent/0000-0002-4975-9793				Anderson CS, 2017, NEW ENGL J MED, V376, P2437, DOI 10.1056/NEJMoa1615715; Bray BD, 2017, J NEUROL NEUROSUR PS, V88, P25, DOI 10.1136/jnnp-2016-313356; Cerebral vascular disease group of neurology branch of Chinese Medical Association, 2015, CHIN J NEUROL, V48, P246, DOI DOI 10.3760/cma.j.issn.1006-7876.2015.04.002; Cohen DL, 2016, INT J STROKE, V11, P399, DOI 10.1177/1747493016639057; Finlayson …	21	7	11	2	20	SAGE PUBLICATIONS LTD	LONDON	1 OLIVERS YARD, 55 CITY ROAD, LONDON EC1Y 1SP, ENGLAND	1747-4930	1747-4949		INT J STROKE	Int. J. Stroke	FEB	2020	15	2
J	Chang, KH; Liou, TH; Chen, CI; Wu, CH; Hsu, WY; Ou, TY				Chang, Kwang-Hwa; Liou, Tsan-Hon; Chen, Chin-I; Wu, Chien-Hua; Hsu, Wen-Yen; Ou, Tsong-Yih			Pathogen colonization in patients with acute cerebral stroke	DISABILITY AND REHABILITATION			English	Article						Bacteria; pneumonia; stroke; urinary tract infections	VENTILATOR-ASSOCIATED PNEUMONIA; ACUTE ISCHEMIC-STROKE; MEDICAL COMPLICATIONS; RISK-FACTORS; ASPIRATION PNEUMONIA; INFECTIONS; MULTICENTER; PREVALENCE; DYSPHAGIA; IMPACT	Purpose: To identify the pathogens that frequently cause infection and to explore their clinical features in acute stroke patients. Methods: From June 1, 1999 to December 31, 2008, we reviewed medical records of 263 patients with acute stroke and 351 controls. Within 30 days from admission, 109 and 107 patients had one or more bacterial cultures, respectively. The cumulative bacteria-free probabi…	[Chang, Kwang-Hwa; Hsu, Wen-Yen] Taipei Med Univ, Dept Phys Med & Rehabil, Wan Fang Hosp, Taipei 11696, Taiwan; [Chang, Kwang-Hwa] Taipei Med Univ, Dept Phys Med & Rehabil, Sch Med, Coll Med, Taipei 11696, Taiwan; [Liou, Tsan-Hon] Taipei Med Univ, Dept Phys Med & Rehabil, Shuang Ho Hosp, Taipei 11696, Taiwan; [Liou, Tsan-Hon] Taipei Med Univ, Inst Injury Prevent & Control, Taipei 11696, Taiwan; […		Ou, TY (通讯作者)，Taipei Med Univ, Div Infect Dis, Dept Internal Med, Wan Fang Hosp, 111,Sec 3,Xinglong Rd, Taipei 11696, Taiwan.	93023@w.tmu.edu.tw	Liou, Tsan-Hon/I-8808-2019	Liou, Tsan-Hon/0000-0002-0959-4023	Wan Fang Hospital, Taipei Medical University [101-wf-eva-12]; Center of Excellence for Clinical Trials and Research in Neuroscience, Department of Health, Executive Yuan, Taiwan [DOH101-TD-B-111-003]	Wan Fang Hospital, Taipei Medical University; Center of Excellence for Clinical Trials and Research in Neuroscience, Department of Health, Executive Yuan, Taiwan	This study was supported by grant 101-wf-eva-12 from Wan Fang Hospital, Taipei Medical University and grant DOH101-TD-B-111-003 from the Center of Excellence for Clinical Trials and Research in Neuroscience, Department of Health, Executive Yuan, Taiwan. The authors report no conflicts of interest.	ADAMS HP, 1993, STROKE, V24, P35, DOI 10.1161/01.STR.24.1.35; Chang KH, 2012, DISABIL REHABIL, V34, P1254, DOI 10.3109/09638288.2011.638033; Dupont H, 2001, INTENS CARE MED, V27, P355, DOI 10.1007/s001340000640; Eriksen HM, 2005, J HOSP INFECT, V60, P40, DOI 10.1016/j.jhin.2004.09.038; Ersoz M, 2007, AM J PHYS MED REHAB, V86, P734, DOI 10.1097/PHM.0b013e31813e5f96; Fisher M, 2008, AM J THER, V15,…	26	4	8	1	3	INFORMA HEALTHCARE	LONDON	TELEPHONE HOUSE, 69-77 PAUL STREET, LONDON EC2A 4LQ, ENGLAND	0963-8288			DISABIL REHABIL	Disabil. Rehabil.		2013	35	8
J	Prendergast, V; Hinkle, JL				Prendergast, Virginia; Hinkle, Janice L.			Oral Care Assessment Tools and Interventions After Stroke	STROKE			English	Article						cerebrovascular disorders; dental plaque; microbiota; nursing assessment; oral cavity assessment; oral hygiene; stroke	QUALITY-OF-LIFE; HEALTH; PROTOCOL; HYGIENE; UNIT; PNEUMONIA; BIOFILMS; STAFF		[Prendergast, Virginia] St Josephs Hosp, Barrow Neurol Inst, Dept Neurosurg, Phoenix, AZ 85013 USA; [Hinkle, Janice L.] Villanova Univ, Coll Nursing, Villanova, PA 19085 USA		Prendergast, V (通讯作者)，St Josephs Hosp, Neurosci Publicat, Barrow Neurol Inst, 350 W,Thomas Rd, Phoenix, AZ 85013 USA.	Neuropub@barrowneuro.org						Abidia Randa F, 2007, J Contemp Dent Pract, V8, P76; Ajwani S, 2017, J CLIN NURS, V26, P891, DOI 10.1111/jocn.13520; Andersson P, 2002, SCAND J CARING SCI, V16, P311, DOI 10.1046/j.1471-6712.2002.00086.x; Andersson Pia, 2002, Spec Care Dentist, V22, P181, DOI 10.1111/j.1754-4505.2002.tb00268.x; Blair KA, 2007, ADV NURSE PRACT, V15, P48; Blair Kathryn A, 2007, Adv Nurse Pract, V15, P45; Brady M, 2…	45	8	8	6	19	LIPPINCOTT WILLIAMS & WILKINS	PHILADELPHIA	TWO COMMERCE SQ, 2001 MARKET ST, PHILADELPHIA, PA 19103 USA	0039-2499	1524-4628		STROKE	Stroke	APR	2018	49	4
[truncated: 334 more rows]
[truncated: 21 more columns]
