# Supplementary material for: Bibliometric analysis of global research trends on post-stroke pneumonia: Current development status and research Frontiers
Source: Front Public Health. 2022 Aug 2;10:950859. doi: 10.3389/fpubh.2022.950859 (PMC9379091; doi:10.3389/fpubh.2022.950859)
Supplement: Supplementary file 1 [file Data_Sheet_1.ZIP › data/data (tab delimited files)/download_791_831.txt]

PT	AU	BA	BE	GP	AF	BF	CA	TI	SO	SE	BS	LA	DT	CT	CY	CL	SP	HO	DE	ID	AB	C1	C3	RP	EM	RI	OI	FU	FP	FX	CR	NR	TC	Z9	U1	U2	PU	PI	PA	SN	EI	BN	J9	JI	PD	PY	VL	IS	PN
J	Esposito, E; Ebner, M; Ziemann, U; Poli, S				Esposito, Elga; Ebner, Matthias; Ziemann, Ulf; Poli, Sven			In cold blood: intraarteral cold infusions for selective brain cooling in stroke	JOURNAL OF CEREBRAL BLOOD FLOW AND METABOLISM			English	Review						stroke; cardiac arrest; hypothermia; intraarterial cold infusions; neuroprotection; selective brain cooling	ACUTE ISCHEMIC-STROKE; PREFERENTIAL CEREBRAL HYPOTHERMIA; NORMOVOLEMIC CARDIAC-ARREST; UPPER RESPIRATORY-TRACT; THEORETICAL HUMAN-MODEL; WARM BODY PERFUSION; SALINE INFUSION; AORTIC FLUSH; MILD HYPOTHERMIA; THERAPEUTIC HYPOTHERMIA	Hypothermia is a promising therapeutic option for stroke patients and an established: neuroprotective treatment for global cerebral ischemia after cardiac arrest. While Whole body cooling is a feasible approach in intubated and sedated patients, its application in awake stroke patients is limited by severe Side effects: Strong shivering rewarms the body and potentially worsens ischernic condition…	[Esposito, Elga; Ebner, Matthias; Ziemann, Ulf; Poli, Sven] Univ Tubingen, Dept Neurol & Stroke, Hertie Inst Clin Brain Res, D-72076 Tubingen, Germany		Poli, S (通讯作者)，Univ Tubingen, Dept Neurol & Stroke, Hertie Inst Clin Brain Res, Hoppe Seyler Str 3, D-72076 Tubingen, Germany.	sven.poli@icloud.com	Ziemann, Ulf/AAY-9125-2020; Poli, Sven/ACY-0995-2022	Poli, Sven/0000-0002-0286-8781	C.R. Bard; BeneChill; EMCOOLs; ZOLL Medical	C.R. Bard; BeneChill; EMCOOLs; ZOLL Medical	SP receives speaker's fees from C.R. Bard, BeneChill, EMCOOLs, and ZOLL Medical; project funding from ZOLL Medical and EMCOOLs; and receives supplies and equipment from BeneChill, Covidien, EMCOOLs, HVM Medical, Raumedic, and ZOLL Medical.	Abou-Chebl A, 2011, STROKE, V42, P2164, DOI 10.1161/STROKEAHA.110.613000; Abou-Chebl A, 2010, STROKE, V41, P1175, DOI 10.1161/STROKEAHA.109.574129; Andrews PJD, 2005, BRIT J ANAESTH, V94, P330, DOI 10.1093/bja/aei025; Apostolakis E, 2008, ANN THORAC CARDIOVAS, V14, P138; Bacalzo L V Jr, 1969, Biomed Sci Instrum, V5, P75; BACALZO LV, 1971, ARCH SURG-CHICAGO, V103, P393; Bachet J, 2002, J CARDIAC S…	124	43	47	0	17	SAGE PUBLICATIONS INC	THOUSAND OAKS	2455 TELLER RD, THOUSAND OAKS, CA 91320 USA	0271-678X	1559-7016		J CEREBR BLOOD F MET	J. Cereb. Blood Flow Metab.	MAY	2014	34	5
J	Liao, CC; Chang, PY; Yeh, CC; Hu, CJ; Wu, CH; Chen, TL				Liao, C. C.; Chang, P. Y.; Yeh, C. C.; Hu, C. J.; Wu, C. H.; Chen, T. L.			Outcomes after surgery in patients with previous stroke	BRITISH JOURNAL OF SURGERY			English	Article							POPULATION-BASED COHORT; PERIPROSTHETIC JOINT INFECTION; NONCARDIAC SURGERY; RISK-FACTORS; RETROSPECTIVE COHORT; ADVERSE OUTCOMES; POSTOPERATIVE MORTALITY; MEDICAL COMPLICATIONS; SURGICAL-PATIENTS; SURVIVAL	Background: Limited information is available on the association between a medical history of stroke and postoperative outcomes. This study investigated the outcomes following non-neurological surgery in patients with previous stroke. Methods: Using Taiwan's National Health Insurance Research Database, a nationwide cohort study was conducted of patients who underwent non-neurological surgery betwe…	[Liao, C. C.; Chen, T. L.] Taipei Med Univ Hosp, Dept Anaesthesiol, Taipei 11031, Taiwan; [Liao, C. C.; Chen, T. L.] Taipei Med Univ Hosp, Hlth Policy Res Ctr, Taipei 11031, Taiwan; [Liao, C. C.; Hu, C. J.; Wu, C. H.; Chen, T. L.] Taipei Med Univ, Sch Med, Taipei, Taiwan; [Hu, C. J.] Taipei Med Univ, Shuang Ho Hosp, Dept Neurol, Taipei, Taiwan; [Wu, C. H.] Taipei Med Univ, Shuang Ho Hosp, Dept Su…		Chen, TL (通讯作者)，Taipei Med Univ Hosp, Dept Anaesthesiol, 252 Wuxing St, Taipei 11031, Taiwan.	tlc@tmu.edu.tw	Yeh, Chun Chieh/I-4893-2019	Yeh, Chun Chieh/0000-0001-6753-7564	National Science Council, Taiwan [NSC102-2314-B-038-021-MY3]	National Science Council, Taiwan(Ministry of Science and Technology, Taiwan)	C.H.W. and T.L.C. contributed equally to this publication. This study is based in part on data obtained from the Taiwan National Health Insurance Research Database provided by the Bureau of National Health Insurance, Department of Health, and managed by the National Health Research Institutes, Taiwan. The interpretation and conclusions contained herein do not represent those of the above-mentione…	Bottle A, 2013, ANESTHESIOLOGY, V118, P885, DOI 10.1097/ALN.0b013e3182815912; Bozic KJ, 2012, J BONE JOINT SURG AM, V94A, P794, DOI 10.2106/JBJS.K.00072; Bozic KJ, 2012, CLIN ORTHOP RELAT R, V470, P130, DOI 10.1007/s11999-011-2043-3; Chang CC, 2013, BRIT J SURG, V100, P684, DOI 10.1002/bjs.9065; Cheng CL, 2011, PHARMACOEPIDEM DR S, V20, P236, DOI 10.1002/pds.2087; Chou YC, 2012, J REHABIL MED, V4…	30	23	23	0	14	WILEY	HOBOKEN	111 RIVER ST, HOBOKEN 07030-5774, NJ USA	0007-1323	1365-2168		BRIT J SURG	Br. J. Surg.	NOV	2014	101	12
J	Liesz, A; Hagmann, S; Zschoche, C; Adamek, J; Zhou, W; Sun, L; Hug, A; Zorn, M; Dalpke, A; Nawroth, P; Veltkamp, R				Liesz, Arthur; Hagmann, Sebastien; Zschoche, Carolin; Adamek, Johanna; Zhou, Wei; Sun, Li; Hug, Andreas; Zorn, Markus; Dalpke, Alexander; Nawroth, Peter; Veltkamp, Roland			The Spectrum of Systemic Immune Alterations After Murine Focal Ischemia Immunodepression Versus Immunomodulation	STROKE			English	Article						brain ischemia; immune response; leukocytes; cytokines; bacterial infection	CEREBRAL-ARTERY OCCLUSION; REGULATORY T-CELLS; EXPERIMENTAL STROKE; ACTIVATION; CYTOKINES	Background and Purpose-Therapeutic modification of the postischemic immune processes is a key target of current experimental stroke research. For successful translation into the clinical setting, experimental studies must account for the impact of different strokes on the immune system including susceptibility to infection. Herein, we characterize the impact of 3 ischemia models on systemic immun…	[Liesz, Arthur; Hagmann, Sebastien; Zschoche, Carolin; Adamek, Johanna; Zhou, Wei; Sun, Li; Hug, Andreas; Veltkamp, Roland] Heidelberg Univ, Dept Neurol, D-69120 Heidelberg, Germany; [Zorn, Markus; Nawroth, Peter] Heidelberg Univ, Dept Internal Med, D-69120 Heidelberg, Germany; [Dalpke, Alexander] Heidelberg Univ, Dept Hyg & Med Microbiol, D-69120 Heidelberg, Germany		Veltkamp, R (通讯作者)，Heidelberg Univ, Dept Neurol, Neuenheimer Feld 400, D-69120 Heidelberg, Germany.	Roland.Veltkamp@med.uni-heidelberg.de	Hug, Andreas/O-5508-2014; Liesz, Arthur/AAT-7147-2021	Hug, Andreas/0000-0002-7764-1813; Liesz, Arthur/0000-0002-9069-2594	MWK Baden-Wurttemberg; Else Kroner-Fresenius Stiftung; Else-Kroner-Memorial Research Scholarship	MWK Baden-Wurttemberg; Else Kroner-Fresenius Stiftung; Else-Kroner-Memorial Research Scholarship	This work was supported by grants from MWK Baden-Wurttemberg and the Else Kroner-Fresenius Stiftung (to R. V.). R. V. is also supported by a Else-Kroner-Memorial Research Scholarship.	Danton GH, 2003, J NEUROPATH EXP NEUR, V62, P127, DOI 10.1093/jnen/62.2.127; del Zoppo G, 2000, BRAIN PATHOL, V10, P95; Dirnagl U, 2004, E SCHERING RES FDN W, V47, P87; Dirnagl U, 2007, STROKE, V38, P770, DOI 10.1161/01.STR.0000251441.89665.bc; Ferrarese C, 1999, J CEREBR BLOOD F MET, V19, P1004, DOI 10.1097/00004647-199909000-00008; Hurn PD, 2007, J CEREBR BLOOD F MET, V27, P1798, DOI 10.1038/sj…	19	110	116	0	8	LIPPINCOTT WILLIAMS & WILKINS	PHILADELPHIA	TWO COMMERCE SQ, 2001 MARKET ST, PHILADELPHIA, PA 19103 USA	0039-2499	1524-4628		STROKE	Stroke	AUG	2009	40	8
J	Pu, XH; Chen, XF; Ye, JL				Pu, Xuehua; Chen, Xiaofeng; Ye, Jilu			Effect of nasopharyngeal snorkel on respiratory function in patients with stroke	BIOMEDICAL RESEARCH-INDIA			English	Article						Nasopharyngeal snorkel; Oropharyngeal snorkel; Tracheal intubationm; Pulmonary infection	MEDICAL COMPLICATIONS; ISCHEMIC-STROKE; SLEEP-APNEA; PNEUMONIA; MORTALITY; AIRWAY	Stroke causes significant mortality and morbidity. The clinical value of the nasopharyngeal snorkel was investigated in stroke patients with disorders of consciousness. A total of 155 stroke patients were randomly divided into two groups: a nasopharyngeal snorkel was used in the treatment group (n=78) and an oropharyngeal snorkel was used in the control group (n=77). The PaO2 and PCO2 of both gro…	[Pu, Xuehua; Chen, Xiaofeng; Ye, Jilu] Taizhou Peoples Hosp, Dept Intens Care Unit, Taizhou 225300, Peoples R China		Ye, JL (通讯作者)，Taizhou Peoples Hosp, Dept Intens Care Unit, Taizhou 225300, Peoples R China.							Andriolo BNG, 2015, COCHRANE DB SYST REV, DOI 10.1002/14651858.CD007271.pub3; Buckley FP, 2001, CLIN ANESTH, P1035; Chinese Thoracic Society, 2006, ZHONGHUA JIE HE HE H, V29, P651; Coplin WM, 2000, AM J RESP CRIT CARE, V161, P1530, DOI 10.1164/ajrccm.161.5.9905102; Fell D, 2001, TXB ANAESTHESIA, P464; Go AS, 2013, CIRCULATION, V127, pE6, DOI 10.1161/CIR.0b013e31828124ad; Hong KS, 2010, STROKE, V4…	26	0	0	0	1	ALLIED ACAD	LONDON	40 BLOOMSBURY WAY, LOWER GROUND FLR, LONDON, WC1A 2SE, ENGLAND	0970-938X	0976-1683		BIOMED RES-INDIA	Biomed. Res.-India		2016	27	3
J	Su, J; Qiou, YM; Chen, ZH; Yan, C				Su, J; Qiou, YM; Chen, ZH; Yan, C			Feasibility and safety of moderate hypothermia after acute ischemic stroke	INTERNATIONAL JOURNAL OF DEVELOPMENTAL NEUROSCIENCE			English	Article						hypothermia; intracranial pressure; stroke; ischemic; treatment outcome	CEREBRAL-ARTERY INFARCTION; MILD HYPOTHERMIA; INTENSIVE-CARE	Background and purpose: Moderate hypothermia decreases ischemic damage in experimental stroke models. This multicenter study was performed to evaluate (1) the safety and feasibility of moderate hypothermia and (2) its potential to reduce intracranial hypertension in acute stroke patients. Methods: Fifty prospective patients with cerebral infarction involving at least the complete middle cerebral …	Med Coll Yang Zhou Univ, Dept Med, Yangzhou 225001, Peoples R China; Shanghai Med Univ 2, Ren Ji Hosp, Dept Neurosurg, Shanghai 200001, Peoples R China; Shanghai Med Univ 2, Dept Med, Shanghai 200020, Peoples R China		Su, J (通讯作者)，Med Coll Yang Zhou Univ, Dept Med, Yangzhou 225001, Peoples R China.							Berrouschot J, 1998, INTENS CARE MED, V24, P620, DOI 10.1007/s001340050625; CHEVRET S, 1993, INTENS CARE MED, V19, P256, DOI 10.1007/BF01690545; Hacke W, 1996, ARCH NEUROL-CHICAGO, V53, P309, DOI 10.1001/archneur.1996.00550040037012; Kammersgaard LP, 2000, STROKE, V31, P2251, DOI 10.1161/01.STR.31.9.2251; MAHER J, 1993, CEREBROVAS BRAIN MET, V5, P277; Sagher O, 1997, J NEUROSURG, V87, P431, DOI 1…	12	15	18	2	7	PERGAMON-ELSEVIER SCIENCE LTD	OXFORD	THE BOULEVARD, LANGFORD LANE, KIDLINGTON, OXFORD OX5 1GB, ENGLAND	0736-5748			INT J DEV NEUROSCI	Int. J. Dev. Neurosci.	OCT	2003	21	6
J	Enz, VCQ; Vaz, ARC; Nunes, MCD; Rosa, MD; Nunes, JD; Marques, JM; Santos, RS				Quevedo Enz, Vivian Chamorra; Czelusniak Vaz, Amanda Rachel; de Alencar Nunes, Maria Cristina; Rosa, Marcelo de Oliveira; Nunes, Janaina de Alencar; Marques, Jair Mendes; Santos, Rosane Sampaio			Accuracy of Acoustic Evaluation of Swallowing as a Diagnostic Method of Dysphagia in Individuals Affected by Stroke: Preliminary Analysis	DYSPHAGIA			English	Review; Early Access						Acoustics; Data Reliability; Dysphagia; Doppler Effect; Stroke; Swallowing Disorders	PENETRATION-ASPIRATION; CERVICAL AUSCULTATION; RELIABILITY; MANAGEMENT; PNEUMONIA; VALIDITY; DOPPLER; SOUNDS; SIGNS; RISK	After a stroke, more than half of the patients have some kind of disability, and dysphagia is frequently found. Cervical auscultation by Doppler sonar is an innovative technique with gain of credibility in the clinical evaluation of swallowing. To verify the diagnostic accuracy of Doppler sonar along with the DeglutiSom (R) software as an auxiliary method in the evaluation of oropharyngeal dyspha…	[Quevedo Enz, Vivian Chamorra; Czelusniak Vaz, Amanda Rachel; de Alencar Nunes, Maria Cristina; Marques, Jair Mendes; Santos, Rosane Sampaio] Univ Tuiuti Parana, Postgrad Program Commun Disorders, Curitiba, Parana, Brazil; [Rosa, Marcelo de Oliveira] Univ Tecnol Fed Parana, Acad Dept Electrotech, Curitiba, Parana, Brazil; [Nunes, Janaina de Alencar] Univ Fed Espirito Santo, Hlth Sci Ctr, Dept Spe…		Enz, VCQ (通讯作者)，Univ Tuiuti Parana, Postgrad Program Commun Disorders, Curitiba, Parana, Brazil.; Enz, VCQ (通讯作者)，Anne Frank 2410,AP 34 Hauer, BR-81650020 Curitiba, AP, Brazil.	vivianquevedo1@gmail.com	de Oliveira Rosa, Marcelo/M-5405-2015; Sampaio Santos, Rosane/A-1597-2017	de Oliveira Rosa, Marcelo/0000-0002-8885-7003; de Alencar Nunes, Janaina/0000-0001-8561-5052; de Alencar nunes, Maria Cristina/0000-0001-5882-7527; Sampaio Santos, Rosane/0000-0001-6400-5706				Alnassar M, 2011, PEDIATR RADIOL, V41, P317, DOI 10.1007/s00247-010-1834-0; American Speech-Language-Hearing Association, FREQUENTLY ASKED QUE; American Speech-Language-Hearing Association-Asha, AER DIS; [Anonymous], DIRETRIZES METODOLOG; [Anonymous], 2018, WORLD STROKE ORG ANN; Benfield JK, 2020, J CLIN NURS, V29, P1527, DOI 10.1111/jocn.15192; Bhattacharyya N, 2003, OTOLARYNG HEAD NECK, V129, P…	56	0	0	3	4	SPRINGER	NEW YORK	ONE NEW YORK PLAZA, SUITE 4600, NEW YORK, NY, UNITED STATES	0179-051X	1432-0460		DYSPHAGIA	Dysphagia
J	Cao, QQ; Zhou, SY; Cai, BY; Wang, Q; Zhang, J; Shi, RF; Liu, KT; Liu, XF; Xu, GL				Cao, Qinqin; Zhou, Shuyu; Cai, Biyang; Wang, Qing; Zhang, Jun; Shi, Ruifeng; Liu, Keting; Liu, Xinfeng; Xu, Gelin			The impacts of premorbid hypertension treatment on functional outcomes of ischemic stroke	JOURNAL OF THE NEUROLOGICAL SCIENCES			English	Article						Hypertension; Risk factors; Functional outcomes; Ischemic stroke	SYSTOLIC BLOOD-PRESSURE; CONSECUTIVE PATIENTS; 1ST-EVER STROKE; MORTALITY; REGISTRY; CHINA; PREDICTORS; SURVIVAL; RISK; CARE	Background and purpose: The low rate of hypertension control is a major cause for the high rate of stroke morbidity and mortality in China. This study aimed to evaluate the impacts of premorbid hypertension treatment on the functional outcomes in patients with acute ischemic stroke and hypertension. Methods: Patients with first-ever ischemic stroke and hypertension were screened from Nanjing Stro…	[Cao, Qinqin; Zhou, Shuyu; Cai, Biyang; Wang, Qing; Zhang, Jun; Shi, Ruifeng; Liu, Xinfeng; Xu, Gelin] Nanjing Univ, Dept Neurol, Jinling Hosp, Sch Med, 305 East Zhongshan Rd, Nanjing 210002, Jiangsu, Peoples R China; [Liu, Keting] Southern Med Univ, Dept Neurol, Jinling Hosp, Nanjing, Jiangsu, Peoples R China		Xu, GL (通讯作者)，Nanjing Univ, Dept Neurol, Jinling Hosp, Sch Med, 305 East Zhongshan Rd, Nanjing 210002, Jiangsu, Peoples R China.	gelinxu@nju.edu.cn	liu, kt/AFU-9413-2022	Cai, Biyang/0000-0002-5440-7813; Xu, Gelin/0000-0002-6194-0341	National Natural Science Foundation of China [81571143, 81530038]; Jiangsu Nature Science Foundation [BE2013713]	National Natural Science Foundation of China(National Natural Science Foundation of China (NSFC)); Jiangsu Nature Science Foundation	This study was supported partly by the National Natural Science Foundation of China (81571143 to GX, 81530038 to XL) and the Jiangsu Nature Science Foundation (BE2013713 to GX). Authors thank research nurses and interviewers for their help in gathering or typing in the raw data.	Appelros P, 2003, STROKE, V34, P122, DOI 10.1161/01.STR.0000047852.05842.3C; Appelros P, 2002, STROKE, V33, P2357, DOI 10.1161/01.STR.0000030318.99727.FA; Black HR, 1997, ARCH INTERN MED, V157, P2413; Bornstein NM, 1996, STROKE, V27, P1770, DOI 10.1161/01.STR.27.10.1770; Carter AM, 2007, STROKE, V38, P1873, DOI 10.1161/STROKEAHA.106.474569; Dickinson CJ, 2003, CURR OPIN NEPHROL HY, V12, P91, DOI …	27	4	5	0	4	ELSEVIER SCIENCE BV	AMSTERDAM	PO BOX 211, 1000 AE AMSTERDAM, NETHERLANDS	0022-510X	1878-5883		J NEUROL SCI	J. Neurol. Sci.	APR 15	2016	363
J	Lahiri, S; Mayer, SA; Fink, ME; Lord, AS; Rosengart, A; Mangat, HS; Segal, AZ; Claassen, J; Kamel, H				Lahiri, Shouri; Mayer, Stephan A.; Fink, Matthew E.; Lord, Aaron S.; Rosengart, Axel; Mangat, Halinder S.; Segal, Alan Z.; Claassen, Jan; Kamel, Hooman			Mechanical Ventilation for Acute Stroke: A Multi-state Population-Based Study	NEUROCRITICAL CARE			English	Article						Mechanical ventilation; Stroke; Outcome; Ischemic; Intracerebral hemorrhage; Subarachnoid hemorrhage	HEMISPHERIC ISCHEMIC-STROKE; INTRACEREBRAL HEMORRHAGE; PROGNOSIS; RISK	Mechanical ventilation is frequently performed in patients with ischemic stroke (IS), intracerebral hemorrhage (ICH), and subarachnoid hemorrhage (SAH). In this study, we used statewide administrative claims data to examine the rates of use, associated conditions, and in-hospital mortality rates for mechanically ventilated stroke patients. We used statewide administrative claims data from three s…	[Lahiri, Shouri; Fink, Matthew E.; Mangat, Halinder S.; Segal, Alan Z.; Claassen, Jan; Kamel, Hooman] NYP Columbia, New York, NY 10032 USA; [Lahiri, Shouri; Fink, Matthew E.; Mangat, Halinder S.; Segal, Alan Z.; Claassen, Jan; Kamel, Hooman] Weill Cornell Med Ctr, New York, NY USA; [Mayer, Stephan A.] Icahn Sch Med Mt Sinai, Inst Crit Care Med, New York, NY 10029 USA; [Lord, Aaron S.] NYU, Dept N…		Lahiri, S (通讯作者)，NYP Columbia, New York, NY 10032 USA.	sl3657@cumc.columbia.edu	Mangat, HALINDER/AAN-9153-2020; Lahiri, Shouri/AAG-8724-2021; Kamel, Hooman/AGG-9071-2022; Claassen, Jan/AAA-5451-2020	Mangat, HALINDER/0000-0003-3426-2001; Lord, Aaron/0000-0001-8755-7773				Agency for Healthcare Research and Quality, HCUP METH SER METH I; Berrouschot J, 2000, CRIT CARE MED, V28, P2956, DOI 10.1097/00003246-200008000-00045; BURTIN P, 1994, INTENS CARE MED, V20, P32, DOI 10.1007/BF02425052; De Coster C, 2008, MED CARE, V46, P627, DOI 10.1097/MLR.0b013e3181649439; ElAd B, 1996, NEUROLOGY, V47, P657, DOI 10.1212/WNL.47.3.657; GROTTA J, 1995, NEUROLOGY, V45, P640, DOI 10…	15	37	41	0	5	HUMANA PRESS INC	TOTOWA	999 RIVERVIEW DRIVE SUITE 208, TOTOWA, NJ 07512 USA	1541-6933	1556-0961		NEUROCRIT CARE	Neurocrit. Care	AUG	2015	23	1
J	Pruss, H; Tedeschi, A; Thiriot, A; Lynch, L; Loughhead, SM; Stutte, S; Mazo, IB; Kopp, MA; Brommer, B; Blex, C; Geurtz, LC; Liebscher, T; Niedeggen, A; Dirnagl, U; Bradke, F; Volz, MS; DeVivo, MJ; Chen, YY; von Andrian, UH; Schwab, JM				Pruess, Harald; Tedeschi, Andrea; Thiriot, Aude; Lynch, Lydia; Loughhead, Scott M.; Stutte, Susanne; Mazo, Irina B.; Kopp, Marcel A.; Brommer, Benedikt; Blex, Christian; Geurtz, Laura-Christin; Liebscher, Thomas; Niedeggen, Andreas; Dirnagl, Ulrich; Bradke, Frank; Volz, Magdalena S.; DeVivo, Michael J.; Chen, Yuying; von Andrian, Ulrich H.; Schwab, Jan M.			Spinal cord injury-induced immunodeficiency is mediated by a sympathetic-neuroendocrine adrenal reflex	NATURE NEUROSCIENCE			English	Article							IMMUNE-DEFICIENCY SYNDROME; NERVOUS-SYSTEM; STRESS HORMONES; INNERVATION; LEVEL; INFECTIONS; STROKE; SPLEEN; INFLAMMATION; RESPONSES	Acute spinal cord injury (SCI) causes systemic immunosuppression and life-threatening infections, thought to result from noradrenergic overactivation and excess glucocorticoid release via hypothalamus-pituitary-adrenal axis stimulation. Instead of consecutive hypothalamus-pituitary-adrenal axis activation, we report that acute SCI in mice induced suppression of serum norepinephrine and concomitan…	[Pruess, Harald; Thiriot, Aude; Lynch, Lydia; Loughhead, Scott M.; Stutte, Susanne; Mazo, Irina B.; von Andrian, Ulrich H.] Harvard Med Sch, Div Immunol, Dept Microbiol & Immunobiol, Boston, MA 02115 USA; [Pruess, Harald; Kopp, Marcel A.; Brommer, Benedikt; Blex, Christian; Geurtz, Laura-Christin; Dirnagl, Ulrich; Schwab, Jan M.] Charite Univ Med Berlin, Dept Neurol & Expt Neurol, Clin & Expt Spi…		von Andrian, UH (通讯作者)，Harvard Med Sch, Div Immunol, Dept Microbiol & Immunobiol, Boston, MA 02115 USA.	uva@hms.harvard.edu	Kopp, Marcel/AAX-3960-2020; Lynch, Lydia/ABD-5598-2021	Kopp, Marcel/0000-0001-6832-9599; Bradke, Frank/0000-0002-0345-3772; Schwab, Jan/0000-0001-6784-4919; Liebscher, Thomas/0000-0002-6025-6564; Dirnagl, Ulrich/0000-0003-0755-6119; Pruss, Magdalena Sarah/0000-0002-4522-7482; Brommer, Benedikt/0000-0003-3362-9780	German Academic Exchange Service (DAAD) [D/10/43923]; German Research Foundation (DFG) [PR 1274/2-1, STU 528/1-1, CRC-914]; German Research Foundation (Cluster of Excellence NeuroCure); Wings for Life Spinal Cord Research Foundation [WfL-DE-006/12]; Else Kroner Fresenius Stiftung; German legal accident insurance (DGUV); Era-Net-NEURON Program of the European Union; NIDILRR [90SI5020]; Ohio State …	German Academic Exchange Service (DAAD)(Deutscher Akademischer Austausch Dienst (DAAD)); German Research Foundation (DFG)(German Research Foundation (DFG)); German Research Foundation (Cluster of Excellence NeuroCure); Wings for Life Spinal Cord Research Foundation; Else Kroner Fresenius Stiftung; German legal accident insurance (DGUV); Era-Net-NEURON Program of the European Union; NIDILRR(United…	We thank P. Popovich for critically reading the manuscript and insightful suggestions. We are grateful for the excellent technical help of D. Brandl, L. Mosch, C. Josties and I. Przesdzing. This work has been supported by grants from the German Academic Exchange Service (DAAD, D/10/43923) and German Research Foundation (DFG, PR 1274/2-1 to H.P.; STU 528/1-1, CRC-914 to S.S. and Cluster of Excelle…	Andersson U, 2012, J EXP MED, V209, P1057, DOI 10.1084/jem.20120571; Borovikova LV, 2000, NATURE, V405, P458, DOI 10.1038/35013070; Brommer B, 2016, BRAIN, V139, P692, DOI 10.1093/brain/awv375; DEMBOWSKY K, 1980, J AUTONOM NERV SYST, V2, P157, DOI 10.1016/0165-1838(80)90043-0; DEVIVO MJ, 1989, ARCH INTERN MED, V149, P1761, DOI 10.1001/archinte.149.8.1761; Dhabhar FS, 1999, P NATL ACAD SCI USA, V9…	42	78	78	3	34	NATURE PUBLISHING GROUP	NEW YORK	75 VARICK ST, 9TH FLR, NEW YORK, NY 10013-1917 USA	1097-6256	1546-1726		NAT NEUROSCI	Nat. Neurosci.	NOV	2017	20	11
J	Elad, S; Zadik, Y; Kaufman, E; Leker, R; Finfter, O; Findler, M				Elad, Sharon; Zadik, Yehuda; Kaufman, Eliezer; Leker, Ronen; Finfter, Ori; Findler, Mordechai			A new management approach for dental treatment after a cerebrovascular event: a comparative retrospective study	ORAL SURGERY ORAL MEDICINE ORAL PATHOLOGY ORAL RADIOLOGY AND ENDODONTOLOGY			English	Article							ACUTE ISCHEMIC-STROKE; HOSPITAL DISCHARGE; RISK-FACTORS; POPULATION; PREVENTION; PNEUMONIA; COMMUNITY; SURVIVORS; THERAPY; DISEASE	Objective. Current literature recommends postponing dental treatment until 6-12 months after a stroke, based on the presumed risk of recurrent stroke. The purpose of this study was to suggest that the importance of dental care during this period exceeds the risk of medical complications in this patient population. Study design. Two groups were compared: 1) a cerebrovascular (CrbV) study group: pa…	[Elad, Sharon; Zadik, Yehuda; Kaufman, Eliezer; Finfter, Ori] Hebrew Univ Jerusalem, Hadassah Sch Dent Med, Dept Oral Med, IL-91120 Jerusalem, Israel; [Leker, Ronen] Hebrew Univ Jerusalem, Hadassah Med Sch, Cerebrovasc Unit, Dept Neurol, IL-91010 Jerusalem, Israel; [Findler, Mordechai] Hebrew Univ Jerusalem, Med Ctr, Dept Oral Med, IL-91120 Jerusalem, Israel		Elad, S (通讯作者)，Hebrew Univ Jerusalem, Hadassah Sch Dent Med, Dept Oral Med, POB 12272, IL-91120 Jerusalem, Israel.	eladhome@md.huji.ac.il	Zadik, Yehuda/H-7242-2019; Leker, Ronen/ABC-6096-2020	Leker, Ronen/0000-0003-4794-0334				Adams HP, 2007, STROKE, V38, P1655, DOI 10.1161/STROKEAHA.107.181486; Aframian DJ, 2007, ORAL SURG ORAL MED S, V103; American Heart Association, 2010, HEART DIS STROK STAT; Bravata DM, 2007, STROKE, V38, P1899, DOI 10.1161/STROKEAHA.106.481465; BRICKER SL, 1994, ORAL DIAGNOSIS ORAL; Broderick JP, 2002, CIRCULATION, V106, P1736, DOI 10.1161/01.CIR.0000030407.10591.35; BURN J, 1994, STROKE, V25, P3…	24	5	8	0	6	MOSBY-ELSEVIER	NEW YORK	360 PARK AVENUE SOUTH, NEW YORK, NY 10010-1710 USA	1079-2104			ORAL SURG ORAL MED O	Oral Surg. Oral Med. Oral Pathol. Oral Radiol. Endod.	AUG	2010	110	2
J	Warren-Gash, C; Blackburn, R; Whitaker, H; McMenamin, J; Hayward, AC				Warren-Gash, Charlotte; Blackburn, Ruth; Whitaker, Heather; McMenamin, Jim; Hayward, Andrew C.			Laboratory-confirmed respiratory infections as triggers for acute myocardial infarction and stroke: a self-controlled case series analysis of national linked datasets from Scotland	EUROPEAN RESPIRATORY JOURNAL			English	Article							COMMUNITY-ACQUIRED PNEUMONIA; SYNCYTIAL VIRUS; CARDIOVASCULAR OUTCOMES; INFLUENZA VACCINATION; RISK; MORTALITY; ADULTS; METAANALYSIS; ASSOCIATION; DISEASE	While acute respiratory tract infections can trigger cardiovascular events, the differential effect of specific organisms is unknown. This is important to guide vaccine policy. Using national infection surveillance data linked to the Scottish Morbidity Record, we identified adults with a first myocardial infarction or stroke from January 1, 2004 to December 31, 2014 and a record of laboratory-con…	[Warren-Gash, Charlotte] London Sch Hyg & Trop Med, Fac Epidemiol & Populat Hlth, London, England; [Warren-Gash, Charlotte; Blackburn, Ruth; Hayward, Andrew C.] UCL, Inst Hlth Informat, London, England; [Whitaker, Heather] Open Univ, Sch Math & Stat, Milton Keynes, Bucks, England; [McMenamin, Jim] NHS Natl Serv Scotland, Hlth Protect Scotland, Glasgow, Lanark, Scotland; [Hayward, Andrew C.] UCL, …		Warren-Gash, C (通讯作者)，London Sch Hyg & Trop Med, Room 248c,Keppel St, London WC1E 7HT, England.	charlotte.warren-gash1@lshtm.ac.uk		Blackburn, Ruth/0000-0002-3491-7381	Academy of Medical Sciences Starter Grant for Clinical Lecturers; Wellcome Intermediate Clinical Fellowship [201440_Z_16_Z]	Academy of Medical Sciences Starter Grant for Clinical Lecturers; Wellcome Intermediate Clinical Fellowship(Wellcome Trust)	This study was funded by an Academy of Medical Sciences Starter Grant for Clinical Lecturers to C. Warren-Gash. C. Warren-Gash is supported by a Wellcome Intermediate Clinical Fellowship (201440_Z_16_Z). Funding information for this article has been deposited with the Crossref Funder Registry.	Barnes M, 2015, HEART, V101, P1738, DOI 10.1136/heartjnl-2015-307691; Blackburn R, 2018, CLIN INFECT IN PRESS, DOI 10.1093/cid/cix1144; Corrales-Medina VF, 2011, PLOS MED, V8, DOI 10.1371/journal.pmed.1001048; Green HK, 2013, PLOS ONE, V8, DOI 10.1371/journal.pone.0079360; Hirama T., 2016, POLYM CHAIN REACTION, P101; Huijskens EGW, 2013, INFLUENZA OTHER RESP, V7, P567, DOI 10.1111/j.1750-2659.201…	29	107	108	1	5	EUROPEAN RESPIRATORY SOC JOURNALS LTD	SHEFFIELD	442 GLOSSOP RD, SHEFFIELD S10 2PX, ENGLAND	0903-1936	1399-3003		EUR RESPIR J	Eur. Resp. J.	MAR 1	2018	51	3
J	Wang, C; Gao, L; Zhang, ZG; Li, YQ; Yang, YL; Chang, T; Zheng, LL; Zhang, XY; Man, MH; Li, LH				Wang, Chao; Gao, Li; Zhang, Zhi-Guo; Li, Yu-Qian; Yang, Yan-Long; Chang, Tao; Zheng, Long-Long; Zhang, Xing-Ye; Man, Ming-Hao; Li, Li-Hong			Procalcitonin Is a Stronger Predictor of Long-Term Functional Outcome and Mortality than High-Sensitivity C-Reactive Protein in Patients with Ischemic Stroke	MOLECULAR NEUROBIOLOGY			English	Article						Procalcitonin; High-sensitivity C-reactive protein; Acute ischemic stroke; Functional outcome; Mortality	INFLAMMATORY RESPONSE SYNDROME; PROGNOSTIC VALUE; BACTERIAL-INFECTION; SERUM PROCALCITONIN; CEREBRAL INFARCTION; CLASSIFICATION; ASSOCIATION; LIPOPROTEIN; DYSFUNCTION; PNEUMONIA	Inflammatory markers have been associated with functional outcome and mortality of stroke. We investigated the changes in procalcitonin (PCT) and high-sensitivity C-reactive protein (Hs-CRP) levels during the acute period of ischemic stroke and evaluated the relationship between these levels and the long-term functional outcome and mortality. We prospectively studied 376 patients with acute ische…	[Wang, Chao; Gao, Li; Zhang, Zhi-Guo; Li, Yu-Qian; Yang, Yan-Long; Chang, Tao; Zheng, Long-Long; Zhang, Xing-Ye; Man, Ming-Hao; Li, Li-Hong] Fourth Mil Med Univ, Tangdu Hosp, Dept Neurosurg, 1 Xinsi Rd, Xian 710038, Shaanxi Provinc, Peoples R China		Li, LH (通讯作者)，Fourth Mil Med Univ, Tangdu Hosp, Dept Neurosurg, 1 Xinsi Rd, Xian 710038, Shaanxi Provinc, Peoples R China.	swiculh1@fmmu.edu.cn						Adams HP, 1999, NEUROLOGY, V53, P126, DOI 10.1212/WNL.53.1.126; ADAMS HP, 1993, STROKE, V24, P35, DOI 10.1161/01.STR.24.1.35; BAMFORD J, 1991, LANCET, V337, P1521, DOI 10.1016/0140-6736(91)93206-O; BONITA R, 1988, STROKE, V19, P1497, DOI 10.1161/01.STR.19.12.1497; BROTT T, 1989, STROKE, V20, P871, DOI 10.1161/01.STR.20.7.871; Castelli GP, 2004, CRIT CARE, V8, pR234, DOI 10.1186/cc2877; Danesh J, …	32	22	25	0	7	HUMANA PRESS INC	TOTOWA	999 RIVERVIEW DRIVE SUITE 208, TOTOWA, NJ 07512 USA	0893-7648	1559-1182		MOL NEUROBIOL	Mol. Neurobiol.	APR	2016	53	3
J	Huang, WY; Weng, WC; Peng, TI; Chien, YY; Wu, CL; Lee, M; Hung, CC; Chen, KH				Huang, Wen-Yi; Weng, Wei-Chieh; Peng, Tsung-I; Chien, Yu-Yi; Wu, Chia-Lun; Lee, Meng; Hung, Cheng-Chieh; Chen, Kuan-Hsing			Association of Hyponatremia in Acute Stroke Stage with Three-Year Mortality in Patients with First-Ever Ischemic Stroke	CEREBROVASCULAR DISEASES			English	Article						Hyponatremia; Mortality; Ischemic stroke; First-ever ischemic stroke	PERIPHERAL VASCULAR-DISEASE; SERUM SODIUM; CARDIOVASCULAR RADIOLOGY; TERM MORTALITY; HEART-FAILURE; INTERVENTION; GUIDELINES; OUTCOMES; COUNCIL; ATTACK	Background: Hyponatremia is the most common electrolyte disorder in hospitalized patients, and is frequently a marker of a significant underlying disease. The prognostic value of hyponatremia in patients with acute first-ever ischemic stroke is not known. We aimed to analyze whether hyponatremia in the acute stroke stage contributed to the risk of mortality or recurrent stroke in these patients. …	[Huang, Wen-Yi; Weng, Wei-Chieh; Peng, Tsung-I; Chien, Yu-Yi; Wu, Chia-Lun] Chang Gung Mem Hosp, Dept Neurol, Keelung Branch, Taipei 10591, Taiwan; [Lee, Meng] Chang Gung Mem Hosp, Dept Neurol, Chiayi Branch, Taipei 10591, Taiwan; [Hung, Cheng-Chieh; Chen, Kuan-Hsing] Chang Gung Univ, Sch Med, Chang Gung Mem Hosp, Dept Nephrol,Lin Kou Med Ctr, Taipei, Taiwan		Chen, KH (通讯作者)，Chang Gung Mem Hosp, Div Nephrol, 5 Fu Hsing St, Tao Yuan, Taiwan.	guanhsing@yahoo.com.tw			Chang-Gung Memorial Hospital [CMRPG 270331, CMRPG 270332, CMRPG 270333]	Chang-Gung Memorial Hospital(Chang Gung Memorial Hospital)	This work was supported by grants from the Chang-Gung Memorial Hospital CMRPG 270331, CMRPG 270332 and CMRPG 270333.	Adams HP, 2007, STROKE, V38, P1655, DOI 10.1161/STROKEAHA.107.181486; Amer Diabet Assoc, 2010, DIABETES CARE, V33, pS62, DOI 10.2337/dc10-s062; Amort M, 2011, CEREBROVASC DIS, V32, P57, DOI 10.1159/000327034; ANDERSON RJ, 1985, ANN INTERN MED, V102, P164, DOI 10.7326/0003-4819-102-2-164; BAMFORD J, 1991, LANCET, V337, P1521, DOI 10.1016/0140-6736(91)93206-O; Carpenter J, 2007, NEUROCRIT CARE, V6,…	22	42	42	0	1	KARGER	BASEL	ALLSCHWILERSTRASSE 10, CH-4009 BASEL, SWITZERLAND	1015-9770	1421-9786		CEREBROVASC DIS	Cerebrovasc. Dis.		2012	34	1
J	Baker, DW; Einstadter, D; Thomas, CL; Husak, SS; Gordon, NH; Cebul, RD				Baker, DW; Einstadter, D; Thomas, CL; Husak, SS; Gordon, NH; Cebul, RD			Mortality trends during a program that publicly reported hospital performance	MEDICAL CARE			English	Article						quality of health care; quality indicators; health care; benchmarking; mortality; hospital mortality; consumer participation; hospitals	MEDICARE BENEFICIARIES; BYPASS-SURGERY; SOUNDING BOARD; HEART-FAILURE; OUTCOMES; QUALITY; PATIENT; CARE; PROGNOSIS; DISCHARGE	BACKGROUND. It is unclear whether publicly reporting hospitals' risk-adjusted mortality leads to improvements in outcomes. OBJECTIVES. To examine mortality trends during a period (1991-1997) when the Cleveland Health Quality Choice program was operational. RESEARCH DESIGN. Time series. SUBJECTS. Medicare patients hospitalized with acute myocardial infarction (AMI; n = 10,439), congestive heart fa…	Case Western Reserve Univ, Metrohlth Med Ctr, Ctr Hlth Care Res & Policy, Cleveland, OH USA; Case Western Reserve Univ, Metrohlth Med Ctr, Dept Med, Cleveland, OH USA; Case Western Reserve Univ, Dept Epidemiol & Biostat, Cleveland, OH 44106 USA		Baker, DW (通讯作者)，Northwestern Univ, Sch Med, Suite 200,676 N Clair St, Chicago, IL 60611 USA.	dwbaker@northwestern.edu			AHRQ HHS [R01 HS09969] Funding Source: Medline; AGENCY FOR HEALTHCARE RESEARCH AND QUALITY [R01HS009969] Funding Source: NIH RePORTER	AHRQ HHS(United States Department of Health & Human ServicesAgency for Healthcare Research & Quality); AGENCY FOR HEALTHCARE RESEARCH AND QUALITY(United States Department of Health & Human ServicesAgency for Healthcare Research & Quality)		ANDERSON OW, 1982, HEALTH SERV RES, V17, P125; ASH AS, 1997, RISK ADJUSTMENT MEAS, P444; Chassin MR, 1996, NEW ENGL J MED, V334, P394, DOI 10.1056/NEJM199602083340611; Cleland JGF, 1999, EUR J HEART FAIL, V1, P229, DOI 10.1016/S1388-9842(99)00032-X; Croft JB, 1997, J AM GERIATR SOC, V45, P270, DOI 10.1111/j.1532-5415.1997.tb00939.x; DALEY J, 1997, RISK ADJUSTMENT MEAS, P307; Daneman N, 2001, CAN …	35	65	65	0	2	LIPPINCOTT WILLIAMS & WILKINS	PHILADELPHIA	TWO COMMERCE SQ, 2001 MARKET ST, PHILADELPHIA, PA 19103 USA	0025-7079	1537-1948		MED CARE	Med. Care	OCT	2002	40	10
J	Kopp, MA; Watzlawick, R; Martus, P; Failli, V; Finkenstaedt, FW; Chen, YY; DeVivo, MJ; Dirnagl, U; Schwab, JM				Kopp, Marcel A.; Watzlawick, Ralf; Martus, Peter; Failli, Vieri; Finkenstaedt, Felix W.; Chen, Yuying; DeVivo, Michael J.; Dirnagl, Ulrich; Schwab, Jan M.			Long-term functional outcome in patients with acquired infections after acute spinal cord injury	NEUROLOGY			English	Article							IMMUNE-DEFICIENCY SYNDROME; SYNDROME SCI-IDS; CLINICAL-TRIALS; RECOVERY; SYSTEM; MULTICENTER; SURVIVAL; THERAPY; ABILITY; STROKE	Objective: To investigate whether prevalent hospital-acquired pneumonia and wound infection affect the clinical long-term outcome after acute traumatic spinal cord injury (SCI). Methods: This was a longitudinal cohort study within the prospective multicenter National Spinal Cord Injury Database (Birmingham, Alabama). We screened datasets of 3,834 patients enrolled in 20 trial centers from 1995 to…	[Kopp, Marcel A.; Watzlawick, Ralf; Failli, Vieri; Finkenstaedt, Felix W.; Schwab, Jan M.] Charite, Dept Neurol & Expt Neurol, Clin & Expt Spinal Cord Injury Res Neuroparaplegi, Berlin, Germany; [Dirnagl, Ulrich] Charite, Ctr Stroke Res Berlin, Berlin, Germany; [Martus, Peter] Eberhard Karls Univ Tubingen, Dept Clin Epidemiol & Appl Biostat, Tubingen, Germany; [Chen, Yuying; DeVivo, Michael J.] U…		Schwab, JM (通讯作者)，Charite, Dept Neurol & Expt Neurol, Clin & Expt Spinal Cord Injury Res Neuroparaplegi, Berlin, Germany.	Jan.Schwab@osumc.edu	Kopp, Marcel/AAX-3960-2020	Kopp, Marcel/0000-0001-6832-9599; Schwab, Jan/0000-0001-6784-4919; Dirnagl, Ulrich/0000-0003-0755-6119	Wings for Life Spinal Cord Research Foundation, Austria [WfL-DE-006/12]; National Institute on Disability, Independent Living, and Rehabilitation Research (NIDILRR) [90DP0011, 90SI50200100]	Wings for Life Spinal Cord Research Foundation, Austria; National Institute on Disability, Independent Living, and Rehabilitation Research (NIDILRR)(United States Department of Health & Human Services)	The study received funding from the Wings for Life Spinal Cord Research Foundation, Austria (grant WfL-DE-006/12), and the National Institute on Disability, Independent Living, and Rehabilitation Research (NIDILRR; grant 90DP0011 and 90SI50200100). NIDILRR is a Center within the Administration for Community Living, US Department of Health and Human Services.	Anderson KD, 2011, SPINAL CORD, V49, P880, DOI 10.1038/sc.2011.20; Berlly M, 2007, J SPINAL CORD MED, V30, P309, DOI 10.1080/10790268.2007.11753946; Brommer B, 2016, BRAIN, V139, P692, DOI 10.1093/brain/awv375; Curt A, 2008, J NEUROTRAUM, V25, P677, DOI 10.1089/neu.2007.0468; DeVivo Michael J, 2002, J Spinal Cord Med, V25, P335; DeVivo MJ, 1999, ARCH PHYS MED REHAB, V80, P1411, DOI 10.1016/S0003-…	38	55	58	0	5	LIPPINCOTT WILLIAMS & WILKINS	PHILADELPHIA	TWO COMMERCE SQ, 2001 MARKET ST, PHILADELPHIA, PA 19103 USA	0028-3878	1526-632X		NEUROLOGY	Neurology	FEB 28	2017	88	9
J	Woloszynska, I; Stepien, A				Woloszynska, Izabela; Stepien, Adam			RISK FACTORS OF rt-PA THERAPY IN PATIENTS WITH ISCHEMIC STROKE	ACTA POLONIAE PHARMACEUTICA			English	Article						stroke; rt-PA; intracerebral hemorrhage	TISSUE-PLASMINOGEN ACTIVATOR; IN-HOSPITAL MORTALITY; HEMORRHAGIC TRANSFORMATION; THROMBOLYTIC THERAPY; ALTEPLASE; PREDICTORS; POLAND; RATES	The stroke mortality rate in Poland is one of the highest in Europe with particularly large percentage of deaths in early phase of stroke. The airn of the study was to analyze the causes and risk factors for treatment failure and early death in patient with ischemic stoke treated with thrombolysis in the Department of Neurology, Military Institute of Medicine. The study included 295 patients trea…	[Woloszynska, Izabela; Stepien, Adam] Mil Inst Med, Clin Neurol, Szaserow 128, PL-04141 Warsaw, Poland		Woloszynska, I (通讯作者)，Mil Inst Med, Clin Neurol, Szaserow 128, PL-04141 Warsaw, Poland.	izagorczyca@op.pl						[Anonymous], 2011, STROK HYP INS NETW E; [Anonymous], 2002, SITS MONITORING STUD, P1; Bateman BT, 2006, STROKE, V37, P440, DOI 10.1161/01.STR.0000199851.24668.f1; Bentsen L, 2013, INT J HYPERTENS, V2013, DOI 10.1155/2013/610353; Brott T, 1997, STROKE, V28, P2109, DOI 10.1161/01.STR.28.11.2109; Czlonkowska A, 1999, Neurol Neurochir Pol, V32 Suppl 6, P99; Czlonkowska A, 2002, J NEUROL SCI, V202, P5…	29	4	6	0	1	POLSKIE TOWARZYSTWO FARMACEUTYCZNE	WARSAW	DLUGA 16, 00-238 WARSAW, POLAND	0001-6837	2353-5288		ACTA POL PHARM	ACTA POL. PHARM.	JAN-FEB	2017	74	1
J	Zi, WJ; Wang, HM; Yang, D; Hao, YG; Zhang, M; Geng, Y; Lin, M; Wan, Y; Shi, ZH; Zhou, ZM; Wang, W; Xu, HW; Tian, XG; Lv, PH; Wang, SP; Liu, WH; Wang, Z; Liu, XT; Guo, FQ; Zheng, DQ; Li, H; Tu, MY; Jin, P; Xiao, GD; Liu, YX; Xu, GL; Xiong, YY; Liu, XF				Zi, Wenjie; Wang, Huaiming; Yang, Dong; Hao, Yonggang; Zhang, Meng; Geng, Yu; Lin, Min; Wan, Yue; Shi, Zhonghua; Zhou, Zhiming; Wang, Wei; Xu, Haowen; Tian, Xiguang; Lv, Penghua; Wang, Shuiping; Liu, Wenhua; Wang, Zhen; Liu, Xintong; Guo, Fuqiang; Zheng, Dequan; Li, Hua; Tu, Mingyi; Jin, Ping; Xiao, Guodong; Liu, Yuxiu; Xu, Gelin; Xiong, Yunyun; Liu, Xinfeng		ACTUAL Investigators	Clinical Effectiveness and Safety Outcomes of Endovascular Treatment for Acute Anterior Circulation Ischemic Stroke in China	CEREBROVASCULAR DISEASES			English	Article						Endovascular procedures; Stroke; Tissue plasminogen activator; Thrombectomy; Outcome	SOLITAIRE FLOW RESTORATION; LARGE-VESSEL OCCLUSION; INTRAVENOUS T-PA; MECHANICAL THROMBECTOMY; SUCCESSFUL REVASCULARIZATION; INTERVENTIONAL MANAGEMENT; INTRACRANIAL HEMORRHAGE; RANDOMIZED-TRIAL; THERAPY; THROMBOLYSIS	Backgrounds and Purpose: This study was aimed at investigating the outcomes and predictors for the poor functional outcome after endovascular treatment (EVT) in a large, mostly Asian population. Methods: Between January 2014 and June 2016, acute stroke patients with anterior circulation occlusion and EVT were retrospectively enrolled from 21 stroke centers in China. The main outcomes were modifie…	[Zi, Wenjie; Xu, Gelin; Xiong, Yunyun; Liu, Xinfeng] Nanjing Univ, Dept Neurol, Jinling Hosp, Med Sch, 305 East Zhongshan Rd, Nanjing 210002, Jiangsu, Peoples R China; [Liu, Yuxiu] Nanjing Univ, Dept Med Stat, Jinling Hosp, Med Sch, Nanjing, Jiangsu, Peoples R China; [Wang, Huaiming; Yang, Dong] Second Mil Med Univ, Jinling Hosp, Dept Neurol, Nanjing, Jiangsu, Peoples R China; [Hao, Yonggang] Sou…		Xiong, YY; Liu, XF (通讯作者)，Nanjing Univ, Dept Neurol, Jinling Hosp, Med Sch, 305 East Zhongshan Rd, Nanjing 210002, Jiangsu, Peoples R China.	caloriey@163.com; xfliu2@vip.163.com		Wang, Huaiming/0000-0002-3409-0927; Xu, Gelin/0000-0002-6194-0341	National Natural Science Foundation of China [81400898, 81400993, 81571143, 81671172]; Chinese Postdoctoral Science Fund [2015M572815]	National Natural Science Foundation of China(National Natural Science Foundation of China (NSFC)); Chinese Postdoctoral Science Fund(China Postdoctoral Science Foundation)	The project is supported by National Natural Science Foundation of China (No. 81400898, 81400993, 81571143, and 81671172) and Chinese Postdoctoral Science Fund (No. 2015M572815).	ADAMS HP, 1993, STROKE, V24, P35, DOI 10.1161/01.STR.24.1.35; Berkhemer OA, 2015, NEW ENGL J MED, V372, P11, DOI 10.1056/NEJMoa1411587; Bracard S, 2016, LANCET NEUROL, V15, P1138, DOI 10.1016/S1474-4422(16)30177-6; Broderick JP, 2013, NEW ENGL J MED, V368, P893, DOI 10.1056/NEJMoa1214300; Broeg-Morvay A, 2016, STROKE, V47, P1037, DOI 10.1161/STROKEAHA.115.011134; Campbell BCV, 2015, NEW ENGL J ME…	38	40	53	0	20	KARGER	BASEL	ALLSCHWILERSTRASSE 10, CH-4009 BASEL, SWITZERLAND	1015-9770	1421-9786		CEREBROVASC DIS	Cerebrovasc. Dis.		2017	44	5-6
J	Liao, XL; Ju, Y; Liu, GF; Zhao, XQ; Wang, YL; Wang, YJ				Liao, Xiaoling; Ju, Yi; Liu, Gaifen; Zhao, Xingquan; Wang, Yilong; Wang, Yongjun			Risk Factors for Pressure Sores in Hospitalized Acute Ischemic Stroke Patients	JOURNAL OF STROKE & CEREBROVASCULAR DISEASES			English	Article						Risk factors; pressure sores; acute ischemic stroke; occurrence	ULCER PREVALENCE; CARE; PNEUMONIA; SCORE	Background: Acute ischemic stroke patients are a group at high risk for pressure sores. It is important to identify risk factors for pressure sores in acute ischemic stroke patients in order to facilitate early adoption of appropriate preventive and treatment measures. Methods: Data were derived from the China National Stroke Registry. Acute ischemic stroke patients aged >18 years who presented a…	[Liao, Xiaoling; Ju, Yi; Zhao, Xingquan; Wang, Yilong; Wang, Yongjun] Capital Med Univ, Beijing Tiantan Hosp, Dept Neurol, Beijing, Peoples R China; [Liao, Xiaoling; Ju, Yi; Liu, Gaifen; Zhao, Xingquan; Wang, Yilong; Wang, Yongjun] China Natl Clin Res Ctr Neurol Dis NCRC ND, Beijing, Peoples R China		Ju, Y (通讯作者)，119 South Fourth Ring West Rd, Beijing 100070, Peoples R China.	juyi1226@vip.163.com			Ministry of Science and Technology [2006BA101A11, 2009CB521905, 2013BAI09B03]; Ministry of Health of the People's Republic of China	Ministry of Science and Technology(Ministry of Education, Culture, Sports, Science and Technology, Japan (MEXT)); Ministry of Health of the People's Republic of China	The study is funded by grants (2006BA101A11, 2009CB521905 and 2013BAI09B03) from the Ministry of Science and Technology and the Ministry of Health of the People's Republic of China.	Alhaug J, 2017, FOOD NUTR RES, V61, DOI 10.1080/16546628.2017.1324230; Amir Y, 2013, J WOUND CARE, V22, P254, DOI 10.12968/jowc.2013.22.5.254; [Anonymous], 1989, STROKE, V20, P1407; Black Joyce, 2007, Urol Nurs, V27, P144; Chen GJ, 2016, NEUROL RES, V38, P538, DOI 10.1080/01616412.2016.1187864; Compher C, 2007, J GERONTOL A-BIOL, V62, P1310, DOI 10.1093/gerona/62.11.1310; Cushing CA, 2013, PLAST …	19	7	7	0	11	ELSEVIER	AMSTERDAM	RADARWEG 29, 1043 NX AMSTERDAM, NETHERLANDS	1052-3057	1532-8511		J STROKE CEREBROVASC	J. Stroke Cerebrovasc. Dis.	JUL	2019	28	7
J	DeWaters, AL; Chansard, M; Anzueto, A; Pugh, MJ; Mortensen, EM				DeWaters, Ami L.; Chansard, Matthieu; Anzueto, Antonio; Pugh, Mary Jo; Mortensen, Eric M.			The Association Between Major Depressive Disorder and Outcomes in Older Veterans Hospitalized With Pneumonia	AMERICAN JOURNAL OF THE MEDICAL SCIENCES			English	Article						Mortality; Major depressive disorder; Pneumonia	COMORBIDITY; MORTALITY; RISK; EPIDEMIOLOGY; DISEASE; COHORT	Background: Major depressive disorder ("depression") has been identified as an independent risk factor for mortality for many comorbid conditions, including heart failure, cancer and stroke. Major depressive disorder has also been linked to immune suppression by generating a chronic inflammatory state. However, the association between major depression and pneumonia has not been examined. The aim …	[DeWaters, Ami L.; Chansard, Matthieu; Mortensen, Eric M.] VA North Texas Hlth Care Syst, Dallas, TX USA; [DeWaters, Ami L.; Chansard, Matthieu; Mortensen, Eric M.] Univ Texas Southwestern Med Ctr Dallas, Dallas, TX 75390 USA; [Anzueto, Antonio; Pugh, Mary Jo] South Texas Vet Hlth Care Syst, San Antonio, TX 78228 USA; [Anzueto, Antonio; Pugh, Mary Jo] Univ Texas Hlth Sci Ctr San Antonio, San Anto…		Mortensen, EM (通讯作者)，Univ Texas Southwestern Med Ctr Dallas, Dallas, TX 75390 USA.; Mortensen, EM (通讯作者)，Dellas VA Med Ctr, Gen Internal Med 111E,4500 South Lancaster, Dallas, TX 75216 USA.	mortensene@mac.com	Pugh, Mary Jo/K-5336-2019; Mortensen, Eric/AAF-2713-2020	Pugh, Mary Jo/0000-0003-4196-7763;	National Institute of Nursing Research, United States [R01NR010828]; Agency for Healthcare Research and Quality, United States [1R24HS022418-01]; AGENCY FOR HEALTHCARE RESEARCH AND QUALITY [R24HS022418] Funding Source: NIH RePORTER; NATIONAL INSTITUTE OF NURSING RESEARCH [R01NR010828] Funding Source: NIH RePORTER	National Institute of Nursing Research, United States; Agency for Healthcare Research and Quality, United States; AGENCY FOR HEALTHCARE RESEARCH AND QUALITY(United States Department of Health & Human ServicesAgency for Healthcare Research & Quality); NATIONAL INSTITUTE OF NURSING RESEARCH(United States Department of Health & Human ServicesNational Institutes of Health (NIH) - USANIH National Inst…	The project was supported by Grant no, R01NR010828 from the National Institute of Nursing Research, United States. Dr. Mortensen was supported by 1R24HS022418-01 from the Agency for Healthcare Research and Quality, United States, The content is solely the responsibility of the authors and does not necessarily represent the official views of the National Institutes of Health or Department of Veter…	Anderson D, 2005, WHO CARESWINS IMPROV; Barth J, 2004, PSYCHOSOM MED, V66, P802, DOI 10.1097/01.psy.0000146332.53619.b2; Blume J, 2011, BRAIN BEHAV IMMUN, V25, P221, DOI 10.1016/j.bbi.2010.10.008; Breslau N, 2000, BIOL PSYCHIAT, V48, P902, DOI 10.1016/S0006-3223(00)00933-1; Davydow DS, 2014, J PSYCHOSOM RES, V77, P528, DOI 10.1016/j.jpsychores.2014.08.002; DeFrances CJ, 2008, NATL HLTH STAT REPOR…	23	8	9	0	2	ELSEVIER SCIENCE INC	NEW YORK	360 PARK AVE SOUTH, NEW YORK, NY 10010-1710 USA	0002-9629	1538-2990		AM J MED SCI	Am. J. Med. Sci.	JAN	2018	355	1
J	Veelo, DP; Henegouwen, MIV; Ouwehand, KS; Geerts, BF; Anderegg, MCJ; van Dieren, S; Preckel, B; Binnekade, JM; Gisbertz, SS; Hollmann, MW				Veelo, Denise P.; Henegouwen, Mark I. van Berge; Ouwehand, Kirsten S.; Geerts, Bart F.; Anderegg, Maarten C. J.; van Dieren, Susan; Preckel, Benedikt; Binnekade, Jan M.; Gisbertz, Suzanne S.; Hollmann, Markus W.			Effect of goal-directed therapy on outcome after esophageal surgery: A quality improvement study	PLOS ONE			English	Article							STROKE VOLUME VARIATION; PERIOPERATIVE FLUID MANAGEMENT; RANDOMIZED CLINICAL-TRIAL; RISK SURGICAL-PATIENTS; GASTROINTESTINAL SURGERY; CLASSIFICATION; RESPONSIVENESS; METAANALYSIS; ALGORITHM; RESECTION	Background Goal-directed therapy (GDT) can reduce postoperative complications in high-risk surgery patients. It is uncertain whether GDT has the same benefits in patients undergoing esophageal surgery. Goal of this Quality Improvement study was to evaluate the effects of a stroke volume guided GDT on post-operative outcome. Methods and findings We compared the postoperative outcome of patients un…	[Veelo, Denise P.; Ouwehand, Kirsten S.; Geerts, Bart F.; van Dieren, Susan; Preckel, Benedikt; Hollmann, Markus W.] Acad Med Ctr, Dept Anaesthesiol, Amsterdam, Netherlands; [Henegouwen, Mark I. van Berge; Anderegg, Maarten C. J.; van Dieren, Susan; Gisbertz, Suzanne S.] Acad Med Ctr, Dept Surg, Amsterdam, Netherlands; [Binnekade, Jan M.] Acad Med Ctr, Dept Intens Care, Amsterdam, Netherlands		Geerts, BF (通讯作者)，Acad Med Ctr, Dept Anaesthesiol, Amsterdam, Netherlands.	b.f.geerts@amc.uva.nl	Gisbertz, Suzanne/AAG-5370-2020; veelo, Denise/AAU-2871-2021	Gisbertz, Suzanne/0000-0001-9655-7601; Hollmann, Markus/0000-0001-8248-0244; van Berge Henegouwen, Mark/0000-0001-8689-3134; Veelo, Denise/0000-0001-6196-1671; Preckel, Benedikt/0000-0003-4412-9183	Edwards Life Sciences LLC, Irvine CA, United States of America	Edwards Life Sciences LLC, Irvine CA, United States of America	This project was funded by Edwards Life Sciences LLC, Irvine CA, United States of America (contract was made, under name: quality improvement project, AMC). Funding was only for a part of the material costs (probes). EV1000 monitors were borrowed. The authors state that they had full control of the design of the study, methods used, outcome parameters and results, analysis of data and production …	Assaad S, 2013, CURR OPIN ANESTHESIO, V26, P31, DOI 10.1097/ACO.0b013e32835c5cf5; Bellamy MC, 2006, BRIT J ANAESTH, V97, P755, DOI 10.1093/bja/ael290; Benes J, 2014, CRIT CARE, V18, DOI 10.1186/s13054-014-0584-z; Benes J, 2010, CRIT CARE, V14, DOI 10.1186/cc9070; Biere SSAY, 2012, LANCET, V379, P1887, DOI 10.1016/S0140-6736(12)60516-9; Challand C, 2012, BRIT J ANAESTH, V108, P53, DOI 10.1093/bja/…	37	28	28	1	7	PUBLIC LIBRARY SCIENCE	SAN FRANCISCO	1160 BATTERY STREET, STE 100, SAN FRANCISCO, CA 94111 USA	1932-6203			PLOS ONE	PLoS One	MAR 2	2017	12	3
J	Brommer, B; Engel, O; Kopp, MA; Watzlawick, R; Muller, S; Pruss, H; Chen, YY; DeVivo, MJ; Finkenstaedt, FW; Dirnagl, U; Liebscher, T; Meisel, A; Schwab, JM				Brommer, Benedikt; Engel, Odilo; Kopp, Marcel A.; Watzlawick, Ralf; Mueller, Susanne; Pruess, Harald; Chen, Yuying; DeVivo, Michael J.; Finkenstaedt, Felix W.; Dirnagl, Ulrich; Liebscher, Thomas; Meisel, Andreas; Schwab, Jan M.			Spinal cord injury-induced immune deficiency syndrome enhances infection susceptibility dependent on lesion level	BRAIN			English	Article						neuroinflammation; myelopathy; spinal cord injury; rehabilitation; mechanisms	SYMPATHETIC ACTIVITY; PNEUMONIA; STROKE; NERVE; ACTIVATION; RECOVERY; REFLEX; BRAIN; DEATH; SCI	Infections are the main cause of death after spinal cord injury (SCI). Brommer et al. reveal that an SCI-induced immune deficiency syndrome is responsible for the enhanced infection susceptibility in SCI patients and a mouse model. Lesion level determines the extent of this 'immune paralysis'.Infections are the main cause of death after spinal cord injury (SCI). Brommer et al. reveal that an SCI-…	[Brommer, Benedikt; Kopp, Marcel A.; Watzlawick, Ralf; Pruess, Harald; Finkenstaedt, Felix W.; Schwab, Jan M.] Charite, Dept Neurol & Expt Neurol, Spinal Cord Injury Res Mol Neuroparaplegiol, D-13353 Berlin, Germany; [Brommer, Benedikt] Harvard Univ, Sch Med, FM Kirby Neurobiol Ctr, Boston Childrens Hosp, Boston, MA USA; [Engel, Odilo; Mueller, Susanne; Dirnagl, Ulrich; Meisel, Andreas] Charite, …		Schwab, JM (通讯作者)，Ohio State Univ, Spinal Cord Injury Div,Neurol & Neurosci, Dept Neurol,Neurosci Inst,Wexner Med Ctr, William E Hunt & Charlotte M Curtis Chair Neurosc, 395 W 12th Ave,7th Floor, Columbus, OH 43210 USA.	Jan.Schwab@osumc.edu	Kopp, Marcel/AAX-3960-2020	Kopp, Marcel/0000-0001-6832-9599; Dirnagl, Ulrich/0000-0003-0755-6119; Liebscher, Thomas/0000-0002-6025-6564; Engel, Odilo/0000-0002-6160-3281; Meisel, Andreas/0000-0001-7233-5342; Mueller, Susanne/0000-0002-5053-2211; Schwab, Jan/0000-0001-6784-4919	German Research Council (DFG; Cluster of Excellence NeuroCure) [PR 1274/2-1]; German Academic Exchange Service (DAAD) [D/10/43923]; Wings for Life Spinal Cord Research Foundation [WfL-DE-006/1]; W.E Hunt and C.M. Miller Endowment; Studienstiftung des deutschen Volkes [186392]; National Institute on Disability and Rehabilitation Research (NIDRR), U.S. Department of Education, USA [H133A110002]	German Research Council (DFG; Cluster of Excellence NeuroCure)(German Research Foundation (DFG)); German Academic Exchange Service (DAAD)(Deutscher Akademischer Austausch Dienst (DAAD)); Wings for Life Spinal Cord Research Foundation; W.E Hunt and C.M. Miller Endowment; Studienstiftung des deutschen Volkes; National Institute on Disability and Rehabilitation Research (NIDRR), U.S. Department of E…	The project has received funding from the German Research Council (DFG; Cluster of Excellence NeuroCure, PR 1274/2-1), the German Academic Exchange Service (DAAD, D/10/43923), the Wings for Life Spinal Cord Research Foundation (WfL-DE-006/1) and the W.E Hunt and C.M. Miller Endowment (to J.M.S.). R.W. is an awarded scholar of the 'Studienstiftung des deutschen Volkes' (Grant Number 186392). The N…	Ankeny DP, 2006, J NEUROCHEM, V99, P1073, DOI 10.1111/j.1471-4159.2006.04147.x; Bellinger DL, 2008, CELL IMMUNOL, V252, P27, DOI 10.1016/j.cellimm.2007.09.005; Berlly M, 2007, J SPINAL CORD MED, V30, P309, DOI 10.1080/10790268.2007.11753946; Campagnolo DI, 1997, AM J PHYS MED REHAB, V76, P276, DOI 10.1097/00002060-199707000-00005; Candiani G, 1997, J ANTIMICROB CHEMOTH, V39, P199, DOI 10.1093/jac…	48	108	111	0	12	OXFORD UNIV PRESS	OXFORD	GREAT CLARENDON ST, OXFORD OX2 6DP, ENGLAND	0006-8950	1460-2156		BRAIN	Brain	MAR 1	2016	139		3
J	Ang, SH; Hwong, WY; Bots, ML; Sivasampu, S; Aziz, AFA; Hoo, FK; Vaartjes, I				Ang, Swee Hung; Hwong, Wen Yea; Bots, Michiel L.; Sivasampu, Sheamini; Aziz, Aznida Firzah Abdul; Hoo, Fan Kee; Vaartjes, Ilonca			Risk of 28-day readmissions among stroke patients in Malaysia (2008-2015): Trends, causes and its associated factors	PLOS ONE			English	Article							TRANSIENT ISCHEMIC ATTACK; PREVENTABLE READMISSIONS; HOSPITAL READMISSION; 30-DAY READMISSION; HEALTH-CARE; PREDICTORS; EDUCATION	Background and objectives Risk of readmissions is an important quality indicator for stroke care. Such information is limited among low- and middle-income countries. We assessed the trends for 28-day readmissions after a stroke in Malaysia from 2008 to 2015 and evaluated the causes and factors associated with readmissions in 2015. Methods Using the national hospital admission records database, we…	[Ang, Swee Hung; Hwong, Wen Yea; Sivasampu, Sheamini] Minist Hlth, Natl Inst Hlth, Inst Clin Res, Petaling Jaya, Selangor, Malaysia; [Hwong, Wen Yea; Bots, Michiel L.; Vaartjes, Ilonca] Univ Utrecht, Univ Med Ctr Utrecht, Julius Ctr Hlth Sci & Primary Care, Utrecht, Netherlands; [Aziz, Aznida Firzah Abdul] Univ Kebangsaan Malaysia, Fac Med, Dept Family Med, Med Ctr, Bangi, Selangor, Malaysia; [Ho…		Ang, SH (通讯作者)，Minist Hlth, Natl Inst Hlth, Inst Clin Res, Petaling Jaya, Selangor, Malaysia.; Ang, SH (通讯作者)，Univ Malaya, Fac Med, Dept Social & Prevent Med, Kuala Lumpur, Malaysia.	angsh.crc@gmail.com	; Hoo, Fan Kee/J-2591-2013	Sivasampu, Sheamini/0000-0003-2314-6048; Ang, SweeHung/0000-0001-6676-6269; Hoo, Fan Kee/0000-0003-1687-627X	Ministry of Health Malaysia - National Institute of Health grant under the project "Monitoring Stroke Burden in Malaysia: the use of linked national data sources" [NMRR-18-100-39847]; Honours Track of MSc Epidemiology, University Medical Center Utrecht; Netherlands Organization for Scientific Research [022.005.021]; Dutch Heart Foundation	Ministry of Health Malaysia - National Institute of Health grant under the project "Monitoring Stroke Burden in Malaysia: the use of linked national data sources"; Honours Track of MSc Epidemiology, University Medical Center Utrecht; Netherlands Organization for Scientific Research(Netherlands Organization for Scientific Research (NWO)); Dutch Heart Foundation(Netherlands Heart Foundation)	This study was funded by a grant from the Ministry of Health Malaysia - National Institute of Health grant under the project "Monitoring Stroke Burden in Malaysia: the use of linked national data sources" (NMRR-18-100-39847). WYH is supported by the Honours Track of MSc Epidemiology, University Medical Center Utrecht with a grant from the Netherlands Organization for Scientific Research (Grant nu…	Ang SH, 2019, MED J MALAYSIA S2, V74, P135; [Anonymous], 2016, FACTS HLTH 2016; [Anonymous], 2012, CLIN PRACT GUID MAN, DOI [10.1161/STR.0b013e3182587839, DOI 10.1161/STR.0B013E3182587839]; Aziz AFA, 2014, VALUE HEALTH, V17, pA761, DOI 10.1016/j.jval.2014.08.259; Aziz AFA, 2014, BMC FAM PRACT, V15, DOI 10.1186/1471-2296-15-40; Bambhroliya AB, 2018, JAMA NETW OPEN, V1, DOI 10.1001/jamanetworkopen.…	37	0	0	1	11	PUBLIC LIBRARY SCIENCE	SAN FRANCISCO	1160 BATTERY STREET, STE 100, SAN FRANCISCO, CA 94111 USA	1932-6203			PLOS ONE	PLoS One	JAN 19	2021	16	1
J	Yang, FY; Hung, JL; Lin, SK				Yang, Fu-Yi; Hung, Jeng-Luen; Lin, Shinn-Kuang			Percheron Artery-Plus Syndrome: A Syndrome Beyond Stroke Chameleon	JOURNAL OF NIPPON MEDICAL SCHOOL			English	Article						artery of Percheron; bilateral paramedian thalamic infarcts; cryptococcal meningitis; Hashi-moto's encephalopathy; stroke chameleon	INFARCT	The artery of Percheron (AOP) is an anatomical variant of the thalamoperforating arteries. AOP occlusion can cause bilateral paramedian thalamic infarctions and is referred to as a "stroke chameleon" because it lacks the classic signs of stroke. Coexistence of AOP occlusion and other neurologic disease is rare and can cause disturbance of consciousness. A 78-year-old woman had acute onset of left…	[Yang, Fu-Yi; Lin, Shinn-Kuang] Buddhist Tzu Chi Med Fdn, Stroke Ctr, Taipei Tzu Chi Hosp, New Taipei, Taiwan; [Yang, Fu-Yi; Lin, Shinn-Kuang] Buddhist Tzu Chi Med Fdn, Dept Neurol, Taipei Tzu Chi Hosp, 289 Jian Guo Rd 231, New Taipei, Taiwan; [Hung, Jeng-Luen] Buddhist Tzu Chi Med Fdn, Taipei Tzu Chi Hosp, Dept Emergency, New Taipei, Taiwan; [Lin, Shinn-Kuang] Tzu Chi Univ, Sch Med, Hualien, Tai…		Lin, SK (通讯作者)，Buddhist Tzu Chi Med Fdn, Dept Neurol, Taipei Tzu Chi Hosp, 289 Jian Guo Rd 231, New Taipei, Taiwan.	stuartlin0428@gmail.com			Taipei Tzu Chi Hospital; Buddhist Tzu Chi Medical Foundation [TCRD-TPE-109-RT-7]	Taipei Tzu Chi Hospital; Buddhist Tzu Chi Medical Foundation	This work was supported by grants from Taipei Tzu Chi Hospital and the Buddhist Tzu Chi Medical Foundation (TCRD-TPE-109-RT-7) . The funders had no role in study design, data collection and analysis, decision to publish, or preparation of the manuscript.	Agarwal N, 2014, WORLD NEUROSURG, V81, P198, DOI 10.1016/j.wneu.2013.01.030; Arauz A, 2014, J STROKE CEREBROVASC, V23, P1083, DOI 10.1016/j.jstrokecerebrovasdis.2013.09.011; Chen SF, 2011, BMC NEUROL, V11, DOI 10.1186/1471-2377-11-12; Kocaeli H, 2013, ACTA NEUROCHIR, V155, P533, DOI 10.1007/s00701-012-1548-1; Lazzaro NA, 2010, AM J NEURORADIOL, V31, P1283, DOI 10.3174/ajnr.A2044; Mijajovic M, 201…	19	0	0	1	1	MEDICAL ASSOC NIPPON MEDICAL SCH	TOKYO	1-1-5, SENDAGI, TOKYO, 113-8602, JAPAN	1345-4676	1347-3409		J NIPPON MED SCH	J. Nippon Med. Sch.	AUG	2021	88	4
J	Zhang, DP; Liu, XZ; Yin, S; Ma, QK; Yu, M; Zhang, HL; Wang, XZ; Zhang, JW				Zhang, Dao Pei; Liu, Xiang Zhe; Yin, Suo; Ma, Qian Kun; Yu, Meng; Zhang, Huai Liang; Wang, Xin Zhi; Zhang, Jie Wen			Risk Factors for Long-Term Death After Medullary Infarction: A Multicenter Follow-Up Study	FRONTIERS IN NEUROLOGY			English	Article						medullary infarction; prognosis; death; risk factors; stroke		Background and Purpose: We investigated the risk factors for death in patients with medullary infarction (MI) during a long-term follow-up. Methods: We retrospectively examined 179 consecutive patients (130 men and 49 women) who had clinical and MRI findings consistent with MI between February 2012 and January 2017 at three university hospitals. Long-term outcomes were assessed by telephonic inte…	[Zhang, Dao Pei; Liu, Xiang Zhe; Zhang, Huai Liang] Henan Univ CM, Dept Neurol, Affiliated Hosp 1, Zhengzhou, Peoples R China; [Yin, Suo] Henan Univ CM, Dept Image, Peoples Hosp, Zhengzhou, Peoples R China; [Ma, Qian Kun] Zhengzhou Univ, Dept Image, Peoples Hosp, Zhengzhou, Peoples R China; [Yu, Meng] Henan Univ CM, Dept Neurol, Peoples Hosp, Zhengzhou, Peoples R China; [Wang, Xin Zhi] Henan Univ…		Liu, XZ; Zhang, HL (通讯作者)，Henan Univ CM, Dept Neurol, Affiliated Hosp 1, Zhengzhou, Peoples R China.	zhl121@126.com; liuxiangzhe@163.com			National Key Research and Development Program of China [2019YFC1710002]	National Key Research and Development Program of China	This study was funded by the National Key Research and Development Program of China (grant no. 2019YFC1710002).	Akimoto T, 2017, J STROKE CEREBROVASC, V26, P2223, DOI 10.1016/j.jstrokecerebrovasdis.2017.05.004; Amarenco P, 2009, CEREBROVASC DIS, V27, P502, DOI 10.1159/000210433; CAPLAN LR, 1986, NEUROLOGY, V36, P1510, DOI 10.1212/WNL.36.11.1510; Cruz-Cruz C, 2019, J STROKE CEREBROVASC, V28, P2109, DOI 10.1016/j.jstrokecerebrovasdis.2019.04.002; Fukuoka T, 2012, J STROKE CEREBROVASC, V21, P594, DOI 10.1016/…	28	0	0	2	4	FRONTIERS MEDIA SA	LAUSANNE	AVENUE DU TRIBUNAL FEDERAL 34, LAUSANNE, CH-1015, SWITZERLAND	1664-2295			FRONT NEUROL	Front. Neurol.	MAR 4	2021	12
J	Aylward, A; Park, J; Abdelaziz, S; Hunt, JP; Buchmann, LO; Cannon, RB; Rowe, K; Snyder, J; Deshmukh, V; Newman, M; Wan, Y; Fraser, A; Smith, K; Lloyd, S; Hitchcock, Y; Hashibe, M; Monroe, MM				Aylward, Alana; Park, Jihye; Abdelaziz, Sarah; Hunt, Jason P.; Buchmann, Luke O.; Cannon, Richard B.; Rowe, Kerry; Snyder, John; Deshmukh, Vikrant; Newman, Michael; Wan, Yuan; Fraser, Alison; Smith, Ken; Lloyd, Shane; Hitchcock, Ying; Hashibe, Mia; Monroe, Marcus M.			Individualized prediction of late-onset dysphagia in head and neck cancer survivors	HEAD AND NECK-JOURNAL FOR THE SCIENCES AND SPECIALTIES OF THE HEAD AND NECK			English	Article						dysphagia; head and neck cancer; late effects; squamous cell carcinoma; survivorship	QUALITY-OF-LIFE; PROPHYLACTIC GASTROSTOMY; SWALLOWING OUTCOMES; TREATMENT MODALITY; RISK-FACTORS; TUBE; CHEMORADIOTHERAPY; ASPIRATION; PNEUMONIA; CARCINOMA	Background Limited data exist regarding which head and head and neck cancer (HNC) survivors will suffer from long-term dysphagia. Methods From a population-based cohort of 1901 Utah residents with HNC and >= 3 years follow-up, we determined hazard ratio for dysphagia, aspiration pneumonia, or gastrostomy associated with various risk factors. We tested prediction models with combinations of factor…	[Aylward, Alana; Abdelaziz, Sarah; Hunt, Jason P.; Buchmann, Luke O.; Cannon, Richard B.; Monroe, Marcus M.] Univ Utah, Sch Med, Dept Otolaryngol Head & Neck Surg, Salt Lake City, UT USA; [Aylward, Alana; Abdelaziz, Sarah; Hunt, Jason P.; Buchmann, Luke O.; Cannon, Richard B.; Lloyd, Shane; Hitchcock, Ying; Monroe, Marcus M.] Huntsman Canc Inst, Salt Lake City, UT USA; [Park, Jihye] Huntsman Canc…		Monroe, MM (通讯作者)，Univ Utah, Dept Surg, Div Otolaryngol, Sch Med, 50 North Med Dr,Rm 3C120, Salt Lake City, UT 84132 USA.	marcus.monroe@hsc.utah.edu		Aylward, Alana/0000-0002-1445-878X	NCI NIH HHS [R21 CA185811, HHSN261201800016I, P30CA042014, R21 CA158848] Funding Source: Medline; NCRR NIH HHS [R01 RR021746] Funding Source: Medline; NIDCR NIH HHS [R21 DE027178] Funding Source: Medline; CDC HHS [NU58DP0063200] Funding Source: Medline	NCI NIH HHS(United States Department of Health & Human ServicesNational Institutes of Health (NIH) - USANIH National Cancer Institute (NCI)); NCRR NIH HHS(United States Department of Health & Human ServicesNational Institutes of Health (NIH) - USANIH National Center for Research Resources (NCRR)); NIDCR NIH HHS(United States Department of Health & Human ServicesNational Institutes of Health (NIH)…		Axelsson L, 2017, HEAD NECK-J SCI SPEC, V39, P908, DOI 10.1002/hed.24707; Aylward A, 2019, OTOLARYNG HEAD NECK, V161, P643, DOI 10.1177/0194599819850154; BRUZZI P, 1985, AM J EPIDEMIOL, V122, P904, DOI 10.1093/oxfordjournals.aje.a114174; Burnip E, 2013, J LARYNGOL OTOL, V127, P1116, DOI 10.1017/S0022215113002478; Chapuy CI, 2011, OTOLARYNG HEAD NECK, V145, P428, DOI 10.1177/0194599811403075; CHAR…	26	4	4	0	2	WILEY	HOBOKEN	111 RIVER ST, HOBOKEN 07030-5774, NJ USA	1043-3074	1097-0347		HEAD NECK-J SCI SPEC	Head Neck-J. Sci. Spec. Head Neck	APR	2020	42	4
J	Wang, EY; Hulme, OL; Khurshid, S; Weng, LC; Choi, SH; Walkey, AJ; Ashburner, JM; McManus, DD; Singer, DE; Atlas, SJ; Benjamin, EJ; Ellinor, PT; Trinquart, L; Lubitz, SA				Wang, Elizabeth Y.; Hulme, Olivia L.; Khurshid, Shaan; Weng, Lu-Chen; Choi, Seung Hoan; Walkey, Allan J.; Ashburner, Jeffrey M.; McManus, David D.; Singer, Daniel E.; Atlas, Steven J.; Benjamin, Emelia J.; Ellinor, Patrick T.; Trinquart, Ludovic; Lubitz, Steven A.			Initial Precipitants and Recurrence of Atrial Fibrillation	CIRCULATION-ARRHYTHMIA AND ELECTROPHYSIOLOGY			English	Article						atrial fibrillation; heart failure; mortality; risk factor; stroke	ACUTE MYOCARDIAL-INFARCTION; LONG-TERM OUTCOMES; PULMONARY-DISEASE; ISCHEMIC-STROKE; RISK; MORTALITY; BURDEN	Background: Atrial fibrillation (AF) may occur after an acute precipitant and subsequently resolve. Management guidelines for AF in these settings are unclear as the risk of recurrent AF and related morbidity is poorly understood. We examined the relations between acute precipitants of AF and long-term recurrence of AF in a clinical setting. Methods: From a multi-institutional longitudinal electr…	[Wang, Elizabeth Y.; Hulme, Olivia L.; Khurshid, Shaan; Weng, Lu-Chen; Ellinor, Patrick T.] Massachusetts Gen Hosp, Cardiovasc Res Ctr, Cardiac Arrhythmia Serv, Boston, MA 02114 USA; [Khurshid, Shaan; Lubitz, Steven A.] Massachusetts Gen Hosp, Div Cardiol, Cardiac Arrhythmia Serv, Boston, MA 02114 USA; [Ashburner, Jeffrey M.; Singer, Daniel E.; Atlas, Steven J.] Massachusetts Gen Hosp, Div Gen In…		Lubitz, SA (通讯作者)，Massachusetts Gen Hosp, Cardiac Arrhythmia Serv, 55 Fruit St,GRB 109, Boston, MA 02114 USA.; Lubitz, SA (通讯作者)，Massachusetts Gen Hosp, Cardiovasc Res Ctr, 55 Fruit St,GRB 109, Boston, MA 02114 USA.	slubitz@mgh.harvard.edu	Trinquart, Ludovic/H-4961-2019; Benjamin, Emelia/E-7103-2011; Khurshid, Shaan/R-7984-2017	Trinquart, Ludovic/0000-0002-3028-4900; Benjamin, Emelia/0000-0003-4076-2336; Khurshid, Shaan/0000-0002-2840-4539	Doris Duke Charitable Foundation (New York City, NY) Clinical Research Mentorship Grant [2017039]; National Institutes of Health (Bethesda, MD) [R01HL139731, 2R01HL092577, 1R01HL128914, 1P50HL120163, R01HL104156, K24HL105780, U54HL143541, R01HL126911, R01HL137794, 1R01HL141434, R01HL137734, R01HL136660, R01HL135219, 1R21AG060529, T32HL007208]; Doris Duke Charitable Foundation Clinical Scientist D…	Doris Duke Charitable Foundation (New York City, NY) Clinical Research Mentorship Grant; National Institutes of Health (Bethesda, MD)(United States Department of Health & Human ServicesNational Institutes of Health (NIH) - USA); Doris Duke Charitable Foundation Clinical Scientist Development Award(American Heart AssociationDoris Duke Charitable Foundation (DDCF)); American Heart Association (Dall…	This work was supported by a Doris Duke Charitable Foundation (New York City, NY) Clinical Research Mentorship Grant 2017039 (Drs Wang and Lubitz), National Institutes of Health (Bethesda, MD) grants R01HL139731 (Dr Lubitz), 2R01HL092577 (Drs Ellinor and Benjamin), 1R01HL128914 (Drs Ellinor and Benjamin), 1P50HL120163 (Dr Benjamin), R01HL104156 and K24HL105780 (Dr Ellinor), U54HL143541, R01HL1269…	Alonso A, 2013, J AM HEART ASSOC, V2, DOI 10.1161/JAHA.112.000102; Ariyarajah V, 2008, AM J CARDIOL, V101, P30, DOI 10.1016/j.amjcard.2007.07.044; Ashburner JM, 2018, J GEN INTERN MED, V33, P2070, DOI 10.1007/s11606-018-4612-6; Bielecka-Dabrowa A, 2009, THYROID RES, V2, DOI 10.1186/1756-6614-2-4; Borowsky LH, 2017, CEREBROVASC DIS, V43, P192, DOI 10.1159/000457809; Butt JH, 2018, JAMA CARDIOL, V3…	38	11	11	0	1	LIPPINCOTT WILLIAMS & WILKINS	PHILADELPHIA	TWO COMMERCE SQ, 2001 MARKET ST, PHILADELPHIA, PA 19103 USA	1941-3149	1941-3084		CIRC-ARRHYTHMIA ELEC	Circ.-Arrhythmia Electrophysiol.	MAR	2020	13	3
J	Lettow, I; Jensen, M; Schlemm, E; Boutitie, F; Quandt, F; Cheng, B; Ebinger, M; Endres, M; Fiebach, JB; Thijs, V; Lemmens, R; Muir, KW; Nighoghossian, N; Pedraza, S; Simonsen, CZ; Gerloff, C; Thomalla, G				Lettow, Iris; Jensen, Maerit; Schlemm, Eckhard; Boutitie, Florent; Quandt, Fanny; Cheng, Bastian; Ebinger, Martin; Endres, Matthias; Fiebach, Jochen B.; Thijs, Vincent; Lemmens, Robin; Muir, Keith W.; Nighoghossian, Norbert; Pedraza, Salvador; Simonsen, Claus Z.; Gerloff, Christian; Thomalla, Gotz		WAKE-UP Investigators	Serious Adverse Events and Their Impact on Functional Outcome in Acute Ischemic Stroke in the WAKE-UP Trial	STROKE			English	Article						adverse drug event; ischemic stroke; magnetic resonance imaging; pneumonia; thrombolytic therapy; wake-up stroke	IN-HOSPITAL MORTALITY; MEDICAL COMPLICATIONS; THROMBOLYSIS; PREDICTORS; INFARCTION; MORBIDITY; UNIT	BACKGROUND AND PURPOSE: During the first days and weeks after an acute ischemic stroke, patients are prone to complications that can influence further treatment, recovery, and functional outcome. In clinical trials, severe complications are recorded as serious adverse events (SAE). We analyzed the effect of SAE on functional outcome and predictors of SAE in the randomized controlled WAKE-UP trial…	[Lettow, Iris; Jensen, Maerit; Schlemm, Eckhard; Quandt, Fanny; Cheng, Bastian; Gerloff, Christian; Thomalla, Gotz] Univ Med Ctr Hamburg Eppendorf, Klin & Poliklin Neurol, Kopf & Neurozentrum, Martinistr 52, D-20246 Hamburg, Germany; [Boutitie, Florent] Hosp Civils Lyon, Serv Biostat, Lyon, France; [Ebinger, Martin] Med Pk Berlin Humboldtmuhle, Klin Neurol, Berlin, Germany; [Ebinger, Martin; Endr…		Lettow, I (通讯作者)，Univ Med Ctr Hamburg Eppendorf, Klin & Poliklin Neurol, Kopf & Neurozentrum, Martinistr 52, D-20246 Hamburg, Germany.	i.lettow@uke.de	Carmen, Team3/Y-7384-2019	Carmen, Team3/0000-0002-3614-0924; Schlemm, Eckhard/0000-0002-5729-2935; Fiebach, Jochen B./0000-0002-7936-6958; Lettow, Iris/0000-0002-5616-4675; Jensen, Marit/0000-0001-7793-0941; Ebinger, Martin/0000-0002-5073-4665	European Union Seventh Framework Program [278276]	European Union Seventh Framework Program(European Commission)	The WAKE-UP trial (Efficacy and Safety of MRI-Based Thrombolysis in WakeUp Stroke) was supported by a grant (No. 278276) from the European Union Seventh Framework Program.	Aslanyan S, 2004, EUR J NEUROL, V11, P49, DOI 10.1046/j.1468-1331.2003.00749.x; Carcel C, 2019, NEUROLOGY, V93, pE2170, DOI 10.1212/WNL.0000000000008615; Davenport RJ, 1996, STROKE, V27, P415, DOI 10.1161/01.STR.27.3.415; Greer DM, 2008, STROKE, V39, P3029, DOI 10.1161/STROKEAHA.108.521583; Grube MM, 2013, PLOS ONE, V8, DOI 10.1371/journal.pone.0075719; Hacke W, 2004, LANCET, V363, P768; Hacke W,…	29	0	0	5	7	LIPPINCOTT WILLIAMS & WILKINS	PHILADELPHIA	TWO COMMERCE SQ, 2001 MARKET ST, PHILADELPHIA, PA 19103 USA	0039-2499	1524-4628		STROKE	Stroke	DEC	2021	52	12
J	Schlosser, HG; Volk, HD; Splettstosser, G; Brock, M; Woiciechowsky, C				Schlosser, Hans-Georg; Volk, Hans-Dieter; Splettstoesser, Gerald; Brock, Mario; Woiciechowsky, Christian			A new qualitative interleukin-6 bedside test can predict pneumonia in patients with severe head injury - Comparison to the standard immulite test and a semiquantitative bedside test	JOURNAL OF NEUROSURGICAL ANESTHESIOLOGY			English	Article						bedside testing; Glasgow outcome scale; immune response; interleukin-6; pneumonia; severe head injury	T-CELL FUNCTION; BRAIN; IMMUNE; CORRELATE; RELEASE; STROKE; IMPAIRMENT; CYTOKINES	Severe head injury (SHI) leads to systemic immunosuppression, which is processed by central mechanisms and is associated with a high risk of pneumonia. The timely identification of an immunodepressed condition in SHI patients might help prevent infections by changing the intensive care strategy. The aim of this prospective study is to evaluate a new method for identifying immunodepression and pre…	Charite Univ Med Berlin, Dept Neurosurg, D-13353 Berlin, Germany; Charite Univ Med Berlin, CVK, Coordinating Ctr Clin Studies, Berlin, Germany; Charite Univ Med Berlin, CCM, Inst Med Immunol, Berlin, Germany		Schlosser, HG (通讯作者)，Charite Univ Med Berlin, Dept Neurosurg, Campus Virchow Klinikum,Augustenburger Pl 1, D-13353 Berlin, Germany.	hans-georg.schlosser@charite.de	volk, hans-dieter/AAV-8053-2021	volk, hans-dieter/0000-0002-7743-6668				ASADULLAH K, 1995, CRIT CARE MED, V23, P1976, DOI 10.1097/00003246-199512000-00006; Berrouane Y, 1998, J HOSP INFECT, V40, P275, DOI 10.1016/S0195-6701(98)90303-6; Berthier F, 1999, CLIN CHEM LAB MED, V37, P593, DOI 10.1515/CCLM.1999.092; BIOTEC M, 2003, MILENIA QUICKLINE IN, P1; Bronchard G, 2004, ANESTHESIOLOGY, V100, P234, DOI 10.1097/00000542-200402000-00009; Elenkov IJ, 2000, PHARMACOL REV, …	31	10	11	0	0	LIPPINCOTT WILLIAMS & WILKINS	PHILADELPHIA	TWO COMMERCE SQ, 2001 MARKET ST, PHILADELPHIA, PA 19103 USA	0898-4921	1537-1921		J NEUROSURG ANESTH	J. Neurosurg. Anesthesiol.	JAN	2007	19	1
J	Consoli, D; Vidale, S; Arnaboldi, M; Cavallini, A; Consoli, A; Galati, F; Guidetti, D; Micieli, G; Rasura, M; Sterzi, R; Toni, D; Inzitari, D				Consoli, Domenico; Vidale, Simone; Arnaboldi, Marco; Cavallini, Anna; Consoli, Arturo; Galati, Franco; Guidetti, Donata; Micieli, Giuseppe; Rasura, Maurizia; Sterzi, Roberto; Toni, Danilo; Inzitari, Domenico			Infections and Chlamydia pneumoniae antibodies influence the functional outcome in thrombolysed strokes	JOURNAL OF THE NEUROLOGICAL SCIENCES			English	Article						lschemic stroke; Thrombolysis; Infection; Chlamydia pneumoniae	ACUTE ISCHEMIC-STROKE; C-REACTIVE PROTEIN; POSTSTROKE INFECTIONS; RISK; SEROPOSITIVITY; CLASSIFICATION; SUBTYPES; THERAPY; TRIAL; IN2	Objective: Thrombolysis is effective in ischemic stroke patients, but some factors influence its benefit. Previous infections could increase the risk of ischemic stroke by an activation of systemic inflammation. We analysed the influence of previous infections and Chlamydia pneumoniae serology on functional outcome in thrombolysed stroke patients. Methods: Consecutive thrombolysed stroke patients…	[Consoli, Domenico; Galati, Franco] G Jazzolino Hosp, Dept Neurol, Vibo Valentia, Italy; [Vidale, Simone; Arnaboldi, Marco] St Anna Hosp, Dept Neurol, Como, Italy; [Cavallini, Anna] Mondino IRCCS, Stroke Unit, Pavia, Italy; [Consoli, Arturo] Univ Florence, Dept Intervent Radiol, Florence, Italy; [Guidetti, Donata] Guglielmo da Saliceto Hosp, Dept Neurol, Piacenza, Italy; [Micieli, Giuseppe] Mondi…		Vidale, S (通讯作者)，Dept Neurol, Via Napoleona 60, I-22100 Como, Italy.; Vidale, S (通讯作者)，Stroke Unit, Via Napoleona 60, I-22100 Como, Italy.	simone.vidale@hsacomo.org	Cavallini, Anna/AAC-1895-2022; vidale, simone/AAJ-4466-2020; Inzitari, Domenico/AAH-8722-2020; Toni, Danilo/K-3151-2016; Micieli, Giuseppe/Q-7725-2016	Cavallini, Anna/0000-0002-5227-1502; Toni, Danilo/0000-0003-2735-8427; Galati, Franco/0000-0002-9938-3800; Micieli, Giuseppe/0000-0002-1746-478X; Consoli, Domenico/0000-0002-2050-5538	Italian Ministry of Health	Italian Ministry of Health(Ministry of Health, Italy)	Italian Ministry of Health.	ADAMS HP, 1993, STROKE, V24, P35, DOI 10.1161/01.STR.24.1.35; Andraws R, 2005, JAMA-J AM MED ASSOC, V293, P2641, DOI 10.1001/jama.293.21.2641; BAMFORD J, 1991, LANCET, V337, P1521, DOI 10.1016/0140-6736(91)93206-O; Bandaru VCSS, 2012, CLIN NEUROL NEUROSUR, V114, P120, DOI 10.1016/j.clineuro.2011.09.016; Berkhemer OA, 2015, NEW ENGL J MED, V372, P11, DOI 10.1056/NEJMoa1411587; Campbell BCV, 2015, …	28	2	2	0	0	ELSEVIER SCIENCE BV	AMSTERDAM	PO BOX 211, 1000 AE AMSTERDAM, NETHERLANDS	0022-510X	1878-5883		J NEUROL SCI	J. Neurol. Sci.	OCT 15	2017	381
J	Chu, LM; Liu, CC; Yeh, CC; Chang, YC; Hu, CJ; Shih, CC; Cherng, YG; Chen, TL; Liao, CC				Chu, Lu-Min; Liu, Chih-Chung; Yeh, Chun-Chieh; Chang, Yi-Cheng; Hu, Chaur-Jong; Shih, Chun-Chuan; Cherng, Yih-Giun; Chen, Ta-Liang; Liao, Chien-Chang			Increased diabetes risk and interaction with social and medical events in patients upon stroke: Two nationwide studies	ATHEROSCLEROSIS			English	Article						Diabetes; Outcome; Risk; Stroke	TRANSIENT ISCHEMIC ATTACK; ABNORMAL GLUCOSE-METABOLISM; INSULIN-RESISTANCE; PREVALENCE; ASSOCIATION; PREDICTORS; DIAGNOSIS; TOLERANCE; FATIGUE	Background & aims: The relationship between stroke and diabetes is not completely understood. This study evaluated diabetes risk and post-diabetes adverse events in patients with stroke. Methods: We identified 10,255 adults, newly diagnosed with stroke from 2000 to 2005, using the Taiwan's National Health Insurance Research Database. A comparison cohort of 41,020 adults without stroke was randoml…	[Chu, Lu-Min; Cherng, Yih-Giun; Liao, Chien-Chang] Taipei Med Univ, Dept Anesthesiol, Shuang Ho Hosp, New Taipei, Taiwan; [Chu, Lu-Min; Liu, Chih-Chung; Cherng, Yih-Giun; Chen, Ta-Liang; Liao, Chien-Chang] Taipei Med Univ, Dept Anesthesiol, Sch Med, Coll Med, Taipei, Taiwan; [Liu, Chih-Chung; Chen, Ta-Liang; Liao, Chien-Chang] Taipei Med Univ Hosp, Dept Anesthesiol, 252 Wuxing St, Taipei 110, Tai…		Liao, CC (通讯作者)，Taipei Med Univ Hosp, Dept Anesthesiol, 252 Wuxing St, Taipei 110, Taiwan.	jacky48863027@yahoo.com.tw	Yeh, Chun Chieh/Y-3304-2019; Yeh, Chun Chieh/I-4893-2019; Chang, Yi-cheng/O-1334-2018	Yeh, Chun Chieh/0000-0001-6753-7564; Chang, Yi-cheng/0000-0002-8077-5011; Cherng, Yih-Giun/0000-0002-0201-4380	Shuang Ho Hospital, Taipei Medical University [104TMU-SHH-23]; Taiwan's Ministry of Science and Technology [MOST106-2320-B-214-003, MOST105-2629-B-038-001, MOST105-2314-B-038-025, MOST104-2314-B-038-027-MY2]; Taiwan's Ministry of Health and WelfareClinical Trial and Research Center of Excellence [MOHW106-TDUB-212-113004]	Shuang Ho Hospital, Taipei Medical University; Taiwan's Ministry of Science and Technology; Taiwan's Ministry of Health and WelfareClinical Trial and Research Center of Excellence	This research was supported in part by Shuang Ho Hospital, Taipei Medical University (104TMU-SHH-23), Taiwan's Ministry of Science and Technology (MOST106-2320-B-214-003; MOST105-2629-B-038-001; MOST105-2314-B-038-025; MOST104-2314-B-038-027-MY2), and Taiwan's Ministry of Health and WelfareClinical Trial and Research Center of Excellence (MOHW106-TDUB-212-113004).	Amer Diabet Assoc, 2013, DIABETES CARE, V36, P1033, DOI 10.2337/dc12-2625; Askim T, 2014, J STROKE CEREBROVASC, V23, pE305, DOI 10.1016/j.jstrokecerebrovasdis.2013.12.011; Capes SE, 2001, STROKE, V32, P2426, DOI 10.1161/hs1001.096194; Dave JA, 2010, QJM-INT J MED, V103, P495, DOI 10.1093/qjmed/hcq062; Egerton T, 2015, BMC NEUROL, V15, DOI 10.1186/s12883-015-0438-6; Feigin VL, 2012, STROKE, V43, P…	29	3	3	0	5	ELSEVIER IRELAND LTD	CLARE	ELSEVIER HOUSE, BROOKVALE PLAZA, EAST PARK SHANNON, CO, CLARE, 00000, IRELAND	0021-9150	1879-1484		ATHEROSCLEROSIS	Atherosclerosis	OCT	2017	265
J	Kawashima, K; Motohashi, Y; Fujishima, I				Kawashima, K; Motohashi, Y; Fujishima, I			Prevalence of dysphagia among community-dwelling elderly individuals as estimated using a questionnaire for dysphagia screening	DYSPHAGIA			English	Article						dysphagia; questionnaire; prevalence; elderly persons; deglutition; deglutition disorders	ASPIRATION PNEUMONIA; REFLEX; VALIDATION; STROKE; AGE	The objective of this cross-sectional study was to determine the prevalence of dysphagia among elderly persons living at home in a community using a questionnaire for dysphagia screening. As the reliability of the questionnaire had not yet been confirmed in an epidemiological study, it was also verified. The relationship between dysphagia and the level of daily living competence was also clarifie…	Akita Univ, Sch Med, Dept Publ Hlth, Akita 0108543, Japan; Seirei Mikatahara Gen Hosp, Dept Rehabil Med, Hamamatsu, Shizuoka, Japan		Motohashi, Y (通讯作者)，Akita Univ, Sch Med, Dept Publ Hlth, Hondo 1-1-1, Akita 0108543, Japan.	motohasi@med.akita-u.ac.jp						DEPIPPO KL, 1994, ARCH PHYS MED REHAB, V75, P1284; Domenech E, 1999, MED CLIN N AM, V83, P97, DOI 10.1016/S0025-7125(05)70090-0; Finiels H, 2001, PRESSE MED, V30, P1623; FLEMING SM, 1987, DYSPHAGIA, V1, P206; Frederick MG, 1996, AM J ROENTGENOL, V166, P353, DOI 10.2214/ajr.166.2.8553946; Fujishima I, 2002, J CLIN REHABIL, V11, P790; Fukada J, 2002, JPN J DYSPHAGIA REHA, V6, P38; FUTAKI T, 2002, J…	33	152	158	4	13	SPRINGER	NEW YORK	233 SPRING ST, NEW YORK, NY 10013 USA	0179-051X	1432-0460		DYSPHAGIA	Dysphagia	FAL	2004	19	4
J	Rogus-Pulia, N; Robbins, J				Rogus-Pulia, Nicole; Robbins, JoAnne			Approaches to the Rehabilitation of Dysphagia in Acute Poststroke Patients	SEMINARS IN SPEECH AND LANGUAGE			English	Article						Dysphagia; stroke; acute; rehabilitation; evidence	NEUROMUSCULAR ELECTRICAL-STIMULATION; ACUTE STROKE PATIENTS; SWALLOWING DISORDERS; OROPHARYNGEAL DYSPHAGIA; TRACHEAL ASPIRATION; THERMAL APPLICATION; STAGE TRANSITION; ISCHEMIC-STROKE; ACUTE-PHASE; PREDICTORS	Dysphagia occurs frequently following stroke and may result in serious health consequences including pneumonia, malnutrition, dehydration, and mortality. Prevention of these negative health outcomes requires early identification and treatment of dysphagia. The speech-language pathologist, as part of a multidisciplinary team, holds the primary responsibility for selection of an effective dysphagia…	[Rogus-Pulia, Nicole; Robbins, JoAnne] William S Middleton Mem Vet Adm Med Ctr, GRECC, Madison, WI 53705 USA; [Rogus-Pulia, Nicole; Robbins, JoAnne] Univ Wisconsin, Dept Med, Sch Med & Publ Hlth, Div Gastroenterol & Hepatol, Madison, WI USA		Rogus-Pulia, N (通讯作者)，William S Middleton Mem Vet Adm Med Ctr, 2500 Overlook Terrace,Madison GRECC 11G,Room D521, Madison, WI 53705 USA.	nicolepulia@gmail.com	Rogus-Pulia, Nicole/AAE-6673-2020	Rogus-Pulia, Nicole/0000-0001-7294-4180				Altman KW, 2010, ARCH OTOLARYNGOL, V136, P784, DOI 10.1001/archoto.2010.129; Archer SK, 2013, INT J LANG COMM DIS, V48, P283, DOI 10.1111/1460-6984.12006; Aviv JE, 1997, ANN OTO RHINOL LARYN, V106, P87; Barnard SL, 2011, J EMERG NURS, V37, P64, DOI 10.1016/j.jen.2010.11.002; Barritt AW, 2009, DYSPHAGIA, V24, P83, DOI 10.1007/s00455-008-9162-3; BISCH EM, 1994, J SPEECH HEAR RES, V37, P1041, DOI 10…	126	13	17	0	38	THIEME MEDICAL PUBL INC	NEW YORK	333 SEVENTH AVE, NEW YORK, NY 10001 USA	0734-0478	1098-9056		SEMIN SPEECH LANG	Semin. Speech Lang.	AUG	2013	34	3
J	Ghezzi, A; Annovazzi, P; Amato, MP; Capello, E; Cavalla, P; Cocco, E; Falcini, M; Gallo, A; Patti, F; Perini, P; Rodegher, ME; Rovaris, M; Rottoli, MR; Comi, G				Ghezzi, A.; Annovazzi, P.; Amato, M. P.; Capello, E.; Cavalla, P.; Cocco, E.; Falcini, M.; Gallo, A.; Patti, F.; Perini, P.; Rodegher, M. E.; Rovaris, M.; Rottoli, M. R.; Comi, G.		Italian Soc Neurology	Adverse events after endovascular treatment of chronic cerebro-spinal venous insufficiency (CCSVI) in patients with multiple sclerosis	MULTIPLE SCLEROSIS JOURNAL			English	Article						CCSVI; multiple sclerosis; endovascular treatment	ANGIOPLASTY; SAFETY	Although it is debated whether chronic cerebro-spinal venous insufficiency (CCSVI) plays a role in multiple sclerosis (MS) development, many patients undergo endovascular treatment (ET) of CCSVI. A study is ongoing in Italy to evaluate the clinical outcome of ET. Severe adverse events (AEs) occurred in 15/462 subjects at a variable interval after ET: jugular thrombosis in seven patients, tetraven…	[Ghezzi, A.; Annovazzi, P.; Comi, G.] Osped Gallarate, Ctr Studi Sclerosi Multipla, I-21013 Gallarate, Italy; [Amato, M. P.; Comi, G.] Univ Florence, Dept Neurosci, I-50121 Florence, Italy; [Capello, E.; Comi, G.] Univ Genoa, Dept Neurosci Rehabil Ophthalmol Genet Maternal &, Genoa, Italy; [Cavalla, P.; Comi, G.] Univ Turin, Neurol Clin, I-10124 Turin, Italy; [Cocco, E.; Comi, G.] Univ Cagliari, …		Ghezzi, A (通讯作者)，Osped Gallarate, Via Pastori 4, I-21013 Gallarate, Italy.	angelo.ghezzi@aogallarate.it	Amato, Maria Pia/AAC-5940-2022; Rovaris, Marco/AAA-6040-2020; Cocco, Eleonora/G-5064-2012; ghezzi, angelo/AAJ-9606-2020; amato, Maria Pia/AAL-5998-2020; Capello, Elisabetta/AAB-3949-2021	Rovaris, Marco/0000-0001-9691-1957; Cocco, Eleonora/0000-0002-3878-8820; amato, Maria Pia/0000-0003-3325-3760; Capello, Elisabetta/0000-0003-1356-0966; Cavalla, Paola/0000-0003-4589-4864; Annovazzi, Pietro/0000-0003-0279-0707; patti, francesco/0000-0002-6923-0846				Annovazzi P, NEUROL SCI IN PRESS; European Medicines Agency, 1995, ICH TOP E 2 A CLIN S; Kostecki J, 2011, NEUROENDOCRINOL LETT, V32, P557; Ludyga T, 2010, PHLEBOLOGY, V25, P286, DOI 10.1258/phleb.2010.010053; Mandato KD, 2012, J VASC INTERV RADIOL, V23, P55, DOI 10.1016/j.jvir.2011.09.019; Petrov I, 2011, J ENDOVASC THER, V18, P314, DOI 10.1583/11-3440.1; Salvi F, 2012, FUNCT NEUROL, V27, P55; U…	11	11	12	0	7	SAGE PUBLICATIONS LTD	LONDON	1 OLIVERS YARD, 55 CITY ROAD, LONDON EC1Y 1SP, ENGLAND	1352-4585	1477-0970		MULT SCLER J	Mult. Scler. J.	JUN	2013	19	7
J	Mauri, V; Reuter, K; Korber, MI; Wienemann, H; Lee, S; Eghbalzadeh, K; Kuhn, E; Baldus, S; Kelm, M; Nickenig, G; Veulemans, V; Jansen, F; Adam, M; Rudolph, TK				Mauri, Victor; Reuter, Kevin; Koerber, Maria I.; Wienemann, Hendrik; Lee, Samuel; Eghbalzadeh, Kaveh; Kuhn, Elmar; Baldus, Stephan; Kelm, Malte; Nickenig, Georg; Veulemans, Verena; Jansen, Felix; Adam, Matti; Rudolph, Tanja K.			Incidence, Risk Factors and Impact on Long-Term Outcome of Postoperative Delirium After Transcatheter Aortic Valve Replacement	FRONTIERS IN CARDIOVASCULAR MEDICINE			English	Article						delirium; frailty; survival; TAVR; transcatheter aortic valve implantation		Background: The aim of the present study was to analyze incidence, risk factors, and association with long-term outcome of postoperative delirium (POD) after transcatheter aortic valve replacement (TAVR). Methods: Six hundred and sixty one consecutive patients undergoing TAVR were prospectively enrolled from January 2016 to December 2017. POD was assessed regularly during ICU-stay using the CAM-I…	[Mauri, Victor; Reuter, Kevin; Koerber, Maria I.; Wienemann, Hendrik; Lee, Samuel; Baldus, Stephan; Adam, Matti] Univ Cologne, Dept Cardiol, Heart Ctr, Fac Med, Cologne, Germany; [Eghbalzadeh, Kaveh; Kuhn, Elmar] Univ Cologne, Dept Cardiothorac Surg, Heart Ctr, Fac Med, Cologne, Germany; [Kelm, Malte; Veulemans, Verena] Heinrich Heine Univ, Med Fac, Div Cardiol Pulmonol & Vasc Med, Dusseldorf, Ge…		Adam, M (通讯作者)，Univ Cologne, Dept Cardiol, Heart Ctr, Fac Med, Cologne, Germany.; Rudolph, TK (通讯作者)，Heart & Diabet Ctr Nordrhein Westfalen, Gen & Intervent Cardiol, Bad Oeynhausen, Germany.; Rudolph, TK (通讯作者)，Ruhr Univ Bochum, Med Fac, Bochum, Germany.	matti.adam@uk-koeln.de; trudolph@hdz-nrw.de		Lee, Samuel/0000-0001-6768-7079	Deutsche Forschungsgemeinschaft (German Research Foundation) [SFB TRR 259/1]; Deutsche Forschungsgemeinschaft [JA 2351/2-1]; Corona Foundation	Deutsche Forschungsgemeinschaft (German Research Foundation)(German Research Foundation (DFG)); Deutsche Forschungsgemeinschaft(German Research Foundation (DFG)); Corona Foundation	MA, SB, MK, GN, and FJ were supported by the Deutsche Forschungsgemeinschaft (German Research Foundation; SFB TRR 259/1). FJ was furthermore funded by the Deutsche Forschungsgemeinschaft JA 2351/2-1 and the Corona Foundation.	Abawi M, 2018, J AM GERIATR SOC, V66, P2417, DOI 10.1111/jgs.15600; Abawi M, 2016, JACC-CARDIOVASC INTE, V9, P160, DOI 10.1016/j.jcin.2015.09.037; Afilalo J, 2017, J AM COLL CARDIOL, V70, P689, DOI 10.1016/j.jacc.2017.06.024; American Psychiatric Association, 2013, DIAGNOSTIC STAT MANU, DOI DOI 10.1176/APPI.BOOKS.9780890425596.DSM10; Bagienski M, 2017, AM J CARDIOL, V120, P1187, DOI 10.1016/j.amj…	28	1	1	1	1	FRONTIERS MEDIA SA	LAUSANNE	AVENUE DU TRIBUNAL FEDERAL 34, LAUSANNE, CH-1015, SWITZERLAND	2297-055X			FRONT CARDIOVASC MED	Front. Cardiovasc. Med.	MAR 26	2021	8
J	Pratt, N; Roughead, EE; Ramsay, E; Salter, A; Ryan, P				Pratt, Nicole; Roughead, Elizabeth E.; Ramsay, Emmae; Salter, Amy; Ryan, Philip			Risk of Hospitalization for Hip Fracture and Pneumonia Associated with Antipsychotic Prescribing in the Elderly A Self-Controlled Case-Series Analysis in an Australian Health Care Claims Database	DRUG SAFETY			English	Article							ALZHEIMERS-DISEASE; ATYPICAL ANTIPSYCHOTICS; DRUG USE; DEMENTIA; METAANALYSIS; STROKE; PSYCHOSIS; EFFICACY; DELIRIUM	Background: Antipsychotics are commonly used in the elderly to treat the behavioural symptoms of dementia. Randomized controlled trial data on the safety of antipsychotics are limited and little is known about the long-term effects of these medicines. Observational studies have investigated the risk of hip fracture and pneumonia associated with the use of antipsychotics, but varying results may b…	[Pratt, Nicole; Ramsay, Emmae; Salter, Amy; Ryan, Philip] Univ Adelaide, Discipline Publ Hlth, DMAC, Adelaide, SA 5005, Australia; [Pratt, Nicole; Roughead, Elizabeth E.] Univ S Australia, Sansom Inst, Qual Use Med & Pharm Res Ctr, Sch Pharm & Med Sci, Adelaide, SA 5001, Australia		Pratt, N (通讯作者)，Univ Adelaide, Discipline Publ Hlth, DMAC, Mail Drop DX650 511, Adelaide, SA 5005, Australia.	nicole.pratt@adelaide.edu.au	Roughead, Elizabeth E/G-4431-2010; Pratt, Nicole L/A-1348-2011; Salter, Amy/AAN-1683-2021; Ramsay, Emmae N/F-4494-2013	Roughead, Elizabeth E/0000-0002-6811-8991; Pratt, Nicole L/0000-0001-8730-8910; Ramsay, Emmae N/0000-0002-8708-5910	Australian Government, DVA	Australian Government, DVA(Australian Government)	The Veterans' Medicines Advice and Therapeutics Education Service (MATES) project team and this study were supported by funding from the Australian Government, DVA, for the establishment of the Veterans' MATES programme. The authors have no conflicts of interest to declare that are directly relevant to the content of this study.	*AUSTR GOV DEP HLT, SCHED PHARM BEN PBS; Ballard C, 2006, COCHRANE DB SYST REV, DOI 10.1002/14651858.CD003476.pub2; Ballard C, 2007, NAT CLIN PRACT NEURO, V3, P248, DOI 10.1038/ncpneuro0472; Bostwick JR, 2009, PHARMACOTHERAPY, V29, P64, DOI 10.1592/phco.29.1.64; Byrne GJ, 2005, AUST PRESCR, V28, P67, DOI 10.18773/austprescr.2005.052; Cumming RG, 1998, DRUG AGING, V12, P43, DOI 10.2165/00002512-19…	35	55	58	1	6	ADIS INT LTD	NORTHCOTE	5 THE WAREHOUSE WAY, NORTHCOTE 0627, AUCKLAND, NEW ZEALAND	0114-5916	1179-1942		DRUG SAFETY	Drug Saf.		2011	34	7
J	Ma, J; Mena, M; Mandania, RA; Ghosh, A; Dodoo, C; Dwivedi, AK; Mukherjee, D				Ma, Jennifer; Mena, Miguel; Mandania, Roshni A.; Ghosh, Arjab; Dodoo, Christopher; Dwivedi, Alok K.; Mukherjee, Debabrata			Associations between Combined Influenza and Pneumococcal Pneumonia Vaccination and Cardiovascular Outcomes	CARDIOLOGY			English	Article						Pneumococcal pneumonia vaccine; Influenza vaccine; Mortality; Myocardial infarction; Stroke; Hospitalization; Cardiovascular disease	PREVENTION; RISK	Background: In 2017, the CDC listed heart disease as the leading cause of death, with pneumonia and influenza being the eighth cause of death. Several studies have suggested the protective effects of influenza vaccination on myocardial infarction (MI). Available evidence supports the use of influenza vaccination in decreasing cardiovascular events, and the Joint Commission considers influenza vac…	[Ma, Jennifer; Mena, Miguel; Mandania, Roshni A.; Ghosh, Arjab] Texas Tech Univ Hlth Sci Ctr El Paso, Paul L Foster Sch Med, El Paso, TX 79905 USA; [Dodoo, Christopher; Dwivedi, Alok K.] Texas Tech Univ Hlth Sci Ctr El Paso, Biostat Epidemiol Consulting Lab, El Paso, TX USA; [Mukherjee, Debabrata] Texas Tech Univ Hlth Sci Ctr El Paso, Dept Internal Med, El Paso, TX 79905 USA		Mukherjee, D (通讯作者)，Texas Tech Univ Hlth Sci Ctr El Paso, Dept Internal Med, El Paso, TX 79905 USA.	debabrata.mukherjee@ttuhsc.edu	Mukherjee, Debabrata/AAG-1486-2019	Mukherjee, Debabrata/0000-0002-5131-3694				Bhatt AS, 2017, JACC-HEART FAIL, V5, P194, DOI 10.1016/j.jchf.2016.12.007; Binder CJ, 2003, NAT MED, V9, P736, DOI 10.1038/nm876; Cangemi R, 2014, J AM COLL CARDIOL, V64, P1917, DOI 10.1016/j.jacc.2014.07.985; Cates J, 2020, MMWR-MORBID MORTAL W, V69, P1528, DOI 10.15585/mmwr.mm6942e3; Centers for Disease Control and Prevention, 2020, KEY FACTS SEAS FLU V; Centers for Disease Control and Preventi…	21	0	0	0	0	KARGER	BASEL	ALLSCHWILERSTRASSE 10, CH-4009 BASEL, SWITZERLAND	0008-6312	1421-9751		CARDIOLOGY	Cardiology	DEC	2021	146	6
J	Sobolewski, P; Antecki, J; Brola, W; Fudala, M; Bieniaszewski, L; Kozera, G				Sobolewski, Piotr; Antecki, Jacek; Brola, Waldemar; Fudala, Malgorzata; Bieniaszewski, Leszek; Kozera, Grzegorz			Systemic thrombolysis in ischaemic stroke patients with COVID-19	ACTA NEUROLOGICA SCANDINAVICA			English	Article						COVID-19; functional outcome; intravenous thrombolysis; ischaemic stroke	HEALTH-CARE PROFESSIONALS; INTRAVENOUS THROMBOLYSIS; MULTICENTER; ALTEPLASE; OUTCOMES; WUHAN; CHINA	Objective Intravenous thrombolysis (IVT) with recombinant tissue plasminogen activator is the core medical therapy of acute ischaemic stroke (AIS). COVID-19 infection negatively modifies acute stroke procedures and, due to its pro-coagulative effect, may potentially impact on IVT outcome. Thus, short-term efficacy and safety of IVT were compared in patients with and without evidence of SARS-CoV-2…	[Sobolewski, Piotr] Jan Kochanowski Univ Humanities & Sci, Dept Neurol, Kielce, Poland; [Sobolewski, Piotr] Jan Kochanowski Univ Humanities & Sci, Stroke Unit Sandomierz, Kielce, Poland; [Sobolewski, Piotr; Brola, Waldemar] Jan Kochanowski Univ Humanities & Sci, Coll Med, Kielce, Poland; [Antecki, Jacek] Reg Hosp Kielce, Dept Neurol, Kielce, Poland; [Antecki, Jacek] Reg Hosp Kielce, Stroke Unit, …		Sobolewski, P (通讯作者)，Jan Kochanowski Univ Humanities & Sci, Coll Med, Dept Neurol, 19 9 Wiekow Kielc Str, PL-25217 Kielce, Poland.; Sobolewski, P (通讯作者)，Jan Kochanowski Univ Humanities & Sci, Coll Med, Stroke Unit Sandomierz, 19 9 Wiekow Kielc Str, PL-25217 Kielce, Poland.	piotrsobolewski@poczta.onet.pl	Brola, Waldemar/D-8813-2014; Kozera, Grzegorz/AAS-8413-2020	Brola, Waldemar/0000-0002-7955-3454; Sobolewski, Piotr/0000-0003-4646-1702; Kozera, Grzegorz/0000-0001-7704-2434				ADAMS HP, 1993, STROKE, V24, P35, DOI 10.1161/01.STR.24.1.35; Akhtar N, 2021, J STROKE CEREBROVASC, V30, DOI 10.1016/j.jstrokecerebrovasdis.2020.105435; Bautista AE, 2019, J STROKE CEREBROVASC, V28, DOI 10.1016/j.jstrokecerebrovasdis.2019.104422; BONITA R, 1988, STROKE, V19, P1497, DOI 10.1161/01.STR.19.12.1497; Boulanger JM, 2018, INT J STROKE, V13, P949, DOI 10.1177/1747493018786616; Bruening T…	31	1	1	1	2	WILEY	HOBOKEN	111 RIVER ST, HOBOKEN 07030-5774, NJ USA	0001-6314	1600-0404		ACTA NEUROL SCAND	Acta Neurol. Scand.	JAN	2022	145	1
J	Jang, KW; Lee, SJ; Kim, SB; Lee, KW; Lee, JH; Park, JG				Jang, Kyung Won; Lee, Sook Joung; Kim, Sang Beom; Lee, Kyeong Woo; Lee, Jong Hwa; Park, Jin Gee			EFFECTS OF MECHANICAL INSPIRATION AND EXPIRATION EXERCISE ON VELOPHARYNGEAL INCOMPETENCE IN SUBACUTE STROKE PATIENTS	JOURNAL OF REHABILITATION MEDICINE			English	Article						stroke; velopharyngeal incompetence; mechanical inspiration and expiration exercise; videofluoroscopic swallowing study; deglutition disorders	COUGH FLOW; VOLUNTARY COUGH; PEAK FLOW; DYSPHAGIA; IMPAIRMENT; PNEUMONIA; DIAGNOSIS; THERAPY; SWALLOW	Objective: To investigate the therapeutic effects of mechanical inspiration and expiration exercise using mechanical cough assist on velopharyngeal incompetence in patients with subacute stroke. Design: Pilot, randomized controlled study. Setting: University-based rehabilitation centre. Subjects: Thirty-six patients with subacute stroke diagnosed with velopharyngeal incompetence by videofluorosco…	[Jang, Kyung Won; Kim, Sang Beom; Lee, Kyeong Woo; Lee, Jong Hwa; Park, Jin Gee] Dong A Univ, Busan Ulsan Reg Cardiocerebrovasc Ctr, Dong A Univ Hosp, Dept Phys Med & Rehabil,Coll Med, Busan, South Korea; [Lee, Sook Joung] Catholic Univ Korea, Daejeon St Marys Hosp, Coll Med, Dept Phys Med & Rehabil, 64 Daeheung Ro, Daejeon 34943, South Korea		Lee, SJ (通讯作者)，Catholic Univ Korea, Daejeon St Marys Hosp, Coll Med, Dept Phys Med & Rehabil, 64 Daeheung Ro, Daejeon 34943, South Korea.	lsj995414@hanmail.net						Sallum RAA, 2012, ABCD-ARQ BRAS CIR DI, V25, P279, DOI 10.1590/S0102-67202012000400013; Bianchi C, 2012, AM J PHYS MED REHAB, V91, P783, DOI 10.1097/PHM.0b013e3182556701; Cahill LM, 2004, J HEAD TRAUMA REHAB, V19, P241, DOI 10.1097/00001199-200405000-00005; Chatwin M, 2003, EUR RESPIR J, V21, P502, DOI 10.1183/09031936.03.00048102; Flowers HL, 2013, J COMMUN DISORD, V46, P238, DOI 10.1016/j.jcomd…	28	4	4	0	2	FOUNDATION REHABILITATION INFORMATION	UPPSALA	TRADGARDSGATAN 14, UPPSALA, SE-753 09, SWEDEN	1650-1977	1651-2081		J REHABIL MED	J. Rehabil. Med.	FEB	2019	51	2
J	Mao, CT; Wang, JL; Chen, DY; Tsai, ML; Lin, YS; Cherng, WJ; Wang, CH; Wen, MS; Hsieh, IC; Hung, MJ; Chen, CC; Chen, TH				Mao, Chun-Tai; Wang, Jian-Liang; Chen, Dong-Yi; Tsai, Ming-Lung; Lin, Yu-Sheng; Cherng, Wen-Jin; Wang, Chao-Hung; Wen, Ming-Shien; Hsieh, I-Chang; Hung, Ming-Jui; Chen, Chun-Chi; Chen, Tien-Hsing			Benefits of Intraaortic Balloon Support for Myocardial Infarction Patients in Severe Cardiogenic Shock Undergoing Coronary Revascularization	PLOS ONE			English	Article							ST-SEGMENT ELEVATION; VENTRICULAR ASSIST DEVICES; CEREBRAL-BLOOD-FLOW; CLINICAL-OUTCOMES; RANDOMIZED-TRIAL; COUNTERPULSATION; IABP; MANAGEMENT; AUGMENTATION; ANGIOPLASTY	Background Prior studies have suggested intraaortic balloon pump (IABP) have a neutral effect on acute myocardial infarction (AMI) patients with cardiogenic shock (CS). However, the effects of IABP on patients with severe CS remain unclear. We therefore investigated the benefits of IABP in AMI patients with severe CS undergoing coronary revascularization. Methods and Results This study identified…	[Mao, Chun-Tai; Cherng, Wen-Jin; Wang, Chao-Hung; Hung, Ming-Jui; Chen, Tien-Hsing] Chang Gung Mem Hosp, Dept Internal Med, Div Cardiol, Keelung, Taiwan; [Mao, Chun-Tai; Lin, Yu-Sheng; Cherng, Wen-Jin; Wang, Chao-Hung; Hung, Ming-Jui; Chen, Tien-Hsing] Chang Gung Univ, Coll Med, Taoyuan, Taiwan; [Wang, Jian-Liang] Landseed Hosp, Div Cardiol, Pingzhen City, Taiwan; [Chen, Dong-Yi; Tsai, Ming-Lung;…		Chen, TH (通讯作者)，Chang Gung Mem Hosp, Dept Internal Med, Div Cardiol, Keelung, Taiwan.; Chen, TH (通讯作者)，Chang Gung Univ, Coll Med, Taoyuan, Taiwan.	skyheart0826@gmail.com						Administration FaD, 2010, STAND DEF POINT EV C, P37; American Regent Laboratories Inc S NY, 2001, DOP HYDR INJ DOP HYD; Babaev A, 2005, JAMA-J AM MED ASSOC, V294, P448, DOI 10.1001/jama.294.4.448; Barron HV, 2001, AM HEART J, V141, P933, DOI 10.1067/mhj.2001.115295; Brunkhorst FM, 1999, INT J CARDIOL, V72, P3, DOI 10.1016/S0167-5273(99)00118-7; Chen DY, 2016, INT J CARDIOL, V215, P98, DOI 10.1016…	41	8	10	0	2	PUBLIC LIBRARY SCIENCE	SAN FRANCISCO	1160 BATTERY STREET, STE 100, SAN FRANCISCO, CA 94111 USA	1932-6203			PLOS ONE	PLoS One	AUG 2	2016	11	8
J	Dziewas, R; Warnecke, T; Hamacher, C; Oelenberg, S; Teismann, I; Kraemer, C; Ritter, M; Ringelstein, EB; Schaebitz, WR				Dziewas, Rainer; Warnecke, Tobias; Hamacher, Christina; Oelenberg, Stefan; Teismann, Inga; Kraemer, Christopher; Ritter, Martin; Ringelstein, Erich B.; Schaebitz, Wolf R.			Do nasogastric tubes worsen dysphagia in patients with acute stroke?	BMC NEUROLOGY			English	Article							SWALLOWING PROVOCATION TEST; RANDOMIZED CONTROLLED-TRIAL; ACUTE ISCHEMIC-STROKE; CLINICAL EXAMINATION; ASPIRATION RISK; COMPLICATIONS; PNEUMONIA; SCALE	Background: Early feeding via a nasogastric tube (NGT) is recommended as safe way of supplying nutrition in patients with acute dysphagic stroke. However, preliminary evidence suggests that NGTs themselves may interfere with swallowing physiology. In the present study we therefore investigated the impact of NGTs on swallowing function in acute stroke patients. Methods: In the first part of the st…	[Dziewas, Rainer; Warnecke, Tobias; Hamacher, Christina; Oelenberg, Stefan; Teismann, Inga; Kraemer, Christopher; Ritter, Martin; Ringelstein, Erich B.; Schaebitz, Wolf R.] Univ Hosp Munster, Dept Neurol, D-48129 Munster, Germany		Dziewas, R (通讯作者)，Univ Hosp Munster, Dept Neurol, Albert Schweitzer Str 33, D-48129 Munster, Germany.	dziewas@uni-muenster.de; Tobias.Warnecke@ukmuenster.de; c.hamacher@uni-muenster.de; oelenber@uni-muenster.de; i.teismann@uni-muenster.de; kraemec@uni-muenster.de; ritterm@uni-muenster.de; ringels@uni-muenster.de; schabitz@uni-muenster.de	Dziewas, Rainer/AAX-9505-2020	Dziewas, Rainer/0000-0003-1592-8461				BAETEN C, 1992, SCAND J GASTROENTERO, V27, P95, DOI 10.3109/00365529209096035; BARER DH, 1989, J NEUROL NEUROSUR PS, V52, P236, DOI 10.1136/jnnp.52.2.236; Baskin William N, 2006, Nutr Clin Pract, V21, P40, DOI 10.1177/011542650602100140; Broadley S, 2005, DYSPHAGIA, V20, P303, DOI 10.1007/s00455-005-0032-y; BROTT T, 1989, STROKE, V20, P864, DOI 10.1161/01.STR.20.7.864; Carnaby G, 2006, LANCET NEU…	29	32	34	1	2	BIOMED CENTRAL LTD	LONDON	236 GRAYS INN RD, FLOOR 6, LONDON WC1X 8HL, ENGLAND	1471-2377			BMC NEUROL	BMC Neurol.	JUL 23	2008	8
J	Vergouwen, MDI; Fang, JM; Casaubon, LK; Stamplecoski, M; Robertson, A; Kapral, MK; Silver, FL				Vergouwen, Mervyn D. I.; Fang, Jiming; Casaubon, Leanne K.; Stamplecoski, Melissa; Robertson, Annette; Kapral, Moira K.; Silver, Frank L.		Investigators Registry Canadian St	Higher Incidence of In-Hospital Complications in Patients With Clipped Versus Coiled Ruptured Intracranial Aneurysms	STROKE			English	Article						clipping; complications; coiling; outcome; subarachnoid hemorrhage	CANADIAN STROKE NETWORK; SUBARACHNOID HEMORRHAGE; MEDICAL COMPLICATIONS; ENDOVASCULAR COILING; TRIAL ISAT; IMPACT; ABNORMALITIES; VASOSPASM; REGISTRY; ECG	Background and Purpose-After aneurysmal subarachnoid hemorrhage (SAH), patients with clipped aneurysms have a higher incidence of neurocognitive deficits and seizures compared with patients with coiled aneurysms. It remains unknown if patients with clipped aneurysms also have a higher incidence of other in-hospital complications. Methods-We used data from the Registry of the Canadian Stroke Netwo…	[Vergouwen, Mervyn D. I.] Univ Med Ctr Utrecht, Dept Neurol & Neurosurg, Utrecht Stroke Ctr, NL-3584 CX Utrecht, Netherlands; [Vergouwen, Mervyn D. I.; Casaubon, Leanne K.; Silver, Frank L.] Univ Toronto, Dept Med, Div Neurol, Toronto, ON, Canada; [Kapral, Moira K.] Univ Toronto, Div Gen Internal Med & Clin Epidemiol, Toronto, ON, Canada; [Kapral, Moira K.] Univ Toronto, Univ Hlth Network, Womens…		Vergouwen, MDI (通讯作者)，Univ Med Ctr Utrecht, Dept Neurol & Neurosurg, Utrecht Stroke Ctr, Heidelberglaan 100, NL-3584 CX Utrecht, Netherlands.	m.d.i.vergouwen@umcutrecht.nl			Canadian Stroke Network; Ontario Ministry of Health and Long-Term Care; Niels Stensen Foundation, the Netherlands; Canadian Institutes for Health Research (CIHR)	Canadian Stroke Network; Ontario Ministry of Health and Long-Term Care(Ministry of Health and Long-Term Care, Ontario); Niels Stensen Foundation, the Netherlands(Netherlands Government); Canadian Institutes for Health Research (CIHR)(Canadian Institutes of Health Research (CIHR))	This work was funded by an operating grant from the Canadian Stroke Network. The Registry of the Canadian Stroke Network is funded by an operating grant from the Ontario Ministry of Health and Long-Term Care. The results and conclusions are those of the authors and should not be attributed to any of the sponsoring or funding agencies. The funding agencies had no role in the design or conduct of t…	Christensen H, 2005, J NEUROL SCI, V234, P99, DOI 10.1016/j.jns.2005.03.039; Citerio G, 2007, INTENS CARE MED, V33, P1580, DOI 10.1007/s00134-007-0700-5; Dumont AS, 2010, STROKE, V41, P2519, DOI 10.1161/STROKEAHA.110.579383; Frontera JA, 2008, NEUROSURGERY, V62, P80, DOI 10.1227/01.NEU.0000311064.18368.EA; Hoh BL, 2004, NEUROSURGERY, V55, P779, DOI 10.1227/01.NEU.0000137628.51839.D5; Kapral MK, 2…	16	22	22	0	3	LIPPINCOTT WILLIAMS & WILKINS	PHILADELPHIA	530 WALNUT ST, PHILADELPHIA, PA 19106-3621 USA	0039-2499			STROKE	Stroke	NOV	2011	42	11
[truncated: 21 more columns]
