# Supplementary material for: Bibliometric analysis of global research trends on post-stroke pneumonia: Current development status and research Frontiers
Source: Front Public Health. 2022 Aug 2;10:950859. doi: 10.3389/fpubh.2022.950859 (PMC9379091; doi:10.3389/fpubh.2022.950859)
Supplement: Supplementary file 1 [file Data_Sheet_1.ZIP › data/data (tab delimited files)/download_833_1332.txt]

PT	AU	BA	BE	GP	AF	BF	CA	TI	SO	SE	BS	LA	DT	CT	CY	CL	SP	HO	DE	ID	AB	C1	C3	RP	EM	RI	OI	FU	FP	FX	CR	NR	TC	Z9	U1	U2	PU	PI	PA	SN	EI	BN	J9	JI	PD	PY	VL	IS	PN
J	Nzwalo, H; Nogueira, J; Guilherme, P; Abreu, P; Felix, C; Ferreira, F; Ramalhete, S; Marreiros, A; Tatlisumak, T; Thomassen, L; Logallo, N				Nzwalo, Hipolito; Nogueira, Jerina; Guilherme, Patricia; Abreu, Pedro; Felix, Catarina; Ferreira, Fatima; Ramalhete, Sara; Marreiros, Ana; Tatlisumak, Turgut; Thomassen, Lars; Logallo, Nicola			Hospital readmissions after spontaneous intracerebral hemorrhage in Southern Portugal	CLINICAL NEUROLOGY AND NEUROSURGERY			English	Article						Hospital readmissions; Intracerebral hemorrhage; Survivors	ISCHEMIC-STROKE; MEDICARE BENEFICIARIES; 30-DAY READMISSION; MORTALITY; PREDICTORS	Objectives: Spontaneous intracerebral hemorrhage (SICH) survivors are at risk of hospital readmissions. Data on readmissions after SICH is scarce. We aimed to study the frequency and predictors of readmissions after SICH in Algarve, Portugal. Patients and methods: Retrospective study of a community representative cohort of SICH survivors (2009-2015). The first unplanned readmission in the first y…	[Nzwalo, Hipolito; Thomassen, Lars; Logallo, Nicola] Univ Bergen, Dept Clin Med, Bergen, Norway; [Nzwalo, Hipolito; Nogueira, Jerina; Abreu, Pedro; Ramalhete, Sara; Marreiros, Ana] Univ Algarve, Dept Biomed Sci & Med, Faro, Portugal; [Guilherme, Patricia; Felix, Catarina; Ferreira, Fatima] Ctr Hosp Univ Algarve, Neurol Dept, Algarve, Portugal; [Tatlisumak, Turgut] Univ Gothenburg, Sahlgrenska Aca…		Nzwalo, H (通讯作者)，Univ Algarve, Dept Ciencias Biomed Sci & Med, Biomed & Med Edificio,7 Ala Nascente 3 An, P-8005139 Faro, Portugal.	nzwalo@gmail.com	Nzwalo, Hipolito/AAG-3931-2020; Nogueira, Jerina/ABB-1944-2020	Nzwalo, Hipolito/0000-0002-1502-3534; Ventura Ramalhete, Sara Maria/0000-0001-8236-2432; Marreiros, Ana/0000-0001-9410-4772				Andersen HE, 2000, STROKE, V31, P1038, DOI 10.1161/01.STR.31.5.1038; Bjerkreim AT, 2016, J STROKE CEREBROVASC, V25, P157, DOI 10.1016/j.jstrokecerebrovasdis.2015.09.009; Burke JF, 2014, NEUROLOGY, V82, P2196, DOI 10.1212/WNL.0000000000000514; Condon C, 2016, STROKE, V47, P1599, DOI 10.1161/STROKEAHA.115.012524; Costa F., 2017, F1000RESEARCH, V6, P1798; Fehnel CR, 2015, J AM HEART ASSOC, V4, DOI 1…	26	3	3	0	7	ELSEVIER SCIENCE BV	AMSTERDAM	PO BOX 211, 1000 AE AMSTERDAM, NETHERLANDS	0303-8467	1872-6968		CLIN NEUROL NEUROSUR	Clin. Neurol. Neurosurg.	JUN	2018	169
J	Boone, M; Chillon, JM; Garcia, PY; Canaple, S; Lamy, C; Godefroy, O; Bugnicourt, JM				Boone, Mathieu; Chillon, Jean-Marc; Garcia, Pierre-Yves; Canaple, Sandrine; Lamy, Chantal; Godefroy, Olivier; Bugnicourt, Jean-Marc			NIHSS and acute complications after anterior and posterior circulation strokes	THERAPEUTICS AND CLINICAL RISK MANAGEMENT			English	Article						acute; stroke; rating scales; complications	ACUTE ISCHEMIC-STROKE; URINARY-TRACT-INFECTION; MEDICAL COMPLICATIONS; SCALE SCORE; ACUTE-PHASE; PNEUMONIA; CLASSIFICATION; RISK; RELIABILITY; DISEASE	Background: The purpose of this study was to determine whether the National Institutes of Health Stroke Scale (NIHSS) score was associated with inhospital neurological and medical complications (NMC) in patients with posterior circulation infarction. Methods: This retrospective study included all patients admitted to our stroke unit during a one-year period (n = 289). NMC included neurological de…	[Boone, Mathieu; Garcia, Pierre-Yves; Canaple, Sandrine; Lamy, Chantal; Godefroy, Olivier; Bugnicourt, Jean-Marc] Amiens Univ Hosp, Dept Neurol, Amiens, France; [Chillon, Jean-Marc; Bugnicourt, Jean-Marc] INSERM ERI 12, Amiens, France; [Chillon, Jean-Marc; Bugnicourt, Jean-Marc] Univ Picardie, Amiens, France; [Godefroy, Olivier; Bugnicourt, Jean-Marc] Lab Funct Neurosci & Pathol EA 4559, Amiens, …		Bugnicourt, JM (通讯作者)，CHU Amiens, Serv Neurol, Pl Victor Pauchet, F-80054 Amiens 1, France.	bugnicourt.jean-marc@chu-amiens.fr	Chillon, Jean-Marc/AAJ-4319-2021	Godefroy, Olivier/0000-0001-6789-6620				Adams HP, 1999, NEUROLOGY, V53, P126, DOI 10.1212/WNL.53.1.126; ADAMS HP, 1993, STROKE, V24, P35, DOI 10.1161/01.STR.24.1.35; Alawneh JA, 2009, STROKE, V40, pE443, DOI 10.1161/STROKEAHA.108.532465; Appelros P, 2007, ACTA NEUROL SCAND, V116, P15, DOI 10.1111/j.1600-0404.2006.00756.x; Aslanyan S, 2004, EUR J NEUROL, V11, P49, DOI 10.1046/j.1468-1331.2003.00749.x; Bae HJ, 2005, STROKE, V36, P2441, D…	38	10	10	0	5	DOVE MEDICAL PRESS LTD	ALBANY	PO BOX 300-008, ALBANY, AUCKLAND 0752, NEW ZEALAND		1178-203X		THER CLIN RISK MANAG	Therap. Clin. Risk Manag.		2012	8
J	Unizony, S; Menendez, ME; Rastalsky, N; Stone, JH				Unizony, Sebastian; Menendez, Mariano E.; Rastalsky, Naina; Stone, John H.			Inpatient complications in patients with giant cell arteritis: decreased mortality and increased risk of thromboembolism, delirium and adrenal insufficiency	RHEUMATOLOGY			English	Article						vasculitis; GCA; mortality; deep vein thrombosis; pulmonary embolism; venous thromboembolism; thrombophilia; adrenal insufficiency; delirium	AMERICAN-COLLEGE; POLYMYALGIA-RHEUMATICA; CARDIOVASCULAR-DISEASE; THROMBOSIS; EVENTS; HOSPITALIZATIONS; GRANULOMATOSIS; CLASSIFICATION; EPIDEMIOLOGY; DISORDERS	Objective: The morbidity and mortality of hospitalized GCA patients have been unexplored. The aim of this study was to analyse inpatient complications experienced by patients with GCA. Methods: We used the Nationwide Inpatient Sample database to study a large group of patients admitted for pneumonia, myocardial infarction (MI), ischaemic stroke and femoral neck fracture. Patients were divided int…	[Unizony, Sebastian; Rastalsky, Naina; Stone, John H.] Harvard Univ, Massachusetts Gen Hosp, Sch Med, Div Rheumatol,Allergy & Immunol Div, Boston, MA USA; [Menendez, Mariano E.] Harvard Univ, Massachusetts Gen Hosp, Sch Med, Orthopaed Hand & Upper Extrem Serv, Boston, MA USA		Unizony, S (通讯作者)，Massachusetts Gen Hosp, Rheumatol Unit, Yawkey 2C,55 Fruit St, Boston, MA 02114 USA.	sunizony@mgh.harvard.org	Unizony, Sebastian/H-3115-2019	Unizony, Sebastian/0000-0002-8935-7473				Alexander KP, 2007, CIRCULATION, V115, P2570, DOI 10.1161/CIRCULATIONAHA.107.182616; Allenbach Y, 2009, ANN RHEUM DIS, V68, P564, DOI 10.1136/ard.2008.099051; Avina-Zubieta JA, 2012, M AM COLL RHEUM WASH; Bornstein SR, 2009, NEW ENGL J MED, V360, P2328, DOI 10.1056/NEJMra0804635; Brauer CA, 2009, JAMA-J AM MED ASSOC, V302, P1573, DOI 10.1001/jama.2009.1462; Chen RL, 2010, NAT REV NEUROL, V6, P256…	47	12	12	0	0	OXFORD UNIV PRESS	OXFORD	GREAT CLARENDON ST, OXFORD OX2 6DP, ENGLAND	1462-0324	1462-0332		RHEUMATOLOGY	RHEUMATOLOGY	AUG	2015	54	8
J	Kokura, Y; Wakabayashi, H; Nishioka, S; Maeda, K				Kokura, Yoji; Wakabayashi, Hidetaka; Nishioka, Shinta; Maeda, Keisuke			Nutritional intake is associated with activities of daily living and complications in older inpatients with stroke	GERIATRICS & GERONTOLOGY INTERNATIONAL			English	Article						energy sufficiency; functional independence measure; Harris-Benedict equation; pneumonia; urinary tract infection	ACUTE ISCHEMIC-STROKE; REHABILITATION NUTRITION; HOSPITAL STAY; MALNUTRITION; RISK; IMPROVEMENT; OUTCOMES; PREVALENCE; SARCOPENIA; RECOVERY	AimThere is no consensus on energy intake in the acute stage and how it relates to improvement in activities of daily living (ADL) in geriatric stroke patients. We examined whether energy intake after admission is related to improvement in ADL and complications. MethodsThis retrospective cohort study evaluated the data from stroke inpatients at five acute care hospitals, including the mean daily …	[Kokura, Yoji] Keiju Med Ctr, Dept Clin Nutr, 94 Tomioka Chou, Nanao City, Ishikawa 9268605, Japan; [Kokura, Yoji] Noto Liaison Council Cerebral Stroke, 94 Tomioka Chou, Nanao City, Ishikawa 9268605, Japan; [Wakabayashi, Hidetaka] Yokohama City Univ, Med Ctr, Dept Rehabil Med, Yokohama, Kanagawa, Japan; [Nishioka, Shinta] Nagasaki Rehabil Hosp, Dept Clin Nutr & Food Serv, Nagasaki, Japan; [Maeda,…		Kokura, Y (通讯作者)，Keiju Med Ctr, Dept Clin Nutr, 94 Tomioka Chou, Nanao City, Ishikawa 9268605, Japan.; Kokura, Y (通讯作者)，Noto Liaison Council Cerebral Stroke, 94 Tomioka Chou, Nanao City, Ishikawa 9268605, Japan.	yojikokura@hotmail.com	Nishioka, Shinta/Q-9847-2019; Maeda, Keisuke/AAS-5944-2020	Maeda, Keisuke/0000-0001-7132-7818; Kokura, Yoji/0000-0003-3261-8721; Nishioka, Shinta/0000-0002-6726-8605; Wakabayashi, Hidetaka/0000-0002-0364-0818				Bouillanne O, 2005, AM J CLIN NUTR, V82, P777, DOI 10.1093/ajcn/82.4.777; Chang Eric Y, 2013, Crit Rev Phys Rehabil Med, V25, P203; Crary MA, 2005, ARCH PHYS MED REHAB, V86, P1516, DOI 10.1016/j.apmr.2004.11.049; Davalos A, 1996, STROKE, V27, P1028, DOI 10.1161/01.STR.27.6.1028; Dennis M, 2003, STROKE, V34, P1450, DOI 10.1161/01.STR.0000074037.49197.8C; Diekmann R, 2018, CURR OPIN CLIN NUTR, V21,…	30	20	21	1	7	WILEY	HOBOKEN	111 RIVER ST, HOBOKEN 07030-5774, NJ USA	1444-1586	1447-0594		GERIATR GERONTOL INT	Geriatr. Gerontol. Int.	SEP	2018	18	9
J	Winterholler, M; Hollander, C; Kerling, F; Weber, I; Dittrich, S; Turk, M; Schroder, R				Winterholler, Martin; Hollaender, Christian; Kerling, Frank; Weber, Irina; Dittrich, Sven; Tuerk, Matthias; Schroeder, Rolf			Stroke in Duchenne Muscular Dystrophy A Retrospective Longitudinal Study in 54 Patients	STROKE			English	Article						cardiomyopathy; Duchenne muscular dystrophy; dystrophin; stroke; thrombolytic therapy	CEREBRAL INFARCTION; CARDIOMYOPATHY	Background and Purpose-Duchenne muscular dystrophy (DMD) is the most frequent skeletal muscle myopathy. Nearly all patients develop cardiomyopathy in their second decade of life. The purpose of this study was to evaluate the frequency, cause, and outcome of stroke in a German cohort of patients with DMD. Methods-Retrospective analysis of medical records of 54 DMD patients, who lived in a regional…	[Winterholler, Martin; Kerling, Frank; Weber, Irina] Hosp Rummelsberg, Dept Neurol, Schwarzenbruck, Switzerland; [Hollaender, Christian] Wichernhaus Altdorf, Rummelsberger Diakonie, Altdorf, Germany; [Dittrich, Sven] Univ Erlangen Nurnberg, Dept Pediat Cardiol, Erlangen, Germany; [Tuerk, Matthias] Univ Erlangen Nurnberg, Dept Neurol, Erlangen, Germany; [Schroeder, Rolf] Univ Erlangen Nurnberg, In…		Winterholler, M (通讯作者)，Krankenhaus Rummelsberg, Neurol Klin, Rummelsberg 71, D-90592 Schwarzenbruck, Germany.	martin.winterholler@sana.de	Schröder, Rolf/B-2774-2011; Dittrich, Sven/T-2753-2019	Dittrich, Sven/0000-0002-8455-3416	German Ministry of Health [01KG0912, 2009-00987136]	German Ministry of Health	S. Dittrich is a principal investigator of the multicenter study "Effect and Safety of Preventive Treatment With ACE Inhibitor and Beta Blocker on the Onset of Left Ventricular Dysfunction in Duchenne Muscular Dystrophy," which is funded by the German Ministry of Health (support code 01KG0912, Eudra CT number 2009-00987136). The other authors report no conflicts.	Amlie-Lefond C, 2009, LANCET NEUROL, V8, P530, DOI 10.1016/S1474-4422(09)70106-1; BILLER J, 1987, STROKE, V18, P805, DOI 10.1161/01.STR.18.4.805; Bushby K, 2010, LANCET NEUROL, V9, P77, DOI 10.1016/S1474-4422(09)70271-6; Diaz Buschmann C, 2004, REV NEUROL, V38, P533; Dittrich S, 2015, KLIN PADIATR, V227, P225, DOI 10.1055/s-0034-1398689; Finsterer J, 2012, OPEN NEUROL J, V6, P26, DOI DOI 10.2174/…	15	13	13	0	2	LIPPINCOTT WILLIAMS & WILKINS	PHILADELPHIA	TWO COMMERCE SQ, 2001 MARKET ST, PHILADELPHIA, PA 19103 USA	0039-2499	1524-4628		STROKE	Stroke	AUG	2016	47	8
J	Lahiri, S; Navi, BB; Mayer, SA; Rosengart, A; Merkler, AE; Claassen, J; Kamel, H				Lahiri, Shouri; Navi, Babak B.; Mayer, Stephan A.; Rosengart, Axel; Merkler, Alexander E.; Claassen, Jan; Kamel, Hooman			Hospital Readmission Rates Among Mechanically Ventilated Patients With Stroke	STROKE			English	Article						hemorrhage; hospital readmission; respiration, artificial; stroke; tracheostomy		Background and Purpose Tracheostomy is frequently performed in patients with severe ischemic stroke, intracerebral hemorrhage, or subarachnoid hemorrhage. Little is known about readmission rates among stroke patients who undergo mechanical ventilation. Methods We used previously validated International Classification of Diseases, Ninth Edition-Clinical Modification codes and data on all discharge…	[Lahiri, Shouri] Cedars Sinai Med Ctr, Dept Neurol & Neurosurg, Los Angeles, CA 90048 USA; [Rosengart, Axel] Cedars Sinai Med Ctr, Dept Neurol Neurosurg & Biomed Sci, Los Angeles, CA 90048 USA; [Navi, Babak B.; Merkler, Alexander E.; Kamel, Hooman] Weill Cornell Med Coll, Dept Neurol, New York, NY USA; [Navi, Babak B.; Kamel, Hooman] Weill Cornell Med Coll, Feil Family Brain & Mind Res Inst, New …		Lahiri, S (通讯作者)，AHSP Suite A6600,127 S San Vicente Blvd, Los Angeles, CA 90048 USA.	shouri.lahiri@cshs.org	Lahiri, Shouri/AAG-8724-2021; Kamel, Hooman/AGG-9071-2022; Claassen, Jan/AAA-5451-2020	Navi, Babak/0000-0001-8424-6128	National Institutes of Neurological Disorders and Stroke [K23NS082367]; Michael Goldberg Stroke Research Fund; NATIONAL INSTITUTE OF NEUROLOGICAL DISORDERS AND STROKE [K23NS082367] Funding Source: NIH RePORTER	National Institutes of Neurological Disorders and Stroke(United States Department of Health & Human ServicesNational Institutes of Health (NIH) - USANIH National Institute of Neurological Disorders & Stroke (NINDS)); Michael Goldberg Stroke Research Fund; NATIONAL INSTITUTE OF NEUROLOGICAL DISORDERS AND STROKE(United States Department of Health & Human ServicesNational Institutes of Health (NIH) …	This study was supported by grant K23NS082367 (Kamel) from the National Institutes of Neurological Disorders and Stroke, as well as a grant (Kamel) from the Michael Goldberg Stroke Research Fund.	Agency for Healthcare Research and Quality, HCUP METH SER METH I; De Coster C, 2008, MED CARE, V46, P627, DOI 10.1097/MLR.0b013e3181649439; Douglas SL, 2001, CHEST, V120, P1278, DOI 10.1378/chest.120.4.1278; Jencks SF, 2009, NEW ENGL J MED, V360, P1418, DOI 10.1056/NEJMsa0803563; Lahiri S, 2015, NEUROCRIT CARE, V23, P28, DOI 10.1007/s12028-014-0082-9; Nelson JE, 2006, ARCH INTERN MED, V166, P1993…	8	7	7	0	3	LIPPINCOTT WILLIAMS & WILKINS	PHILADELPHIA	TWO COMMERCE SQ, 2001 MARKET ST, PHILADELPHIA, PA 19103 USA	0039-2499	1524-4628		STROKE	Stroke	OCT	2015	46	10
J	Lv, H; Yin, P; Long, A; Gao, Y; Zhao, Z; Li, J; Zhang, L; Zhang, L; Tang, P				Lv, H.; Yin, P.; Long, A.; Gao, Y.; Zhao, Z.; Li, J.; Zhang, L.; Zhang, L.; Tang, P.			Clinical characteristics and risk factors of postoperative pneumonia after hip fracture surgery: a prospective cohort study	OSTEOPOROSIS INTERNATIONAL			English	Article						Hip fracture; Postoperative complication; Postoperative pneumonia; Prognosis; Risk factors	CELL DISTRIBUTION WIDTH; HOSPITAL-ACQUIRED PNEUMONIA; SURGICAL-MANAGEMENT; MORTALITY; POPULATION; OUTCOMES; COMPLICATIONS; CARE; PREDICTORS; DIAGNOSIS	In this study, we attempt to determine the clinical characteristic and risk factors of postoperative pneumonia (POP) after hip fracture surgery in a well-defined hip fracture cohort. We find that intrinsic factors as well as major clinical interventions were all important risk factors of POP. Postoperative pneumonia (POP) is one of the major complications following hip fractures surgery. However,…	[Lv, H.; Yin, P.; Long, A.; Gao, Y.; Li, J.; Zhang, L.; Zhang, L.; Tang, P.] Chinese Peoples Liberat Army Gen Hosp, Dept Orthoped, 28 Fuxing Rd, Beijing 100853, Peoples R China; [Long, A.] Capital Med Univ, Beijing Luhe Hosp, Dept Orthoped, Beijing 101199, Peoples R China; [Zhao, Z.] Beijing Tsinghua Changgung Hosp, Dept Orthoped, Beijing 102218, Peoples R China		Zhang, L; Tang, P (通讯作者)，Chinese Peoples Liberat Army Gen Hosp, Dept Orthoped, 28 Fuxing Rd, Beijing 100853, Peoples R China.	zhanglcheng218@126.com; pftang301@126.com	Lyu, Houchen/AAW-3614-2020	Lyu, Houchen/0000-0002-0128-0062; Tang, Peifu/0000-0003-4279-1704; Yin, Pengbin/0000-0002-5391-4477	National Natural Science Foundation of China (NSFC) [31370947]; Doctorial Innovation Fund of Medical School of Chinese PLA [B13088]	National Natural Science Foundation of China (NSFC)(National Natural Science Foundation of China (NSFC)); Doctorial Innovation Fund of Medical School of Chinese PLA	This work was supported by grants from the National Natural Science Foundation of China (NSFC) (31370947) and Doctorial Innovation Fund of Medical School of Chinese PLA (B13088).	Abrahamsen B, 2009, OSTEOPOROSIS INT, V20, P1633, DOI 10.1007/s00198-009-0920-3; [Anonymous], 2005, AM J RESP CRIT CARE, V171, P388, DOI 10.1164/rccm.200405-644ST; Barsoum Wael K, 2006, Cleve Clin J Med, V73 Suppl 1, pS46; BERGQVIST D, 1991, ACTA CHIR-EUR J SURG, V157, P571; Bohl DD, 2014, J BONE JOINT SURG AM, V96A, P1871, DOI 10.2106/JBJS.N.00041; Borne Y, 2014, HEART, V100, P1119, DOI 10.1136/…	38	44	51	0	19	SPRINGER LONDON LTD	LONDON	236 GRAYS INN RD, 6TH FLOOR, LONDON WC1X 8HL, ENGLAND	0937-941X	1433-2965		OSTEOPOROSIS INT	Osteoporosis Int.	OCT	2016	27	10
J	Morotti, A; Marini, S; Jessel, MJ; Schwab, K; Kourkoulis, C; Ayres, AM; Gurol, ME; Viswanathan, A; Greenberg, SM; Anderson, CD; Goldstein, JN; Rosand, J				Morotti, Andrea; Marini, Sandro; Jessel, Michael J.; Schwab, Kristin; Kourkoulis, Christina; Ayres, Alison M.; Gurol, M. Edip; Viswanathan, Anand; Greenberg, Steven M.; Anderson, Christopher D.; Goldstein, Joshua N.; Rosand, Jonathan			Lymphopenia, Infectious Complications, and Outcome in Spontaneous Intracerebral Hemorrhage	NEUROCRITICAL CARE			English	Article						Stroke; Cerebral hemorrhage; Cerebrovascular disorders; Lymphopenia; Infection; Pneumonia	STROKE-INDUCED IMMUNODEPRESSION; RISK-FACTORS; PNEUMONIA; RECOMMENDATIONS; DIAGNOSIS; COUNT; CARE; ICH	Lymphopenia is increasingly recognized as a consequence of acute illness and may predispose to infections. We investigated whether admission lymphopenia (AL) is associated with increased risk of infectious complications and poor outcome in patients with spontaneous intracerebral hemorrhage (ICH). We retrospectively analyzed a prospectively collected cohort of ICH patients ascertained between 1994…	[Morotti, Andrea; Marini, Sandro; Anderson, Christopher D.; Goldstein, Joshua N.; Rosand, Jonathan] Harvard Med Sch, Massachusetts Gen Hosp, Div Neurocrit Care & Emergency Neurol, Dept Neurol, Boston, MA 02115 USA; [Morotti, Andrea; Marini, Sandro; Jessel, Michael J.; Schwab, Kristin; Kourkoulis, Christina; Ayres, Alison M.; Gurol, M. Edip; Viswanathan, Anand; Greenberg, Steven M.; Anderson, Chri…		Morotti, A (通讯作者)，Harvard Med Sch, Massachusetts Gen Hosp, Div Neurocrit Care & Emergency Neurol, Dept Neurol, Boston, MA 02115 USA.; Morotti, A (通讯作者)，Harvard Med Sch, Massachusetts Gen Hosp, JP Kistler Stroke Res Ctr, 175 Cambridge St,Suite 300, Boston, MA 02114 USA.	amorotti@mgh.harvard.edu	Goldstein, Joshua N/H-8953-2016; Morotti, Andrea/AAC-5252-2022; Demchuk, Andrew M/E-1103-2012; Morotti, Andrea/Q-8873-2019	Morotti, Andrea/0000-0002-6558-1155; Demchuk, Andrew M/0000-0002-4930-7789; Anderson, Christopher/0000-0002-0053-2002	NINDS [5R01NS073344, K23AG02872605, K23 NS086873, R01NS059727]; NATIONAL INSTITUTE OF NEUROLOGICAL DISORDERS AND STROKE [R01NS073344, K23NS083711, K23NS086873, R01NS059727] Funding Source: NIH RePORTER	NINDS(United States Department of Health & Human ServicesNational Institutes of Health (NIH) - USANIH National Institute of Neurological Disorders & Stroke (NINDS)); NATIONAL INSTITUTE OF NEUROLOGICAL DISORDERS AND STROKE(United States Department of Health & Human ServicesNational Institutes of Health (NIH) - USANIH National Institute of Neurological Disorders & Stroke (NINDS))	This study was supported by the following awards from the NINDS: 5R01NS073344, K23AG02872605, K23 NS086873, R01NS059727. None of the funding entities had any involvement in study design; data collection, analysis, and interpretation; writing of the manuscript; or decision to submit the study for publication.	Arvin AM, 2015, JAMA NEUROL, V72, P31, DOI 10.1001/jamaneurol.2014.3065; Berger JR, 2009, ANN NEUROL, V65, P367, DOI 10.1002/ana.21630; Biffi A, 2010, NEUROLOGY, V75, P693, DOI 10.1212/WNL.0b013e3181eee40f; Boehme AK, 2016, NEUROCRIT CARE, V25, P133, DOI 10.1007/s12028-016-0255-9; Boxer LA, 2012, HEMATOL-AM SOC HEMAT, P174, DOI 10.1182/asheducation-2012.1.174; Chamorro A, 2007, STROKE, V38, P1097…	42	20	20	0	2	HUMANA PRESS INC	TOTOWA	999 RIVERVIEW DRIVE SUITE 208, TOTOWA, NJ 07512 USA	1541-6933	1556-0961		NEUROCRIT CARE	Neurocrit. Care	APR	2017	26	2
J	Chen, J; Ji, XM; Ding, YC; Luo, YM; Cheng, HK; Ling, F				Chen, Jian; Ji, Xunming; Ding, Yuchuan; Luo, Yuming; Cheng, Huakun; Ling, Feng			A novel approach to reduce hemorrhagic transformation after interventional management of acute stroke: Catheter-based selective hypothermia	MEDICAL HYPOTHESES			English	Article							MILD SYSTEMIC HYPOTHERMIA; MODERATE HYPOTHERMIA; BRAIN TEMPERATURE; SALINE INFUSION; ISCHEMIC-STROKE; THROMBOLYSIS; FEASIBILITY; SAFETY	Interventional management of acute stroke can significantly increase recanalization rate of the occluded artery, however, this improvement is achieved at the expense of an increased incidence in symptomatic intracranial hemorrhage, which may markedly reduce the therapeutic benefit of this treatment. Hypothermia is one of the most promising neuroprotective approaches studied. It may also lower the…	[Chen, Jian; Ji, Xunming; Ding, Yuchuan; Luo, Yuming; Cheng, Huakun; Ling, Feng] Capital Med Univ, Xuan Wu Hosp, Dept Neurosurg, Beijing 100053, Peoples R China		Ling, F (通讯作者)，Capital Med Univ, Xuan Wu Hosp, Dept Neurosurg, Chang Chun St 45, Beijing 100053, Peoples R China.	lingfeng20082008@yahoo.cn	Ji, Xunming/AAN-3370-2021		National Nature and Science Foundation of China [NSFC30500166]	National Nature and Science Foundation of China(National Natural Science Foundation of China (NSFC))	This study is supported by a grant from National Nature and Science Foundation of China (NSFC30500166).	Corbett RJT, 1998, NEUROREPORT, V9, P2721, DOI 10.1097/00001756-199808240-00007; Diao CG, 2003, ANN BIOMED ENG, V31, P346, DOI 10.1114/1.1554924; Ding YC, 2004, NEUROSURGERY, V54, P956, DOI 10.1227/01.NEU.0000114513.96704.29; Dixon SR, 2002, J AM COLL CARDIOL, V40, P1928, DOI 10.1016/S0735-1097(02)02567-6; Georgiadis D, 2001, STROKE, V32, P2550, DOI 10.1161/hs1101.097382; Hamann GF, 2004, STROKE,…	25	8	10	0	5	CHURCHILL LIVINGSTONE	EDINBURGH	JOURNAL PRODUCTION DEPT, ROBERT STEVENSON HOUSE, 1-3 BAXTERS PLACE, LEITH WALK, EDINBURGH EH1 3AF, MIDLOTHIAN, SCOTLAND	0306-9877	1532-2777		MED HYPOTHESES	Med. Hypotheses	JAN	2009	72	1
J	Park, KD; Kim, TH; Lee, SH				Park, Ki Deok; Kim, Tae Hee; Lee, Seon Heui			The Gugging Swallowing Screen in dysphagia screening for patients with stroke: A systematic review	INTERNATIONAL JOURNAL OF NURSING STUDIES			English	Review						Aspiration; Dysphagia; Gugging Swallowing Screen; Swallowing Screen	NATURAL-HISTORY; ASPIRATION; VIDEOFLUOROSCOPY; PNEUMONIA	Background: Dysphagia in patients with stroke can cause serious complications, such as aspiration and pneumonia, that often lead to increase in mortality and length of hospitalization. Several screening tests for dysphagia have been developed and are used in clinical practice to prevent dysphagia complications. The Gugging Swallowing Screen is 1 such screening test. It is suggested for use in the…	[Park, Ki Deok] Gachon Univ, Gil Med Ctr, Dept Rehabil Med, Coll Med, Incheon, South Korea; [Kim, Tae Hee] On Hosp, Dept Rehabil Med, Busan, South Korea; [Lee, Seon Heui] Gachon Univ, Coll Nursing, Dept Nursing Sci, 191 Hambangmoe Ro, Incheon 21936, South Korea		Lee, SH (通讯作者)，Gachon Univ, Coll Nursing, Dept Nursing Sci, 191 Hambangmoe Ro, Incheon 21936, South Korea.	sunarea87@gachon.ac.kr			Gachon University Gil Medical Center [FRD2018-18]	Gachon University Gil Medical Center	This research was supported by the Gachon University Gil Medical Center, research fund of (FRD2018-18).	Bours GJ, 2009, J ADV NURS, V65, P477, DOI 10.1111/j.1365-2648.2008.04915.x; Bray BD, 2017, J NEUROL NEUROSUR PS, V88, P25, DOI 10.1136/jnnp-2016-313356; Carnaby G, 2006, LANCET NEUROL, V5, P31, DOI 10.1016/S1474-4422(05)70252-0; Clarke J, 2005, LANCET, V365, P764, DOI 10.1016/S0140-6736(05)17983-5; Clave P, 2006, ALIMENT PHARM THER, V24, P1385, DOI 10.1111/j.1365-2036.2006.03118.x; Crary MA, 201…	30	7	9	1	17	PERGAMON-ELSEVIER SCIENCE LTD	OXFORD	THE BOULEVARD, LANGFORD LANE, KIDLINGTON, OXFORD OX5 1GB, ENGLAND	0020-7489	1873-491X		INT J NURS STUD	Int. J. Nurs. Stud.	JUL	2020	107
J	Ding, CY; Peng, L; Lin, YX; Yu, LH; Wang, DL; Kang, DZ				Ding, Chen-Yu; Peng, Lei; Lin, Yuan Xiang; Yu, Liang-Hong; Wang, Deng-Liang; Kang, De-Zhi			Elevated Lactate Dehydrogenase Level Predicts Postoperative Pneumonia in Patients with Aneurysmal Subarachnoid Hemorrhage	WORLD NEUROSURGERY			English	Article						Aneurysmal subarachnoid hemorrhage; Lactate dehydrogenase; Postoperative pneumonia	DELAYED CEREBRAL-ISCHEMIA; ACQUIRED PNEUMONIA; COMPLICATIONS; RECOMMENDATIONS; INFECTIONS; ISOENZYMES; BIOMARKER; STROKE; BLOOD; RISK	BACKGROUND: Lactate dehydrogenase (LDH) is a nonspecific inflammatory biomarker and has been reported to be useful in predicting community-acquired pneumonia and Mycoplasma pneumoniae pneumonia. The connection between LDH level and postoperative pneumonia (POP) in patients with aneurysmal subarachnoid hemorrhage (aSAH) is still unclear. The aim of this study was to assess feasibility of predictin…	[Ding, Chen-Yu; Peng, Lei; Lin, Yuan Xiang; Yu, Liang-Hong; Wang, Deng-Liang; Kang, De-Zhi] Fujian Med Univ, Dept Neurosurg, Affiliated Hosp 1, Fuzhou, Fujian, Peoples R China		Kang, DZ (通讯作者)，Fujian Med Univ, Dept Neurosurg, Affiliated Hosp 1, Fuzhou, Fujian, Peoples R China.	kdz99988@vip.sina.com			Key Clinical Specialty Discipline Construction Program of Fujian Province, China; Fujian Provincial Major Project of Department of Science and Technology [2014YZ0003]	Key Clinical Specialty Discipline Construction Program of Fujian Province, China; Fujian Provincial Major Project of Department of Science and Technology	This study was supported by grants from the Key Clinical Specialty Discipline Construction Program of Fujian Province, China, and the Fujian Provincial Major Project of Department of Science and Technology (Grant No. 2014YZ0003).	Abecassis IJ, 2017, WORLD NEUROSURG, V105, P108, DOI 10.1016/j.wneu.2017.05.110; Alaraj A, 2017, J CLIN NEUROSCI, V42, P66, DOI 10.1016/j.jocn.2017.03.049; Breuer O, 2018, CHEST, V153, P172, DOI 10.1016/j.chest.2017.09.021; Claassen J, 2001, STROKE, V32, P2012, DOI 10.1161/hs0901.095677; Connolly ES, 2012, STROKE, V43, P1711, DOI 10.1161/STR.0b013e3182587839; Dasenbrock HH, 2016, WORLD NEUROSURG,…	32	7	8	0	4	ELSEVIER SCIENCE INC	NEW YORK	STE 800, 230 PARK AVE, NEW YORK, NY 10169 USA	1878-8750	1878-8769		WORLD NEUROSURG	World Neurosurg.	SEP	2019	129
J	Chiu, EHH; Liu, CS; Tan, TY; Chang, KC				Chiu, Elley H. H.; Liu, Chin-San; Tan, Teng-Yeow; Chang, Ku-Chou			Venturi mask adjuvant oxygen therapy in severe acute ischemic stroke	ARCHIVES OF NEUROLOGY			English	Article							OBSTRUCTIVE SLEEP-APNEA; CEREBRAL INFARCTION; HYPERBARIC-OXYGEN; TRIAL; CARE	Background: The effect of oxygen therapy in acute ischemic stroke remains undetermined. Objective: To investigate the feasibility of eubaric hyperoxia therapy by Venturi mask (VM) in a group of patients who experienced a severe acute ischemic stroke. Design: Patients experiencing a first-ever large middle cerebral artery infarction were recruited within 48 hours after stroke. Patients were subdiv…	Chang Gung Univ, Kaohsiung Med Coll, Div Acupuncture, Dept Tradit Chinese Med, Taoyuan, Taiwan; Chang Gung Univ, Kaohsiung Med Coll, Dept Neurol, Chang Gung Mem Hosp, Taoyuan, Taiwan; Changhua Christian Hosp, Dept Neurol & Vasc, Changhua, Taiwan; Changhua Christian Hosp, Genome Res Ctr, Changhua, Taiwan; Chung Shan Med Univ, Dept Neurol, Taichung, Taiwan; Chung Shan Med Univ Hosp, Taichung, Taiwan		Chang, KC (通讯作者)，Chang Gung Mem Hosp, Dept Neurol, 123 Taipei Rd, Kaohsiung 833, Taiwan.	kcchang@adm.cgmh.org.tw						BAMFORD J, 1991, LANCET, V337, P1521, DOI 10.1016/0140-6736(91)93206-O; BRANSON RD, 1999, RESP CARE EQUIPMENT, P55; Chang KC, 2003, STROKE, V34, pE219, DOI 10.1161/01.STR.0000095565.12945.18; Chang KC, 2002, STROKE, V33, P2670, DOI 10.1161/01.STR.0000034396.68980.39; Chavko M, 1996, FREE RADICAL BIO MED, V20, P973, DOI 10.1016/0891-5849(95)02181-7; Dyken ME, 1996, STROKE, V27, P401, DOI 10.1161/0…	16	51	52	0	5	AMER MEDICAL ASSOC	CHICAGO	330 N WABASH AVE, STE 39300, CHICAGO, IL 60611-5885 USA	0003-9942	1538-3687		ARCH NEUROL-CHICAGO	Arch. Neurol.	MAY	2006	63	5
J	Smith, CJ; Horne, M; McCracken, G; Young, D; Clements, I; Hulme, S; Ardron, C; Hamdy, S; Vail, A; Walls, A; Tyrrell, PJ				Smith, Craig J.; Horne, Maria; McCracken, Giles; Young, David; Clements, Ian; Hulme, Sharon; Ardron, Claire; Hamdy, Shaheen; Vail, Andy; Walls, Angus; Tyrrell, Pippa J.			Development and feasibility testing of an oral hygiene intervention for stroke unit care	GERODONTOLOGY			English	Article						oral hygiene; complex intervention; stroke; education	COMPLEX INTERVENTIONS; ELDERLY-PEOPLE; PNEUMONIA; HEALTH; METAANALYSIS; DYSPHAGIA; DIAGNOSIS; QUALITY; TRIAL; TRACT	Objective: To develop an oral hygiene complex intervention and evaluate its feasibility in a single UK stroke centre. Background: Oral hygiene interventions might improve clinical outcomes after stroke but evidence-based practice is lacking. Materials and methods: We used a sequential mixed methods approach and developed an oral hygiene complex intervention comprising: (i) web-based education and…	[Smith, Craig J.; Ardron, Claire; Tyrrell, Pippa J.] Salford Royal Fdn Trust, Greater Manchester Comprehens Stroke Ctr, Manchester Acad Hlth Sci Ctr, Salford, Lancs, England; [Smith, Craig J.; Hulme, Sharon; Tyrrell, Pippa J.] Univ Manchester, Stroke & Vasc Ctr, Inst Cardiovasc Sci, Manchester, Lancs, England; [Horne, Maria] Univ Bradford, Fac Hlth Studies, Sch Nursing, Bradford, W Yorkshire, Eng…		Smith, CJ (通讯作者)，Salford Royal NHS Fdn Trust, Manchester Acad Hlth Sci Ctr, Room C238,Clin Sci Bldg, Salford, Lancs, England.	Craig.Smith-2@manchester.ac.uk	McCracken, Giles I/R-5302-2018; Horne, Maria/A-1893-2014; Hamdy, Shaheen/O-5039-2014	McCracken, Giles I/0000-0003-1793-7417; Horne, Maria/0000-0002-6153-8547; Hamdy, Shaheen/0000-0001-9640-7427; Smith, Craig/0000-0002-9078-9919; Vail, Andy/0000-0001-8274-2726; Tyrrell, Pippa/0000-0001-9609-1231	NIHR Collaboration in Leadership and Applied Health Research and Care (CLAHRC) for Greater Manchester	NIHR Collaboration in Leadership and Applied Health Research and Care (CLAHRC) for Greater Manchester	This study was funded by the NIHR Collaboration in Leadership and Applied Health Research and Care (CLAHRC) for Greater Manchester. The views expressed in this article are those of the authors and not necessarily those of the NHS, NIHR or the Department of Health. The powered toothbrushes were kindly provided by Philips Oral HealthCare Ltd. We are very grateful to the SRFT Comprehensive Stroke Ne…	Asai K, 2015, J DENT RES, V94, p52S, DOI 10.1177/0022034514559127; Azarpazhooh A, 2006, J PERIODONTOL, V77, P1465, DOI 10.1902/jop.2006.060010; Brady M, 2006, COCHRANE DB SYST REV, DOI 10.1002/14651858.CD003864.pub2; Brady MC, 2011, TRIALS, V12, DOI 10.1186/1745-6215-12-168; Craig P, 2008, BRIT MED J, V337, DOI 10.1136/bmj.a1655; Dai RX, 2015, J DENT, V43, P171, DOI 10.1016/j.jdent.2014.06.005; D…	32	4	4	0	18	WILEY	HOBOKEN	111 RIVER ST, HOBOKEN 07030-5774, NJ USA	0734-0664	1741-2358		GERODONTOLOGY	Gerodontology	MAR	2017	34	1
J	Li, YM; Liu, XY				Li, You-Mei; Liu, Xue-Yuan			Serum levels of procalcitonin and high sensitivity C-reactive protein are associated with long-term mortality in acute ischemic stroke	JOURNAL OF THE NEUROLOGICAL SCIENCES			English	Article						Procalcitonin; High sensitivity C-reactive protein; Acute ischemic stroke; Mortality; Chinese	INFLAMMATORY RESPONSE SYNDROME; CEREBRAL INFARCTION; PROGNOSTIC MARKER; CLASSIFICATION; LIPOPROTEIN; DYSFUNCTION; PNEUMONIA; SEVERITY; PREDICTS; SUBTYPE	Objective: The aim of this study is to assess the prognostic value of systemic inflammation, as measured by the inflammatory biomarkers PCT and Hs-CRP, to predict the long-term mortality in ischemic stroke patients. Methods: We prospectively studied 374 patients with ischemic stroke who were admitted within 24 h after the onset of symptoms. Serum levels of PCT, Hs-CRP and NIH stroke scale (NIHSS)…	[Li, You-Mei] Tongji Univ, Yangpu Hosp, Dept Neurol, Sch Med, Shanghai 20090, Peoples R China; [Liu, Xue-Yuan] Tongji Univ, Dept Neurol, Shanghai Peoples Hosp 10, Shanghai 200072, Peoples R China		Liu, XY (通讯作者)，301 RanchangZhong Rd, Shanghai 200072, Peoples R China.	ttz371@163.com						Adams HP, 1999, NEUROLOGY, V53, P126, DOI 10.1212/WNL.53.1.126; ADAMS HP, 1993, STROKE, V24, P35, DOI 10.1161/01.STR.24.1.35; BAMFORD J, 1991, LANCET, V337, P1521, DOI 10.1016/0140-6736(91)93206-O; Bonita R, 2004, LANCET NEUROL, V3, P391, DOI 10.1016/S1474-4422(04)00800-2; BROTT T, 1989, STROKE, V20, P871, DOI 10.1161/01.STR.20.7.871; Castelli GP, 2004, CRIT CARE, V8, pR234, DOI 10.1186/cc2877; D…	28	22	26	1	9	ELSEVIER SCIENCE BV	AMSTERDAM	PO BOX 211, 1000 AE AMSTERDAM, NETHERLANDS	0022-510X	1878-5883		J NEUROL SCI	J. Neurol. Sci.	MAY 15	2015	352	1-2
J	Momosaki, R; Yasunaga, H; Matsui, H; Horiguchi, H; Fushimi, K; Abo, M				Momosaki, Ryo; Yasunaga, Hideo; Matsui, Hiroki; Horiguchi, Hiromasa; Fushimi, Kiyohide; Abo, Masahiro			Effect of Early Rehabilitation by Physical Therapists on In-hospital Mortality After Aspiration Pneumonia in the Elderly	ARCHIVES OF PHYSICAL MEDICINE AND REHABILITATION			English	Article						Hospital mortality; Pneumonia; aspiration; Rehabilitation	RANDOMIZED CONTROLLED-TRIALS; ISCHEMIC-STROKE; METAANALYSIS; VARIABLES; OUTCOMES; DISEASE; COHORT; JAPAN; RISK; UNIT	Objective: To clarify the effect of early rehabilitation by physical therapists on in-hospital mortality among elderly patients with aspiration pneumonia. Design: A retrospective cohort study. Setting: A total of 1161 acute-care hospitals across Japan. Participants: Consecutive patients (age, 70-100y) (N=68,584) from July 2010 to March 2012 in the Combination inpatient database with aspiration pn…	[Momosaki, Ryo; Abo, Masahiro] Jikei Univ, Sch Med, Dept Rehabil Med, Tokyo 1058461, Japan; [Momosaki, Ryo; Yasunaga, Hideo; Matsui, Hiroki] Univ Tokyo, Sch Publ Hlth, Dept Clin Epidemiol & Hlth Econ, Tokyo, Japan; [Horiguchi, Hiromasa] Natl Hosp Org Headquarters, Clin Res Ctr, Dept Clin Data Management & Res, Tokyo, Japan; [Fushimi, Kiyohide] Tokyo Med & Dent Univ, Sch Med, Dept Hlth Policy & In…		Momosaki, R (通讯作者)，Jikei Univ, Sch Med, Dept Rehabil Med, Minato Ku, 3-25-8 Nishi Shinbashi, Tokyo 1058461, Japan.	momosakiryo@gmail.com	Momosaki, Ryo/H-6486-2018	Momosaki, Ryo/0000-0003-3274-3952; Yasunaga, Hideo/0000-0002-6017-469X; Abo, Masahiro/0000-0001-6701-4974	Ministry of Health, Labour and Welfare, Japan [H25-Policy-010]	Ministry of Health, Labour and Welfare, Japan(Ministry of Health, Labour and Welfare, Japan)	Supported by a Grant-in-aid from the Ministry of Health, Labour and Welfare, Japan (Research on Policy Planning and Evaluation grant no. H25-Policy-010).	Abizanda P, 2011, MATURITAS, V69, P273, DOI 10.1016/j.maturitas.2011.04.001; Bachmann S, 2010, BMJ-BRIT MED J, V340, DOI 10.1136/bmj.c1718; Bateman BT, 2013, BMJ-BRIT MED J, V347, DOI 10.1136/bmj.f5416; Chang CY, 2013, STROKE, V44, P1182, DOI 10.1161/STROKEAHA.111.000663; Covinsky KE, 2011, JAMA-J AM MED ASSOC, V306, P1782, DOI 10.1001/jama.2011.1556; Fox MT, 2013, J AM GERIATR SOC, V61, P939, DO…	20	37	37	0	10	W B SAUNDERS CO-ELSEVIER INC	PHILADELPHIA	1600 JOHN F KENNEDY BOULEVARD, STE 1800, PHILADELPHIA, PA 19103-2899 USA	0003-9993	1532-821X		ARCH PHYS MED REHAB	Arch. Phys. Med. Rehabil.	FEB	2015	96	2
J	Robba, C; Bonatti, G; Battaglini, D; Rocco, PRM; Pelosi, P				Robba, Chiara; Bonatti, Giulia; Battaglini, Denise; Rocco, Patricia R. M.; Pelosi, Paolo			Mechanical ventilation in patients with acute ischaemic stroke: from pathophysiology to clinical practice	CRITICAL CARE			English	Review						Stroke; Brain injury; Mechanical ventilation; Brain-lung crosstalk; Intensive care unit	END-EXPIRATORY PRESSURE; RESPIRATORY-DISTRESS-SYNDROME; FIBEROPTIC ENDOSCOPIC EVALUATION; NORMOBARIC OXYGEN-THERAPY; CRITICALLY-ILL PATIENTS; TRAUMATIC BRAIN-INJURY; ACUTE LUNG INJURY; NONINVASIVE VENTILATION; INTRACRANIAL-PRESSURE; PROLONGED INTUBATION	Most patients with ischaemic stroke are managed on the ward or in specialty stroke units, but a significant number requires higher-acuity care and, consequently, admission to the intensive care unit. Mechanical ventilation is frequently performed in these patients due to swallowing dysfunction and airway or respiratory system compromise. Experimental studies have focused on stroke-induced immunos…	[Robba, Chiara; Bonatti, Giulia; Battaglini, Denise; Pelosi, Paolo] Univ Genoa, IRCCS Oncol & Neurosci, San Martino Policlin Hosp, Anesthesia & Intens Care, Largo Rosanna Benzi 15, I-16100 Genoa, Italy; [Bonatti, Giulia; Battaglini, Denise; Pelosi, Paolo] Univ Genoa, Dept Surg Sci & Integrated Diagnost, Genoa, Italy; [Rocco, Patricia R. M.] Univ Fed Rio de Janeiro, Lab Pulm Invest, Carlos Chagas …		Robba, C (通讯作者)，Univ Genoa, IRCCS Oncol & Neurosci, San Martino Policlin Hosp, Anesthesia & Intens Care, Largo Rosanna Benzi 15, I-16100 Genoa, Italy.	kiarobba@gmail.com	Robba, Chiara/AAS-7421-2020; Battaglini, Denise/X-6446-2019; Rocco, Patricia/I-7460-2012; bonatti, giulia/AAD-4989-2022; Battaglini, Denise/AAD-2288-2021	Battaglini, Denise/0000-0002-6895-6442; Rocco, Patricia/0000-0003-1412-7136; , giulia/0000-0003-2290-7749; Pelosi, Paolo/0000-0001-5055-3023				Ajemian MS, 2001, ARCH SURG-CHICAGO, V136, P434, DOI 10.1001/archsurg.136.4.434; Algera AG, 2018, TRIALS, V19, DOI 10.1186/s13063-018-2640-5; Ali K, 2005, NEUROCRIT CARE, V3, P24, DOI 10.1385/NCC:3:1:024; Ali K, 2013, PLOS ONE, V8, DOI [10.1371/journal.pone.0059274, 10.1371/journal.pone.0068161]; Asehnoune K, 2018, CRIT CARE, V22, DOI 10.1186/s13054-018-1994-0; Asehnoune K, 2017, ANESTHESIOLOGY, …	88	27	29	0	4	BMC	LONDON	CAMPUS, 4 CRINAN ST, LONDON N1 9XW, ENGLAND	1466-609X	1364-8535		CRIT CARE	Crit. Care	DEC 2	2019	23	1
J	Ko, D; Saleeba, C; Sadiq, H; Crawford, S; Paul, T; Shi, QM; Wang, ZY; Benjamin, EJ; Walkey, AJ; Lubitz, SA; Kapoor, A; McManus, D				Ko, Darae; Saleeba, Connor; Sadiq, Hammad; Crawford, Sybil; Paul, Tenes; Shi, Qiming; Wang, Ziyue; Benjamin, Emelia J.; Walkey, Allan J.; Lubitz, Steven A.; Kapoor, Alok; McManus, David			Secondary Precipitants of Atrial Fibrillation and Anticoagulation Therapy	JOURNAL OF THE AMERICAN HEART ASSOCIATION			English	Article						anticoagulants; atrial fibrillation; ischemic stroke	LONG-TERM OUTCOMES; STROKE	Background Atrial fibrillation (AF) commonly occurs in the setting of acute conditions. We aimed to identify the acute conditions associated with secondary AF (AF precipitants) including pneumonia/sepsis, pneumothorax, respiratory failure, myocarditis, pericarditis, alcohol intoxication, thyrotoxicosis, cardiothoracic surgery, other surgery in patients with newly diagnosed AF and determine their …	[Ko, Darae; Benjamin, Emelia J.] Boston Univ, Sch Med, Sect Cardiovasc Med, 88 East Newton St, Boston, MA 02118 USA; [Walkey, Allan J.] Boston Univ, Sch Med, Ctr Pulm, Boston, MA 02118 USA; [Benjamin, Emelia J.] Boston Univ, Sch Publ Hlth, Dept Epidemiol, Boston, MA USA; [Walkey, Allan J.] Boston Univ, Sch Publ Hlth, Dept Hlth Law Policy & Management, Boston, MA USA; [Saleeba, Connor; Sadiq, Hamm…		Ko, D (通讯作者)，Boston Univ, Sch Med, Sect Cardiovasc Med, 88 East Newton St, Boston, MA 02118 USA.	daraeko@bu.edu	Benjamin, Emelia/E-7103-2011	Benjamin, Emelia/0000-0003-4076-2336; Ko, Darae/0000-0002-1174-7535; Sadiq, Hammad/0000-0001-7351-8626	American College of Cardiology Foundation/Merck Research Fellowship in Cardiovascular Diseases and Cardiometabolic Disorders; National Heart, Lung, and Blood Institute [R01HL092577, R01 HL136660, R01 HL139751, R01HL137794]; American Heart Association AF Strategically Focused Research Network [18SFRN34110082, 18SFRN34250007]; American Heart Association Tobacco Regulation and Addiction Center [2U54…	American College of Cardiology Foundation/Merck Research Fellowship in Cardiovascular Diseases and Cardiometabolic Disorders; National Heart, Lung, and Blood Institute(United States Department of Health & Human ServicesNational Institutes of Health (NIH) - USANIH National Heart Lung & Blood Institute (NHLBI)); American Heart Association AF Strategically Focused Research Network; American Heart As…	Dr Ko is supported by American College of Cardiology Foundation/Merck Research Fellowship in Cardiovascular Diseases and Cardiometabolic Disorders. Dr Benjamin is supported by the National Heart, Lung, and Blood Institute (R01HL092577), American Heart Association AF Strategically Focused Research Network (18SFRN34110082), and American Heart Association Tobacco Regulation and Addiction Center (2U5…	Barnett AS, 2017, CIRC-ARRHYTHMIA ELEC, V10, DOI 10.1161/CIRCEP.117.005051; Colilla S, 2013, AM J CARDIOL, V112, P1142, DOI 10.1016/j.amjcard.2013.05.063; Fuster V, 2011, CIRCULATION, V123, pE269, DOI 10.1161/CIR.0b013e318214876d; Gundlund A, 2019, BMJ OPEN, V9, DOI 10.1136/bmjopen-2018-028468; January CT, 2014, CIRCULATION, V130, P2071, DOI 10.1161/CIR.0000000000000040; January CT, 2014, CIRCULA…	15	0	0	0	0	WILEY	HOBOKEN	111 RIVER ST, HOBOKEN 07030-5774, NJ USA		2047-9980		J AM HEART ASSOC	J. Am. Heart Assoc.	NOV 2	2021	10	21
J	Zhao, YQ; Zhao, M; Li, XM; Ma, XC; Zheng, QH; Chen, XS; Lin, YW; Cai, YF				Zhao, Yuanqi; Zhao, Min; Li, Xiaomin; Ma, Xiancong; Zheng, Qinghao; Chen, Xiaosheng; Lin, Yinwing; Cai, Yefeng			The Predictive Value of the Boston Acute Stroke Imaging Scale (BASIS) in Acute Ischemic Stroke Patients among Chinese Population	PLOS ONE			English	Article							MODIFIED-RANKIN-SCALE; OF-HEALTH STROKE; INTRACRANIAL ATHEROSCLEROSIS; ALBERTA STROKE; GLOBAL BURDEN; SCORE; OUTCOMES; REHABILITATION; PREVALENCE; OCCLUSION	Objective: Evaluate the predictive value of Boston Acute Stroke Imaging Scale (BASIS) in acute ischemic stroke in Chinese population. Methods: This was a retrospective study. 566 patients of acute ischemic stroke were classified as having a major stroke or minor stroke based on BASIS. We compared short-term outcome (death, occurrence of complications, admission to intensive care unit [ICU] or neu…	[Zhao, Yuanqi; Cai, Yefeng] Guangdong Prov Hosp Chinese Med, Dept Neurol, Guangzhou, Guangdong, Peoples R China; [Zhao, Min] Southern Med Univ, Natl Clin Res Ctr Kidney Dis, State Key Lab Organ Failure Res, Guangzhou, Guangdong, Peoples R China; [Li, Xiaomin] JiangmenWuyi Tradit Chinese Med Hosp, Dept Neurol, Jiangmen, Guangdong, Peoples R China; [Ma, Xiancong] Yue Bei Peoples Hosp, Dept Neurol, …		Cai, YF (通讯作者)，Guangdong Prov Hosp Chinese Med, Dept Neurol, Guangzhou, Guangdong, Peoples R China.	caiyefeng@126.com		zhao, yuanqi/0000-0003-1254-6732	Scientific Research Project of Public Welfare Industry, State Administration of Traditional Chinese Medicine of P. R. of China [200707004]; Finance Department of Guangdong Province [[2006] 143]	Scientific Research Project of Public Welfare Industry, State Administration of Traditional Chinese Medicine of P. R. of China; Finance Department of Guangdong Province	This work was supported by the Scientific Research Project of Public Welfare Industry, State Administration of Traditional Chinese Medicine of P. R. of China (No. 200707004); and the Finance Department of Guangdong Province (No. [2006] 143). The funders had no role in study design, data collection and analysis, decision to publish, or preparation of the manuscript.	Baird AE, 2001, LANCET, V357, P2095, DOI 10.1016/S0140-6736(00)05183-7; Banks JL, 2007, STROKE, V38, P1091, DOI 10.1161/01.STR.0000258355.23810.c6; Caplan LR, 2004, JAMA-J AM MED ASSOC, V292, P1883, DOI 10.1001/jama.292.15.1883; Chang KC, 2002, STROKE, V33, P2670, DOI 10.1161/01.STR.0000034396.68980.39; Cipriano LE, 2009, AM J NEURORADIOL, V30, P703, DOI 10.3174/ajnr.A1441; Elwood D, 2009, PM&R, …	32	6	6	0	8	PUBLIC LIBRARY SCIENCE	SAN FRANCISCO	1160 BATTERY STREET, STE 100, SAN FRANCISCO, CA 94111 USA	1932-6203			PLOS ONE	PLoS One	DEC 22	2014	9	12
J	Bosel, J; Schiller, P; Hacke, W; Steiner, T				Boesel, Julian; Schiller, Petra; Hacke, Werner; Steiner, Thorsten			Benefits of early tracheostomy in ventilated stroke patients? Current evidence and study protocol of the randomized pilot trial SETPOINT (Stroke-related Early Tracheostomy vs. Prolonged Orotracheal Intubation in Neurocritical care Trial)	INTERNATIONAL JOURNAL OF STROKE			English	Article						acute ischemic stroke; intracerebral hemorrhage; subarachnoid hemorrhage; neurocritical care; stroke airway management; tracheostomy	CRITICALLY-ILL PATIENTS; MECHANICAL VENTILATION; PERCUTANEOUS TRACHEOSTOMY; ENDOTRACHEAL INTUBATION; ISCHEMIC-STROKE; TRACHEOTOMY; PREDICTORS; SURVIVAL; PROGNOSIS; IMPROVE	Rationale Ventilated intensive care patients with ischemic or hemorrhagic strokes have a poor prognosis. Early tracheostomy has led to advantages in selected groups of non-cerebrovascular intensive care patients, including shorter ventilation time, shorter intensive care unit length of stay, and reduced complications. It is completely unclear whether ventilated stroke patients might benefit from …	[Boesel, Julian; Hacke, Werner; Steiner, Thorsten] Heidelberg Univ, Dept Neurol, D-69120 Heidelberg, Germany; [Schiller, Petra] Heidelberg Univ, Inst Med Biometry & Informat, D-69120 Heidelberg, Germany		Bosel, J (通讯作者)，Heidelberg Univ, Dept Neurol, Neuenheimer Feld 400, D-69120 Heidelberg, Germany.	julian.boesel@med.uni-heidelberg.de	Hacke, Werner/ABE-8661-2020; Steiner, Thorsten/L-2868-2018; Steiner, Thorsten/A-7391-2014	Steiner, Thorsten/0000-0002-5080-8222;				Arabi Y, 2004, CRIT CARE, V8, pR347, DOI 10.1186/cc2924; Armstrong PA, 1998, SURGERY, V124, P763, DOI 10.1067/msy.1998.91224; Berrouschot J, 2000, CRIT CARE MED, V28, P2956, DOI 10.1097/00003246-200008000-00045; Blot F, 2008, INTENS CARE MED, V34, P1779, DOI 10.1007/s00134-008-1195-4; BODMANN KF, 2003, CHEMOTHER J, V12, P33; BONE RC, 1992, CRIT CARE MED, V20, P864, DOI 10.1097/00003246-199206000-…	46	22	25	0	5	SAGE PUBLICATIONS LTD	LONDON	1 OLIVERS YARD, 55 CITY ROAD, LONDON EC1Y 1SP, ENGLAND	1747-4930	1747-4949		INT J STROKE	Int. J. Stroke	FEB	2012	7	2
J	Cheng, CA; Cheng, CG; Lin, HC; Lee, JT; Lin, HC; Cheng, CC; Chien, WC; Chiu, HW				Cheng, C. -A.; Cheng, C. -G.; Lin, H. -C.; Lee, J. -T.; Lin, H. -C.; Cheng, C. -C.; Chien, W. -C.; Chiu, H. -W.			New-onset atrial fibrillation-related ischemic stroke occurring after hospital discharge in septicemia survivors	QJM-AN INTERNATIONAL JOURNAL OF MEDICINE			English	Article							MYOCARDIAL-INFARCTION; PLATELET ACTIVATION; ACUTE INFECTION; SEVERE SEPSIS; RISK-FACTORS; POPULATION; MORTALITY; OUTCOMES; PNEUMONIA; TAIWAN	Background: Sepsis will induce stroke, new-onset atrial fibrillation (AF) increase ischemic stroke (IS) in in-hospitalization and long-term period after sepsis. Physicians must alert this condition and given suitable treatment. Aim: The associated of IS and new-onset AF in septicemia survivors after discharge have to be evaluated. Design: The inpatient data was used of the Taiwan National Health …	[Cheng, C. -A.; Lee, J. -T.; Lin, H. -C.] Tri Serv Gen Hosp, Dept Neurol, Natl Def Med Ctr, Taipei, Taiwan; [Cheng, C. -A.; Chiu, H. -W.] Taipei Med Univ, Grad Inst Biomed Informat, Taipei, Taiwan; [Cheng, C. -G.] Armed Taoyuan Gen Hosp, Dept Emergency, Taoyuan, Taiwan; [Cheng, C. -G.] Taipei Med Univ, Wan Fang Hosp, Dept Emergency & Crit Med, Taipei, Taiwan; [Lin, H. -C.] Tri Serv Gen Hosp, Dept…		Chien, WC (通讯作者)，Tri Serv Gen Hosp, Dept Med Res, Natl Def Med Ctr, 7115R,325,Sect 2,Cheng Kung Rd, Taipei 11490, Taiwan.	chienwu@ndmctsgh.edu.tw	LIN, HUI-CHEN/AAA-8973-2021	Cheng, Chun-An/0000-0002-0380-7286; Chiu, Hung-Wen/0000-0001-6919-8199; Lin, Hui-Chen/0000-0001-8074-8884	Ministry of Science and Technology, Republic of China [MOST 105-2221-E-038-008]; Tri-Service General Hospital [TSGH-C105-003, TSGH-C106-002]	Ministry of Science and Technology, Republic of China; Tri-Service General Hospital	The authors thank Ministry of Science and Technology, Republic of China (MOST 105-2221-E-038-008) and Tri-Service General Hospital (TSGH-C105-003, TSGH-C106-002) for the support.	[Anonymous], 2016, NATL HLTH INSURANCE; Christian SA, 2008, J CRIT CARE, V23, P532, DOI 10.1016/j.jcrc.2007.09.005; Corrales-Medina VF, 2015, JAMA-J AM MED ASSOC, V313, P264, DOI 10.1001/jama.2014.18229; Dalager-Pedersen M, 2014, CIRCULATION, V129, P1387, DOI 10.1161/CIRCULATIONAHA.113.006699; de Groot B, 2016, BMJ OPEN, V6, DOI 10.1136/bmjopen-2015-009598; Eisen DP, 2012, CRIT CARE MED, V40, P17…	28	15	15	0	4	OXFORD UNIV PRESS	OXFORD	GREAT CLARENDON ST, OXFORD OX2 6DP, ENGLAND	1460-2725	1460-2393		QJM-INT J MED	QJM-An Int. J. Med.	JUL	2017	110	7
J	Reid, JM; Dai, DW; Gubitz, GJ; Kapral, MK; Christian, C; Phillips, SJ				Reid, John M.; Dai, Dingwei; Gubitz, Gord J.; Kapral, Moira K.; Christian, Christine; Phillips, Stephen J.			Gender differences in stroke examined in a 10-year cohort of patients admitted to a Canadian teaching hospital	STROKE			English	Article						gender; outcomes research; stroke; tissue plasminogen activator	TISSUE-PLASMINOGEN ACTIVATOR; ACUTE ISCHEMIC-STROKE; SEX-DIFFERENCES; MORTALITY-RATES; CLINICAL-TRIALS; THROMBOLYSIS; SUBTYPES; REGISTRY; CARE; MANAGEMENT	Background and Purpose - Studies suggest that women with stroke are investigated less aggressively and receive tissue plasminogen activator less frequently than men. We tested whether gender differences in the investigation, treatment, and outcome of stroke are due to confounding factors. Methods - Gender differences in the use of investigations, trial enrollment, treatment with intravenous tissu…	[Reid, John M.] So Gen Hosp, Inst Neurol Sci, Glasgow G51 4TF, Lanark, Scotland; [Dai, Dingwei] HlthCore Inc, Wilmington, DE USA; [Gubitz, Gord J.; Christian, Christine; Phillips, Stephen J.] Dalhousie Univ, Queen Elizabeth II Hlth Sci Ctr, Fac Med, Div Neurol, Halifax, NS, Canada; [Kapral, Moira K.] Univ Toronto, Fac Med, Toronto, ON, Canada; Univ Hlth Network, Div Gen Internal Med & Clin Epidem…		Reid, JM (通讯作者)，So Gen Hosp, Inst Neurol Sci, 1345 Govan Rd, Glasgow G51 4TF, Lanark, Scotland.	johnmreid@doctors.net.uk		Dai, Dingwei/0000-0001-9385-0992				[Anonymous], 1985, STROKE, V16, P397; Ayala CN, 2002, STROKE, V33, P1197, DOI 10.1161/01.STR.0000015028.52771.D1; BAMFORD J, 1991, LANCET, V337, P1521, DOI 10.1016/0140-6736(91)93206-O; BAMFORD JM, 1989, STROKE, V20, P828, DOI 10.1161/01.STR.20.6.828; Bateman BT, 2006, STROKE, V37, P440, DOI 10.1161/01.STR.0000199851.24668.f1; Counsell C, 2004, J NEUROL NEUROSUR PS, V75, P401, DOI 10.1136/jnnp.20…	25	93	94	0	8	LIPPINCOTT WILLIAMS & WILKINS	PHILADELPHIA	TWO COMMERCE SQ, 2001 MARKET ST, PHILADELPHIA, PA 19103 USA	0039-2499	1524-4628		STROKE	Stroke	APR	2008	39	4
J	Gonzalez-Fernandez, M; Kuhlemeier, KV; Palmer, JB				Gonzalez-Fernandez, Marlis; Kuhlemeier, Keith V.; Palmer, Jeffrey B.			Racial disparities in the development of dysphagia after stroke: Analysis of the California (MIRCal) and New York (SPARCS) inpatient databases	ARCHIVES OF PHYSICAL MEDICINE AND REHABILITATION			English	Article; Proceedings Paper	14th Annual Meeting of the Dysphagia-Research-Society	MAR 23-25, 2006	Scottsdale, AZ	Dysphagia Res Soc		deglutition disorders; epidemiology; rehabilitation; risk factors; stroke	ACUTE ISCHEMIC-STROKE; REPUBLIC-OF-CHINA; RISK-FACTORS; HONG-KONG; COMPLICATIONS; DIAGNOSIS; SEVERITY; SUBTYPES; OUTCOMES; REGISTRY	Objectives: To determine whether the proportion of patients with stroke experiencing dysphagia differs among racial groups and whether this relation can be explained by stroke type or severity. Design: Case-control study using California's Medical Information Reporting and New York's Statewide Planning and Research Cooperative System databases for 2002. Cases had primary diagnosis of cerebrovascu…	[Gonzalez-Fernandez, Marlis; Kuhlemeier, Keith V.; Palmer, Jeffrey B.] Johns Hopkins Univ, Sch Med, Dept Phys Med & Rehabil, Baltimore, MD USA; [Palmer, Jeffrey B.] Johns Hopkins Univ, Sch Med, Dept Otolaryngol Head & Neck Surg, Baltimore, MD USA; [Palmer, Jeffrey B.] Johns Hopkins Univ, Sch Med, Ctr Funct Anat & Evolut, Baltimore, MD USA		Gonzalez-Fernandez, M (通讯作者)，600 N Wolfe St,Phipps 174, Baltimore, MD 21287 USA.	Mgonza15@jhmi.edu		Gonzalez-Fernandez, Marlis/0000-0002-1576-3452	EUNICE KENNEDY SHRIVER NATIONAL INSTITUTE OF CHILD HEALTH & HUMAN DEVELOPMENT [T32HD007414] Funding Source: NIH RePORTER; NATIONAL INSTITUTE ON DEAFNESS AND OTHER COMMUNICATION DISORDERS [R01DC002123] Funding Source: NIH RePORTER; NICHD NIH HHS [5-T32-HD-007414-13] Funding Source: Medline; NIDCD NIH HHS [R01 DC002123] Funding Source: Medline	EUNICE KENNEDY SHRIVER NATIONAL INSTITUTE OF CHILD HEALTH & HUMAN DEVELOPMENT(United States Department of Health & Human ServicesNational Institutes of Health (NIH) - USANIH Eunice Kennedy Shriver National Institute of Child Health & Human Development (NICHD)); NATIONAL INSTITUTE ON DEAFNESS AND OTHER COMMUNICATION DISORDERS(United States Department of Health & Human ServicesNational Institutes o…		American Heart Association, 2010, HEART DIS STROK STAT; Aslanyan S, 2004, EUR J NEUROL, V11, P49, DOI 10.1046/j.1468-1331.2003.00749.x; BARNES JS, 2002, C2KBR0116 US CENS BU; Bhandari VK, 2005, ARCH PHYS MED REHAB, V86, P2081, DOI 10.1016/j.apmr.2005.05.008; Centers for Disease Control and Prevention (CDC), 2014, RAC ETHN COD SET VER; DAVIS LE, 1990, STROKE, V21, P394, DOI 10.1161/01.STR.21.3.394…	28	17	17	0	7	W B SAUNDERS CO-ELSEVIER INC	PHILADELPHIA	1600 JOHN F KENNEDY BOULEVARD, STE 1800, PHILADELPHIA, PA 19103-2899 USA	0003-9993	1532-821X		ARCH PHYS MED REHAB	Arch. Phys. Med. Rehabil.	JUL	2008	89	7
J	Akimoto, T; Hara, M; Morita, A; Uehara, S; Nakajima, H				Akimoto, Takayoshi; Hara, Makoto; Morita, Akihiko; Uehara, Shuichiro; Nakajima, Hideto			Relationship between Nutritional Scales and Prognosis in Elderly Patients after Acute Ischemic Stroke: Comparison of Controlling Nutritional Status Score and Geriatric Nutritional Risk Index	ANNALS OF NUTRITION AND METABOLISM			English	Article						Ischemic stroke; Undernutrition; Prognosis; Controlling Nutritional Status score; Geriatric Nutritional Risk Index		Background/Aims: Undernutrition is common in patients after acute ischemic stroke (AIS) and predicts poor clinical outcomes. We assessed the relationship between undernutrition and prognosis after AIS. Methods: We retrospectively assessed consecutively hospitalized AIS patients aged >= 65 years. A poor prognosis for patients after AIS was defined as a modified Rankin Scale (mRS) score of >= 3 at …	[Akimoto, Takayoshi; Hara, Makoto; Morita, Akihiko; Nakajima, Hideto] Nihon Univ, Sch Med, Dept Med, Div Neurol, Tokyo, Japan; [Uehara, Shuichiro] Nihon Univ, Sch Med, Dept Pediat Surg, Tokyo, Japan		Akimoto, T (通讯作者)，Nihon Univ, Sch Med, Dept Med, Div Neurol, Tokyo, Japan.	akimoto.takayoshi@nihon-u.ac.jp		Nakajima, Hideto/0000-0002-2154-9196				AXELSSON K, 1988, ACTA MED SCAND, V224, P217; AZZIMONDI G, 1995, STROKE, V26, P2040, DOI 10.1161/01.STR.26.11.2040; Baba H, 2020, SURG TODAY, V50, P460, DOI 10.1007/s00595-019-01911-9; Bouillanne O, 2005, AM J CLIN NUTR, V82, P777, DOI 10.1093/ajcn/82.4.777; CEDERHOLM T, 1993, CLIN NUTR, V12, P8, DOI 10.1016/0261-5614(93)90138-T; CEDERHOLM T, CLIN NUTR, V38, P1, DOI [10.1016/j.clnu.2019.02.033, D…	39	0	0	2	3	KARGER	BASEL	ALLSCHWILERSTRASSE 10, CH-4009 BASEL, SWITZERLAND	0250-6807	1421-9697		ANN NUTR METAB	Ann. Nutr. Metab.	AUG	2021	77	2
J	Reponen, E; Tuominen, H; Hernesniemi, J; Korja, M				Reponen, Elina; Tuominen, Hanna; Hernesniemi, Juha; Korja, Miikka			Modified Rankin Scale and Short-Term Outcome in Cranial Neurosurgery: A Prospective and Unselected Cohort Study	WORLD NEUROSURGERY			English	Article						Craniotomy; modified Rankin Scale; Outcome	UNRUPTURED INTRACRANIAL ANEURYSMS; CEREBRAL-ARTERY ANEURYSMS; SINGLE-CENTER SERIES; ARTERIOVENOUS-MALFORMATIONS; ENDOVASCULAR COILING; RANDOMIZED-TRIAL; MANAGEMENT; SURGERY; STROKE; BRAIN	BACKGROUND: The modified Rankin Scale (mRS) was developed to monitor functional recovery after stroke, but nowadays it is a treatment outcome measure in elective neurosurgery. Our objective was to study how mRS changes associate with short-term postoperative outcome. METHODS: Preoperative, in-hospital, and 30-day mRS scores came from a prospective, consecutive and unselected cohort of 418 adult e…	[Reponen, Elina; Tuominen, Hanna] Univ Helsinki, Dept Anesthesiol Intens Care & Pain Med, Helsinki, Finland; [Hernesniemi, Juha; Korja, Miikka] Univ Helsinki, Dept Neurosurg, Helsinki, Finland; Helsinki Univ Hosp, Helsinki, Finland		Reponen, E (通讯作者)，Univ Helsinki, Dept Anesthesiol Intens Care & Pain Med, Helsinki, Finland.	elina.reponen@hus.fi	Korja, Miikka/E-4292-2016	Korja, Miikka/0000-0002-4463-6954; Reponen, Elina/0000-0003-2974-9683	Finnish Medical Association; Finnish Society of Anaesthesiologists	Finnish Medical Association; Finnish Society of Anaesthesiologists	supported by personal grants from the Finnish Medical Association and the Finnish Society of Anaesthesiologists to Elina Reponen.	American society of anesthesiologists, ASA PHYS STAT CLASS; Banks JL, 2007, STROKE, V38, P1091, DOI 10.1161/01.STR.0000258355.23810.c6; Bervini D, 2014, J NEUROSURG, V121, P878, DOI 10.3171/2014.7.JNS132691; Brown J, 2009, BMJ-BRIT MED J, V338, DOI 10.1136/bmj.b2030; Bruno A, 2011, STROKE, V42, P2276, DOI 10.1161/STROKEAHA.111.613273; CHARLSON ME, 1987, J CHRON DIS, V40, P373, DOI 10.1016/0021-96…	37	16	16	1	4	ELSEVIER SCIENCE INC	NEW YORK	360 PARK AVE SOUTH, NEW YORK, NY 10010-1710 USA	1878-8750	1878-8769		WORLD NEUROSURG	World Neurosurg.	JUL	2016	91
J	Boaden, E; Lyons, M; Singhrao, SK; Dickinson, H; Leathley, M; Lightbody, CE; McLoughlin, A; Khan, Z; Crean, S; Smith, C; Higham, S; Watkins, C				Boaden, Elizabeth; Lyons, Mary; Singhrao, Sim K.; Dickinson, Hazel; Leathley, Michael; Lightbody, Catherine E.; McLoughlin, Alison; Khan, Zarine; Crean, Stjohn; Smith, Craig; Higham, Susan; Watkins, Caroline			Oral flora in acute stroke patients: A prospective exploratory observational study	GERODONTOLOGY			English	Article						infection; oral care; oral hygiene; stroke	STREPTOCOCCUS-PSEUDOPNEUMONIAE; PYROSEQUENCING ANALYSIS; BACTERIAL DIVERSITY; NATURAL-HISTORY; HUMANS; HEALTH; MENINGITIS; INFECTION; DYSPHAGIA; DISEASES	Objective: To describe the bacterial profile of the oral flora during the first 2 weeks following a stroke, examining changes in the condition of the oral cavity and infections. Background: Dysphagia is common after a stroke and can lead to aspiration pneumonia. Oral flora changes associated with stroke have been implicated as a possible source of bacteria that can cause systemic infections. Mate…	[Boaden, Elizabeth; Lyons, Mary; Dickinson, Hazel; Leathley, Michael; Lightbody, Catherine E.; McLoughlin, Alison; Watkins, Caroline] Univ Cent Lancashire, Sch Nursing, Fac Hlth & Wellbeing, Preston, Lancs, England; [Singhrao, Sim K.; Khan, Zarine; Crean, Stjohn] Univ Cent Lancashire, Sch Dent, Coll Clin & Biomed Sci, Dementia & Neurodegenerat Dis Res Grp, Preston, Lancs, England; [Smith, Craig] …		Boaden, E (通讯作者)，Univ Cent Lancashire, Sch Nursing, Fac Hlth & Wellbeing, Preston, Lancs, England.	EBoaden1@uclan.ac.uk	Watkins, Caroline/E-6898-2013; Mcloughlin, Alison/L-3049-2016	Watkins, Caroline/0000-0002-9403-3772; Smith, Craig/0000-0002-9078-9919; Lightbody, Elizabeth/0000-0001-5016-3471; Mcloughlin, Alison/0000-0001-5298-9306	Lancashire Initiative for Nursing and Caring research in Stroke Lancashire Teaching Hospitals NHS Trust Flexibility and Sustainability Funds; Lancashire Initiative for Nursing and Caring research in Stroke Lancashire Teaching Hospitals NHS Trust Flexibility and Sustainability Funds; National Institute for Health Research [NF-SI-0515-10116] Funding Source: researchfish	Lancashire Initiative for Nursing and Caring research in Stroke Lancashire Teaching Hospitals NHS Trust Flexibility and Sustainability Funds; Lancashire Initiative for Nursing and Caring research in Stroke Lancashire Teaching Hospitals NHS Trust Flexibility and Sustainability Funds; National Institute for Health Research(National Institute for Health Research (NIHR))	Lancashire Initiative for Nursing and Caring research in Stroke Lancashire Teaching Hospitals NHS Trust Flexibility and Sustainability Funds	Aas JA, 2005, J CLIN MICROBIOL, V43, P5721, DOI 10.1128/JCM.43.11.5721-5732.2005; ARENDS JP, 1988, REV INFECT DIS, V10, P131; Badet C, 2008, Open Microbiol J, V2, P38, DOI 10.2174/1874285800802010038; Bahouth MN, 2015, STROKE, V46; BAMFORD J, 1991, LANCET, V337, P1521, DOI 10.1016/0140-6736(91)93206-O; BARER DH, 1989, J NEUROL NEUROSUR PS, V52, P236, DOI 10.1136/jnnp.52.2.236; BONE RC, 1992, CHES…	64	14	16	2	9	WILEY	HOBOKEN	111 RIVER ST, HOBOKEN 07030-5774, NJ USA	0734-0664	1741-2358		GERODONTOLOGY	Gerodontology	SEP	2017	34	3
J	Kim, EK; Jang, SH; Choi, YH; Lee, KS; Kim, YJ; Kim, SH; Lee, HK				Kim, Eun-Kyong; Jang, Sung-Ho; Choi, Youn-Hee; Lee, Kyeong-Soo; Kim, Young-Jae; Kim, Sung-Ho; Lee, Hee-Kyung			Effect of an Oral Hygienic Care Program for Stroke Patients in the Intensive Care Unit	YONSEI MEDICAL JOURNAL			English	Article						Oral health promotion; stroke; intensive care unit	VENTILATOR-ASSOCIATED PNEUMONIA; CRITICALLY-ILL PATIENTS; RESPIRATORY PATHOGENS; COLONIZATION; DISEASE; HEALTH; PLAQUE	Purpose: The effects of an oral hygienic care program (OHCP) have been reported in several diseases. However, no study exists investigating the influence of an OHCP on stroke patients or patients in the intensive care unit (ICU) has been reported, thus we sought to investigate the potential effect of an OHCP. Materials and Methods: Fifty-six consecutive stroke patients who were admitted to the IC…	[Kim, Eun-Kyong; Choi, Youn-Hee] Kyungpook Natl Univ, Sch Dent, Dept Prevent Dent, Taegu, South Korea; [Jang, Sung-Ho] Yeungnam Univ, Coll Med, Dept Phys Med & Rehabil, Taegu 705703, South Korea; [Lee, Kyeong-Soo] Yeungnam Univ, Coll Med, Dept Prevent Med & Publ Hlth, Taegu 705703, South Korea; [Kim, Sung-Ho] Yeungnam Univ, Coll Med, Dept Neurosurg, Taegu 705703, South Korea; [Lee, Hee-Kyung] Yeu…		Lee, HK (通讯作者)，Yeungnam Univ, Coll Med, Dept Dent, 170 Hyeonchung Ro, Taegu 705703, South Korea.	lhk@med.yu.ac.kr		Lee, Kyeong Soo/0000-0001-8183-9462	Yeungnam University	Yeungnam University	This research was supported by research grants from Yeungnam University in 2010.	Abe S, 2001, ARCH GERONTOL GERIAT, V32, P45, DOI 10.1016/S0167-4943(00)00091-1; Ames NJ, 2011, AM J CRIT CARE, V20, P242, DOI 10.4037/ajcc2011120; Binkley C, 2004, AM J INFECT CONTROL, V32, P161; CHAMBERS MS, 1995, SUPPORT CARE CANCER, V3, P168, DOI 10.1007/BF00368886; Chen ZY, 2012, AM J MED, V125, P568, DOI 10.1016/j.amjmed.2011.10.034; Choi SH, 2004, J KOREAN ACAD ADULT, V16, P452; CRAVEN DE, …	34	16	16	1	10	YONSEI UNIV COLL MEDICINE	SEOUL	50-1 YONSEI-RO, SEODAEMUN-GU, SEOUL 120-752, SOUTH KOREA	0513-5796	1976-2437		YONSEI MED J	Yonsei Med. J.	JAN 1	2014	55	1
J	Atchaneeyasakul, K; Liaw, N; Lee, RH; Liebeskind, DS; Saver, JL				Atchaneeyasakul, Kunakorn; Liaw, Nicholas; Lee, Rex H.; Liebeskind, David S.; Saver, Jeffrey L.			Patterns of Mechanical Thrombectomy for Stroke Before and After the 2015 Pivotal Trials and US National Guideline Update	JOURNAL OF STROKE & CEREBROVASCULAR DISEASES			English	Article						MRI; CT; Thrombectomy; Stroke	ACUTE ISCHEMIC-STROKE; ENDOVASCULAR TREATMENT; DISCHARGE DESTINATION; PUBLICATION; MANAGEMENT; OUTCOMES; THERAPY	Background: Positive pivotal trials followed by guideline endorsement can be a major driver of change in US national medical practice patterns. We therefore analyzed national trends in the use and outcomes of mechanical thrombectomy for acute ischemic stroke due to large vessel occlusion before and after the 2015 publication of pivotal trials and the US guideline update. Methods: We analyzed the …	[Atchaneeyasakul, Kunakorn; Liaw, Nicholas; Lee, Rex H.; Liebeskind, David S.; Saver, Jeffrey L.] Univ Calif Los Angeles, RRMC, Comprehens Stroke Ctr, Los Angeles, CA 90095 USA		Atchaneeyasakul, K (通讯作者)，Univ Calif Los Angeles, Comprehens Stroke Ctr, 710 Westwood Plaza, Los Angeles, CA 90095 USA.	k.atchanee@gmail.com		Lee, Rex H/0000-0003-4111-9975				Berkhemer OA, 2015, NEW ENGL J MED, V372, P11, DOI 10.1056/NEJMoa1411587; Campbell BCV, 2015, NEW ENGL J MED, V372, P1009, DOI 10.1056/NEJMoa1414792; Fonarow GC, 2016, STROKE, V47, P836, DOI 10.1161/STROKEAHA.115.011599; Goyal M, 2015, NEW ENGL J MED, V372, P1019, DOI 10.1056/NEJMoa1414905; Goyal M, 2016, LANCET, V387, P1723, DOI 10.1016/S0140-6736(16)00163-X; GRIMSHAW JM, 1993, LANCET, V342, P13…	18	4	4	0	0	ELSEVIER	AMSTERDAM	RADARWEG 29, 1043 NX AMSTERDAM, NETHERLANDS	1052-3057	1532-8511		J STROKE CEREBROVASC	J. Stroke Cerebrovasc. Dis.	DEC	2020	29	12
J	Lee, YC; Kim, TH; Lee, JW; Oh, IH; Eun, YG				Lee, Young Chan; Kim, Tae Hyun; Lee, Jung-woo; Oh, In-Hwan; Eun, Young Gyu			Comparison of Complications in Stroke Subjects Undergoing Early Versus Standard Tracheostomy	RESPIRATORY CARE			English	Article						early tracheostomy; standard tracheostomy; tracheostomy complications	PERCUTANEOUS DILATATIONAL TRACHEOSTOMY; PROLONGED MECHANICAL VENTILATION; CRITICALLY-ILL PATIENTS; TRACHEOTOMY; TRAUMA; TRIAL; INTUBATION; MANAGEMENT; PNEUMONIA; REQUIRE	BACKGROUND: Although the benefits of early tracheostomy have been discussed in numerous studies, it is still unclear whether it is safe to perform early tracheostomy on unstable stroke patients. The purpose of this study is to assess the influences of the timing of tracheostomy on the incidence of complications following surgical tracheostomy in stroke patients. METHODS: We retrospectively perfor…	[Lee, Young Chan; Kim, Tae Hyun; Eun, Young Gyu] Kyung Hee Univ, Sch Med, Dept Otolaryngol Head & Neck Surg, Seoul 130702, South Korea; [Lee, Jung-woo] Kyung Hee Univ, Sch Dent, Dept Oral & Maxillofacial Surg, Seoul 130702, South Korea; [Oh, In-Hwan] Kyung Hee Univ, Sch Dent, Dept Prevent Med, Seoul 130702, South Korea		Eun, YG (通讯作者)，Kyung Hee Univ, Sch Med, Dept Otolaryngol Head & Neck Surg, 1 Hoegi Dong, Seoul 130702, South Korea.	ygeun@hanmail.net	Oh, In Hwan/AAI-9070-2020; Lee, Young Chan/AAI-1932-2020	Oh, In Hwan/0000-0002-5450-9887;				Al-Ansari MA, 2006, CRIT CARE, V10, DOI 10.1186/cc3900X; Arabi Y, 2004, CRIT CARE, V8, pR347, DOI 10.1186/cc2924; Armstrong PA, 1998, SURGERY, V124, P763, DOI 10.1067/msy.1998.91224; Blankenship DR, 2005, LARYNGOSCOPE, V115, P987, DOI 10.1097/01.MLG.0000163107.80668.12; Bosel J, 2013, STROKE, V44, P21, DOI 10.1161/STROKEAHA.112.669895; De Leyn P, 2007, EUR J CARDIO-THORAC, V32, P412, DOI 10.1016/…	26	6	6	0	4	DAEDALUS ENTERPRISES INC	IRVING	9425 N MAC ARTHUR BLVD, STE 100, IRVING, TX 75063-4706 USA	0020-1324	1943-3654		RESP CARE	Respir. Care	MAY	2015	60	5
J	Lin, SM; Yang, SH; Liang, CC; Huang, HK				Lin, S. -M.; Yang, S. -H.; Liang, C. -C.; Huang, H. -K.			Proton pump inhibitor use and the risk of osteoporosis and fracture in stroke patients: a population-based cohort study	OSTEOPOROSIS INTERNATIONAL			English	Article						Hip fracture; Osteoporosis; Proton pump inhibitors; Stroke; Vertebral fracture	DOSE ACETYLSALICYLIC-ACID; METAANALYSIS; FALLS; PREVENTION; PNEUMONIA; THERAPY; IMPACT; WOMEN	A considerable proportion of stroke survivors are prescribed with proton pump inhibitors (PPIs). Our study indicated that PPI use is associated with an increased risk of osteoporosis, hip fracture, and vertebral fracture in stroke patients. The risk tends to increase as the cumulative doses of PPIs increase. A considerable proportion of stroke survivors are prescribed with proton pump inhibitors …	[Lin, S. -M.; Yang, S. -H.; Liang, C. -C.] Buddhist Tzu Chi Gen Hosp, Dept Phys Med & Rehabil, Hualien, Taiwan; [Yang, S. -H.] Tzu Chi Univ, Sch Med, Hualien, Taiwan; [Huang, H. -K.] Buddhist Tzu Chi Gen Hosp, Dept Family Med, 707,Sec 3,Chung Yang Rd, Hualien 97002, Taiwan		Huang, HK (通讯作者)，Buddhist Tzu Chi Gen Hosp, Dept Family Med, 707,Sec 3,Chung Yang Rd, Hualien 97002, Taiwan.	drhkhuang@gmail.com	Huang, Huei-Kai/J-9220-2019	Huang, Huei-Kai/0000-0003-3612-653X; Lin, Shu-Man/0000-0002-3257-0038				Arj A, 2016, INT J RHEUM DIS, V19, P864, DOI 10.1111/1756-185X.12866; Batchelor F, 2010, STROKE, V41, P1715, DOI 10.1161/STROKEAHA.109.570390; Burge R, 2007, J BONE MINER RES, V22, P465, DOI 10.1359/JBMR.061113; Callaly EL, 2015, AGE AGEING, V44, P882, DOI 10.1093/ageing/afv093; Carda S, 2009, CEREBROVASC DIS, V28, P191, DOI 10.1159/000226578; Chang CC, 2017, AM J MED, V130, P348, DOI 10.1016/j.a…	45	32	32	0	9	SPRINGER LONDON LTD	LONDON	236 GRAYS INN RD, 6TH FLOOR, LONDON WC1X 8HL, ENGLAND	0937-941X	1433-2965		OSTEOPOROSIS INT	Osteoporosis Int.	JAN	2018	29	1
J	Pongmoragot, J; Rabinstein, AA; Nilanont, Y; Swartz, RH; Zhou, LM; Saposnik, G				Pongmoragot, Jitphapa; Rabinstein, Alejandro A.; Nilanont, Yongchai; Swartz, Richard H.; Zhou, Limei; Saposnik, Gustavo		Invest Registry Canadian Stroke; University Of Toronto Stroke; Program Stroke Outcomes Res	Pulmonary Embolism in Ischemic Stroke: Clinical Presentation, Risk Factors, and Outcome	JOURNAL OF THE AMERICAN HEART ASSOCIATION			English	Article						cerebral infarction; pulmonary embolism; stroke; venous thromboembolism	DEEP-VEIN THROMBOSIS; VENOUS THROMBOEMBOLISM; MEDICAL COMPLICATIONS; MORTALITY; CARE; PROPHYLAXIS; GUIDELINES; PREDICTORS; PNEUMONIA	Background-Limited information is available on the frequency of pulmonary embolism (PE) in patients with an acute ischemic stroke (AIS). We evaluated clinical characteristics, predisposing factors, and outcomes in AIS patients with PE. Methods and Results-We included all AIS patients admitted to participating institutions in the Registry of the Canadian Stroke Network. Clinically PE was documente…	[Pongmoragot, Jitphapa; Saposnik, Gustavo] Univ Toronto, St Michaels Hosp, Div Neurol, Stroke Outcomes Res Ctr,Dept Med, Toronto, ON M5C 1R6, Canada; [Swartz, Richard H.] Univ Toronto, Sunnybrook Hosp, Div Neurol, Dept Med, Toronto, ON M5C 1R6, Canada; [Saposnik, Gustavo] Univ Toronto, iHPME, Toronto, ON M5C 1R6, Canada; [Rabinstein, Alejandro A.] Mayo Clin, Dept Neurol, Rochester, MN USA; [Nilan…		Saposnik, G (通讯作者)，Univ Toronto, St Michaels Hosp, Dept Med, Stroke Outcomes Res Ctr, 55 Queen St E, Toronto, ON M5C 1R6, Canada.	saposnikg@smh.ca	Saposnik, Gustavo/M-3937-2017	Saposnik, Gustavo/0000-0002-5950-9886; Swartz, Rick/0000-0001-6571-5531	Institute for Clinical Evaluative Sciences; Ontario Ministry of Health and Long-Term Care	Institute for Clinical Evaluative Sciences; Ontario Ministry of Health and Long-Term Care(Ministry of Health and Long-Term Care, Ontario)	This study was supported by the Institute for Clinical Evaluative Sciences, which is funded by an annual grant from the Ontario Ministry of Health and Long-Term Care. The opinions, results and conclusions reported in this article are those of the authors and are independent from the funding sources. No endorsement by Institute for Clinical Evaluative Sciences or the Ontario Ministry of Health and…	Allendoerfer J, 2007, CEREBROVASC DIS, V24, P138, DOI 10.1159/000103616; Bembenek J, 2011, J THROMB THROMBOLYS, V32, P96, DOI 10.1007/s11239-010-0548-3; CARSON JL, 1992, NEW ENGL J MED, V326, P1240, DOI 10.1056/NEJM199205073261902; Chen CC, 2012, TOP STROKE REHABIL, V19, P361, DOI 10.1310/tsr1905-361; Dennis M, 2013, LANCET, V382, P516, DOI 10.1016/S0140-6736(13)61050-8; Finlayson O, 2011, NEUROL…	31	21	22	0	9	WILEY	HOBOKEN	111 RIVER ST, HOBOKEN 07030-5774, NJ USA	2047-9980			J AM HEART ASSOC	J. Am. Heart Assoc.	DEC	2013	2	6
J	Knoll, T; Wimmer, MLJ; Gumpinger, F; Haberl, RL				Knoll, T; Wimmer, MLJ; Gumpinger, F; Haberl, RL			The low normothermia concept - Maintaining a core body temperature between 36 and 37 degrees C in acute stroke unit patients	JOURNAL OF NEUROSURGICAL ANESTHESIOLOGY			English	Article						hypothermia; hyperthermia; temperature; stroke; treatment	MODERATE HYPOTHERMIA; DAMAGE; FEVER	Elevated body temperature increases mortality and worsens outcome in acute stroke patients. In animal models of stroke, even slight hypothermia was shown to be neuroprotective. Pharmacological treatment alone (paracetamol, metamizol) usually fails to lower core body temperature below 37degreesC. The purpose of this study was to establish the feasibility and safety of continuous body surface cooli…	Krankenhaus Muenchen Harlaching, Dept Neurol & Clin Neurophysiol, D-81545 Munich, Germany		Haberl, RL (通讯作者)，Krankenhaus Muenchen Harlaching, Dept Neurol & Clin Neurophysiol, Sanatoriumspl 2, D-81545 Munich, Germany.							AZZIMONDI G, 1995, STROKE, V26, P2040, DOI 10.1161/01.STR.26.11.2040; BUCHAN A, 1991, J NEUROSCI, V11, P1049; Castillo J, 1998, STROKE, V29, P2455, DOI 10.1161/01.STR.29.12.2455; Ginsberg MD, 1998, STROKE, V29, P529, DOI 10.1161/01.STR.29.2.529; Hajat C, 2000, STROKE, V31, P410, DOI 10.1161/01.STR.31.2.410; Iaizzo PA, 1999, J NEUROSURG ANESTH, V11, P231, DOI 10.1097/00008506-199910000-00002; Kamm…	13	16	16	0	2	LIPPINCOTT WILLIAMS & WILKINS	PHILADELPHIA	TWO COMMERCE SQ, 2001 MARKET ST, PHILADELPHIA, PA 19103 USA	0898-4921	1537-1921		J NEUROSURG ANESTH	J. Neurosurg. Anesthesiol.	OCT	2002	14	4
J	Xi, YG; Tian, X; Chen, WQ; Zhang, S; Zhang, S; Ren, WD; Pang, QJ; Yang, GT; Yang, ZM				Xi, Yan-Guo; Tian, Xu; Chen, Wei-Qing; Zhang, Sai; Zhang, Shan; Ren, Wei-Dan; Pang, Qi-Jun; Yang, Guo-Tao; Yang, Zhi-Ming			Antibiotic prophylaxis for infections in patients with acute stroke: a systematic review and meta-analysis of randomized controlled trials	ONCOTARGET			English	Review						acute stroke; antibiotic prophylaxis; systematic review; meta-analysis	ACUTE ISCHEMIC-STROKE; MEDICAL COMPLICATIONS; OPEN-LABEL; PNEUMONIA; CARE; MINOCYCLINE; MORTALITY; IMPROVES; OUTCOMES; THERAPY	Objective: Infections are frequent after stroke and lead to increased mortality and neurological disability. Antibiotic prophylaxis has potential of decreasing the risk of infections and mortality and improving poor functional outcome. Several studies evaluated antibiotic prophylaxis for infections in acute stroke patients have generated conflicting results. The systematic review of randomized cl…	[Xi, Yan-Guo; Zhang, Shan; Ren, Wei-Dan; Pang, Qi-Jun; Yang, Guo-Tao; Yang, Zhi-Ming] Cang Zhou Cent Hosp, Dept Neurosurg, Cangzhou 061001, Hebei, Peoples R China; [Tian, Xu; Chen, Wei-Qing] Chongqing Canc Inst & Hosp & Canc Ctr, Dept Gastroenterol, Chongqing 400030, Peoples R China; [Zhang, Sai] Logist Univ Chinese Peoples Armed Police Force, Logist Univ Affiliated Hosp, Dept Neurosurg, Tianjin …		Xi, YG; Tian, X (通讯作者)，Cang Zhou Cent Hosp, Dept Neurosurg, Cangzhou 061001, Hebei, Peoples R China.; Tian, X (通讯作者)，Chongqing Canc Inst & Hosp & Canc Ctr, Dept Gastroenterol, Chongqing 400030, Peoples R China.	neuroxi@163.com; yxtx880919@hotmail.com	Tian, Xu/T-6024-2018	Tian, Xu/0000-0002-3275-8751				Adams HP, 2007, STROKE, V38, P1655, DOI 10.1161/STROKEAHA.107.181486; Chamorro A, 2005, STROKE, V36, P1495, DOI 10.1161/01.STR.0000170644.15504.49; Dalhoff A, 2003, LANCET INFECT DIS, V3, P359, DOI 10.1016/S1473-3099(03)00658-3; De Falco FA, 1998, RIV NEUROBIOLOGIA, V44, P63; Dromerick AW, 2003, J REHABIL RES DEV, V40, P1, DOI 10.1682/JRRD.2003.01.0001; EASTERBROOK PJ, 1991, LANCET, V337, P867, D…	46	8	9	0	11	IMPACT JOURNALS LLC	ORCHARD PARK	6666 E QUAKER ST, STE 1, ORCHARD PARK, NY 14127 USA		1949-2553		ONCOTARGET	Oncotarget	OCT 6	2017	8	46
J	Berrouschot, J; Rossler, A; Koster, J; Schneider, D				Berrouschot, J; Rossler, A; Koster, J; Schneider, D			Mechanical ventilation in patients with hemispheric ischemic stroke	CRITICAL CARE MEDICINE			English	Article						mechanical ventilation; ischemic stroke; stroke mortality; stroke outcome; brain edema	CEREBRAL-ARTERY INFARCTION; CONSECUTIVE PATIENTS; BRAIN INFARCTION; BLOOD-PRESSURE; CRITICAL CARE; UNIT; MORTALITY; HEMICRANIECTOMY; TEMPERATURE; PROGNOSIS	Objective: Whether stroke patients should be ventilated mechanically is still a contentious issue, because their outcome is very poor. We wanted to investigate how often mechanical ventilation is indicated in patients with hemispheric ischemic stroke as well as the outcome of these patients and the factors by which outcome is influenced. Design:Prospective case series. Setting: University hospita…	Univ Leipzig, Dept Neurol, Leipzig, Germany		Berrouschot, J (通讯作者)，Univ Leipzig, Dept Neurol, Leipzig, Germany.							Berrouschot J, 1998, STROKE, V29, P2556, DOI 10.1161/01.STR.29.12.2556; Berrouschot J, 1998, INTENS CARE MED, V24, P620, DOI 10.1007/s001340050625; Bornstein NM, 1996, STROKE, V27, P1770, DOI 10.1161/01.STR.27.10.1770; BURTIN P, 1994, INTENS CARE MED, V20, P32, DOI 10.1007/BF02425052; Buttner T, 1997, ACTA NEUROL SCAND, V96, P317; CENSORI B, 1993, STROKE, V24, P532, DOI 10.1161/01.STR.24.4.532; D…	39	66	72	0	2	LIPPINCOTT WILLIAMS & WILKINS	PHILADELPHIA	530 WALNUT ST, PHILADELPHIA, PA 19106-3621 USA	0090-3493			CRIT CARE MED	Crit. Care Med.	AUG	2000	28	8
J	Rosenvinge, SK; Starke, ID				Rosenvinge, SK; Starke, ID			Improving care for patients with dysphagia	AGE AND AGEING			English	Article						dysphagia; speech and language therapy; dysphagia training; stroke; older people; cost-effectiveness; elderly	ACUTE STROKE; ASPIRATION PNEUMONIA; MANAGEMENT; COMPLICATIONS; PREDICTORS; HOME	Background: early diagnosis and effective management of dysphagia reduce the incidence of pneumonia and improve quality of care and outcome. Dysphagic stroke patients rarely perceive that they have a swallowing problem, and thus carers have to take responsibility for following the safe swallow recommendations made by the Speech and Language Therapist (SLT). Published work and observations in our …	St Thomas Hosp, Guys & St Thomas NHS Trust, London SE1 7EH, England; Univ Hosp Lewisham, London SE13 6LH, England		Rosenvinge, SK (通讯作者)，St Thomas Hosp, Guys & St Thomas NHS Trust, Lambeth Palace Rd, London SE1 7EH, England.	sally.rosenvinge@gstt.nhs.uk						Chadwick DD, 2003, AM J MENT RETARD, V108, P202, DOI 10.1352/0895-8017(2003)108<0202:ATEADG>2.0.CO;2; Cook IJ, 1999, GASTROENTEROLOGY, V116, P455, DOI 10.1016/S0016-5085(99)70144-7; Elmstahl S, 1999, DYSPHAGIA, V14, P61, DOI 10.1007/PL00009588; Finestone HM, 1996, ARCH PHYS MED REHAB, V77, P340, DOI 10.1016/S0003-9993(96)90081-7; FREE G, 2000, SPEECH LANGUAGE SPR, P4; HOLAS MA, 1994, ARCH NEUROL-…	22	57	62	1	28	OXFORD UNIV PRESS	OXFORD	GREAT CLARENDON ST, OXFORD OX2 6DP, ENGLAND	0002-0729	1468-2834		AGE AGEING	Age Ageing	NOV	2005	34	6
J	Pahwa, S; Bernabei, A; Schaff, H; Stulak, J; Greason, K; Pochettino, A; Daly, R; Dearani, J; Bagameri, G; King, K; Viehman, J; Crestanello, J				Pahwa, Siddharth; Bernabei, Annalisa; Schaff, Hartzell; Stulak, John; Greason, Kevin; Pochettino, Alberto; Daly, Richard; Dearani, Joseph; Bagameri, Gabor; King, Katherine; Viehman, Jason; Crestanello, Juan			Impact of postoperative complications after cardiac surgery on long-term survival	JOURNAL OF CARDIAC SURGERY			English	Article						long&#8208; term survival; postoperative complications		Purpose The impact of postoperative complications on long-term survival is not well characterized. We sought to study the prevalence of postoperative complications after cardiac surgery and their impact on long-term survival. Methods Operative survivors (n = 26,221) who underwent coronary artery bypass grafting (CABG) (n = 13,054, 49.8%), valve surgery (n = 8667, 33.1%) or combined CABG and valve…	[Bernabei, Annalisa; Schaff, Hartzell; Stulak, John; Greason, Kevin; Pochettino, Alberto; Daly, Richard; Dearani, Joseph; Bagameri, Gabor; Crestanello, Juan] Mayo Clin, Dept Cardiovasc Surg, Rochester, MN 55905 USA; [King, Katherine; Viehman, Jason] Mayo Clin, Div Biomed Stat & Informat, Rochester, MN USA		Crestanello, J (通讯作者)，Mayo Clin, Dept Cardiovasc Surg, Rochester, MN 55905 USA.	crestanello.juan@mayo.edu		Pahwa, Siddharth/0000-0001-9190-984X				Almassi GH, 1999, ANN THORAC SURG, V68, P391, DOI 10.1016/S0003-4975(99)00537-8; [Anonymous], 2009, THETHE ELEMENTSELEME; Bhaskar B, 2012, ANN THORAC SURG, V94, P460, DOI 10.1016/j.athoracsur.2012.04.005; Brown JR, 2008, ANN THORAC SURG, V86, P4, DOI 10.1016/j.athoracsur.2008.03.006; Chen CC, 2018, ANN THORAC SURG, V106, P85, DOI 10.1016/j.athoracsur.2018.01.067; Chertow GM, 1998, AM J MED, V104,…	33	4	4	0	3	WILEY	HOBOKEN	111 RIVER ST, HOBOKEN 07030-5774, NJ USA	0886-0440	1540-8191		J CARDIAC SURG	J. Card. Surg.	JUN	2021	36	6
J	Rambachan, A; Smith, TR; Saha, S; Eskandari, MK; Bendok, BR; Kim, JYS				Rambachan, Aksharananda; Smith, Timothy R.; Saha, Sujata; Eskandari, Mark K.; Bendok, Bernard R.; Kim, John Y. S.			Reasons for Readmission After Carotid Endarterectomy	WORLD NEUROSURGERY			English	Article						Carotid endarterectomy; Health policy; Hospital readmissions; Neurosurgery; Vascular surgery	QUALITY IMPROVEMENT PROGRAM; RISK-FACTOR; REVASCULARIZATION ENDARTERECTOMY; HOSPITAL READMISSIONS; DIABETES-MELLITUS; OUTCOMES; SAFETY; RATES; PREDICTORS; MORTALITY	OBJECTIVE: With increasing oversight of postoperative outcomes with the Patient Protection and Affordable Care Act, the reduction of readmissions is necessary to avoid financial penalties. This article provides a multi-institutional, multivariate analysis of the pre- and postoperative patient factors associated with readmission after carotid endarterectomy ( CEA). METHODS: Using the National Surg…	[Rambachan, Aksharananda; Saha, Sujata; Kim, John Y. S.] Northwestern Univ, Feinberg Sch Med, Dept Surg, Chicago, IL 60611 USA; [Smith, Timothy R.; Bendok, Bernard R.] Northwestern Univ, Feinberg Sch Med, Dept Neurol Surg, Chicago, IL 60611 USA; [Eskandari, Mark K.] Northwestern Univ, Feinberg Sch Med, Div Surg Vasc, Chicago, IL 60611 USA		Kim, JYS (通讯作者)，Northwestern Univ, Feinberg Sch Med, Dept Surg, Chicago, IL 60611 USA.	jokim@nmh.org	Smith, Timothy R/N-2481-2014	Smith, Timothy R/0000-0003-1976-0766				Ahari A, 1999, EUR J VASC ENDOVASC, V18, P122, DOI 10.1053/ejvs.1999.0852; Ballotta E, 2001, SURGERY, V129, P146, DOI 10.1067/msy.2001.110424; Bekelis K, 2013, STROKE, V44, P1085, DOI 10.1161/STROKEAHA.111.674358; Blackshear JL, 2011, CIRCULATION, V123, P2571, DOI 10.1161/CIRCULATIONAHA.110.008250; Brooke BS, 2012, J VASC SURG, V56, P556, DOI 10.1016/j.jvs.2012.03.260; Centers for Medicare and Me…	50	26	26	0	2	ELSEVIER SCIENCE INC	NEW YORK	STE 800, 230 PARK AVE, NEW YORK, NY 10169 USA	1878-8750	1878-8769		WORLD NEUROSURG	World Neurosurg.	DEC	2014	82	6
J	Lim, JY; Yoo, YH; Park, CH; Joa, KL; Jung, HY				Lim, Ju-Young; Yoo, Young-Hwan; Park, Chan-Hyuk; Joa, Kyung-Lim; Jung, Han-Young			Use of the maximal phonation test for the screening of dysphagia in stroke patients: a preliminary study	EUROPEAN JOURNAL OF PHYSICAL AND REHABILITATION MEDICINE			English	Article						Deglutition disorders; Stroke; Phonation	NATURAL-HISTORY; VALIDATION	BACKGROUND: Dysphagia is a commonly developed complication after stroke and may lead to pneumonia. Several screening tests for dysphagia have been introduced, but no consensus has been reached regarding the test that best detects dysphagia or swallowing difficulties. Maximum phonation time (MPT) can measure laryngeal and pharyngeal function indirectly by providing a means of assessing vocal cord …	[Lim, Ju-Young; Yoo, Young-Hwan; Joa, Kyung-Lim; Jung, Han-Young] Inha Univ Hop, Dept Phys & Rehabil Med, Incheon, South Korea; [Park, Chan-Hyuk; Joa, Kyung-Lim; Jung, Han-Young] Inha Univ, Sch Med, Dept Phys & Rehabil Med, 27 Inhang Ro, Incheon, South Korea		Jung, HY (通讯作者)，Inha Univ, Sch Med, Dept Phys & Rehabil Med, 27 Inhang Ro, Incheon, South Korea.	rmjung@inha.ac.kr	Joa, Kyung-Lim/ABB-3860-2020		Inha University	Inha University	This study was supported by a research grant from Inha University.	Association AS-L-H, 1998, AD SPEECH LANG PATH; BARER DH, 1989, J NEUROL NEUROSUR PS, V52, P236, DOI 10.1136/jnnp.52.2.236; Cohen DL, 2016, INT J STROKE, V11, P399, DOI 10.1177/1747493016639057; DEPIPPO KL, 1992, ARCH NEUROL-CHICAGO, V49, P1259, DOI 10.1001/archneur.1992.00530360057018; DEPIPPO KL, 1994, ARCH PHYS MED REHAB, V75, P1284; Etges CL, 2014, CODAS, V26, P343, DOI 10.1590/2317-1782/20142…	26	3	3	1	5	EDIZIONI MINERVA MEDICA	TURIN	CORSO BRAMANTE 83-85 INT JOURNALS DEPT., 10126 TURIN, ITALY	1973-9087	1973-9095		EUR J PHYS REHAB MED	Eur. J. Phys. Rehabil. Med.	FEB	2020	56	1
J	Komatsu, R; Yilmaz, HO; You, J; Bashour, CA; Rajan, S; Soltesz, EG; Sessler, DI; Turan, A				Komatsu, Ryu; Yilmaz, Huseyin Oguz; You, Jing; Bashour, C. Allen; Rajan, Shobana; Soltesz, Edward G.; Sessler, Daniel I.; Turan, Alparslan			Lack of Association between Preoperative Statin Use and Respiratory and Neurologic Complications after Cardiac Surgery	ANESTHESIOLOGY			English	Article							ADVERSE POSTOPERATIVE OUTCOMES; CORONARY-HEART-DISEASE; OFF-PUMP; INFECTIOUS COMPLICATIONS; CARDIOPULMONARY BYPASS; ATRIAL-FIBRILLATION; STROKE PREVENTION; THERAPY; METAANALYSIS; PNEUMONIA	Background: Statins may reduce the risk of pulmonary and neurologic complications after cardiac surgery. Methods: The authors acquired data for adults who had coronary artery bypass graft, valve surgery, or combined procedures. The authors matched patients who took statins preoperatively to patients who did not. First, the authors assessed the association between preoperative statin use and the p…	[Komatsu, Ryu] Stanford Univ, Sch Med, Dept Anesthesiol Perioperat & Pain Med, Stanford, CA 94305 USA; [Komatsu, Ryu; Yilmaz, Huseyin Oguz; You, Jing; Bashour, C. Allen; Rajan, Shobana; Sessler, Daniel I.; Turan, Alparslan] Outcomes Res Consortium, Cleveland, OH USA; [You, Jing] Cleveland Clin, Dept Quantitat Hlth Sci, Cleveland, OH 44106 USA; [Bashour, C. Allen] Cleveland Clin, Dept Cardiothorac…		Turan, A (通讯作者)，Cleveland Clin, Dept Outcomes Res, Inst Anesthesiol, 9500 Euclid Ave,P-77, Cleveland, OH 44195 USA.	alparslanturan@yahoo.com	Sessler, Daniel/D-3504-2011; Yilmaz, Huseyin O/B-1093-2015; Ertan, Asli/AAE-6201-2021	Sessler, Daniel/0000-0001-9932-3077; Yilmaz, Huseyin O/0000-0001-8743-1476; Komatsu, Ryu/0000-0002-3824-8680				Aboyans V, 2006, EUR J CARDIO-THORAC, V30, P300, DOI 10.1016/j.ejcts.2006.03.066; Ali IS, 2005, INT J CARDIOL, V103, P12, DOI 10.1016/j.ijcard.2004.06.006; Amarenco P, 2004, STROKE, V35, P2902, DOI 10.1161/01.STR.0000147965.52712.fa; Apostolakis E, 2010, J CARDIAC SURG, V25, P47, DOI 10.1111/j.1540-8191.2009.00823.x; Austin PC, 2009, STAT MED, V28, P3083, DOI 10.1002/sim.3697; Bando K, 1997, ANN …	57	5	5	0	3	LIPPINCOTT WILLIAMS & WILKINS	PHILADELPHIA	TWO COMMERCE SQ, 2001 MARKET ST, PHILADELPHIA, PA 19103 USA	0003-3022	1528-1175		ANESTHESIOLOGY	Anesthesiology	MAY	2017	126	5
J	Nasr, DM; Biller, J; Rabinstein, AA				Nasr, Deena M.; Biller, Jose; Rabinstein, Alejandro A.			Use and In-Hospital Outcomes of Recombinant Tissue Plasminogen Activator in Pediatric Arterial Ischemic Stroke Patients	PEDIATRIC NEUROLOGY			English	Article						stroke; epidemiology; thrombolysis; pediatric	RISK-FACTORS; INTERNATIONAL CLASSIFICATION; CHILDHOOD STROKE; CHILDREN; DISEASE; DISORDERS; THERAPY; CODES; YOUNG	BACKGROUND: Outcomes in pediatric stroke are poorly understood. We sought to determine trends in the use of recombinant tissue plasminogen activator (rt-PA), treatment outcomes, and predictors of mortality for pediatric patients with acute ischemic stroke by using the Nationwide Inpatient Sample. METHODS: Using Nationwide Inpatient Sample data from 2001 to 2010, we identified pediatric patients (…	[Nasr, Deena M.; Rabinstein, Alejandro A.] Mayo Clin, Dept Neurol, Rochester, MN 55905 USA; [Biller, Jose] Loyola Univ Chicago, Stritch Sch Med, Maywood, IL USA		Nasr, DM (通讯作者)，Mayo Clin, 200 SW First St, Rochester, MN 55905 USA.	nasr.deena@mayo.edu						Amlie-Lefond C, 2009, LANCET NEUROL, V8, P530, DOI 10.1016/S1474-4422(09)70106-1; Benesch C, 1997, NEUROLOGY, V49, P660, DOI 10.1212/WNL.49.3.660; CHARLSON ME, 1987, J CHRON DIS, V40, P373, DOI 10.1016/0021-9681(87)90171-8; Christerson S, 2010, ACTA PAEDIATR, V99, P1641, DOI 10.1111/j.1651-2227.2010.01925.x; Gandhi SK, 2012, NEUROLOGY, V78, P1923, DOI 10.1212/WNL.0b013e318259e25c; Ganesan V, 2003…	25	12	12	0	5	ELSEVIER SCIENCE INC	NEW YORK	360 PARK AVE SOUTH, NEW YORK, NY 10010-1710 USA	0887-8994	1873-5150		PEDIATR NEUROL	Pediatr. Neurol.	NOV	2014	51	5
J	Tao, WK; Maass, DL; Johnston, WE; Horton, JW				Tao, WK; Maass, DL; Johnston, WE; Horton, JW			Murine in vivo myocardial contractile dysfunction after burn injury is exacerbated by pneumonia sepsis	SHOCK			English	Article						mouse; contractility; conductance; pressure; volume	MICE	We evaluated hemodynamic and cardiac contractile dysfunction in a murine model of 40% contact burn complicated by Streptococcus pneumoniae (1 X 10(5) CFU) sepsis. Male, 9- to 10-week-old C57/BL6 mice were divided into the following groups: sham burn, sham sepsis; 24 h after burn alone; 24 h after sepsis alone; 7 days after burn alone; and 7 days after burn followed by pneumonia sepsis. Hemodynami…	Univ Texas, SW Med Ctr Dallas, Dept Anesthesiol & Pain Management, Dallas, TX 75390 USA; Univ Texas, SW Med Ctr Dallas, Dept Surg, Dallas, TX 75390 USA		Tao, WK (通讯作者)，Univ Texas, SW Med Ctr Dallas, Dept Anesthesiol & Pain Management, 5323 Harry Hines Blvd, Dallas, TX 75390 USA.	weike.tao@utsouthwestern.edu			NIGMS NIH HHS [K08 GM073141-01] Funding Source: Medline; NATIONAL INSTITUTE OF GENERAL MEDICAL SCIENCES [K08GM073141] Funding Source: NIH RePORTER	NIGMS NIH HHS(United States Department of Health & Human ServicesNational Institutes of Health (NIH) - USANIH National Institute of General Medical Sciences (NIGMS)); NATIONAL INSTITUTE OF GENERAL MEDICAL SCIENCES(United States Department of Health & Human ServicesNational Institutes of Health (NIH) - USANIH National Institute of General Medical Sciences (NIGMS))		Court O, 2002, CRIT CARE, V6, P500, DOI 10.1186/cc1822; de la Cal MA, 2001, CHEST, V119, P1160, DOI 10.1378/chest.119.4.1160; Fitzwater J, 2003, J TRAUMA, V54, P959, DOI 10.1097/01.TA.0000029382.26295.AB; GEORGAKOPOULOS D, 2002, DEV CARDIOVASC MED, V238, P207; Horton Jureta W, 2003, Surg Infect (Larchmt), V4, P363, DOI 10.1089/109629603322761427; LITTLE WC, 1989, CIRCULATION, V80, P1378, DOI 10.1…	18	10	10	0	0	LIPPINCOTT WILLIAMS & WILKINS	PHILADELPHIA	TWO COMMERCE SQ, 2001 MARKET ST, PHILADELPHIA, PA 19103 USA	1073-2322	1540-0514		SHOCK	Shock	NOV	2005	24	5
J	Divani, AA; Hevesi, M; Pulivarthi, S; Luo, XH; Souslian, F; Suarez, JI; Bershad, EM				Divani, Afshin A.; Hevesi, Mario; Pulivarthi, Swaroopa; Luo, Xianghua; Souslian, Fotis; Suarez, Jose I.; Bershad, Eric M.			Predictors of Nosocomial Pneumonia in Intracerebral Hemorrhage Patients: A Multi-center Observational Study	NEUROCRITICAL CARE			English	Article						Nosocomial; Pneumonia; Intracerebral hemorrhage; In-hospital complications; Length of stay; Intubation; Tracheostomy; Aspiration; Stroke	INTENSIVE-CARE-UNIT; ACUTE STROKE; VENTILATOR; DYSPHAGIA; MORTALITY	Nosocomial pneumonia (NP) is a frequent complication among spontaneous intracerebral hemorrhage (sICH) patients. This study was aimed at identifying in-hospital risk factors that predispose sICH patients to NP. We identified 591 consecutive sICH subjects admitted to six tertiary care hospitals between 2008 and 2012. Information regarding patients' demographics, admission data, laboratory tests, m…	[Divani, Afshin A.; Hevesi, Mario; Pulivarthi, Swaroopa] Univ Minnesota, Dept Neurol, Minneapolis, MN 55455 USA; [Luo, Xianghua] Univ Minnesota, Sch Publ Hlth, Div Biostat, Minneapolis, MN 55455 USA; [Souslian, Fotis] Univ Minnesota, Dept Neurosurg, Minneapolis, MN 55455 USA; [Suarez, Jose I.; Bershad, Eric M.] Baylor Coll Med, Dept Neurol, Div Vasc Neurol & Neurocrit Care, Houston, TX 77030 USA		Divani, AA (通讯作者)，Univ Minnesota, Dept Neurol, 420 Delaware St SE,MMC 295, Minneapolis, MN 55455 USA.	divani@umn.edu		Hevesi, Mario/0000-0001-6208-878X	American Heart Association	American Heart Association(American Heart Association)	The authors express their gratitude to Katherine van Meurs, BA, Eduardo Paredes-Andrade, MD, and Derya Uluduz, MD, for their assistance in data collection. The study was supported in part by a generous donation from the family of Stanley S. Hubbard and HealthEZ (Bloomington, MN). Mario Hevesi, BS, was also supported by Nelson Heart Scholarship from the American Heart Association.	Alsumrain M, 2013, J INTENSIVE CARE MED, V28, P118, DOI 10.1177/0885066612437512; Bercault N, 2001, CRIT CARE MED, V29, P2303, DOI 10.1097/00003246-200112000-00012; Divani AA, 2011, STROKE, V42, P1569, DOI 10.1161/STROKEAHA.110.607861; Fine JP, 1999, J AM STAT ASSOC, V94, P496, DOI 10.2307/2670170; GRAY RJ, 1988, ANN STAT, V16, P1141, DOI 10.1214/aos/1176350951; Hilker R, 2003, STROKE, V34, P975,…	18	25	31	1	6	HUMANA PRESS INC	TOTOWA	999 RIVERVIEW DRIVE SUITE 208, TOTOWA, NJ 07512 USA	1541-6933	1556-0961		NEUROCRIT CARE	Neurocrit. Care	APR	2015	22	2
J	Gattringer, T; Niederkorn, K; Seyfang, L; Seifert-Held, T; Simmet, N; Ferrari, J; Lang, W; Brainin, M; Willeit, J; Fazekas, F; Enzinger, C				Gattringer, Thomas; Niederkorn, Kurt; Seyfang, Leonhard; Seifert-Held, Thomas; Simmet, Nicole; Ferrari, Julia; Lang, Wilfried; Brainin, Michael; Willeit, Johann; Fazekas, Franz; Enzinger, Christian			Myocardial Infarction as a Complication in Acute Stroke: Results from the Austrian Stroke Unit Registry	CEREBROVASCULAR DISEASES			English	Article						Ischemic stroke; Hemorrhagic stroke; Transient ischemic attack; Stroke unit; Myocardial infarction; Complication	TRANSIENT ISCHEMIC ATTACK; ELEVATED TROPONIN LEVELS; INTRACEREBRAL HEMORRHAGE; ATRIAL-FIBRILLATION; VASCULAR DEATH; RISK; CARDIOMYOPATHY; PREDICTORS; MORTALITY; EVENT	Background: Patients with transient ischemic attack (TIA) and stroke have an increased risk for subsequent cardiac events including myocardial infarction (MI), which might be associated with a worse clinical outcome. Rapid identification of stroke patients at higher risk for MI might foster intensified cardiac monitoring or certain therapeutic strategies. However, information regarding acute MI a…	[Gattringer, Thomas; Niederkorn, Kurt; Seifert-Held, Thomas; Simmet, Nicole; Fazekas, Franz; Enzinger, Christian] Med Univ Graz, Dept Neurol, AT-8036 Graz, Austria; [Seyfang, Leonhard; Brainin, Michael] Danube Univ Krems, Ctr Clin Neurosci, Krems, Austria; [Ferrari, Julia; Lang, Wilfried] Hosp Barmherzige Brueder Vienna, Dept Neurol, Vienna, Austria; [Brainin, Michael] Danube Clin Tulln, Dept Neu…		Gattringer, T (通讯作者)，Med Univ Graz, Dept Neurol, Auenbruggerpl 22, AT-8036 Graz, Austria.	thomas.gattringer@medunigraz.at		Gattringer, Thomas/0000-0002-6065-6576				Amarenco P, 2013, STROKE, V44, P1505, DOI 10.1161/STROKEAHA.111.000142; Ay H, 2006, NEUROLOGY, V66, P1325, DOI 10.1212/01.wnl.0000206077.13705.6d; Barber M, 2007, CEREBROVASC DIS, V23, P260, DOI 10.1159/000098325; Deininger MH, 2006, J NEUROSURG, V105, P465, DOI 10.3171/jns.2006.105.3.465; Dhamoon MS, 2007, STROKE, V38, P1752, DOI 10.1161/STROKEAHA.106.480988; Dutta P, 2012, NATURE, V487, P325, D…	25	19	20	0	3	KARGER	BASEL	ALLSCHWILERSTRASSE 10, CH-4009 BASEL, SWITZERLAND	1015-9770	1421-9786		CEREBROVASC DIS	Cerebrovasc. Dis.		2014	37	2
J	Chou, HH; Tsou, MT; Hwang, LC				Chou, Hsiao-Hui; Tsou, Meng-Ting; Hwang, Lee-Ching			Nasogastric tube feeding versus assisted hand feeding in-home healthcare older adults with severe dementia in Taiwan: a prognosis comparison	BMC GERIATRICS			English	Article						Dementia; Nasogastric tube; Tube feeding; Hand feeding; Older adults; Home healthcare; Pneumonia	ARTIFICIAL NUTRITION; ENTERAL NUTRITION; ESPEN GUIDELINES; PNEUMONIA; PREVALENCE; ASPIRATION; STROKE; HOSPITALIZATION; PEOPLE; RISK	BackgroundAll individuals with severe dementia should be offered careful hand feeding. However, under certain circumstances, people with severe dementia have a feeding tube placed. In Taiwan, tube feeding rate in demented older home care residents is increasing; however, the benefits of tube feeding in this population remain unknown. We compared the clinical prognosis and mortality of older patie…	[Chou, Hsiao-Hui; Tsou, Meng-Ting; Hwang, Lee-Ching] Mackay Mem Hosp, Dept Family Med, Taipei, Taiwan; [Hwang, Lee-Ching] Mackay Med Coll, Dept Med, Taipei, Taiwan		Hwang, LC (通讯作者)，Mackay Mem Hosp, Dept Family Med, Taipei, Taiwan.; Hwang, LC (通讯作者)，Mackay Med Coll, Dept Med, Taipei, Taiwan.	hlc@mmh.org.tw		Hwang, Lee-Ching/0000-0002-7975-5830				[Anonymous], 2017, NAS TIB FEED PREV TA; Bartlett JG, 2013, INFECT DIS CLIN N AM, V27, P149, DOI 10.1016/j.idc.2012.11.016; C PJ, 2016, GUID PALL CAR PAT DE; Cegelka A, 2014, J AM GERIATR SOC, V62, P1590, DOI 10.1111/jgs.12924; Chen PJ, 2018, PALLIATIVE MED, V32, P622, DOI 10.1177/0269216317751334; Chen TF, 2007, NEUROEPIDEMIOLOGY, V28, P142, DOI 10.1159/000102142; Cintra MTG, 2014, J NUTR HEALTH…	42	5	5	1	1	BMC	LONDON	CAMPUS, 4 CRINAN ST, LONDON N1 9XW, ENGLAND		1471-2318		BMC GERIATR	BMC Geriatr.	FEB 14	2020	20	1
J	Baker, DW; Einstadter, D; Husak, S; Cebul, RD				Baker, DW; Einstadter, D; Husak, S; Cebul, RD			Changes in the use of do-not-resuscitate orders after implementation of the patient self-determination act	JOURNAL OF GENERAL INTERNAL MEDICINE			English	Article						resuscitation order; mortality; quality of health care	CARDIOPULMONARY-RESUSCITATION; ADVANCE DIRECTIVES; NURSING-HOMES; CARE; MORTALITY; OUTCOMES; CHOICE; RISK	Objective: To determine changes in the use of do-not-resuscitate (DNR) orders and mortality rates following a DNR order after the Patient Self-determination Act (PSDA) was implemented in December 1991. Design: Time-series. Setting: Twenty-nine hospitals in Northeast Ohio. Patients/Participants: Medicare patients (N=91,539) hospitalized with myocardial infarction, heart failure, gastrointestinal h…	Case Western Reserve Univ, MetroHlth Med Ctr, Ctr Hlth Care Res & Policy, Cleveland, OH USA; Case Western Reserve Univ, MetroHlth Med Ctr, Dept Med, Cleveland, OH USA; Case Western Reserve Univ, Dept Epidemiol & Biostat, Cleveland, OH 44106 USA		Baker, DW (通讯作者)，Northwestern Univ, Feinberg Sch Med, 676 N St Clair St,Suite 200, Chicago, IL 60611 USA.	dwbaker@northwestern.edu			AHRQ HHS [R01 HS009969, R01 HSO9969] Funding Source: Medline; AGENCY FOR HEALTHCARE RESEARCH AND QUALITY [R01HS009969] Funding Source: NIH RePORTER	AHRQ HHS(United States Department of Health & Human ServicesAgency for Healthcare Research & Quality); AGENCY FOR HEALTHCARE RESEARCH AND QUALITY(United States Department of Health & Human ServicesAgency for Healthcare Research & Quality)		ASH AS, 1997, RISK ADJUSTMENT MEAS, P444; Baker DW, 2002, MED CARE, V40, P879, DOI 10.1097/00005650-200210000-00006; Bradley EH, 1998, ARCH FAM MED, V7, P417, DOI 10.1001/archfami.7.5.417; Castle NG, 1998, HEALTH SERV RES, V33, P101; EMANUEL EJ, 1993, AM J MED, V95, P619, DOI 10.1016/0002-9343(93)90358-V; Foody JM, 2001, AM J CARDIOL, V87, P706, DOI 10.1016/S0002-9149(00)01487-9; Golin CE, 2000, …	30	23	23	0	6	SPRINGER	NEW YORK	ONE NEW YORK PLAZA, SUITE 4600, NEW YORK, NY, UNITED STATES	0884-8734	1525-1497		J GEN INTERN MED	J. Gen. Intern. Med.	MAY	2003	18	5
J	Rincon, F; Lyden, P; Mayer, SA				Rincon, Fred; Lyden, Patrick; Mayer, Stephan A.			Relationship Between Temperature, Hematoma Growth, and Functional Outcome After Intracerebral Hemorrhage	NEUROCRITICAL CARE			English	Article						Fever; Stroke; VISTA	BRAIN TEMPERATURE; FEVER; STROKE; HYPERTHERMIA; ENLARGEMENT; HYPOTHERMIA; EDEMA; ASSOCIATION; GUIDELINES; PREDICTOR	Fever and hematoma growth are known to be independent predictors of poor outcome after intracerebral hemorrhage (ICH). We sought to assess the distribution of temperature at different stages in relation to hematoma growth and functional outcome at 90 days in a cohort of ICH patients. Data of patients registered in the Virtual International Stroke Trials Archive-ICH were analyzed. Temperatures at …	[Rincon, Fred] Thomas Jefferson Univ, Dept Neurol, Div Crit Care & Neurotrauma, Philadelphia, PA 19107 USA; [Rincon, Fred] Thomas Jefferson Univ, Dept Neurosurg, Div Crit Care & Neurotrauma, Philadelphia, PA 19107 USA; [Lyden, Patrick] Cedars Sinai Med Ctr, Dept Neurol, Los Angeles, CA 90048 USA; [Mayer, Stephan A.] Columbia Univ, Dept Neurol, Div Neurocrit Care, New York, NY USA; [Mayer, Stephan…		Rincon, F (通讯作者)，Thomas Jefferson Univ, Dept Neurol, Div Crit Care & Neurotrauma, 909 Walnut St,3rd Floor, Philadelphia, PA 19107 USA.	fred.rincon@jefferson.edu		Rincon, Fred/0000-0002-8510-118X	American Heart Association [AHA 12CRP12050342]	American Heart Association(American Heart Association)	Dr. Rincon has received salary support from the American Heart Association (AHA 12CRP12050342).	Ali M, 2007, STROKE, V38, P1905, DOI 10.1161/STROKEAHA.106.473579; Badjatia N, 2009, CRIT CARE MED, V37, pS250, DOI 10.1097/CCM.0b013e3181aa5e8d; Becker KJ, 1999, STROKE, V30, P2025, DOI 10.1161/01.STR.30.10.2025; Broderick J, 2007, STROKE, V38, P2001, DOI 10.1161/STROKEAHA.107.183689; Brott T, 1997, STROKE, V28, P1, DOI 10.1161/01.STR.28.1.1; Childs Charmaine, 2010, Front Neurol, V1, P146, DOI 1…	41	49	50	0	10	HUMANA PRESS INC	TOTOWA	999 RIVERVIEW DRIVE SUITE 208, TOTOWA, NJ 07512 USA	1541-6933	1556-0961		NEUROCRIT CARE	Neurocrit. Care	FEB	2013	18	1
J	Padalino, B; Raidal, SL; Hall, E; Knight, P; Celi, P; Jeffcott, L; Muscatello, G				Padalino, Barbara; Raidal, Sharanne L.; Hall, Evelyn; Knight, Peter; Celi, Pietro; Jeffcott, Leo; Muscatello, Gary			A Survey on Transport Management Practices Associated with Injuries and Health Problems in Horses	PLOS ONE			English	Article							LONG-HAUL TRANSPORT; RISK-FACTORS; EQUINE INFLUENZA; BEHAVIOR; WELFARE; STRESS; TRAILER; BALANCE	An online survey was conducted to determine associations between transport management and transport-related injuries and diseases in horses in Australia. The survey was composed of three sections: respondents' demographic information, transport management strategies or procedures (before, during and after transportation) and transport diseases experienced in the previous two year period. Univaria…	[Padalino, Barbara; Hall, Evelyn; Celi, Pietro; Jeffcott, Leo; Muscatello, Gary] Univ Sydney, Fac Vet Sci, Sch Life & Environm Sci, Camden, NSW, Australia; [Padalino, Barbara] Univ Bari, Dept Vet Med, Bari, Italy; [Padalino, Barbara; Raidal, Sharanne L.] Charles Sturt Univ, Sch Anim & Vet Sci, Wagga Wagga, NSW, Australia; [Knight, Peter] Univ Sydney, Sydney Med Sch, Sch Med Sci, Discipline Biomed…		Padalino, B (通讯作者)，Univ Sydney, Fac Vet Sci, Sch Life & Environm Sci, Camden, NSW, Australia.; Padalino, B (通讯作者)，Univ Bari, Dept Vet Med, Bari, Italy.; Padalino, B (通讯作者)，Charles Sturt Univ, Sch Anim & Vet Sci, Wagga Wagga, NSW, Australia.	barbara.padalino@sydney.edu.au	Muscatello, Gary/AAG-1047-2021; Knight, Peter/A-9555-2011; Padalino, Barbara/AAJ-7498-2020; Celi, Pietro/D-6567-2014; Jeffcott, Leo/S-8887-2017	Knight, Peter/0000-0002-1076-5379; Celi, Pietro/0000-0002-7933-3160; Raidal, Sharanne/0000-0001-5558-3133; PADALINO, BARBARA/0000-0002-7630-8285; Jeffcott, Leo/0000-0002-2855-6946	University of Sydney International Postgraduate Research Scholarship (IPRS) -	University of Sydney International Postgraduate Research Scholarship (IPRS) -	This study was funded by the University of Sydney International Postgraduate Research Scholarship (IPRS).	[Anonymous], 2014, PRACTICAL GUIDELINES, P36; Anzai Toru, 2001, Journal of Equine Science, V12, P135, DOI 10.1294/jes.12.135; AUSTIN SM, 1995, J AM VET MED ASSOC, V207, P325; Boden LA, 2013, BMC VET RES, V9, DOI 10.1186/1746-6148-9-188; Christley RM, 2016, EQUINE VET J, V48, P138, DOI 10.1111/evj.12552; CLARK DK, 1993, APPL ANIM BEHAV SCI, V38, P179, DOI 10.1016/0168-1591(93)90018-K; Codazza D., …	51	15	15	1	32	PUBLIC LIBRARY SCIENCE	SAN FRANCISCO	1160 BATTERY STREET, STE 100, SAN FRANCISCO, CA 94111 USA	1932-6203			PLOS ONE	PLoS One	SEP 2	2016	11	9
J	Nimptsch, U; Mansky, T				Nimptsch, Ulrike; Mansky, Thomas			Quality Measurement Combined With Peer Review Improved German In-Hospital Mortality Rates For Four Diseases	HEALTH AFFAIRS			English	Review							OF-CARE; PERFORMANCE; INDICATORS; GUIDELINE; OUTCOMES; STROKE	Mortality rates during hospital stays for common diseases show considerable variation at the hospital level, which suggests that there is potential for outcome improvement. We studied changes in mortality after an intervention that aimed to improve medical outcomes through quality measurement combined with peer review. We examined eighteen acute care hospitals purchased by the Helios Hospital Gro…	[Nimptsch, Ulrike; Mansky, Thomas] Tech Univ Berlin, Dept Struct Adv & Qual Management Hlth Care, Berlin, Germany		Nimptsch, U (通讯作者)，Tech Univ Berlin, Dept Struct Adv & Qual Management Hlth Care, Berlin, Germany.	ulrike.nimptsch@tu-berlin.de			Helios Hospital Group	Helios Hospital Group	Some of the information in this article was presented at the twenty-ninth International Conference of the International Society for Quality in Health Care, in Geneva, Switzerland, October 24, 2012. The Department of Structural Advancement and Quality Management in Health Care, Technische Universitat Berlin, receives ongoing funding from the Helios Hospital Group. The Helios Hospital Group was not…	[Anonymous], INP QUAL IND OV; [Anonymous], 2004, KTSNK PSY DIAGN DAT; Bradley EH, 2010, AM J CARDIOL, V106, P1108, DOI 10.1016/j.amjcard.2010.06.014; Busse R, 2009, HEALTH AFFAIR, V28, pW294, DOI 10.1377/hlthaff.28.2.w294; Capelastegui A, 2004, CLIN INFECT DIS, V39, P955, DOI 10.1086/423960; Classen DC, 2011, HEALTH AFFAIR, V30, P581, DOI 10.1377/hlthaff.2011.0190; De Vos M, 2009, INT J QUAL HEAL…	22	17	17	0	14	PROJECT HOPE	BETHESDA	7500 OLD GEORGETOWN RD, STE 600, BETHESDA, MD 20814-6133 USA	0278-2715			HEALTH AFFAIR	Health Aff.	SEP	2013	32	9
J	Iwata, T; Mori, T				Iwata, Tomonori; Mori, Takahisa			Long-term Clinical Outcomes of Elective Carotid Artery Stenting in Patients Undergoing Maintenance Hemodialysis	INTERNAL MEDICINE			English	Article						carotid artery stenting; hemodialysis; long-term outcome; 3-month morbidity and mortality rates; 5-year survival probability	CHRONIC RENAL-INSUFFICIENCY; ENDARTERECTOMY; RISK; STENOSIS; DISEASE; DIALYSIS; STROKE	Objective Carotid artery stenting (CAS) in patients undergoing maintenance hemodialysis is characterized by high complication rates. These patients are excluded from clinical trials of CAS. The purpose of our retrospective study was to investigate the long-term clinical outcomes of CAS in patients undergoing maintenance hemodialysis. Methods CAS was performed under local anesthesia. The technical…	[Iwata, Tomonori] Tokai Univ, Dept Neurol, Hiratsuka, Kanagawa, Japan; [Mori, Takahisa] Shonan Kamakura Gen Hosp Stroke Ctr, Dept Stroke Treatment, Kamakura, Kanagawa, Japan		Mori, T (通讯作者)，Shonan Kamakura Gen Hosp Stroke Ctr, Dept Stroke Treatment, Kamakura, Kanagawa, Japan.	morit-koc@umin.net						AbuRahma AF, 2011, ARCH SURG-CHICAGO, V146, P1141, DOI 10.1001/archsurg.2011.256; Adil MM, 2016, J STROKE CEREBROVASC, V25, P1721, DOI 10.1016/j.jstrokecerebrovasdis.2016.03.040; Amin A, 2008, VASCULAR, V16, P167, DOI 10.2310/6670.2008.00029; Arhuidese IJ, 2016, J VASC SURG, V63, P1511, DOI 10.1016/j.jvs.2016.02.044; Avgerinos ED, 2015, ANN VASC SURG, V29, P15, DOI 10.1016/j.avsg.2014.07.029; Bol…	27	2	3	0	1	JAPAN SOC INTERNAL MEDICINE	TOKYO	34-3 3-CHOME HONGO BUNKYO-KU, TOKYO, 113, JAPAN	0918-2918	1349-7235		INTERNAL MED	Intern. Med.		2020	59	4
J	Zhou, XD; Dong, WH; Zhao, CH; Feng, XF; Wen, WW; Tu, WY; Cai, MX; Xu, TC; Xie, QL				Zhou, Xiao-Dong; Dong, Wei-Hua; Zhao, Chu-Huan; Feng, Xia-Fei; Wen, Wei-Wei; Tu, Wen-Yi; Cai, Meng-Xing; Xu, Tian-Cheng; Xie, Qiang-Li			Risk scores for predicting dysphagia in critically ill patients after cardiac surgery	BMC ANESTHESIOLOGY			English	Article						Dysphagia; Cardiac care unit; Prognosis; Aspiration; Pneumonia	ENDOTRACHEAL INTUBATION; ACUTE STROKE; ASPIRATION; PNEUMONIA; SEDATION	BackgroundThis study aimed at developing and validating a scoring model to stratify critically ill patients after cardiac surgery based on risk for dysphagia, a common but often neglected complication.MethodsData were prospectively collected and analyzed from January 2016 to June 2017 from 395 consecutive post cardiac surgery patients at the cardiac care unit (CCU) at a single center; 103 (26.1%)…	[Zhou, Xiao-Dong; Cai, Meng-Xing; Xu, Tian-Cheng] Wenzhou Med Univ, Affiliated Hosp 1, Heart Ctr, Dept Cardiovasc Med, Wenzhou 325000, Peoples R China; [Dong, Wei-Hua; Zhao, Chu-Huan; Feng, Xia-Fei; Wen, Wei-Wei; Tu, Wen-Yi; Xie, Qiang-Li] Wenzhou Med Univ, Affiliated Hosp 1, Heart Ctr, Dept Cardiac Care Unit, Wenzhou 325000, Peoples R China		Xie, QL (通讯作者)，Wenzhou Med Univ, Affiliated Hosp 1, Heart Ctr, Dept Cardiac Care Unit, Wenzhou 325000, Peoples R China.	xieqiangli@163.com		Rumery, Holly/0000-0002-2688-8592				Ajemian MS, 2001, ARCH SURG-CHICAGO, V136, P434, DOI 10.1001/archsurg.136.4.434; Barker J, 2009, CAN J SURG, V52, P119; Bowles BJ., 2017, RES CARDIOVASC MED, V6, P24, DOI [10.4103/rcm.rcm_27_17, DOI 10.4103/RCM.RCM_27_17]; Brodsky MB, 2017, ANN AM THORAC SOC, V14, P376, DOI 10.1513/AnnalsATS.201606-455OC; BURGESS GE, 1979, ANESTHESIOLOGY, V51, P73, DOI 10.1097/00000542-197907000-00016; Cedborg AI…	27	7	9	0	3	BMC	LONDON	CAMPUS, 4 CRINAN ST, LONDON N1 9XW, ENGLAND	1471-2253			BMC ANESTHESIOL	BMC Anesthesiol.	JAN 10	2019	19
J	Fiorelli, A; Odierna, I; Scarano, D; Caronia, F; Failla, A; Iannotti, M; Santini, M; Pace, C				Fiorelli, Alfonso; Odierna, Italia; Scarano, Daniele; Caronia, Francesco; Failla, Andrea; Iannotti, Mario; Santini, Mario; Pace, Caterina			Combined intrapleural and intrabronchial injection of fibrin glue for closing alveolar pleural fistula: a case report	JOURNAL OF CARDIOTHORACIC SURGERY			English	Article						Persistent air leaks; Alveolar pleural fistula; Fibrin glue; Case report	BRONCHOSCOPIC MANAGEMENT; ENDOBRONCHIAL VALVES	Background: The treatment of persistent air leak is a challenge. Herein, we reported the combined intrabronchial and intrapleural injection of fibrin glue using fiber bronchoscopy to seal off an alveolar pleura fistula developed following necrotizing pneumonia in high-risk patient. Case presentation: A 74-year-old man was intubated in emergency for acute ischemic stroke. Percutaneous dilatational…	[Fiorelli, Alfonso; Santini, Mario] Univ Campania Luigi Vanvitelli, Thorac Surg Unit, Piazza Miraglia 2, I-80138 Naples, Italy; [Odierna, Italia; Scarano, Daniele; Iannotti, Mario] Umberto I Hosp, Anaesthesiol & Intens Care Unit, Salerno, Italy; [Caronia, Francesco] Osped Civ, Thorac Surg Unit, Palermo, Italy; [Failla, Andrea] Ist Oncol Mediterraneo, Gen Surg Unit, Catania, Italy; [Pace, Caterina…		Fiorelli, A (通讯作者)，Univ Campania Luigi Vanvitelli, Thorac Surg Unit, Piazza Miraglia 2, I-80138 Naples, Italy.	alfonso.fiorelli@unicampania.it	SANTINI, Mario/AAE-9589-2022; SANTINI, Mario/AAE-9516-2022; Fiorelli, Alfonso/AAO-2709-2020; SANTINI, Mario/AFE-1150-2022	SANTINI, Mario/0000-0003-1162-7805; SANTINI, Mario/0000-0003-1162-7805; SANTINI, Mario/0000-0003-1162-7805; Fiorelli, Alfonso/0000-0002-0628-613X				Fiorelli A, 2018, J THORAC DIS, V10, P6158, DOI 10.21037/jtd.2018.10.61; Fiorelli A, 2018, J THORAC DIS, V10, pS3315, DOI 10.21037/jtd.2018.06.69; Keshishyan S, 2017, J THORAC DIS, V9, pS1034, DOI 10.21037/jtd.2017.05.47; Kinoshita T, 2000, CHEST, V117, P790, DOI 10.1378/chest.117.3.790; Shrestha P, 2014, N AM J MED SCI, V6, P487, DOI 10.4103/1947-2714.141660; Wood DE, 2010, CLIN CHEST MED, V31, …	6	0	0	0	0	BMC	LONDON	CAMPUS, 4 CRINAN ST, LONDON N1 9XW, ENGLAND		1749-8090		J CARDIOTHORAC SURG	J. Cardiothorac. Surg.	SEP 18	2019	14	1
J	Bosel, J				Boesel, Julian			Tracheostomy in Stroke Patients	CURRENT TREATMENT OPTIONS IN NEUROLOGY			English	Review						Stroke; Acute ischemic stroke; Intracerebral hemorrhage; Subarachnoid hemorrhage; Tracheostomy; Tracheotomy; Percutaneous dilational tracheostomy; Intensive care; Critical care; Dysphagia; Long-term ventilation; Weaning; Sedation; Treatment	PERCUTANEOUS DILATATIONAL TRACHEOSTOMY; WAKE-UP TEST; FIBEROPTIC ENDOSCOPIC EVALUATION; SCREENING SWALLOWING FUNCTION; ACUTE ISCHEMIC-STROKE; MECHANICAL VENTILATION; INTRACRANIAL-PRESSURE; CLINICAL PREDICTORS; PERFUSION-PRESSURE; DYSPHAGIA	Patients with severe ischemic and hemorrhagic stroke may require tracheostomy in the course of their disease. This may apply to stroke unit patients whose deficits include a severe dysphagia posing such risk of aspiration as it cannot be sufficiently counteracted by tube feeding and swallowing therapy alone. More often, however, tracheostomy is performed in stroke patients so severely afflicted t…	Heidelberg Univ, Dept Neurol, D-69120 Heidelberg, Germany		Bosel, J (通讯作者)，Heidelberg Univ, Dept Neurol, Neuenheimer Feld 400, D-69120 Heidelberg, Germany.	julian.boesel@med.uni-heidelberg.de						Bath PM, 1999, COCHRANE DB SYST REV, DOI [DOI 10.1002/14651858.CD000323, 10.1002/14651858.CD000323]; Berrouschot J, 2000, CRIT CARE MED, V28, P2956, DOI 10.1097/00003246-200008000-00045; Blot F, 2008, INTENS CARE MED, V34, P1779, DOI 10.1007/s00134-008-1195-4; Bosel J, 2013, STROKE, V44, P21, DOI 10.1161/STROKEAHA.112.669895; Bosel J, 2012, INT J STROKE, V7, P173, DOI 10.1111/j.1747-4949.2011.007…	86	24	25	0	19	CURRENT MEDICINE GROUP	PHILADELPHIA	400 MARKET STREET, STE 700, PHILADELPHIA, PA 19106 USA	1092-8480	1534-3138		CURR TREAT OPTION NE	Curr. Treat. Options Neurol.	JAN	2014	16	1
J	Tariq, N; Adil, MM; Saeed, F; Chaudhry, SA; Qureshi, AI				Tariq, Nauman; Adil, Malik M.; Saeed, Fahad; Chaudhry, Saqib A.; Qureshi, Adnan I.			Outcomes of Thrombolytic Treatment for Acute Ischemic Stroke in Dialysis-Dependent Patients in the United States	JOURNAL OF STROKE & CEREBROVASCULAR DISEASES			English	Article						Ischemic stroke; thrombolysis; dialysis; renal failure	TISSUE-PLASMINOGEN ACTIVATOR; CHRONIC KIDNEY-DISEASE; RISK-FACTOR ASSESSMENT; RT-PA REGISTRY; MAINTENANCE HEMODIALYSIS; ACUTE MANAGEMENT; RENAL-DISEASE; SINGLE-CENTER; MORTALITY; CALCIFICATION	Objective: To determine the outcomes of dialysis-dependent renal failure patients who had ischemic stroke and were treated with intravenous (IV) thrombolytics in the United States. Methods: We analyzed the data from Nationwide Inpatient Sample (2002-2009) for all thrombolytic-treated patients presenting with acute ischemic stroke with or without dialysis dependence. Patients were identified using…	[Tariq, Nauman; Adil, Malik M.; Saeed, Fahad; Chaudhry, Saqib A.; Qureshi, Adnan I.] Univ Minnesota, Zeenat Qureshi Stroke Ctr, Minneapolis, MN 55455 USA; [Tariq, Nauman; Adil, Malik M.; Saeed, Fahad; Chaudhry, Saqib A.; Qureshi, Adnan I.] Dartmouth Hitchcock Med Ctr, Dept Nephrol, Lebanon, NH 03766 USA		Tariq, N (通讯作者)，Univ Minnesota, Zeenat Qureshi Stroke Ctr, Minneapolis, MN 55455 USA.	nomitq@gmail.com	Adil, Malik M/I-8355-2019	Adil, Malik M/0000-0002-4635-6462; Qureshi, Adnan/0000-0003-4962-540X				Abramson JL, 2003, KIDNEY INT, V64, P610, DOI 10.1046/j.1523-1755.2003.00109.x; Agrawal V, 2010, NEPHROL DIAL TRANSPL, V25, P1150, DOI 10.1093/ndt/gfp619; Almekhlafi MA, 2008, ANN NEUROL, V64, P344, DOI 10.1002/ana.21404; Block GA, 2004, J AM SOC NEPHROL, V15, P2208, DOI 10.1097/01.ASN.0000133041.27682.A2; Bluhmki E, 2009, LANCET NEUROL, V8, P1095, DOI 10.1016/S1474-4422(09)70264-9; Broderick J, …	27	21	22	0	2	ELSEVIER SCIENCE BV	AMSTERDAM	PO BOX 211, 1000 AE AMSTERDAM, NETHERLANDS	1052-3057	1532-8511		J STROKE CEREBROVASC	J. Stroke Cerebrovasc. Dis.	NOV	2013	22	8
J	Sarmiento, RJC; Diestro, JDB; Espiritu, AI; San Jose, MCZ				Cruz Sarmiento, Robert Joseph; Diestro, Jose Danilo Bengzon; Isidoro Espiritu, Adrian; Zarsadias San Jose, Maria Cristina			Safety and Efficacy of Repeated Thrombolysis with Alteplase in Early Recurrent Ischemic Stroke: A Systematic Review	JOURNAL OF STROKE & CEREBROVASCULAR DISEASES			English	Review						Ischemic stroke; recurrence; thrombolysis; off label use; recombinant tissue-type plasminogen activator; alteplase	INTRAVENOUS THROMBOLYSIS; PLASMINOGEN-ACTIVATOR; EARLY RISK; GUIDELINES; PATIENT	Background and Aim: The current American Heart Association guidelines for the management of acute ischemic stroke advise against the use of intravenous (IV) alteplase in patients with recurrent stroke occurring within 90 days of their index event. Following these guidelines strictly, patients having early recurrent ischemic stroke would be unable to avail of this reperfusion strategy that has bee…	[Cruz Sarmiento, Robert Joseph; Isidoro Espiritu, Adrian; Zarsadias San Jose, Maria Cristina] Univ Philippines Manila, Dept Neurosci, Coll Med, Manila, Philippines; [Cruz Sarmiento, Robert Joseph; Isidoro Espiritu, Adrian; Zarsadias San Jose, Maria Cristina] Univ Philippines Manila, Philippine Gen Hosp, Manila, Philippines; [Diestro, Jose Danilo Bengzon] Univ Toronto, Dept Med Imaging, St Michael…		Diestro, JDB (通讯作者)，St Michaels Hosp, Med Imaging Room CC3-141,30 Bond St, Toronto, ON M5B 1W8, Canada.	danni.diestro@gmail.com	Diestro, Jose Danilo Bengzon/Z-5122-2019; Espiritu, Adrian Isidoro/T-6070-2019	Diestro, Jose Danilo Bengzon/0000-0001-8450-2021; Espiritu, Adrian Isidoro/0000-0001-5621-1833; Sarmiento, Robert Joseph/0000-0001-7708-1804				Acheampong P, 2012, EXPERT OPIN DRUG MET, V8, P271, DOI 10.1517/17425255.2012.652615; Alhazzaa M, 2013, STROKE, V44, P1736, DOI 10.1161/STROKEAHA.111.000818; Alvarez-Sabin J, 2013, LANCET NEUROL, V12, P689, DOI 10.1016/S1474-4422(13)70055-3; Bivard A, 2013, J STROKE, V15, P90, DOI 10.5853/jos.2013.15.2.90; Breton RR, 2012, ACUTE ISCHEMIC STROK, P30; Coull AJ, 2004, STROKE, V35, P1925, DOI 10.1161…	37	5	6	0	9	ELSEVIER	AMSTERDAM	RADARWEG 29, 1043 NX AMSTERDAM, NETHERLANDS	1052-3057	1532-8511		J STROKE CEREBROVASC	J. Stroke Cerebrovasc. Dis.	OCT	2019	28	10
J	Virvidaki, IE; Nasios, G; Kosmidou, M; Giannopoulos, S; Milionis, H				Virvidaki, Ioanna Eleni; Nasios, Grigorios; Kosmidou, Maria; Giannopoulos, Sotirios; Milionis, Haralampos			Swallowing and Aspiration Risk A Critical Review of Non Instrumental Bedside Screening Tests	JOURNAL OF CLINICAL NEUROLOGY			English	Review						acute stroke; aspiration risk; oropharyngeal dysphagia; screening; swallowing	ACUTE-STROKE PATIENTS; ACUTE ISCHEMIC-STROKE; OROPHARYNGEAL DYSPHAGIA; OXYGEN-SATURATION; TOOL; PNEUMONIA; MALNUTRITION; SENSITIVITY; PREVALENCE; PREDICTORS	Background and Purpose The presence of dysphagia and aspiration in stroke patients is associated with increased mortality and morbidity. Early recognition and management of these two conditions via reliable, minimally invasive bedside procedures before complications arise remains challenging in everyday clinical practice. This study reviews the available bedside screening tools for detecting swal…	[Virvidaki, Ioanna Eleni; Kosmidou, Maria; Milionis, Haralampos] Univ Ioannina, Sch Med, Dept Internal Med, GR-45110 Ioannina, Greece; [Virvidaki, Ioanna Eleni; Giannopoulos, Sotirios] Univ Ioannina, Sch Med, Dept Neurol, Ioannina, Greece; [Virvidaki, Ioanna Eleni; Nasios, Grigorios] Technol Educ Inst Epirus, Dept Speech & Language Therapy, Ioannina, Greece		Virvidaki, IE (通讯作者)，Univ Ioannina, Sch Med, Dept Internal Med, GR-45110 Ioannina, Greece.	info@virvidaki.gr						Altman KW, 2010, ARCH OTOLARYNGOL, V136, P784, DOI 10.1001/archoto.2010.129; Antonios N, 2010, J STROKE CEREBROVASC, V19, P49, DOI 10.1016/j.jstrokecerebrovasdis.2009.03.007; Armstrong JR, 2011, NEUROHOSPITALIST, V1, P85, DOI 10.1177/1941875210395775; BOADEN E, 2017, COCHRANE DB SYST REV; Camm AJ, 2014, ROUTE MAP CHANGE EUR; Daniels SK, 1998, ARCH PHYS MED REHAB, V79, P14, DOI 10.1016/S0003-9993(…	48	22	23	0	11	KOREAN NEUROLOGICAL ASSOC	SEOUL	1111 DAEIL BLD, 43 INSA-DONG, JONGNO-GU, SEOUL, 110-741, SOUTH KOREA	1738-6586	2005-5013		J CLIN NEUROL	J. Clin. Neurol.	JUL	2018	14	3
J	Jeyaseelan, RD; Vargo, MM; Chae, J				Jeyaseelan, Rebecca D.; Vargo, Mary M.; Chae, John			National Institutes of Health Stroke Scale (NIHSS) as An Early Predictor of Poststroke Dysphagia	PM&R			English	Article							OROPHARYNGEAL DYSPHAGIA; COMPLICATIONS; ASPIRATION; PNEUMONIA; QUALITY	Background: Despite the availability of multiple comprehensive screening methods to detect dysphagia during acute stroke care, consensus is lacking as to the best practice. Our previous study demonstrated favorable sensitivity of the Functional Independence Measure (FIM) compared with a bedside 3-sip test. However, the FIM is challenging to administer during acute stroke care. The National Instit…	[Jeyaseelan, Rebecca D.; Vargo, Mary M.; Chae, John] Case Western Reserve Univ, Dept Phys Med & Rehabil, MetroHlth Med Ctr, Cleveland, OH 44109 USA		Vargo, MM (通讯作者)，Case Western Reserve Univ, Dept Phys Med & Rehabil, MetroHlth Med Ctr, 2500 MetroHlth Dr, Cleveland, OH 44109 USA.	mvargo@metrohealth.org						Adams HP, 1999, NEUROLOGY, V53, P126, DOI 10.1212/WNL.53.1.126; BARER DH, 1989, J NEUROL NEUROSUR PS, V52, P236, DOI 10.1136/jnnp.52.2.236; Bravata DM, 2009, J REHABIL RES DEV, V46, P1127, DOI 10.1682/JRRD.2008.12.0169; Donovan NJ, 2013, STROKE, V44, pE24, DOI 10.1161/STR.0b013e3182877f57; Hinchey JA, 2005, STROKE, V36, P1972, DOI 10.1161/01.STR.0000177529.86868.8d; Kopey SA, 2010, PM&R, V2, P822…	17	19	27	1	5	ELSEVIER SCIENCE INC	NEW YORK	360 PARK AVE SOUTH, NEW YORK, NY 10010-1710 USA	1934-1482	1934-1563		PM&R	PM&R	JUN	2015	7	6
J	Muscari, A; Puddu, GM; Conte, C; Falcone, R; Kolce, B; Lega, MV; Zoli, M				Muscari, A.; Puddu, G. M.; Conte, C.; Falcone, R.; Kolce, B.; Lega, M. V.; Zoli, M.			Clinical predictors of fever in stroke patients: relevance of nasogastric tube	ACTA NEUROLOGICA SCANDINAVICA			English	Article						determinants; fever; nasogastric tube; risk factors; stroke	ISCHEMIC-STROKE; RISK-FACTORS; RESPIRATORY-INFECTIONS; TEMPERATURE; PNEUMONIA; CLASSIFICATION; OUTCOMES; SCALE	ObjectivesFever frequently occurs in stroke patients and worsens their prognosis. However, only few studies have assessed the determinants of fever in acute stroke, and no study has specifically addressed the possible prediction of the development of fever. Materials and methodsThis investigation included 536 patients with acute stroke and a body temperature <=37 degrees C during the first 24h of…	[Muscari, A.; Puddu, G. M.; Zoli, M.] St Orsola Marcello Malpighi Hosp, Med Dept Continu Care & Disabil, Stroke Unit, Bologna, Italy; [Muscari, A.; Conte, C.; Falcone, R.; Kolce, B.; Lega, M. V.; Zoli, M.] Univ Bologna, Dept Med & Surg Sci, I-40138 Bologna, Italy		Muscari, A (通讯作者)，Univ Bologna, S Orsola Malpighi Hosp, Dept Med & Surg Sci, Stroke Unit, Via Albertoni 15, I-40138 Bologna, Italy.	antonio.muscari@unibo.it						Adams HP, 2007, CIRCULATION, V115, pE478, DOI 10.1161/CIRCULATIONAHA.107.181486; AZZIMONDI G, 1995, STROKE, V26, P2040, DOI 10.1161/01.STR.26.11.2040; BAMFORD J, 1991, LANCET, V337, P1521, DOI 10.1016/0140-6736(91)93206-O; Brogan E, 2014, DYSPHAGIA, V29, P340, DOI 10.1007/s00455-013-9514-5; Commichau C, 2003, NEUROLOGY, V60, P837, DOI 10.1212/01.WNL.0000047344.28843.EB; Corbett D, 2000, BRAIN PAT…	24	5	5	0	3	WILEY-BLACKWELL	HOBOKEN	111 RIVER ST, HOBOKEN 07030-5774, NJ USA	0001-6314	1600-0404		ACTA NEUROL SCAND	Acta Neurol. Scand.	SEP	2015	132	3
J	Gu, HQ; Wang, CJ; Yang, X; Liu, C; Wang, X; Zhao, XQ; Wang, YL; Liu, LP; Meng, X; Jiang, Y; Li, H; Wang, YJ; Li, ZX				Gu, Hong-Qiu; Wang, Chun-Juan; Yang, Xin; Liu, Chelsea; Wang, Xia; Zhao, Xing-Quan; Wang, Yi-Long; Liu, Li-Ping; Meng, Xia; Jiang, Yong; Li, Hao; Wang, Yong-Jun; Li, Zi-Xiao			Sex differences in vascular risk factors, in-hospital management, and outcomes of patients with acute ischemic stroke in China	EUROPEAN JOURNAL OF NEUROLOGY			English	Article						guideline-adherence; ischemic stroke; quality of care outcome and process assessment; women and minorities	CARE; PREVALENCE; MORTALITY; QUALITY; WOMEN; EPIDEMIOLOGY; GUIDELINES; RATIONALE; DESIGN; UPDATE	Background Previous assessments of sex differences for patients with acute ischemic stroke were limited in a specific region or population, narrow scope, or small sample size. Methods Patients with acute ischemic stroke hospitalized in the China Stroke Center Alliance hospitals were analyzed. Absolute standardized differences (ASDs) were used to assess sex differences in vascular risk factors, gu…	[Gu, Hong-Qiu; Wang, Chun-Juan; Yang, Xin; Meng, Xia; Jiang, Yong; Li, Hao; Wang, Yong-Jun; Li, Zi-Xiao] Capital Med Univ, Beijing Tiantan Hosp, China Natl Clin Res Ctr Neurol Dis, Beijing, Peoples R China; [Gu, Hong-Qiu; Wang, Chun-Juan; Yang, Xin; Wang, Yong-Jun; Li, Zi-Xiao] Capital Med Univ, Beijing Tiantan Hosp, Natl Ctr Healthcare Qual Management Neurol Dis, Beijing, Peoples R China; [Liu, …		Wang, YJ; Li, ZX (通讯作者)，Capital Med Univ, Beijing Tiantan Hosp, Dept Neurol, 119 West Rd,Southern Fourth RingRd, Beijing 100070, Peoples R China.	yongjunwang@ncrcnd.org.cn; lizixiao2008@hotmail.com		Gu, Hong-Qiu/0000-0003-1608-1856; Liu, Chelsea/0000-0001-9942-9955; Zhao, Xingquan/0000-0001-8345-5147	National Key R&D Program of China [2017YFC1310901, 2016YFC0901001, 2016YFC0901002]; Beijing Municipal Committee of Science and Technology [D151100002015003]; Beijing Municipal Administration of Hospitals' Mission Plan [SML20150502]; National Natural Science Foundation of China [81600999]; Beijing Municipal Administration of Hospitals [PX2016052]	National Key R&D Program of China; Beijing Municipal Committee of Science and Technology; Beijing Municipal Administration of Hospitals' Mission Plan; National Natural Science Foundation of China(National Natural Science Foundation of China (NSFC)); Beijing Municipal Administration of Hospitals	This work was supported by grants from the National Key R&D Program of China (2017YFC1310901, 2016YFC0901001, 2016YFC0901002), Beijing Municipal Committee of Science and Technology (D151100002015003), Beijing Municipal Administration of Hospitals' Mission Plan (SML20150502), National Natural Science Foundation of China (81600999), and Beijing Municipal Administration of Hospitals (PX2016052).	[Anonymous], 2018, NEW ENGL J MED, V379, P2429; Appelros P, 2009, STROKE, V40, P1082, DOI 10.1161/STROKEAHA.108.540781; Asdaghi N, 2016, STROKE, V47, P2618, DOI 10.1161/STROKEAHA.116.013059; Austin PC, 2003, MED DECIS MAKING, V23, P526, DOI 10.1177/0272989X03258443; Austin PC, 2009, COMMUN STAT-SIMUL C, V38, P1228, DOI 10.1080/03610910902859574; Bozkurt B, 2020, CIRCULATION, V141, P499, DOI 10.11…	46	1	1	3	3	WILEY	HOBOKEN	111 RIVER ST, HOBOKEN 07030-5774, NJ USA	1351-5101	1468-1331		EUR J NEUROL	Eur. J. Neurol.	JAN	2022	29	1
J	Huang, YC; Guo, CR; Song, K; Li, CL; Ding, N				Huang, Yucai; Guo, Cuirong; Song, Kun; Li, Changluo; Ding, Ning			Association of clinical and laboratory variables with in-hospital incidence of deep vein thrombosis in patients after acute ischemic stroke A retrospective study	MEDICINE			English	Article						acute ischemic stroke; D-dimer; deep vein thrombosis; muscle tone; pulmonary infection	D-DIMER; VENOUS THROMBOEMBOLISM; RISK-ASSESSMENT; INFLAMMATION; PNEUMONIA	Deep vein thrombosis (DVT) is a serious complication in patients with acute ischemic stroke (AIS). Early prediction of DVT could enable physicians to perform a proper prevention strategy. We analyzed the association of clinical and laboratory variables with DVT to evaluate the risk of DVT in patients after AIS. AIS patients admitted to the Changsha Central Hospital between January 2017 and Decemb…	[Huang, Yucai; Guo, Cuirong; Song, Kun; Li, Changluo; Ding, Ning] Univ South China, Changsha Cent Hosp, Dept Emergency Med, 161 Shaoshan South Rd, Changsha 410004, Hunan, Peoples R China		Ding, N (通讯作者)，Univ South China, Changsha Cent Hosp, Dept Emergency Med, 161 Shaoshan South Rd, Changsha 410004, Hunan, Peoples R China.	doctordingning@csu.edu.cn			Health and Family Planning Commission of Hunan Province (CN) [20180468]	Health and Family Planning Commission of Hunan Province (CN)	This manuscript was supported by the Health and Family Planning Commission of Hunan Province (CN) (NO.20180468).	Balogun IO, 2016, THROMB RES, V142, P33, DOI 10.1016/j.thromres.2016.04.002; Chi G, 2017, THROMB HAEMOSTASIS, V117, P2389, DOI 10.1160/TH17-08-0538; De Silva DA, 2006, CEREBROVASC DIS, V22, P245, DOI 10.1159/000094011; Demelo-Rodriguez P, 2020, THROMB RES, V192, P23, DOI 10.1016/j.thromres.2020.05.018; Dennis M, 2011, J THROMB HAEMOST, V9, P2193, DOI 10.1111/j.1538-7836.2011.04486.x; Dennis M, 20…	33	1	1	1	5	LIPPINCOTT WILLIAMS & WILKINS	PHILADELPHIA	TWO COMMERCE SQ, 2001 MARKET ST, PHILADELPHIA, PA 19103 USA	0025-7974	1536-5964		MEDICINE	Medicine (Baltimore)	FEB 12	2021	100	6
J	Becker, T; Moldoveanu, A; Cukierman, T; Gerstein, HC				Becker, Taryn; Moldoveanu, Andrei; Cukierman, Tali; Gerstein, Hertzel C.			Clinical outcomes associated with the use of subcutaneous insulin-by-glucose sliding scales to manage hyperglycemia in hospitalized patients with pneumonia	DIABETES RESEARCH AND CLINICAL PRACTICE			English	Article						blood glucose; pneumonia; insulin	COMMUNITY-ACQUIRED PNEUMONIA; MYOCARDIAL-INFARCTION; STRESS HYPERGLYCEMIA; DIABETES-MELLITUS; PREDICTOR; PROGNOSIS; STROKE; RISK	Objective: Despite its ubiquitous use, the value of subcutaneous insulin-by-glucose sliding scales (SISS) for the management of inpatient hyperglycemia has not been carefully assessed. Methods: The medical charts of 391 patients >45 years of age admitted with pneumonia from January 2003 to May 2004 who had a recorded glucose within 24 h of admission and who did not have active cancer, tuberculosi…	Care of Dr HC Gerstein, McMaster Univ & Hamilton Hlth Sci, Dept Med, Hamilton, ON L8N 3Z5, Canada		Becker, T (通讯作者)，Care of Dr HC Gerstein, McMaster Univ & Hamilton Hlth Sci, Dept Med, Room 3V38,1200 Main St W, Hamilton, ON L8N 3Z5, Canada.	gerstein@mcmaster.ca	Gerstein, Hertzel/ABB-8781-2020; Gerstein, Hertzel C/B-1235-2013	Gerstein, Hertzel/0000-0001-8072-2836; Gerstein, Hertzel C/0000-0001-8072-2836				Baldwin D, 2005, DIABETES CARE, V28, P1008, DOI 10.2337/diacare.28.5.1008; BARTLETT JG, 1995, NEW ENGL J MED, V333, P1618, DOI 10.1056/NEJM199512143332408; Capes SE, 2000, LANCET, V355, P773, DOI 10.1016/S0140-6736(99)08415-9; Capes SE, 2001, STROKE, V32, P2426, DOI 10.1161/hs1001.096194; Carbon C, 2001, CHEMOTHERAPY, V47, P19, DOI 10.1159/000049176; Clement S, 2004, DIABETES CARE, V27, P553, DOI…	21	27	27	0	2	ELSEVIER IRELAND LTD	CLARE	ELSEVIER HOUSE, BROOKVALE PLAZA, EAST PARK SHANNON, CO, CLARE, 00000, IRELAND	0168-8227	1872-8227		DIABETES RES CLIN PR	Diabetes Res. Clin. Pract.	DEC	2007	78	3
J	Gajdos, C; Kile, D; Hawn, MT; Finlayson, E; Henderson, WG; Robinson, TN				Gajdos, Csaba; Kile, Deidre; Hawn, Mary T.; Finlayson, Emily; Henderson, William G.; Robinson, Thomas N.			Advancing Age and 30-Day Adverse Outcomes After Nonemergent General Surgeries	JOURNAL OF THE AMERICAN GERIATRICS SOCIETY			English	Article						aging; postsurgical outcomes; surgery	COLORECTAL-CANCER-SURGERY; OLDER-ADULTS; FRAILTY; MORTALITY; CARE	Objectives To determine whether 30-day postoperative mortality, complications, failure-to-rescue (FTR) rates, and postoperative length of stay increase with advancing age. Design Retrospective cohort study. Setting Hospitals participating in the American College of Surgeons National Surgical Quality Improvement Program. Participants Individuals undergoing nonemergent major general surgeries betwe…	[Gajdos, Csaba; Robinson, Thomas N.] Univ Colorado, Dept Surg, Sect Gastrointestinal Tumor & Endocrine Surg, Aurora, CO 80045 USA; [Kile, Deidre; Henderson, William G.] Univ Alabama Birmingham, Dept Surg, Sect Gastrointestinal Surg, Birmingham, AL 35294 USA; [Hawn, Mary T.] Univ Colorado, Colorado Hlth Outcomes Program, Aurora, CO 80045 USA; [Finlayson, Emily] Univ Calif San Francisco, Dept Surg,…		Gajdos, C (通讯作者)，Univ Colorado, Dept Surg, Anschutz Med Campus,Mail Stop C313,12631 East 17t, Aurora, CO 80045 USA.	Csaba.Gajdos@ucdenver.edu			National Institute on Aging [K23AG034632]; NATIONAL INSTITUTE ON AGING [P30AG044281, K23AG034632] Funding Source: NIH RePORTER	National Institute on Aging(United States Department of Health & Human ServicesNational Institutes of Health (NIH) - USANIH National Institute on Aging (NIA)); NATIONAL INSTITUTE ON AGING(United States Department of Health & Human ServicesNational Institutes of Health (NIH) - USANIH National Institute on Aging (NIA))	No conflicts of interest or financial interest were declared by any of the authors. Paul B. Beeson Award, National Institute on Aging Grant K23AG034632 (Dr. Thomas Robinson). Statistical analysis for this study was supported by the University of Colorado Department of Surgery and School of Medicine Funds.	Al-Refaie WB, 2011, ANN SURG, V253, P947, DOI 10.1097/SLA.0b013e318216f56e; Al-Refaie WB, 2010, ANN SURG, V251, P311, DOI 10.1097/SLA.0b013e3181b6b04c; Beck JB, 2006, GERIATRIC REV SYLLAB; Buchner D M, 1992, Clin Geriatr Med, V8, P1; Finlayson E, 2007, J AM COLL SURGEONS, V205, P729, DOI 10.1016/j.jamcollsurg.2007.06.307; Finlayson E, 2011, ANN SURG, V254, P921, DOI 10.1097/SLA.0b013e3182383a78; …	19	44	45	0	2	WILEY-BLACKWELL	HOBOKEN	111 RIVER ST, HOBOKEN 07030-5774, NJ USA	0002-8614	1532-5415		J AM GERIATR SOC	J. Am. Geriatr. Soc.	SEP	2013	61	9
J	Flaksman, H; Ron, Y; Ben-David, N; Cinamon, U; Levy, D; Russo, E; Sokolov, M; Avni, Y; Roth, Y				Flaksman, Haim; Ron, Yshai; Ben-David, Nophar; Cinamon, Udi; Levy, Dalia; Russo, Eyal; Sokolov, Maxim; Avni, Yona; Roth, Yehudah			Modified endoscopic swallowing test for improved diagnosis and prevention of aspiration	EUROPEAN ARCHIVES OF OTO-RHINO-LARYNGOLOGY			English	Article						dysphagia; sensation; neurologic event	MODIFIED BARIUM SWALLOW; ACUTE STROKE; PNEUMONIA	Laryngopharyngeal sensation is important in the normal process of swallowing, it is often impaired after neurological events and it has been common practice in such an occurrence to order non-oral tube feeding to prevent aspiration. This study assesses a novel approach to the evaluation of the laryngopharyngeal sensation that allows for improved triage of aspiration risk and more lenience towards…	Tel Aviv Univ, Sackler Sch Med, Edith Wolfson Med Ctr, Dept Otolaryngol Head & Neck Surg, IL-58100 Holon, Israel; Tel Aviv Univ, Sackler Sch Med, Edith Wolfson Med Ctr, Dept Gastroenterol, IL-58100 Holon, Israel; Univ Toronto, Dept Publ Hlth Sci, Toronto, ON, Canada		Roth, Y (通讯作者)，Tel Aviv Univ, Sackler Sch Med, Edith Wolfson Med Ctr, Dept Otolaryngol Head & Neck Surg, POB 5, IL-58100 Holon, Israel.	orl@wolfson.health.gov.il		Cinamon, Udi/0000-0002-7195-9636				ANDREW BL, 1951, J PHYSIOL-LONDON, V114, pP48; Aviv JE, 1997, ANN OTO RHINOL LARYN, V106, P87; Aviv JE, 1997, LARYNGOSCOPE, V107, P1254, DOI 10.1097/00005537-199709000-00018; Aviv JE, 2000, LARYNGOSCOPE, V110, P563, DOI 10.1097/00005537-200004000-00008; Croghan John E., 1994, Dysphagia, V9, P141, DOI 10.1007/BF00341256; DONNER MW, 1974, SEMIN ROENTGENOL, V9, P273, DOI 10.1016/0037-198X(74)90045-5…	17	8	9	0	1	SPRINGER	NEW YORK	233 SPRING ST, NEW YORK, NY 10013 USA	0937-4477	1434-4726		EUR ARCH OTO-RHINO-L	Eur. Arch. Oto-Rhino-Laryn.	JUL	2006	263	7
J	Han, TS; Fry, CH; Fluck, D; Gulli, G; Affley, B; Robin, J; Kakar, P; Sharma, P				Han, Thang S.; Fry, Christopher H.; Fluck, David; Gulli, Giosue; Affley, Brendan; Robin, Jonathan; Kakar, Puneet; Sharma, Pankaj			Predicting Stroke Complications in Hospital and Functional Status at Discharge by Clustering of Cardiovascular Diseases a Multi-Centre Registry-Based Study of Acute Stroke	JOURNAL OF STROKE & CEREBROVASCULAR DISEASES			English	Article						Healthcare economics; Mortality; Morbidity; Length of stay; Nosocomial infections; Multimorbidity	COMORBIDITY ADJUSTMENT; ISCHEMIC-STROKE; INDEX	Objective: Indicators for outcomes following acute stroke are lacking. We have developed novel evidence-based criteria for identifying outcomes of acute stroke using the presence of clusters of coexisting cardiovascular disease (CVD). Materials and methods: Analysis of prospectively collected data from the Sentinel Stroke National Audit Programme (SSNAP). A total of 1656 men (mean age +/- SD=73.1…	[Han, Thang S.; Sharma, Pankaj] Royal Holloway Univ London, Inst Cardiovasc Res, Egham TW20 0EX, Surrey, England; [Fry, Christopher H.] Univ Bristol, Sch Physiol Pharmacol & Neurosci, Bristol BS8 1TD, Avon, England; [Fluck, David] Ashford & St Peters NHS Fdn Trust, Dept Cardiol, Chertsey GU9 0PZ, England; [Gulli, Giosue; Affley, Brendan] Ashford & St Peters NHS Fdn Trust, Dept Stroke, Chertsey GU…		Han, TS (通讯作者)，Royal Holloway Univ London, Inst Cardiovasc Res, Egham TW20 0EX, Surrey, England.	thang.han@rhul.ac.uk						Berlowitz DR, 2008, ARCH PHYS MED REHAB, V89, P1903, DOI 10.1016/j.apmr.2008.03.024; CHARLSON ME, 1987, J CHRON DIS, V40, P373, DOI 10.1016/0021-9681(87)90171-8; Elixhauser A, 1998, MED CARE, V36, P8, DOI 10.1097/00005650-199801000-00004; GBD 2016 Dementia Collaborators, 2019, LANCET NEUROL, V18, P88, DOI [10.1002/trc2.12050, DOI 10.1016/S1474-4422(18)30403-4]; Goldstein LB, 2004, STROKE, V35, P1…	26	0	0	0	1	ELSEVIER	AMSTERDAM	RADARWEG 29, 1043 NX AMSTERDAM, NETHERLANDS	1052-3057	1532-8511		J STROKE CEREBROVASC	J. Stroke Cerebrovasc. Dis.	JAN	2022	31	1
J	Lichtman, JH; Leifheit-Limson, EC; Jones, SB; Wang, Y; Goldstein, LB				Lichtman, Judith H.; Leifheit-Limson, Erica C.; Jones, Sara B.; Wang, Yun; Goldstein, Larry B.			30-Day Risk-Standardized Mortality and Readmission Rates After Ischemic Stroke in Critical Access Hospitals	STROKE			English	Article						critical access hospital; ischemic stroke; mortality; outcomes; readmission	ACUTE MYOCARDIAL-INFARCTION; RURAL MEDICARE BENEFICIARIES; STATEWIDE ASSESSMENT; HEART-FAILURE; CARE; PERFORMANCE; PATIENT; CHOICE; CHALLENGES; OUTCOMES	Background and Purpose-The critical access hospital (CAH) designation was established to provide rural residents with local access to emergency and inpatient care. CAHs, however, have poorer short-term outcomes for pneumonia, heart failure, and myocardial infarction compared with other hospitals. We assessed whether 30-day risk-standardized mortality rates (RSMRs) and risk-standardized readmissio…	[Lichtman, Judith H.; Leifheit-Limson, Erica C.; Jones, Sara B.; Wang, Yun] Yale Univ, Sch Med, Sect Chron Dis Epidemiol, Dept Epidemiol & Publ Hlth, New Haven, CT 06520 USA; [Goldstein, Larry B.] Duke Univ, Dept Med Neurol, Duke Stroke Ctr, Durham, NC USA; Durham Vet Affairs Med Ctr, Durham, NC USA		Lichtman, JH (通讯作者)，Yale Univ, Sch Med, Sect Chron Dis Epidemiol, Dept Epidemiol & Publ Hlth, POB 208034, New Haven, CT 06520 USA.	Judith.Lichtman@yale.edu		Goldstein, Larry/0000-0001-7747-128X	National Institute of Neurological Disorders and Stroke [R01NS043322]; NATIONAL INSTITUTE OF NEUROLOGICAL DISORDERS AND STROKE [R01NS043322] Funding Source: NIH RePORTER	National Institute of Neurological Disorders and Stroke(United States Department of Health & Human ServicesNational Institutes of Health (NIH) - USANIH National Institute of Neurological Disorders & Stroke (NINDS)); NATIONAL INSTITUTE OF NEUROLOGICAL DISORDERS AND STROKE(United States Department of Health & Human ServicesNational Institutes of Health (NIH) - USANIH National Institute of Neurologi…	The Centers for Medicare and Medicaid Services reviewed and approved the use of its data for this work. This approval is based on data use only and does not represent Centers for Medicare and Medicaid Services endorsement of or comment on the manuscript content. The project described was supported by grant number R01NS043322 from the National Institute of Neurological Disorders and Stroke. The co…	ADAMS EK, 1991, HEALTH SERV RES, V26, P583; Basu J, 2000, J RURAL HEALTH, V16, P129, DOI 10.1111/j.1748-0361.2000.tb00446.x; Bateman BT, 2006, STROKE, V37, P440, DOI 10.1161/01.STR.0000199851.24668.f1; Buczko W, 1992, Health Care Financ Rev, V14, P107; Burgin WS, 2001, NEUROLOGY, V57, P2006, DOI 10.1212/WNL.57.11.2006; Callison R Charles, 2008, Curr Treat Options Neurol, V10, P450; Cameron A, 200…	46	47	47	1	17	LIPPINCOTT WILLIAMS & WILKINS	PHILADELPHIA	TWO COMMERCE SQ, 2001 MARKET ST, PHILADELPHIA, PA 19103 USA	0039-2499	1524-4628		STROKE	Stroke	OCT	2012	43	10
J	Hecht, N; Neugebauer, H; Fiss, I; Pinczolits, A; Vajkoczy, P; Juttler, E; Woitzik, J				Hecht, Nils; Neugebauer, Hermann; Fiss, Ingo; Pinczolits, Alexandra; Vajkoczy, Peter; Juettler, Eric; Woitzik, Johannes			Infarct volume predicts outcome after decompressive hemicraniectomy for malignant hemispheric stroke	JOURNAL OF CEREBRAL BLOOD FLOW AND METABOLISM			English	Article						Acute stroke; cerebrovascular disease; neurosurgery; MRI; stroke	MIDDLE-CEREBRAL-ARTERY; ISCHEMIC-STROKE; MORTALITY; SURGERY	The decision to perform decompressive hemicraniectomy (DHC) by default in malignant hemispheric stroke (MHS) remains controversial. Even under ideal conditions, DHC usually results in moderate to severe disability. The present study for the first time uses neuroimaging to identify independent outcome predictors in a prospective cohort of 96 MHS patients undergoing DHC. The primary outcome was fun…	[Hecht, Nils; Pinczolits, Alexandra; Vajkoczy, Peter; Woitzik, Johannes] Charite Univ Med Berlin, Dept Neurosurg, Charite Pl 1, D-10117 Berlin, Germany; [Hecht, Nils; Pinczolits, Alexandra; Vajkoczy, Peter; Woitzik, Johannes] Charite Univ Med Berlin, Ctr Stroke Res Berlin CSB, Charite Pl 1, D-10117 Berlin, Germany; [Neugebauer, Hermann; Juettler, Eric] Univ Ulm Klinikum, Dept Neurol, Ulm, Germany…		Hecht, N (通讯作者)，Charite Univ Med Berlin, Dept Neurosurg, Charite Pl 1, D-10117 Berlin, Germany.; Hecht, N (通讯作者)，Charite Univ Med Berlin, Ctr Stroke Res Berlin CSB, Charite Pl 1, D-10117 Berlin, Germany.	nils.hecht@charite.de	Neugebauer, Hermann/AAD-8309-2019	Neugebauer, Hermann/0000-0003-3759-356X; Woitzik, Johannes/0000-0002-1865-4606	Deutsche Forschungsgemeinschaft [DFG-WO 1704/1-1]; Bundesministerium fur Bildung und Forschung (Center for Stroke Research Berlin) [01 EO 0801]; Kompetenznetz Schlaganfall	Deutsche Forschungsgemeinschaft(German Research Foundation (DFG)); Bundesministerium fur Bildung und Forschung (Center for Stroke Research Berlin)(Federal Ministry of Education & Research (BMBF)); Kompetenznetz Schlaganfall	The author(s) disclosed receipt of the following financial support for the research, authorship, and/or publication of this article: The study was funded by the Deutsche Forschungsgemeinschaft (DFG-WO 1704/1-1), the Bundesministerium fur Bildung und Forschung (Center for Stroke Research Berlin, 01 EO 0801) and the Kompetenznetz Schlaganfall.	Arboix A, 2007, BMC NEUROL, V7, DOI 10.1186/1471-2377-7-32; Bardutzky J, 2007, STROKE, V38, P3084, DOI 10.1161/STROKEAHA.107.490193; Berrouschot J, 1998, INTENS CARE MED, V24, P620, DOI 10.1007/s001340050625; BOGOUSSLAVSKY J, 1988, NEUROLOGY, V38, P837, DOI 10.1212/WNL.38.6.837; Castillo J, 2004, STROKE, V35, P520, DOI 10.1161/01.STR.0000109769.22917.B0; Curry WT, 2005, NEUROSURGERY, V56, P681, D…	33	15	15	0	2	SAGE PUBLICATIONS INC	THOUSAND OAKS	2455 TELLER RD, THOUSAND OAKS, CA 91320 USA	0271-678X	1559-7016		J CEREBR BLOOD F MET	J. Cereb. Blood Flow Metab.	JUN	2018	38	6
J	Han, XN; Huang, J; Jia, XT; Peng, LR; Yan, KK; Zan, X; Ma, L				Han, Xiaonian; Huang, Jing; Jia, Xiaotao; Peng, Lirong; Yan, Kangkang; Zan, Xin; Ma, Li			Preventive Antibiotics for Poststroke Infection in Patients With Acute Stroke: A Systematic Review and Meta-analysis	NEUROLOGIST			English	Review						preventive antibiotics; poststroke infection; meta-analysis	ACUTE ISCHEMIC-STROKE; OPEN-LABEL; PNEUMONIA; COMPLICATIONS; MINOCYCLINE; GUIDELINES; MANAGEMENT; THERAPY; COST	Aims:To determine if preventive antibiotics is effective in poststroke infection in patients with acute stroke in comparison with no prophylaxis.Materials and Methods:MEDLINE (1950 to January 2017), the Cochrane Central Register of Controlled Trials (CENTRAL, The Cochrane Library, Issue 1, 2017) and EMBASE (1974 to January 2017) databases were used to search for randomized controlled trials with …	[Han, Xiaonian; Huang, Jing; Ma, Li] Xian Cent Hosp, Dept Clin Pharm, Xian, Shaanxi, Peoples R China; [Jia, Xiaotao] Xian Cent Hosp, Dept Neurol, Xian, Shaanxi, Peoples R China; [Peng, Lirong; Zan, Xin] Xian Cent Hosp, Dept Pharm, Xian, Shaanxi, Peoples R China; [Yan, Kangkang] Xian Third Hosp, Dept Pharm, Xian, Shaanxi, Peoples R China		Han, XN (通讯作者)，Xi An Jiao Tong Univ, Dept Med, Houzaimen 185,North St, Xian 710003, Shaanxi, Peoples R China.	xjtuhxn@126.com			National Natural Science Foundation of China [71603199]	National Natural Science Foundation of China(National Natural Science Foundation of China (NSFC))	Supported by the National Natural Science Foundation of China (Grant No. 71603199).	Armstrong JR, 2011, NEUROHOSPITALIST, V1, P85, DOI 10.1177/1941875210395775; Becker KJ, 2016, J NEUROIMMUNOL, V295, P68, DOI 10.1016/j.jneuroim.2016.04.005; Bustamante A, 2016, EUR J INTERN MED, V29, P9, DOI 10.1016/j.ejim.2015.11.030; Chamorro A, 2005, STROKE, V36, P1495, DOI 10.1161/01.STR.0000170644.15504.49; De Falco FA, 1998, RIV NEUROBIOLOGIA, V44, P63; Emsley HC, 2008, LANCET NEUROL, V7, P…	30	2	5	0	9	LIPPINCOTT WILLIAMS & WILKINS	PHILADELPHIA	TWO COMMERCE SQ, 2001 MARKET ST, PHILADELPHIA, PA 19103 USA	1074-7931			NEUROLOGIST	Neurologist	MAR	2018	23	2
J	Inoue, M				Inoue, Makoto			Dysphagia Rehabilitation in Japan	JOURNAL OF NUTRITIONAL SCIENCE AND VITAMINOLOGY			English	Article						dysphagia; pneumonia; elderly		In Japan, one of the most common causes of death in elderly people is aspiration pneumonia. Maintenance of oral hygiene and feeding functions are important elements, especially in patients with dysphagia caused by stroke, neurological diseases, and after operations on the head and neck cancer, as well as in the elderly to prevent aspiration pneumonia. It should also be noted that not only oral he…	Niigata Univ, Grad Sch Med & Dent Sci, Div Dysphagia Rehabil, Niigata 9518514, Japan		Inoue, M (通讯作者)，Niigata Univ, Grad Sch Med & Dent Sci, Div Dysphagia Rehabil, Niigata 9518514, Japan.	inoue@dent.niigata-u.ac.jp		Inoue, Makoto/0000-0002-6503-2973				Palmer JB, 2000, AM FAM PHYSICIAN, V61, P2453; Ueda Koichiro, 2004, Gerodontology, V21, P108, DOI 10.1111/j.1741-2358.2004.00016.x; Yoneyama T, 1999, LANCET, V354, P515, DOI 10.1016/S0140-6736(05)75550-1	3	4	4	1	19	CENTER ACADEMIC PUBL JAPAN	TOKYO	2-4-16 YAYOI, BUNKYO-KU, TOKYO, 113-0032, JAPAN	0301-4800	1881-7742		J NUTR SCI VITAMINOL	J. Nutr. Sci. Vitaminol.	MAY	2015	61
J	Fekadu, G; Chelkeba, L; Kebede, A				Fekadu, Ginenus; Chelkeba, Legese; Kebede, Ayantu			Burden, clinical outcomes and predictors of time to in hospital mortality among adult patients admitted to stroke unit of Jimma university medical center: a prospective cohort study	BMC NEUROLOGY			English	Article						Stroke; Burden; Outcome; Mortality; Ethiopia	RISK-FACTORS; GLOBAL BURDEN; HEMORRHAGIC STROKE; ISCHEMIC-STROKE; EPIDEMIOLOGY; MULTICENTER; MANAGEMENT; DISEASE; INTERSTROKE; COUNTRIES	Background The global burden of stroke epidemiology is changing rapidly. Over the 1990-2013 periods, there was a significant increase in the absolute number of deaths and incident events of stroke. The burden of stroke varies in Ethiopia between regions and over time. Hence, this study was aimed to assess the burden, clinical outcomes and predictors of time to in hospital mortality among stroke p…	[Fekadu, Ginenus] Wollega Univ, Inst Hlth Sci, Dept Pharm, POB 395, Nekemte, Ethiopia; [Chelkeba, Legese] Jimma Univ, Sch Pharm, Inst Hlth, Jimma, Ethiopia; [Kebede, Ayantu] Jimma Univ, Inst Hlth, Dept Epidemiol, Jimma, Ethiopia		Fekadu, G (通讯作者)，Wollega Univ, Inst Hlth Sci, Dept Pharm, POB 395, Nekemte, Ethiopia.	take828pharm@gmail.com	Kumsa, Legese Chelkeba/ABA-7009-2020; Fekadu, Ginenus/AAH-1203-2019	Fekadu, Ginenus/0000-0002-4926-0685	Jimma University	Jimma University	The study was funded by Jimma University. The funder had no role in study design, data collection and analysis, decision to publish or preparation of the manuscript.	Adeloye D, 2014, PLOS ONE, V9, DOI 10.1371/journal.pone.0100724; Alemayehu CM., 2013, CLIN MED RES, V2, P94, DOI 10.11648/j.cmr.20130205.11; [Anonymous], 2016, STATE NATION STROKE; Atadzhanov M., 2012, OPEN GEN INTERNAL ME, V5, P3, DOI DOI 10.2174/1874076601205010003; Berkowitz AL, 2015, NEUROLOGY, V84, P2183, DOI 10.1212/WNL.0000000000001618; Chidiogo O, 2015, AFR J MED MED SCI, V6, P90; Damasce…	43	12	13	0	0	BMC	LONDON	CAMPUS, 4 CRINAN ST, LONDON N1 9XW, ENGLAND		1471-2377		BMC NEUROL	BMC Neurol.	AUG 30	2019	19	1
J	Martin-Valero, R; Almeida, MD; Casuso-Holgado, MJ; Heredia-Madrazo, A				Martin-Valero, Rocio; Almeida, Maria De La Casa; Casuso-Holgado, Maria Jesus; Heredia-Madrazo, Alfonso			Systematic Review of Inspiratory Muscle Training After Cerebrovascular Accident	RESPIRATORY CARE			English	Review						stroke; inspiratory muscle training; threshold valve; pulmonary function; physical therapy; systematic review	CHRONIC STROKE SURVIVORS; ORIENTED INCENTIVE SPIROMETRY; CHEST-WALL VOLUMES; PNEUMONIA; STRENGTH; QUALITY; REDUCE; SCALE	This systematic review examines levels of evidence and recommendation grades of various therapeutic interventions of inspiratory muscle training in people who have had a stroke. Benefits from different levels of force and resistance in respiratory muscles are shown in this population. This review was conducted following the PRISMA (Preferred Reporting Items for Systematic Reviews and Meta-Analyse…	[Martin-Valero, Rocio; Almeida, Maria De La Casa; Casuso-Holgado, Maria Jesus] Francisco Maldonado Univ, Sch Oduna, Osuna 41640, Sevile, Spain		Martin-Valero, R (通讯作者)，Francisco Maldonado Univ, Sch Oduna, Dept Psychiat & Physiotherapy, Campo Cipreses 1, Osuna 41640, Sevile, Spain.	rovalemas@gmail.com	CASUSO-HOLGADO, MARIA JESUS/I-9778-2018; de-la-Casa-Almeida, Maria/I-9921-2018; Martin-Valero, Rocio/N-1448-2015; CASUSO-HOLGADO, MARIA JESUS/M-6464-2019	CASUSO-HOLGADO, MARIA JESUS/0000-0002-4217-6827; de-la-Casa-Almeida, Maria/0000-0002-3545-3208; Martin-Valero, Rocio/0000-0002-1664-3647; CASUSO-HOLGADO, MARIA JESUS/0000-0002-4217-6827				Adams HP, 1999, NEUROLOGY, V53, P126, DOI 10.1212/WNL.53.1.126; Billinger SA, 2012, STROKE RES TREAT, V2012, DOI 10.1155/2012/987637; Britto RR, 2011, ARCH PHYS MED REHAB, V92, P184, DOI 10.1016/j.apmr.2010.09.029; Charususin N, 2013, BMJ OPEN, V3, DOI 10.1136/bmjopen-2013-003101; Chiara T, 2007, NEUROREHAB NEURAL RE, V21, P239, DOI 10.1177/1545968306294737; Foley Norine C, 2003, Top Stroke Rehab…	27	18	19	1	26	DAEDALUS ENTERPRISES INC	IRVING	9425 N MAC ARTHUR BLVD, STE 100, IRVING, TX 75063-4706 USA	0020-1324	1943-3654		RESP CARE	Respir. Care	NOV	2015	60	11
J	Vermeij, JD; Westendorp, WF; Dippel, DWJ; van de Beek, D; Nederkoorn, PJ				Vermeij, Jan-Dirk; Westendorp, Willeke F.; Dippel, Diederik W. J.; van de Beek, Diederik; Nederkoorn, Paul J.			Antibiotic therapy for preventing infections in people with acute stroke	COCHRANE DATABASE OF SYSTEMATIC REVIEWS			English	Review						Anti-Bacterial Agents [therapeutic use]; Antibiotic Prophylaxis [methods]; Bacterial Infections [mortality; prevention & control]; Brain Ischemia [complications]; Randomized Controlled Trials as Topic; Stroke [complications; mortality]; Humans	ACUTE ISCHEMIC-STROKE; RANDOMIZED CONTROLLED-TRIAL; INTENSIVE-CARE-UNIT; RISK-FACTORS; CLINICAL-TRIAL; OPEN-LABEL; PNEUMONIA; DYSPHAGIA; COMPLICATIONS; DIAGNOSIS	Background Stroke is the main cause of disability in high-income countries and ranks second as a cause of death worldwide. Infections occur frequently after stroke and may adversely affect outcome. Preventive antibiotic therapy in the acute phase of stroke may reduce the incidence of infections and improve outcome. In the previous version of this Cochrane Review, published in 2012, we found that …	[Vermeij, Jan-Dirk; Westendorp, Willeke F.; van de Beek, Diederik; Nederkoorn, Paul J.] Univ Amsterdam, Acad Med Ctr, Dept Neurol, POB 22660, NL-1100 DD Amsterdam, Netherlands; [Dippel, Diederik W. J.] Erasmus MC Univ Med Ctr, Rotterdam, Netherlands		Nederkoorn, PJ (通讯作者)，Univ Amsterdam, Acad Med Ctr, Dept Neurol, POB 22660, NL-1100 DD Amsterdam, Netherlands.	p.j.nederkoorn@amc.uva.nl	van de Beek, Diederik/Y-2713-2019; Dippel, Diederik/AAJ-2192-2020	van de Beek, Diederik/0000-0002-4571-044X; Dippel, Diederik/0000-0002-9234-3515	Academic Medical Center, Netherlands. Department of Neurology; Erasmus Medical Center, Netherlands. Department of Neurology; ZonMW, Netherlands [171002302]; Netherlands Heart Foundation, Netherlands [2009B095]; Netherlands Organization for Health Research and Development, Netherlands [916.76.023, 016.116.358]; Chief Scientist Office [ETM/417] Funding Source: researchfish	Academic Medical Center, Netherlands. Department of Neurology; Erasmus Medical Center, Netherlands. Department of Neurology; ZonMW, Netherlands(Netherlands Organization for Health Research and DevelopmentNetherlands Government); Netherlands Heart Foundation, Netherlands; Netherlands Organization for Health Research and Development, Netherlands; Chief Scientist Office	Internal sources; Academic Medical Center, Netherlands.; Department of Neurology; Erasmus Medical Center, Netherlands.; Department of Neurology; External sources; ZonMW, Netherlands.; Grant: Netherlands Organisation for Health Research and Development (ZonMW): 171002302; Netherlands Heart Foundation, Netherlands.; Grant: Netherlands Heart Foundation (Hartstichting): 2009B095; Netherlands Organiza…	Carnaby G, 2006, LANCET NEUROL, V5, P31, DOI 10.1016/S1474-4422(05)70252-0; Chamorro A, 2006, J NEUROL NEUROSUR PS, V77, P1279, DOI 10.1136/jnnp.2006.100800; Chamorro A, 2005, STROKE, V36, P1495, DOI 10.1161/01.STR.0000170644.15504.49; De Falco FA, 1998, RIV NEUROBIOLOGIA, V44, P63; Emsley HC, 2008, LANCET NEUROL, V7, P341, DOI 10.1016/S1474-4422(08)70061-9; Finlayson O, 2011, NEUROLOGY, V77, P13…	36	41	43	1	7	WILEY	HOBOKEN	111 RIVER ST, HOBOKEN 07030-5774, NJ USA	1469-493X	1361-6137		COCHRANE DB SYST REV	Cochrane Database Syst Rev.		2018		1
J	Nair, R; Gao, YB; Vaughan-Sarrazin, MS; Perencevich, E; Girotra, S; Pandey, A				Nair, Rajeshwari; Gao, Yubo; Vaughan-Sarrazin, Mary S.; Perencevich, Eli; Girotra, Saket; Pandey, Ambarish			Risk-Standardized Home Time as a Novel Hospital Performance Metric for Pneumonia Hospitalization Among Medicare Beneficiaries: a Retrospective Cohort Study	JOURNAL OF GENERAL INTERNAL MEDICINE			English	Article						home time; pneumonia; CMS; metrics	ACUTE ISCHEMIC-STROKE; ACUTE-CARE; READMISSION RATES; DISCHARGE; PATIENT; COST	Background The Centers for Medicare & Medicaid Services (CMS) use hospital readmissions as a performance metric to incentivize hospital care for acute conditions including pneumonia. However, there are limitations to using readmission alone as a hospital performance metric. Objective To characterize 30-day risk-standardized home time (RSHT), a novel patient-centered post-discharge performance met…	[Nair, Rajeshwari; Gao, Yubo; Vaughan-Sarrazin, Mary S.; Perencevich, Eli; Girotra, Saket] Univ Iowa, Dept Internal Med, Carver Coll Med, Div Gen Internal Med, Iowa City, IA 52242 USA; [Nair, Rajeshwari; Gao, Yubo; Vaughan-Sarrazin, Mary S.; Perencevich, Eli; Girotra, Saket] Iowa City Vet Affairs Med Ctr, Ctr Access & Delivery Res & Evaluat, Iowa City, IA USA; [Girotra, Saket] Univ Iowa, Dept Int…		Pandey, A (通讯作者)，Univ Texas Southwestern Med Ctr Dallas, Dept Internal Med, Div Cardiol, Dallas, TX 75390 USA.	ambarish.pandey@utsouthwestern.edu		Vaughan Sarrazin, Mary/0000-0001-8717-1061; Girotra, Saket/0000-0002-4784-4513; Perencevich, Eli/0000-0002-3721-3355; NAIR, RAJESHWARI/0000-0002-9406-7841	Texas Health Resources Clinical Scholarship; Gilead Sciences Research Scholar Program; National Institute of Aging GEMSSTAR Grant [1R03AG06796001]; Applied Therapeutics; Department of Veterans Affairs Health Services Research and Development Service; National Institutes of Health [R01-AG055663]; Health Services Research and Development Service of the US Department of Veterans Affairs	Texas Health Resources Clinical Scholarship; Gilead Sciences Research Scholar Program; National Institute of Aging GEMSSTAR Grant; Applied Therapeutics; Department of Veterans Affairs Health Services Research and Development Service(US Department of Veterans Affairs); National Institutes of Health(United States Department of Health & Human ServicesNational Institutes of Health (NIH) - USA); Healt…	Dr Pandey is supported by the Texas Health Resources Clinical Scholarship, the Gilead Sciences Research Scholar Program, the National Institute of Aging GEMSSTAR Grant (1R03AG06796001), and Applied Therapeutics. Dr Girotra reports receiving grants from the Department of Veterans Affairs Health Services Research and Development Service during the conduct of the study. Dr Vaughan-Sarrazin was suppo…	Ayele R, 2019, J AM GERIATR SOC, V67, P703, DOI 10.1111/jgs.15768; Burke RE, 2015, MED CARE, V53, P492, DOI 10.1097/MLR.0000000000000359; Burke RE, 2015, JAMA INTERN MED, V175, P295, DOI 10.1001/jamainternmed.2014.6383; Centers for Medicare and Medicaid Services, READM RED PROGR; Centers for Medicare & Medicaid Services (CMS), 2013, MEASURES UPDATES SPE; Chen LM, 2010, ARCH INTERN MED, V170, P340…	35	4	4	0	1	SPRINGER	NEW YORK	ONE NEW YORK PLAZA, SUITE 4600, NEW YORK, NY, UNITED STATES	0884-8734	1525-1497		J GEN INTERN MED	J. Gen. Intern. Med.	OCT	2021	36	10
J	Szegedi, I; Orban-Kalmandi, R; Csiba, L; Bagoly, Z				Szegedi, Istvan; Orban-Kalmandi, Rita; Csiba, Laszlo; Bagoly, Zsuzsa			Stroke as a Potential Complication of COVID-19-Associated Coagulopathy: A Narrative and Systematic Review of the Literature	JOURNAL OF CLINICAL MEDICINE			English	Review						SARS-CoV-2; COVID-19; coagulopathy; thrombosis; stroke	ANGIOTENSIN-II; CORONAVIRUS; COVID-19; PNEUMONIA; EPIDEMIOLOGY; PATHOGENESIS; THROMBOSIS; PROTEIN; SARS	Coronavirus disease 2019 (COVID-19) is the most overwhelming medical threat of the past few decades. The infection, caused by severe acute respiratory syndrome coronavirus 2 (SARS-CoV-2), can cause serious illness leading to respiratory insufficiency, and, in severely ill patients, it can progress to multiple organ failure leading to death. It has been noted from the earliest reports that the dis…	[Szegedi, Istvan; Csiba, Laszlo] Univ Debrecen, Doctoral Sch Neurosci, Fac Med, Dept Neurol, 22 Moricz Zsigmond Krt, H-4032 Debrecen, Hungary; [Orban-Kalmandi, Rita; Bagoly, Zsuzsa] Univ Debrecen, Dept Lab Med, Fac Med, Div Clin Lab Sci, 98 Nagyerdei Krt, H-4032 Debrecen, Hungary; [Csiba, Laszlo; Bagoly, Zsuzsa] MTA DE Cerebrovasc & Neurodegenerat Res Grp, 22 Moricz Zsigmond Krt, H-4032 Debrecen,…		Bagoly, Z (通讯作者)，Univ Debrecen, Dept Lab Med, Fac Med, Div Clin Lab Sci, 98 Nagyerdei Krt, H-4032 Debrecen, Hungary.; Bagoly, Z (通讯作者)，MTA DE Cerebrovasc & Neurodegenerat Res Grp, 22 Moricz Zsigmond Krt, H-4032 Debrecen, Hungary.	szegedii.istvan@gmail.com; kalmandi.rita@med.unideb.hu; csiba@med.unideb.hu; bagoly@med.unideb.hu		Bagoly, Zsuzsa/0000-0001-5314-5607; Szegedi, Istvan/0000-0003-4181-4361	National Research, Development and Innovation Fund [K120042, FK128582]; Hungarian Academy of Sciences (MTA-DE Cerebrovascular and Neurodegenerative Research Group); European Regional Development Fund [GINOP-2.3.2-15-2016-00043]	National Research, Development and Innovation Fund; Hungarian Academy of Sciences (MTA-DE Cerebrovascular and Neurodegenerative Research Group); European Regional Development Fund(European Commission)	Y Supported by grants from the National Research, Development and Innovation Fund (K120042, FK128582), by GINOP-2.3.2-15-2016-00043 (European Regional Development Fund), and the Hungarian Academy of Sciences (MTA-DE Cerebrovascular and Neurodegenerative Research Group).	Ai T, 2020, RADIOLOGY, V296, pE32, DOI 10.1148/radiol.2020200642; Al-Ani F, 2020, THROMB RES, V192, P152, DOI 10.1016/j.thromres.2020.05.039; Barnes BJ, 2020, J EXP MED, V217, DOI 10.1084/jem.20200652; Bedford J, 2020, LANCET, V395, P1015, DOI 10.1016/S0140-6736(20)30673-5; Bikdeli B, 2020, THROMB HAEMOSTASIS, V120, P1004, DOI 10.1055/s-0040-1713152; Celi A, 2010, EXPERT REV CARDIOVAS, V8, P1723,…	44	10	11	0	2	MDPI	BASEL	ST ALBAN-ANLAGE 66, CH-4052 BASEL, SWITZERLAND		2077-0383		J CLIN MED	J. Clin. Med.	OCT	2020	9	10
J	Garcia-Lamberechts, EJ; Miro, O; Fragiel, M; Llorens, P; Jimenez, S; Pinera, P; Burillo-Putze, G; Martin, A; Martin-Sanchez, FJ; Jacob, J; Alquezar-Arbe, A; Martinez, LE; Miranda, BR; Grinspan, MR; Dominguez, MJ; Munoz, FJT; Martin, SG; Garcia, AG; Vela, MI; Carbajosa, V; Mota, MS; Gonzalez, MJM; Urbano, CA; Porta-Etessam, J; Calvo, E; del Castillo, JG				Jorge Garcia-Lamberechts, Eric; Miro, Oscar; Fragiel, Marcos; Llorens, Pere; Jimenez, Sonia; Pinera, Pascual; Burillo-Putze, Guillermo; Martin, Alfonso; Javier Martin-Sanchez, Francisco; Jacob, Javier; Alquezar-Arbe, Aitor; Ejarque Martinez, Laura; Rodriguez Miranda, Belen; Ruiz Grinspan, Martin; Jesus Dominguez, Maria; Teigell Munoz, Francisco Javier; Gayoso Martin, Sara; Garcia Garcia, Angel; I…		Spanish Investigators Emergency Si	A case-control analysis of stroke in COVID-19 patients: Results of unusual manifestations of COVID-19-study 11	ACADEMIC EMERGENCY MEDICINE			English	Article						cerebrovascular disease; clinical characteristics; COVID-19; incidence; outcome; risk factors; SARS-Cov-2; stroke	ACUTE ISCHEMIC-STROKE; CLINICAL CHARACTERISTICS; RISK-FACTORS; EMERGENCY-DEPARTMENT; OUTCOMES; CARE; POPULATION; PREVALENCE; FREQUENCY; PNEUMONIA	Objective We investigated the incidence, predictor variables, clinical characteristics, and stroke outcomes in patients with COVID-19 seen in emergency departments (EDs) before hospitalization. Methods We retrospectively reviewed all COVID-19 patients diagnosed with stroke during the COVID-19 outbreak in 62 Spanish EDs. We formed two control groups: COVID-19 patients without stroke (control A) an…	[Jorge Garcia-Lamberechts, Eric; Fragiel, Marcos; Javier Martin-Sanchez, Francisco; Gonzalez del Castillo, Juan] Univ Complutense, Emergency Dept, Hosp Clin San Carlos, IDISSC, Madrid, Spain; [Miro, Oscar; Jimenez, Sonia] Univ Barcelona, Hosp Clin, Emergency Dept, IDIBAPS, Barcelona, Catalonia, Spain; [Llorens, Pere] Univ Miguel Hernandez, Hosp Gen Alicante, Emergency Dept, Alicante, Spain; [Pine…		Garcia-Lamberechts, EJ (通讯作者)，Hosp Clin San Carlos, Emergency Dept, Prof Martin Lagos S-N, Madrid 28040, Spain.	ericjorge.lamber@gmail.com	Martin, Alfonso/O-8996-2017; Salmeron, Pascual Piñera/V-3484-2017; Porta-Etessam, Jesús/AAG-6746-2019; Burillo-Putze, Guillermo/L-2373-2015; MARTIN SANCHEZ, F. JAVIER/G-7342-2014; Arco Galan, Carmen Del/I-2300-2018	Martin, Alfonso/0000-0003-3874-7401; Salmeron, Pascual Piñera/0000-0001-9213-9357; Porta-Etessam, Jesús/0000-0002-7034-682X; Carbajosa Rodriguez, Virginia/0000-0002-4144-3700; Herrera, Sergio/0000-0001-6134-0402; Teigell Munoz, Francisco Javier/0000-0003-4418-9223; Jacob, Javier/0000-0003-1101-1066; MAROUN-EID, CHARBEL/0000-0001-7684-868X; Burillo-Putze, Guillermo/0000-0001-5679-7846; MARTIN SANC…				Akhmerov A, 2020, CIRC RES, V126, P1443, DOI 10.1161/CIRCRESAHA.120.317055; Bikdeli B, 2020, J AM COLL CARDIOL, V75, P2950, DOI 10.1016/j.jacc.2020.04.031; Boehme AK, 2018, ANN CLIN TRANSL NEUR, V5, P456, DOI 10.1002/acn3.545; Chen NS, 2020, LANCET, V395, P507, DOI 10.1016/S0140-6736(20)30211-7; Connors JM, 2020, J THROMB HAEMOST, V18, P1559, DOI 10.1111/jth.14849; Cowan LT, 2018, J AM HEART ASSO…	45	3	3	2	2	WILEY	HOBOKEN	111 RIVER ST, HOBOKEN 07030-5774, NJ USA	1069-6563	1553-2712		ACAD EMERG MED	Acad. Emerg. Med.	NOV	2021	28	11
J	Wang, YK; Li, XL; Ji, YH; Tian, H; Liang, XF; Li, N; Wang, JN				Wang, Yakang; Li, Xiaoli; Ji, Yahong; Tian, Hua; Liang, Xiaofang; Li, Na; Wang, Junning			Preoperative Serum Albumin Level As A Predictor Of Postoperative Pneumonia After Femoral Neck Fracture Surgery In A Geriatric Population	CLINICAL INTERVENTIONS IN AGING			English	Article						femoral neck fracture; nutrients; serum albumin; hypoalbuminaemia; postoperative pneumonia; risk factor	PROGNOSTIC NUTRITIONAL INDEX; RISK-FACTORS; CLINICAL-SIGNIFICANCE; CANCER-SURGERY; COMPLICATIONS; HYPOALBUMINEMIA; MALNUTRITION; MANAGEMENT; GUIDELINE; MORTALITY	Purpose: Femoral neck fracture usually occurs in the geriatric population. Postoperative pneumonia (POP) is known to be devastated, and it is the most frequent complication among patients receiving surgical treatment for femoral neck fractures. However, whether patients who have hypoalbuminaemia are susceptible to the development of POP is a serious concern, although it has not been investigated.…	[Wang, Yakang] Xi An Jiao Tong Univ, Honghui Hosp, Dept Joint Surg, Xian 710054, Shaanxi, Peoples R China; [Li, Xiaoli; Ji, Yahong; Tian, Hua; Liang, Xiaofang; Li, Na; Wang, Junning] Xi An Jiao Tong Univ, Honghui Hosp, Dept Resp & Gastroenterol, 555 Youyi East Rd, Xian 710054, Shaanxi, Peoples R China		Wang, JN (通讯作者)，Xi An Jiao Tong Univ, Honghui Hosp, Dept Resp & Gastroenterol, 555 Youyi East Rd, Xian 710054, Shaanxi, Peoples R China.	wangjunningde@163.com		Wang, Junning/0000-0002-7920-1010	Shaanxi Natural Science Foundation of China [2019JQ-536]	Shaanxi Natural Science Foundation of China	We kindly thank all participants for their participation in our study. And we thank AJE for editing a draft of this manuscript. This work was supported by Shaanxi Natural Science Foundation of China (Number 2019JQ-536).	Aldebeyan S, 2017, INJURY, V48, P436, DOI 10.1016/j.injury.2016.12.016; Aldecoa C, 2017, EUR J ANAESTH, V34, P192, DOI 10.1097/EJA.0000000000000594; Ataseven B, 2015, GYNECOL ONCOL, V138, P560, DOI 10.1016/j.ygyno.2015.07.005; Bergeron E, 2009, ARCH ORTHOP TRAUM SU, V129, P1549, DOI 10.1007/s00402-009-0888-7; Bohl DD, 2018, J ARTHROPLASTY, V33, P1552, DOI 10.1016/j.arth.2017.11.068; Bohl DD, 2017…	32	7	8	1	5	DOVE MEDICAL PRESS LTD	ALBANY	PO BOX 300-008, ALBANY, AUCKLAND 0752, NEW ZEALAND		1178-1998		CLIN INTERV AGING	Clin. Interv. Aging		2019	14
J	Rana, S; Luo, W; Tran, T; Venkatesh, S; Talman, P; Phan, T; Phung, D; Clissold, B				Rana, Santu; Luo, Wei; Tran, Truyen; Venkatesh, Svetha; Talman, Paul; Thanh Phan; Dinh Phung; Clissold, Benjamin			Application of Machine Learning Techniques to Identify Data Reliability and Factors Affecting Outcome After Stroke Using Electronic Administrative Records	FRONTIERS IN NEUROLOGY			English	Article						electronic records; stroke outcomes; machine learning; discharge destinations; stroke mortality	ISCHEMIC-STROKE; DISCHARGE; REHABILITATION; THROMBOLYSIS; PREDICTION; AUSTRALIA; TRENDS; PERTH	Aim: To use available electronic administrative records to identify data reliability, predict discharge destination, and identify risk factors associated with specific outcomes following hospital admission with stroke, compared to stroke specific clinical factors, using machine learning techniques.</p> Method: The study included 2,531 patients having at least one admission with a confirmed diagno…	[Rana, Santu; Tran, Truyen; Venkatesh, Svetha] Deakin Univ, Appl Artificial Intelligence Inst A2I2, Geelong, Vic, Australia; [Luo, Wei] Deakin Univ, Sch Informat Technol, Burwood, Vic, Australia; [Talman, Paul; Clissold, Benjamin] Univ Hosp Geelong, Neurosci Dept, Geelong, Vic, Australia; [Thanh Phan; Clissold, Benjamin] Monash Univ, Dept Med, Stroke & Ageing Res Grp, Melbourne, Vic, Australia; […		Clissold, B (通讯作者)，Univ Hosp Geelong, Neurosci Dept, Geelong, Vic, Australia.; Clissold, B (通讯作者)，Monash Univ, Dept Med, Stroke & Ageing Res Grp, Melbourne, Vic, Australia.; Clissold, B (通讯作者)，Monash Univ, Dept Epidemiol & Prevent Med, Melbourne, Vic, Australia.	Benjamin.Clissold1@monash.edu	Luo, Wei/A-6043-2011	Luo, Wei/0000-0002-4711-7543				Clissold BB, 2017, FRONT NEUROL, V8, DOI 10.3389/fneur.2017.00180; Dregan A, 2011, BMC PUBLIC HEALTH, V11, DOI 10.1186/1471-2458-11-86; Elwood D, 2009, PM&R, V1, P147, DOI 10.1016/j.pmrj.2008.10.010; Fjaertoft H, 2005, CEREBROVASC DIS, V19, P376, DOI 10.1159/000085543; Frank M, 2010, EUR NEUROL, V63, P227, DOI 10.1159/000279491; Frisher M, 2010, HEALTH INFORM J, V16, P49, DOI 10.1177/146045820935…	20	0	0	0	0	FRONTIERS MEDIA SA	LAUSANNE	AVENUE DU TRIBUNAL FEDERAL 34, LAUSANNE, CH-1015, SWITZERLAND	1664-2295			FRONT NEUROL	Front. Neurol.	SEP 27	2021	12
J	Topcu, H; Gokcinar, D; Akcaboy, ZN; Karabeyoglu, I; Unal, T				Topcu, Hulya; Gokcinar, Derya; Akcaboy, Zeynep Nur; Karabeyoglu, Isil; Unal, Tuba			Phenytoin Induced Toxic Epidermal Necrolysis	JCPSP-JOURNAL OF THE COLLEGE OF PHYSICIANS AND SURGEONS PAKISTAN			English	Article						Toxic epidermal necrolysis; Phenytoin; Cerebral haemorrhage; Seizure; Stroke	STEVENS-JOHNSON-SYNDROME; ACINETOBACTER-BAUMANNII; CUTANEOUS REACTIONS; PNEUMONIA; SCORTEN; DRUGS; RISK	Toxic Epidermal Necrolysis (TEN) which is characterized by the detachment of the epidermis from the dermis is a rare (1.89/1.000.000 annually) and potentially life-threatening condition. The overall mortality is 20-30%. TEN is characterized by sudden apoptosis of keratinocytes leading to mucous membrane erosions and epidermal detachment; detachment of less than 10% of the total body surface area …	[Topcu, Hulya] Tokat Turhal State Hosp, Dept Anesthesiol & Reanimat, TR-60300 Turhal Tokat, Turkey; [Gokcinar, Derya; Akcaboy, Zeynep Nur; Karabeyoglu, Isil] Ankara Numune Training & Res Hosp, Dept Anesthesiol & Reanimat, Ankara, Turkey; [Unal, Tuba] Ankara Numune Training & Res Hosp, Dept Pathol, Ankara, Turkey		Topcu, H (通讯作者)，Tokat Turhal State Hosp, Dept Anesthesiol & Reanimat, TR-60300 Turhal Tokat, Turkey.	drtopcuh@yahoo.co.uk	Gokcinar, Derya/AAC-7710-2019	TOPCU, HULYA/0000-0002-5259-0204; Gokcinar, Derya/0000-0002-0870-2168				Baraibar J, 1997, CHEST, V112, P1050, DOI 10.1378/chest.112.4.1050; Bastuji-Garin S, 2000, J INVEST DERMATOL, V115, P149, DOI 10.1046/j.1523-1747.2000.00061.x; Cheung YK, 2013, EPILEPSIA, V54, P1307, DOI 10.1111/epi.12217; Chung WH, 2004, NATURE, V428, P486, DOI 10.1038/428486a; Garnacho-Montero J, 2003, CLIN INFECT DIS, V36, P1111, DOI 10.1086/374337; Guegan S, 2006, J INVEST DERMATOL, V126, P27…	10	0	0	0	0	COLL PHYSICIANS & SURGEONS PAKISTAN	KARACHI	SEVENTH CENTRAL ST, DEFENCE HOUSING AUTHORITY, KARACHI, 75500, PAKISTAN	1022-386X	1681-7168		JCPSP-J COLL PHYSICI	JCPSP-J. Coll. Physicians Surg.	NOV	2014	24
J	Iizuka, M; Reding, M				Iizuka, M; Reding, M			Use of percutaneous endoscopic gastrostomy feeding tubes and functional recovery in stroke rehabilitation: A case-matched controlled study	ARCHIVES OF PHYSICAL MEDICINE AND REHABILITATION			English	Article; Proceedings Paper	64th Annual Meeting of the American-Academy-of-Physical-Medicine-and-Rehabilitation	OCT 11, 2003	Chicago, IL	Amer Acad Phys Med & Rehabilitat		dysphagia; gastrostomy; nutrition; rehabilitation; stroke	DYSPHAGIC STROKE	Objective: To compare the morbidity, mortality, and functional recovery of patients who require percutaneous endoscopic gastrostomy (PEG) placement for the management of dysphagia after stroke. Design: Retrospective case-matched controlled study. Setting: Acute stroke rehabilitation inpatient unit. Participants: Patients (N=193) who were admitted for stroke rehabilitation with a PEG tube in place…	Montefiore Med Ctr, Albert Einstein Coll Med, Dept Rehabil Med, Bronx, NY 10467 USA; Cornell Univ, Burke Rehabil Hosp, Weill Med Coll, Dept Neurol, White Plains, NY USA		Iizuka, M (通讯作者)，Rehabil Inst Chicago, 1-45-2 Honda, Chiba 2660005, Japan.	iizukama@chiba-reha.jp			EUNICE KENNEDY SHRIVER NATIONAL INSTITUTE OF CHILD HEALTH &HUMAN DEVELOPMENT [R21HD043243] Funding Source: NIH RePORTER; NICHD NIH HHS [5-R21-HD043243-02] Funding Source: Medline	EUNICE KENNEDY SHRIVER NATIONAL INSTITUTE OF CHILD HEALTH &HUMAN DEVELOPMENT(United States Department of Health & Human ServicesNational Institutes of Health (NIH) - USANIH Eunice Kennedy Shriver National Institute of Child Health & Human Development (NICHD)); NICHD NIH HHS(United States Department of Health & Human ServicesNational Institutes of Health (NIH) - USANIH Eunice Kennedy Shriver Natio…		Broadley S, 2003, J CLIN NEUROSCI, V10, P300, DOI 10.1016/S0967-5868(03)00022-5; *CONS PAN, 1989, STROKE, V20, P1407; DISARIO JA, 1990, GASTROINTEST ENDOSC, V36, P257, DOI 10.1016/S0016-5107(90)71018-8; Fox MR, 2002, EUR J GASTROEN HEPAT, V14, P1245, DOI 10.1097/00042737-200211000-00013; GAUDERER MWL, 1980, J PEDIATR SURG, V15, P872, DOI 10.1016/S0022-3468(80)80296-X; Hamilton BB, 1987, REHABILIT…	15	30	33	0	3	W B SAUNDERS CO	PHILADELPHIA	INDEPENDENCE SQUARE WEST CURTIS CENTER, STE 300, PHILADELPHIA, PA 19106-3399 USA	0003-9993			ARCH PHYS MED REHAB	Arch. Phys. Med. Rehabil.	MAY	2005	86	5
J	Xie, Y; Wang, LP; He, JH; Wu, TX				Xie, Yue; Wang, Liping; He, Jinghua; Wu, Taixiang			Acupuncture for dysphagia in acute stroke	COCHRANE DATABASE OF SYSTEMATIC REVIEWS			English	Review							PERCUTANEOUS ENDOSCOPIC GASTROSTOMY; TRIALS; MANAGEMENT; QUALITY	Background Dysphagia after acute stroke is associated with poor prognosis, particularly if prolonged. Acupuncture has been widely used for this complication in China. However, its therapeutic effect is unclear. Objectives To determine the therapeutic effect of acupuncture for dysphagia after acute stroke compared with placebo, sham or no acupuncture intervention. Search strategy We searched the C…	[Xie, Yue; Wang, Liping] Huguosi Hosp Tradit Chinese Med, Dept Acupuncture & Moxibust, Beijing 100035, Peoples R China; [He, Jinghua] Univ Florida, Coll Pharm, Dept Pharmaceut Outcomes & Policy, Gainesville, FL USA; [Wu, Taixiang] Sichuan Univ, W China Hosp, Chinese EBM Ctr, Chinese Cochrane Ctr, Chengdu 610064, Peoples R China		Xie, Y (通讯作者)，Huguosi Hosp Tradit Chinese Med, Dept Acupuncture & Moxibust, 83 Cotton Hu Tong, Beijing 100035, Peoples R China.	xie11022@hotmail.com						Albers GW, 2001, STROKE, V32, P1598, DOI 10.1161/01.STR.32.7.1598; [Anonymous], 2002, INT J CLIN ACUPUNCTU, V13, P251; BI KP, 2004, CHINESE FOLK THERAPY, V12, P17; Chen R Y, 2003, Med J Malaysia, V58, P330; CHEN T, 2004, CHIN PROS DISS COMP; Chen Y, 2003, CHINESE J CLIN REHAB, V7, P430; Clarke J, 2005, LANCET, V365, P764, DOI 10.1016/S0140-6736(05)17983-5; Crary MA, 2004, DYSPHAGIA, V19, P160, DO…	77	51	55	2	26	WILEY	HOBOKEN	111 RIVER ST, HOBOKEN 07030-5774, NJ USA	1469-493X	1361-6137		COCHRANE DB SYST REV	Cochrane Database Syst Rev.		2008		3
J	Sabayan, B; Moghadami, M; Assarzadegan, F; Komachali, SHA; Poorsaadat, L; Babaeepour, Z; Ebrahimzadeh, SA; Hamidi, A; Hasheminejad, ZS; Mohammadi-Vosough, E; Mirkarimi, HR; Paybast, S; Rahimian, N; Safari, A; Sepehrnia, M; Nematollahi, R; Shahripour, RB; Batra, A; Sorond, F; Borhani-Haghighi, A				Sabayan, Behnam; Moghadami, Mohsen; Assarzadegan, Farhad; Komachali, Sahar Hojjat-Anasri; Poorsaadat, Leila; Babaeepour, Zabihollah; Ebrahimzadeh, Seyed Amir; Hamidi, Ava; Hasheminejad, Zeinab Sadat; Mohammadi-Vosough, Elahe; Mirkarimi, Hamid Reza; Paybast, Sepideh; Rahimian, Nasrin; Safari, Anahid; Sepehrnia, Mersedeh; Nematollahi, Reza; Shahripour, Reza Bavarsad; Batra, Ayush; Sorond, Farzaneh;…			COVID-19 Respiratory Illness and Subsequent Cerebrovascular Events, the Initial Iranian Experience	JOURNAL OF STROKE & CEREBROVASCULAR DISEASES			English	Article						COVID-19; Brain; SARS-CoV-2; Stroke; Cerebrovascular accident	ISCHEMIC-STROKE; CORONAVIRUS; GUIDELINES; MANAGEMENT; PNEUMONIA	Objectives: COVID-19 disproportionately affects older adults and individuals with cardiovascular co-morbidities. This report presents fifteen patients who had COVID-19 respiratory illness followed by cerebrovascular events. Materials and Methods: A call by the Iranian Neurological Association gathered cases across the country who developed neurological symptoms attributed to hemorrhagic or ischem…	[Sabayan, Behnam; Batra, Ayush; Sorond, Farzaneh] Northwestern Univ, Feinberg Sch Med, Dept Neurol, Chicago, IL 60611 USA; [Moghadami, Mohsen] Shiraz Univ Med Sci, Hlth Policy Res Ctr, Shiraz, Iran; [Assarzadegan, Farhad; Hasheminejad, Zeinab Sadat; Sepehrnia, Mersedeh] Shahid Beheshti Med Univ, Imam Hosein Hosp, Dept Neurol, Tehran, Iran; [Komachali, Sahar Hojjat-Anasri] Guilan Univ Med Sci, Pir…		Borhani-Haghighi, A (通讯作者)，Shiraz Univ Med Sci, Clin Neurol Res Ctr, Shiraz, Iran.	aborhani@sums.ac.ir	Haghighi, Afshin Borhani/AAF-5212-2022					Ai T, 2020, RADIOLOGY, V296, pE32, DOI 10.1148/radiol.2020200642; Clerkin KJ, 2020, CIRCULATION, V141, P1648, DOI 10.1161/CIRCULATIONAHA.120.046941; Deng SQ, 2020, J CLIN MED, V9, DOI 10.3390/jcm9020575; Han H, 2020, CLIN CHEM LAB MED, V58, P1116, DOI 10.1515/cclm-2020-0188; Lew TWK, 2003, JAMA-J AM MED ASSOC, V290, P374, DOI 10.1001/jama.290.3.374; Li YC, 2020, J MED VIROL, V92, P552, DOI 10.100…	20	6	6	1	1	ELSEVIER	AMSTERDAM	RADARWEG 29, 1043 NX AMSTERDAM, NETHERLANDS	1052-3057	1532-8511		J STROKE CEREBROVASC	J. Stroke Cerebrovasc. Dis.	JAN	2021	30	1
J	Starr, JB; Tirschwell, DL; Becker, KJ				Starr, Jordan B.; Tirschwell, David L.; Becker, Kyra J.			Labetalol Use Is Associated With Increased In-Hospital Infection Compared With Nicardipine Use in Intracerebral Hemorrhage	STROKE			English	Article						cerebral hemorrhage; hypertension; labetalol; nicardipine; propensity score; receptors, adrenergic, beta; stroke	ISCHEMIC-STROKE; BETA-BLOCKERS; PNEUMONIA; CELLS	Background and Purpose-Increased sympathetic tone causes hypertension after intracerebral hemorrhage, and blood pressure reduction has been studied as a way to decrease hemorrhage growth and improve outcomes. It is unknown if the antihypertensive used to achieve blood pressure goals influences either. Because sympatholytic drugs reduce death and infection in animal models, we hypothesized that la…	[Starr, Jordan B.] Univ Washington, Dept Anesthesiol & Pain Med, Seattle, WA 98195 USA; [Tirschwell, David L.; Becker, Kyra J.] Univ Washington, Dept Neurol, Seattle, WA 98195 USA		Starr, JB (通讯作者)，Univ Washington, Box 356540, Seattle, WA 98195 USA.	starrj@uw.edu	Becker, Kyra/L-1420-2019	Becker, Kyra/0000-0002-8310-4846; Tirschwell, David/0000-0002-8059-2901; Starr, Jordan/0000-0003-2001-7953				Aguilar MI, 2011, NEUROHOSPITALIST, V1, P148, DOI 10.1177/1941875211409050; Anderson CS, 2013, NEW ENGL J MED, V368, P2355, DOI 10.1056/NEJMoa1214609; [Anonymous], 2015, R LANG ENV STAT COMP; [Anonymous], 2016, TWANG TOOLKIT WEIGHT; Austin PC, 2011, MULTIVAR BEHAV RES, V46, P119, DOI 10.1080/00273171.2011.540480; BARRON SA, 1994, STROKE, V25, P113, DOI 10.1161/01.STR.25.1.113; Bath PMW, 2010, STR…	32	10	17	0	3	LIPPINCOTT WILLIAMS & WILKINS	PHILADELPHIA	TWO COMMERCE SQ, 2001 MARKET ST, PHILADELPHIA, PA 19103 USA	0039-2499	1524-4628		STROKE	Stroke	OCT	2017	48	10
J	Chabanne, R; Fernandez-Canal, C; Degos, V; Lukaszewicz, AC; Velly, L; Mrozek, S; Perrigault, PF; Molliex, S; Tavernier, B; Dahyot-Fizelier, C; Verdonk, F; Caumon, E; Masgrau, A; Begard, M; Chabert, E; Ferrier, A; Jaber, S; Bazin, JE; Pereira, B; Futier, E; Lagarde, K; Cosserant, B; Cammas, T; Pascal, J; Grimaldi, F; Rolhion, C; Morand, D; Laroche, E; Boissy, C; Grobost, R; Brandely, A; Langlade, …				Chabanne, Russell; Fernandez-Canal, Charlotte; Degos, Vincent; Lukaszewicz, Anne-Claire; Velly, Lionel; Mrozek, Segolene; Perrigault, Pierre-Francois; Molliex, Serge; Tavernier, Benoit; Dahyot-Fizelier, Claire; Verdonk, Franck; Caumon, Elodie; Masgrau, Aurelie; Begard, Marc; Chabert, Emmanuel; Ferrier, Anna; Jaber, Samir; Bazin, Jean-Etienne; Pereira, Bruno; Futier, Emmanuel; Lagarde, Kevin; Coss…		ANARLF Network; AMETIS Study Grp	Sedation versus general anaesthesia in endovascular therapy for anterior circulation acute ischaemic stroke: the multicentre randomised controlled AMETIS trial study protocol	BMJ OPEN			English	Article						stroke; sedation; anaesthesia in neurology; thrombectomy	CONSCIOUS SEDATION; OUTCOME MEASURES; THROMBECTOMY; MANAGEMENT; GUIDELINES; STANDARDS; CHOICE; COHORT; RISK	Introduction Endovascular thrombectomy is the standard of care for anterior circulation acute ischaemic stroke (AIS) secondary to emergent large vessel occlusion in patients who qualify. General anaesthesia (GA) or conscious sedation (CS) is usually required to ensure patient comfort and avoid agitation and movement during thrombectomy. However, the question of whether the use of GA or CS might i…	[Chabanne, Russell; Fernandez-Canal, Charlotte; Begard, Marc; Bazin, Jean-Etienne; Futier, Emmanuel] Ctr Hosp Univ Clermont Ferrand, Dept Perioperat Med, Clermont Ferrand, France; [Degos, Vincent] Grp Hosp Pitie Salpetriere, AP HP, Anesthesie & Neuroreanimat Chirurg Babinski, Paris, France; [Lukaszewicz, Anne-Claire] Hop Neurol & Neurochirurg P Wertheimer, Hosp Civils Lyon, Ser Anesthesie Reanima…		Chabanne, R (通讯作者)，Ctr Hosp Univ Clermont Ferrand, Dept Perioperat Med, Clermont Ferrand, France.	rchabanne@chu-clermontferrand.fr	Verdonk, Franck/AAG-8997-2021; Papagiannaki, Chrysanthi/ABB-8700-2020; Moisset, Xavier/H-2862-2019; CHALARD, Kevin/U-3564-2017; Darcourt, Jean/AAE-2503-2021	Verdonk, Franck/0000-0001-7061-5594; Moisset, Xavier/0000-0002-8799-0750; CHALARD, Kevin/0000-0002-0727-064X; Darcourt, Jean/0000-0003-1620-4449; Delamarre, Louis/0000-0002-4051-3834; Clavelou, Pierre/0000-0003-2363-9352	French Ministry of Health (Programme Hospitalier de Recherche Clinique Inter Regional (PHRC IR) 2016); university hospital of Clermont-Ferrand	French Ministry of Health (Programme Hospitalier de Recherche Clinique Inter Regional (PHRC IR) 2016); university hospital of Clermont-Ferrand	AMETIS trial was supported by funding from French Ministry of Health (Programme Hospitalier de Recherche Clinique Inter Regional (PHRC IR) 2016) and from the university hospital of Clermont-Ferrand.	Albers GW, 2018, NEW ENGL J MED, V378, P708, DOI 10.1056/NEJMoa1713973; Bath PMW, 2012, STROKE, V43, P1171, DOI 10.1161/STROKEAHA.111.641456; Berkhemer OA, 2015, NEW ENGL J MED, V372, P11, DOI 10.1056/NEJMoa1411587; Bracard S, 2016, LANCET NEUROL, V15, P1138, DOI 10.1016/S1474-4422(16)30177-6; BROTT T, 1989, STROKE, V20, P864, DOI 10.1161/01.STR.20.7.864; Campbell BCV, 2015, NEW ENGL J MED, V372,…	40	7	8	0	4	BMJ PUBLISHING GROUP	LONDON	BRITISH MED ASSOC HOUSE, TAVISTOCK SQUARE, LONDON WC1H 9JR, ENGLAND	2044-6055			BMJ OPEN	BMJ Open	SEP	2019	9	9
J	Yu, GP; Mehta, V; Branovan, D; Huang, Q; Schantz, SP				Yu, Guo-Pei; Mehta, Vikas; Branovan, Daniel; Huang, Qiang; Schantz, Stimson P.			Non-Cancer-Related Deaths From Suicide, Cardiovascular Disease, and Pneumonia in Patients With Oral Cavity and Oropharyngeal Squamous Carcinoma	ARCHIVES OF OTOLARYNGOLOGY-HEAD & NECK SURGERY			English	Article							QUALITY-OF-LIFE; NECK-CANCER; HUMAN-PAPILLOMAVIRUS; INCREASED RISK; UNITED-STATES; HEAD; STROKE; COHORT; RADIOTHERAPY; SURVIVAL	Objective: To study non-cancer-related mortality rates over time and examine the possible causes for several major deaths in patients with oral cavity and oropharyngeal (OC/OP) cancer. Design: Retrospective cohort analysis using the Surveillance, Epidemiology, and End Results (SEER) cancer registry data of the National Cancer Institute. Main Outcome Measure: Cause-specific mortality rates during …	[Yu, Guo-Pei; Mehta, Vikas; Branovan, Daniel; Huang, Qiang; Schantz, Stimson P.] New York Eye & Ear Infirm, Dept Otolaryngol, New York, NY 10003 USA; [Yu, Guo-Pei] New York Eye & Ear Infirm, Biostat & Epidemiol Serv, New York, NY 10003 USA; [Yu, Guo-Pei; Branovan, Daniel; Huang, Qiang; Schantz, Stimson P.] New York Med Coll, Dept Otolaryngol, Valhalla, NY 10595 USA; [Yu, Guo-Pei] Peking Univ, Med…		Schantz, SP (通讯作者)，New York Eye & Ear Infirm, Dept Otolaryngol, North Bldg,6th Floor,310 E 14th St, New York, NY 10003 USA.	sschantz@nyee.edu	Mehta, Vikas/M-3424-2019	Mehta, Vikas/0000-0002-0907-2102				ALLEBECK P, 1989, J CLIN EPIDEMIOL, V42, P611, DOI 10.1016/0895-4356(89)90003-6; Armitage P, 2002, STAT METHODS MED RES; Attner P, 2010, INT J CANCER, V126, P2879, DOI 10.1002/ijc.24994; Bowers DC, 2005, J CLIN ONCOL, V23, P6508, DOI 10.1200/JCO.2005.15.107; Centers for Disease Control and Prevention (CDC), 2002, MMWR Morb Mortal Wkly Rep, V51, P642; Chandu A, 2006, J ORAL MAXIL SURG, V64, P495, …	34	23	24	1	2	AMER MEDICAL ASSOC	CHICAGO	330 N WABASH AVE, STE 39300, CHICAGO, IL 60611-5885 USA	0886-4470	1538-361X		ARCH OTOLARYNGOL	Arch. Otolaryngol. Head Neck Surg.	JAN	2012	138	1
J	Jeon, SB; Choi, HA; Badjatia, N; Schmidt, JM; Lantigua, H; Claassen, J; Connolly, ES; Mayer, SA; Lee, K				Jeon, Sang-Beom; Choi, H. Alex; Badjatia, Neeraj; Schmidt, J. Michael; Lantigua, Hector; Claassen, Jan; Connolly, E. Sander; Mayer, Stephan A.; Lee, Kiwon			Hyperoxia may be related to delayed cerebral ischemia and poor outcome after subarachnoid haemorrhage	JOURNAL OF NEUROLOGY NEUROSURGERY AND PSYCHIATRY			English	Article							TRAUMATIC BRAIN-INJURY; OXYGEN-THERAPY; OXIDATIVE STRESS; HEAD-INJURY; BLOOD-FLOW; VASOSPASM; STROKE; ASSOCIATION; REPERFUSION; MORTALITY	Objective To determine the association between exposure to hyperoxia and the risk of delayed cerebral ischaemia (DCI) after subarachnoid haemorrhage (SAH). Methods We analysed data from a single centre, prospective, observational cohort database. Patient inclusion criteria were age >= 18 years, aneurysmal SAH, endotracheal intubation with mechanical ventilation, and arterial partial pressure of o…	[Jeon, Sang-Beom] Univ Ulsan, Coll Med, Asan Med Ctr, Dept Neurol, Seoul, South Korea; [Jeon, Sang-Beom; Choi, H. Alex; Lee, Kiwon] Univ Texas Med Sch Houston, Dept Neurol, Houston, TX 77030 USA; [Jeon, Sang-Beom; Choi, H. Alex; Lee, Kiwon] Univ Texas Med Sch Houston, Dept Neurosurg, Houston, TX 77030 USA; [Jeon, Sang-Beom; Choi, H. Alex; Badjatia, Neeraj; Schmidt, J. Michael; Lantigua, Hector; C…		Lee, K (通讯作者)，Univ Texas Med Sch Houston, Dept Neurol, 6431 Fannin St,MSB 7-152, Houston, TX 77030 USA.	Kiwon.Lee@uth.tmc.edu	Jeon, Sang-Beom/AAD-6605-2022; Badjatia, Neeraj/AAS-4855-2021; Claassen, Jan/AAA-5451-2020	Jeon, Sang-Beom/0000-0003-0735-5499; Schmidt, J. Michael/0000-0001-8141-2944; Badjatia, Neeraj/0000-0003-1509-9034				BALENTINE JD, 1966, NEW ENGL J MED, V275, P1038, DOI 10.1056/NEJM196611102751903; Barazzone C, 1996, J CLIN INVEST, V98, P2666, DOI 10.1172/JCI119089; Becker LB, 2004, CARDIOVASC RES, V61, P461, DOI 10.1016/j.cardiores.2003.10.025; Brenner M, 2012, ARCH SURG-CHICAGO, V147, P1042, DOI 10.1001/archsurg.2012.1560; Buonocore G, 2010, SEMIN FETAL NEONAT M, V15, P186, DOI 10.1016/j.siny.2010.04.003; Ca…	33	46	50	0	3	BMJ PUBLISHING GROUP	LONDON	BRITISH MED ASSOC HOUSE, TAVISTOCK SQUARE, LONDON WC1H 9JR, ENGLAND	0022-3050	1468-330X		J NEUROL NEUROSUR PS	J. Neurol. Neurosurg. Psychiatry	DEC	2014	85	12
J	Duan, HZ; Li, ZX; Gu, HQ; Zhou, Q; Tong, X; Ma, GT; Wang, B; Jia, BX; Wang, YL; Miao, ZR; Wang, YJ; Mo, DP				Duan, Hongzhou; Li, Zixiao; Gu, Hong-Qiu; Zhou, Qi; Tong, Xu; Ma, Gaoting; Wang, Bo; Jia, Baixue; Wang, Yilong; Miao, Zhongrong; Wang, Yongjun; Mo, Dapeng			Myocardial Infarction Is Associated With Increased Stroke Severity, In-Hospital Mortality, and Complications: Insights From China Stroke Center Alliance Registries	JOURNAL OF THE AMERICAN HEART ASSOCIATION			English	Article						complications; ischemic stroke; mortality; myocardial infarction	ISCHEMIC-STROKE; SCALE SCORE; RISK; DEPRESSION; PREVALENCE; SUICIDE	Background Prior studies have shown an increased risk of ischemic stroke (IS) after myocardial infarction (MI); however, there are limited studies concerning the characteristics, in-hospital mortality, and complications of patients with IS with a medical history of MI. We hypothesized that patients with IS with a medical history of MI may experience more severe strokes and have a higher risk of i…	[Duan, Hongzhou; Tong, Xu; Ma, Gaoting; Wang, Bo; Jia, Baixue; Miao, Zhongrong; Mo, Dapeng] Capital Med Univ, Beijing Tiantan Hosp, Dept Intervent Neuroradiol, 119 S Fourth Ring West Rd, Beijing 100070, Peoples R China; [Duan, Hongzhou] Peking Univ First Hosp, Dept Neurosurg, Beijing, Peoples R China; [Li, Zixiao; Wang, Yilong; Wang, Yongjun] Beijing Tiantan Hosp, Dept Neurol, Vasc Neurol, Beijin…		Wang, YJ (通讯作者)，Capital Med Univ, Beijing Tiantan Hosp, Dept Neurol, Beijing, Peoples R China.; Mo, DP (通讯作者)，Capital Med Univ, Beijing Tiantan Hosp, Dept Intervent Neuroradiol, 119 S Fourth Ring West Rd, Beijing 100070, Peoples R China.	yongjunwang1962@gmail.com		Miao, Zhongrong/0000-0001-9642-9415; li, zixiao/0000-0002-4713-5418; Gu, Hong-Qiu/0000-0003-1608-1856	National Key Research and Development Program of China [2018YFC1312800, 2018YFC1312801]; Youth Clinical Research Project of Peking University First Hospital [2019CR02]; Beijing Natural Science Foundation [Z200016]; National Natural Science Foundation of China [92046016]; Beijing Talents Project [2018A13, 2018000021223ZK03]	National Key Research and Development Program of China; Youth Clinical Research Project of Peking University First Hospital; Beijing Natural Science Foundation(Beijing Natural Science Foundation); National Natural Science Foundation of China(National Natural Science Foundation of China (NSFC)); Beijing Talents Project	This work was supported by National Key Research and Development Program of China (Nos. 2018YFC1312800 and 2018YFC1312801), Youth Clinical Research Project of Peking University First Hospital (No. 2019CR02), Beijing Natural Science Foundation (Z200016), National Natural Science Foundation of China (92046016), and Beijing Talents Project (2018A13 and 2018000021223ZK03).	Adams HP, 1999, NEUROLOGY, V53, P126, DOI 10.1212/WNL.53.1.126; ADAMS HP, 1993, STROKE, V24, P35, DOI 10.1161/01.STR.24.1.35; Austin PC, 2009, COMMUN STAT-SIMUL C, V38, P1228, DOI 10.1080/03610910902859574; Bhardwaj A, 2017, J NEUROSCI RURAL PRA, V8, P236, DOI 10.4103/jnrp.jnrp_431_16; Blumer D, 2002, EPILEPSY BEHAV, V3, P232, DOI 10.1016/S1525-5050(02)00006-9; Butler T, 2019, EPILEPSY BEHAV, V94…	28	0	0	1	2	WILEY	HOBOKEN	111 RIVER ST, HOBOKEN 07030-5774, NJ USA		2047-9980		J AM HEART ASSOC	J. Am. Heart Assoc.	OCT 19	2021	10	20
J	Lindner, A; Kofler, M; Rass, V; Ianosi, B; Gaasch, M; Schiefecker, AJ; Beer, R; Loveys, S; Rhomberg, P; Pfausler, B; Thome, C; Schmutzhard, E; Helbok, R				Lindner, Anna; Kofler, Mario; Rass, Verena; Ianosi, Bogdan; Gaasch, Max; Schiefecker, Alois J.; Beer, Ronny; Loveys, Sebastian; Rhomberg, Paul; Pfausler, Bettina; Thome, Claudius; Schmutzhard, Erich; Helbok, Raimund			Early Predictors for Infectious Complications in Patients With Spontaneous Intracerebral Hemorrhage and Their Impact on Outcome	FRONTIERS IN NEUROLOGY			English	Article						intracerebral hemorrhage; risk factors; infections; critical care; neurology; infectious complications	NOSOCOMIAL INFECTIONS; NEUROLOGICAL DETERIORATION; RISK-FACTORS; STROKE; MANAGEMENT; DYSPHAGIA; PNEUMONIA; SCORE; GUIDELINES; MORTALITY	Background: Infectious complications (IC) commonly occur in patients with intracerebral hemorrhage (ICH) and are associated with increased length of hospitalization (LOS) and poor long-term outcome. Little is known about early ICH-related predictors for the development of IC to allow appropriate allocation of resources and timely initiation of preventive measures. Methods: We prospectively enroll…	[Lindner, Anna; Kofler, Mario; Rass, Verena; Ianosi, Bogdan; Gaasch, Max; Schiefecker, Alois J.; Beer, Ronny; Loveys, Sebastian; Pfausler, Bettina; Schmutzhard, Erich; Helbok, Raimund] Med Univ Innsbruck, Dept Neurol, Neurol Intens Care Unit, Innsbruck, Austria; [Ianosi, Bogdan] Univ Hlth Sci Med Informat & Technol, Inst Med Informat, Hall In Tirol, Austria; [Rhomberg, Paul] Med Univ Innsbruck, D…		Helbok, R (通讯作者)，Med Univ Innsbruck, Dept Neurol, Neurol Intens Care Unit, Innsbruck, Austria.	raimund.helbok@tirol-kliniken.at	Helbok, Raimund/AAA-8361-2021; Rass, Verena/AAR-1731-2021	Schmutzhard, Erich/0000-0003-3295-7491; Rass, Verena/0000-0002-4241-5891	Austrian Science Fund FWF [P 29076] Funding Source: Medline	Austrian Science Fund FWF(Austrian Science Fund (FWF))		Ali M, 2009, EUR J NEUROL, V16, P624, DOI 10.1111/j.1468-1331.2009.02559.x; Alizadeh AM, 2014, BASIC CLIN PHARMACOL, V115, P297, DOI 10.1111/bcpt.12210; An SJ, 2017, J STROKE, V19, P3, DOI 10.5853/jos.2016.00864; [Anonymous], 2005, AM J RESP CRIT CARE, V171, P388, DOI 10.1164/rccm.200405-644ST; Blumenstein I, 2014, WORLD J GASTROENTERO, V20, P8505, DOI 10.3748/wjg.v20.i26.8505; Daniels SK, 2017, …	36	6	7	0	3	FRONTIERS MEDIA SA	LAUSANNE	AVENUE DU TRIBUNAL FEDERAL 34, LAUSANNE, CH-1015, SWITZERLAND	1664-2295			FRONT NEUROL	Front. Neurol.	AUG 6	2019	10
J	Niv, Y; Abuksis, G				Niv, Y; Abuksis, G			Indications for percutaneous endoscopic gastrostomy insertion: Ethical aspects	DIGESTIVE DISEASES			English	Review						percutaneous endoscopic gastrostomy; ethical aspects	ADVANCED DEMENTIA; MORTALITY; PNEUMONIA; PLACEMENT; STROKE; CANCER; PEG	Percutaneous endoscopic gastrostomy (PEG) is a popular technique for long-term enteral nutrition. However it is not beneficial in all cases, and may even prolong the process of dying. The present article discusses the main indications for PEG insertion, and the ethical considerations involved. Three main questions need to be answered: (1) for what purposes should PEG be used; (2) for what type of…	Rabin Med Ctr, Dept Gastroenterol, IL-49100 Petah Tiqwa, Israel		Niv, Y (通讯作者)，Rabin Med Ctr, Dept Gastroenterol, Beilinson Campus, IL-49100 Petah Tiqwa, Israel.							Abuksis G, 2000, AM J GASTROENTEROL, V95, P128; ABUKSIS G, 2002, 1 EUR M ETH GASTR KO; ALLISON MC, 1992, J ROY SOC MED, V85, P147; AMMAN W, 1997, SURG ENDOSC, V11, P741; BERGSTROM LR, 1995, MAYO CLIN PROC, V70, P829; Campagnutta E, 2000, EUR J GYNAECOL ONCOL, V21, P397; Finucane TE, 1996, LANCET, V348, P1421, DOI 10.1016/S0140-6736(96)03369-7; Finucane TE, 1999, JAMA-J AM MED ASSOC, V282, P1365, …	27	27	30	0	2	KARGER	BASEL	ALLSCHWILERSTRASSE 10, CH-4009 BASEL, SWITZERLAND	0257-2753			DIGEST DIS	Dig. Dis.		2002	20	3-4
J	Ufberg, JW; Bushra, JS; Patel, D; Wong, E; Karras, DJ; Kueppers, F				Ufberg, JW; Bushra, JS; Patel, D; Wong, E; Karras, DJ; Kueppers, F			A new pepsin assay to detect pulmonary aspiration of gastric contents among newly, intubated patients	AMERICAN JOURNAL OF EMERGENCY MEDICINE			English	Article; Proceedings Paper	Annual Meeting of the Society-for-Academic-Emergency-Medicine	MAY 05-08, 2001	ATLANTA, GA	Soc Acad Emergency Med		pepsin; endotracheal intubation; aspiration; pulmonary aspiration; aspiration pneumonia; aspiration pneumonitis	COMMUNITY-ACQUIRED PNEUMONIA; ENDOTRACHEAL INTUBATION; COMPLICATIONS; TRACHEAL; ADULTS; EPIDEMIOLOGY; VENTILATION; STROKE; MARKER; FLUID	Aspiration of gastric contents by endotracheally intubated patients is associated with significant morbidity and mortality. Previous studies suggest that pepsin in tracheal aspirates may be a valuable marker of occult aspiration. We sought to show the sensitivity and specificity of a new, pepsin-specific assay in humans. A prospective, case-controlled study was conducted with subjects serving as …	Temple Univ, Dept Emergency Med, Philadelphia, PA 19122 USA; Temple Univ, Dept Anesthesiol, Philadelphia, PA 19122 USA; Temple Univ, Dept Internal Med, Div Pulm & Crit Care, Philadelphia, PA 19122 USA		Ufberg, JW (通讯作者)，Temple Univ Hosp & Med Sch, Dept Emergency Med, 3401 N Broad St,10th Floor Jones Hall, Philadelphia, PA 19140 USA.	ufbergjw@tuhs.temple.edu						ALDRICH T, 1980, SOUTHERN MED J, V73, P456, DOI 10.1097/00007611-198004000-00017; Anson ML, 1932, J GEN PHYSIOL, V16, P59, DOI 10.1085/jgp.16.1.59; Badellino MM, 1996, CRIT CARE MED, V24, P1881, DOI 10.1097/00003246-199611000-00019; CHESTER MH, 1993, J CLIN ANESTH, V5, P240, DOI 10.1016/0952-8180(93)90023-8; Daniels SK, 1998, ARCH PHYS MED REHAB, V79, P14, DOI 10.1016/S0003-9993(98)90200-3; ELPER…	33	19	19	0	5	W B SAUNDERS CO	PHILADELPHIA	INDEPENDENCE SQUARE WEST CURTIS CENTER, STE 300, PHILADELPHIA, PA 19106-3399 USA	0735-6757			AM J EMERG MED	Am. J. Emerg. Med.	NOV	2004	22	7
J	Schonenberger, S; Uhlmann, L; Hacke, W; Schieber, S; Mundiyanapurath, S; Purrucker, JC; Nagel, S; Klose, C; Pfaff, J; Bendszus, M; Ringleb, PA; Kieser, M; Mohlenbruch, MA; Bosel, J				Schoenenberger, Silvia; Uhlmann, Lorenz; Hacke, Werner; Schieber, Simon; Mundiyanapurath, Sibu; Purrucker, Jan C.; Nagel, Simon; Klose, Christina; Pfaff, Johannes; Bendszus, Martin; Ringleb, Peter A.; Kieser, Meinhard; Moehlenbruch, Markus A.; Boesel, Julian			Effect of Conscious Sedation vs General Anesthesia on Early Neurological Improvement Among Patients With Ischemic Stroke Undergoing Endovascular Thrombectomy A Randomized Clinical Trial	JAMA-JOURNAL OF THE AMERICAN MEDICAL ASSOCIATION			English	Article							MECHANICAL THROMBECTOMY; CONSENSUS STATEMENT; MANAGEMENT; THERAPY; INTUBATION; METAANALYSIS; OUTCOMES; UPDATE; IMPACT; SCALE	IMPORTANCE Optimal management of sedation and airway during thrombectomy for acute ischemic stroke is controversial due to lack of evidence from randomized trials. OBJECTIVE To assess whether conscious sedation is superior to general anesthesia for early neurological improvement among patients receiving stroke thrombectomy. DESIGN, SETTING, AND PARTICIPANTS SIESTA (Sedation vs Intubation for Endo…	[Schoenenberger, Silvia; Hacke, Werner; Schieber, Simon; Mundiyanapurath, Sibu; Purrucker, Jan C.; Nagel, Simon; Ringleb, Peter A.; Boesel, Julian] Univ Heidelberg Hosp, Dept Neurol, Neuenheimer Feld 400, D-69120 Heidelberg, Germany; [Uhlmann, Lorenz; Klose, Christina; Kieser, Meinhard] Heidelberg Univ, Inst Med Biometry & Informat, Heidelberg, Germany; [Pfaff, Johannes; Bendszus, Martin; Moehlen…		Bosel, J (通讯作者)，Univ Heidelberg Hosp, Dept Neurol, Neuenheimer Feld 400, D-69120 Heidelberg, Germany.	julian.boesel@med.uni-heidelberg.de	Nagel, Simon/AAB-9266-2022; Pfaff, Johannes Alex Rolf/P-6272-2019; Hacke, Werner/ABE-8661-2020; Demchuk, Andrew M/E-1103-2012; Uhlmann, Lorenz/AAL-9839-2020	Nagel, Simon/0000-0003-2471-6647; Pfaff, Johannes Alex Rolf/0000-0003-0672-5718; Demchuk, Andrew M/0000-0002-4930-7789; Mundiyanapurath, Sibu/0000-0003-4637-4641	Julian Bosel	Julian Bosel	The study was performed with departmental funding only. No external funding was available. The cost for the statistical analysis of the Institute of Biometry and Informatics ((sic) 6000 in total) were financed by personal research funds of Julian Bosel.	Abou-Chebl A, 2010, STROKE, V41, P1175, DOI 10.1161/STROKEAHA.109.574129; ABT K, 1987, METHOD INFORM MED, V26, P77; Berkhemer OA, 2015, NEW ENGL J MED, V372, P11, DOI 10.1056/NEJMoa1411587; Berkhemer OA, 2016, NEUROLOGY, V87, P656, DOI 10.1212/WNL.0000000000002976; Bracard S, 2016, LANCET NEUROL, V15, P1138, DOI 10.1016/S1474-4422(16)30177-6; Brinjikji W, 2015, AM J NEURORADIOL, V36, P525, DOI 10…	40	268	281	4	25	AMER MEDICAL ASSOC	CHICAGO	330 N WABASH AVE, STE 39300, CHICAGO, IL 60611-5885 USA	0098-7484	1538-3598		JAMA-J AM MED ASSOC	JAMA-J. Am. Med. Assoc.	NOV 15	2016	316	19
J	Nakase, T; Yoshida, Y; Nagata, K				Nakase, Taizen; Yoshida, Yasuji; Nagata, Ken			Enhanced connexin 43 immunoreactivity in penumbral areas in the human brain following ischemia	GLIA			English	Article						stroke; gap junction; penumbra; GFAP; Cx43	FUNCTIONAL GAP-JUNCTIONS; ALZHEIMERS-DISEASE; CEREBRAL-ISCHEMIA; ASTROCYTES; EXPRESSION; COMMUNICATION; MICROGLIA; ALPHA; GLIA; MICE	Astrocytes support neurons not only physically but also chemically by secreting neurotrophic factors and energy substrates. Moreover, astrocytes establish a glial network and communicate through gap junctions in the brain. Connexin 43 (Cx43) is one of major component proteins in astrocytic gap junctions. Heterozygote Cx43 KO mice and astrocyte specific Cx43 KO mice exhibited amplified brain damag…	Res Inst Brain & Blood Vessels, Dept Neurol, Akita 0100874, Japan; Res Inst Brain & Blood Vessels, Dept Pathol, Akita 0100874, Japan		Nakase, T (通讯作者)，6-10 Sensyu Kubota Machi, Akita 0100874, Japan.	nakase@akita-noken.go.jp	Nakase, Taizen/AAP-5288-2020	Nakase, Taizen/0000-0002-1796-5859				Araque A, 1999, TRENDS NEUROSCI, V22, P208, DOI 10.1016/S0166-2236(98)01349-6; Contreras JE, 2002, P NATL ACAD SCI USA, V99, P495, DOI 10.1073/pnas.012589799; Dermietzel R, 1998, GLIA, V24, P1, DOI 10.1002/(SICI)1098-1136(199809)24:1<1::AID-GLIA1>3.0.CO;2-A; Eugenin EA, 2001, P NATL ACAD SCI USA, V98, P4190, DOI 10.1073/pnas.051634298; Farahani R, 2005, GLIA, V50, P351, DOI 10.1002/glia.20213; GI…	19	72	75	1	5	WILEY-LISS	HOBOKEN	DIV JOHN WILEY & SONS INC, 111 RIVER ST, HOBOKEN, NJ 07030 USA	0894-1491			GLIA	Glia	OCT	2006	54	5
J	Bodenant, M; Debette, S; Cordonnier, C; Dumont, F; Henon, H; Bordet, R; Leys, D				Bodenant, Marie; Debette, Stephanie; Cordonnier, Charlotte; Dumont, Frederic; Henon, Hilde; Bordet, Regis; Leys, Didier			A very early neurological improvement after intravenous thrombolysis for acute cerebral ischaemia does not necessarily predict a favourable outcome	ACTA NEUROLOGICA BELGICA			English	Article						Ischaemic stroke; Thrombolysis; Outcome; Early recovery; Prognosis	TISSUE-PLASMINOGEN ACTIVATOR; STROKE	In patients treated by intravenous (i.v.) thrombolytic therapy for cerebral ischaemia, a very early neurological improvement (VENI) [National Institutes of Health Stroke Scale score (NIHSSS) 0, or early improvement a parts per thousand yen5 points], predicts a favourable outcome. VENI patients are usually excluded from trials testing complementary strategies, but a few of them have bad outcomes. …	[Bodenant, Marie; Debette, Stephanie; Cordonnier, Charlotte; Dumont, Frederic; Henon, Hilde; Leys, Didier] Univ Lille Nord France, CHU Lille, Dept Neurol, EA 1046, F-59000 Lille, France; [Bordet, Regis] Univ Lille Nord France, CHU Lille, Dept Pharmacol, EA 1046, F-59000 Lille, France; [Leys, Didier] Roger Salengro Hosp, Dept Neurol, Stroke Unit, F-59037 Lille, France		Leys, D (通讯作者)，Roger Salengro Hosp, Dept Neurol, Stroke Unit, Rue Emile Laine, F-59037 Lille, France.	didier.leys@univ-lille2.fr	Cordonnier, Charlotte/O-3258-2017; Debette, Stephanie/T-4946-2019; LEYS, Didier/G-2955-2016	Cordonnier, Charlotte/0000-0002-5697-6892; Debette, Stephanie/0000-0001-8675-7968; LEYS, Didier/0000-0003-4408-4392	University Lille Nord de France; Adrinord	University Lille Nord de France; Adrinord	We are grateful to Anne-Marie Bordet for her help in monitoring the data. This study was funded by University Lille Nord de France (EA 1046), and Adrinord.	ADAMS HP, 1993, STROKE, V24, P35, DOI 10.1161/01.STR.24.1.35; Bodenant M, 2010, CEREBROVASC DIS, V30, P148, DOI 10.1159/000316058; Cordonnier C, 2000, CEREBROVASC DIS, V10, P17, DOI 10.1159/000047587; Hacke W, 1998, STROKE, V29, P2073, DOI 10.1161/01.STR.29.10.2073; Hacke W, 2008, NEW ENGL J MED, V359, P1317, DOI 10.1056/NEJMoa0804656; Hacke W, 2008, CEREBROVASC DIS, V25, P457, DOI 10.1159/000131…	15	3	3	0	3	SPRINGER HEIDELBERG	HEIDELBERG	TIERGARTENSTRASSE 17, D-69121 HEIDELBERG, GERMANY	0300-9009	2240-2993		ACTA NEUROL BELG	Acta Neurol. Belg.	MAR	2013	113	1
J	Vlachopoulos, CV; Terentes-Printzios, DG; Aznaouridis, KA; Pietri, PG; Stefanadis, CI				Vlachopoulos, Charalambos V.; Terentes-Printzios, Dimitrios G.; Aznaouridis, Konstantinos A.; Pietri, Panagiota G.; Stefanadis, Christodoulos I.			Association between pneumococcal vaccination and cardiovascular outcomes: a systematic review and meta-analysis of cohort studies	EUROPEAN JOURNAL OF PREVENTIVE CARDIOLOGY			English	Article						Pneumococcal vaccination; cardiovascular disease; cardiovascular mortality; myocardial infarction; stroke; meta-analysis	ACUTE MYOCARDIAL-INFARCTION; COMMUNITY-ACQUIRED PNEUMONIA; ALL-CAUSE MORTALITY; INFLUENZA VACCINATION; CLINICAL EFFECTIVENESS; HOSPITALIZED ADULTS; ARTERIAL STIFFNESS; ELDERLY PERSONS; RISK; STROKE	Aims Streptococcus pneumoniae is the most common cause of community-acquired pneumonia (CAP) and CAP-related mortality in adults. Pneumococcal vaccination (PV) could protect subjects from cardiovascular events by reducing pneumonia severity or even preventing it. We sought to determine the ability of PV to protect from the risk of cardiovascular events. Methods and results A comprehensive search …	[Vlachopoulos, Charalambos V.; Terentes-Printzios, Dimitrios G.; Aznaouridis, Konstantinos A.; Pietri, Panagiota G.; Stefanadis, Christodoulos I.] Hippokrateion Hosp, Athens Med Sch, Dept Cardiol 1, Peripheral Vessels Unit, Athens 14575, Greece		Vlachopoulos, CV (通讯作者)，Hippokrateion Hosp, Athens Med Sch, Dept Cardiol 1, Peripheral Vessels Unit, Profiti Elia 24, Athens 14575, Greece.	cvlachop@otenet.gr	Stefanadis, Christodoulos/ABH-2232-2020; Stefanadis, Christodoulos/AAA-4102-2020; Terentes-Printzios, Dimitrios/AAH-2161-2020	Stefanadis, Christodoulos/0000-0001-5974-6454; Terentes-Printzios, Dimitrios/0000-0003-4039-8263				Altman DG, 2003, BMJ-BRIT MED J, V326, P219, DOI 10.1136/bmj.326.7382.219; Bennett Nancy M., 2012, Morbidity and Mortality Weekly Report, V61, P816; Binder CJ, 2003, NAT MED, V9, P736, DOI 10.1038/nm876; Bond TC, 2012, AM J KIDNEY DIS, V60, P959, DOI 10.1053/j.ajkd.2012.04.018; Centers for Disease Control and Prevention, 2012, **NON-TRADITIONAL**; Chan TC, 2012, J AM MED DIR ASSOC, V13, P698, DOI…	63	24	27	0	4	OXFORD UNIV PRESS	OXFORD	GREAT CLARENDON ST, OXFORD OX2 6DP, ENGLAND	2047-4873	2047-4881		EUR J PREV CARDIOL	Eur. J. Prev. Cardiol.	SEP	2015	22	9
J	Sanchez-Sanchez, E; Avellaneda-Lopez, Y; Garcia-Marin, E; Ramirez-Vargas, G; Diaz-Jimenez, J; Ordonez, FJ				Sanchez-Sanchez, Eduardo; Avellaneda-Lopez, Ylenia; Garcia-Marin, Esperanza; Ramirez-Vargas, Guillermo; Diaz-Jimenez, Jara; Ordonez, Francisco Javier			Knowledge and Practice of Health Professionals in the Management of Dysphagia	INTERNATIONAL JOURNAL OF ENVIRONMENTAL RESEARCH AND PUBLIC HEALTH			English	Article						bronchoaspiration; dysphagia; MECV-V; pneumonia; health professionals	VISCOSITY SWALLOW TEST; OROPHARYNGEAL DYSPHAGIA; STROKE PATIENTS; RISK; PNEUMONIA; DISEASE	The aim of this study was to determine healthcare providers' knowledge and practices about dysphagia. A descriptive cross-sectional study was carried out based on a self-administered and anonymous questionnaire addressed to healthcare providers in Spain. A total of 396 healthcare providers participated in the study. Of these, 62.3% knew the definition of dysphagia as a swallowing disorder. In add…	[Sanchez-Sanchez, Eduardo; Avellaneda-Lopez, Ylenia; Garcia-Marin, Esperanza; Ramirez-Vargas, Guillermo] Punta Europa Hosp, Internal Med Dept, Cadiz 11207, Spain; [Diaz-Jimenez, Jara] Univ Cadiz, Fac Educ Sci, Puerto Real 11519, Spain; [Ordonez, Francisco Javier] Univ Cadiz, Sch Med, Human Anat, Plaza Fragela S-N, Cadiz 11003, Spain		Sanchez-Sanchez, E (通讯作者)，Punta Europa Hosp, Internal Med Dept, Cadiz 11207, Spain.	eduardo.sanchez.sanchez.sspa@juntadeandalucia.es; ain3ly@gmail.com; espe_garciamarin@hotmail.com; guiram1992@gmail.com; luna_nueva17@hotmail.com; franciscojavier.ordonez@uca.es		Ordonez, Francisco Javier/0000-0002-0191-503X				Abu-Snieneh Hana M, 2018, Open Nurs J, V12, P184, DOI 10.2174/1874434601812010184; Abubakar Sani Atta, 2017, Niger Postgrad Med J, V24, P182, DOI 10.4103/npmj.npmj_96_17; Al-Khaled M, 2016, CEREBROVASC DIS, V42, P81, DOI 10.1159/000445299; Annunziata Anna, 2020, Acta Myol, V39, P141, DOI 10.36185/2532-1900-019; Pomar MDB, 2017, NUTR HOSP, V34, P46, DOI 10.20960/nh.1239; Barroso Julia, 2009, Rev E…	43	3	3	2	3	MDPI	BASEL	ST ALBAN-ANLAGE 66, CH-4052 BASEL, SWITZERLAND		1660-4601		INT J ENV RES PUB HE	Int. J. Environ. Res. Public Health	FEB	2021	18	4
J	Lin, WC; Huang, CY; Lee, LF; Chen, YW; Ho, CH; Sun, YT				Lin, Wen-Chih; Huang, Chih-Yuan; Lee, Lin-Fu; Chen, Yun-Wen; Ho, Chung-Han; Sun, Yuan-Ting			Initial National Institute of Health Stroke Scale to Early Predict the Improvement of Swallowing in Patients with Acute Ischemic Stroke	JOURNAL OF STROKE & CEREBROVASCULAR DISEASES			English	Article						Stroke; prediction; prognosis; stroke scales; dysphagia	FUNCTIONAL ORAL INTAKE; DYSPHAGIC STROKE; SINGLE-CENTER; RISK-FACTORS; ASSOCIATION; DIAGNOSIS; RECOVERY; COMPLICATIONS; PNEUMONIA; MORTALITY	Objectives: To study the applicability of National Institutes of Health Stroke Scale (NIHSS) in early predicting the prognosis of poststroke dysphagia in an acute ward. Methods: This is an observational retrospective cohort study including adult patients with ischemic stroke. Patients with various factors affecting swallowing were excluded to obtain a representative sample of 165 patients. The ma…	[Lin, Wen-Chih; Lee, Lin-Fu] Chi Mei Med Ctr, Chiali Branch, Dept Phys Med & Rehabil, Tainan, Taiwan; [Huang, Chih-Yuan] Natl Cheng Kung Univ, Natl Cheng Kung Univ Hosp, Coll Med, Dept Surg, Tainan, Taiwan; [Chen, Yun-Wen] Natl Cheng Kung Univ, Coll Med, Dept Pharmacol, Tainan, Taiwan; [Ho, Chung-Han] Chia Nan Univ Pharm & Sci, Dept Hosp & Hlth Care Adm, Tainan, Taiwan; [Ho, Chung-Han] Chi Mei Me…		Sun, YT (通讯作者)，Natl Cheng Kung Univ, Coll Med, Dept Neurol, 1 Univ Rd, Tainan, Taiwan.	ytsun@mail.ncku.edu.tw		Ho, Chung-Han/0000-0001-5925-8477	Chi Mei Medical Center, Chiali branch [JCHHCR10202]; National Cheng Kung University Hospital [NCKUH10703048]	Chi Mei Medical Center, Chiali branch; National Cheng Kung University Hospital	This study was funded by Chi Mei Medical Center, Chiali branch (JCHHCR10202) and National Cheng Kung University Hospital (NCKUH10703048).	Alshekhlee A, 2010, J STROKE CEREBROVASC, V19, P347, DOI 10.1016/j.jstrokecerebrovasdis.2009.07.014; Bray BD, 2017, J NEUROL NEUROSUR PS, V88, P25, DOI 10.1136/jnnp-2016-313356; Cecconi E, 2012, FRONT NEUROL NEUROSC, V30, P86, DOI 10.1159/000333423; Crary MA, 2005, ARCH PHYS MED REHAB, V86, P1516, DOI 10.1016/j.apmr.2004.11.049; Baroni Anna Flávia Ferraz Barros, 2012, Arq. Gastroenterol., V49, P1…	32	6	6	1	7	ELSEVIER	AMSTERDAM	RADARWEG 29, 1043 NX AMSTERDAM, NETHERLANDS	1052-3057	1532-8511		J STROKE CEREBROVASC	J. Stroke Cerebrovasc. Dis.	OCT	2019	28	10
J	Jaehn, P; Holmberg, C; Uhlenbrock, G; Pohl, A; Finkenzeller, T; Pawlik, MT; Quack, I; Ernstberger, A; Rockmann, F; Schreyer, AG				Jaehn, Philipp; Holmberg, Christine; Uhlenbrock, Greta; Pohl, Andreas; Finkenzeller, Thomas; Pawlik, Michael T.; Quack, Ivo; Ernstberger, Antonio; Rockmann, Felix; Schreyer, Andreas G.			Differential trends of admissions in accident and emergency departments during the COVID-19 pandemic in Germany	BMC EMERGENCY MEDICINE			English	Article						Accident and emergency; Admission rate; COVID-19; Internal medicine; Surgery; Mental health; Trauma	MYOCARDIAL-INFARCTION; HOSPITAL ADMISSIONS; UNITED-STATES; IMPACT	Background Recent studies have shown a decrease of admissions to accident and emergency (A&E) departments after the local outbreaks of COVID-19. However, differential trends of admission counts, for example according to diagnosis, are less well understood. This information is crucial to inform targeted intervention. Therefore, we aimed to compare admission counts in German A&E departments before …	[Jaehn, Philipp; Holmberg, Christine; Uhlenbrock, Greta] Brandenburg Med Sch Theodor Fontane, Inst Social Med & Epidemiol, Brandenburg, Germany; [Jaehn, Philipp; Holmberg, Christine] Brandenburg Med Sch Theodor Fontane, Fac Hlth Sci Brandenburg, Brandenburg, Germany; [Pohl, Andreas] Kliniken Nordoberpfalz, Dept Emergency Med, Weiden, Germany; [Finkenzeller, Thomas] Kliniken Nordoberpfalz, Dept Ra…		Jaehn, P (通讯作者)，Brandenburg Med Sch Theodor Fontane, Inst Social Med & Epidemiol, Brandenburg, Germany.; Jaehn, P (通讯作者)，Brandenburg Med Sch Theodor Fontane, Fac Hlth Sci Brandenburg, Brandenburg, Germany.	philipp.jaehn@mhb-fontane.de		Pawlik, Michael/0000-0003-4594-4841	Projekt DEAL	Projekt DEAL	The authors received no specific funding for this work. Open Access funding enabled and organized by Projekt DEAL.	Amt fur Statistik Berlin-Brandenburg, 2020, GEST LAND BRAND AUSG; [Anonymous], 2004, BEST KRANK INV BUND; Bao CP, 2020, J AM COLL RADIOL, V17, P701, DOI 10.1016/j.jacr.2020.03.006; Bayerisches Landesamt fur Statistik, 2020, STAT STERB BER 2019; BBSR Bonn, 2019, ERL RAUMB; Boender TS., 2020, EPIDEMIOL B, V1, P3, DOI DOI 10.25646/6959; Bollmann A, 2020, EUR HEART J-QUAL CAR, V6, P221, DOI 10.1093/e…	41	7	6	0	0	BMC	LONDON	CAMPUS, 4 CRINAN ST, LONDON N1 9XW, ENGLAND	1471-227X			BMC EMERG MED	BMC Emerg. Med.	APR 6	2021	21	1
J	Chaudhry, SA; Sadaf, H; Laleka, I; Nasir, W; Witzel, C; Bahiru, Z; Fang, Y; Ishfaq, F; Altaweel, LR; Qureshi, AI				Chaudhry, Saqib A.; Sadaf, Humaira; Laleka, Ibrahim; Nasir, Wahid; Witzel, Catherine; Bahiru, Zelalem; Fang, Yun; Ishfaq, Fawad; Altaweel, Laith R.; Qureshi, Adnan, I			Rates of adverse events in patients with ischemic stroke treated at thrombectomy capable hospitals	JOURNAL OF NEUROINTERVENTIONAL SURGERY			English	Article						stroke; thrombectomy	OUTCOMES	Objective To identify the beneficial effects of thrombectomy capable hospitals (TCHs), by comparing the incidence of in-hospital adverse events and discharge outcomes among patients with ischemic stroke treated at thrombectomy capable and non-thrombectomy capable hospitals in the United States. Methods We used the data from the Nationwide Inpatient Sample from January 2012 to December 2017. Throm…	[Chaudhry, Saqib A.; Nasir, Wahid] Inova Fairfax Med Campus, Neurosci Intens Care Unit, Falls Church, VA 22031 USA; [Sadaf, Humaira; Laleka, Ibrahim; Bahiru, Zelalem; Fang, Yun; Altaweel, Laith R.] INOVA Fairfax Med Campus, Dept Neurosci, Neurosci & Spine Inst, Fairfax, VA USA; [Nasir, Wahid] INOVA Fairfax Med Campus, Dept Med, Fairfax, VA USA; [Witzel, Catherine] Univ Minnesota, Dept Neurol, Min…		Chaudhry, SA (通讯作者)，Inova Fairfax Med Campus, Neurosci Intens Care Unit, Falls Church, VA 22031 USA.	chaudhrys208@gmail.com						Albright KC, 2013, STROKE, V44, P1117, DOI 10.1161/STROKEAHA.111.666156; Chaudhry SA, 2016, J STROKE CEREBROVASC, V25, P1960, DOI 10.1016/j.jstrokecerebrovasdis.2016.01.045; Demaerschalk BM, 2010, AM J MANAG CARE, V16, P525; HCUP NIS and KID, OV DIS SEV MEAS DISS; Joint Commission, APPR THROMB CAP STRO; Man SM, 2018, CIRC-CARDIOVASC QUAL, V11, DOI 10.1161/CIRCOUTCOMES.117.004512; Mueller-Kronast …	12	0	0	0	1	BMJ PUBLISHING GROUP	LONDON	BRITISH MED ASSOC HOUSE, TAVISTOCK SQUARE, LONDON WC1H 9JR, ENGLAND	1759-8478	1759-8486		J NEUROINTERV SURG	J. NeuroInterventional Surg.	APR	2022	14	4
J	Enkhbaatar, P; Joncam, C; Traber, L; Nakano, Y; Wang, J; Lange, M; Connelly, R; Kulp, G; Saunders, F; Huda, R; Cox, R; Schmalstieg, F; Herndon, D; Traber, D				Enkhbaatar, Perenlei; Joncam, Collette; Traber, Lillian; Nakano, Yoshimitsu; Wang, Jianpu; Lange, Matthias; Connelly, Rhykka; Kulp, Gabriela; Saunders, Fiona; Huda, Ruksana; Cox, Robert; Schmalstieg, Frank; Herndon, David; Traber, Daniel			Novel ovine model of methicillin-resistant staphylococcus aureus-induced pneumonia and sepsis	SHOCK			English	Article						smoke; sepsis; pneumonia	NITRIC-OXIDE SYNTHASE; ACUTE LUNG INJURY; SHEEP; BURN; EPIDEMIOLOGY; INHIBITION; RELEVANCE	Methicillin-resistant Staphylococcus aureus (MRSA)-related pneumonia and/or sepsis are a frequent serious menace. The aim of the study was to establish a standardized and reproducible model of MRSA-induced septic pneumonia to evaluate new therapies. Sheep were operatively prepared for chronic study. After 5 days' recovery, tracheostomy was performed under anesthesia, and smoke injury was induced …	[Enkhbaatar, Perenlei; Joncam, Collette; Traber, Lillian; Nakano, Yoshimitsu; Wang, Jianpu; Lange, Matthias; Connelly, Rhykka; Saunders, Fiona; Huda, Ruksana; Schmalstieg, Frank; Traber, Daniel] Univ Texas Galveston, Med Branch, Dept Anesthesiol, Galveston, TX 77551 USA; [Kulp, Gabriela; Cox, Robert; Herndon, David] Shriners Hosp Children, Galveston, TX 77550 USA		Enkhbaatar, P (通讯作者)，Univ Texas Galveston, Med Branch, Dept Anesthesiol, OSB BLDG,Room 1-28,610 Texas Ave, Galveston, TX 77551 USA.	peenkhba@utmb.edu	Herndon, David/AAC-3354-2020; Huda, Ruksana/P-9294-2015	Huda, Ruksana/0000-0003-1274-8836				BATTAFARANO RJ, 1992, CRIT CARE MED, V20, P1504; Chambers HF, 2001, EMERG INFECT DIS, V7, P178, DOI 10.3201/eid0702.010204; COBB JP, 1996, JAMA-J AM MED ASSOC, V275, P1992; Cox RA, 2003, AM J RESP CELL MOL, V29, P295, DOI 10.1165/rcmb.4860; Deresinski S, 2005, CLIN INFECT DIS, V40, P562, DOI 10.1086/427701; Enkhbaatar P, 2006, SHOCK, V25, P522, DOI 10.1097/01.shk.0000209525.50990.28; Enkhbaatar P…	32	30	30	0	5	LIPPINCOTT WILLIAMS & WILKINS	PHILADELPHIA	TWO COMMERCE SQ, 2001 MARKET ST, PHILADELPHIA, PA 19103 USA	1073-2322	1540-0514		SHOCK	Shock	MAY	2008	29	5
J	Maier, IL; Schramm, K; Bahr, M; Behme, D; Psychogios, MN; Liman, J				Maier, Ilko L.; Schramm, Katarina; Bahr, Mathias; Behme, Daniel; Psychogios, Marios-Nikos; Liman, Jan			Predictive Factors for the Need of Tracheostomy in Patients With Large Vessel Occlusion Stroke Being Treated With Mechanical Thrombectomy	FRONTIERS IN NEUROLOGY			English	Article						ischemic stroke; mechanical thrombectomy (MT); large vessel occlusion (LVO); intensive care medicine (ICM); tracheostomy (TS)	PROLONGED OROTRACHEAL INTUBATION; NEUROCRITICAL CARE TRIAL; ISCHEMIC-STROKE; ADULT PATIENTS; METAANALYSIS; SETPOINT; PROTOCOL	Background: Patients with large vessel occlusion stroke (LVOS) eligible for mechanical thrombectomy (MT) are at risk for stroke- and non-stroke-related complications resulting in the need for tracheostomy (TS). Risk factors for TS have not yet been systematically investigated in this subgroup of stroke patients.Methods: Prospectively derived data from patients with LVOS and MT being treated in a …	[Maier, Ilko L.; Schramm, Katarina; Bahr, Mathias; Liman, Jan] Univ Med Ctr Gottingen, Dept Neurol, Gottingen, Germany; [Behme, Daniel] Univ Hosp Magdeburg, Dept Neuroradiol, Magdeburg, Germany; [Psychogios, Marios-Nikos] Univ Spital Basel, Dept Neuroradiol, Basel, Switzerland		Maier, IL (通讯作者)，Univ Med Ctr Gottingen, Dept Neurol, Gottingen, Germany.	ilko.maier@med.uni-goettingen.de	Behme, Daniel/H-4551-2019					Alonso A, 2015, CEREBROVASC DIS, V40, P10, DOI 10.1159/000430871; Anderson CD, 2011, NEUROCRIT CARE, V15, P490, DOI 10.1007/s12028-010-9369-7; Bosel J, 2017, STROKE, V48, P2638, DOI 10.1161/STROKEAHA.117.017794; Bosel J, 2013, STROKE, V44, P21, DOI 10.1161/STROKEAHA.112.669895; Bosel J, 2012, INT J STROKE, V7, P173, DOI 10.1111/j.1747-4949.2011.00703.x; Catalino MP, 2018, J INTENSIVE CARE, V6, DO…	25	0	0	1	1	FRONTIERS MEDIA SA	LAUSANNE	AVENUE DU TRIBUNAL FEDERAL 34, LAUSANNE, CH-1015, SWITZERLAND	1664-2295			FRONT NEUROL	Front. Neurol.	NOV 26	2021	12
J	Post, MC; Van Deyk, K; Budts, W				Post, MC; Van Deyk, K; Budts, W			Percutaneous closure of a patent foramen ovale: single-centre experience using different types of devices and mid-term outcome	ACTA CARDIOLOGICA			English	Article						patent foramen ovale; cryptogenic stroke; left-to-right shunt	ATRIAL SEPTAL ANEURYSM; PARADOXICAL EMBOLISM; TRANSCATHETER CLOSURE; CRYPTOGENIC STROKE; EVENTS; PREVENTION; SAFETY; RISK	Introduction - Patent foramen ovale (PFO) has been identified as a source of paradoxical embolism and cryptogenic stroke. Low recurrence rates of ischaemic stroke after percutaneous closure have been described.We report our single-centre experience using four different types of devices. Methods - All patients, who underwent a percutaneous PFO closure in the University Hospitals Leuven between Feb…	Univ Hosp Gasthuisberg, Dept Cardiol, B-3000 Louvain, Belgium; St Antonius Hosp, Dept Cardiol, Nieuwegein, Netherlands		Budts, W (通讯作者)，Univ Hosp Gasthuisberg, Dept Cardiol, Herestr 49, B-3000 Louvain, Belgium.	Werner.Budts@uz.kuleuven.ac.be	Budts, Werner/AAG-1643-2019					Bogousslavsky J, 1996, NEUROLOGY, V46, P1301, DOI 10.1212/WNL.46.5.1301; Braun M, 2004, EUR HEART J, V25, P424, DOI 10.1016/j.ehj.2003.10.021; Bruch L, 2002, CIRCULATION, V105, P2845, DOI 10.1161/01.CIR.0000019069.32964.0E; Homma S, 2004, STROKE, V35, P2145, DOI 10.1161/01.STR.0000135773.24116.18; Khairy P, 2003, ANN INTERN MED, V139, P753, DOI 10.7326/0003-4819-139-9-200311040-00010; Martin F, 2…	12	39	39	0	0	TAYLOR & FRANCIS LTD	ABINGDON	2-4 PARK SQUARE, MILTON PARK, ABINGDON OR14 4RN, OXON, ENGLAND	0001-5385	1784-973X		ACTA CARDIOL	Acta Cardiol.	OCT	2005	60	5
J	Kitahara, M; Takayama, S; Akaishi, T; Kikuchi, A; Ishii, T				Kitahara, Masakazu; Takayama, Shin; Akaishi, Tetsuya; Kikuchi, Akiko; Ishii, Tadashi			Hochuekkito can Prevent the Colonization of Methicillin-Resistant Staphylococcus aureus in Upper Respiratory Tract of Acute Stroke Patients	FRONTIERS IN PHARMACOLOGY			English	Article						methicillin-resistant Staphylococcus aureus; prevention; colonization; Hochuekkito; Kampo medicine	IMPROVES SYSTEMIC INFLAMMATION; HERBAL MEDICINE	Background: Methicillin-resistant Staphylococcus aureus (MRSA) colonization can lead to MRSA pneumonia or other infections in compromised hosts, and invasive MRSA infections lead to significant morbidity and mortality. The present observational study elucidated whether administration of hochuekkito (HET) can prevent MRSA colonization in the upper respiratory tract and support recovery in acute st…	[Kitahara, Masakazu] Kenwakai Hosp, Dept Neurosurg, Iida, Japan; [Takayama, Shin; Akaishi, Tetsuya; Kikuchi, Akiko; Ishii, Tadashi] Tohoku Univ Hosp, Dept Educ & Support Reg Med, Sendai, Miyagi, Japan; [Takayama, Shin; Kikuchi, Akiko; Ishii, Tadashi] Tohoku Univ Hosp, Dept Kampo Med, Sendai, Miyagi, Japan; [Takayama, Shin; Akaishi, Tetsuya; Kikuchi, Akiko; Ishii, Tadashi] Tohoku Univ, Grad Sch Me…		Takayama, S (通讯作者)，Tohoku Univ Hosp, Dept Educ & Support Reg Med, Sendai, Miyagi, Japan.; Takayama, S (通讯作者)，Tohoku Univ Hosp, Dept Kampo Med, Sendai, Miyagi, Japan.; Takayama, S (通讯作者)，Tohoku Univ, Grad Sch Med, Dept Kampo & Integrat Med, Sendai, Miyagi, Japan.	takayama@med.tohoku.ac.jp	Akaishi, Tetsuya/ABI-7460-2022; Takayama, Shin/ABF-3340-2021	Takayama, Shin/0000-0002-6388-4566	Tsumura and Co., Tokyo, Japan	Tsumura and Co., Tokyo, Japan	This work was supported by Tsumura and Co., Tokyo, Japan. Tsumura and Co. had no role in the design, methods, subject recruitment, data collection, analysis, and preparation of the manuscript for this study.	Fukumura N., 2017, JPN J REHABIL MED, V54, P303, DOI [10.2490/jjrmc.54.303, DOI 10.2490/JJRMC.54.303]; Hansen S, 2010, INFECTION, V38, P159, DOI 10.1007/s15010-010-0001-8; Inagaki K, 2019, CLIN INFECT DIS, V69, P2112, DOI 10.1093/cid/ciz123; Karibe H, 1997, NEUROL SURG TOKYO, V25, P893; Matsushima A, 2012, EUR J CLIN MICROBIOL, V31, P1095, DOI 10.1007/s10096-011-1412-x; Ministry of Health Labour …	16	2	2	1	1	FRONTIERS MEDIA SA	LAUSANNE	AVENUE DU TRIBUNAL FEDERAL 34, LAUSANNE, CH-1015, SWITZERLAND	1663-9812			FRONT PHARMACOL	Front. Pharmacol.	JUN 28	2021	12
J	Hao, RX; Qi, XM; Xia, XS; Wang, L; Li, X				Hao, Ruixiao; Qi, Xuemei; Xia, Xiaoshuang; Wang, Lin; Li, Xin			Temporal trend of comorbidity and increasing impacts on mortality, length of stay, and hospital costs of first stroke in Tianjin, North of China	COST EFFECTIVENESS AND RESOURCE ALLOCATION			English	Article						Stroke; Comorbidity; Mortality; Length of stay; Cost	SEASONAL-VARIATION; HEALTH-CARE; DISCHARGE DISPOSITION; RENAL DYSFUNCTION; ISCHEMIC-STROKE; PNEUMONIA; REGION; INDEX	Background Stroke patients have a high incidence of comorbidity. Previous studies have shown that comorbidity can impact on the short-term and long-term mortality after stroke. Methods Our study aimed to explore the trend of comorbidity among patients with first stroke from 2010 to 2020, and the influence of comorbidity on admission mortality, length of stay and hospitalization costs. 5988 eligib…	[Hao, Ruixiao; Qi, Xuemei; Xia, Xiaoshuang; Li, Xin] Tianjin Med Univ, Dept Neurol, Hosp 2, 23 Pingjiang Rd, Tianjin 300211, Peoples R China; [Wang, Lin] Tianjin Med Univ, Dept Geriatr, Hosp 2, Tianjin, Peoples R China		Li, X (通讯作者)，Tianjin Med Univ, Dept Neurol, Hosp 2, 23 Pingjiang Rd, Tianjin 300211, Peoples R China.	lixinsci@126.com			Key Technology Research and Development Program of Science and Technology, Tianjin [18ZXDBSY00210]; Research and promotion project of appropriate technology for intervention of high risk population of stroke in China [2020R0005]; Clinical Medicine Research Project of the Second University of Tianjin Medical University [2020LC04]	Key Technology Research and Development Program of Science and Technology, Tianjin; Research and promotion project of appropriate technology for intervention of high risk population of stroke in China; Clinical Medicine Research Project of the Second University of Tianjin Medical University	This study was supported by the Key Technology Research and Development Program of Science and Technology, Tianjin (18ZXDBSY00210), Research and promotion project of appropriate technology for intervention of high risk population of stroke in China (2020R0005), and Clinical Medicine Research Project of the Second University of Tianjin Medical University (2020LC04).	Alhazzani AA, 2018, INT J ENV RES PUB HE, V15, DOI 10.3390/ijerph15050927; Barnett K, 2012, LANCET, V380, P37, DOI 10.1016/S0140-6736(12)60240-2; Becher H, 2000, J Epidemiol Biostat, V5, P277; CHARLSON ME, 1987, J CHRON DIS, V40, P373, DOI 10.1016/0021-9681(87)90171-8; Chen YP, 2020, LANCET GLOB HEALTH, V8, pE580, DOI 10.1016/S2214-109X(20)30069-3; China. State Statistical Bureau, 1984, Chin Soci…	39	0	0	3	3	BMC	LONDON	CAMPUS, 4 CRINAN ST, LONDON N1 9XW, ENGLAND	1478-7547			COST EFFECT RESOUR A	Cost Effect. Resour Alloc.	SEP 28	2021	19	1
J	Pirson, FAV; van Oostenbrugge, RJ; van Zwam, WH; Remmers, MJM; Dippel, DWJ; van Es, ACGM; van den Wijngaard, IR; Schonewille, WJ; Staals, J				Pirson, France Anne Victoire; van Oostenbrugge, Robert J.; van Zwam, Wim H.; Remmers, Michel J. M.; Dippel, Diederik W. J.; van Es, Adriaan C. G. M.; van den Wijngaard, Ido R.; Schonewille, Wouter J.; Staals, Julie			Repeated Endovascular Thrombectomy in Patients With Acute Ischemic Stroke Results From a Nationwide Multicenter Database	STROKE			English	Article						cardio-embolic; functional outcome; repeated thrombectomy; stroke	MECHANICAL THROMBECTOMY; FOLLOW-UP; CLASSIFICATION; OCCLUSION	Background and Purpose-Patients with acute ischemic stroke treated with endovascular thrombectomy may be treated with repeat endovascular thrombectomy (rEVT) in case of recurrent large vessel occlusion. Data on safety and efficacy of these interventions is scarce. Our aim is to report on frequency, timing, and outcome of rEVT in a large nation-wide multicenter registry. Methods-In the Netherlands…	[Pirson, France Anne Victoire; van Oostenbrugge, Robert J.; Staals, Julie] Maastricht Univ, Med Ctr, Dept Neurol, P Debyelaan 25, NL-6229 HX Maastricht, Netherlands; [van Zwam, Wim H.] Maastricht Univ, Med Ctr, Dept Radiol, Maastricht, Netherlands; [Remmers, Michel J. M.] Amphia Hosp, Dept Neurol, Breda, Netherlands; [Dippel, Diederik W. J.] Erasmus MC Univ Med Ctr, Dept Neurol, Rotterdam, Nether…		Pirson, FAV (通讯作者)，Maastricht Univ, Med Ctr, Dept Neurol, P Debyelaan 25, NL-6229 HX Maastricht, Netherlands.	fav.pirson@mumc.nl		van den Wijngaard, Ido/0000-0002-3734-6086; Dippel, Diederik/0000-0002-9234-3515				ADAMS HP, 1993, STROKE, V24, P35, DOI 10.1161/01.STR.24.1.35; Albers GW, 2018, NEW ENGL J MED, V378, P708, DOI 10.1056/NEJMoa1713973; Berkhemer OA, 2015, NEW ENGL J MED, V372, P11, DOI 10.1056/NEJMoa1411587; Bhogal P, 2019, J CLIN NEUROSCI, V66, P107, DOI 10.1016/j.jocn.2019.05.010; Bouslama M, 2017, INTERV NEUROL, V6, P1, DOI 10.1159/000447754; Emprechtinger R, 2017, J NEUROL, V264, P432, DOI 10…	23	13	13	0	3	LIPPINCOTT WILLIAMS & WILKINS	PHILADELPHIA	TWO COMMERCE SQ, 2001 MARKET ST, PHILADELPHIA, PA 19103 USA	0039-2499	1524-4628		STROKE	Stroke	FEB	2020	51	2
J	Wada, S; Inoue, M; Matsuki, T; Okata, T; Kumamoto, M; Tagawa, N; Okamoto, A; Miyata, T; Ihara, M; Koga, M; Toyoda, K				Wada, Shinichi; Inoue, Manabu; Matsuki, Takayuki; Okata, Takuya; Kumamoto, Masaya; Tagawa, Naoki; Okamoto, Akira; Miyata, Toshiyuki; Ihara, Masafumi; Koga, Masatoshi; Toyoda, Kazunori			Rivaroxaban concentrations in acute stroke patients with different dosage forms	PLOS ONE			English	Article							NONVALVULAR ATRIAL-FIBRILLATION; ACUTE ISCHEMIC-STROKE; ASPIRATION PNEUMONIA; JAPANESE PATIENTS; RISK; WARFARIN; CLASSIFICATION; MULTICENTER; DYSPHAGIA	Background The crushed-tablet rivaroxaban concentration has been previously reported to be lower than the non-crushed concentration. However, the rivaroxaban concentration of fine granules has not yet been investigated. The anticoagulation intensity of rivaroxaban with fine granules, tablets, and crushed tablets was compared in acute stroke patients to assess the efficacy of each form. Methods an…	[Wada, Shinichi; Inoue, Manabu; Matsuki, Takayuki; Okata, Takuya; Kumamoto, Masaya; Tagawa, Naoki; Miyata, Toshiyuki; Koga, Masatoshi; Toyoda, Kazunori] Natl Cerebral & Cardiovasc Ctr, Dept Cerebrovasc Med, Osaka, Japan; [Okamoto, Akira] Natl Cerebral & Cardiovasc Ctr, Div Clin Chem, Osaka, Japan; [Ihara, Masafumi] Natl Cerebral & Cardiovasc Ctr, Dept Neurol, Osaka, Japan; [Wada, Shinichi] Kyushu…		Inoue, M (通讯作者)，Natl Cerebral & Cardiovasc Ctr, Dept Cerebrovasc Med, Osaka, Japan.	gakinoue@ncvc.go.jp	Ihara, Masafumi/O-5020-2019	Ihara, Masafumi/0000-0002-7102-4048; Wada, Shinichi/0000-0003-2129-9462	National Cerebral and Cardiovascular Center [28-4-1]	National Cerebral and Cardiovascular Center(National Cerebral & Cardiovascular Center - Japan)	The present study was supported by Intramural Research Funds (28-4-1) for Cardiovascular Diseases of the National Cerebral and Cardiovascular Center. The funder had no role in study design, data collection and analysis, decision to publish, or preparation of the manuscript.	ADAMS HP, 1993, STROKE, V24, P35, DOI 10.1161/01.STR.24.1.35; [Anonymous], 2013, XAR PACK INS; Arihiro S, 2016, INT J STROKE, V11, P565, DOI 10.1177/1747493016632239; Armstrong JR, 2011, NEUROHOSPITALIST, V1, P85, DOI 10.1177/1941875210395775; Aslanyan S, 2004, EUR J NEUROL, V11, P49, DOI 10.1046/j.1468-1331.2003.00749.x; Falsetti P, 2009, J STROKE CEREBROVASC, V18, P329, DOI 10.1016/j.jstrokecer…	28	1	1	0	1	PUBLIC LIBRARY SCIENCE	SAN FRANCISCO	1160 BATTERY STREET, STE 100, SAN FRANCISCO, CA 94111 USA	1932-6203			PLOS ONE	PLoS One	MAR 21	2019	14	3
J	Ou, SM; Chu, H; Chao, PW; Lee, YJ; Kuo, SC; Chen, TJ; Tseng, CM; Shih, CJ; Chen, YT				Ou, Shuo-Ming; Chu, Hsi; Chao, Pei-Wen; Lee, Yi-Jung; Kuo, Shu-Chen; Chen, Tzeng-Ji; Tseng, Ching-Min; Shih, Chia-Jen; Chen, Yung-Tai			Long-Term Mortality and Major Adverse Cardiovascular Events in Sepsis Survivors A Nationwide Population-based Study	AMERICAN JOURNAL OF RESPIRATORY AND CRITICAL CARE MEDICINE			English	Article						epidemiology; heart failure; major adverse cardiovascular events; mortality; sepsis	INSURANCE RESEARCH DATABASE; MYOCARDIAL-INFARCTION; ENDOTHELIAL DYSFUNCTION; ISCHEMIC-STROKE; ACUTE INFECTION; RISK; CARE; ASSOCIATION; PNEUMONIA; EPIDEMIOLOGY	Rationale: Patients with sepsis who survive to hospital discharge may present with ongoing high morbidity and mortality. However, little is known about the risk of long-term, all-cause mortality and cardiovascular outcomes after sepsis. Objectives: Our study aimed to investigate the long-term clinical outcomes in sepsis survivors. Methods: In this nationwide population-based study, data from pati…	[Ou, Shuo-Ming] Taipei Vet Gen Hosp, Div Nephrol, Dept Med, Taipei, Taiwan; [Kuo, Shu-Chen] Taipei Vet Gen Hosp, Div Infect Dis, Taipei, Taiwan; [Chen, Tzeng-Ji] Taipei Vet Gen Hosp, Dept Family Med, Taipei, Taiwan; [Ou, Shuo-Ming; Chu, Hsi; Lee, Yi-Jung; Kuo, Shu-Chen; Tseng, Ching-Min; Shih, Chia-Jen; Chen, Yung-Tai] Natl Yang Ming Univ, Sch Med, Taipei, Taiwan; [Ou, Shuo-Ming] Natl Yang Ming U…		Chen, YT (通讯作者)，Taipei City Hosp, Dept Nephrol, Heping Fuyou Branch, Taipei 112, Taiwan.	ytchen0117@gmail.com	Chen, TJ/AAH-8430-2021; Kuo, Shu-Chen/U-6115-2019	Kuo, Shu-Chen/0000-0002-6940-6450	Taipei Veterans General Hospital [V104A-003, V104E4-003, V105A-003]; Wan Fang Hospital [105swf01]	Taipei Veterans General Hospital(Taipei Veterans General Hospital); Wan Fang Hospital	Supported in part by grants from Taipei Veterans General Hospital (V104A-003, V104E4-003, and V105A-003) and from the Wan Fang Hospital (105swf01; P.-W.C.).	Angus D C, 2001, Crit Care Med, V29, P1303, DOI 10.1097/00003246-200107000-00002; Angus DC, 1997, CRIT CARE CLIN, V13, P389, DOI 10.1016/S0749-0704(05)70317-1; Braun LeeAnn, 2004, J Manag Care Pharm, V10, P521; Chan WSH, 2010, EPMA J, V1, P563, DOI 10.1007/s13167-010-0056-8; Chao PW, 2014, AM J RESP CRIT CARE, V190, P1003, DOI 10.1164/rccm.201406-1170OC; Chen YC, 2014, KIDNEY INT, V85, P1200, DOI…	48	104	108	3	20	AMER THORACIC SOC	NEW YORK	25 BROADWAY, 18 FL, NEW YORK, NY 10004 USA	1073-449X	1535-4970		AM J RESP CRIT CARE	Am. J. Respir. Crit. Care Med.	JUL 15	2016	194	2
J	Horn, CM; Sun, CHJ; Nogueira, RG; Patel, VN; Krishnan, A; Glenn, BA; Belagaje, SR; Thomas, TT; Anderson, AM; Frankel, MR; Schindler, KM; Gupta, R				Horn, Christopher M.; Sun, Chung-Huan J.; Nogueira, Raul G.; Patel, Vishal N.; Krishnan, Arun; Glenn, Brenda A.; Belagaje, Samir R.; Thomas, Tommy T.; Anderson, Aaron M.; Frankel, Michael R.; Schindler, Kiva M.; Gupta, Rishi			Endovascular Reperfusion and Cooling in Cerebral Acute Ischemia (ReCCLAIM I)	JOURNAL OF NEUROINTERVENTIONAL SURGERY			English	Article							BRAIN-BARRIER DISRUPTION; INTRAVENOUS THROMBOLYSIS; ACUTE STROKE; TRIAL; HYPOTHERMIA; REVASCULARIZATION; NEUROPROTECTION; THERAPY; INJURY; SAFETY	Background The efficacy of hypothermia as a neuroprotectant has yet to be demonstrated in acute ischemic stroke. We conducted a phase I pilot study to assess the feasibility and safety of performing intravascular hypothermia after definitive intra-arterial reperfusion therapy (IAT). Methods ReCCLAIM (Reperfusion and Cooling in Cerebral Acute Ischemia) is a prospective single-arm open-label clinic…	[Horn, Christopher M.; Sun, Chung-Huan J.; Nogueira, Raul G.; Patel, Vishal N.; Glenn, Brenda A.; Belagaje, Samir R.; Thomas, Tommy T.; Anderson, Aaron M.; Frankel, Michael R.; Schindler, Kiva M.; Gupta, Rishi] Emory Univ, Grady Mem Hosp, Dept Neurol, Sch Med,Marcus Stroke & Neurosci Ctr, Atlanta, GA 30303 USA; [Krishnan, Arun] Emory Univ, Sch Med, Dept Radiol, Atlanta, GA 30303 USA		Gupta, R (通讯作者)，Emory Univ, Grady Mem Hosp, Dept Neurol, Sch Med,Marcus Stroke & Neurosci Ctr, 49 Jesse Hill Jr Dr SE,Fac Off Bldg 393, Atlanta, GA 30303 USA.	Rishi.gupta@emory.edu		Nguyen, Thanh/0000-0002-2810-1685; Hao, Qing/0000-0002-1097-893X	NINDS NIH HHS [K24 NS072272] Funding Source: Medline	NINDS NIH HHS(United States Department of Health & Human ServicesNational Institutes of Health (NIH) - USANIH National Institute of Neurological Disorders & Stroke (NINDS))		[Anonymous], 2005, AM J RESP CRIT CARE, V171, P388, DOI 10.1164/rccm.200405-644ST; Barber PA, 2000, LANCET, V355, P1670, DOI 10.1016/S0140-6736(00)02237-6; Bernard SA, 2002, NEW ENGL J MED, V346, P557, DOI 10.1056/NEJMoa003289; De Georgia MA, 2004, NEUROLOGY, V63, P312, DOI 10.1212/01.WNL.0000129840.66938.75; Greer DM, 2008, STROKE, V39, P3029, DOI 10.1161/STROKEAHA.108.521583; HACKE W, 1995, JAM…	20	62	67	0	6	BMJ PUBLISHING GROUP	LONDON	BRITISH MED ASSOC HOUSE, TAVISTOCK SQUARE, LONDON WC1H 9JR, ENGLAND	1759-8478	1759-8486		J NEUROINTERV SURG	J. NeuroInterventional Surg.	MAR	2014	6	2
J	MacIntyre, EJ; Majumdar, SR; Gamble, JM; Minhas-Sandhu, JK; Marrie, TJ; Eurich, DT				MacIntyre, Erika J.; Majumdar, Sumit R.; Gamble, John-Michael; Minhas-Sandhu, Jasjeet K.; Marrie, Thomas J.; Eurich, Dean T.			Stress Hyperglycemia and Newly Diagnosed Diabetes in 2124 Patients Hospitalized with Pneumonia	AMERICAN JOURNAL OF MEDICINE			English	Article						Diabetes; Glucose; Pneumonia; Prospective cohort	ACUTE MYOCARDIAL-INFARCTION; ADMISSION HYPERGLYCEMIA; NONDIABETIC PATIENTS; GLUCOSE-METABOLISM; STROKE; MELLITUS; RISK; PREVALENCE; PREDICTION; DEATH	OBJECTIVE: Our goal was to determine the association between random admission hyperglycemia and new diagnosis of diabetes after discharge in patients hospitalized with pneumonia. METHODS: Clinical data, including the Pneumonia Severity Index, were prospectively collected on all 2124 patients without diabetes admitted with pneumonia to 6 hospitals in Edmonton, Alberta, Canada. Admission glucose wa…	[Majumdar, Sumit R.; Gamble, John-Michael; Eurich, Dean T.] Univ Alberta, Sch Publ Hlth, Dept Publ Hlth Sci, Edmonton, AB T6G 2G3, Canada; [MacIntyre, Erika J.; Majumdar, Sumit R.] Univ Alberta, Dept Med, Fac Med & Dent, Edmonton, AB T6G 2G3, Canada; [Majumdar, Sumit R.; Gamble, John-Michael; Minhas-Sandhu, Jasjeet K.; Eurich, Dean T.] Univ Alberta, ACHORD, Li Ka Shing Ctr Hlth Res Innovat 2 040,…		Eurich, DT (通讯作者)，Univ Alberta, Sch Publ Hlth, Dept Publ Hlth Sci, 13-103 Clin Sci Bldg, Edmonton, AB T6G 2G3, Canada.	deurich@ualberta.ca		Gamble, John-Michael/0000-0001-6891-8721; MacIntyre, Erika/0000-0001-9961-7729	Alberta Heritage Foundation for Medical Research (AHFMR); Canadian Institutes for Health Research (CIHR); Capital Health; Abbott Canada; Pfizer Canada; Janssen-Ortho Canada	Alberta Heritage Foundation for Medical Research (AHFMR)(Alberta Heritage Foundation for Medical Research); Canadian Institutes for Health Research (CIHR)(Canadian Institutes of Health Research (CIHR)); Capital Health; Abbott Canada(Abbott Laboratories); Pfizer Canada(Pfizer); Janssen-Ortho Canada	DTE receives salary support from the Alberta Heritage Foundation for Medical Research (AHFMR) and the Canadian Institutes for Health Research (CIHR). SRM receives salary support from AHFMR and holds the Endowed Chair in Patient Health Management (Faculties of Medicine and Dentistry and Pharmacy and Pharmaceutical Sciences, University of Alberta). JMG received a doctoral award from the CIHR and AH…	Amer Diabet Assoc, 2009, DIABETES CARE, V32, pS62, DOI [10.2337/dc09-S062, 10.2337/dc12-S064, 10.2337/dc11-S011]; Bravata DM, 2003, QJM-INT J MED, V96, P491, DOI 10.1093/qjmed/hcg087; Canadian Diabetes Association Clinical Practice Guidelines Expert Committee, 2008, CAN J DIABETES S1, V32, pS1, DOI DOI 10.1503/CMAJ.080554; Capes SE, 2000, LANCET, V355, P773, DOI 10.1016/S0140-6736(99)08415-9; Cap…	24	29	29	0	2	ELSEVIER SCIENCE INC	NEW YORK	STE 800, 230 PARK AVE, NEW YORK, NY 10169 USA	0002-9343	1555-7162		AM J MED	Am. J. Med.	OCT	2012	125	10
J	Lee, R; Lee, D; Mamidi, IS; Probasco, WV; Heyer, JH; Pandarinath, R				Lee, Ryan; Lee, Danny; Mamidi, Ishwarya S.; Probasco, William V.; Heyer, Jessica H.; Pandarinath, Rajeev			Patients With Chronic Obstructive Pulmonary Disease Are at Higher Risk for Pneumonia, Septic Shock, and Blood Transfusions After Total Shoulder Arthroplasty	CLINICAL ORTHOPAEDICS AND RELATED RESEARCH			English	Article							CORONARY-HEART-DISEASE; COPD; MORTALITY; STROKE	Background Chronic obstructive pulmonary disease (COPD) has been associated with several complications after surgery, including pneumonia, myocardial infarction, septic shock, and mortality. To the authors' knowledge, there has been no work analyzing the impact of COPD on complications after total shoulder arthroplasty (TSA). Al-though previous work has elucidated the complications COPD has on TK…	[Lee, Ryan; Lee, Danny; Mamidi, Ishwarya S.] George Washington Univ, Sch Med & Hlth Sci, 2300 1 St NW, Washington, DC 20037 USA; [Probasco, William V.; Heyer, Jessica H.; Pandarinath, Rajeev] George Washington Univ, Dept Orthopaed Surg, Washington, DC USA		Lee, R (通讯作者)，George Washington Univ, Sch Med & Hlth Sci, 2300 1 St NW, Washington, DC 20037 USA.	ryanlee@gwmail.gwu.edu						Ando T, 2018, J AM HEART ASSOC, V7, DOI 10.1161/JAHA.117.008408; Barcel DA, 2016, ANN JOINT, V1, DOI 10.21037/aoj.2016.06.04; Buist AS, 2007, LANCET, V370, P741, DOI 10.1016/S0140-6736(07)61377-4; CAPPELL MS, 1995, DIGEST DIS SCI, V40, P256, DOI 10.1007/BF02065406; Caramori G, 2016, SEMIN IMMUNOPATHOL, V38, P497, DOI 10.1007/s00281-016-0561-5; Courtney PM, 2014, J ARTHROPLASTY, V29, P1350, DOI 10…	27	8	9	0	1	LIPPINCOTT WILLIAMS & WILKINS	PHILADELPHIA	TWO COMMERCE SQ, 2001 MARKET ST, PHILADELPHIA, PA 19103 USA	0009-921X	1528-1132		CLIN ORTHOP RELAT R	Clin. Orthop. Rel. Res.	FEB	2019	477	2
J	Al-Khaled, M; Matthis, C; Eggers, J				Al-Khaled, Mohamed; Matthis, Christine; Eggers, Juergen			Predictors of In-hospital Mortality and the Risk of Symptomatic Intracerebral Hemorrhage after Thrombolytic Therapy with Recombinant Tissue Plasminogen Activator in Acute Ischemic Stroke	JOURNAL OF STROKE & CEREBROVASCULAR DISEASES			English	Article						Stroke treatment; prognosis; outcome; complication; epidemiology	NATIONWIDE INPATIENT SAMPLE; INTRAVENOUS THROMBOLYSIS; ATRIAL-FIBRILLATION; ALTEPLASE; DEATH; ECASS; AGE	Recombinant tissue-plasminogen activator (rt-PA) therapy improves functional outcome in patients with acute ischemic stroke (AIS) but is associated with serious complications, including symptomatic intracerebral hemorrhage (sICH). This study aimed to determine the independent predictors of in-hospital mortality (IHM) and the risk of sICH after rt-PA therapy. A total of 1007 patients (mean age, 72…	[Al-Khaled, Mohamed; Eggers, Juergen] Med Univ Lubeck, Dept Neurol, D-23538 Lubeck, Germany; [Matthis, Christine] Med Univ Lubeck, Inst Social Med, D-23538 Lubeck, Germany		Al-Khaled, M (通讯作者)，Med Univ Lubeck, Dept Neurol, Campus Lubeck,Ratzeburger Allee 160, D-23538 Lubeck, Germany.	Mohamed.al-khaled@neuro.uni-luebeck.de						Ahmed N, 2010, ARCH NEUROL-CHICAGO, V67, P1123, DOI 10.1001/archneurol.2010.210; Bateman BT, 2006, STROKE, V37, P440, DOI 10.1161/01.STR.0000199851.24668.f1; Benjamin EJ, 1998, CIRCULATION, V98, P946, DOI 10.1161/01.CIR.98.10.946; Dubinsky R, 2006, NEUROLOGY, V66, P1742, DOI 10.1212/01.wnl.0000218306.35681.38; Engelter ST, 2006, AGE AGEING, V35, P572, DOI 10.1093/ageing/afl104; Fuentes B, 2012, E…	17	25	28	0	8	ELSEVIER SCIENCE BV	AMSTERDAM	PO BOX 211, 1000 AE AMSTERDAM, NETHERLANDS	1052-3057	1532-8511		J STROKE CEREBROVASC	J. Stroke Cerebrovasc. Dis.	JAN	2014	23	1
J	Bath, J; Kruse, RL; Smith, JB; Balasundaram, N; Vogel, TR				Bath, Jonathan; Kruse, Robin L.; Smith, Jamie B.; Balasundaram, Naveen; Vogel, Todd R.			Association of postoperative glycemic control with outcomes after carotid procedures	VASCULAR			English	Article						Carotid endarterectomy; carotid stenting; post-operative stroke; postoperative hyperglycemia	TIGHT GLUCOSE CONTROL; CARDIAC-SURGERY; ADVERSE EVENTS; HYPERGLYCEMIA; MORTALITY; BYPASS; RISK; MORBIDITY	Objective There are limited data evaluating the impact of postoperative hyperglycemia in patients undergoing vascular procedures. This study evaluated the relationship between suboptimal glucose control and adverse outcomes after carotid artery stenting and carotid endarterectomy. Methods Patients admitted for elective carotid procedures were selected from the Cerner Health Facts (R) (2008-2015) …	[Bath, Jonathan; Balasundaram, Naveen; Vogel, Todd R.] Univ Missouri, Div Vasc Surg, Columbia, MO 65212 USA; [Kruse, Robin L.; Smith, Jamie B.] Univ Missouri, Dept Family & Community Med, Columbia, MO 65212 USA		Vogel, TR (通讯作者)，Univ Missouri, Div Vasc Surg, Dept Surg, One Hosp Dr, Columbia, MO 65212 USA.	vogeltr@health.missouri.edu		Kruse, Robin/0000-0001-9759-7218; Bath, Jonathan/0000-0003-3143-5181	Agency for Healthcare Research and Quality [R24HS022140]	Agency for Healthcare Research and Quality(United States Department of Health & Human ServicesAgency for Healthcare Research & Quality)	The author(s) disclosed receipt of the following financial support for the research, authorship, and/or publication of this article: This study was funded by the Agency for Healthcare Research and Quality (R24HS022140).	Abbott AL, 2009, STROKE, V40, pE573, DOI 10.1161/STROKEAHA.109.556068; Amin AP, 2012, ARCH INTERN MED, V172, P246, DOI 10.1001/archinternmed.2011.1202; Blaha J, 2015, J CLIN ENDOCR METAB, V100, P3081, DOI 10.1210/jc.2015-1959; Booth G, 2001, AM J PHYSIOL-ENDOC M, V280, pE848, DOI 10.1152/ajpendo.2001.280.6.E848; CHARLSON ME, 1987, J CHRON DIS, V40, P373, DOI 10.1016/0021-9681(87)90171-8; Doenst T…	36	1	1	0	0	SAGE PUBLICATIONS LTD	LONDON	1 OLIVERS YARD, 55 CITY ROAD, LONDON EC1Y 1SP, ENGLAND	1708-5381	1708-539X		VASCULAR	Vascular	FEB	2020	28	1
J	Ab Malik, N; Razak, FA; Yatim, SM; Lam, OLT; Jin, LJ; Li, LSW; McGrath, C				Ab Malik, Normaliza; Razak, Fathilah Abdul; Yatim, Sa'ari Mohamad; Lam, Otto Lok Tao; Jin, Lijian; Li, Leonard S. W.; McGrath, Colman			ORAL HEALTH INTERVENTIONS USING CHLORHEXIDINE-EFFECTS ON THE PREVALENCE OF ORAL OPPORTUNISTIC PATHOGENS IN STROKE SURVIVORS: A RANDOMIZED CLINICAL TRIAL	JOURNAL OF EVIDENCE-BASED DENTAL PRACTICE			English	Article						Oral pathogens; Oral hygiene; Rehabilitation; Stroke; Oral health	VENTILATOR-ASSOCIATED PNEUMONIA; QUALITY-OF-LIFE; MEDICAL COMPLICATIONS; OROPHARYNGEAL COLONIZATION; RESPIRATORY PATHOGENS; COLIFORMS; COMMUNITY; CARRIAGE; EFFICACY; ALCOHOL	Objective To evaluate the presence of oral opportunistic pathogens among stroke survivors, both before and after oral health care interventions. Methods A multicenter randomized clinical trial was conducted on hospitalized stroke survivors. Those in the control group were given standard care of oral hygiene (a manual toothbrush and toothpaste), whereas those in the test group were given intense c…	[Ab Malik, Normaliza; Jin, Lijian; McGrath, Colman] Univ Hong Kong, Periodontol & Dent Publ Hlth, Fac Dent, 34 Hosp Rd, Hong Kong, Hong Kong, Peoples R China; [Ab Malik, Normaliza] Univ Sains Islam Malaysia, Fac Dent, Kuala Lumpur, Malaysia; [Razak, Fathilah Abdul] Univ Malaya, Dept Oral & Craniofacial Sci, Fac Dent, Kuala Lumpur, Malaysia; [Yatim, Sa'ari Mohamad] Hosp Serdang, Dept Rehabil Med, …		McGrath, C (通讯作者)，Univ Hong Kong, Periodontol & Dent Publ Hlth, Fac Dent, 34 Hosp Rd, Hong Kong, Hong Kong, Peoples R China.	mcgrathc@hku.hk	Normaliza, Malik/L-5601-2019	Normaliza, Malik/0000-0002-0423-0837	University of Hong Kong, Hong Kong; University of Malaya, Malaysia (UMRG) [RP036-15HTM]	University of Hong Kong, Hong Kong(University of Hong Kong); University of Malaya, Malaysia (UMRG)	The study was funded by The University of Hong Kong, Hong Kong, and University of Malaya, Malaysia (UMRG: RP036-15HTM).	Baca P, 2012, J ENDODONT, V38, P927, DOI 10.1016/j.joen.2012.04.003; Barkauskas CE, 2009, CURR FUNGAL INFECT R, V3, P21, DOI 10.1007/s12281-009-0004-z; Camak DJ, 2015, J CLIN NURS, V24, P2376, DOI 10.1111/jocn.12884; Carter JE, 2005, AM J CLIN PATHOL, V123, P334, DOI 10.1309/61XP4KTLJYWM5H35; D'Ercole S, 2008, CRIT REV MICROBIOL, V34, P33, DOI [10.1080/10408410701693317, 10.1080/10408410701693317…	46	5	5	2	13	ELSEVIER INC	SAN DIEGO	525 B STREET, STE 1900, SAN DIEGO, CA 92101-4495 USA	1532-3382	1532-3390		J EVID-BASED DENT PR	J. Evid.-Based Dent. Pract.	JUN	2018	18	2
J	Li, JH; Huang, JJ; Pang, TT; Chen, ZK; Li, J; Wu, L; Hu, YQ; Chen, W				Li, Junhong; Huang, Jingjing; Pang, Tingting; Chen, Zikun; Li, Jing; Wu, Lin; Hu, Yuqiang; Chen, Wei			Risk Estimation of Infectious and Inflammatory Disorders in Hospitalized Patients With Acute Ischemic Stroke Using Clinical-Lab Nomogram	FRONTIERS IN NEUROLOGY			English	Article						stroke; infection; inflammation; nomogram; hospitalized patients	CHARLSON COMORBIDITY INDEX; REGULARIZATION PATHS; PREDICT PNEUMONIA; SCORE; MODELS	Background: Infections after acute ischemic stroke are common and likely to complicate the clinical course and negatively affect patient outcomes. Despite the development of various risk factors and predictive models for infectious and inflammatory disorders (IAID) after stroke, more objective and easily obtainable predictors remain necessary. This study involves the development and validation of…	[Li, Junhong; Huang, Jingjing; Wu, Lin; Hu, Yuqiang; Chen, Wei] Guangxi Univ Chinese Med, Dept Neurol, Affiliated Hosp 1, Nanning, Peoples R China; [Pang, Tingting; Chen, Zikun; Li, Jing] Guangxi Univ Chinese Med, Nanning, Peoples R China		Hu, YQ; Chen, W (通讯作者)，Guangxi Univ Chinese Med, Dept Neurol, Affiliated Hosp 1, Nanning, Peoples R China.	huyuqiangnn@sina.com; cwgxzyydx@sina.com			Guangxi Key Research and Development Project [guikeAB18221020]; Guangxi Science and Technology Project [2019GXNSFBA245091]; Guangxi Key Laboratory of Chinese Medicine Foundation Research Project [19-245-14-03]; Innovation Project of Guangxi Graduate Education [YCBZ2020067]; Guangxi First-class Discipline Construction Project [2019XK025, 2019XK024]	Guangxi Key Research and Development Project; Guangxi Science and Technology Project; Guangxi Key Laboratory of Chinese Medicine Foundation Research Project; Innovation Project of Guangxi Graduate Education; Guangxi First-class Discipline Construction Project	Funding This study was funded by Guangxi Key Research and Development Project (Grant Number: guikeAB18221020), Guangxi Science and Technology Project (Grant Number: 2019GXNSFBA245091), Guangxi Key Laboratory of Chinese Medicine Foundation Research Project (Grant Number: 19-245-14-03), Innovation Project of Guangxi Graduate Education (Grant Number: YCBZ2020067), and Guangxi First-class Discipline …	Abootalebi S, 2020, J STROKE CEREBROVASC, V29, DOI 10.1016/j.jstrokecerebrovasdis.2020.104938; Alfieri DF, 2020, NEUROTOX RES, V38, P330, DOI 10.1007/s12640-020-00221-0; Becker KJ, 1998, CURR OPIN NEUROL, V11, P45, DOI 10.1097/00019052-199802000-00008; Becker K, 2013, J STROKE CEREBROVASC, V22, P66, DOI 10.1016/j.jstrokecerebrovasdis.2011.06.008; Brooks SD, 2014, J NEUROINTERV SURG, V6, P578, DOI…	49	0	0	1	1	FRONTIERS MEDIA SA	LAUSANNE	AVENUE DU TRIBUNAL FEDERAL 34, LAUSANNE, CH-1015, SWITZERLAND	1664-2295			FRONT NEUROL	Front. Neurol.	DEC 10	2021	12
J	Gamst, J; Christiansen, CF; Rasmussen, BS; Rasmussen, LH; Thomsen, RW				Gamst, Jacob; Christiansen, Christian Fynbo; Rasmussen, Bodil Steen; Rasmussen, Lars Hvilsted; Thomsen, Reimar Wernich			Pre-existing atrial fibrillation and risk of arterial thromboembolism and death following pneumonia: a population-based cohort study	BMJ OPEN			English	Article							COMMUNITY-ACQUIRED PNEUMONIA; DANISH NATIONAL REGISTRY; SHORT-TERM MORTALITY; PREDICTIVE-VALUE; STATIN USE; STROKE; DIAGNOSES; OUTCOMES; HOSPITALIZATION; COMPLICATIONS	Objectives: To examine the effect of pre-existing atrial fibrillation (AF) and associated therapy on the risk of arterial thromboembolism (ATE) and death following pneumonia. Design, setting and participants: Population-based cohort study (1997-2012) of 88 315 patients with first-time hospitalisation with pneumonia in Northern Denmark. Results: Of the included patients (median age 73.4 years), 88…	[Gamst, Jacob; Christiansen, Christian Fynbo; Thomsen, Reimar Wernich] Aarhus Univ Hosp, Inst Clin Med, Dept Clin Epidemiol, Aalborg, Denmark; [Gamst, Jacob; Rasmussen, Lars Hvilsted] Aalborg Univ Hosp, Dept Cardiol, Aalborg, Denmark; [Gamst, Jacob; Rasmussen, Bodil Steen] Aalborg Univ Hosp, Dept Anaesthesia & Intens Care Med, Aalborg, Denmark; [Gamst, Jacob; Rasmussen, Lars Hvilsted] Aalborg Atr…		Gamst, J (通讯作者)，Aarhus Univ Hosp, Inst Clin Med, Dept Clin Epidemiol, Aalborg, Denmark.	jacob.gamst@rn.dk	Christiansen, Christian Fynbo/B-5870-2014; Christiansen, Christian/ABE-9423-2021	Christiansen, Christian Fynbo/0000-0002-0727-953X; Christiansen, Christian/0000-0002-0727-953X; Rasmussen, Bodil Steen/0000-0003-2190-145X; Thomsen, Reimar/0000-0001-9135-3474	Danish Council for Strategic Research [09-066965]; Clinical Epidemiological Research Foundation; Karen Elise Jensen Foundation; Heinrich Kopp Foundation	Danish Council for Strategic Research(Danske Strategiske Forskningsrad (DSF)); Clinical Epidemiological Research Foundation; Karen Elise Jensen Foundation; Heinrich Kopp Foundation	The study was supported by research grants from the Danish Council for Strategic Research (grant number 09-066965), the Clinical Epidemiological Research Foundation, the Karen Elise Jensen Foundation, and the Heinrich Kopp Foundation.	Amaral A, 2004, INTENS CARE MED, V30, P1032, DOI 10.1007/s00134-004-2291-8; Andersen JS, 2011, SCAND J PUBLIC HEALT, V39, P34, DOI 10.1177/1403494810394718; Andersen PK, 2012, INT J EPIDEMIOL, V41, P861, DOI 10.1093/ije/dyr213; Benjamin EJ, 1998, CIRCULATION, V98, P946, DOI 10.1161/01.CIR.98.10.946; Chalmers JD, 2008, AM J MED, V121, P1002, DOI 10.1016/j.amjmed.2008.06.030; CHARLSON ME, 1987, J C…	39	13	13	0	0	BMJ PUBLISHING GROUP	LONDON	BRITISH MED ASSOC HOUSE, TAVISTOCK SQUARE, LONDON WC1H 9JR, ENGLAND	2044-6055			BMJ OPEN	BMJ Open		2014	4	11
J	Campos-Martorell, M; Montero, MA; Hernandez-Guillamon, M; Rosell, A; Gomis, J; Salat, D; Garcia-Bonilla, L; Montaner, J				Campos-Martorell, Mireia; Angeles Montero, Ma; Hernandez-Guillamon, Mar; Rosell, Anna; Gomis, Javier; Salat, David; Garcia-Bonilla, Lidia; Montaner, Joan			Rat Middle Cerebral Artery Occlusion Is Not a Suitable Model for the Study of Stroke-Induced Spontaneous Infections	PLOS ONE			English	Article							CENTRAL-NERVOUS-SYSTEM; MEDICAL COMPLICATIONS; ISCHEMIC-STROKE; IMMUNODEPRESSION; ACTIVATION; INJURY; IMMUNODEFICIENCY; PNEUMONIA	Background: Infections related to stroke-induced immunodepression are an important complication causing a high rate of death in patients. Several experimental studies in mouse stroke models have described this process but it has never been tested in other species such as rats. Methods: Our study focused on the appearance of secondary systemic and pulmonary infections in ischemic rats, comparing w…	[Campos-Martorell, Mireia; Hernandez-Guillamon, Mar; Rosell, Anna; Garcia-Bonilla, Lidia; Montaner, Joan] Univ Autonoma Barcelona, Inst Recerca Vall dHebron, Neurovasc Res Lab, E-08193 Barcelona, Spain; [Angeles Montero, Ma] Hosp Valle De Hebron, Dept Anat Pathol, Barcelona, Spain; [Gomis, Javier] Univ Autonoma Barcelona, Inst Recerca Vall dHebron, Infect Dis Res Lab, E-08193 Barcelona, Spain; [S…		Montaner, J (通讯作者)，Univ Autonoma Barcelona, Inst Recerca Vall dHebron, Neurovasc Res Lab, E-08193 Barcelona, Spain.	31862jmv@comb.cat	Montaner, Joan/D-3063-2015; Montero, Angeles/AAQ-1696-2021	Montaner, Joan/0000-0003-4845-2279; Montero, Angeles/0000-0002-2381-6833; Rosell Novel, Anna/0000-0003-1082-3599; Hernandez Guillamon, Maria Mar/0000-0001-8844-0091	FIS [FI 10/00508]; Spanish Ministry of Health; European Union's Seventh Framework Programme (European Stroke Network) [n degrees201024, n degrees202213]; Eurosalud Programme [EUS2008-03610]; Spanish stroke research network INVICTUS [RD12/0014/0005]	FIS(Instituto de Salud Carlos III); Spanish Ministry of Health(Instituto de Salud Carlos IIISpanish Government); European Union's Seventh Framework Programme (European Stroke Network); Eurosalud Programme; Spanish stroke research network INVICTUS	MC is supported by a FIS grant (FI 10/00508) from the Spanish Ministry of Health, and MHG and AR are senior researchers of the Miguel Servet Programme (CP12/03259 and CP09/00265), all those from the Instituto de Salud Carlos III from the Spanish Ministry of Economy. The research leading to these results has received funding from the European Union's Seventh Framework Programme (FP7/2007-2013) und…	ASADULLAH K, 1995, CRIT CARE MED, V23, P1976, DOI 10.1097/00003246-199512000-00006; BEDERSON JB, 1986, STROKE, V17, P1304, DOI 10.1161/01.STR.17.6.1304; Brait VH, 2012, J CEREBR BLOOD F MET, V32, P598, DOI 10.1038/jcbfm.2012.6; Buck BH, 2008, STROKE, V39, P355, DOI 10.1161/STROKEAHA.107.490128; Campbell SJ, 2005, AM J PATHOL, V166, P1487, DOI 10.1016/S0002-9440(10)62365-6; Carmichael S Thomas, 20…	38	2	2	0	9	PUBLIC LIBRARY SCIENCE	SAN FRANCISCO	1160 BATTERY STREET, STE 100, SAN FRANCISCO, CA 94111 USA	1932-6203			PLOS ONE	PLoS One	JUN 12	2014	9	6
J	Zil-E-Ali, A; Kusztos, V; Flohr, TR; Aziz, F				Zil-E-Ali, Ahsan; Kusztos, Victoria; Flohr, Tanya R.; Aziz, Faisal			Preoperative Dependent Functional Status Is Associated With Poor Outcomes After Carotid Endarterectomy and Carotid Stenting in Both Symptomatic and Asymptomatic Patients	ANNALS OF VASCULAR SURGERY			English	Article							OLDER-ADULTS; PRIMARY PREVENTION; RISK-FACTORS; LIFE-STYLE; FRAILTY; STROKE; COMPLICATIONS; PREDICTOR; MORBIDITY; DEATH	Background: Both Carotid endarterectomy (CEA) and carotid artery stenting (CAS) are the most common procedures to treat patients with symptomatic, and asymptomatic high -grade carotid stenosis. Poor preoperative functional status (FS) is increasingly being recognized as predictor for postoperative outcomes. The purpose of this study is to determine the impact of preoperative functional status on …	[Zil-E-Ali, Ahsan; Flohr, Tanya R.; Aziz, Faisal] Penn State Univ, Penn State Heart & Vasc Inst, Div Vasc Surg, Hershey, PA USA; [Kusztos, Victoria] Albert Einstein Coll Med, New York, NY USA		Aziz, F (通讯作者)，Penn State Milton S Hershey Med Ctr, 500 Univ Dr,Mail Code H053,Room C4632, Hershey, PA 17033 USA.	faziz@pennstatehealth.psu.edu		Kusztos, Victoria/0000-0001-6893-2443; Zil E Ali, Ahsan/0000-0002-3573-7972				Agrawal A, 2018, J VASC SURG, V68, P712, DOI 10.1016/j.jvs.2017.12.033; Akesson A, 2014, J AM COLL CARDIOL, V64, P1299, DOI 10.1016/j.jacc.2014.06.1190; BARNETT HJM, 1992, STROKE, V23, P1048, DOI 10.1161/01.STR.23.8.1048; Bierman AS, 2001, J GEN INTERN MED, V16, P785, DOI 10.1111/j.1525-1497.2001.10918.x; Bilimoria KY, 2010, ANN SURG, V252, P183, DOI 10.1097/SLA.0b013e3181e4846e; Binder EF, 2002,…	34	0	0	1	1	ELSEVIER SCIENCE INC	NEW YORK	STE 800, 230 PARK AVE, NEW YORK, NY 10169 USA	0890-5096	1615-5947		ANN VASC SURG	Ann. Vasc. Surg.	OCT	2021	76
J	Tada, A; Omote, K; Nagai, T; Honda, Y; Nakano, H; Honda, S; Iwakami, N; Hamatani, Y; Nakai, M; Nishimura, K; Asaumi, Y; Aiba, T; Noguchi, T; Kusano, K; Yokoyama, H; Yasuda, S; Ogawa, H; Anzai, T				Tada, Atsushi; Omote, Kazunori; Nagai, Toshiyuki; Honda, Yasuyuki; Nakano, Hiroki; Honda, Satoshi; Iwakami, Naotsugu; Hamatani, Yasuhiro; Nakai, Michikazu; Nishimura, Kunihiro; Asaumi, Yasuhide; Aiba, Takeshi; Noguchi, Teruo; Kusano, Kengo; Yokoyama, Hiroyuki; Yasuda, Satoshi; Ogawa, Hisao; Anzai, Toshihisa			Prevalence, Determinants, and Prognostic Significance of Hospital Acquired Pneumonia in Patients with Acute Heart Failure	JOURNAL OF CLINICAL MEDICINE			English	Article						acute heart failure; hospital-acquired pneumonia; prognosis	VENTILATOR-ASSOCIATED PNEUMONIA; WORSENING RENAL-FUNCTION; SEPSIS; IMPACT; EPIDEMIOLOGY; ASSOCIATION; MORTALITY; STROKE; RISK	The prognostic impact of hospital-acquired pneumonia (HAP) in acute heart failure (AHF) patients have not been fully elucidated. We evaluated 776 consecutive hospitalized AHF patients. The primary in-hospital outcomes were all-cause death and worsening heart failure (WHF), while the outcome following discharge was all-cause death. The clinical diagnosis of HAP was based on clinical practice guide…	[Tada, Atsushi; Omote, Kazunori; Nagai, Toshiyuki; Anzai, Toshihisa] Hokkaido Univ, Fac Med, Dept Cardiovasc Med, Sapporo, Hokkaido 0608638, Japan; [Tada, Atsushi; Omote, Kazunori; Nagai, Toshiyuki; Anzai, Toshihisa] Hokkaido Univ, Grad Sch Med, Sapporo, Hokkaido 0608638, Japan; [Nagai, Toshiyuki; Honda, Yasuyuki; Nakano, Hiroki; Honda, Satoshi; Iwakami, Naotsugu; Hamatani, Yasuhiro; Asaumi, Yasu…		Nagai, T (通讯作者)，Hokkaido Univ, Fac Med, Dept Cardiovasc Med, Sapporo, Hokkaido 0608638, Japan.; Nagai, T (通讯作者)，Hokkaido Univ, Grad Sch Med, Sapporo, Hokkaido 0608638, Japan.; Nagai, T (通讯作者)，Natl Cerebral & Cardiovasc Ctr, Dept Cardiovasc Med, Osaka 5648565, Japan.	atsushi-tada.0409@med.hokudai.ac.jp; komote@med.hokudai.ac.jp; nagai@med.hokudai.ac.jp; hondayasuyuki.for.office@gmail.com; hiroki08192001@gmail.com; apeqtec@yahoo.co.jp; naoi1115@gmail.com; y.hamatani1114@gmail.com; nakai.michikazu@ncvc.go.jp; knishimu@ncvc.go.jp; asaumiyasu@yahoo.co.jp; anzai@med.hokudai.ac.jp; tnoguchi@ncvc.go.jp; kusanokengo@ncvc.go.jp; hiyokoya@hctv.ne.jp; yasuda.satoshi.hp@…	Nakai, Michikazu/ADJ-0980-2022	honda, yasuyuki/0000-0002-6710-9890; Honda, Satoshi/0000-0002-1393-4270; Nagai, Toshiyuki/0000-0002-1043-0608; Asaumi, Yasuhide/0000-0002-9009-7234; Nakano, Hiroki/0000-0003-1487-3702; Kusano, Kengo/0000-0002-5760-9285; Omote, Kazunori/0000-0002-8132-7173	Japan Society for the Promotion of Science [18K08122]; Fukuda Foundation for Medical Technology	Japan Society for the Promotion of Science(Ministry of Education, Culture, Sports, Science and Technology, Japan (MEXT)Japan Society for the Promotion of Science); Fukuda Foundation for Medical Technology(Fukuda Foundation for Medical Technology)	This work was supported by a Grant-in-Aid for Scientific Research from the Japan Society for the Promotion of Science (T.N., 18K08122), and a research grant from the Fukuda Foundation for Medical Technology (K.O.)	[Anonymous], 2005, AM J RESP CRIT CARE, V171, P388, DOI 10.1164/rccm.200405-644ST; Braunwald E, 2013, JACC-HEART FAIL, V1, P1, DOI 10.1016/j.jchf.2012.10.002; Calis J, 2013, NEW ENGL J MED, V369, P2062, DOI [10.1056/NEJMra1208623, 10.1056/NEJMc1312359]; Chawla R, 2008, AM J INFECT CONTROL, V36, pS93, DOI 10.1016/j.ajic.2007.05.011; Corrales-Medina VF, 2015, JAMA-J AM MED ASSOC, V313, P264, DOI 10…	37	2	2	0	0	MDPI	BASEL	ST ALBAN-ANLAGE 66, CH-4052 BASEL, SWITZERLAND		2077-0383		J CLIN MED	J. Clin. Med.	JUL	2020	9	7
J	Huang, YF; Cherng, YG; Hsu, SPC; Yeh, CC; Chou, YC; Wu, CH; Chen, TL; Liao, CC				Huang, Y. -F.; Cherng, Y. -G.; Hsu, S. P. C.; Yeh, C. -C.; Chou, Y. -C.; Wu, C. -H.; Chen, T. -L.; Liao, C. -C.			Risk and adverse outcomes of fractures in patients with Parkinson's disease: two nationwide studies	OSTEOPOROSIS INTERNATIONAL			English	Article						Fracture; Mortality; Parkinson's disease	POPULATION-BASED COHORTS; HIP FRACTURE; OSTEOPOROTIC FRACTURE; RETROSPECTIVE COHORT; ALZHEIMERS-DISEASE; UNITED-KINGDOM; FOLLOW-UP; ASSOCIATION; PREVALENCE; MORTALITY	A Summary The association between Parkinson's disease and fracture was not completely understood. This nationwide study investigated increased risk of fracture in patients with Parkinson's disease. In the nested cohort study, Parkinson's disease was associated with pneumonia, septicemia, stroke, urinary tract infection, and mortality after fracture admission. Introduction Falls are a common compl…	[Huang, Y. -F.; Cherng, Y. -G.] Taipei Med Univ, Shuang Ho Hosp, Dept Anesthesiol, New Taipei City, Taiwan; [Cherng, Y. -G.; Chen, T. -L.; Liao, C. -C.] Taipei Med Univ, Sch Med, Taipei, Taiwan; [Hsu, S. P. C.] Taipei Vet Gen Hosp, Neurosurg Neurol Inst, Taipei, Taiwan; [Hsu, S. P. C.] Univ Virginia, Dept Neurosurg, Charlottesville, VA USA; [Yeh, C. -C.] China Med Univ Hosp, Dept Surg, Taichung, …		Liao, CC (通讯作者)，Taipei Med Univ Hosp, Dept Anesthesiol, 252 Wuxing St, Taipei 110, Taiwan.	ccliao@tmu.edu.tw	Yeh, Chun Chieh/I-4893-2019	Yeh, Chun Chieh/0000-0001-6753-7564; Cherng, Yih-Giun/0000-0002-0201-4380	Taiwan's Ministry of Science and Technology [NSC102-2314-B-038-021-MY3]	Taiwan's Ministry of Science and Technology	This study was supported by a grant (NSC102-2314-B-038-021-MY3) from Taiwan's Ministry of Science and Technology.	Baker NL, 2011, AGE AGEING, V40, P49, DOI 10.1093/ageing/afq146; Berger K, 2000, NEUROLOGY, V54, pS24; Bliuc D, 2009, JAMA-J AM MED ASSOC, V301, P513, DOI 10.1001/jama.2009.50; Burge R, 2007, J BONE MINER RES, V22, P465, DOI 10.1359/JBMR.061113; Chen YY, 2012, PARKINSONISM RELAT D, V18, P506, DOI 10.1016/j.parkreldis.2012.01.014; Cheng CL, 2011, PHARMACOEPIDEM DR S, V20, P236, DOI 10.1002/pds.208…	44	19	21	0	4	SPRINGER LONDON LTD	LONDON	236 GRAYS INN RD, 6TH FLOOR, LONDON WC1X 8HL, ENGLAND	0937-941X	1433-2965		OSTEOPOROSIS INT	Osteoporosis Int.	JUN	2015	26	6
J	Joo, HC; Youn, YN; Kim, JH; Lee, SH; Lee, S; Yoo, KJ				Joo, Hyun-Chel; Youn, Young-Nam; Kim, Jung-Hwan; Lee, Seung Hyun; Lee, Sak; Yoo, Kyung-Jong			Surgical Repair of Distal Aortic Arch Aneurysm With Distal Extension: Sternotomy Versus Thoracotomy	ANNALS OF THORACIC SURGERY			English	Article							CIRCULATORY ARREST; REPLACEMENT; CANNULATION; AXILLARY; RISK; METAANALYSIS; ANASTOMOSIS	Background. There is no consensus as to whether a median approach or a lateral approach is better for distal aortic arch aneurysms with distal extensions. The aim of this study was to compare clinical outcomes of these two approaches for distal aortic arch aneurysms with distal extensions. Methods. From January 2001 to December 2017, 212 consecutive patients with distal aortic arch aneurysms with…	[Joo, Hyun-Chel; Youn, Young-Nam; Kim, Jung-Hwan; Lee, Seung Hyun; Lee, Sak; Yoo, Kyung-Jong] Yonsei Univ, Yonsei Univ Hlth Syst, Severance Cardiovasc Hosp, Div Cardiovasc Surg,Coll Med, 120-752 250 Seongsanno, Seoul, South Korea		Joo, HC (通讯作者)，Yonsei Univ, Yonsei Univ Hlth Syst, Severance Cardiovasc Hosp, Div Cardiovasc Surg,Coll Med, 120-752 250 Seongsanno, Seoul, South Korea.	vietcomm@yuhs.ac		Lee, Sak/0000-0001-6130-2342; Joo, hyun-chel/0000-0002-6842-2942; lee, seung hyun/0000-0002-0311-6565				Benedetto U, 2015, EUR J CARDIO-THORAC, V48, P953, DOI 10.1093/ejcts/ezv035; Corvera JS, 2012, ANN THORAC SURG, V93, P1510, DOI 10.1016/j.athoracsur.2012.01.098; Girardi LN, 2005, ANN THORAC SURG, V79, P133, DOI 10.1016/j.athoracsur.2004.06.083; Hiratzka LF, 2010, CIRCULATION, V121, pE266, DOI 10.1161/CIR.0b013e3181d4739e; Iafrancesco M, 2016, EUR J CARDIO-THORAC, V49, P646, DOI 10.1093/ejcts/ezv…	20	1	1	0	0	ELSEVIER SCIENCE INC	NEW YORK	STE 800, 230 PARK AVE, NEW YORK, NY 10169 USA	0003-4975	1552-6259		ANN THORAC SURG	Ann. Thorac. Surg.	APR	2019	107	4
J	Druschel, C; Saidy, RRO; Grittner, U; Nowak, CP; Meisel, A; Schaser, KD; Niedeggen, A; Liebscher, T; Kopp, MA; Schwab, JM				Druschel, Claudia; Saidy, Ramin R. Ossami; Grittner, Ulrike; Nowak, Claus P.; Meisel, Andreas; Schaser, Klaus-Dieter; Niedeggen, Andreas; Liebscher, Thomas; Kopp, Marcel A.; Schwab, Jan M.			Clinical decision-making on spinal cord injury-associated pneumonia: a nationwide survey in Germany	SPINAL CORD			English	Article							NOSOCOMIAL PNEUMONIA; STROKE; INFECTIONS; DIAGNOSIS; DEATH; COMPLICATIONS; CRITERIA; SCI	Study design Survey study. Objectives Spinal cord injury (SCI)-associated pneumonia (SCI-AP) is associated with poor functional recovery and a major cause of death after SCI. Better tackling SCI-AP requires a common understanding on how SCI-AP is defined. This survey examines clinical algorithms relevant for diagnosis and treatment of SCI-AP. Setting All departments for SCI-care in Germany. Metho…	[Druschel, Claudia; Saidy, Ramin R. Ossami; Meisel, Andreas; Liebscher, Thomas; Kopp, Marcel A.; Schwab, Jan M.] Charite Univ Med Berlin, Dept Neurol Expt Neurol, Charitepl 1, D-10117 Berlin, Germany; [Druschel, Claudia; Saidy, Ramin R. Ossami; Meisel, Andreas; Liebscher, Thomas; Kopp, Marcel A.; Schwab, Jan M.] Free Univ Berlin, Charitepl 1, D-10117 Berlin, Germany; [Druschel, Claudia; Saidy, Ra…		Kopp, MA (通讯作者)，Charite Univ Med Berlin, Dept Neurol Expt Neurol, Charitepl 1, D-10117 Berlin, Germany.; Kopp, MA (通讯作者)，Free Univ Berlin, Charitepl 1, D-10117 Berlin, Germany.; Kopp, MA (通讯作者)，Humboldt Univ, Charitepl 1, D-10117 Berlin, Germany.; Kopp, MA (通讯作者)，Berlin Inst Hlth, Charitepl 1, D-10117 Berlin, Germany.; Kopp, MA (通讯作者)，Charite Univ Med Berlin, Clin & Expt Spinal Cord Injury Res Ne…	marcel.kopp@charite.de	Kopp, Marcel/AAX-3960-2020; Grittner, Ulrike/I-2026-2019	Kopp, Marcel/0000-0001-6832-9599; Ossami Saidy, Ramin Raul/0000-0001-8294-3560; Liebscher, Thomas/0000-0002-6025-6564; Meisel, Andreas/0000-0001-7233-5342; Grittner, Ulrike/0000-0003-2595-0224; Schwab, Jan/0000-0001-6784-4919	Era-Net-NEURON Program of the European Union (EU) [01EW170A, 01EW1710]; Wings-for-Life Spinal Cord Research Foundation [DE-16/16, DE-047/14]; National Institute on Disability, Independent Living, and Rehabilitation Research (NIDILRR) [90SI5020]; Belford Spinal Cord Injury fund; W.E. Hunt & C.M. Curtis Endowment; Projekt DEAL	Era-Net-NEURON Program of the European Union (EU); Wings-for-Life Spinal Cord Research Foundation; National Institute on Disability, Independent Living, and Rehabilitation Research (NIDILRR)(United States Department of Health & Human Services); Belford Spinal Cord Injury fund; W.E. Hunt & C.M. Curtis Endowment; Projekt DEAL	JMS received funding support from the Era-Net-NEURON Program of the European Union (EU) (SILENCE #01EW170A and SCI-Net #01EW1710); the Wings-for-Life Spinal Cord Research Foundation (#DE-047/14, DE-16/16); the National Institute on Disability, Independent Living, and Rehabilitation Research (NIDILRR #90SI5020); the Belford Spinal Cord Injury fund and the W.E. Hunt & C.M. Curtis Endowment. JMS is …	Aarabi B, 2012, J NEUROSURG-SPINE, V17, P38, DOI 10.3171/2012.4.AOSPINE1295; Brommer B, 2016, BRAIN, V139, P692, DOI 10.1093/brain/awv375; Crichton NJ, 1997, STAT MED, V16, P717, DOI 10.1002/(SICI)1097-0258(19970415)16:7<717::AID-SIM504>3.0.CO;2-E; Dalhoff K, 2018, PNEUMOLOGIE, V72, P15, DOI 10.1055/s-0043-121734; DeVivo MJ, 1999, ARCH PHYS MED REHAB, V80, P1411, DOI 10.1016/S0003-9993(99)90252-6…	41	4	4	0	0	NATURE PUBLISHING GROUP	LONDON	MACMILLAN BUILDING, 4 CRINAN ST, LONDON N1 9XW, ENGLAND	1362-4393	1476-5624		SPINAL CORD	Spinal Cord	AUG	2020	58	8
J	Zhu, JX; Zhan, X; Shi, GG; Yi, KH; Tan, XR				Zhu, Jinxiu; Zhan, Xin; Shi, Ganggang; Yi, Kaihong; Tan, Xuerui			Atrial Fibrillation Is an Independent Risk Factor for Hospital-Acquired Pneumonia	PLOS ONE			English	Article							ACUTE STROKE; HEART; COMPLICATIONS; EPIDEMIOLOGY; ETIOLOGY	Background Patients who were hospitalized for community-based pneumonia frequently had pre-existing atrial fibrillation (AF) and had subsequent cardiovascular complications. Whether patients who had AF would be susceptible to the development of hospital-acquired pneumonia (HAP) is a serious concern but this has not been investigated. In our clinics, we have made empirical observation of such susc…	[Zhu, Jinxiu; Yi, Kaihong; Tan, Xuerui] Shantou Univ, Coll Med, Dept Cardiol, Affiliated Hosp 1, Shantou 515041, Guangdong, Peoples R China; [Zhan, Xin] Shantou Univ, Coll Med, Mol Cardiol Lab, Affiliated Hosp 1, Shantou 515041, Guangdong, Peoples R China; [Shi, Ganggang] Shantou Univ, Coll Med, Dept Pharmacol, Shantou 515032, Guangdong, Peoples R China		Tan, XR (通讯作者)，Shantou Univ, Coll Med, Dept Cardiol, Affiliated Hosp 1, Shantou 515041, Guangdong, Peoples R China.	tanxuerui@vip.sina.com			Provincial Project of Science and Technology of Guangdong, China [2011b031600011]; National Natural Science Foundation of China [81172776]	Provincial Project of Science and Technology of Guangdong, China; National Natural Science Foundation of China(National Natural Science Foundation of China (NSFC))	This work was supported by the Provincial Project of Science and Technology of Guangdong, China (No. 2011b031600011, UCRs:https://ifbic8a59cb7f6d824574hnxxxuov06q6p6x5ffiac.eds.tju.edu.cn/) which was obtained by Dr. Jinxiu Zhu, and partially supported by the National Natural Science Foundation of China (No. 81172776, UCLs:https://ifbic021dcb05d8e549bdhnxxxuov06q6p6x5ffiac.eds.tju.edu.cn/) which w…	[Anonymous], 2005, AM J RESP CRIT CARE, V171, P388, DOI 10.1164/rccm.200405-644ST; Arai Tadashi, 2006, Nihon Rinsho, V64 Suppl 7, P463; Benjamin EJ, 2009, CIRCULATION, V119, P606, DOI 10.1161/CIRCULATIONAHA.108.825380; Camm AJ, 2010, EUR HEART J, V31, P2369, DOI [10.1093/eurheartj/ehq278, 10.1093/europace/euq350]; Chastre J, 2002, AM J RESP CRIT CARE, V165, P867, DOI 10.1164/ajrccm.165.7.2105078;…	21	96	99	0	6	PUBLIC LIBRARY SCIENCE	SAN FRANCISCO	1160 BATTERY STREET, STE 100, SAN FRANCISCO, CA 94111 USA	1932-6203			PLOS ONE	PLoS One	JUL 23	2015	10	7
J	Zhao, H; Li, LF; Yang, G; Gong, JN; Ye, L; Zhi, SY; Zhang, XL; Li, JQ				Zhao, Hui; Li, Lifang; Yang, Guang; Gong, Jiannan; Ye, Lu; Zhi, Shuyin; Zhang, Xulong; Li, Jianqiang			Postoperative outcomes of patients with chronic obstructive pulmonary disease undergoing coronary artery bypass grafting surgery: A meta-analysis	MEDICINE			English	Review						COPD; coronary artery bypass grafting; meta-analysis	LONG-TERM SURVIVAL; RISK-FACTORS; ATRIAL-FIBRILLATION; MORTALITY; MORBIDITY; MILD; COMPLICATIONS; TRANSFUSION; SEVERITY; COPD	Introduction:Chronic obstructive pulmonary disease (COPD) is a frequent comorbid disease in patients undergoing coronary artery bypass grafting (CABG) surgery, with an incidence ranging from 4% to 20.5%. Conventionally, COPD was recognized as a surgical contraindication to CABG. Because of the recent improvements in surgical techniques, anesthesia, and postoperative management, CABG has been perf…	[Zhao, Hui; Li, Lifang; Yang, Guang; Gong, Jiannan; Ye, Lu; Zhi, Shuyin; Li, Jianqiang] Shanxi Med Univ, Dept Resp Med, Hosp 2, Taiyuan 030001, Shanxi, Peoples R China; [Zhang, Xulong] Chinese Acad Med Sci, Plast Surg Hosp, Dept Plast Surg, Beijing 100144, Peoples R China; [Zhang, Xulong] Peking Union Med Coll, Beijing 100144, Peoples R China		Li, JQ (通讯作者)，Shanxi Med Univ, Dept Resp Med, Hosp 2, Taiyuan 030001, Shanxi, Peoples R China.; Zhang, XL (通讯作者)，Chinese Acad Med Sci, Plast Surg Hosp, Dept Plast Surg, Beijing 100144, Peoples R China.; Zhang, XL (通讯作者)，Peking Union Med Coll, Beijing 100144, Peoples R China.	zhangxulong130@163.com; ljqhx@sina.com	Gong, Jiannan/AAO-8386-2020		Project plan of Health and family planning commission of Shanxi province [2014039]	Project plan of Health and family planning commission of Shanxi province	This study was supported by Project plan of Health and family planning commission of Shanxi province (2014039).	Angouras DC, 2010, ANN THORAC SURG, V89, P1112, DOI 10.1016/j.athoracsur.2010.01.009; Celli BR, 2004, EUR RESPIR J, V23, P932, DOI 10.1183/09031936.04.00014304; Dabul S, 2015, SCI REP-UK, V5, DOI 10.1038/srep08116; Efird JT, 2016, AM J CRIT CARE, V25, P266, DOI 10.4037/ajcc2016119; Fuster RG, 2006, EUR J CARDIO-THORAC, V29, P202, DOI 10.1016/j.ejcts.2005.11.015; Gecmen C, 2016, ANATOL J CARDIOL, …	36	8	8	0	3	LIPPINCOTT WILLIAMS & WILKINS	PHILADELPHIA	TWO COMMERCE SQ, 2001 MARKET ST, PHILADELPHIA, PA 19103 USA	0025-7974	1536-5964		MEDICINE	Medicine (Baltimore)	FEB	2019	98	6
J	Fields, LB				Fields, Lorraine B.			Oral Care Intervention to Reduce Incidence of Ventilator-Associated Pneumonia in the Neurologic Intensive Care Unit	JOURNAL OF NEUROSCIENCE NURSING			English	Article							NOSOCOMIAL INFECTIONS; PREVENTION; DECONTAMINATION; COLONIZATION; TRIAL	Ventilator-associated pneumonia (VAP) is a preventable secondary consequence of intubation and mechanical ventilation. VAP is pneumonia that develops in an intubated patient after 48 hours or more of mechanical ventilator support. Mechanically ventilated patients in neurologic and other intensive care units (ICUs) are at an increased risk of VAP due to factors such as decreased level of conscious…	[Fields, Lorraine B.] Summa Hlth Syst, Neurosurg Unit, Akron, OH USA; [Fields, Lorraine B.] Summa Hlth Syst, Trauma Intens Care Unit, Akron, OH USA		Fields, LB (通讯作者)，Summa Hlth Syst, Neurosurg Unit, Akron, OH USA.	fieldsl@summa-health.org						*AM ASS CRIT CAR N, 2006, AM ASS CRIT CAR NURS; Tablan Ofelia C, 2004, MMWR Recomm Rep, V53, P1; BAKER L, 2007, BACTERIA PATIENTS DE; BARCLAY L, 2005, CRITICAL CARE MED, V171, P388; Bergmans DCJJ, 2001, AM J RESP CRIT CARE, V164, P382, DOI 10.1164/ajrccm.164.3.2005003; Berriel-Cass D, 2006, JT COMM J QUAL PATIE, V32, P612, DOI 10.1016/S1553-7250(06)32079-X; Binkley C, 2004, AM J INFECT CONTROL, V…	49	69	73	0	25	LIPPINCOTT WILLIAMS & WILKINS	PHILADELPHIA	TWO COMMERCE SQ, 2001 MARKET ST, PHILADELPHIA, PA 19103 USA	0888-0395	1945-2810		J NEUROSCI NURS	J. Neurosci. Nurs.	OCT	2008	40	5
J	Lindenauer, PK; Stefan, MS; Johnson, KG; Priya, A; Pekow, PS; Rothberg, MB				Lindenauer, Peter K.; Stefan, Mihaela S.; Johnson, Karin G.; Priya, Aruna; Pekow, Penelope S.; Rothberg, Michael B.			Prevalence, Treatment, and Outcomes Associated With OSA Among Patients Hospitalized With Pneumonia	CHEST			English	Article							OBSTRUCTIVE SLEEP-APNEA; TREATMENT FAILURE; MORTALITY; HYPOPNEA; STROKE; RISK	Background: OSA is associated with increased risks of respiratory complications following surgery. However, its relationship to the outcomes of hospitalized medical patients is unknown. Methods: We carried out a retrospective cohort study of patients with pneumonia at 347 US hospitals. We compared the characteristics, treatment, and risk of complications and mortality among patients with and with…	[Lindenauer, Peter K.; Stefan, Mihaela S.; Priya, Aruna; Pekow, Penelope S.] Baystate Med Ctr, Ctr Qual Care Res, Springfield, MA 01199 USA; [Lindenauer, Peter K.; Stefan, Mihaela S.] Baystate Med Ctr, Div Gen Internal Med, Springfield, MA 01199 USA; [Johnson, Karin G.] Baystate Med Ctr, Div Neurol, Springfield, MA 01199 USA; [Lindenauer, Peter K.; Stefan, Mihaela S.; Johnson, Karin G.] Tufts Uni…		Lindenauer, PK (通讯作者)，Baystate Med Ctr, Ctr Qual Care Res, 280 Chestnut St, Springfield, MA 01199 USA.	peter.lindenauer@baystatehealth.org	Johnson, Karin/AAT-2748-2021	Stefan, Mihaela/0000-0002-7947-4932	Agency for Healthcare Research and Quality [R01HS018723]; National Heart, Lung, and Blood Institute of the National Institutes of Health [K01HL114631]; AGENCY FOR HEALTHCARE RESEARCH AND QUALITY [R01HS018723] Funding Source: NIH RePORTER; NATIONAL CENTER FOR ADVANCING TRANSLATIONAL SCIENCES [UL1TR000073] Funding Source: NIH RePORTER; NATIONAL HEART, LUNG, AND BLOOD INSTITUTE [K01HL114631] Funding…	Agency for Healthcare Research and Quality(United States Department of Health & Human ServicesAgency for Healthcare Research & Quality); National Heart, Lung, and Blood Institute of the National Institutes of Health(United States Department of Health & Human ServicesNational Institutes of Health (NIH) - USANIH National Heart Lung & Blood Institute (NHLBI)); AGENCY FOR HEALTHCARE RESEARCH AND QUAL…	This study was supported by the Agency for Healthcare Research and Quality [Grant R01HS018723]. Dr Stefan is supported by the National Heart, Lung, and Blood Institute of the National Institutes of Health [Grant K01HL114631].	ANCOLIISRAEL S, 1991, SLEEP, V14, P486, DOI 10.1093/sleep/14.6.486; Arzt M, 2005, AM J RESP CRIT CARE, V172, P1447, DOI 10.1164/rccm.200505-702OC; Auerbach AD, 2009, ANN INTERN MED, V150, P696, DOI 10.7326/0003-4819-150-10-200905190-00007; Bixler EO, 1998, AM J RESP CRIT CARE, V157, P144, DOI 10.1164/ajrccm.157.1.9706079; Bixler EO, 2001, AM J RESP CRIT CARE, V163, P608, DOI 10.1164/ajrccm.163.3.…	30	36	37	0	5	ELSEVIER	AMSTERDAM	RADARWEG 29, 1043 NX AMSTERDAM, NETHERLANDS	0012-3692	1931-3543		CHEST	Chest	MAY	2014	145	5
J	Mourand, I; Escuret, E; Heroum, C; Jonquet, O; Picot, MC; Mercier, G; Milhaud, D				Mourand, Isabelle; Escuret, Edmond; Heroum, Cherif; Jonquet, Olivier; Picot, Marie-Christine; Mercier, Gregoire; Milhaud, Didier			Feasibility of hypothermia beyond 3 weeks in severe ischemic stroke An open pilot study using gamma-hydroxybutyrate	JOURNAL OF THE NEUROLOGICAL SCIENCES			English	Article						Emergency medicine; Gamma hydroxybutyrate; Hypothermia; Neuroprotection; Stroke	MIDDLE CEREBRAL-ARTERY; DAMAGE COOL AID; MODERATE HYPOTHERMIA; INFARCTION; SAFETY; HEMICRANIECTOMY; MORTALITY	Purpose: Hypothermia is a promising neuroprotective therapy. We studied the feasibility and safety of very prolonged moderate hypothermia for severe acute ischemic stroke. Methods: Moderate hypothermia was induced within 24 h after a severe ischemic stroke involving the middle cerebral artery. Hypothermia, with cooling blankets, reduced body-core temperature to 32-33 degrees C, and was prolonged …	[Mourand, Isabelle; Heroum, Cherif] Hop Gui De Chauliac, Dept Neurol, F-34295 Montpellier 5, France; [Escuret, Edmond] Hop St Eloi, Serv Anesthesie Reanimat B, F-34295 Montpellier 5, France; [Jonquet, Olivier] Hop Gui De Chauliac, Serv Reanimat Med & Assistance Resp, F-34295 Montpellier 5, France; [Picot, Marie-Christine; Mercier, Gregoire] Hop Lapeyronie, Dept Med Informat, F-34295 Montpellier 5…		Mourand, I (通讯作者)，Hop Gui De Chauliac, Dept Neurol, 80 Ave Augustin Fiche, F-34295 Montpellier 5, France.	i-mourand@chu-montpellier.fr	Mercier, Gregoire/B-8897-2016; PICOT, Marie-Christine/AAK-4802-2020					Barber PA, 2000, LANCET, V355, P1670, DOI 10.1016/S0140-6736(00)02237-6; Bernard SA, 2002, NEW ENGL J MED, V346, P557, DOI 10.1056/NEJMoa003289; Berrouschot J, 1998, INTENS CARE MED, V24, P620, DOI 10.1007/s001340050625; Brown AJ, 2007, MED HYPOTHESES, V68, P268, DOI 10.1016/j.mehy.2006.07.043; CARROLL M, 1992, METAB BRAIN DIS, V7, P45, DOI 10.1007/BF01000440; De Georgia MA, 2004, NEUROLOGY, V63,…	34	7	9	0	2	ELSEVIER	AMSTERDAM	RADARWEG 29, 1043 NX AMSTERDAM, NETHERLANDS	0022-510X	1878-5883		J NEUROL SCI	J. Neurol. Sci.	MAY 15	2012	316	1-2
J	Teismann, IK; Oelschlager, C; Werstler, N; Korsukewitz, C; Minnerup, J; Ringelstein, EB; Dziewas, R				Teismann, Inga K.; Oelschlaeger, Christian; Werstler, Nicola; Korsukewitz, Catharina; Minnerup, Jens; Ringelstein, E. B.; Dziewas, Rainer			Discontinuous versus Continuous Weaning in Stroke Patients	CEREBROVASCULAR DISEASES			English	Article						Stroke; Weaning; Adaptive support ventilation; Continuous; Discontinuous; T-piece-trail	ADAPTIVE-SUPPORT VENTILATION; REQUIRING MECHANICAL VENTILATION; OBSTRUCTIVE PULMONARY-DISEASE; AIRWAY PRESSURE BIPAP; NOSOCOMIAL PNEUMONIA; AUTOMATIC SELECTION; TRIAL; CLASSIFICATION; EXTUBATION; EXPERIENCE	Background: An increasing number of stroke patients have to be supported by mechanical ventilation in intensive care units (ICU), with a relevant proportion of them requiring gradual withdrawal from a respirator. To date, weaning studies have focused merely on mixed patient groups, COPD patients or patients after cardiac surgery. Therefore, the best weaning strategy for stroke patients remains to…	[Teismann, Inga K.] Dept Sleep Med & Neuromuscular Disorders, D-48149 Munster, Germany; [Oelschlaeger, Christian] Evangel Krankenhaus Bielefeld, Dept Neurol, Bielefeld, Germany; [Werstler, Nicola; Korsukewitz, Catharina; Minnerup, Jens; Ringelstein, E. B.; Dziewas, Rainer] Univ Munster, Dept Neurol, D-48149 Munster, Germany		Teismann, IK (通讯作者)，Dept Sleep Med & Neuromuscular Disorders, Albert Schweitzer Campus 1,Bldg A1, D-48149 Munster, Germany.	inga.teismann@ukmuenster.de	Dziewas, Rainer/AAX-9505-2020	Dziewas, Rainer/0000-0003-1592-8461				Alia I, 2000, CRIT CARE, V4, P72, DOI 10.1186/cc660; Arnal JM, 2008, INTENS CARE MED, V34, P75, DOI 10.1007/s00134-007-0847-0; BAUM M, 1989, ANAESTHESIST, V38, P452; Bouadma L, 2012, CURR OPIN INFECT DIS, V25, P395, DOI 10.1097/QCO.0b013e328355a835; BROCHARD L, 1994, AM J RESP CRIT CARE, V150, P896, DOI 10.1164/ajrccm.150.4.7921460; Brunner J X, 2002, Minerva Anestesiol, V68, P365; Burns KEA, 200…	53	6	6	2	12	KARGER	BASEL	ALLSCHWILERSTRASSE 10, CH-4009 BASEL, SWITZERLAND	1015-9770	1421-9786		CEREBROVASC DIS	Cerebrovasc. Dis.	JUN	2015	39	5-6
J	Hill, MD; Martin, RH; Palesch, YY; Moy, CS; Tamariz, D; Ryckborst, KJ; Jones, EB; Weisman, D; Pettigrew, C; Ginsberg, MD				Hill, Michael D.; Martin, Renee H.; Palesch, Yuko Y.; Moy, Claudia S.; Tamariz, Diego; Ryckborst, Karla J.; Jones, Elizabeth B.; Weisman, David; Pettigrew, Creed; Ginsberg, Myron D.			Albumin Administration in Acute Ischemic Stroke: Safety Analysis of the ALIAS Part 2 Multicenter Trial	PLOS ONE			English	Article							MARKED NEUROPROTECTIVE EFFICACY; FOCAL CEREBRAL-ISCHEMIA; LOCAL VASCULAR DYNAMICS; TROPONIN-T; MYOCARDIAL-INFARCTION; DOSE-ESCALATION; RAT MODEL; THERAPY; THROMBOLYSIS; FIBRINOGEN	Background Albumin treatment of ischemic stroke was associated with cardiopulmonary adverse events in previous studies and a low incidence of intracranial hemorrhage. We sought to describe the neurological and cardiopulmonary adverse events in the ALIAS Part 2 Multicenter Trial. Methods Ischemic stroke patients, aged 18-83 and a baseline NIHSS >= 6, were randomized to treatment with ALB or saline…	[Hill, Michael D.] Univ Calgary, Cumming Sch Med, Hotchkiss Brain Inst, Dept Clin Neurosci, Calgary, AB, Canada; [Hill, Michael D.] Univ Calgary, Dept Med, Hotchkiss Brain Inst, Cumming Sch Med, Calgary, AB, Canada; [Hill, Michael D.] Univ Calgary, Cumming Sch Med, Hotchkiss Brain Inst, Dept Radiol, Calgary, AB, Canada; [Hill, Michael D.] Univ Calgary, Cumming Sch Med, Hotchkiss Brain Inst, Dept …		Hill, MD (通讯作者)，Univ Calgary, Cumming Sch Med, Hotchkiss Brain Inst, Dept Clin Neurosci, Calgary, AB, Canada.	michael.hill@ucalgary.ca	Hill, Michael D/C-9073-2012	Hill, Michael D/0000-0002-6269-1543; Pettigrew, Luther Creed/0000-0001-7878-5803	National Institute of Neurological Disorders and Stroke, National Institutes of Health [U01NS040406, U01NS054630, U01NS056975, U10NS058967]; NATIONAL INSTITUTE OF NEUROLOGICAL DISORDERS AND STROKE [U01NS040406, U10NS058967, U01NS054630, U01NS056975] Funding Source: NIH RePORTER; Alberta Innovates [201300690] Funding Source: researchfish	National Institute of Neurological Disorders and Stroke, National Institutes of Health(United States Department of Health & Human ServicesNational Institutes of Health (NIH) - USANIH National Institute of Neurological Disorders & Stroke (NINDS)); NATIONAL INSTITUTE OF NEUROLOGICAL DISORDERS AND STROKE(United States Department of Health & Human ServicesNational Institutes of Health (NIH) - USANIH …	This work was supported by cooperative agreements from the National Institute of Neurological Disorders and Stroke, National Institutes of Health (U01NS040406, University of Miami; U01NS054630, Medical University of South Carolina; U01NS056975, University of Michigan; U10NS058967, University of Kentucky).	Anders B, 2013, CEREBROVASC DIS, V36, P211, DOI 10.1159/000353875; Beaulieu-Boire I, 2013, J STROKE CEREBROVASC, V22, P978, DOI 10.1016/j.jstrokecerebrovasdis.2012.01.008; Belayev L, 2005, STROKE, V36, P326, DOI 10.1161/01.STR.0000152949.31366.3d; Belayev L, 1998, STROKE, V29, P2587, DOI 10.1161/01.STR.29.12.2587; Belayev L, 2002, STROKE, V33, P1077, DOI 10.1161/hs0402.105555; Belayev L, 2001, ST…	28	7	7	0	4	PUBLIC LIBRARY SCIENCE	SAN FRANCISCO	1160 BATTERY STREET, STE 100, SAN FRANCISCO, CA 94111 USA	1932-6203			PLOS ONE	PLoS One	SEP 1	2015	10	9
J	Guillen-Sola, A; Chiarella, SC; Martinez-Orfila, J; Duarte, E; Alvarado-Panesso, M; Figueres-Cugat, A; Bas, N; Marco, E				Guillen-Sola, Anna; Cecilia Chiarella, Sandra; Martinez-Orfila, Juan; Duarte, Esther; Alvarado-Panesso, Martha; Figueres-Cugat, Antoni; Bas, Nuria; Marco, Ester			Usefulness of Citric Cough Test for Screening of Silent Aspiration in Subacute Stroke Patients: A Prospective Study	ARCHIVES OF PHYSICAL MEDICINE AND REHABILITATION			English	Article						Cough; Deglutition disorders; Diagnosis; Rehabilitation; Respiratory aspiration	VISCOSITY SWALLOW TEST; OROPHARYNGEAL DYSPHAGIA; MEDICAL COMPLICATIONS; DEVELOPING PNEUMONIA; NATURAL-HISTORY; RISK; BEDSIDE; REFLEX; VIDEOFLUOROSCOPY; CLASSIFICATION	Objective: To detect silent aspiration in a homogeneous sample of stroke patients using the citric acid cough test. Design: Prospective study. Setting: Public university tertiary hospital. Participants: Consecutive subacute stroke patients (N=134; 74 men, 60 women; mean age +/- SD, 62.2 +/- 11.9y; 11.7 +/- 9.9d after stroke) who had complained of dysphagic symptoms, referred for rehabilitation fr…	[Guillen-Sola, Anna; Cecilia Chiarella, Sandra; Duarte, Esther; Alvarado-Panesso, Martha; Bas, Nuria; Marco, Ester] Hosp Mar Esperanca, Phys Med & Rehabil Dept, Barcelona, Catalonia, Spain; [Guillen-Sola, Anna; Duarte, Esther; Marco, Ester] Hosp del Mar, Biomed Res Inst, Rehabil Res Grp, Barcelona, Catalonia, Spain; [Guillen-Sola, Anna; Duarte, Esther; Marco, Ester] Univ Autonoma Barcelona, Dept …		Guillen-Sola, A (通讯作者)，Hosp Esperanza, Phys Med & Rehabil Dept, St Josep de la Muntanya 12, Barcelona 08024, Catalonia, Spain.	aguillen@parcdesalutmar.cat	Duarte, Esther/L-9771-2017	Duarte, Esther/0000-0002-4058-1802; Guillen-Sola, Anna/0000-0001-8442-8968	Institute of Health Carlos III (ISCIII)/Fundacion Europea pars el Desarrollo de la Regiones [PI10/01560]	Institute of Health Carlos III (ISCIII)/Fundacion Europea pars el Desarrollo de la Regiones	Supported in part by the Institute of Health Carlos III (ISCIII) (grant no PI10/01560)/Fundacion Europea pars el Desarrollo de la Regiones.	ADAMS HP, 1993, STROKE, V24, P35, DOI 10.1161/01.STR.24.1.35; Addington WR, 1999, ARCH PHYS MED REHAB, V80, P150, DOI 10.1016/S0003-9993(99)90112-0; Addington WR, 1999, STROKE, V30, P1203, DOI 10.1161/01.STR.30.6.1203; Addington WR, 1999, ARCH PHYS MED REHAB, V80, P1584, DOI 10.1016/S0003-9993(99)90334-9; Allen JE, 2010, OTOLARYNG HEAD NECK, V142, P208, DOI 10.1016/j.otohns.2009.11.008; Antonios …	52	14	16	0	9	W B SAUNDERS CO-ELSEVIER INC	PHILADELPHIA	1600 JOHN F KENNEDY BOULEVARD, STE 1800, PHILADELPHIA, PA 19103-2899 USA	0003-9993	1532-821X		ARCH PHYS MED REHAB	Arch. Phys. Med. Rehabil.	JUL	2015	96	7
J	Lioutas, VA; Marchina, S; Caplan, LR; Selim, M; Tarsia, J; Catanese, L; Edlow, J; Kumar, S				Lioutas, Vasileios-Arsenios; Marchina, Sarah; Caplan, Louis R.; Selim, Magdy; Tarsia, Joseph; Catanese, Luciana; Edlow, Jonathan; Kumar, Sandeep			Endotracheal Intubation and In-Hospital Mortality after Intracerebral Hemorrhage	CEREBROVASCULAR DISEASES			English	Article						Intracerebral hemorrhage; Mechanical ventilation; Endotracheal intubation; Mortality; Pneumonia	REQUIRING MECHANICAL VENTILATION; SUPPRESSIVE MEDICATION USE; ISCHEMIC-STROKE; ACQUIRED PNEUMONIA; ICH SCORE; SCALE; ANESTHESIA; INFECTION; SEVERITY; WARFARIN	Background: Many patients with acute intracerebral hemorrhages (ICHs) undergo endotracheal intubation with subsequent mechanical ventilation (MV) for "airway protection" with the intent to prevent aspiration, pneumonias, and its related mortality. Conversely, these procedures may independently promote pneumonia, laryngeal trauma, dysphagia, and adversely affect patient outcomes. The net benefit o…	[Lioutas, Vasileios-Arsenios; Marchina, Sarah; Caplan, Louis R.; Selim, Magdy; Tarsia, Joseph; Catanese, Luciana; Kumar, Sandeep] Beth Israel Deaconess Med Ctr, Dept Neurol, Stroke Div, Palmer 127,185 Pilgr Rd, Boston, MA 02215 USA; [Lioutas, Vasileios-Arsenios; Caplan, Louis R.; Selim, Magdy; Tarsia, Joseph; Catanese, Luciana; Edlow, Jonathan; Kumar, Sandeep] Harvard Med Sch, Boston, MA USA; [Ed…		Kumar, S (通讯作者)，Beth Israel Deaconess Med Ctr, Dept Neurol, Stroke Div, Palmer 127,185 Pilgr Rd, Boston, MA 02215 USA.	skumar@bidmc.harvard.ed	Edlow, Jonathan A/F-7128-2016					Abou-Chebl A, 2010, STROKE, V41, P1175, DOI 10.1161/STROKEAHA.109.574129; [Anonymous], 2005, AM J RESP CRIT CARE, V171, P388, DOI 10.1164/rccm.200405-644ST; Berrouschot J, 2000, CRIT CARE MED, V28, P2956, DOI 10.1097/00003246-200008000-00045; Boyer AF, 2015, CHEST, V147, P68, DOI 10.1378/chest.14-0544; Breslow MJ, 2012, CHEST, V141, P245, DOI 10.1378/chest.11-0330; BRODERICK JP, 1993, STROKE, V24…	35	9	11	0	0	KARGER	BASEL	ALLSCHWILERSTRASSE 10, CH-4009 BASEL, SWITZERLAND	1015-9770	1421-9786		CEREBROVASC DIS	Cerebrovasc. Dis.		2018	45	5-6
J	Kuo, YW; Yen, M; Fetzer, S; Lee, JD; Chiang, LC				Kuo, Y-W.; Yen, M.; Fetzer, S.; Lee, J-D.; Chiang, L-C.			Effect of family caregiver oral care training on stroke survivor oral and respiratory health in Taiwan: a randomised controlled trial	COMMUNITY DENTAL HEALTH			English	Article						oral care; stroke survivors; tongue coating; dental plague; symptom of respiratory infection	PNEUMONIA; HALITOSIS; CHLORHEXIDINE; RESIDENTS; VARIABLES; EDUCATION	Objective: To evaluate the effectiveness of home-based oral care training programs on tongue coating (TC), dental plaque (DP), and symptoms of respiratory infection (SRI) in stroke survivors. Methods: A single-blind, randomised, controlled trial conducted in a home-based setting over 2 months. Stroke survivors (n= 48, experimental group) and their family caregivers received home-based oral care t…	[Kuo, Y-W.] Asia Univ, Dept Nursing, Taichung, Taiwan; [Yen, M.] Natl Cheng Kung Univ, Coll Med, Dept Nursing, Tainan 70101, Taiwan; [Yen, M.] Natl Cheng Kung Univ, Coll Med, Inst Allied Hlth Sci, Tainan 70101, Taiwan; [Fetzer, S.] Univ New Hampshire, Coll Hlth & Human Serv, Dept Nursing, Durham, NH 03824 USA; [Lee, J-D.] Chang Gung Mem Hosp Chiayi, Dept Neurol, Taoyuan, Taiwan; [Lee, J-D.] Chang…		Yen, M (通讯作者)，Natl Cheng Kung Univ, 1 Univ Rd, Tainan 70101, Taiwan.	miaofen@mail.ncku.edu.tw	Chiang, Li-Chi/AAW-9661-2020	Yen, Miaofen/0000-0001-8111-0591; Chiang, Li-Chi/0000-0002-6383-7495				Abe S, 2008, ARCH GERONTOL GERIAT, V47, P267, DOI 10.1016/j.archger.2007.08.005; Abe S, 2006, ARCH GERONTOL GERIAT, V43, P53, DOI 10.1016/j.archger.2005.09.002; Almstahl A, 2012, GERODONTOLOGY, V29, pE1011, DOI 10.1111/j.1741-2358.2011.00599.x; [Anonymous], 2020, TOP 10 CAUS DEATH; COHEN J, 1992, PSYCHOL BULL, V112, P155, DOI 10.1037/0033-2909.112.1.155; Cornejo-Ovalle M, 2013, MED ORAL PATOL ORA…	32	6	6	1	6	F D I WORLD DENTAL PRESS LTD	LOWESTOFT	5 BATTERY GREEN RD, LOWESTOFT NR32 1 DE, SUFFOLK, ENGLAND	0265-539X			COMMUNITY DENT HLTH	Community Dent. Health	SEP	2015	32	3
J	Pongmoragot, J; Lee, DS; Park, TH; Fang, JM; Austin, PC; Saposnik, G				Pongmoragot, Jitphapa; Lee, Douglas S.; Park, Tai Hwan; Fang, Jiming; Austin, Peter C.; Saposnik, Gustavo		Investigators Registry Canadian; Univ Toronto Stroke Program Stroke	Stroke and Heart Failure: Clinical Features, Access to Care, and Outcomes	JOURNAL OF STROKE & CEREBROVASCULAR DISEASES			English	Article						Stroke; heart failure; quality of care; outcomes	MORTALITY; VALIDATION; MORBIDITY; SURVIVAL; BLOCKER; TRENDS	Background and Objectives: Limited information is known regarding acute ischemic stroke (AIS) and heart failure (HF). The aim of the study was to evaluate clinical characteristics, predisposing factors, and outcomes in AIS with HF. Methods: We included AIS patients admitted to the institutions participating in the Registry of the Canadian Stroke Network. HF was defined as history of pre-existing …	[Pongmoragot, Jitphapa; Saposnik, Gustavo] Univ Toronto, St Michaels Hosp, Stroke Outcomes Res Ctr, Div Neurol,Dept Med, Toronto, ON M5C 1R6, Canada; [Lee, Douglas S.] Univ Hlth Network, Peter Munk Cardiac Ctr, Joint Dept Med Imaging, Inst Clin Evaluat Sci,IHPME, Toronto, ON, Canada; [Park, Tai Hwan] Seoul Med Ctr, Dept Neurol, Seoul, South Korea; [Fang, Jiming; Austin, Peter C.] Inst Clin Evalua…		Saposnik, G (通讯作者)，Univ Toronto, Stroke Outcomes Res Ctr, Dept Med, St Michaels Hosp, 55 Queen St E, Toronto, ON M5C 1R6, Canada.	sapsonikg@smh.ca	Saposnik, Gustavo/M-3937-2017	Saposnik, Gustavo/0000-0002-5950-9886; Lee, Douglas/0000-0001-7078-745X	Institute for Clinical Evaluative Sciences (ICES) - Ontario Ministry of Health and Long-Term Care (MOHLTC); Heart and Stroke Foundation of Canada; Canadian Institutes of Health Research; Heart of Stroke Foundation of Canada	Institute for Clinical Evaluative Sciences (ICES) - Ontario Ministry of Health and Long-Term Care (MOHLTC)(Ministry of Health and Long-Term Care, Ontario); Heart and Stroke Foundation of Canada(Heart & Stroke Foundation of Canada); Canadian Institutes of Health Research(Canadian Institutes of Health Research (CIHR)); Heart of Stroke Foundation of Canada	This study was supported by the Institute for Clinical Evaluative Sciences (ICES), which is funded by an annual grant from the Ontario Ministry of Health and Long-Term Care (MOHLTC). The opinions, results, and conclusions reported in this paper are those of the authors and are independent from the funding sources. No endorsement by ICES or the MOHLTC is intended or should be inferred. These data …	Abraham WT, 2008, J AM COLL CARDIOL, V52, P347, DOI 10.1016/j.jacc.2008.04.028; Aronson D, 2004, AM J MED, V116, P466, DOI 10.1016/j.amjmed.2003.11.014; Cohn JN, 2001, NEW ENGL J MED, V345, P1667, DOI 10.1056/NEJMoa010713; COTE R, 1989, NEUROLOGY, V39, P638, DOI 10.1212/WNL.39.5.638; Curtis LH, 2008, ARCH INTERN MED, V168, P418, DOI 10.1001/archinternmed.2007.80; Divani AA, 2009, J CARD FAIL, V15…	29	9	9	0	4	ELSEVIER	AMSTERDAM	RADARWEG 29, 1043 NX AMSTERDAM, NETHERLANDS	1052-3057	1532-8511		J STROKE CEREBROVASC	J. Stroke Cerebrovasc. Dis.	MAY	2016	25	5
J	Sembill, JA; Sprugel, MI; Gerner, ST; Beuscher, VD; Giede-Jeppe, A; Stocker, M; Hoelter, P; Lucking, H; Kuramatsu, JB; Huttner, HB				Sembill, Jochen A.; Spruegel, Maximilian I.; Gerner, Stefan T.; Beuscher, Vanessa D.; Giede-Jeppe, Antje; Stocker, Margarete; Hoelter, Philip; Luecking, Hannes; Kuramatsu, Joji B.; Huttner, Hagen B.			Influence of Prior Nicotine and Alcohol Use on Functional Outcome in Patients after Intracerebral Hemorrhage	JOURNAL OF STROKE & CEREBROVASCULAR DISEASES			English	Article						Intracerebral hemorrhage; stroke; alcohol; nicotine; drug use; prognostication	RISK-FACTORS; MORTALITY; STROKE; SMOKING; CONSUMPTION; COUNTRIES; ABUSE	Background: The influence of prior nicotine or alcohol use (legal drug use [LDU]) on outcome measures after intracerebral hemorrhage (ICH) is insufficiently established. We investigated drug-specific associations with (1) neuroradiologic and clinical parameters and (2) functional long-term outcome after ICH. Methods: This observational cohort study analyzed consecutive spontaneous patients with I…	[Sembill, Jochen A.; Spruegel, Maximilian I.; Gerner, Stefan T.; Beuscher, Vanessa D.; Giede-Jeppe, Antje; Stocker, Margarete; Kuramatsu, Joji B.; Huttner, Hagen B.] Univ Erlangen Nurnberg, Dept Neurol, Erlangen, Germany; [Hoelter, Philip; Luecking, Hannes] Univ Erlangen Nurnberg, Dept Neuroradiol, Erlangen, Germany		Sembill, JA (通讯作者)，Univ Hosp Erlangen, Schwabachanlage 6, D-91054 Erlangen, Germany.	jochen.sembill@uk-erlangen.de	Hoelter, Philip/AAF-1195-2020; Gerner, Stefan T./ABH-8328-2020	Hoelter, Philip/0000-0001-9768-9630; Gerner, Stefan T./0000-0001-6020-8290; Sembill, Jochen A./0000-0003-0014-3389	ELAN program of the Friedrich-Alexander University Erlangen-Nuremberg, Germany [12-01-04-1, FSt56610036]	ELAN program of the Friedrich-Alexander University Erlangen-Nuremberg, Germany	This study was partially funded by the ELAN program (12-01-04-1; FSt56610036) of the Friedrich-Alexander University Erlangen-Nuremberg, Germany.	Casolla B, 2012, NEUROLOGY, V79, P1109, DOI 10.1212/WNL.0b013e3182698d00; Dombernowsky T, 2016, PANCREATOLOGY, V16, P756, DOI 10.1016/j.pan.2016.06.664; EBELL MH, 1991, AM J MED, V91, P255, DOI 10.1016/0002-9343(91)90124-G; Edelman EJ, 2016, ANN INTERN MED, V164, pITC1, DOI 10.7326/AITC201601050; Foody JM, 2001, AM J CARDIOL, V87, P706, DOI 10.1016/S0002-9149(00)01487-9; Giannini EG, 2005, CAN ME…	25	8	8	0	1	ELSEVIER	AMSTERDAM	RADARWEG 29, 1043 NX AMSTERDAM, NETHERLANDS	1052-3057	1532-8511		J STROKE CEREBROVASC	J. Stroke Cerebrovasc. Dis.	APR	2018	27	4
J	Affronti, A; Sandoval, E; Muro, A; Hernandez-Campo, J; Quintana, E; Pereda, D; Alcocer, J; Pruna-Guillen, R; Castella, M				Affronti, Alessandro; Sandoval, Elena; Muro, Anna; Hernandez-Campo, Jose; Quintana, Eduard; Pereda, Daniel; Alcocer, Jorge; Pruna-Guillen, Robert; Castella, Manuel			Impact of Bedside Re-Explorations in a Cardiovascular Surgery Intensive Care Unit Led by Surgeons	JOURNAL OF CLINICAL MEDICINE			English	Article						postoperative management; intensive care unit; surgical re-explorations; mediastinitis	VENTILATOR-ASSOCIATED PNEUMONIA; STERNAL WOUND-INFECTION; CARDIAC-SURGERY; RISK-FACTORS; REEXPLORATION; COMPLICATIONS; RESUSCITATION; REOPERATION; CLOSURE	Surgical re-explorations represent 3-5% of all cardiac surgery. Concerns regarding mortality and major morbidity of re-explorations in the intensive care unit (ICU) setting exist. We sought to investigate whether they may have different outcomes compared with those performed in the operating room (OR). Single center retrospective review of patients who underwent mediastinal re-exploration in the …	[Affronti, Alessandro; Sandoval, Elena; Muro, Anna; Hernandez-Campo, Jose; Quintana, Eduard; Pereda, Daniel; Alcocer, Jorge; Pruna-Guillen, Robert; Castella, Manuel] Univ Barcelona, Hosp Clin, Cardiovasc Surg, C Villarroel 170 Esc 1 5th Floor, Barcelona 08036, Spain		Affronti, A (通讯作者)，Univ Barcelona, Hosp Clin, Cardiovasc Surg, C Villarroel 170 Esc 1 5th Floor, Barcelona 08036, Spain.	affronti@clinic.cat; esandova@clinic.cat; amuro@clinic.cat; jahernandez@clinic.cat; equintan@clinic.cat; dpereda@clinic.cat; alcocer@clinic.cat; pruna@clinic.cat; mcaste@clinic.cat		Pereda, Daniel/0000-0002-0526-8722; Castella, Manuel/0000-0001-9274-2121; Quintana, Eduard/0000-0002-5386-7463; Pruna-Guillen, Robert/0000-0003-1872-6275				[Anonymous], 2020, CDC NHSN SURVEILLAN; [Anonymous], 2019, NEGATIVE POSITIVE PR; Biancari F, 2012, EUR J CARDIO-THORAC, V41, P50, DOI 10.1016/j.ejcts.2011.04.023; Charalambous CP, 2006, ANN THORAC SURG, V81, P191, DOI 10.1016/j.athoracsur.2005.06.024; Cook DJ, 1998, ANN INTERN MED, V129, P433, DOI 10.7326/0003-4819-129-6-199809150-00002; Dunning J, 2006, ANN THORAC SURG, V81, P1767, DOI 10.1016/j…	24	0	0	0	1	MDPI	BASEL	ST ALBAN-ANLAGE 66, CH-4052 BASEL, SWITZERLAND		2077-0383		J CLIN MED	J. Clin. Med.	OCT	2021	10	19
J	Chang, YM; Lee, TH; Liao, CC; Huang, YH				Chang, Yu-Ming; Lee, Tsung-Han; Liao, Chen-Chieh; Huang, Yu-Hua			Characterization of tracheotomized patients after spontaneous subarachnoid hemorrhage	MEDICINE			English	Article						complication; risk factor; subarachnoid hemorrhage; tracheostomy	MEDICAL COMPLICATIONS; STROKE; TRACHEOSTOMY; MANAGEMENT	Spontaneous subarachnoid hemorrhage (SAH) is a catastrophic event with high disability and fatality rates. Post-SAH survivors may require prolonged intubation with the assistance of mechanical ventilators, and some patients will undergo tracheostomy to facilitate their pulmonary hygiene and airway protection. The aim of this study is to identify the incidence and risk factors of the need for trac…	[Chang, Yu-Ming; Lee, Tsung-Han; Liao, Chen-Chieh; Huang, Yu-Hua] Kaohsiung Chang Gung Mem Hosp, Dept Neurosurg, 123 Ta Pei Rd, Kaohsiung 833, Taiwan; [Chang, Yu-Ming; Lee, Tsung-Han; Liao, Chen-Chieh; Huang, Yu-Hua] Chang Gung Univ, Coll Med, Kaohsiung, Taiwan; [Lee, Tsung-Han; Huang, Yu-Hua] Kaohsiung Med Univ, Grad Inst Med, Coll Med, Kaohsiung, Taiwan; [Liao, Chen-Chieh] Pingtung Christian Ho…		Huang, YH (通讯作者)，Kaohsiung Chang Gung Mem Hosp, Dept Neurosurg, 123 Ta Pei Rd, Kaohsiung 833, Taiwan.	newlupin2001@yahoo.com.tw						Bilotta Federico, 2007, J Neurosurg Anesthesiol, V19, P156, DOI 10.1097/ANA.0b013e3180338e69; Bosel J, 2017, STROKE, V48, P2638, DOI 10.1161/STROKEAHA.117.017794; Bosel J, 2013, STROKE, V44, P21, DOI 10.1161/STROKEAHA.112.669895; CHEN S, 2017, BIOMED RES INT, V2017, DOI DOI 10.1155/2017/8584753; Dasenbrock HH, 2018, NEUROCRIT CARE, V29, P326, DOI 10.1007/s12028-018-0619-4; de Rooij NK, 2007, J NE…	22	1	1	0	0	LIPPINCOTT WILLIAMS & WILKINS	PHILADELPHIA	TWO COMMERCE SQ, 2001 MARKET ST, PHILADELPHIA, PA 19103 USA	0025-7974	1536-5964		MEDICINE	Medicine (Baltimore)	JUL 10	2020	99	28
J	Tabata, H; Kitaguchi, H; Terajima, Y; Shindo, K				Tabata, Hiromitsu; Kitaguchi, Hiroshi; Terajima, Yuki; Shindo, Katsuro			Cerebral Air Embolism with Pneumomediastinum Resulting from Emesis: A Case Report	JOURNAL OF STROKE & CEREBROVASCULAR DISEASES			English	Article						Cerebral air embolism; emesis; pneumomediastinum; interstitial pneumonia; pulmonary fibrosis; cerebral infarction	GAS EMBOLISM; STROKE	Cerebral air embolism (CAE) is a rare cause of stroke. Most cerebral air emboli are caused by iatrogenic factors, such as invasive cardiac and pulmonary procedures. Here, we report an unusual case of CAE not related to any medical intervention. An 87-year-old woman became unresponsive after vomiting. A computed tomography (CT) scan of the head 6 hours after the onset of the vomiting revealed mult…	[Tabata, Hiromitsu; Kitaguchi, Hiroshi; Shindo, Katsuro] Kurashiki Cent Hosp, Dept Neurol, Kurashiki, Okayama, Japan; [Terajima, Yuki] Kurashiki Cent Hosp, Dept Orthopaed Surg, Kurashiki, Okayama, Japan		Tabata, H (通讯作者)，Kurashiki Cent Hosp, Dept Neurol, Kurashiki, Okayama, Japan.	htabata@kchnet.or.jp						Caulfield AF, 2006, NEUROLOGY, V66, P945, DOI 10.1212/01.wnl.0000203117.20406.eb; Edwardson M, 2009, NEUROCRIT CARE, V10, P218, DOI 10.1007/s12028-008-9126-3; Franquet T, 2000, EUR RADIOL, V10, P108, DOI 10.1007/s003300050014; Gursoy S, 2012, Case Rep Pulmonol, V2012, P416360, DOI 10.1155/2012/416360; HIRABUKI N, 1988, BRIT J RADIOL, V61, P252, DOI 10.1259/0007-1285-61-723-252; Jeon SB, 2007, CER…	13	2	2	0	3	ELSEVIER SCIENCE BV	AMSTERDAM	PO BOX 211, 1000 AE AMSTERDAM, NETHERLANDS	1052-3057	1532-8511		J STROKE CEREBROVASC	J. Stroke Cerebrovasc. Dis.	OCT	2016	25	10
J	Abou-Chebl, A; DeGeorgia, MA; Andrefsky, JC; Krieger, DW				Abou-Chebl, A; DeGeorgia, MA; Andrefsky, JC; Krieger, DW			Technical refinements and drawbacks of a surface cooling technique for the treatment of severe acute ischemic stroke	NEUROCRITICAL CARE			English	Article						stroke; hypothermia; adverse effects; neuroprotection; surface cooling	TRANSIENT CEREBRAL-ISCHEMIA; HOSPITAL CARDIAC-ARREST; MODERATE HYPOTHERMIA; POSTISCHEMIC HYPOTHERMIA; THERAPEUTIC HYPOTHERMIA; COMATOSE SURVIVORS; MILD HYPOTHERMIA; FOCAL MODEL; INFARCTION; COMPLICATIONS	Purpose: To describe a technique for the induction of hypothermia and its complications for the treatment of acute ischemic stroke. Methods: Adults with acute (<8 hours), severe (National Institutes of Health Stroke Scale >14) ischemic stroke of the anterior circulation were enrolled. Patients were intubated, sedated, and paralyzed. Surface cooling to 32 degrees +/- 1 degrees C was performed with…	Cleveland Clin Fdn, Dept Neurol, Sect Stroke & Neurol Crit Care, Cleveland, OH 44195 USA		Abou-Chebl, A (通讯作者)，Cleveland Clin Fdn, Dept Neurol, Sect Stroke & Neurol Crit Care, S91,9500 Euclid Ave, Cleveland, OH 44195 USA.	achebla@ccf.org						AMERISO SF, 1991, STROKE, V22, P1004, DOI 10.1161/01.STR.22.8.1004; BECKER H, 1981, J THORAC CARDIOV SUR, V82, P810; Bernard SA, 1997, ANN EMERG MED, V30, P146, DOI 10.1016/S0196-0644(97)70133-1; Bernard SA, 2002, NEW ENGL J MED, V346, P557, DOI 10.1056/NEJMoa003289; Clifton GL, 2001, NEW ENGL J MED, V344, P556, DOI 10.1056/NEJM200102223440803; DANZYL DF, 2001, WILDERNESS MED, P51; DEGEORGIA M, I…	27	20	21	0	1	HUMANA PRESS INC	TOTOWA	999 RIVERVIEW DRIVE SUITE 208, TOTOWA, NJ 07512 USA	1541-6933	1556-0961		NEUROCRIT CARE	Neurocrit. Care		2004	1	2
J	Boehme, AK; Kulick, ER; Canning, M; Alvord, T; Khaksari, B; Omran, S; Willey, JZ; Elkind, MSV				Boehme, Amelia K.; Kulick, Erin R.; Canning, Michelle; Alvord, Trevor; Khaksari, Bijan; Omran, Setareh; Willey, Joshua Z.; Elkind, Mitchell S. V.			Infections Increase the Risk of 30-Day Readmissions Among Stroke Survivors Analysis of the National Readmission Database	STROKE			English	Article						infection; pneumonia; sepsis; stroke; urinary tract infection	ACUTE ISCHEMIC-STROKE; ADMINISTRATIVE DATA; PNEUMONIA; SEVERITY; THERAPY	Background and Purpose-Hospitals are increasingly using 30-day readmission (30dRA) to define the quality of care and reimbursement. We hypothesized that common infections occurring during the stroke stay are associated with 30dRA. Methods-We conducted a weighted analysis of the federally managed 2013 National Readmission Database to assess the relationship between infection during a stroke hospit…	[Boehme, Amelia K.; Kulick, Erin R.; Canning, Michelle; Alvord, Trevor; Khaksari, Bijan; Omran, Setareh; Willey, Joshua Z.; Elkind, Mitchell S. V.] Columbia Univ, Dept Neurol, Vagelos Coll Phys & Surg, 710 W 168th St,Room 641, New York, NY 10032 USA; [Boehme, Amelia K.; Kulick, Erin R.; Canning, Michelle; Alvord, Trevor; Khaksari, Bijan; Elkind, Mitchell S. V.] Columbia Univ, Dept Epidemiol, Mail…		Boehme, AK (通讯作者)，Columbia Univ, Dept Neurol, Vagelos Coll Phys & Surg, 710 W 168th St,Room 641, New York, NY 10032 USA.; Boehme, AK (通讯作者)，Columbia Univ, Dept Epidemiol, Vagelos Coll Phys & Surg, 710 W 168th St,Room 641, New York, NY 10032 USA.	akb2188@cumc.columbia.edu		Boehme, Amelia/0000-0001-7408-1075; Kulick, Erin/0000-0001-8650-5357	National Institutes of Health National Institute of Neurological Diseases and Stroke [R03 NS101417]; National Institutes of Health National Institute of Minority Health and Health Disparities [R21 MD012451]; NATIONAL INSTITUTE OF NEUROLOGICAL DISORDERS AND STROKE [R03NS101417] Funding Source: NIH RePORTER; National Institute on Minority Health and Health Disparities [R21MD012451] Funding Source: …	National Institutes of Health National Institute of Neurological Diseases and Stroke(United States Department of Health & Human ServicesNational Institutes of Health (NIH) - USANIH National Institute of Neurological Disorders & Stroke (NINDS)); National Institutes of Health National Institute of Minority Health and Health Disparities; NATIONAL INSTITUTE OF NEUROLOGICAL DISORDERS AND STROKE(United…	Dr Boehme received support through the National Institutes of Health National Institute of Neurological Diseases and Stroke R03 NS101417 and National Institutes of Health National Institute of Minority Health and Health Disparities R21 MD012451.	Allegranzi B, 2011, LANCET, V377, P228, DOI 10.1016/S0140-6736(10)61458-4; Aslanyan S, 2004, EUR J NEUROL, V11, P49, DOI 10.1046/j.1468-1331.2003.00749.x; Audebert HJ, 2004, STROKE, V35, P2128, DOI 10.1161/01.STR.0000137607.61697.77; Barber C, 2013, ARTHRIT CARE RES, V65, P1343, DOI 10.1002/acr.21959; Dewilde S, 2015, VALUE HEALTH, V18, pA405, DOI 10.1016/j.jval.2015.09.948; Dewilde S, 2018, BMC …	24	14	14	1	7	LIPPINCOTT WILLIAMS & WILKINS	PHILADELPHIA	TWO COMMERCE SQ, 2001 MARKET ST, PHILADELPHIA, PA 19103 USA	0039-2499	1524-4628		STROKE	Stroke	DEC	2018	49	12
J	Mohlenbruch, MA; Seker, F; Ozluk, E; Kizilkilic, O; Broussalis, E; Killer-Oberpfalzer, M; Griessenauer, CJ; Bendszus, M; Kocer, N				Mohlenbruch, M. A.; Seker, F.; Ozluk, E.; Kizilkilic, O.; Broussalis, E.; Killer-Oberpfalzer, M.; Griessenauer, C. J.; Bendszus, M.; Kocer, N.			Treatment of Ruptured Blister-Like Aneurysms with the FRED Flow Diverter: A Multicenter Experience	AMERICAN JOURNAL OF NEURORADIOLOGY			English	Article							PIPELINE EMBOLIZATION DEVICE; REDIRECTION ENDOLUMINAL DEVICE; SAFETY	BACKGROUND AND PURPOSE: Treatment of ruptured blister-like aneurysms is technically challenging. This study aimed at analyzing the safety and efficacy of the Flow-Redirection Endoluminal Device (FRED) in the treatment of ruptured blister-like aneurysms. MATERIALS AND METHODS: In a retrospective multicenter study, all patients treated with the FRED due to a ruptured intracranial blister-like aneur…	[Mohlenbruch, M. A.; Seker, F.; Bendszus, M.] Heidelberg Univ Hosp, Dept Neuroradiol, Heidelberg, Germany; [Ozluk, E.] Acibadem Univ, Dept Radiol, Atakent Int Hosp, Istanbul, Turkey; [Kizilkilic, O.; Kocer, N.] Istanbul Univ Cerrahpasa, Div Neuroradiol, Dept Radiol, Cerrahpasa Med Fac, Istanbul, Turkey; [Broussalis, E.; Killer-Oberpfalzer, M.; Griessenauer, C. J.] Paracelsus Med Univ, Res Inst Ne…		Kocer, N (通讯作者)，Cerrahpasa Sch Med, Dept Radiol, TR-34300 Istanbul, Turkey.	nkocer@istanbul.edu.tr	Ozluk, Enes/AAG-1997-2021; Kocer, Naci/AAH-7923-2021; Kızılkılıç, Osman/AAF-5618-2021	Ozluk, Enes/0000-0002-6300-5453; Kocer, Naci/0000-0003-0884-6492; Kızılkılıç, Osman/0000-0002-6620-8934				Abe M, 1998, J NEUROSURG, V89, P419, DOI 10.3171/jns.1998.89.3.0419; Capocci R, 2020, CLIN NEURORADIOL, V30, P287, DOI 10.1007/s00062-019-00758-4; Cerejo R, 2017, NEURORADIOLOGY, V59, P1285, DOI 10.1007/s00234-017-1936-6; Chalouhi N, 2014, NEUROSURGERY, V74, P527, DOI 10.1227/NEU.0000000000000309; Cinar C, 2013, NEURORADIOLOGY, V55, P441, DOI 10.1007/s00234-013-1136-y; Griessenauer CJ, 2019, NEUR…	26	4	5	0	1	AMER SOC NEURORADIOLOGY	DENVILLE	PO BOX 3000, DENVILLE, NJ 07834-9349 USA	0195-6108	1936-959X		AM J NEURORADIOL	Am. J. Neuroradiol.	DEC 1	2020	41	12
J	Yazdi, MD; Wang, Y; Di, Q; Zanobetti, A; Schwartz, J				Yazdi, Mahdieh Danesh; Wang, Yan; Di, Qian; Zanobetti, Antonella; Schwartz, Joel			Long-term exposure to PM2.5 and ozone and hospital admissions of Medicare participants in the Southeast USA	ENVIRONMENT INTERNATIONAL			English	Article						Air pollution; Particulate matter; Ozone; Long-term exposure; Hospital admissions; Inverse probability weights	PARTICULATE AIR-POLLUTION; INCIDENT LUNG-CANCER; 11 EUROPEAN COHORTS; FOLLOW-UP; MORTALITY; DISEASE; EVENTS; ASSOCIATION; PARTICLES; HEALTH	We examined the association between average annual fine particulate matter (PM2.5) and ozone and first hospital admissions of Medicare participants for stroke, chronic obstructive pulmonary disease (COPD), pneumonia, myocardial infarction (MI), lung cancer, and heart failure (HF). Annual average PM2.5 and ozone levels were estimated using high-resolution spatio-temporal models. We fit a marginal …	[Yazdi, Mahdieh Danesh; Wang, Yan; Di, Qian; Zanobetti, Antonella; Schwartz, Joel] Harvard TH Chan Sch Publ Hlth, Dept Environm Hlth, Boston, MA USA; [Wang, Yan] Harvard TH Chan Sch Publ Hlth, Dept Biostat, Boston, MA USA; [Schwartz, Joel] Harvard TH Chan Sch Publ Hlth, Dept Epidemiol, Boston, MA USA		Yazdi, MD (通讯作者)，401 Pk Dr,Landmark Ctr 4th Floor West, Boston, MA 02215 USA.	mahdieh_daneshyazdi@g.harvard.edu		Danesh Yazdi, Mahdieh/0000-0002-5802-1600	USEPA [RD-834798, RD-83587201]; National Institute of Environmental Health Sciences (NIEHS) [ES-000002, R01 ES024332-01]; Health Effects Institute [4953]	USEPA(United States Environmental Protection Agency); National Institute of Environmental Health Sciences (NIEHS)(United States Department of Health & Human ServicesNational Institutes of Health (NIH) - USANIH National Institute of Environmental Health Sciences (NIEHS)); Health Effects Institute	This publication was made possible by USEPA grants (RD-834798 and RD-83587201). Its contents are solely the responsibility of the grantee and do not necessarily represent the official views of the USEPA. Further, USEPA does not endorse the purchase of any commercial products or services mentioned in the publication. This publication was also made possible by National Institute of Environmental He…	Austin PC, 2009, STAT MED, V28, P3083, DOI 10.1002/sim.3697; Cesaroni G, 2014, BMJ-BRIT MED J, V348, DOI 10.1136/bmj.f7412; Cesaroni G, 2013, ENVIRON HEALTH PERSP, V121, P324, DOI 10.1289/ehp.1205862; Cole SR, 2008, AM J EPIDEMIOL, V168, P656, DOI 10.1093/aje/kwn164; Crouse DL, 2015, ENVIRON HEALTH PERSP, V123, P1180, DOI 10.1289/ehp.1409276; Di Q, 2017, NEW ENGL J MED, V376, P2513, DOI 10.1056/N…	40	43	43	8	22	PERGAMON-ELSEVIER SCIENCE LTD	OXFORD	THE BOULEVARD, LANGFORD LANE, KIDLINGTON, OXFORD OX5 1GB, ENGLAND	0160-4120	1873-6750		ENVIRON INT	Environ. Int.	SEP	2019	130
J	Mukdad, L; Kashani, R; Mantha, A; Sareh, S; Mendelsohn, A; Benharash, P				Mukdad, Laith; Kashani, Rustin; Mantha, Aditya; Sareh, Sohail; Mendelsohn, Abie; Benharash, Peyman			The Incidence of Dysphagia Among Patients Undergoing TAVR With Either General Anesthesia or Moderate Sedation	JOURNAL OF CARDIOTHORACIC AND VASCULAR ANESTHESIA			English	Article						transcatheter aortic valve replacement; conscious sedation; anesthesia; dysphagia; pneumonia; outcomes	AORTIC-VALVE-REPLACEMENT; TRANSESOPHAGEAL ECHOCARDIOGRAPHY; CARDIAC OPERATIONS; RISK; STROKE; DIAGNOSIS; IMPACT	Objectives: To determine the incidence of dysphagia and aspiration pneumonia following transcatheter aortic valve replacement (TAVR) performed with either general anesthesia (GA) or moderate sedation (MS). Design: Retrospective study. Setting: Tertiary care university hospital. Participants: One hundred ninety-seven patients undergoing TAVR from 2012 to 2016 Interventions: After Institutional Rev…	[Mukdad, Laith; Kashani, Rustin; Mantha, Aditya; Sareh, Sohail; Mendelsohn, Abie; Benharash, Peyman] Univ Calif Los Angeles, David Geffen Sch Med, Div Cardiac Surg, Los Angeles, CA 90095 USA		Benharash, P (通讯作者)，UCLA, Ctr Hlth Sci, Room 62-249,10833 Conte Ave, Los Angeles, CA 90095 USA.	pbenharash@mednet.ucla.edu	Mendelsohn, Abie/AAD-5966-2019	Mendelsohn, Abie/0000-0001-8895-0286; Mukdad, Laith/0000-0003-1842-7857				Altman KW, 2010, ARCH OTOLARYNGOL, V136, P784, DOI 10.1001/archoto.2010.129; Barker J, 2009, CAN J SURG, V52, P119; Bonilha HS, 2014, DYSPHAGIA, V29, P545, DOI 10.1007/s00455-014-9543-8; Bufton KA, 2013, J CARDIOTHOR VASC AN, V27, P46, DOI 10.1053/j.jvca.2012.08.008; Chaudhuri G, 2002, DYSPHAGIA, V17, P19, DOI 10.1007/s00455-001-0097-1; Chen EY, 2018, J CARDIOTHOR VASC AN, V32, P666, DOI 10.1053/…	37	5	5	2	6	W B SAUNDERS CO-ELSEVIER INC	PHILADELPHIA	1600 JOHN F KENNEDY BOULEVARD, STE 1800, PHILADELPHIA, PA 19103-2899 USA	1053-0770	1532-8422		J CARDIOTHOR VASC AN	J. Cardiothorac. Vasc. Anesth.	JAN	2019	33	1
J	Shen, HS; Ma, XY; Wu, Z; Shao, X; Cui, JJ; Zhang, B; Abdelrahim, MEA; Zhang, J				Shen, Huasu; Ma, Xiaoyu; Wu, Zhen; Shao, Xian; Cui, Jingjing; Zhang, Bao; Abdelrahim, Mohamed E. A.; Zhang, Jin			Conscious sedation compared to general anesthesia for intracranial mechanical thrombectomy: A meta-analysis	BRAIN AND BEHAVIOR			English	Review						acute ischemic stroke; anesthetic strategy; conscious sedation; endovascular therapy; general anesthesia	ACUTE ISCHEMIC-STROKE; ENDOVASCULAR TREATMENT; OUTCOMES; THERAPY; MANAGEMENT; SAFETY; INTUBATION; IMPACT	Introduction Endovascular therapy is the standard of care for severe acute ischemic stroke caused by large-vessel occlusion in the anterior circulation, but there is a debate on the optimal anesthetic approach during this therapy. Meta-analyses of observational studies suggest that general anesthesia increases disability and death compared with conscious sedation However, their results are confli…	[Shen, Huasu; Ma, Xiaoyu; Shao, Xian; Zhang, Jin] Fourth Hosp Shijiazhuang, Dept Anesthesiol, Shijiazhuang 050011, Hebei, Peoples R China; [Wu, Zhen] Hebei Med Univ, Dept Anesthesiol, Hosp 4, Shijiazhuang, Hebei, Peoples R China; [Cui, Jingjing; Zhang, Bao] Cangzhou Hosp Integrated TCM WM Hebei, Dept Anesthesiol, Cangzhou, Peoples R China; [Abdelrahim, Mohamed E. A.] Beni Suef Univ, Fac Pharm, Cl…		Zhang, J (通讯作者)，Fourth Hosp Shijiazhuang, Dept Anesthesiol, Shijiazhuang 050011, Hebei, Peoples R China.	13483693958@sina.cn						Abou-Chebl A, 2015, STROKE, V46, P2142, DOI 10.1161/STROKEAHA.115.008761; Abou-Chebl A, 2010, STROKE, V41, P1175, DOI 10.1161/STROKEAHA.109.574129; Arthur AS, 2019, OPER NEUROSURG, V17, pS76, DOI 10.1093/ons/opz088; Bekelis K, 2017, STROKE, V48, P361, DOI 10.1161/STROKEAHA.116.015343; Berkhemer OA, 2016, NEUROLOGY, V87, P656, DOI 10.1212/WNL.0000000000002976; Bracard S, 2016, LANCET NEUROL, V15, …	31	2	2	0	1	WILEY	HOBOKEN	111 RIVER ST, HOBOKEN, NJ 07030 USA	2162-3279			BRAIN BEHAV	Brain Behav.	JUN	2021	11	6
J	Zhai, P; Ding, YB; Li, YM				Zhai, Pan; Ding, Yanbing; Li, Yiming			The impact of COVID-19 on ischemic stroke	DIAGNOSTIC PATHOLOGY			English	Article						COVID-19; SARS-CoV-2; Ischemic stroke; Hypoxemia; Case report	CORONAVIRUS; PNEUMONIA; WUHAN; SARS	Background The outbreak of a novel coronavirus since December 2019, became an emergency of major international concern. As of June 21, 2020, the SARS-CoV-2 pandemic has caused 8,769,844 confirmed infections with 463,745 fatal cases worldwide. The SARS-CoV-2 outbreak is a major challenge for clinicians. In our clinic, we found a rare case that a COVID-19 patient combined with ischemic stroke. Case…	[Zhai, Pan; Ding, Yanbing] Hubei Prov Hosp Tradit Chinese Med, Dept Neurol, Wuhan 430073, Hubei, Peoples R China; [Li, Yiming] Wuhan Univ, Zhongnan Hosp, Dept Crit Care Med, 169 Donghu Rd, Wuhan 430071, Hubei, Peoples R China		Li, YM (通讯作者)，Wuhan Univ, Zhongnan Hosp, Dept Crit Care Med, 169 Donghu Rd, Wuhan 430071, Hubei, Peoples R China.	lym-fly@whu.edu.cn			Professional Development Research Project of National Chinese Medicine Clinical Research Base of State Administration of Traditional Chinese Medicine [JDZX2015295]	Professional Development Research Project of National Chinese Medicine Clinical Research Base of State Administration of Traditional Chinese Medicine	This work was supported by Professional Development Research Project of National Chinese Medicine Clinical Research Base of State Administration of Traditional Chinese Medicine (No. JDZX2015295) to Yanbing Ding.	Arabi YM, 2018, AM J RESP CRIT CARE, V197, P757, DOI 10.1164/rccm.201706-1172OC; Backer JA, 2020, EUROSURVEILLANCE, V25, P10, DOI 10.2807/1560-7917.ES.2020.25.5.2000062; Bai Y, 2020, JAMA-J AM MED ASSOC, V323, P1406, DOI 10.1001/jama.2020.2565; Chan JFW, 2020, LANCET, V395, P514, DOI 10.1016/S0140-6736(20)30154-9; Chen NS, 2020, LANCET, V395, P507, DOI 10.1016/S0140-6736(20)30211-7; de Wit E, 201…	20	34	34	2	5	BMC	LONDON	CAMPUS, 4 CRINAN ST, LONDON N1 9XW, ENGLAND		1746-1596		DIAGN PATHOL	Diagn. Pathol.	JUN 29	2020	15	1
J	Blumberger, DM; Seitz, DP; Herrmann, N; Kirkham, JG; Ng, R; Reimer, C; Kurdyak, P; Gruneir, A; Rapoport, MJ; Daskalakis, ZJ; Mulsant, BH; Vigod, SN				Blumberger, D. M.; Seitz, D. P.; Herrmann, N.; Kirkham, J. G.; Ng, R.; Reimer, C.; Kurdyak, P.; Gruneir, A.; Rapoport, M. J.; Daskalakis, Z. J.; Mulsant, B. H.; Vigod, S. N.			Low medical morbidity and mortality after acute courses of electroconvulsive therapy in a population-based sample	ACTA PSYCHIATRICA SCANDINAVICA			English	Article						electroconvulsive therapy; morbidity; mortality	ELECTRODE PLACEMENT; NONCARDIAC SURGERY; ECT; PREDICTION; EFFICACY; OUTCOMES; SAFETY; COHORT; RISK; CARE	Background: To determine event rates for specific medical events and mortality among individuals receiving electroconvulsive therapy (ECT). Method: Population-based cohort study using health administrative data of acute ECT treatments delivered in Ontario, Canada, from 2003 to 2011. We measured the following medical event rates, per 10000 ECT treatments, up to 7 and 30 days post-treatment: stroke…	[Blumberger, D. M.; Kurdyak, P.; Daskalakis, Z. J.; Mulsant, B. H.] Univ Toronto, Campbell Family Res Inst, Ctr Addict & Mental Hlth, Toronto, ON, Canada; [Blumberger, D. M.; Herrmann, N.; Kurdyak, P.; Rapoport, M. J.; Daskalakis, Z. J.; Mulsant, B. H.; Vigod, S. N.] Univ Toronto, Dept Psychiat, Fac Med, Toronto, ON, Canada; [Seitz, D. P.; Kirkham, J. G.] Queens Univ, Providence Care Mental Hlth …		Blumberger, DM (通讯作者)，Univ Toronto, Temerty Ctr Therapeut Brain Intervent, Ctr Addict & Mental Hlth, 1001 Queen St W,Unit 4-115, Toronto, ON M6J 1H4, Canada.; Blumberger, DM (通讯作者)，Univ Toronto, Dept Psychiat, 1001 Queen St W,Unit 4-115, Toronto, ON M6J 1H4, Canada.	daniel.blumberger@camh.ca	Rapoport, Mark/AAD-8581-2020	Vigod, Simone/0000-0002-2736-9639; Ng, Ryan/0000-0002-9929-3645; Kurdyak, Paul/0000-0001-8115-7437	Institute for Clinical Evaluative Sciences (ICES) - Ontario Ministry of Health and Long-Term Care (MOHLTC); Temerty Family Foundation through the CAMH Foundation	Institute for Clinical Evaluative Sciences (ICES) - Ontario Ministry of Health and Long-Term Care (MOHLTC)(Ministry of Health and Long-Term Care, Ontario); Temerty Family Foundation through the CAMH Foundation	This study was supported by the Institute for Clinical Evaluative Sciences (ICES), which is funded by an annual grant from the Ontario Ministry of Health and Long-Term Care (MOHLTC) and the Temerty Family Foundation through the CAMH Foundation. The opinions, results, and conclusions reported in this paper are those of the authors and are independent from the funding sources. No endorsement by ICE…	American Psychiatric Association Committee on Electroconvulsive Therapy, 2001, PRACT EL THER REC TR; Austin PC, 2012, PSYCHIAT RES, V196, P32, DOI 10.1016/j.psychres.2011.09.023; Austin PC, 2011, MED CARE, V49, P932, DOI 10.1097/MLR.0b013e318215d5e2; Bay-Nielsen M, 2008, ACTA ANAESTH SCAND, V52, P169, DOI 10.1111/j.1399-6576.2007.01514.x; Canada S, 2012, VIT STAT DEATH DAT; Case BG, 2013, BIOL PS…	48	23	23	1	8	WILEY	HOBOKEN	111 RIVER ST, HOBOKEN 07030-5774, NJ USA	0001-690X	1600-0447		ACTA PSYCHIAT SCAND	Acta Psychiatr. Scand.	DEC	2017	136	6
J	Neves, PDMM; Freitas, FM; Kojima, CA; Carmello, BL; Bazan, R; Barretti, P; Martin, LC				Neves, Precil Diego M. M.; Freitas, Fernanda M.; Kojima, Christiane A.; Carmello, Beatriz L.; Bazan, Rodrigo; Barretti, Pasqual; Martin, Luis C.			Piperacillin/tazobactam-induced neurotoxicity in a hemodialysis patient: A case report	HEMODIALYSIS INTERNATIONAL			English	Article						Chronic kidney disease; hemodialysis; neurotoxicity; piperacillin; tazobactam	PERITONEAL-DIALYSIS; RENAL-FAILURE; CEFEPIME	Antibiotics are potentially a cause of neurotoxicity in dialysis patients, the most common are the beta-lactams as ceftazidime and cefepime, and few cases have been reported after piperacillin/tazobactam use. This report presents a case of a hypertensive and diabetic 67-year-old woman in regular hemodialysis, which previously had a stroke. She was hospitalized presenting pneumonia, which was init…	[Neves, Precil Diego M. M.; Freitas, Fernanda M.] Univ Sao Paulo State, Dept Internal Med, Sao Paulo, Brazil; [Kojima, Christiane A.; Carmello, Beatriz L.; Barretti, Pasqual; Martin, Luis C.] Univ Sao Paulo State, Dept Nephrol, Sao Paulo, Brazil; [Bazan, Rodrigo] Univ Sao Paulo State, Dept Neurol, Sao Paulo, Brazil		Neves, PDMM (通讯作者)，Univ Sao Paulo State, BR-18618970 Botucatu, SP, Brazil.	precilmed61@yahoo.com.br	Barretti, Pasqual/AAK-7934-2021; Barretti, Pasqual/K-4156-2012; Bazan, Rodrigo/D-4185-2012; martin, luis/C-7900-2013	Barretti, Pasqual/0000-0003-4979-4836; Barretti, Pasqual/0000-0003-4979-4836; Bazan, Rodrigo/0000-0003-3872-308X; martin, luis/0000-0003-1435-7994				Bresson J, 2008, J ANTIMICROB CHEMOTH, V62, P849, DOI 10.1093/jac/dkn256; Chatellier D, 2002, INTENS CARE MED, V28, P214, DOI 10.1007/s00134-001-1170-9; Graaf P, 2008, CLIN CHEM, V54, P218; Kim SY, 2012, ANN REHABIL MED-ARM, V36, P159, DOI 10.5535/arm.2012.36.1.159; Lambourne J, 2006, ANN PHARMACOTHER, V40, P977, DOI 10.1345/aph.1G526; Lin CS, 2007, AM J MED SCI, V333, P181, DOI 10.1097/MAJ.0b013…	9	2	3	0	5	WILEY-BLACKWELL	HOBOKEN	111 RIVER ST, HOBOKEN 07030-5774, NJ USA	1492-7535	1542-4758		HEMODIAL INT	Hemodial. Int.	JAN	2015	19	1
J	Sassi, FC; Medeiros, GC; Zilberstein, B; Jayanthi, SK; de Andrade, CRF				Sassi, Fernanda C.; Medeiros, Gisele C.; Zilberstein, Bruno; Jayanthi, Shri Krishna; de Andrade, Claudia R. F.			Screening protocol for dysphagia in adults: comparison with videofluoroscopic findings	CLINICS			English	Article						Dysphagia; Screening Test; Modified Barium Swallow; Aspiration; Pneumonia	OROPHARYNGEAL DYSPHAGIA; ACUTE STROKE; SWALLOWING DISORDERS; ASPIRATION; DIAGNOSIS; COMPLICATIONS; SENSITIVITY; VALIDATION; INTUBATION; GUIDELINES	OBJECTIVES: To compare the videofluoroscopic findings of patients with suspected oropharyngeal dysphagia with the results of a clinical screening protocol. METHODS: A retrospective observational cohort study was conducted on all consecutive patients with suspected oropharyngeal dysphagia between March 2015 and February 2016 who were assigned to receive a videofluoroscopic assessment of swallowing…	[Sassi, Fernanda C.; de Andrade, Claudia R. F.] Univ Sao Paulo, Fac Med FMUSP, Dept Fisioterapia Fonoaudiol & Terapia Ocupac, Sao Paulo, SP, Brazil; [Medeiros, Gisele C.] Univ Sao Paulo, Fac Med, Hosp Clin HCFMUSP, Div Fonoaudiol, Sao Paulo, SP, Brazil; [Zilberstein, Bruno] Univ Sao Paulo, Fac Med, Hosp Clin HCFMUSP, Div Cirurgia Digest, Sao Paulo, SP, Brazil; [Jayanthi, Shri Krishna] Univ Sao Pa…		de Andrade, CRF (通讯作者)，Univ Sao Paulo, Fac Med FMUSP, Dept Fisioterapia Fonoaudiol & Terapia Ocupac, Sao Paulo, SP, Brazil.	clauan@usp.br	Zilberstein, Bruno/K-2087-2016; Andrade, Claudia F/D-2187-2012; Sassi, Fernanda C/I-5384-2013					Babani ND, 2014, J INDIAN SPEECH LANG, V28, P10; Carnaby-Mann G., 2007, NE FLA MED, V58, P31, DOI DOI 10.1016/B978-0-323-17281-3.00030-7; Clave P, 2008, CLIN NUTR, V27, P806, DOI 10.1016/j.clnu.2008.06.011; Cook IJ, 1999, GASTROENTEROLOGY, V116, P455, DOI 10.1016/S0016-5085(99)70144-7; Davies S, 1999, Nurs Stand, V13, P49; de Medeiros GC, 2014, CLINICS, V69, P8, DOI 10.6061/clinics/2014(01)02; DE…	35	7	8	1	8	HOSPITAL CLINICAS, UNIV SAO PAULO	SAO PAULO	FAC MEDICINA, UNIV SAO PAULO, SAO PAULO, SP 00000, BRAZIL	1807-5932	1980-5322		CLINICS	Clinics	DEC	2017	72	12
J	Zhang, ZL; Liu, YG; Huang, QB; Wang, HW; Song, Y; Xu, ZK; Li, F				Zhang, Ze-Li; Liu, Yu-Guang; Huang, Qi-Bing; Wang, Hong-Wei; Song, Yan; Xu, Zhen-Kuan; Li, Feng			Nuclear factor-kappa B activation in perihematomal brain tissue correlates with outcome in patients with intracerebral hemorrhage	JOURNAL OF NEUROINFLAMMATION			English	Article						NF-kappa B; Intracerebral hemorrhage; Outcome; Predictor; Patient	STROKE; INJURY; MECHANISMS; INTERLEUKIN-1; INFLAMMATION; ASSOCIATION; EXPRESSION; MANAGEMENT; APOPTOSIS; ISCHEMIA	Background: Nuclear factor-kappa B (NF-kappa B) plays an important role in the inflammatory response after intracerebral hemorrhage (ICH). We therefore proposed that NF-kappa B activation in perihematomal brain tissue might correlate with clinical outcome in patients with ICH. To confirm this, we studied clinical data of 45 patients with ICH and NF-kappa B activation in perihematomal brain tissue…	[Zhang, Ze-Li; Huang, Qi-Bing] Shandong Univ, Qilu Hosp, Dept Emergency Surg, Jinan 250012, Shandong, Peoples R China; [Liu, Yu-Guang; Wang, Hong-Wei; Song, Yan; Xu, Zhen-Kuan; Li, Feng] Shandong Univ, Qilu Hosp, Dept Neurosurg, Jinan 250012, Shandong, Peoples R China; [Liu, Yu-Guang; Wang, Hong-Wei; Song, Yan; Xu, Zhen-Kuan; Li, Feng] Shandong Univ, Brain Sci Res Inst, Jinan 250012, Shandong, Pe…		Liu, YG (通讯作者)，Shandong Univ, Qilu Hosp, Dept Neurosurg, 107 Wenhuaxi Rd, Jinan 250012, Shandong, Peoples R China.	NS3000@126.com			Youth Found of Shandong University Qilu Hospital; China Postdoctoral Science Foundation [2014 T70661, 2014 M560562]; National Natural Science Foundation of China [81301127]	Youth Found of Shandong University Qilu Hospital; China Postdoctoral Science Foundation(China Postdoctoral Science Foundation); National Natural Science Foundation of China(National Natural Science Foundation of China (NSFC))	This study is supported by the Youth Found of Shandong University Qilu Hospital (The relationship between NF-kappa B activation and outcome in patients with intracerebral hemorrhage), China Postdoctoral Science Foundation (2014 T70661, 2014 M560562), and National Natural Science Foundation of China (81301127).	Agnihotri S, 2011, J NEUROINFLAMM, V8, DOI 10.1186/1742-2094-8-160; Al-Senani FM, 2012, TRANSL STROKE RES, V3, P146, DOI 10.1007/s12975-011-0108-y; Baeuerle PA, 1996, CELL, V87, P13, DOI 10.1016/S0092-8674(00)81318-5; Barnes PJ, 1997, NEW ENGL J MED, V336, P1066, DOI 10.1056/NEJM199704103361506; Branes PJ, 1996, NEW ENGL J MED, V336, P1066; COUNSELL C, 1995, CEREBROVASC DIS, V5, P26, DOI 10.1159/…	32	21	22	1	7	BMC	LONDON	CAMPUS, 4 CRINAN ST, LONDON N1 9XW, ENGLAND	1742-2094			J NEUROINFLAMM	J. Neuroinflamm.	MAR 15	2015	12
J	Schwarz, M; Coccetti, A; Cardell, E; Murdoch, A; Davis, J				Schwarz, Maria; Coccetti, Anne; Cardell, Elizabeth; Murdoch, Allison; Davis, Jennifer			Management of swallowing in thrombolysed stroke patients: Implementation of a new protocol	INTERNATIONAL JOURNAL OF SPEECH-LANGUAGE PATHOLOGY			English	Article						Stroke; dysphagia; protocol; thrombolysis	SUBJECTIVE GLOBAL ASSESSMENT; OROPHARYNGEAL DYSPHAGIA; ASPIRATION PNEUMONIA; NASOGASTRIC TUBE; OUTCOMES; DIAGNOSIS; THERAPY; COMPLICATIONS; POSTSTROKE; PATHWAYS	Purpose: There is a paucity of evidence regarding dysphagia management post-thrombolysis. The aim of this case-control study was to evaluate the impact of a dysphagia management protocol on patient outcomes. Thrombolysis has been completed at our metropolitan hospital since 2011 and a dysphagia management protocol was developed in 2012.Method: Chart auditing was completed for 83 participants in t…	[Schwarz, Maria; Coccetti, Anne; Davis, Jennifer] Logan Hosp, Dept Speech Pathol, Meadowbrook, Qld, Australia; [Cardell, Elizabeth] Griffith Univ, Menzies Hlth Inst Queensland, Discipline Speech Pathol, Allied Hlth Sci, Meadowbrook, Qld, Australia; [Murdoch, Allison] Logan Hosp, Dept Safety Qual & Risk Management, Meadowbrook, Qld, Australia		Schwarz, M (通讯作者)，Logan Hosp, Dept Speech Pathol, Meadowbrook, Qld, Australia.	maria.schwarz@health.qld.gov.au	Cardell, Elizabeth/AAV-8394-2020	Cardell, Elizabeth/0000-0002-8327-1003	Health Practitioners Research Grant Scheme, Queensland, Australia	Health Practitioners Research Grant Scheme, Queensland, Australia	The authors report that they have no conflicts of interest. The authors alone are responsible for the content and writing of the paper. With thanks to funding obtained from the Health Practitioners Research Grant Scheme 2014/2015, Queensland, Australia.	Altman KW, 2010, ARCH OTOLARYNGOL, V136, P784, DOI 10.1001/archoto.2010.129; Baggoley C, 2011, EXPERT PANEL REV ELE; Barber PA, 2001, NEUROLOGY, V56, P1015, DOI 10.1212/WNL.56.8.1015; Chouinard J, 1998, DYSPHAGIA, V13, P151, DOI 10.1007/PL00009565; Cichero JA, 2009, J CLIN NURS, V18, P1649, DOI 10.1111/j.1365-2702.2009.02797.x; Davis J, 2014, J CLIN PRACTICE SPEE, V16, P90; DEMERS G, 2012, THE JO…	43	1	1	0	2	TAYLOR & FRANCIS LTD	ABINGDON	2-4 PARK SQUARE, MILTON PARK, ABINGDON OR14 4RN, OXON, ENGLAND	1754-9507	1754-9515		INT J SPEECH-LANG PA	Int. J. Speech-Lang. Pathol.		2017	19	6
J	Butcher, K; Baird, T; Parsons, M; Davis, S				Butcher, K; Baird, T; Parsons, M; Davis, S			Medical management of intracerebral hemorrhage	NEUROSURGERY QUARTERLY			English	Review						risk factors; diagnosis; pathology; prognosis; prevention	CEREBRAL AMYLOID ANGIOPATHY; APOLIPOPROTEIN-E GENOTYPE; CORONARY-HEART-DISEASE; MELBOURNE STROKE INCIDENCE; HEALTH-CARE PROFESSIONALS; RISK-FACTORS; BLOOD-FLOW; INTRACRANIAL HEMORRHAGE; SERUM-CHOLESTEROL; ISCHEMIC-STROKE	Primary intracerebral hemorrhage (ICH) accounts for 10% to 20% of all strokes, with higher incidence rates among African and Asian populations. The major risk factors are hypertension and age. In addition to focal neurologic findings, patients frequently present with symptoms of elevated intracranial pressure (ICP). The diagnosis of ICH can only be made through neuroimaging. A computed tomography…	Royal Melbourne Hosp, Dept Neurol, Melbourne, Vic, Australia			Kenneth.butcher@mh.org.au	Davis, Stephen M/L-5260-2013; Parsons, Mark W./G-3750-2014; Butcher, Ken/ABC-6632-2020	Davis, Stephen M/0000-0003-0962-2300; Butcher, Ken/0000-0002-0590-7918				Adams RE, 1998, NEUROLOGY, V50, P519, DOI 10.1212/WNL.50.2.519; Adams RE, 1997, CRIT CARE CLIN, V13, P131, DOI 10.1016/S0749-0704(05)70299-2; Albers GW, 2000, JAMA-J AM MED ASSOC, V283, P1145, DOI 10.1001/jama.283.9.1145; ALTMAN R, 1994, BMJ-BRIT MED J, V308, P81, DOI 10.1136/bmj.308.6921.81; [Anonymous], 1991, JAMA, V265, P3255; APPLEBY P, 1994, LANCET, V343, P311, DOI 10.1016/S0140-6736(94)9116…	176	2	2	0	0	LIPPINCOTT WILLIAMS & WILKINS	PHILADELPHIA	TWO COMMERCE SQ, 2001 MARKET ST, PHILADELPHIA, PA 19103 USA	1050-6438	1534-4916		NEUROSURG QUART	Neurosurg. Q.	DEC	2002	12	4
J	Gerischer, LM; Fiebach, JB; Scheitz, JF; Audebert, HJ; Endres, M; Nolte, CH				Gerischer, Lea Morrin; Fiebach, Jochen B.; Scheitz, Jan F.; Audebert, Heinrich J.; Endres, Matthias; Nolte, Christian H.			Magnetic Resonance Imaging-Based versus Computed Tomography-Based Thrombolysis in Acute Ischemic Stroke: Comparison of Safety and Efficacy within a Cohort Study	CEREBROVASCULAR DISEASES			English	Article						Thrombolysis; Ischemic stroke; Magnetic resonance imaging; Computed tomography; Symptomatic intracranial hemorrhage; Early mortality	SYMPTOMATIC INTRACEREBRAL HEMORRHAGE; INTRAVENOUS THROMBOLYSIS; ADVANCED CT; THERAPY; RISK; MULTICENTER; TISSUE; TRIAGE; MRI; ALTEPLASE	Background: In acute ischemic stroke, brain imaging is mandatory in the decision whether to perform intravenous thrombolysis with recombinant tissue plasminogen activator. The most widespread used imaging modality to exclude intracranial hemorrhage is plain computed tomography (CT). However, there is an ongoing debate whether the information provided by magnetic resonance imaging (MRI) could impr…	[Gerischer, Lea Morrin; Scheitz, Jan F.; Audebert, Heinrich J.; Endres, Matthias; Nolte, Christian H.] Charite, Dept Neurol, DE-12200 Berlin, Germany; [Fiebach, Jochen B.; Scheitz, Jan F.; Audebert, Heinrich J.; Endres, Matthias; Nolte, Christian H.] Charite, Ctr Stroke Res, DE-12200 Berlin, Germany		Gerischer, LM (通讯作者)，Charite, Ctr Stroke Res Berlin, Dept Neurol, Hindenburgdamm 30, DE-12200 Berlin, Germany.	lea@gerischer-berlin.de	Nolte, Christian/AAA-2651-2022	Nolte, Christian/0000-0001-5577-1775; Audebert, Heinrich/0000-0002-4785-0366; Fiebach, Jochen B./0000-0002-7936-6958; Scheitz, Jan/0000-0001-5835-4627	German Federal Ministry of Education and Research via the grant 'Center for Stroke Research Berlin' [01 EO 0801]; Siemens; Bio-Imaging Technologies; Boehringer Ingelheim (BI); Lundbeck; BI	German Federal Ministry of Education and Research via the grant 'Center for Stroke Research Berlin'; Siemens(Siemens AG); Bio-Imaging Technologies; Boehringer Ingelheim (BI)(Boehringer Ingelheim); Lundbeck(Lundbeck Corporation); BI	We thank the statistician Uwe Malzahn for his advice. The research leading to these results has received funding from the German Federal Ministry of Education and Research via the grant 'Center for Stroke Research Berlin' (01 EO 0801).; J.B.F. reports receiving consulting, lecture and advisory board fees by Siemens, Bio-Imaging Technologies, Boehringer Ingelheim (BI) and Lundbeck. J.F.S. and C.H.…	ADAMS HP, 1993, STROKE, V24, P35, DOI 10.1161/01.STR.24.1.35; Berger K, 1999, FORTSCHR NEUROL PSYC, V67, P81, DOI 10.1055/s-2007-993985; Fiebach JB, 2004, STROKE, V35, P502, DOI 10.1161/01.STR.0000114203.75678.88; Hacke W, 2008, NEW ENGL J MED, V359, P1317, DOI 10.1056/NEJMoa0804656; Hacke W, 2008, CEREBROVASC DIS, V25, P457, DOI 10.1159/000131083; Haeusler KG, 2011, STROKE, V42, P2521, DOI 10.11…	21	23	23	0	5	KARGER	BASEL	ALLSCHWILERSTRASSE 10, CH-4009 BASEL, SWITZERLAND	1015-9770	1421-9786		CEREBROVASC DIS	Cerebrovasc. Dis.		2013	35	3
J	Luan, XD; Li, J; McAllister, JP; Diaz, FG; Clark, JC; Fessler, RD; Ding, YC				Luan, XD; Li, J; McAllister, JP; Diaz, FG; Clark, JC; Fessler, RD; Ding, YC			Regional brain cooling induced by vascular saline infusion into ischemic territory reduces brain inflammation in stroke	ACTA NEUROPATHOLOGICA			English	Article						cerebral ischemia; reperfusion injury; hypothermia; ICAM-1; leukocyte infiltration	CEREBRAL-ARTERY OCCLUSION; TRANSIENT FOCAL ISCHEMIA; POSTISCHEMIC HYPOTHERMIA; MILD HYPOTHERMIA; MODERATE HYPOTHERMIA; NEUTROPHIL INFILTRATION; FOREBRAIN ISCHEMIA; REPERFUSION INJURY; CORTICAL DAMAGE; RAT NEOCORTEX	The neuroprotective effect of hypothermia has long been recognized. Use of hypothermia for stroke therapy, which is currently being induced by whole body surface cooling, has been largely limited because of management problems and severe side effects (i.e., pneumonia). Our recent studies have demonstrated the significant therapeutic value of local brain cooling in the ischemic territory prior to …	Wayne State Univ, Sch Med, Dept Neurol Surg, Detroit, MI 48201 USA; Wayne State Univ, Sch Med, Dept Anat & Cell Biol, Detroit, MI 48201 USA		Ding, YC (通讯作者)，Wayne State Univ, Sch Med, Dept Neurol Surg, Lande Med Res Bldg,Room 48,550 E Canfield, Detroit, MI 48201 USA.	yding@neurosurgery.wayne.edu	McAllister, James P./N-9657-2019	Clark, Justin/0000-0002-6806-7848				Barone FC, 1997, NEUROSCI BIOBEHAV R, V21, P31, DOI 10.1016/0149-7634(95)00080-1; BARONE FC, 1991, J NEUROSCI RES, V29, P336, DOI 10.1002/jnr.490290309; BUSTO R, 1998, CEREBROVASC DIS, P287; Chatzipanteli K, 2000, J CEREBR BLOOD F MET, V20, P531, DOI 10.1097/00004647-200003000-00012; CHEN H, 1992, J NEUROL SCI, V107, P191, DOI 10.1016/0022-510X(92)90288-V; CHOPP M, 1989, J CEREBR BLOOD F MET, V9,…	51	40	47	0	2	SPRINGER	NEW YORK	233 SPRING ST, NEW YORK, NY 10013 USA	0001-6322	1432-0533		ACTA NEUROPATHOL	Acta Neuropathol.	MAR	2004	107	3
J	Ho, CH; Liang, FW; Wang, JJ; Chio, CC; Kuo, JR				Ho, Chung-Han; Liang, Fu-Wen; Wang, Jhi-Joung; Chio, Chung-Ching; Kuo, Jinn-Rung			Impact of grouping complications on mortality in traumatic brain injury: A nationwide population-based study	PLOS ONE			English	Article							INSURANCE RESEARCH DATABASE; ACUTE MYOCARDIAL-INFARCTION; ARTIFICIAL NEURAL-NETWORK; IN-HOSPITAL MORTALITY; RISK-FACTORS; SLEEP DISORDERS; ISCHEMIC-STROKE; TAIWAN; CARE; EPIDEMIOLOGY	Traumatic brain injury (TBI) is an important health issue with high mortality. Various complications of physiological and cognitive impairment may result in disability or death after TBI. Grouping of these complications could be treated as integrated post-TBI syndromes. To improve risk estimation, grouping TBI complications should be investigated, to better predict TBI mortality. This study aimed…	[Ho, Chung-Han; Wang, Jhi-Joung; Kuo, Jinn-Rung] Chi Mei Med Ctr, Dept Med Res, Tainan, Taiwan; [Ho, Chung-Han] Chia Nan Univ Pharm & Sci, Dept Hosp Hlth Care Adm, Tainan, Taiwan; [Liang, Fu-Wen] Natl Cheng Kung Univ, Coll Med, Res Ctr Hlth Data, Tainan, Taiwan; [Liang, Fu-Wen] Natl Cheng Kung Univ, Coll Med, Dept Publ Hlth, Tainan, Taiwan; [Chio, Chung-Ching; Kuo, Jinn-Rung] Chi Mei Med Ctr, Dep…		Kuo, JR (通讯作者)，Chi Mei Med Ctr, Dept Med Res, Tainan, Taiwan.; Kuo, JR (通讯作者)，Chi Mei Med Ctr, Dept Neurosurg, Tainan, Taiwan.; Kuo, JR (通讯作者)，Southern Taiwan Univ Sci & Technol, Dept Biotechnol, Tainan, Taiwan.	kuojinnrung@gmail.com		Liang, Fu-Wen/0000-0002-3396-037X; Ho, Chung-Han/0000-0001-5925-8477	Ministry of Science and Technology (MOST), Executive Yuan, Taiwan [MOST 104-2314-6-384-006]	Ministry of Science and Technology (MOST), Executive Yuan, Taiwan	This study was supported by grants (MOST 104-2314-6-384-006) from the Ministry of Science and Technology (MOST), Executive Yuan, Taiwan to author CHH, JRK and JJW. The funders had no role in study design, data collection and analysis, decision to publish, or preparation of the manuscript.	Alaranta H, 1946, WIEN MED WOCHENSCHR, V150, P444; Arabi Y, 2002, INT J QUAL HEALTH C, V14, P403, DOI 10.1093/intqhc/14.5.403; Calderon-Larranaga A, 2012, BRIT J GEN PRACT, V62, DOI 10.3399/bjgp12X659295; Castriotta RJ, 2007, J CLIN SLEEP MED, V3, P349; Castriotta RJ, 2001, ARCH PHYS MED REHAB, V82, P1403, DOI 10.1053/apmr.2001.26081; CHARLSON ME, 1987, J CHRON DIS, V40, P373, DOI 10.1016/0021-96…	59	9	9	0	2	PUBLIC LIBRARY SCIENCE	SAN FRANCISCO	1160 BATTERY STREET, STE 100, SAN FRANCISCO, CA 94111 USA	1932-6203			PLOS ONE	PLoS One	JAN 11	2018	13	1
J	Levine, J; Kofke, A; Cen, LY; Chen, Z; Faerber, J; Elliott, JP; Winn, HR; Le Roux, P				Levine, Joshua; Kofke, Andrew; Cen, Liyi; Chen, Zhen; Faerber, Jennifer; Elliott, J. Paul; Winn, H. Richard; Le Roux, Peter			Red Blood Cell Transfusion Is Associated With Infection and Extracerebral Complications After Subarachnoid Hemorrhage	NEUROSURGERY			English	Article						Anemia; Complication; Infection; Red blood cell transfusion; Subarachnoid hemorrhage	VENTILATOR-ASSOCIATED PNEUMONIA; ORGAN DYSFUNCTION; CRITICALLY-ILL; MEDICAL COMPLICATIONS; HIGHER HEMOGLOBIN; RISK-FACTOR; ANEMIA; STROKE; IMPACT; IMMUNOMODULATION	OBJECTIVE: Red blood cell transfusion (RBCT) is associated with medical complications in general medical and surgical patients. We examined the hypothesis that RBCT during intensive care unit (ICU) care is associated with medical complications after subarachnoid hemorrhage (SAH). METHODS: We retrospectively analyzed a prospective observational database containing 421 patients with SAH (mean age, …	[Levine, Joshua; Kofke, Andrew; Le Roux, Peter] Univ Penn, Dept Neurosurg, Philadelphia, PA 19107 USA; [Levine, Joshua; Kofke, Andrew] Univ Penn, Dept Neurol, Philadelphia, PA 19107 USA; [Levine, Joshua; Kofke, Andrew] Univ Penn, Dept Anesthesiol & Crit Care, Philadelphia, PA 19107 USA; [Cen, Liyi; Chen, Zhen; Faerber, Jennifer] Univ Penn, Ctr Clin Epidemiol & Biostat, Philadelphia, PA 19107 USA;…		Le Roux, P (通讯作者)，Univ Penn, Dept Neurosurg, 330 S 9th St, Philadelphia, PA 19107 USA.	lerouxp@uphs.upenn.edu	Chen, Zhen/M-3936-2017	Chen, Zhen/0000-0002-9946-1362	Integra Foundation; EUNICE KENNEDY SHRIVER NATIONAL INSTITUTE OF CHILD HEALTH & HUMAN DEVELOPMENT [ZIAHD008905] Funding Source: NIH RePORTER	Integra Foundation; EUNICE KENNEDY SHRIVER NATIONAL INSTITUTE OF CHILD HEALTH & HUMAN DEVELOPMENT(United States Department of Health & Human ServicesNational Institutes of Health (NIH) - USANIH Eunice Kennedy Shriver National Institute of Child Health & Human Development (NICHD))	The authors acknowledge the valuable contributions of the nurses in the Neurosurgical Intensive Care Unit at the Hospital of the University of Pennsylvania in caring for the patients as well as their help in data acquisition. Part of this research was supported by a grant from the Integra Foundation.	Blajchman MA, 1999, TRANSFUSION, V39, P665, DOI 10.1046/j.1537-2995.1999.39070665.x; BORGSTROM L, 1975, ACTA PHYSIOL SCAND, V93, P505, DOI 10.1111/j.1748-1716.1975.tb05842.x; Ciesla DJ, 2005, ARCH SURG-CHICAGO, V140, P432, DOI 10.1001/archsurg.140.5.432; Claassen J, 2004, CRIT CARE MED, V32, P832, DOI 10.1097/01.CCM.0000114830.48833.8A; Corwin HL, 2003, CRIT CARE MED, V31, pS668, DOI 10.1097/01.C…	46	46	48	0	2	OXFORD UNIV PRESS INC	CARY	JOURNALS DEPT, 2001 EVANS RD, CARY, NC 27513 USA	0148-396X	1524-4040		NEUROSURGERY	Neurosurgery	FEB	2010	66	2
J	Shamoto, H; Koyama, T; Momosaki, R; Maeda, K; Wakabayashi, H				Shamoto, Hiroshi; Koyama, Tamami; Momosaki, Ryo; Maeda, Keisuke; Wakabayashi, Hidetaka			The effects of promoting oral intake using the Kuchi-kara Taberu index, a comprehensive feeding assistant tool, in older pneumonia patients: a cluster randomized controlled trial	BMC GERIATRICS			English	Article						Deglutition; Deglutition disorder; Eating; Nutrition therapy; Pneumonia; Rehabilitation	COMMUNITY-ACQUIRED PNEUMONIA; ASPIRATION PNEUMONIA; OROPHARYNGEAL DYSPHAGIA; RISK-FACTOR; CARE; ADULTS; REHABILITATION; PEOPLE; STROKE	Background: The multidisciplinary comprehensive care (MDCC) program promotes the improvement of oral intake for older patients. The Kuchi-kara Taberu (ingesting orally in Japanese, KT) index was developed to objectively assess patient conditions in the MDCC program. This trial examined the effects of the index in promoting oral intake in older patients with pneumonia. Methods: A cluster randomize…	[Shamoto, Hiroshi] Takano Hosp, Dept Geriatr Internal Med, 214 Higashi Machi, Hirono, Fukushima 9600402, Japan; [Shamoto, Hiroshi] Fukushima Med Univ, Dept Disaster & Comprehens Med, 1 Hikarigaoka, Fukushima, Fukushima 9601295, Japan; [Koyama, Tamami] Kuchi Kara Taberu Shiawase Wo Mamoru Kai KTSM, 509,722-1 Ishida, Isehara, Kanagawa 2591116, Japan; [Momosaki, Ryo] Teikyo Univ, Sch Med, Univ Hosp,…		Shamoto, H (通讯作者)，Takano Hosp, Dept Geriatr Internal Med, 214 Higashi Machi, Hirono, Fukushima 9600402, Japan.; Shamoto, H (通讯作者)，Fukushima Med Univ, Dept Disaster & Comprehens Med, 1 Hikarigaoka, Fukushima, Fukushima 9601295, Japan.	shahonvs17@gmail.com	Momosaki, Ryo/H-6486-2018; Maeda, Keisuke/AAS-5944-2020	Momosaki, Ryo/0000-0003-3274-3952; Maeda, Keisuke/0000-0001-7132-7818				Almirall J, 2013, EUR RESPIR J, V41, P923, DOI 10.1183/09031936.00019012; [Anonymous], 2017, OUTL VIT STAT JAP; Aruga Y, 2018, PROC SINGAP HEALTHC, V27, P136, DOI 10.1177/2010105817740374; Boutron I, 2008, ANN INTERN MED, V148, P295, DOI 10.7326/0003-4819-148-4-200802190-00008; Cabre M, 2014, J GERONTOL A-BIOL, V69, P330, DOI 10.1093/gerona/glt099; Campbell MJ, 2000, STAT METHODS MED RES, V9, P81…	28	3	3	1	2	BMC	LONDON	CAMPUS, 4 CRINAN ST, LONDON N1 9XW, ENGLAND		1471-2318		BMC GERIATR	BMC Geriatr.	JAN 31	2020	20	1
J	Lal, BK; Prasad, NK; Englum, BR; Turner, DJ; Siddiqui, T; Carlin, MM; Lake, R; Sorkin, JD				Lal, Brajesh K.; Prasad, Nikhil K.; Englum, Brian R.; Turner, Douglas J.; Siddiqui, Tariq; Carlin, Minerva Mayorga; Lake, Rachel; Sorkin, John D.			Periprocedural complications in patients with SARS-CoV-2 infection compared to those without infection: A nationwide propensity-matched analysis	AMERICAN JOURNAL OF SURGERY			English	Article						COVID-19; Risk factors; Respiratory distress syndrome; Adult; Postoperative complications; Surgical procedures; Operative		Background: Reports on emergency surgery performed soon after a COVID-19 infection that are not controlled for premorbid risk-factors show increased 30-day mortality and pulmonary complications. This contributed to a virtual cessation of elective surgery during the pandemic surge. To inform evidence-based guidance on the decisions for surgery during the recovery phase of the pandemic, we compare …	[Lal, Brajesh K.; Prasad, Nikhil K.; Englum, Brian R.; Turner, Douglas J.; Carlin, Minerva Mayorga; Lake, Rachel] Univ Maryland, Sch Med, Dept Surg, Baltimore, MD 21201 USA; [Lal, Brajesh K.; Prasad, Nikhil K.; Turner, Douglas J.; Siddiqui, Tariq; Carlin, Minerva Mayorga; Lake, Rachel] Vet Affairs Med Ctr, Surg Serv, Baltimore, MD USA; [Sorkin, John D.] Vet Affairs Med Ctr, Geriatr Res Educ & Cli…		Lal, BK (通讯作者)，Univ Maryland, Dept Surg, 22 South Greene St, Baltimore, MD 21201 USA.	blal@som.umaryland.edu	Lal, Brajesh/AAA-2620-2022; Englum, Brian/E-8042-2015	Siddiqui, Tariq/0000-0001-8818-6388; Englum, Brian/0000-0002-5053-6511; Lake, Rachel/0000-0002-5983-5585	Veterans Affairs [HSRD C19-20407, RRD RX000995, CSRD CX001621]; NIH [NS080168, NS097876, AG000513]; National Institutes of Health [AG028747, DK072488, T32 AG00262]; Baltimore VA Medical Center GRECC	Veterans Affairs(US Department of Veterans Affairs); NIH(United States Department of Health & Human ServicesNational Institutes of Health (NIH) - USA); National Institutes of Health(United States Department of Health & Human ServicesNational Institutes of Health (NIH) - USA); Baltimore VA Medical Center GRECC	This study was funded by Veterans Affairs awards HSRD C19-20407, RRD RX000995 and CSRD CX001621, and NIH awards NS080168, NS097876 and AG000513 (BKL); National Institutes of Health awards AG028747, DK072488, and Baltimore VA Medical Center GRECC (JDS); National Institutes of Health T32 AG00262 (NKP). The views expressed are those of the authors and not necessarily those of the Veterans Affairs or…	American College of Surgeons, COVID 19 GUID TRIAG; Barkhordari K, 2020, J CARDIAC SURG, V35, P2479, DOI 10.1111/jocs.14915; Centers for Medicare and Medicaid Services, 2020, NON EL MED SERV TREA; Centres for Disease Control and Prevention, 2020, INT GUID RAP ANT TES; COVIDSurg Collaborative, 2020, BRIT J SURG, V107, pE601, DOI 10.1002/bjs.12050; COVIDsurg Collaborative, 2020, LANCET, V396, P27, D…	27	4	4	0	0	EXCERPTA MEDICA INC-ELSEVIER SCIENCE INC	BRIDGEWATER	685 ROUTE 202-206 STE 3, BRIDGEWATER, NJ 08807 USA	0002-9610	1879-1883		AM J SURG	Am. J. Surg.	AUG	2021	222	2
J	Enumah, ZO; Canner, JK; Alejo, D; Warren, DS; Zhou, X; Yenokyan, G; Matthew, T; Lawton, JS; Higgins, RSD				Enumah, Zachary Obinna; Canner, Joseph K.; Alejo, Diane; Warren, Daniel S.; Zhou, Xun; Yenokyan, Gayane; Matthew, Thomas; Lawton, Jennifer S.; Higgins, Robert S. D.			Persistent Racial and Sex Disparities in Outcomes After Coronary Artery Bypass Surgery A Retrospective Clinical Registry Review in the Drug-eluting Stent Era	ANNALS OF SURGERY			English	Review						CABG; coronary artery bypass; disparities; sex; mortality; race	CARDIAC-SURGERY; MORTALITY; IMPACT; CARE; RACE; INTERVENTION; SOCIETY; GENDER; VOLUME; TERM	Objective: The purpose of this study was to assess the temporal trends in 30-day mortality by race group for patients undergoing coronary artery bypass grafting (CABG) between 2011 and 2018 and to investigate the effect of race and sex on postoperative outcomes after CABG. Summary Background Data: Cardiovascular diseases remain a leading cause of death in the United States with studies demonstrat…	[Enumah, Zachary Obinna; Canner, Joseph K.; Alejo, Diane; Warren, Daniel S.; Zhou, Xun; Lawton, Jennifer S.; Higgins, Robert S. D.] Johns Hopkins Univ, Sch Med, Dept Surg, Baltimore, MD 21205 USA; [Yenokyan, Gayane] Johns Hopkins Bloomberg Sch Publ Hlth, Dept Biostat, Baltimore, MD USA; [Matthew, Thomas] Johns Hopkins Suburban Hosp, Dept Cardiac Surg, Bethesda, MD USA		Higgins, RSD (通讯作者)，Johns Hopkins Univ, Sch Med, Dept Surg, Baltimore, MD 21205 USA.	rhiggi11@jhmi.edu	Higgins, Robert/AGZ-7064-2022		National Institute of Health (NIH) Ruth L. Kirschstein National Research Service Award (NRSA) T32 Appointment [5T32AR067708-05]	National Institute of Health (NIH) Ruth L. Kirschstein National Research Service Award (NRSA) T32 Appointment(United States Department of Health & Human ServicesNational Institutes of Health (NIH) - USA)	Z.E. currently receives salary support through a National Institute of Health (NIH) Ruth L. Kirschstein National Research Service Award (NRSA) T32 Appointment (Award: 5T32AR067708-05, PI: Clemens, T.). R.S.D.H. is immediate past president of the Society of Thoracic Surgeons (STS).	Angraal S, 2018, J AM HEART ASSOC, V7, DOI 10.1161/JAHA.118.009014; Becker ER, 2006, J NATL MED ASSOC, V98, P1729; Bridges CR, 2000, J AM COLL CARDIOL, V36, P1870, DOI 10.1016/S0735-1097(00)00956-6; Burton BN, 2019, J CARDIOTHOR VASC AN, V33, P1890, DOI 10.1053/j.jvca.2018.10.021; Charles EJ, 2017, ANN THORAC SURG, V104, P1251, DOI 10.1016/j.athoracsur.2017.03.079; Chaudhary MA, 2019, HEALTH AFFA…	35	13	14	0	1	LIPPINCOTT WILLIAMS & WILKINS	PHILADELPHIA	TWO COMMERCE SQ, 2001 MARKET ST, PHILADELPHIA, PA 19103 USA	0003-4932	1528-1140		ANN SURG	Ann. Surg.	OCT	2020	272	4
J	Wang, Y; Jin, H; Gong, S; Yang, XW; Sun, X; Xu, MT; Liu, Y; Wang, SM; Song, WL; Tao, YQ				Wang, Yu; Jin, Hai; Gong, Shun; Yang, Xingwang; Sun, Xiao; Xu, Mengting; Liu, Yang; Wang, Shimiao; Song, Weilong; Tao, Yingqun			Efficacy Analysis of Robot-Assisted Minimally Invasive Surgery for Small-Volume Spontaneous Thalamic Hemorrhage	WORLD NEUROSURGERY			English	Article						Complication; Efficacy; Hematoma volume; Spontaneous thalamic hemorrhage	INTRACEREBRAL HEMORRHAGE; PERIHEMATOMAL EDEMA	OBJECTIVE: To test whether robot-assisted surgery can improve prognosis of small-volume thalamic hemorrhage and to provide a surgical basis for treatment of small-volume thalamic hemorrhage. METHODS: This retrospective study included patients with thalamic hemorrhage and hematoma volume of 5-15 ml treated from December 2015 to December 2018. Patients were divided into an operation group and a non…	[Wang, Yu; Jin, Hai; Gong, Shun; Yang, Xingwang; Sun, Xiao; Xu, Mengting; Liu, Yang; Wang, Shimiao; Song, Weilong; Tao, Yingqun] Original Gen Hosp Shenyang Mil Area Command, Gen Hosp Northern Theater Command, Dept Neurosurg, PLA Inst Neurol, Shenyang, Liaoning, Peoples R China		Tao, YQ (通讯作者)，Original Gen Hosp Shenyang Mil Area Command, Gen Hosp Northern Theater Command, Dept Neurosurg, PLA Inst Neurol, Shenyang, Liaoning, Peoples R China.	yingquntao@163.com			National Natural Science Foundation of China [81870890]; Program of Scientific Natural Funding of Liaoning Province [20170540935, 20170520307]	National Natural Science Foundation of China(National Natural Science Foundation of China (NSFC)); Program of Scientific Natural Funding of Liaoning Province	This study was supported by the National Natural Science Foundation of China (Grant No. 81870890) and Program of Scientific Natural Funding of Liaoning Province (Grant No. 20170540935, 20170520307).	Alves PN, 2017, EUR NEUROL, V77, P75, DOI 10.1159/000454764; Babi MA, 2017, FRONT NEUROL, V8, DOI 10.3389/fneur.2017.00645; Dastur CK, 2017, STROKE VASC NEUROL, V2, P21, DOI 10.1136/svn-2016-000047; Han WY, 2017, BRAIN BEHAV, V7, DOI 10.1002/brb3.864; Hemphill JC, 2015, STROKE, V46, P2032, DOI 10.1161/STR.0000000000000069; Kim H, 2016, WORLD NEUROSURG, V94, P32, DOI 10.1016/j.wneu.2016.06.093; Li…	14	4	4	2	4	ELSEVIER SCIENCE INC	NEW YORK	STE 800, 230 PARK AVE, NEW YORK, NY 10169 USA	1878-8750	1878-8769		WORLD NEUROSURG	World Neurosurg.	NOV	2019	131
J	Dudik, JM; Kurosu, A; Coyle, JL; Sejdic, E				Dudik, Joshua M.; Kurosu, Atsuko; Coyle, James L.; Sejdic, Ervin			A statistical analysis of cervical auscultation signals from adults with unsafe airway protection	JOURNAL OF NEUROENGINEERING AND REHABILITATION			English	Article						Cervical auscultation; Aspiration; Dysphagia; Swallow accelerometry; Swallow sounds	ACUTE STROKE; ASPIRATION PNEUMONIA; DYSPHAGIA; CLASSIFICATION; PENETRATION; ACCELEROMETRY; RELIABILITY; PREDICTORS; DIAGNOSIS; SWALLOWS	Background: Aspiration, where food or liquid is allowed to enter the larynx during a swallow, is recognized as the most clinically salient feature of oropharyngeal dysphagia. This event can lead to short-term harm via airway obstruction or more long-term effects such as pneumonia. In order to non-invasively identify this event using high resolution cervical auscultation there is a need to charact…	[Dudik, Joshua M.; Sejdic, Ervin] Univ Pittsburgh, Swanson Sch Engn, Dept Elect & Comp Engn, 3700 OHara St, Pittsburgh, PA 15261 USA; [Kurosu, Atsuko; Coyle, James L.] Univ Pittsburgh, Sch Hlth & Rehabil Sci, Dept Commun Sci & Disorders, Pittsburgh, PA 15260 USA		Sejdic, E (通讯作者)，Univ Pittsburgh, Swanson Sch Engn, Dept Elect & Comp Engn, 3700 OHara St, Pittsburgh, PA 15261 USA.	esejdic@ieee.org			Eunice Kennedy Shriver National Institute Of Child Health and Human Development of National Institutes of Health [R01HD074819]; EUNICE KENNEDY SHRIVER NATIONAL INSTITUTE OF CHILD HEALTH & HUMAN DEVELOPMENT [R01HD074819] Funding Source: NIH RePORTER	Eunice Kennedy Shriver National Institute Of Child Health and Human Development of National Institutes of Health; EUNICE KENNEDY SHRIVER NATIONAL INSTITUTE OF CHILD HEALTH & HUMAN DEVELOPMENT(United States Department of Health & Human ServicesNational Institutes of Health (NIH) - USANIH Eunice Kennedy Shriver National Institute of Child Health & Human Development (NICHD))	Research reported in this publication was supported by the Eunice Kennedy Shriver National Institute Of Child Health and Human Development of the National Institutes of Health under Award Number R01HD074819. The content is solely the responsibility of the authors and does not necessarily represent the official views of the National Institutes of Health.	Aboy M, 2006, IEEE T BIO-MED ENG, V53, P2282, DOI 10.1109/TBME.2006.883696; Atkins BZ, 2007, J HEART LUNG TRANSPL, V26, P1144, DOI 10.1016/j.healun.2007.07.038; Baine WB, 2001, AM J PUBLIC HEALTH, V91, P1121, DOI 10.2105/AJPH.91.7.1121; Butler SG, 2009, ANN OTO RHINOL LARYN, V118, P190, DOI 10.1177/000348940911800306; Chau T, 2005, IEEE T NEUR SYS REH, V13, P99, DOI 10.1109/TNSRE.2004.841384; Cic…	52	18	19	0	11	BMC	LONDON	CAMPUS, 4 CRINAN ST, LONDON N1 9XW, ENGLAND		1743-0003		J NEUROENG REHABIL	J. NeuroEng. Rehabil.	JAN 22	2016	13
J	Mukai, A; Suehiro, K; Watanabe, R; Juri, T; Hayashi, Y; Tanaka, K; Fujii, T; Ohira, N; Oda, Y; Okutani, R; Nishikawa, K				Mukai, Akira; Suehiro, Koichi; Watanabe, Ryota; Juri, Takashi; Hayashi, Yasue; Tanaka, Katsuaki; Fujii, Takashi; Ohira, Naoko; Oda, Yutaka; Okutani, Ryu; Nishikawa, Kiyonobu			Impact of intraoperative goal-directed fluid therapy on major morbidity and mortality after transthoracic oesophagectomy: a multicentre, randomised controlled trial	BRITISH JOURNAL OF ANAESTHESIA			English	Article						goal-directed therapy; haemodynamic monitoring; morbidity; mortality; multicentre randomised controlled trial; postoperative; transthoracic oesophagectomy; stroke volume; stroke volume variation	STROKE VOLUME VARIATION; PULSE PRESSURE VARIATION; RESPONSIVENESS; SURGERY; PREDICTORS; COMPLICATIONS; MANAGEMENT; RECOVERY; SOCIETY; CANCER	Background: Transthoracic oesophagectomy is associated with major morbidity and mortality, which may be reduced by goal-directed therapy (GDT). The aim of this multicentre, RCT was to evaluate the impact of intraoperative GDT on major morbidity and mortality in patients undergoing transthoracic oesophagectomy. Methods: Adult patients undergoing transthoracic oesophagectomy were randomised to rece…	[Mukai, Akira; Suehiro, Koichi; Juri, Takashi; Tanaka, Katsuaki; Nishikawa, Kiyonobu] Osaka City Univ, Dept Anaesthesiol, Grad Sch Med, Osaka, Osaka, Japan; [Watanabe, Ryota; Okutani, Ryu] Osaka City Gen Hosp, Dept Anaesthesiol, Osaka, Osaka, Japan; [Hayashi, Yasue; Ohira, Naoko] Sumitomo Hosp, Dept Anaesthesiol, Osaka, Osaka, Japan; [Fujii, Takashi] Osaka Rosai Hosp, Dept Cardiovasc Anaesthesiol…		Suehiro, K (通讯作者)，Osaka City Univ, Dept Anaesthesiol, Grad Sch Med, Osaka, Osaka, Japan.	suehirokoichi@yahoo.co.jp		Mukai, Akira/0000-0003-2809-9818				Bahlmann H, 2019, EUR J ANAESTH, V36, P153, DOI 10.1097/EJA.0000000000000908; Cannesson M, 2015, CRIT CARE, V19, DOI 10.1186/s13054-015-0945-2; Cannesson M, 2009, ANESTH ANALG, V108, P513, DOI 10.1213/ane.0b013e318192a36b; Casado D, 2010, DIS ESOPHAGUS, V23, P523, DOI 10.1111/j.1442-2050.2010.01057.x; Cecconi M, 2013, CRIT CARE, V17, DOI 10.1186/cc11823; Chappell D, 2008, ANESTHESIOLOGY, V109, P7…	29	11	13	0	5	ELSEVIER SCI LTD	OXFORD	THE BOULEVARD, LANGFORD LANE, KIDLINGTON, OXFORD OX5 1GB, OXON, ENGLAND	0007-0912	1471-6771		BRIT J ANAESTH	Br. J. Anaesth.	DEC	2020	125	6
J	Fu, X; Wong, KS; Wei, JW; Chen, XY; Lin, YQ; Zeng, JS; Huang, RX; Gao, QC				Fu, Xian; Wong, Ka Sing; Wei, Jade W.; Chen, Xiangyan; Lin, Yueqing; Zeng, JinSheng; Huang, Ruxun; Gao, Qingchun			Factors associated with severity on admission and in-hospital mortality after primary intracerebral hemorrhage in China	INTERNATIONAL JOURNAL OF STROKE			English	Article						complication; in-hospital mortality; intracerebral hemorrhage; outcome	STROKE; MANAGEMENT; PREDICTORS; SUBTYPES; OUTCOMES; IMPACT; RISK	Background and purpose Of the stroke types, intracerebral hemorrhage is the most debilitating and fatal. The aim of the current study was to determine factors that influence the severity and in-hospital mortality after primary intracerebral hemorrhage. Methods Data were collected retrospectively on 1268 patients with primary intracerebral hemorrhage admitted to stroke units at participating hospi…	[Fu, Xian; Gao, Qingchun] Guangzhou Med Univ, Affiliated Hosp 2, Inst Neurosci, Guangzhou 510000, Guangdong, Peoples R China; [Wong, Ka Sing; Chen, Xiangyan] Chinese Univ Hong Kong, Prince Wales Hosp, Dept Med & Therapeut, Hong Kong, Hong Kong, Peoples R China; [Wei, Jade W.] Royal Prince Alfred Hosp, George Inst Global Hlth, Sydney, NSW, Australia; [Wei, Jade W.] Univ Sydney, Sydney, NSW 2006, A…		Gao, QC (通讯作者)，Guangzhou Med Univ, Affiliated Hosp 2, Inst Neurosci, Guangzhou 510000, Guangdong, Peoples R China.	qcgao@263.net	Chen, Xiang Yan/O-8602-2015; Wong, Ka Sing Lawrence/N-3434-2015	Wong, Ka Sing Lawrence/0000-0002-2031-9866	Foundation of the Education Bureau of Guangzhou, Guangzhou, China [08A073]	Foundation of the Education Bureau of Guangzhou, Guangzhou, China	This study was supported by grants from the Foundation of the Education Bureau of Guangzhou (Number: 08A073), Guangzhou, China.	ANDERSON CS, 1994, STROKE, V25, P1935, DOI 10.1161/01.STR.25.10.1935; BRODERICK JP, 1992, NEW ENGL J MED, V326, P733, DOI 10.1056/NEJM199203123261103; Corrales-Medina VF, 2011, INT J INFECT DIS, V15, pE54, DOI 10.1016/j.ijid.2010.09.011; Gerson LB, 2010, GASTROINTEST ENDOSC, V71, P1211, DOI 10.1016/j.gie.2009.12.054; Hao ZL, 2010, EUR NEUROL, V63, P237, DOI 10.1159/000285165; Hawkins K, 2011, QUA…	23	10	13	0	6	SAGE PUBLICATIONS LTD	LONDON	1 OLIVERS YARD, 55 CITY ROAD, LONDON EC1Y 1SP, ENGLAND	1747-4930	1747-4949		INT J STROKE	Int. J. Stroke	FEB	2013	8	2
J	Muir, M; Patel, R; Gadgil, N; Pan, I; Lam, S				Muir, Matthew; Patel, Rajan; Gadgil, Nisha; Pan, Iwen; Lam, Sandi			Postoperative 30-day outcomes after craniotomy for supratentorial AVM resection in children	JOURNAL OF CLINICAL NEUROSCIENCE			English	Article						Arteriovenous malformation; Cerebrovascular; Craniotomy; Outcomes; Readmission; Complications	BRAIN ARTERIOVENOUS-MALFORMATIONS; QUALITY IMPROVEMENT; CEREBROVASCULAR SURGERY; RISK-FACTORS; PREDICTORS	Purpose: To describe 30-day outcomes following craniotomy for arteriovenous malformation in children and identify risk factors for readmission, reoperation, and perioperative complication using the National Surgical Quality Improvement Program (NSQIP) Pediatric database. Methods: Patients aged 0-18 years who underwent surgery for arteriovenous malformations (years 2015-2016) were identified from …	[Muir, Matthew; Patel, Rajan; Gadgil, Nisha; Pan, Iwen; Lam, Sandi] Texas Childrens Hosp, Baylor Coll Med, Dept Neurosurg, Div Pediat Neurosurg, 6701 Fannin St,Ste 1230, Houston, TX 77030 USA		Lam, S (通讯作者)，Texas Childrens Hosp, Baylor Coll Med, Dept Neurosurg, Div Pediat Neurosurg, 6701 Fannin St,Ste 1230, Houston, TX 77030 USA.	sklam@texaschildrens.org	Pan, Iwen/M-2335-2016	Pan, Iwen/0000-0002-2781-2629; Lam, Sandi/0000-0003-3294-6637				Bendok BR, 2014, NEUROSURGERY, V74, pS60, DOI 10.1227/NEU.0000000000000230; Bernatz JT, 2015, NEUROSURG FOCUS, V39, DOI 10.3171/2015.7.FOCUS1534; Bir SC, 2016, J CLIN NEUROSCI, V23, P95, DOI 10.1016/j.jocn.2015.05.041; Dillon P, 2008, SEMIN PEDIATR SURG, V17, P131, DOI 10.1053/j.sempedsurg.2008.02.009; Ding D, 2017, NEUROSURGERY, V80, P888, DOI 10.1093/neuros/nyx181; Englot DJ, 2012, NEUROSURGERY…	22	1	2	1	1	ELSEVIER SCI LTD	OXFORD	THE BOULEVARD, LANGFORD LANE, KIDLINGTON, OXFORD OX5 1GB, OXON, ENGLAND	0967-5868	1532-2653		J CLIN NEUROSCI	J. Clin. Neurosci.	DEC	2019	70
J	Qureshi, AI; Ali, Z; Suri, MFK; Kim, SH; Shatla, AA; Ringer, AJ; Lopes, DK; Guterman, LR; Hopkins, LN				Qureshi, AI; Ali, Z; Suri, MFK; Kim, SH; Shatla, AA; Ringer, AJ; Lopes, DK; Guterman, LR; Hopkins, LN			Intra-arterial third-generation recombinant tissue plasminogen activator (reteplase) for acute ischemic stroke	NEUROSURGERY			English	Article						angiography; intra-arterial therapy; intracerebral hemorrhage; ischemic stroke; perfusion; thrombolysis; thrombus	ACUTE MYOCARDIAL-INFARCTION; RANDOMIZED CONTROLLED TRIAL; THROMBOLYTIC THERAPY; INTRAARTERIAL THROMBOLYSIS; ALTEPLASE; PROUROKINASE; MANAGEMENT; PROACT	OBJECTIVE: We prospectively evaluated the safety and recanalization efficacy of intra-arterially administered reteplase, a third-generation recombinant tissue plasminogen activator, for treating ischemic stroke in patients considered poor candidates for intravenously administered alteplase therapy. METHODS: Patients were considered poor candidates for intravenously administered therapy because of…	SUNY Buffalo, Sch Med & Biomed Sci, Dept Neurosurg, Buffalo, NY 14209 USA; SUNY Buffalo, Sch Med & Biomed Sci, Toshiba Stroke Res Ctr, Buffalo, NY 14209 USA; SUNY Buffalo, Sch Med & Biomed Sci, Dept Neurol, Buffalo, NY 14209 USA		Qureshi, AI (通讯作者)，SUNY Buffalo, Sch Med & Biomed Sci, Dept Neurosurg, 3 Gates Circle, Buffalo, NY 14209 USA.		Lopes, Demetrius/AAD-7334-2020; Ringer, Andrew/AHB-4786-2022	Lopes, Demetrius/0000-0002-6280-0113; Qureshi, Adnan/0000-0003-4962-540X				Albers GW, 2000, JAMA-J AM MED ASSOC, V283, P1145, DOI 10.1001/jama.283.9.1145; Bode C, 1996, CIRCULATION, V94, P891, DOI 10.1161/01.CIR.94.5.891; Clark WM, 1999, JAMA-J AM MED ASSOC, V282, P2019, DOI 10.1001/jama.282.21.2019; del Zoppo GJ, 1998, STROKE, V29, P4, DOI 10.1161/01.STR.29.1.4; Furlan A, 1999, JAMA-J AM MED ASSOC, V282, P2003, DOI 10.1001/jama.282.21.2003; Hacke W, 1999, NEUROLOGY, V5…	19	81	87	0	3	LIPPINCOTT WILLIAMS & WILKINS	PHILADELPHIA	530 WALNUT ST, PHILADELPHIA, PA 19106-3621 USA	0148-396X			NEUROSURGERY	Neurosurgery	JUL	2001	49	1
J	Ernst, G; Watne, LO; Frihagen, F; Wyller, TB; Dominik, A; Rostrup, M				Ernst, Gernot; Watne, Leiv Otto; Frihagen, Frede; Wyller, Torgeir Bruun; Dominik, Andreas; Rostrup, Morten			Decreases in heart rate variability are associated with postoperative complications in hip fracture patients	PLOS ONE			English	Article							C-REACTIVE PROTEIN; MYOCARDIAL-INFARCTION; INCREASED MORTALITY; CIRCADIAN VARIATION; SPECTRAL-ANALYSIS; BLOOD-PRESSURE; RISK; HYPERTENSION; INFLAMMATION; PREDICTORS	Background To explore relevant associations between deviations in linear and nonlinear heart rate variability (HRV) scores, and short-term morbidity and mortality in patients undergoing hip-surgery after a fracture. Methods 165 patients with hip fractures being admitted for surgery at two hospitals were included in a prospective cohort study. A short-term ECG was recorded within 24 hours of arriv…	[Ernst, Gernot] Kongsberg Hosp, Dept Anaesthesiol, Kongsberg, Norway; [Ernst, Gernot; Rostrup, Morten] Oslo Univ Hosp, Sect Cardiovasc & Renal Res, Oslo, Norway; [Watne, Leiv Otto; Frihagen, Frede; Wyller, Torgeir Bruun] Univ Oslo, Inst Clin Med, Oslo, Norway; [Watne, Leiv Otto; Rostrup, Morten] Univ Oslo, Inst Basic Med Sci, Dept Behav Sci Med, Oslo, Norway; [Watne, Leiv Otto; Frihagen, Frede; W…		Ernst, G (通讯作者)，Kongsberg Hosp, Dept Anaesthesiol, Kongsberg, Norway.; Ernst, G (通讯作者)，Oslo Univ Hosp, Sect Cardiovasc & Renal Res, Oslo, Norway.	bserng@vestreviken.no		Frihagen, Frede/0000-0002-4811-669X; Ernst, Gernot/0000-0001-5224-0338				Ahmad S, 2009, PLOS ONE, V4, DOI 10.1371/journal.pone.0006642; Althaus M, 1998, PSYCHOPHYSIOLOGY, V35, P420, DOI 10.1111/1469-8986.3540420; Aubrun Frederic, 2011, Ann Fr Anesth Reanim, V30, pe37, DOI 10.1016/j.annfar.2011.08.010; AXELROD S, 1987, NEPHRON, V45, P202, DOI 10.1159/000184117; Bendixen KH, 2013, J OROFAC PAIN, V27, P243, DOI 10.11607/jop.1013; Benetos LS, 2007, INJURY, V38, P735, DOI …	69	14	16	0	6	PUBLIC LIBRARY SCIENCE	SAN FRANCISCO	1160 BATTERY STREET, STE 100, SAN FRANCISCO, CA 94111 USA	1932-6203			PLOS ONE	PLoS One	JUL 25	2017	12	7
J	Quinn, DA; Moufarrej, R; Volokhov, A; Syrkina, O; Hales, CA				Quinn, DA; Moufarrej, R; Volokhov, A; Syrkina, O; Hales, CA			Combined smoke inhalation and scald burn in the rat	JOURNAL OF BURN CARE & REHABILITATION			English	Article							PULMONARY COMPLICATIONS; LIPID-PEROXIDATION; SYNTHETIC SMOKE; THERMAL-INJURY; LUNG INJURY; L-SELECTIN; DAMAGE; MANIFESTATIONS; DYSFUNCTION; PNEUMONIA	The combination of burn injury with smoke inhalation from fires significantly increases mortality. The mechanism of increased mortality is poorly understood but has been associated with multiple organ dysfunction syndrome, including cardiac dysfunction. Impaired cardiac function correlates with decreased survival in burn patients. We investigated smoke inhalation from burning cotton combined with…	Harvard Univ, Sch Med, Boston, MA USA		Quinn, DA (通讯作者)，Massachusetts Gen Hosp, Pulm Crit Care Unit, Dept Med, Boston, MA 02114 USA.							ACHAUER BM, 1973, ANN SURG, V177, P311, DOI 10.1097/00000658-197303000-00012; Alpard SK, 2000, CRIT CARE MED, V28, P1469, DOI 10.1097/00003246-200005000-00036; BASADRE JO, 1988, SURGERY, V104, P208; BRADLEY PP, 1982, BLOOD, V60, P618; Carlson DL, 2002, AM J PHYSIOL-HEART C, V282, pH1907, DOI 10.1152/ajpheart.00393.2001; Carter E A, 1986, J Burn Care Rehabil, V7, P469, DOI 10.1097/00004630-1986110…	65	14	15	0	0	LIPPINCOTT WILLIAMS & WILKINS	PHILADELPHIA	TWO COMMERCE SQ, 2001 MARKET ST, PHILADELPHIA, PA 19103 USA	0273-8481			J BURN CARE REHABIL	J. Burn Care Rehabil.	JUL-AUG	2003	24	4
J	Viikinkoski, E; Jalkanen, J; Gunn, J; Vasankari, T; Lehto, J; Valtonen, M; Biancari, F; Jalkanen, S; Airaksinen, KEJ; Hollmen, M; Kiviniemi, TO				Viikinkoski, Emma; Jalkanen, Juho; Gunn, Jarmo; Vasankari, Tuija; Lehto, Joonas; Valtonen, Mika; Biancari, Fausto; Jalkanen, Sirpa; Airaksinen, K. E. Juhani; Hollmen, Maija; Kiviniemi, Tuomas O.			Red blood cell transfusion induces abnormal HIF-1 alpha response to cytokine storm after adult cardiac surgery	SCIENTIFIC REPORTS			English	Article							MORBIDITY; MORTALITY; COMPLICATIONS; RISK; CD73; STROKE	Patients undergoing cardiac surgery develop a marked postoperative systemic inflammatory response. Blood transfusion may contribute to disruption of homeostasis in these patients. We sought to evaluate the impact of blood transfusion on serum interleukin-6 (IL-6), hypoxia induced factor-1 alpha (HIF-1 alpha) levels as well as adverse outcomes in patients undergoing adult cardiac surgery. We prosp…	[Viikinkoski, Emma; Gunn, Jarmo; Vasankari, Tuija; Lehto, Joonas; Biancari, Fausto; Airaksinen, K. E. Juhani; Kiviniemi, Tuomas O.] Turku Univ Hosp, Heart Ctr, Hameenkatu 11, Turku 20521, Finland; [Viikinkoski, Emma; Gunn, Jarmo; Vasankari, Tuija; Lehto, Joonas; Valtonen, Mika; Biancari, Fausto; Airaksinen, K. E. Juhani; Kiviniemi, Tuomas O.] Univ Turku, Hameenkatu 11, Turku 20521, Finland; [Jalk…		Kiviniemi, TO (通讯作者)，Turku Univ Hosp, Heart Ctr, Hameenkatu 11, Turku 20521, Finland.; Kiviniemi, TO (通讯作者)，Univ Turku, Hameenkatu 11, Turku 20521, Finland.; Kiviniemi, TO (通讯作者)，Harvard Med Sch, Brigham & Womens Hosp, 60 Fenwood Rd,BTM 7012, Boston, MA 02115 USA.; Kiviniemi, TO (通讯作者)，Turku Univ Hosp, Heart Ctr, POB 52, Turku 20521, Finland.; Kiviniemi, TO (通讯作者)，Univ Turku, POB 52, Turku 20521,…	tuoski@utu.fi	; Hollmen, Maija/B-5831-2017; Biancari, Fausto/A-1039-2008	Kiviniemi, Tuomas/0000-0002-0908-3741; Hollmen, Maija/0000-0002-3250-7653; Gunn, Jarmo/0000-0002-6996-0726; Biancari, Fausto/0000-0001-5028-8186	Finnish Medical Foundation; Finnish Foundation for Cardiovascular Research, Helsinki, Finland; State Clinical Research Fund (EVO) of Turku University Hospital, Turku, Finland; Turun Yliopistollisen Keskussairaalan Koulutus-ja Tutkimussaatio; Orionin Tutkimussaatio; Turun Yliopisto; Sydantutkimussaatio; Emil Aaltosen Saatio; Suomen Kulttuurirahasto; Suomen Laaketieteen Saatio; Suomen Kardiologinen…	Finnish Medical Foundation; Finnish Foundation for Cardiovascular Research, Helsinki, Finland; State Clinical Research Fund (EVO) of Turku University Hospital, Turku, Finland; Turun Yliopistollisen Keskussairaalan Koulutus-ja Tutkimussaatio; Orionin Tutkimussaatio; Turun Yliopisto; Sydantutkimussaatio; Emil Aaltosen Saatio; Suomen Kulttuurirahasto; Suomen Laaketieteen Saatio; Suomen Kardiologinen…	Finnish Medical Foundation, the Finnish Foundation for Cardiovascular Research, Helsinki, Finland; State Clinical Research Fund (EVO) of Turku University Hospital, Turku, Finland. The funding was provided by Turun Yliopistollisen Keskussairaalan Koulutus-ja Tutkimussaatio, Turun Yliopisto, Orionin Tutkimussaatio, Sydantutkimussaatio, Emil Aaltosen Saatio, Suomen Kulttuurirahasto, Suomen Laaketiet…	Borg N, 2017, CIRCULATION, V136, P297, DOI 10.1161/CIRCULATIONAHA.116.023365; Brascia D, 2017, J CRIT CARE, V38, P157, DOI 10.1016/j.jcrc.2016.11.004; Colgan Sean P, 2006, Purinergic Signal, V2, P351, DOI 10.1007/s11302-005-5302-5; Eltzschig HK, 2011, NEW ENGL J MED, V364, P656, DOI 10.1056/NEJMra0910283; Giacinto O, 2019, RECENT PATENTS INFLA, V13, P158, DOI 10.2174/1872213X13666190724112644; Ja…	28	1	1	1	1	NATURE PORTFOLIO	BERLIN	HEIDELBERGER PLATZ 3, BERLIN, 14197, GERMANY	2045-2322			SCI REP-UK	Sci Rep	NOV 15	2021	11	1
J	Kannan, A; Chandra, S; Lizcano, J; Murphy, C				Kannan, Arun; Chandra, Swetha; Lizcano, Jose; Murphy, Christie			Sepsis Causing Acquired Protein C and Protein S Deficiency	JOURNAL OF NEPAL MEDICAL ASSOCIATION			English	Article						protein C; Protein S; sepsis; skin necrosis; warfarin	INDUCED SKIN NECROSIS; PATIENT	Warfarin Induced Skin Necrosis is a well-known and dreaded complication in patients who is being started on warfarin without adequate bridging with other anticoagulants. The mechanism is thought to be due to protein C deficiency acquired after initial exposure to warfarin. We present a rather unusual cause of protein C deficiency due to sepsis resulting in warfarin induced skin necrosis. 43 year …	[Kannan, Arun; Chandra, Swetha; Lizcano, Jose; Murphy, Christie] Canton Med Educ Fdn, Canton, OH 44708 USA		Kannan, A (通讯作者)，Canton Med Educ Fdn, 2600 Sixth St SW, Canton, OH 44708 USA.	arsk83@gmail.com						Argaud L, 2001, INTENS CARE MED, V27, P1555, DOI 10.1007/s001340101048; Chan YC, 2000, BRIT J SURG, V87, P266, DOI 10.1046/j.1365-2168.2000.01352.x; FEFFER SE, 1989, CANCER, V63, P1303, DOI 10.1002/1097-0142(19890401)63:7<1303::AID-CNCR2820630713>3.0.CO;2-F; Fisher CJ, 2000, CRIT CARE MED, V28, pS49, DOI 10.1097/00003246-200009001-00011; HORN JR, 1981, AM J HOSP PHARM, V38, P1763, DOI 10.1093/ajh…	15	1	1	0	1	NEPAL MEDICAL ASSOC	KATHMANDU	NMA BUILDING, SIDDIHI SADAN, PO BOX 189, EXHIBITION RD, KATHMANDU, 00000, NEPAL	0028-2715	1815-672X		J NEPAL MED ASSOC	J. Nepal Med. Assoc.	JAN-MAR	2014	52	9
J	Kung, CT; Li, CJ; Ko, SF; Lee, CH				Kung, Chia-Te; Li, Chao-Jui; Ko, Sheung-Fat; Lee, Chen-Hsiang			A MELIOIDOSIS PATIENT PRESENTING WITH BRAINSTEM SIGNS IN THE EMERGENCY DEPARTMENT	JOURNAL OF EMERGENCY MEDICINE			English	Article						melioidosis; Burkholderia pseudomallei; brainstem signs	NEUROLOGICAL MELIOIDOSIS; MANAGEMENT; AUSTRALIA	Background: Neurological abnormalities in melioidosis are rare but may manifest as an acute stroke, and in the emergency department (ED), an inappropriate stroke treatment may threaten a patient's life. Objectives: A case of cerebral melioidosis is reported in a patient presenting with brainstem signs to increase awareness of the uncommon presentations of melioidosis that may cause a delayed diag…	[Kung, Chia-Te; Li, Chao-Jui] Chang Gung Univ, Coll Med, Kaohsiung Chang Gung Mem Hosp, Dept Emergency Med, Kaohsiung 833, Taiwan; [Ko, Sheung-Fat] Chang Gung Univ, Coll Med, Kaohsiung Chang Gung Mem Hosp, Dept Radiol, Kaohsiung 833, Taiwan; [Lee, Chen-Hsiang] Chang Gung Univ, Coll Med, Kaohsiung Chang Gung Mem Hosp, Div Infect Dis,Dept Internal Med, Kaohsiung 833, Taiwan		Lee, CH (通讯作者)，Chang Gung Univ, Coll Med, Kaohsiung Chang Gung Mem Hosp, Div Infect Dis,Dept Internal Med, Kaohsiung 833, Taiwan.							Chadwick DR, 2002, T ROY SOC TROP MED H, V96, P72, DOI 10.1016/S0035-9203(02)90248-8; Cheng AC, 2005, CLIN MICROBIOL REV, V18, P383, DOI 10.1128/CMR.18.2.383-416.2005; Currie BJ, 2000, ACTA TROP, V74, P145, DOI 10.1016/S0001-706X(99)00064-9; Currie BJ, 2000, CLIN INFECT DIS, V31, P981, DOI 10.1086/318116; Dance DAB, 1991, J ANTIMICROB CHEMOTH, V29, P408; Limmathurotsakul D, 2007, AM J TROP MED HY…	10	5	5	0	2	ELSEVIER SCIENCE INC	NEW YORK	360 PARK AVE SOUTH, NEW YORK, NY 10010-1710 USA	0736-4679			J EMERG MED	J. Emerg. Med.	JAN	2013	44	1
J	Dilmaghani, S; Atieh, J; Khanna, L; Hosfield, EA; Camilleri, M; Katzka, DA				Dilmaghani, Saam; Atieh, Jessica; Khanna, Lehar; Hosfield, Emily A.; Camilleri, Michael; Katzka, David A.			Severity of dysphagia is associated with hospitalizations and mortality in patients with Parkinson's disease	NEUROGASTROENTEROLOGY AND MOTILITY			English	Article						functional oral intake scale; motility; parkinsonism; pneumonia	QUALITY-OF-LIFE; OROPHARYNGEAL DYSPHAGIA; DYSFUNCTION; PREVALENCE; SCALE; PNEUMONIA; THERAPY; STROKE; IMPACT	Background Aspiration pneumonia is the commonest cause of hospitalizations and death in patients with Parkinson's disease (PD). Among these patients, the relationships between severity of dysphagia, hospitalizations for related complications, and death are not robustly defined. Our aim was to characterize the relationship between PD-related oropharyngeal dysfunction and clinically relevant outcom…	[Dilmaghani, Saam; Atieh, Jessica; Khanna, Lehar; Camilleri, Michael; Katzka, David A.] Div Gastroenterol & Hepatol, Clin Enter Neurosci Translat & Epidemiol Res Ctr, Rochester, MN USA; [Hosfield, Emily A.] Mayo Clin, Div Speech Pathol, Dept Neurol, Rochester, MN 55905 USA		Katzka, DA (通讯作者)，Mayo Clin, Div Gastroenterol & Hepatol, Med, 200 1st St SW, Rochester, MN 55905 USA.	katzka.david@mayo.edu		Dilmaghani, Saam/0000-0003-2027-7405				Ayres A, 2016, INT ARCH OTORHINOLAR, V20, P202, DOI 10.1055/s-0036-1582450; Crary MA, 2005, ARCH PHYS MED REHAB, V86, P1516, DOI 10.1016/j.apmr.2004.11.049; EDWARDS LL, 1992, NEUROLOGY, V42, P726, DOI 10.1212/WNL.42.4.726; Fabbri M, 2019, PARKINSONISM RELAT D, V64, P73, DOI 10.1016/j.parkreldis.2019.02.043; Fujioka Shinsuke, 2016, eNeurologicalSci, V4, P19, DOI 10.1016/j.ensci.2016.04.007; Goetz …	31	0	0	1	3	WILEY	HOBOKEN	111 RIVER ST, HOBOKEN 07030-5774, NJ USA	1350-1925	1365-2982		NEUROGASTROENT MOTIL	Neurogastroenterol. Motil.	JUN	2022	34	6
J	Ochoa-Gondar, O; Vila-Corcoles, A; Rodriguez-Blanco, T; Gomez-Bertomeu, F; Figuerola-Massana, E; Raga-Luria, X; Hospital-Guardiola, I				Ochoa-Gondar, Olga; Vila-Corcoles, Angel; Rodriguez-Blanco, Teresa; Gomez-Bertomeu, Frederic; Figuerola-Massana, Enric; Raga-Luria, Xavier; Hospital-Guardiola, Imma			Effectiveness of the 23-Valent Pneumococcal Polysaccharide Vaccine Against Community-Acquired Pneumonia in the General Population Aged >= 60 Years: 3 Years of Follow-up in the CAPAMIS Study	CLINICAL INFECTIOUS DISEASES			English	Article						elderly; pneumococcal vaccination; pneumonia	RANDOMIZED CONTROLLED-TRIALS; ACUTE MYOCARDIAL-INFARCTION; CLINICAL EFFECTIVENESS; PREVENTING PNEUMONIA; PROPENSITY SCORE; ADULTS; EFFICACY; METAANALYSIS; STROKE; BIAS	Background. The benefits of using the 23-valent pneumococcal polysaccharide vaccine (PPV23) are controversial. This study assessed clinical effectiveness of PPV23 in preventing community-acquired pneumonia (CAP) among the general population aged >= 60 years. Methods. This was a population-based cohort study involving 27 204 individuals aged >= 60 years in Tarragona, Spain, who were prospectively …	[Ochoa-Gondar, Olga; Vila-Corcoles, Angel; Hospital-Guardiola, Imma] Inst Catala Salut, Primary Care Serv Camp Tarragona, Tarragona 43001, Spain; [Rodriguez-Blanco, Teresa] Primary Care Res Inst IDIAP Jordi Gol, Tarragona, Spain; [Rodriguez-Blanco, Teresa] Autonomous Univ Barcelona, Tarragona, Spain; [Gomez-Bertomeu, Frederic] Hosp Joan 23, Dept Microbiol, Tarragona, Spain; [Figuerola-Massana, En…		Ochoa-Gondar, O (通讯作者)，Inst Catala Salut, Rambla Nova 124,B,1A, Tarragona 43001, Spain.	oochoa.tarte.ics@gencat.cat	BERTOMEU, FREDERIC GOMEZ/AAT-2653-2021	BERTOMEU, FREDERIC GOMEZ/0000-0002-8039-2889; Vila-Corcoles, Angel/0000-0002-1644-0188; Rodriguez-Blanco, Teresa/0000-0003-1395-9723	Fondo de Investigaciones Sanitarias of the Spanish Health Ministry [FIS PI-09/00043]	Fondo de Investigaciones Sanitarias of the Spanish Health Ministry	Financial support. The authors received institutional funding through Fondo de Investigaciones Sanitarias of the Spanish Health Ministry (FIS PI-09/00043).	Anonymous, 2012, Morbidity and Mortality Weekly Report, V61, P394; [Anonymous], 1997, MMWR Recomm Rep, V46, P1; Brookhart MA, 2006, AM J EPIDEMIOL, V163, P1149, DOI 10.1093/aje/kwj149; Conaty S, 2004, VACCINE, V22, P3214, DOI 10.1016/j.vaccine.2003.08.050; Cornu C, 2001, VACCINE, V19, P4780, DOI 10.1016/S0264-410X(01)00217-1; D'Agostino RB, 1998, STAT MED, V17, P2265, DOI 10.1002/(SICI)1097-0258(…	31	99	108	0	8	OXFORD UNIV PRESS INC	CARY	JOURNALS DEPT, 2001 EVANS RD, CARY, NC 27513 USA	1058-4838	1537-6591		CLIN INFECT DIS	Clin. Infect. Dis.	APR 1	2014	58	7
J	Bai, XS; Zhang, X; Wang, T; Feng, Y; Wang, Y; Lyu, XJ; Yang, K; Wang, X; Song, HQ; Ma, QF; Ma, Y; Jiao, LQ				Bai, Xuesong; Zhang, Xiao; Wang, Tao; Feng, Yao; Wang, Yan; Lyu, Xiajie; Yang, Kun; Wang, Xue; Song, Haiqing; Ma, Qingfeng; Ma, Yan; Jiao, Liqun			General anesthesia versus conscious sedation for endovascular therapy in acute ischemic stroke: A systematic review and meta-analysis	JOURNAL OF CLINICAL NEUROSCIENCE			English	Review						Acute ischemic stroke; Endovascular thrombectomy; General anesthesia; Conscious sedation; Systematic review; Meta-analysis		Background: Endovascular thrombectomy (EVT) is the first-line treatment for patients with acute ischemic stroke (AIS). However, the optimal anesthetic modality during EVT is unclear. Therefore, this systematic review and meta-analysis is aimed to summarize the current literatures from RCTs to provide new clinical evidence of choosing anesthetic modality for AIS patients when receiving EVT. Method…	[Bai, Xuesong; Zhang, Xiao; Wang, Tao; Feng, Yao; Ma, Yan; Jiao, Liqun] Capital Med Univ, Xuanwu Hosp, Dept Neurosurg, 45 Changchun St, Beijing, Peoples R China; [Bai, Xuesong; Zhang, Xiao; Wang, Tao; Feng, Yao; Ma, Yan; Jiao, Liqun] China Int Neurosci Inst China INI, Beijing, Peoples R China; [Wang, Yan] China Med Univ, Shenyang, Liaoning, Peoples R China; [Lyu, Xiajie] Weifang Med Univ, Weifang…		Ma, Y; Jiao, LQ (通讯作者)，Capital Med Univ, Xuanwu Hosp, Dept Neurosurg, 45 Changchun St, Beijing, Peoples R China.; Jiao, LQ (通讯作者)，Capital Med Univ, Xuanwu Hosp, Dept Intervent Neuroradiol, 45 Changchun St, Beijing, Peoples R China.	leavesyan@sina.com; liqunjiao@sina.cn	Bai, Xuesong/AAO-4028-2020	Bai, Xuesong/0000-0003-4324-1181	Ministry of Science and Technology of the People's Republic of China [2016YFC1301700]; Beijing Scientific and Technologic Project [Z20110000 5520019]	Ministry of Science and Technology of the People's Republic of China(Ministry of Science and Technology, China); Beijing Scientific and Technologic Project	This work was supported by the Ministry of Science and Technology of the People's Republic of China [2016YFC1301700] and the Beijing Scientific and Technologic Project [Z20110000 5520019].	Albers GW, 2018, NEW ENGL J MED, V378, P708, DOI 10.1056/NEJMoa1713973; Berkhemer OA, 2015, NEW ENGL J MED, V372, P11, DOI 10.1056/NEJMoa1411587; Brinjikji W, 2017, STROKE, V48, P2784, DOI 10.1161/STROKEAHA.117.017786; Campbell BCV, 2018, LANCET NEUROL, V17, P47, DOI 10.1016/S1474-4422(17)30407-6; Campbell D, 2021, J NEUROSURG ANESTH, V33, P21, DOI 10.1097/ANA.0000000000000646; Deb-Chatterji M, 2…	21	1	1	3	5	ELSEVIER SCI LTD	OXFORD	THE BOULEVARD, LANGFORD LANE, KIDLINGTON, OXFORD OX5 1GB, OXON, ENGLAND	0967-5868	1532-2653		J CLIN NEUROSCI	J. Clin. Neurosci.	APR	2021	86
J	Suntrup-Krueger, S; Minnerup, J; Muhle, P; Claus, I; Schroder, JB; Marian, T; Warnecke, T; Kalic, M; Berger, K; Dziewas, R				Suntrup-Krueger, Sonja; Minnerup, Jens; Muhle, Paul; Claus, Inga; Schroeder, Jens Burchard; Marian, Thomas; Warnecke, Tobias; Kalic, Marianne; Berger, Klaus; Dziewas, Rainer			The Effect of Improved Dysphagia Care on Outcome in Patients with Acute Stroke: Trends from 8-Year Data of a Large Stroke Register	CEREBROVASCULAR DISEASES			English	Article						Dysphagia; Stroke care; Guideline adherence; Outcomes research	ISCHEMIC-STROKE; POSTSTROKE DYSPHAGIA; PNEUMONIA; RISK; COMPLICATIONS; UNITS	Background: Early dysphagia screening and appropriate management are recommended by current guidelines to reduce complications and case fatality in acute stroke. However, data on the potential benefit of changes in dysphagia care on patient outcome are limited. Our objective was to assess the degree of implementation of dysphagia guidelines and determine the impact of modifications in dysphagia s…	[Suntrup-Krueger, Sonja; Minnerup, Jens; Muhle, Paul; Claus, Inga; Schroeder, Jens Burchard; Marian, Thomas; Warnecke, Tobias; Dziewas, Rainer] Univ Munster, Dept Neurol, Munster, Germany; [Kalic, Marianne; Berger, Klaus] Univ Munster, Inst Epidemiol & Social Med, Munster, Germany		Suntrup-Krueger, S (通讯作者)，Univ Hosp Muenster, Dept Neurol, Albert Schweitzer Campus 1,Gebaeude A1, DE-48149 Munster, Germany.	sonjasuntrup@uni-muenster.de	Marian, Thomas/K-8716-2019; Dziewas, Rainer/AAX-9505-2020	Marian, Thomas/0000-0001-9945-0113; Dziewas, Rainer/0000-0003-1592-8461; Muhle, Paul/0000-0003-0865-0297				Al-Khaled M, 2016, CEREBROVASC DIS, V42, P81, DOI 10.1159/000445299; Arnold M, 2016, PLOS ONE, V11, DOI 10.1371/journal.pone.0148424; BARER DH, 1989, J NEUROL NEUROSUR PS, V52, P236, DOI 10.1136/jnnp.52.2.236; Bettger JP, 2015, J AM HEART ASSOC, V4, DOI 10.1161/JAHA.114.001038; Bonilha HS, 2014, DYSPHAGIA, V29, P545, DOI 10.1007/s00455-014-9543-8; Bray BD, 2017, J NEUROL NEUROSUR PS, V88, P25, DO…	38	11	11	1	4	KARGER	BASEL	ALLSCHWILERSTRASSE 10, CH-4009 BASEL, SWITZERLAND	1015-9770	1421-9786		CEREBROVASC DIS	Cerebrovasc. Dis.		2018	45	3-4
J	Park, JW; Park, KD; Kim, TH; Lee, JY; Lim, OK; Lee, JK; Choi, C				Park, Jung Wook; Park, Ki Deok; Kim, Tae Hee; Lee, Jin Young; Lim, Oh Kyung; Lee, Ju Kang; Choi, Cheol			Comparison of tube feeding in stroke patients Nasogastric tube feeding versus oroesophageal tube feeding-A pilot study	MEDICINE			English	Article						dysphagia; gastroesophageal reflux; pH monitor; stroke; tube feeding	PERCUTANEOUS ENDOSCOPIC GASTROSTOMY; GASTROESOPHAGEAL-REFLUX; PH; DYSPHAGIA	Backgrounds: Patients with central nervous system injuries present with dysphagia and may require non-oral feeding methods, like percutaneous endoscopic gastrostomy, nasogastric (NG) tube, or oroesophageal (OE) tube. The prevalence of pneumonia in patients with gastroesophageal reflux (GER) is significantly higher than that in patients without GER. We aimed to determine the most appropriate tube …	[Park, Jung Wook; Choi, Cheol] Gachon Univ, Gil Med Ctr, Dept Rehabil Med, Seongnam Si, Gyeonggi Do, South Korea; [Park, Ki Deok; Lim, Oh Kyung; Lee, Ju Kang] Gachon Univ, Coll Med, Gil Med Ctr, Dept Rehabil Meclicine, Incheon, South Korea; [Kim, Tae Hee] Konkuk Univ, Chungju Hosp, Dept Rehabil Med, Chungju, South Korea; [Lee, Jin Young] Michuhol Rehabil Ctr, Incheon, South Korea		Kim, TH (通讯作者)，Konkuk Univ, Chungju Hosp, Dept Rehabil Med, Chungju, South Korea.; Park, KD (通讯作者)，21 Namdong Daero,774 Beon Gil, Incheon 21565, South Korea.	bduck@gilhospital.com; whitepoem37@naver.com		PARK, JUNG WOOK/0000-0002-3141-6207				Ayazi S, 2009, J GASTROINTEST SURG, V13, P1422, DOI 10.1007/s11605-009-0915-6; Beom J, 2013, J KOREAN MED ASSOC, V56, P7, DOI 10.5124/jkma.2013.56.1.7; Campbell-Taylor I, 1988, Dysphagia, V2, P220, DOI 10.1007/BF02414430; Cook I J, 1989, Dysphagia, V4, P8, DOI 10.1007/BF02407397; Jung SH, 2011, GUT LIVER, V5, P288, DOI 10.5009/gnl.2011.5.3.288; Nakajima M, 2006, ACTA NEUROL SCAND, V113, P36, DOI …	11	2	2	2	7	LIPPINCOTT WILLIAMS & WILKINS	PHILADELPHIA	TWO COMMERCE SQ, 2001 MARKET ST, PHILADELPHIA, PA 19103 USA	0025-7974	1536-5964		MEDICINE	Medicine (Baltimore)	JUL	2019	98	30
J	Al-Khaled, M; Eggers, J				Al-Khaled, Mohamed; Eggers, Juergen		QugSS2 Study	Prognosis of Intracerebral Hemorrhage after Conservative Treatment	JOURNAL OF STROKE & CEREBROVASCULAR DISEASES			English	Article						Conservative treatment; epidemiology; intracerebral hemorrhage; mortality; prognosis; stroke	MANAGEMENT; STROKE; COMMUNITY; VOLUME	Background: The aim of this population-based study was to determine the short-term prognosis of patients treated conservatively for spontaneous intracerebral hemorrhage (ICH), a disease with a high rate of mortality. Methods: During a 39-month period beginning in October 2007, 594 patients (mean age 72 6 12 years; 52% female; median National Institutes of Health Stroke Scale [NIHSS] score 9) with…	[Al-Khaled, Mohamed; Eggers, Juergen; QugSS2 Study] Med Univ Lubeck, Dept Neurol, D-23538 Lubeck, Germany		Al-Khaled, M (通讯作者)，Med Univ Lubeck, Dept Neurol, Ratzeburger Allee 160, D-23538 Lubeck, Germany.	Mohamed.al-khaled@neuro.uni-luebeck.de			Bundesministerium fur Gesundheit und Soziale Sicherung [BMGS-AZ 217-43794-6/7]	Bundesministerium fur Gesundheit und Soziale Sicherung	The Quality of Stroke Treatment in Schleswig-Holstein (QugSS2) was funded by the Bundesministerium fur Gesundheit und Soziale Sicherung (BMGS-AZ 217-43794-6/7).	Al-Khaled M, 2012, J STROKE CEREBROVASC; Ali M, 2009, EUR J NEUROL, V16, P624, DOI 10.1111/j.1468-1331.2009.02559.x; [Anonymous], 2008, LEITLINIEN DIAGNOSTI, P4; Asdaghi N, 2007, EXPERT OPIN PHARMACO, V8, P3097, DOI 10.1517/14656566.8.18.3097; BRODERICK JP, 1993, STROKE, V24, P987, DOI 10.1161/01.STR.24.7.987; Butcher K, 2003, J CLIN NEUROSCI, V10, P158, DOI 10.1016/S0967-5868(02)00324-7; Ferro J…	18	23	25	0	2	ELSEVIER	AMSTERDAM	RADARWEG 29, 1043 NX AMSTERDAM, NETHERLANDS	1052-3057	1532-8511		J STROKE CEREBROVASC	J. Stroke Cerebrovasc. Dis.	FEB	2014	23	2
J	Ellis, AL; Hannibal, RR				Ellis, Allison Loftiss; Hannibal, Ruth Renee			Nursing Swallow Screens: Why Is Testing Water Only Not Enough?	JOURNAL OF NEUROSCIENCE NURSING			English	Article						aspiration; dysphagia; nursing swallow screen	ACUTE-STROKE PATIENTS; DYSPHAGIA; VALIDATION; ASPIRATION; PNEUMONIA; TOOL	The speech-language pathologist (SLP) standardized a Nursing Bedside Swallowing Screen (NBSS) tool for all patients admitted to the hospital. The adults engaged in the NBSS before oral intake (i.e., medication included) as part of the Brain Attack Pathway for patients with neurological symptoms. If the patient failed the NBSS in the emergency department (ED), then the screen was repeated again af…	[Ellis, Allison Loftiss] United Home Care Greensboro, Greensboro, GA USA; [Hannibal, Ruth Renee] Valdosta State Univ, Dept Commun Sci & Disorders, Valdosta, GA USA		Ellis, AL (通讯作者)，United Home Care Greensboro, Greensboro, GA USA.	Allisonellis03@gmail.com						American Speech-Language-Hearing Association, 2004, PREF PRACT PATT PROF; American Stroke Association, 2011, IMP STROK; Beckstrom L, 2008, STROKE, V39, P735; Braislin M., 2009, DYSPHAGIA SCREENING; Bravata DM, 2009, J REHABIL RES DEV, V46, P1127, DOI 10.1682/JRRD.2008.12.0169; Cichero JA, 2009, J CLIN NURS, V18, P1649, DOI 10.1111/j.1365-2702.2009.02797.x; Cohen A. K., 2009, PERSPECTIVES SWALLOW,…	33	8	8	1	16	LIPPINCOTT WILLIAMS & WILKINS	PHILADELPHIA	TWO COMMERCE SQ, 2001 MARKET ST, PHILADELPHIA, PA 19103 USA	0888-0395	1945-2810		J NEUROSCI NURS	J. Neurosci. Nurs.	OCT	2013	45	5
J	Sakamoto, T; Kano, H; Miyahara, S; Inoue, T; Izawa, N; Gotake, Y; Matsumori, M; Okada, K; Okita, Y				Sakamoto, Toshihito; Kano, Hiroya; Miyahara, Shunsuke; Inoue, Takeshi; Izawa, Naoto; Gotake, Yasuko; Matsumori, Masamichi; Okada, Kenji; Okita, Yutaka			Efficacy of Nafamostat Mesilate as Anticoagulation During Cardiopulmonary Bypass for Early Surgery in Patients with Active Infective Endocarditis Complicated by Stroke	JOURNAL OF HEART VALVE DISEASE			English	Article							NATIVE VALVE; CEREBROVASCULAR COMPLICATIONS; IMPACT; MANAGEMENT; REPLACEMENT; MULTICENTER; MORTALITY; HEPARIN	Background and aim of the study: Recent brain complications (e.g., bleeding or infarction) in patients with active infective endocarditis (AIE) are recognized as a contraindication for early surgery. Nafamostat mesilate (NM) is a synthetic protease-inhibiting agent that has not only potent inhibitory activity against coagulation factors (Xlla, X) but also an anti-inflammatory action. Herein is re…	[Sakamoto, Toshihito; Kano, Hiroya; Miyahara, Shunsuke; Inoue, Takeshi; Izawa, Naoto; Gotake, Yasuko; Matsumori, Masamichi; Okada, Kenji; Okita, Yutaka] Kobe Univ, Grad Sch Med, Div Cardiovasc Surg, Dept Surg, Kobe, Hyogo 6500017, Japan		Okita, Y (通讯作者)，Kobe Univ, Grad Sch Med, Div Cardiovasc Surg, Dept Surg,Chuo Ku, Japan 7-5-2 Kusunoki Cho, Kobe, Hyogo 6500017, Japan.	yokita@med.kobe-u.ac.jp						Cooper HA, 2009, CIRCULATION, V120, P585, DOI 10.1161/CIRCULATIONAHA.108.834432; Delahaye F, 2004, HEART, V90, P618, DOI 10.1136/hrt.2003.029967; EISHI K, 1995, J THORAC CARDIOV SUR, V110, P1745, DOI 10.1016/S0022-5223(95)70038-2; Fukata Y., 1994, IRYO, V48, P196; Funakoshi S, 2011, J THORAC CARDIOV SUR, V142, P836, DOI 10.1016/j.jtcvs.2011.01.040; Gillinov AM, 1996, ANN THORAC SURG, V61, P1125, …	27	9	10	0	4	I C R PUBLISHERS	NORTHWOOD	CRISPIN HOUSE, 12/A SOUTH APPROACH, MOOR PARK, NORTHWOOD HA6 2ET, ENGLAND	0966-8519			J HEART VALVE DIS	J. Heart Valve Dis.	NOV	2014	23	6
[truncated: 330 more rows]
[truncated: 21 more columns]
